# Supplementary material for: High-Content Screening in Zebrafish Embryos Identifies Butafenacil as a Potent Inducer of Anemia
Source: PLoS One. 2014 Aug 4;9(8):e104190. doi: 10.1371/journal.pone.0104190 (PMC4121296; doi:10.1371/journal.pone.0104190)
Supplement: Dataset S1 — Microsoft Excel spreadsheets containing raw data for all chemical screening assays. (ZIP) [file pone.0104190.s036.zip › Dataset S1/29- Flumioxazin/Flumioxazin_Body_Length_failed plate.xlsx]

## Sheet: Description
ToxCast Screen -Body Length
Chemical
Data was collected using the Fish Measurement Journal in MetaXpress
Imaged 74 hpf fli1 larvae using ImageXpress
Incubated larvae in 100 mg/l MS-222 for 30 min
Centrifuged plate for 2 min at 200 rpm
Imaging parameters:
*1 frame
*FITC
*2X magnification; 1 site/well
Had the doors off of the imager and the fan on to stablize temperature
Test Initation Date: 7/26/13
Imaging Date: 7/29/13
Start Imaging Temperature: 26°C
End Imaging Temperature: 26°C
Total Imaging Duration: 0:09
W.O. = Wrong Orientation
U.H. = Unhatched

## Sheet: Length
Stage Label	Length
A01	3156.01
A02	2992.53
A03	2845.57
A04	3264.16
A05	3124.77
A06	3064.05
A07	3082.17
A08	1675.51
A09	3154.79
A10	2956.22
A11	2845.47
A12	3094.25
A13	3205.16
A14	3273.15
A15	2924.9
A16	3229.24
A17	2865.33
A18	2142.31
A19	3065.79
A20	3121.11
A21	2977.14
A22	3025.48
A23	3014.31
A24	3347.24
B01	4069.58
B02	3106.54
B03	2895.49
B04	3058.76
B05	2896.75
B06	3354.32
B07	3049.67
B08	3140.53
B09	2757.55
B10	3028.09
B11	3123.85
B12	3050.84
B13	3316.33
B14	3159.96
B15	3042.94
B16	3067.02
B17	3097
B18	3053.99
B19	3077.69
B20	3178.47
B21	3231.12
B22	2899.82
B23	2913.74
B24	3057.32
C01	2958.47
C02	3143.51
C03	3024.56
C04	3072.02
C05	2759.21
C06	3363.53
C07	3087.45
C08	2786.5
C09	3094.05
C10	2147.01
C11	3127.84
C12	3082.85
C13	2982.62
C14	3178.16
C15	1909.73
C16	1300.12
C17	2953.52
C18	2651.77
C19	3063.22
C20	3003.71
C21	2954.73
C22	3286.21
C23	2963.86
C24	2729.87
D01	3254.11
D02	2960.42
D03	3080.93
D04	2912.04
D05	3236.73
D06	3028.96
D07	2990.72
D08	2976.98
D09	3106.95
D10	2910.5
D11	3216.82
D12	3158.64
D13	2989.47
D14	2838.26
D15	3039.9
D16	3143.11
D17	3263.66
D18	3190.98
D19	2964.11
D20	3004.84
D21	3017.25
D22	3032.15
D23	2918.01
D24	2725.89
E01	3031.02
E02	3018.16
E03	3038.71
E04	3155.39
E05	2950.58
E06	3470.58
E07	2870.74
E08	3158.84
E09	3258.41
E10	3224.71
E11	3264.43
E12	3459.05
E13	2959.64
E14	3045.12
E15	2724.95
E16	3123
E17	3093.6
E18	3115.33
E19	3079.35
E20	3160.64
E21	2419
E22	2969.09
E23	2904.6
E24	2919.81
F01	2925.74
F02	2992.43
F03	3171.35
F04	3082.65
F05	2853.25
F06	3110.08
F07	3035.84
F08	3151.81
F09	3268.4
F10	2856.01
F11	2970.67
F12	2915.75
F13	2967.38
F14	3171.54
F15	3202.12
F16	3174.85
F17	2994.41
F18	2955.59
F19	2835.83
F20	3009.12
F21	2907.31
F22	2932.26
F23	3082.85
F24	3070.11
G01	3694.89
G02	2528
G03	3089.98
G04	3042.31
G05	3180.67
G06	3075.15
G07	2094.86
G08	2995.1
G09	2761.34
G10	2800.54
G11	3275.91
G12	3071.79
G13	2960.42
G14	4109.66
G15	3015.87
G16	2841.29
G17	3111.97
G18	3117.32
G19	3117.2
G20	2728.56
G21	2935.57
G22	1544.6
G23	3508.43
G24	2643.78
H01	3440.64
H02	2169.28
H03	2992.71
H04	3396.2
H05	3180.65
H06	3164.49
H07	1697.92
H08	3049.46
H09	2909.86
H10	1456.87
H11	3005.96
H12	2937.03
H13	2938.21
H14	3271.63
H15	2753.99
H16	3183.12
H17	3236.83
H18	3141.67
H19	3081.76
H20	3390.34
H21	3217.56
H22	3213.77
H23	3081.14
H24	2920.52
I01	3159.85
I02	2864.31
I03	3061
I04	3100.15
I05	3204.15
I06	2891.95
I07	2775.99
I08	3311.63
I09	2686.53
I10	3075.54
I11	2876.45
I12	3206.23
I13	545.544
I14	3049.59
I15	2844.91
I16	2947.25
I17	3090.09
I18	3189.69
I19	3056.77
I20	3019.84
I21	2851.2
I22	3096.64
I23	3086.42
I24	3066.54
J01	3046.56
J02	1978.36
J03	2992.35
J04	2965.91
J05	3324.71
J06	2969.42
J07	2732.33
J08	1811.28
J09	3084.2
J10	4166.52
J11	2871.61
J12	2917.78
J13	2958.53
J14	3401.63
J15	2998.37
J16	3054.2
J17	2923.29
J18	2947.12
J19	2982.57
J20	3088.81
J21	2901.04
J22	2031.64
J23	2840.91
J24	3108.72
K01	3753.24
K02	2271.84
K03	3035.23
K04	3770.81
K05	3163.1
K06	3040.08
K07	3154.01
K08	2817.9
K09	2930.4
K10	3085.19
K11	3178.88
K12	2953.18
K13	2950.41
K14	3001.16
K15	3012.54
K16	3161.39
K17	2961.93
K18	3178.23
K19	3119.82
K20	2928.17
K21	1101.89
K22	3024.88
K23	2892.71
K24	2887.28
L01	1978.13
L02	4052.78
L03	4095.91
L04	2975.68
L05	3079.96
L06	3038.57
L07	3099.26
L08	2962.88
L09	2752.74
L10	3002.27
L11	3023.59
L12	2817.43
L13	3181.12
L14	2936
L15	3084.49
L16	3240.6
L17	2936.61
L18	2994.05
L19	2901.19
L20	3130.95
L21	3061.04
L22	2815.16
L23	2909.61
L24	3184.23
M01	3162.96
M02	3203.66
M03	3498.71
M04	3290.41
M05	3008.02
M06	3820.06
M07	3218.21
M08	3163.83
M09	3022.47
M10	3019.92
M11	3099.78
M12	3143.46
M13	3289.96
M14	2754.33
M15	3009.14
M16	2891.4
M17	3147.48
M18	2783.5
M19	3156.95
M20	2881.03
M21	2980.44
M22	2966.12
M23	2965.59
M24	3170.14
N01	3352.81
N02	3737.47
N03	2971.72
N04	2989.12
N05	1711.38
N06	3137.51
N07	3064
N08	3173.01
N09	1369.66
N10	3245.32
N11	3090.17
N12	2888.18
N13	2934.82
N14	2927.41
N15	2905.15
N16	2743.43
N17	3094.21
N18	3154.71
N19	2990.96
N20	3040.23
N21	3058.11
N22	2867.78
N23	2934.14
N24	3208.89
O01	3238.56
O02	3649.83
O03	2921.23
O04	3349.32
O05	3547.74
O06	3123
O07	3050.74
O08	3083.21
O09	2876.94
O10	2927.23
O11	3074.34
O12	3129.88
O13	3216.23
O14	4137.19
O15	3105.21
O16	2943.8
O17	2873.59
O18	2918.48
O19	3039.62
O20	2905.68
O21	3032.7
O22	2974.41
O23	3153.15
O24	2752.33
P01	3669.72
P02	3439.17
P03	3064.69
P04	2940.58
P05	3325.38
P06	2932.24
P07	3040.33
P08	1927.86
P09	1561.67
P10	2917.9
P11	2916.05
P12	2920.21
P13	2977.7
P14	3296.83
P15	3343.94
P16	1293.64
P17	2673.48
P18	2849.14
P19	3053.72
P20	1268.41
P21	2976.64
P22	2938.13
P23	3036.97
P24	3155.08

## Sheet: Length by Treatment
Row	Treatment (µM)	Body Length (µm)	Average	SD
A	0	3156.01
B	0	4069.58
C	0	2958.47
D	0	3254.11
E	0	3031.02
F	0	2925.74
G	0	3694.89
H	0	3440.64
I	0	3159.85
J	0	3046.56
K	0	3753.24
L	0	1978.13
M	0	3162.96
N	0	3352.81
O	0	3238.56
P	0	3669.72
A	0	2992.53
B	0	3106.54
C	0	3143.51
D	0	2960.42
E	0	3018.16
F	0	2992.43
G	0	2528
H	0	2169.28
I	0	2864.31
J	0	1978.36
K	0	2271.84
L	0	4052.78
M	0	3203.66
N	0	3737.47
O	0	3649.83
P	0	3439.17	3125.02	525.536
A	0.05	2845.57
B	0.05	2895.49
C	0.05	3024.56
D	0.05	3080.93
E	0.05	3038.71
F	0.05	3171.35
G	0.05	3089.98
H	0.05	2992.71
I	0.05	3061
J	0.05	2992.35
K	0.05	3035.23
L	0.05	4095.91
M	0.05	3498.71
N	0.05	2971.72
O	0.05	2921.23
P	0.05	3064.69
A	0.05	3264.16
B	0.05	3058.76
C	0.05	3072.02
D	0.05	2912.04
E	0.05	3155.39
F	0.05	3082.65
G	0.05	3042.31
H	0.05	3396.2
I	0.05	3100.15
J	0.05	2965.91
K	0.05	3770.81
L	0.05	2975.68
M	0.05	3290.41
N	0.05	2989.12
O	0.05	3349.32
P	0.05	2940.58	3129.55	260.374
A	0.098	3124.77
B	0.098	2896.75
C	0.098	2759.21
D	0.098	3236.73
E	0.098	2950.58
F	0.098	2853.25
G	0.098	3180.67
H	0.098	3180.65
I	0.098	3204.15
J	0.098	3324.71
K	0.098	3163.1
L	0.098	3079.96
M	0.098	3008.02
N	0.098	1711.38
O	0.098	3547.74
P	0.098	3325.38
A	0.098	3064.05
B	0.098	3354.32
C	0.098	3363.53
D	0.098	3028.96
E	0.098	3470.58
F	0.098	3110.08
G	0.098	3075.15
H	0.098	3164.49
I	0.098	2891.95
J	0.098	2969.42
K	0.098	3040.08
L	0.098	3038.57
M	0.098	3820.06
N	0.098	3137.51
O	0.098	3123
P	0.098	2932.24	3097.85	332.415
A	0.195	3082.17
B	0.195	3049.67
C	0.195	3087.45
D	0.195	2990.72
E	0.195	2870.74
F	0.195	3035.84
G	0.195	2094.86
H	0.195	1697.92
I	0.195	2775.99
J	0.195	2732.33
K	0.195	3154.01
L	0.195	3099.26
M	0.195	3218.21
N	0.195	3064
O	0.195	3050.74
P	0.195	3040.33
A	0.195	1675.51
B	0.195	3140.53
C	0.195	2786.5
D	0.195	2976.98
E	0.195	3158.84
F	0.195	3151.81
G	0.195	2995.1
H	0.195	3049.46
I	0.195	3311.63
J	0.195	1811.28
K	0.195	2817.9
L	0.195	2962.88
M	0.195	3163.83
N	0.195	3173.01
O	0.195	3083.21
P	0.195	1927.86	2850.96	464.163
A	0.39	3154.79
B	0.39	2757.55
C	0.39	3094.05
D	0.39	3106.95
E	0.39	3258.41
F	0.39	3268.4
G	0.39	2761.34
H	0.39	2909.86
I	0.39	2686.53
J	0.39	3084.2
K	0.39	2930.4
L	0.39	2752.74
M	0.39	3022.47
N	0.39	1369.66
O	0.39	2876.94
P	0.39	1561.67
A	0.39	2956.22
B	0.39	3028.09
C	0.39	2147.01
D	0.39	2910.5
E	0.39	3224.71
F	0.39	2856.01
G	0.39	2800.54
H	0.39	1456.87
I	0.39	3075.54
J	0.39	4166.52
K	0.39	3085.19
L	0.39	3002.27
M	0.39	3019.92
N	0.39	3245.32
O	0.39	2927.23
P	0.39	2917.9	2856.74	545.98
A	0.78	2845.47
B	0.78	3123.85
C	0.78	3127.84
D	0.78	3216.82
E	0.78	3264.43
F	0.78	2970.67
G	0.78	3275.91
H	0.78	3005.96
I	0.78	2876.45
J	0.78	2871.61
K	0.78	3178.88
L	0.78	3023.59
M	0.78	3099.78
N	0.78	3090.17
O	0.78	3074.34
P	0.78	2916.05
A	0.78	3094.25
B	0.78	3050.84
C	0.78	3082.85
D	0.78	3158.64
E	0.78	3459.05
F	0.78	2915.75
G	0.78	3071.79
H	0.78	2937.03
I	0.78	3206.23
J	0.78	2917.78
K	0.78	2953.18
L	0.78	2817.43
M	0.78	3143.46
N	0.78	2888.18
O	0.78	3129.88
P	0.78	2920.21	3053.39	146.447
A	1.56	3205.16
B	1.56	3316.33
C	1.56	2982.62
D	1.56	2989.47
E	1.56	2959.64
F	1.56	2967.38
G	1.56	2960.42
H	1.56	2938.21
I	1.56	545.544
J	1.56	2958.53
K	1.56	2950.41
L	1.56	3181.12
M	1.56	3289.96
N	1.56	2934.82
O	1.56	3216.23
P	1.56	2977.7
A	1.56	3273.15
B	1.56	3159.96
C	1.56	3178.16
D	1.56	2838.26
E	1.56	3045.12
F	1.56	3171.54
G	1.56	4109.66
H	1.56	3271.63
I	1.56	3049.59
J	1.56	3401.63
K	1.56	3001.16
L	1.56	2936
M	1.56	2754.33
N	1.56	2927.41
O	1.56	4137.19
P	1.56	3296.83	3060.16	548.935
A	3.125	2924.9
B	3.125	3042.94
C	3.125	1909.73
D	3.125	3039.9
E	3.125	2724.95
F	3.125	3202.12
G	3.125	3015.87
H	3.125	2753.99
I	3.125	2844.91
J	3.125	2998.37
K	3.125	3012.54
L	3.125	3084.49
M	3.125	3009.14
N	3.125	2905.15
O	3.125	3105.21
P	3.125	3343.94
A	3.125	3229.24
B	3.125	3067.02
C	3.125	1300.12
D	3.125	3143.11
E	3.125	3123
F	3.125	3174.85
G	3.125	2841.29
H	3.125	3183.12
I	3.125	2947.25
J	3.125	3054.2
K	3.125	3161.39
L	3.125	3240.6
M	3.125	2891.4
N	3.125	2743.43
O	3.125	2943.8
P	3.125	1293.64	2882.99	483.946
A	6.25	2865.33
B	6.25	3097
C	6.25	2953.52
D	6.25	3263.66
E	6.25	3093.6
F	6.25	2994.41
G	6.25	3111.97
H	6.25	3236.83
I	6.25	3090.09
J	6.25	2923.29
K	6.25	2961.93
L	6.25	2936.61
M	6.25	3147.48
N	6.25	3094.21
O	6.25	2873.59
P	6.25	2673.48
A	6.25	2142.31
B	6.25	3053.99
C	6.25	2651.77
D	6.25	3190.98
E	6.25	3115.33
F	6.25	2955.59
G	6.25	3117.32
H	6.25	3141.67
I	6.25	3189.69
J	6.25	2947.12
K	6.25	3178.23
L	6.25	2994.05
M	6.25	2783.5
N	6.25	3154.71
O	6.25	2918.48
P	6.25	2849.14	2990.65	217.22
A	12.5	3065.79
B	12.5	3077.69
C	12.5	3063.22
D	12.5	2964.11
E	12.5	3079.35
F	12.5	2835.83
G	12.5	3117.2
H	12.5	3081.76
I	12.5	3056.77
J	12.5	2982.57
K	12.5	3119.82
L	12.5	2901.19
M	12.5	3156.95
N	12.5	2990.96
O	12.5	3039.62
P	12.5	3053.72
A	12.5	3121.11
B	12.5	3178.47
C	12.5	3003.71
D	12.5	3004.84
E	12.5	3160.64
F	12.5	3009.12
G	12.5	2728.56
H	12.5	3390.34
I	12.5	3019.84
J	12.5	3088.81
K	12.5	2928.17
L	12.5	3130.95
M	12.5	2881.03
N	12.5	3040.23
O	12.5	2905.68
P	12.5	1268.41	2982.7	334.505
A	25	2977.14
B	25	3231.12
C	25	2954.73
D	25	3017.25
E	25	2419
F	25	2907.31
G	25	2935.57
H	25	3217.56
I	25	2851.2
J	25	2901.04
K	25	1101.89
L	25	3061.04
M	25	2980.44
N	25	3058.11
O	25	3032.7
P	25	2976.64
A	25	3025.48
B	25	2899.82
C	25	3286.21
D	25	3032.15
E	25	2969.09
F	25	2932.26
G	25	1544.6
H	25	3213.77
I	25	3096.64
J	25	2031.64
K	25	3024.88
L	25	2815.16
M	25	2966.12
N	25	2867.78
O	25	2974.41
P	25	2938.13	2851.28	463.438
A	50	3014.31
B	50	2913.74
C	50	2963.86
D	50	2918.01
E	50	2904.6
F	50	3082.85
G	50	3508.43
H	50	3081.14
I	50	3086.42
J	50	2840.91
K	50	2892.71
L	50	2909.61
M	50	2965.59
N	50	2934.14
O	50	3153.15
P	50	3036.97
A	50	3347.24
B	50	3057.32
C	50	2729.87
D	50	2725.89
E	50	2919.81
F	50	3070.11
G	50	2643.78
H	50	2920.52
I	50	3066.54
J	50	3108.72
K	50	2887.28
L	50	3184.23
M	50	3170.14
N	50	3208.89
O	50	2752.33
P	50	3155.08	3004.82	181.052

## Sheet: Unsuccessful wells
	1	2	3	4	5	6	7	8	9	10	11	12	13	14	15	16	17	18	19	20	21	22	23	24
A
B
C
D
E
F
G
H
I
J
K
L
M
N
O
P
