# Supplementary material for: High-Content Screening in Zebrafish Embryos Identifies Butafenacil as a Potent Inducer of Anemia
Source: PLoS One. 2014 Aug 4;9(8):e104190. doi: 10.1371/journal.pone.0104190 (PMC4121296; doi:10.1371/journal.pone.0104190)
Supplement: Dataset S1 — Microsoft Excel spreadsheets containing raw data for all chemical screening assays. (ZIP) [file pone.0104190.s036.zip › Dataset S1/29- Flumioxazin/Flumioxazin_Circulation_FFTAnalysis.xlsm]

## Sheet: Description
ToxCast Screen - Circulation
Chemical	Flumioxazin
Data was collected using the Circulation Journal in MetaXpress
Imaged 74 hpf fli1 larvae using ImageXpress
Incubated larvae in 100 mg/l MS-222 for 30 min
Centrifuged plate for 2 min at 200 rpm
Imaging parameters:
*32 frames (0.09 sec interval)
*Transmitted light
*4X magnification; 1 site/well
Had the doors off of the imager and the fan on to stablize temperature
Test Initation Date: 12/6/13
Imaging Date: 12/9/13
Start Imaging Temperature: 26°C
End Imaging Temperature: 26°C
Total Imaging Duration: 2:02
W.O. = Wrong Orientation
N.F. = No fish in viewing screen
N.A. = Not Analyzed (did not meet analysis criteria)
O.F. = Out of Focus

## Sheet: Background
Measurement	Average (Show Region Statistics)
	1	2	3	4	5	6	7	8	9	10	11	12	13	14	15	16	17	18	19	20	21	22	23	24	25	26	27	28	29	30	31	32
A01	610.25	613.25	612.375	606.625	611.875	612.75	608.875	614.875	606.5	612.875	616.375	612.25	619.75	614.625	606.5	616.625	610.5	609.875	612.25	611.75	608.375	611.625	611.75	612.375	612.75	607.75	608.125	614.375	613	613.125	613	612.625
A02
A03	634.125	629.625	639.875	629.75	631.875	632	631.125	633.75	627.625	632.625	627.125	623	631.375	632	630.875	631.125	629.375	639.125	629	632.5	630.25	630.25	633.75	625.625	630	632.625	638.625	628.625	633	627.25	635	633.625
A04
A05	641.375	651.5	645	645	644.25	643.625	636.5	646.75	642.875	643.375	648.5	645.625	646.75	646.5	649.875	653.125	653.125	652	640.875	643.125	643.625	644.375	645.125	638.625	644.25	644.875	653.25	650	642.125	644.875	651.125	643.625
A06	645.625	651	649.5	656.125	650.5	642.125	645.625	651.25	647.5	652.75	648.625	651.875	652.5	649	647	649.25	646.625	649.375	649.375	649.25	648.875	642.125	646.875	647.625	654.875	649.125	652.25	650	646.75	655.125	648.125	646.25
A07
A08
A09
A10
A11	627	623.25	623.625	625.375	629	624.375	625	630	621.125	622.5	632.25	632.5	623.875	623.875	622.375	628.125	623.375	619.25	624.375	627.375	627.375	624.5	623.5	634	631.125	623.375	626.25	621	621.75	625	627.5	625.5
A12
A13
A14	633.125	639.625	634.5	634	637.25	638.875	637.125	640.375	635.5	639.75	637.25	639.5	635.125	642.875	639	635.125	639.5	635.5	642.125	641.25	638.625	643.25	636.875	636.5	634.25	638	635	644.125	637.25	638.125	638.25	642.5
A15
A16
A17
A18
A19
A20	639	640	633.25	635.5	639	638.375	638	637.25	643.25	630.875	640.25	638.5	640.375	637	638	640.875	636.375	641.25	640.875	640.75	638.5	639.25	638.5	640	638.375	642.5	632.25	637.875	638.875	640.5	639.625	640.125
A21	622	622.625	621.5	623.125	629.5	617.875	619.875	619.875	616.5	622.75	623.25	622.75	614.875	615.75	623.375	622.125	620.75	619.625	621.375	618.875	624.25	619.125	620.375	616.125	621	617.625	618.25	623.875	614.25	618.5	627	617.75
A22
A23
A24
B01	656.125	654.25	658.5	656.125	659.75	658.625	657.375	659.125	650.875	654.625	651.125	654.625	656.75	655.625	652.125	652.75	659	655.125	659.125	656.25	657.5	652.75	650.5	654.375	661.125	658.75	660.5	659.125	658.25	663.875	654.125	653.375
B02	570	560.875	566.875	562.75	565.5	566.25	566.5	566.25	563.875	566.125	567.125	567.25	562.5	562.625	565.625	564	559.875	565.625	565.75	564.5	562.125	567.375	564.25	560.625	568	562.75	562.875	565.125	566.875	560.375	562.25	564.5
B03
B04
B05
B06	618.5	623.625	628.25	625.5	623.75	625.625	624.25	623.5	622.625	619.875	622.5	632.875	622.625	620.125	618	623	628.375	627.375	625.375	626.875	623.625	621.625	625.375	625.5	626.625	624	623.375	626.125	624.5	625.25	624.25	632.625
B07	586.75	577.5	586.125	586	589.625	590	584.875	588.375	588	593	589.375	593.5	588.25	586.25	593.625	587.625	586.875	591.375	588.25	592.625	589.5	585.625	586.625	588	583.25	585.375	581.5	591.125	582.875	590.5	587.125	586.625
B08
B09
B10	619.25	611.875	613.5	616.875	610.5	614.375	615.5	611.375	611.75	616.625	617.5	615.5	610.5	618.5	614.75	615.375	620.625	612.625	614.875	613.75	615.25	615.125	617.75	620.25	614.875	612	613.625	618	622.625	618.75	615.5	619.875
B11
B12	607.375	612.125	610.75	603.375	614.125	606.25	606.25	612.375	614.875	608.5	607.375	607.25	613.25	604.875	609.125	611.375	609.125	612.125	612.75	609	610.375	604	610	607.875	608.5	604.5	606	612.625	608.125	613.5	608.75	610.375
B13
B14
B15
B16
B17	625.375	632	627.25	629.75	629.25	633.875	630.875	623.875	631.375	629.125	628.875	627.5	628.875	628.875	633.125	624.625	633.5	628	627.75	632.125	630.75	625.625	630.75	624.375	628.75	635.125	628.5	627.125	629.5	633	623.625	624.75
B18
B19
B20
B21
B22
B23	640	643.875	635.875	639.625	639.625	646	640.875	640.75	641.5	640.5	641.875	634.375	640.375	645.25	638.5	638.125	640.75	642.125	637.125	641.375	641.75	644.5	636.875	643.375	645.375	645	637.625	648.5	639.75	643.375	647	641.25
B24
C01	661.25	657.125	663.25	654.375	664.5	658.875	658.625	657.375	652.5	653.875	658.25	660.875	660.125	658.875	655.5	661.625	653.25	664.5	654.25	652.5	656.875	654.375	655	657.375	656.75	659	661.25	664.5	656.875	657.375	657.75	664.75
C02
C03	647.875	641.25	641.25	645.625	651.125	645.375	639.125	644.5	647.125	642.125	645.25	644.75	651.625	641.375	647.875	648.875	643.875	649.75	647.625	643.125	649.25	644.375	646.5	652	645.875	641.5	643.75	646.625	649.625	647.875	648.125	645.875
C04	618.25	624	624.75	624.625	631.25	624.125	625.125	627.625	629.625	625.125	623.125	626.125	627.375	620.125	625.5	622.5	618.375	624.75	629	618.625	627.875	626.875	622.125	623	616.875	625.625	621.125	626.75	625.875	626.5	626	632.125
C05	635.75	632.5	631.375	635.25	629.875	629.75	628.375	634.5	636.125	635.375	631	633.75	634.375	639.5	632.75	633	634.125	624.875	633.25	633.625	631.875	630.625	633	637.5	631.75	637.25	630.875	634.375	636.375	635.5	634.125	629.75
C06	577.5	575.5	582	568.375	576.125	569.375	582.125	576.875	574.5	575.75	573.875	577.875	577	574.625	578.625	579.25	575.75	581.75	577	580.5	581.375	568.875	576.125	574	576.375	577.625	580.5	575.875	577.125	579.75	582	579
C07	626	622.25	619.25	623.75	617.75	624.875	625.25	621.5	619.125	620.625	625	628.5	619.25	623.25	624.125	617	621.625	619.25	619.125	619.625	620.875	625.625	622.75	618	617.125	619.125	616.625	618.375	620.5	617.75	622.75	621.5
C08
C09	613.125	609.375	614.125	622.75	613.125	610.25	614.5	611.625	615.375	611.125	611.75	613.5	613.375	612	610.5	611.375	610.25	609.875	609.5	614.75	615.125	611.5	612.25	607.875	616.375	608.75	610.625	611.5	613.125	620.375	614.5	610.75
C10
C11	639.625	639.25	636.375	633	634.125	639.75	639.375	641.625	639.25	635.875	636.625	642	637.875	640.5	636.875	639.5	643	638.75	640.5	643.75	634.625	638	643	639.25	636.125	640.125	639	635.625	636.25	642.875	633.75	639.125
C12	628.125	629	633.75	629.125	627.125	629.25	624.875	621.5	632.75	629.375	626.375	623	635.625	625.125	623.5	631.125	626.375	619.75	625.25	634.25	628.375	628.125	627.375	630.5	631.5	626.75	629.625	628.375	627.125	630.375	627.875	629.625
C13
C14	580.5	575.375	579	586.25	581	582	577.25	587.375	582.75	579.25	577	584	577.25	583.875	582.5	582.5	577.875	580.125	581.75	577.75	585.25	586.25	578	578.25	580.5	576.5	585.5	583.5	586.875	580.875	578.75	580.875
C15
C16
C17	645.125	638.5	639	637.125	634.875	641.75	639.5	639.875	634.5	641.875	640.75	640	643	634.75	637.625	637.125	638.5	644.125	641.625	642.5	643.25	638	638.375	637.5	637.625	637.875	641.375	639.625	634.5	635.25	634.375	630.75
C18	621.5	622.5	628.75	620.5	619.625	623.625	630.5	624.625	624.375	627	623.875	625.25	631.5	629.375	632.875	624.25	624.5	625	627.625	628.5	630.75	631	631.125	625.5	625.875	624.875	619.875	631.125	618.875	630	628.875	627
C19
C20	632.625	637.25	630.25	632	628.375	629.375	635.625	633.25	633	633.5	631.75	636.75	632.375	630.625	633.125	634.25	634.5	633.25	637	628.75	633.875	631.5	628.25	638.75	634	639.375	638.375	632.5	636.625	627	635.875	628.25
C21	653.375	650.625	652.5	652.375	647.375	656.25	647.375	648.5	646.375	644.125	652.125	651.5	643.625	649.5	650.875	649.875	647.25	648.875	647.875	644.125	650.875	651.25	640.125	646.625	647	648.5	652.375	647.375	658.375	651.5	641.625	637.125
C22	635.75	631.75	640.125	637.25	634.5	635.375	640.5	635.5	648.75	643.125	637.375	641.5	641.75	643.625	638.125	636.875	645.125	639.375	637	643.125	642.875	645.625	641.875	633.125	642.375	644.75	636.75	641.875	639.5	642.75	634.875	638.875
C23
C24
D01	632.75	639.75	638.25	647.625	636.75	638.875	639	641.125	637.75	638.5	640.5	632.375	642.375	642.75	640	637	644.125	638.25	640.25	643.125	644.625	635.5	643.625	639.875	642.25	641.875	635	633.5	640	640.75	640.5	635.875
D02
D03
D04
D05
D06	559.5	557.625	563.625	560.625	562.875	568.875	563.625	564.875	563	564.75	560.375	565.75	563.125	565.5	561.5	562	561	564.75	560.875	562.375	564.125	562	561.125	559.125	558	561.625	567.125	559.625	564.75	558.5	566	568.75
D07	605.25	610.875	610	599.875	600.75	611.5	606	603	611	612.875	605.5	604.375	618.25	609.125	603.5	605.625	606.375	608.75	613.125	601.75	601.625	606.375	605.125	605.25	603.625	611.375	606.625	610.625	609.125	603.25	600.625	607.375
D08
D09
D10	623	630.125	625.25	622.375	625.75	630.75	629	622.125	622.75	625	625.5	631.375	629.625	625	628.875	633.125	625.875	621.875	632.625	629.75	624.75	627.125	625.75	623.5	628.5	627.75	624.75	625	622	624.25	623.875	630.875
D11	611.875	619.875	617.125	620.125	622.125	613.625	617.875	615.375	613.5	619.5	618.125	607.375	619.25	620.875	615.75	617.875	616.625	614.125	619.5	614.625	613.5	618.375	619.875	619.125	620.125	621.375	616.875	615.5	623	620.25	618	617.625
D12
D13	612.125	607.25	609.25	612.875	617.75	616.375	612.125	617.375	616.125	615.5	610.125	613.875	610.125	615.875	614.625	617.125	610.125	608.75	613.125	613.875	611.125	615.875	614.75	613	609.25	616.125	619.25	612.375	617	606.25	616	617.375
D14	613.125	616.375	614.375	616.875	616.25	616.875	620.75	623	617.125	619.375	618.875	620.75	616.75	616.75	620.375	622.875	614.375	619.5	609.875	625	616.5	614.5	621	622.75	616.25	622.125	620.25	617.75	617.875	620.375	619.875	620
D15
D16
D17	621.875	626.625	629.5	626.5	625.5	627.375	630.25	632.125	633.75	631.625	633.375	630.25	627.125	629.875	627.75	618.25	630.375	637.875	629	633.375	628.5	623.25	626.75	632.625	625.125	625.5	625.625	634.125	629.375	632.125	627.375	636
D18	637	626.875	629.875	636.875	627.75	635.5	633.125	634.625	633.625	637.5	636.25	636.25	636.5	629.5	637	634.5	638	631.375	633	636.375	633.75	633.25	631.875	633.5	635.875	638.25	637.625	632.125	635.5	636.5	631.25	634.625
D19	641.5	641.5	639	649.25	646.375	648.375	644.875	637	645.5	644.625	641.75	646.375	639.875	645.75	643	643.625	641.875	639	646.875	642.875	638	642.125	646	642.375	640.75	641.625	645.5	644.75	638.75	648.625	637.125	642
D20	636.25	632.75	639.25	633.25	626	634.875	634	635.75	633.75	634.125	633.625	631.375	637.375	639	635.5	629.25	626.875	634.625	634	636.5	635.75	634.375	633.625	633.125	628.625	636.25	631.375	630.125	632.5	629.75	633	635.125
D21	646.75	642.375	640.625	644	650	644.625	653.125	652.125	645.25	645.75	644.875	646	640.125	642.125	640.625	648.75	643.875	644.375	646	648.75	648.375	640.875	646	648	645.5	647.625	641.625	649.375	650.5	646.75	641.875	644
D22
D23
D24
E01	654.375	656.25	659.75	659.375	656	656.125	663.625	657.375	654.625	655.125	656.25	649.625	662	655.375	658	658.375	659.25	666.5	650.875	652.5	660	658.375	651.5	654.5	647.75	653.875	654.25	654.625	653	656.75	653.125	655.5
E02	639.75	634.375	636.875	633.375	633.125	632.375	643	640.875	639	642.25	633.125	640.125	632.625	637.125	639.625	642	632.875	630.125	642.875	635.375	640	641.5	639.875	638.875	642.125	641.125	644.375	638.5	637.5	638.25	642.125	635.25
E03	629.125	628.375	627.625	627.75	626	625	630.25	626.875	632.5	631.75	629.875	629.75	629.5	627.5	631.25	625.75	634.625	626.875	632.75	631	628.625	624.25	631.375	630.125	626.5	628.25	628.5	624	623	627.125	626.875	631.5
E04
E05	602.75	598.875	596.5	596.25	599.25	603.625	599.5	597.75	601.5	594.75	602.75	596.375	598.125	599.75	599.25	599.5	596	596.875	594.875	605.5	601.375	605.875	601.875	596.75	607.5	606.375	598.5	596.875	604.875	596.25	602.625	600.875
E06	630.25	629	631.875	629.375	623.375	634	631.375	634.75	630.125	627.125	634.875	630.625	625.125	632.25	626.625	633.625	626.875	636.125	626	635.375	632.875	629.5	630.625	632.625	630.875	638	635.375	621.375	632.5	632	627.625	634.125
E07	607.25	608.125	614.5	604.5	609.375	607.25	610.5	609.125	609.875	610.5	610.5	606.375	606.375	604.625	609.875	608.125	611	607.75	613	614	605.625	608.625	609.375	613.75	610.375	609.75	606	610	609.875	606.5	616.875	603.75
E08
E09
E10	601.5	606.375	602.75	604.75	604.375	612.25	600.875	608.125	604.875	608.5	607.625	601.375	605.25	602.375	597.125	608.25	605.5	600.375	609.125	610.125	610.375	600	606.5	609.125	603	610.375	602	605.875	598.25	609.875	605.75	607.875
E11	631.125	626.875	631	621.625	629.875	627.5	632.75	622.375	623.875	626.375	624.75	623.25	627.875	627	631.75	621.875	628	622.5	627.125	634.25	632.375	627.25	626.125	624.375	632.75	629.375	631.625	626.875	630.75	627.625	631.75	629.875
E12
E13
E14	604.25	606.875	606.625	609.125	602.375	600.875	602.75	608.625	603.75	608.5	602.875	598.875	609.5	603.375	604.875	606.25	605.25	600.875	602.375	603	602.125	605.875	599.75	602.75	604.375	605.75	606.375	605.5	606.125	601.875	604.125	611.125
E15
E16
E17	629.875	625.375	630.5	629.625	632.25	633.125	635.125	626	632.25	628.75	635.125	626.75	628	626.25	637.625	630.125	627.25	626.375	630.875	628.375	630.625	629.25	633	635.75	628.875	633.75	636.625	636.75	627.25	631	624.75	632.375
E18	624.625	627.375	625.125	630.25	624.5	621.625	625.625	623.125	625.75	634.875	622	631.875	631.375	625.5	624.625	628.125	624.5	624.5	629.125	620.875	625.875	631.625	630.5	625.875	635	627.625	628	631.125	628	630.25	632.75	628.875
E19
E20
E21
E22
E23
E24
F01	622.375	629.5	630.375	634.25	631.125	633.5	633	637.5	635.25	638.125	636.625	634.125	631.25	630.75	633	628	638.375	628.125	633	632.875	633.25	629.375	631	634.75	634.75	632.625	634.75	631.75	631.625	636.25	639.75	631.625
F02	638	643.25	639.125	640.25	638.875	643.5	640.25	644	638	643	637.125	638.875	635.25	638.5	634.625	648.25	643.375	637.875	640.5	642.625	639.125	638.75	644.5	633.375	647.125	638.875	642.75	636.875	643.375	642.875	631.5	633.125
F03	638.125	642.5	637.125	639.25	640.5	635.875	641.125	639	635.75	643.125	643	643	642.875	648.625	640.375	650.875	652.875	646.875	652.5	657	644.625	651.25	643.25	648.25	649.25	653.25	644.875	640.75	642	646.125	638.625	636.125
F04	632	636.25	636.875	634.5	636.625	644.5	637.375	638.125	635.125	635.125	635	635.5	638.125	641.125	636.125	636.625	639.75	640.125	639.875	639.25	640.625	633.625	640.875	642.875	629.125	629.875	636.125	637	635.125	638.5	633.625	636.75
F05
F06	635.625	643.875	640.75	637.875	637.125	639.5	636.125	639.25	636.875	637	647	643.875	637.125	640.625	638.375	638.125	640.25	646.25	638.5	645.625	643.25	647.875	644.625	636.375	640.375	642.375	641.125	643.25	647.625	640.625	632.75	643.375
F07
F08
F09	641.125	635.625	629.625	639.125	640.125	637.625	636.625	635.625	637.875	636.25	642.5	636.25	630.75	640.375	636.75	636.375	636.625	641.375	642.75	636.375	635.125	635.125	637	638.375	637.75	639.375	640.5	632.75	639.25	633.625	634.25	636.625
F10
F11	588.375	588.875	588.625	588	587.875	591.125	585.125	583.25	584.375	590.75	590.875	585	587.75	587.875	590.75	586.375	587.75	592	587.75	582.125	587.625	591.125	594.25	585.25	586	590	590	588.125	586.875	589.5	595	588.875
F12
F13	636	637.125	633.25	629	633.125	635.625	639.875	633.875	635.125	638.5	636.375	633.875	633.625	635.375	633.625	634.75	641.125	638.625	641.375	637.125	635.25	634.25	633	635.5	631.75	631.625	647.5	636.5	637	638.5	636.75	638.875
F14
F15
F16	578.875	579.75	580.125	576.125	576.625	584.125	579.875	577.875	586.125	578.375	575.625	575.5	585	574.875	574.375	574.25	575.5	573	574.75	575.5	574	576.25	575.75	576.5	578.375	577.375	575.625	579.75	577.5	578.625	577.625	580.875
F17
F18	645.75	652.875	640.75	647.375	646.125	650.5	651.375	648.5	639	648.75	650	651.5	644.625	650.5	649.25	649.625	654	651.25	658	645.875	648.5	641.125	650.375	646.875	651	644.75	652.25	643.375	647.875	644.875	652.25	651.375
F19
F20
F21
F22
F23
F24
G01
G02
G03	670.75	664.5	661.875	667.25	662.25	662	662.5	660.75	668.5	666.625	667.25	666.875	667	663	659.5	664	666.375	662.125	666.875	667.25	667.625	666.125	666.375	669.25	664.875	666.5	657.625	663.75	661.625	663.125	663.875	667
G04	624.875	621.25	632.125	626.75	622.5	627.5	622.625	623.125	626.875	625.375	628.5	623.625	626.375	632.25	625.375	621.5	623.375	631.75	628.125	624	624.125	624.875	624.875	624.75	627	618.5	622.125	629.375	627.5	615.875	624	624.125
G05
G06
G07
G08
G09	649.125	645.875	641	642.125	641.25	639.125	639.375	640.5	642.875	640.25	638.125	641.25	639.125	639.125	639.625	640.25	643.25	641.25	639.25	644.625	642.625	643.75	640.5	640.25	640.625	642.125	642.375	643.125	642.875	642.125	638	636.125
G10	528.25	517.375	529.875	524.125	523.375	520.75	525.875	523.125	525.625	517	518	518.625	517	515.875	522.125	516.375	519	523.5	519.5	517.625	528.875	522.75	519.375	525.625	523.125	514.125	525.25	516.25	522.5	522	517.25	524
G11
G12	627.5	630.875	629.5	634.75	624.75	626.875	628.625	628.875	630	624.125	625.5	626.75	631	629	629.875	625.75	622.125	632.125	630.75	631.125	631.125	623.75	632.375	633.75	634.125	634.25	637.25	633.375	629.875	633.375	634.625	629.5
G13	524.125	527.375	530.625	526	529.5	527.75	530.625	523.75	530	530.125	529.75	526.625	530.125	532.875	533	529.5	527.875	528.25	528.875	525.875	531.875	525	528.75	529.375	530	529.125	526.375	526.25	525	527.125	533.375	529.125
G14	604.125	602.625	610.25	607.25	605.125	607.625	607	604.25	603.5	606.875	604.75	601.125	611.25	602.25	608.375	605	608.75	607.125	605.375	610.75	606.375	600.25	596.125	605.625	609	601.375	604.75	600.625	611.75	600.25	607.25	614.625
G15
G16
G17	570.25	573.625	572.875	569.75	564.125	572.375	570.375	568.625	568.5	569.25	566.625	570.75	574.75	572.375	575.25	570.125	571.375	565.875	571.875	566	567.625	573.5	569.75	569.5	577.875	565.75	576	575.25	569.125	576.5	566.875	570.625
G18
G19
G20
G21
G22	603.25	606	602.25	603.125	600.75	607.125	603.375	602.25	605.375	606	600	598.875	601.875	596.375	606.5	602.5	601.75	602.625	600.5	601	600.25	596.875	599.625	601.5	609	602	603.375	605	604.5	601.375	602.25	604.125
G23
G24	646.625	640.5	638.25	639.625	636.625	640.625	641.25	638.875	646.625	640.625	643	640.875	643.25	636.625	643.875	635.875	643.375	642.25	643.875	636	642.875	636.125	642.25	643	637.5	633.875	640	641	648.125	643.625	638.5	646.125
H01	622	627.875	627.75	620.375	629.375	625.625	626.75	624.125	627.625	628.875	632.5	626	629.5	630.375	626.375	628.625	623.125	623.5	626.25	628.875	627.25	629.125	630	620.375	624.375	622	624.625	618.625	620.625	620.375	624.125	617.5
H02	653	647.25	649.125	649.875	649.875	649.625	644.625	650.875	656.875	651.875	649.875	652.25	648.625	645.375	647.25	656.625	654.375	653.375	654.125	649.125	650.875	653.5	650.875	650.5	650.25	651.75	649.375	652.25	650.375	652.25	655.25	647.625
H03	646.875	644.875	644.625	652.125	646.25	641.75	650.125	648.75	645.125	647.875	654.625	643.375	648.25	646.875	643	647	642.375	645.875	639.875	653.75	648.375	646.625	645.875	642.375	649.25	645.375	647.75	645.375	643.25	649.375	650.75	652.5
H04
H05
H06	631.25	637.875	622.5	631.625	630	626.25	628.125	628.25	632.5	628	630	629.125	631.75	625	633.5	630.5	629.375	639.5	622.75	631.625	625.875	628	629.25	627	634	635	634.25	628.875	628.875	625.625	626.25	628.625
H07	632	631.25	634	629	631.625	626.875	634.625	629.625	634.375	632.75	633.875	635	632.375	638	637.375	637.375	627.375	625.875	635.5	631.625	631.75	630.75	632	632.25	632.25	633.125	630.625	625.75	634.375	630.875	634	630.125
H08
H09
H10	618.375	616.875	616.5	614.875	615.625	616.75	622.125	619.875	613.375	616.25	619.75	622.25	614	613.875	613.625	618.5	614.875	615	616.125	613.75	613.625	618.625	616.625	623.125	617.25	609.75	619.875	611.75	619.875	617.625	621.25	621.875
H11	596.625	602.625	601.25	598.125	603.875	601.875	605.5	595.75	599.625	597.5	595.25	595.75	592.75	582.875	593	593.75	589.375	592.125	592.875	590.625	594.375	598.875	593.875	588.5	597.75	592	589.875	591.875	588.5	589	585.75	585.25
H12	645.375	647.125	647.5	639.625	646.5	643.75	642.875	645.25	647.25	646.75	643.75	641.875	649.125	644	642.75	642.25	646.375	644	646.25	646.875	648.25	644	649	644.875	645	649.5	644.75	646	641.625	644.375	647.375	642.875
H13	646.25	641.875	643.625	638	640	639.875	644	643.625	640.5	640.125	644.875	644.875	643.25	653.5	640	642.75	647.375	643.375	640.75	639.625	643.125	646.875	642.25	641.75	645.75	644.875	644	645.625	646.75	639.625	643.625	637
H14	592.75	591.75	601.5	602.25	598.125	593.125	602.75	593.375	600.375	597.375	598.75	599.625	595.75	599.5	596.5	592.125	591	597.375	600	593	599.125	602.5	601.125	593.5	600.375	596	593.875	597	600.25	597.25	595.75	596.25
H15
H16	649	651	652.5	646.875	644.875	642.5	649.5	651.875	646.5	646.25	643.25	647.625	652.125	646.5	650.375	658.5	650.125	649.125	651	658.25	644.625	652	643.75	648.625	648.75	640.625	648.5	649.875	650.875	652	651.5	653
H17	605.5	611.375	612.75	607.875	614.75	608.875	613.375	612.5	614.25	613.625	613.375	612.375	613	611.375	610.625	611.625	612.125	617.625	613.5	618	613.5	614.5	612.375	615.75	611.625	610.75	612.25	611.625	617	613.375	611.75	620.125
H18
H19
H20	665.75	661.125	665.5	659.75	664.5	662.25	664.625	664.125	671	666	664.625	669.625	664.75	668.25	660.375	667.875	667.25	666.875	669.875	658.25	665.375	663.125	667.375	662.375	668.625	663.125	671	662.5	672.875	659.375	666.125	657.625
H21
H22
H23
H24
I01	629	624.5	626.5	626.25	625.375	633	635.5	633.375	628.125	633.5	629.875	628.375	629.375	631.375	632.5	628.25	632.375	626.875	626.375	629.125	626.875	623.5	636.5	629.25	631.625	619.5	627	633.125	633.5	624.75	629.75	625.875
I02	636.25	639.375	642.375	644	640.875	646.5	639.25	644.5	641	638.125	644.5	636.5	631.5	645.125	639.25	644.875	649.5	642.25	652.125	647.75	639.75	640.125	637.25	640.25	638.25	637.5	633.75	637.25	643.75	636.875	645.5	644.125
I03
I04	662.25	660.5	659.25	663.125	660.375	660.125	669.75	659.625	665.25	668.25	660.125	668.875	663.75	668	664.25	659.375	663.375	666.625	665.5	663.125	662	665.625	663.25	666	664.375	665.625	662.375	661.25	663.625	664.125	656.625	668.625
I05	667.875	658.5	665.75	661.875	665.75	662	661.375	664.75	663.75	661.375	666.5	655	659.25	662.375	664.625	651.375	661.875	661.5	663.375	664	660.875	662.125	661.75	661.375	660.5	667.125	661.25	669.125	663.625	663.375	661.125	662.625
I06
I07
I08
I09
I10
I11	632.5	626.75	630.125	637.875	633.875	637.125	638.375	633.25	632.375	629.375	632.625	631.875	635.75	633.375	629.125	628.5	630.375	632.875	637	631.625	634.625	632.5	636.875	634.125	636.375	634.75	637	637.25	637.375	632.625	626.625	635.125
I12	623.5	630.5	630.375	623	626.25	628.625	627.5	626.125	629.375	629	632.25	624.875	630.625	637.75	627.25	635.25	632	630	628.375	625.5	626.125	634	626.5	635.75	630.75	626.375	626.625	623.625	626	627.5	636.125	628.125
I13
I14	661.875	666.125	656.375	655.25	660.375	655.5	652.125	656.375	654.25	655.875	666	658.5	657.625	664.125	658.75	658.875	663.875	657.375	662.5	660.625	657.75	659.125	667.25	663.625	662.625	663.875	659	667.75	661.5	663.5	668.5	662
I15	597.5	600.75	596.75	604.25	602.625	599.5	599.125	605.25	599	600.375	607	609	604.125	601.25	597.375	600.125	598.875	607.125	607.5	602.75	604.625	601.125	599.25	602.5	595.625	604.125	605.625	601.5	600.25	598.625	604.375	600.625
I16
I17	663.375	666.625	667.875	664.625	663.5	662.375	655.75	666.5	663.75	670.625	661.875	661.375	665.5	667.25	660.5	662	661.5	660.5	660.375	660.375	659.125	662.625	663.625	662.875	670.875	663.375	664.25	662	657.75	662.375	661.875	668.875
I18	675.5	683.75	678.25	683.875	681.125	679	677.375	675.875	671.375	676.875	678.5	680.125	672	674.25	682.5	681.75	679.625	685.625	684.125	676.125	674.25	673	675.25	674.625	674	669.75	683.75	677.875	678.625	674.875	683.25	674.625
I19
I20	667.5	665.125	661.875	656.5	663.75	666.125	667.25	662.875	671	667.75	657.875	664.375	661.25	666.125	662.75	662.875	666.625	666.5	663.25	667.5	670.25	658.625	664.875	665.125	663.75	655.375	662.375	658.625	669.125	668.375	667	666.25
I21	657.875	650.25	656.875	648.625	652.25	647.25	657	651.25	648.25	645.625	648.25	648.25	655.5	643.25	647.5	652.125	651	646.75	658.375	650.75	651.875	654.125	655.5	654.625	652.375	649	648.875	653	649.25	650.625	655.5	653.5
I22
I23
I24
J01	638.25	644	648.5	646.625	642.875	643.75	644.375	644.125	645.25	648.375	651.5	638.625	646.375	645.75	639.75	653	645.25	647.875	639.5	647	642.25	638.125	649.375	644.75	643.625	643.375	647.25	645.875	639.125	645.875	640.625	647.125
J02	585.5	588.875	579.5	578.625	578.75	572.75	583.625	585	579.375	578.75	589.25	576.875	581.375	585.625	578.625	583.625	581	580.5	582.25	583.375	579.75	580	580.375	581.5	587.25	579.375	581.25	580.875	582.625	583.25	584.5	578.125
J03
J04
J05	652.375	651	648.5	644.25	640.125	651.625	642.75	645.625	649.125	653.125	648.25	641.5	644.25	650.625	654.125	650.25	653	644.375	644.75	645.75	647.875	651	651	638.875	648.5	647.75	648.625	646.5	644.125	649.875	653.5	645.75
J06
J07
J08	646.5	650.625	645.25	651	648.625	646.875	648.75	648.25	642.5	646.75	648.875	651.625	648	643.125	651.875	645.5	654.625	649.375	652.125	646.875	646	649.125	648.125	645.5	645.875	648.375	643.75	645.625	646.375	644.5	644.25	644.125
J09
J10	618.125	615.375	615.75	615.25	618.625	612.625	620.125	612.5	618.875	614.875	609.875	626.125	616.5	620.75	622.375	615.125	618	623.625	621.625	624.625	620.5	617.375	613	619	622.625	618.125	618.25	610.75	619.5	616.75	617.25	617.5
J11	656.5	651.75	657.625	655.375	654.875	654.75	650.25	654.25	662	662.875	649.125	656.25	648.875	649	653.875	655.625	659.125	657.5	653.5	647.125	650	659.25	657.875	655.5	650.375	655.875	658.875	658.75	657.625	660.25	650.375	660.625
J12	648.625	658.625	648.5	651	660	656.625	655.875	655.25	659.75	659.375	656.5	657.125	658.5	654.25	654.375	652.75	660.25	654.375	654.5	656.875	660.375	656.25	656.25	657.25	661.625	659.25	662	660.25	661.875	658	659.625	661.875
J13
J14	628.125	633.125	628.75	627.75	630.5	627.625	628.5	632.625	635.125	630.625	630.125	632.625	636.75	631	636.25	631	627.375	627.75	633.625	634.25	629	632.625	629.125	633.875	635.125	634	634.375	626.625	630.375	633.625	627.875	629.5
J15	660.25	662.5	661.25	652.875	662.875	661.25	666.375	654.125	659	659.75	655.75	660.125	664.375	655.875	652.875	659.25	659.25	660.125	667.875	659.875	659.375	658.5	665.125	657.75	664.5	663.125	656.25	656.125	654.875	658.375	658.75	659.75
J16	650.75	652.125	649.375	648.375	645.5	657.125	650.5	648.125	651.375	645.375	648.5	648.75	652.875	651	652	652.25	653.375	651.375	648.625	651.75	648.5	648.75	655.25	649.375	649.125	653.625	652.125	648.875	653.625	651	649.375	661.25
J17	663.75	659.25	672.75	665.625	663	664.375	679.125	670.875	667.75	664.375	667.875	668.875	669.375	665.5	667	666.125	667.875	670.125	666.375	664.75	669.5	666.625	664.25	670.75	665.125	674.375	673.25	672.75	663.125	667.5	663.75	664.375
J18
J19	671.25	675.125	667.125	671.875	674.875	662.875	670.5	669.25	674.75	671.75	673.375	665.25	670	676	668.375	667.75	672.875	670.875	672.25	672	674.125	668.125	669.625	670.875	673.125	671.125	672.625	671.875	674.625	665.75	670	672.625
J20	683.375	687.75	687.5	687.375	694.5	681	674.125	685.75	689.625	682	687.5	682.125	683.5	683.25	683.875	682.375	688.375	685.75	676.75	676.5	687.25	689	687.75	690.5	684.25	680.75	683.5	680.5	691.875	678.375	685.375	685.75
J21	687.875	677.625	679	679.5	682.625	680.75	683	680.875	684.625	680	685.875	677.5	679.875	682.75	682.25	679.125	690	681	681	684.875	682.125	680.875	679	689.625	681.75	679.75	683	682	684	678.875	679.5	682.25
J22
J23
J24	638	636.125	640.25	645.875	644.875	639.125	641.125	637.5	642.5	643.25	638.875	639.125	639.125	640.125	634.25	640.25	638.875	634.75	639.375	641.625	639.5	638.625	635.25	639.375	640.25	641.875	640.875	639	643.5	642.375	638.875	642
K01
K02
K03
K04
K05	545	548.25	544.25	546.75	548.5	548	549.5	544.5	549.5	546.5	546	545.875	549.75	547.875	549.375	550.75	547.5	544.375	542.5	544.25	544.25	546.375	549.75	552	547.5	546.75	547.25	547.75	550.625	547.125	545.25	548.125
K06	612.25	613.25	611.375	614.875	618.625	616.25	619.25	622.5	618.375	612.375	616.25	610.5	618.375	613.875	617.125	617.875	610.875	611.25	612	610.875	615	614.125	614.5	616.375	615.75	613.625	618	609.125	609.25	608.25	613.625	617
K07
K08
K09
K10	643.125	652.75	646.875	651.375	650	646.625	654.875	653.75	654.5	651.125	647.75	648.125	650.625	645.25	654	645.875	653.75	647.125	649.25	648.875	651.625	654.625	646.25	653.125	648.625	651.25	648	652.625	652.125	656	650.75	645.625
K11
K12	622.625	627.25	614.75	622.75	622.375	620	625.125	623.125	621.75	623.375	617.5	620.25	625	624.75	625.75	622.375	625.75	626.25	622.875	622	625	623.25	621.875	621.125	625.625	622.25	622.5	620.5	620.625	617.625	626.625	630.25
K13	650.375	646	649.5	646	649.75	651.125	649.5	644.25	648.5	651.875	651.25	645.625	645	649.125	644.5	644	646.125	644.125	644.625	645.875	647.625	642.125	642.625	646.125	642.75	645.875	647.25	643.25	646.875	647.125	650.25	646.5
K14
K15	681.5	682.375	682.875	678.75	679.625	679.875	680.375	678.75	677.25	688.5	675.875	673.625	678.75	679.125	686.25	685.625	678.5	685.625	681.5	680.25	683	679.25	680.375	685.375	680.375	682.875	685.75	683.625	676.75	679.625	679.625	679.5
K16	595.25	600.5	598.125	600.75	596.5	601.5	596.75	596.875	598.25	605.875	598.5	602.625	597.625	602	600	597.875	600.375	601.25	598.125	597.625	598.75	604.125	598.375	602.5	597.5	598.875	597.125	603.25	593.125	599.25	605.75	599.375
K17
K18	684.875	681.75	678.75	674.5	677	680.125	674.625	678.625	685.25	679.5	684.875	673.75	682.5	678.125	676.875	685.25	675.875	681.25	683.125	676	678.75	677.125	675.125	678.625	683.375	673.875	677.625	682.625	681.25	681.25	690.125	678.5
K19	637.75	645.75	641	646.875	636	641	643.125	644.25	639	643	653	642.25	648.625	641.375	638	645.25	640.75	643.125	639.25	643.75	646.375	641.625	639.5	644.875	643	640.625	645	639.625	648.625	643.375	644.375	641.5
K20	675.625	670.875	679.625	680.375	678.75	675.25	679.125	672.625	675.875	680.625	675.5	675.125	672.75	672.5	682	682	678.375	674.125	676.125	681.25	679.75	674.875	679.5	683.75	678.25	677.875	677.75	674.125	677.125	674.5	680.875	679.125
K21
K22
K23
K24
L01	632.875	630.25	639.25	630.375	640.375	632.875	638.75	639.625	641.875	632.75	634	633.875	632.125	627.125	635.125	637.5	638.75	633.25	633.125	635.875	635.75	631.25	637.125	633.125	632.125	640.375	632.125	638.875	641.875	637.5	632.625	634
L02	642.875	649.75	645.25	645.125	644.25	648.25	643.375	649.375	646.875	649.875	649	648.875	647.25	647.25	650.375	651.5	647.875	654.25	646.875	643.125	651.25	650.75	645.875	643.875	651.125	648.875	652.75	650	651.5	657.5	652.875	652
L03	616.5	616.125	621.625	617.875	622.375	614.25	617.125	612.75	616.375	618.5	621.625	615.5	614.875	615.125	616.5	617.5	616.5	616.125	622.75	619.5	618.5	613.375	618.375	616	617.75	614	618.875	621.375	619.25	618.625	619.375	621.125
L04
L05	595.25	584	586.375	581.375	595.125	587.25	589.875	597.125	589.125	597.875	584.875	591.5	593.125	594.5	589.625	594.625	598.5	588.375	590.75	588.5	587.375	591	582.375	589.125	592.625	589.375	593.875	590.5	589.625	592.625	585.75	588.625
L06
L07
L08
L09
L10
L11
L12
L13
L14	661	660.125	661.375	662.5	660.625	658.125	660.375	660.375	659.5	656.5	655.75	658.5	659.125	659.125	659	656.5	658.125	655.625	653.125	654.125	658.125	658.625	659.25	659.625	661.375	658.75	660.625	660.625	664.125	665.125	669	663.25
L15	659.5	673.625	665.625	673.75	667.5	669.125	657.25	663.375	662.75	663.25	661.625	669	661.25	666.25	667.375	661.875	666	663.25	669.5	667	663.25	662.75	665.25	664.125	668.25	672.5	666.5	665	668.5	665.75	661.625	667.625
L16	611.125	607.375	600.875	612.5	602.625	610.25	608.625	610.125	608	605.625	607.375	606.375	603.125	608.5	610	614.75	611.125	602.875	609.25	607.875	609.875	611.875	609.5	608.625	607.875	612.875	605.25	604.125	610.125	607.5	600.25	606.125
L17	673.125	674.625	677.375	677.875	674.625	676.5	671.25	673.875	680.75	675.875	683.75	672.375	675.125	678.75	672.5	678.25	676.5	675.375	672.75	678.875	677.25	676	676.375	675.125	672.375	679.125	673.5	675.25	675	673.5	673.125	674.5
L18
L19
L20	637.75	635.625	638.125	641.375	634.25	635.25	643.625	637.375	644.125	640.5	644.125	637.25	638.25	638.75	639.75	634.125	641.625	647.125	641.375	645.5	639	644.75	639.875	638.875	635.25	643.5	631.625	638.5	640.375	635.625	641.875	638.75
L21
L22
L23
L24
M01
M02	586.125	581.875	591.5	582.875	586.75	584.5	582.5	586.875	581.5	587.25	584.5	584	584.875	586.75	581.25	588.625	590.875	586.375	590.5	584.875	587.125	586.5	581	584.125	587.125	584.625	588.375	580.375	591	586.5	588.75	589
M03
M04
M05	667.125	668.5	666.625	668.75	665.375	668.875	670	667.625	664.625	666.125	669.875	666.875	669	665.5	667.375	668.5	668.375	668.375	662.875	672.75	671.375	670	673.75	671.625	666.5	667.625	664.125	667.25	670.5	669	668	668.25
M06
M07	666.75	665.375	665.75	662.5	668.625	663.125	664.25	665.25	662	666.75	669.875	672.375	671.75	668.75	662.125	665.75	669.125	665.625	666.875	670.25	664	669.375	666.5	661.75	659.125	668.5	670.125	672.75	665.125	662.75	665	666.625
M08
M09
M10
M11
M12
M13	648.25	653.375	646.375	651.625	656.75	662.25	654.625	650.125	647.75	651.375	652.625	657	651.125	648.625	662.25	656.375	653.25	646.875	653	653.75	653.125	660.25	653.25	654.875	652.625	661.25	657.875	654.625	649	657.875	659.625	654.25
M14
M15
M16	665.125	665.5	662.25	668.375	666.5	663.75	667.375	662.375	666.375	666	673.25	674.875	669.375	666.5	664.25	668.75	665.75	662.75	668.625	666.25	673.75	669.375	669.375	674	669	662.125	672.5	668.125	666.875	672	664.625	675.125
M17	682.875	668.5	675.625	669.875	678.5	677.625	679	671.625	676.5	680.25	678.625	671.125	675.625	679.875	672.5	670.875	672.25	673.5	679.375	676.75	668.75	680.625	678.25	674	668.75	677.375	673.75	667.75	676.125	671.75	676.125	679.875
M18	632.375	626	627.125	635.625	628.5	631	633.25	624.25	627.75	630.625	632.875	624.625	626.375	626.5	629.125	626.625	628.125	631.625	624.625	627.875	628.625	634.5	631	631.375	630.625	624.875	627.75	626.75	629	634.375	625.5	629.875
M19	589.625	590.625	588.25	585.75	584.875	591.875	585	591.375	592.625	589.5	593.375	587.125	584.625	587.125	588.125	590.625	586.125	588	586.25	581.625	589.625	590.625	590.875	585.25	584.5	595.375	592.375	591.5	590.5	591.375	588.125	585.875
M20	588	587.75	583.375	594.75	585	584.625	586	587	584.375	582.375	587.25	582.5	582.25	586.75	590.25	590.75	578.125	585.875	592.125	584.25	589.75	587.75	583.875	585	584.625	581.875	587.125	589.125	586.25	582	585.25	579.75
M21
M22	683.5	684	681.75	684.625	683.625	685.125	686.75	683.5	682	683.5	684	684.25	681	690.125	686.375	683.375	685.875	689.25	683	683.375	680.375	680.375	688.875	689.5	685.625	686.375	678.875	682.75	685.5	686.625	689.125	680.125
M23
M24
N01
N02
N03
N04
N05	648.25	640.875	652.125	648.875	646.75	647	652.125	645.875	646.5	644.125	651	643.625	646.125	651.25	648.75	644.75	651.875	642.375	643.625	647.75	644.5	649.75	643.125	648.125	650.5	648.75	649.625	648.875	644.875	645.375	646	643.75
N06	614.375	617.25	615.5	613.5	618	615.5	616.875	614.5	616.625	609.625	620.25	619	617	616.25	613.375	612.875	624	618.125	616.875	612.75	619	616.5	614.75	616.25	615	616.5	619.75	619.875	616.875	620.75	620	619.75
N07
N08
N09	648.125	652.125	648.875	648.5	655.25	655.125	653.125	647.625	647	653.75	651.125	651.25	649.875	653.875	651	653	658.5	658.875	651.625	658.625	660.875	653.5	656	654.125	652.125	653.75	659.5	655.875	655.5	648.75	656.625	657.375
N10
N11
N12
N13	635.375	643.5	640.75	639.625	639.25	637.25	642	637.5	635	642.25	639.5	640.375	636.875	631.5	638	635.875	632.25	636.375	636.25	636.375	636.625	634.375	635	638.375	634.625	634.25	637.5	635.375	635.75	639	634.375	636.25
N14	680.875	680.875	679.625	684	677.75	684.875	678.5	683.125	686.625	680.875	679.75	683.125	681.75	686.75	687	684.625	681.75	682.25	685.75	682.25	677.5	679.875	676.5	689.875	682.125	683.375	684.375	680.25	685	680.75	678.375	687.625
N15
N16
N17
N18
N19
N20
N21	704.625	707.125	700.5	703.125	700.125	709	704.625	703	712.25	705.625	701.5	705.625	702.625	704	708.125	702.125	706.625	705.5	701.5	710.25	700.5	705.375	710	705.25	705.875	709.25	705.625	703.875	705.25	701.5	710.25	702.875
N22
N23
N24	665.75	663	666.625	657	667.25	660.5	666.875	666.25	661.375	665.375	666.5	663.25	664.875	661.125	665.125	662.75	665	665.25	660	666.875	666.625	666.25	663.75	661.875	664	662	662.375	666.875	664.375	663.125	662.875	664.625
O01
O02
O03
O04	668.875	666.875	665.5	664.5	668	668.875	668.125	668.5	666.5	663.25	669.875	668.375	667	665.25	665.625	669.5	669.375	669	669.625	669.625	668.25	669	672.625	667.25	667	666.5	668.125	661.625	667.5	663.625	660.25	663.75
O05	643.875	640.25	651.5	653.125	647	644.125	649.625	647.25	652.25	651.875	648.25	649.375	648.75	647	650.875	648.5	652	648.75	658.25	645	646	644.625	650.75	656.5	643.125	649	644.875	653.625	647.5	642.625	648	650.125
O06
O07
O08
O09
O10
O11
O12
O13	665.5	663.75	669.5	661.25	668.625	666.625	658	665.5	666.5	666.5	668.375	668.625	664.5	674.5	669.75	666.875	661.875	661.5	670.125	665.25	672.25	671.75	666.125	665.75	673.375	674.875	665.75	668.5	670.5	672.5	670.5	669.875
O14	673.875	684.25	685.5	682.25	679.875	683	681.5	681.375	682	680.375	686.375	677.75	684	679.625	681	680.625	685.375	680.875	686.75	681.5	682	679	684.25	683.625	678.625	677.625	683.625	673.75	681.125	681.375	683	685.25
O15	617.875	623.375	620.875	612.625	620	620.75	619.375	619.5	614.5	616.75	618.5	618	617.875	619.5	624.375	625	609.625	624.625	623.875	620.375	624.25	626.625	617	615.75	626	622.25	623.125	617.375	621.375	617	619.75	617.125
O16
O17
O18	606.375	608.25	602.875	600.75	610.25	607.125	605.375	607.375	612.5	606.625	604.5	607.75	615	608.125	611.75	610	605.75	607.625	598.875	604.375	607.625	607.875	610.125	606.875	605.375	609.375	605.625	607.375	604	604.875	606.875	611.25
O19
O20	695.875	697.5	698.375	695.875	698	692.625	694	696.25	689.375	690.25	696.5	698.125	692.5	697.25	696.125	702	695.375	700.75	698.75	698.5	697.25	692	693.5	699.25	690.375	696.25	692.625	699.25	696.125	693.625	695.25	698.5
O21
O22
O23
O24
P01	652.5	664	667	663.125	664.625	666.5	660.625	664.125	670.125	664.625	659.5	659.75	657.125	660.375	657.75	661.625	662	667.375	662.25	657.625	660.75	669.75	661.75	664.875	653.875	666.625	667.5	665.625	661.25	666.5	661.625	662.375
P02
P03	606.375	611.625	606.75	605.625	613.5	606.75	606.75	601.875	606.125	604.5	608.75	603.5	607.125	610.875	606.375	609.75	610.375	603.625	607.75	608.625	608.125	616.625	611.125	608.25	612.375	613	608.875	611.75	607.125	608.875	610.125	608.125
P04	673.25	679.875	678.625	676.625	677.75	671.75	678.875	671.125	670.375	680.75	673.75	674.25	677.625	671.125	672.625	667.375	678.125	674.125	678	678.375	672.625	676.125	671.625	676.25	678	677.375	677.875	679	678.875	675.125	681.75	676
P05
P06
P07
P08	710.125	715.875	709.75	712.75	710.125	710.625	709.25	710.875	710.125	712.75	710.5	708	710.5	712.375	715.5	717.875	708	714	713.25	711.5	711.25	711.75	712.75	718.25	710.125	711.5	710.875	713.25	715.75	715.375	709.875	714.875
P09
P10	679.75	673.25	679.5	678.5	683	676.25	680.375	681.625	677.375	675.5	678.25	680.5	680.875	677.625	685.75	674.875	674.125	677.625	680.125	684	674.5	678.625	677.625	673.5	681.125	671.125	682.75	679.75	679.875	674.125	675.25	680.875
P11
P12
P13
P14	721.5	717.5	715.875	721.375	720.125	718.875	725.75	719.25	722.5	727.75	717	724.625	723.25	718.625	721.875	727.75	727	722.125	726.625	723.5	727.375	719.625	727.125	719.875	727	725.875	724.375	727.625	721.875	719.125	725.75	726.25
P15	755.5	759.75	752.875	760.625	748	760.875	758.5	761.875	754.25	754.375	753.625	749.375	756.75	748.625	756.125	759.375	755.125	758.25	752.75	754.375	758.875	758.5	751.875	750.125	753.25	749	750.625	758.625	758	757.375	748	753.625
P16	675	675.75	671.625	677.5	671.375	670.875	669.125	669.625	662.875	672.875	671.5	673.875	677.625	674.875	668.375	672.25	672.75	672.25	674.5	673.25	663	678.875	676.25	675.25	673.125	670.375	673.625	678.125	675	671.625	670.625	671.125
P17	695	691.625	693.875	691.25	692	688.875	692.75	696.875	696.375	696.875	690.5	693.875	690.625	691	696.375	692.125	697.75	697.5	686.375	693.5	698.625	697.75	698.25	692.125	692.5	693.5	691.25	693.375	694.875	696.625	694.625	691.5
P18	756.25	753.5	756.25	757.375	749.375	753.875	753.375	757	753.125	759.875	751.125	757.625	757.75	753.375	758.625	751	759.125	755.375	757.625	753.25	756.125	754.875	754.75	757.5	755.5	751.375	752.625	759.5	754.75	752.875	754.625	759.375
P19	761.25	755.875	757.75	758	766.5	760.25	766.75	752.75	762.125	759.875	763.375	759.75	753.125	755.125	770	764.875	751.5	765.625	766	759.25	764.375	761.875	757.25	760.875	766	764.875	764.25	766.25	760.625	759.125	763.125	758.125
P20
P21
P22
P23
P24

## Sheet: DA
Measurement	Average (Show Region Statistics)
	1	2	3	4	5	6	7	8	9	10	11	12	13	14	15	16	17	18	19	20	21	22	23	24	25	26	27	28	29	30	31	32
A01	591.625	607.812	603.188	603.625	600.75	638.875	612.312	585.875	576.375	587.25	584.5	591.375	597.625	605.5	565.75	588.25	592.562	589.812	604.625	597.688	598.062	566.938	534.938	584.062	597.938	550.438	583.688	644.312	595.562	603.625	577.562	591.625
A02
A03	559.5	539.786	541.5	541.286	555	558.214	531.357	541.643	545.214	536.929	562.429	554.357	540.071	550.429	530.714	544.143	557.071	554.571	559.571	562.643	561	557.143	525.286	560.857	531.643	546.5	538.071	545.286	547.857	550.071	555	559.5
A04
A05	518.125	494.625	511.875	520	518.75	511.75	508.125	511	485.5	513.75	505.75	501.625	504.875	517.625	507.75	511.125	507.375	501.5	505.625	522.5	512.875	482.625	510.75	511.125	513	506.25	498.875	507.875	515.125	515.125	511.125	518.125
A06	509.545	519.136	516.682	521.182	529.773	526.818	523.136	518.455	522.818	515.136	523.864	520.545	519.864	523.864	509.773	508.955	514.409	495.318	508.682	508	500.455	519.591	522.955	513.545	524.909	523.682	521.227	523.318	527.5	524.091	529.591	509.545
A07
A08
A09
A10
A11	582.5	589.938	585.5	558.438	582.25	585.812	582.062	586.188	581.75	581.188	576.688	579.875	583.5	601.875	587.625	585.062	585.375	582.938	582.312	576.5	586.75	583.062	583.25	585.062	581.562	583.188	583	585.062	581.938	585.688	602.938	582.5
A12
A13
A14	563.818	558.727	558.091	561.273	551	557.818	547.455	551.545	549.455	562.182	557.909	554.273	564	557.455	563.364	558.091	533	550.364	552.636	559.727	555	559.909	543.364	562.364	546.545	563.455	562.545	563.364	561.636	582.364	542.545	563.818
A15
A16
A17
A18
A19
A20	449.5	446.5	443.7	446	451	448.2	446.1	448.3	444.3	445.1	443.8	446	449	442.8	446.5	446.2	443.7	450.4	442.5	446.2	444.9	448.5	441.6	446.3	452.4	437.9	444.4	448.2	445.5	444.1	449.2	449.5
A21	503.455	502	498.273	501	500.727	494.818	497.727	506.273	497.364	495.273	503.273	488.091	496.091	497.727	501.364	499.182	496.182	502.636	496.364	499.818	504.455	499.909	496.364	502.273	506.182	499.455	496.727	500.091	500.909	495.273	499.364	503.455
A22
A23
A24
B01	615.923	591.538	559.231	588.692	605.154	613.077	576	601.385	568.769	590.462	593.231	576.538	578.923	615.615	615.615	584	545.923	595.077	597.077	604.769	614.308	611.077	594.769	617.769	605.462	559.923	584.385	575.462	571	600.385	590.923	615.923
B02	541.091	497.636	535.091	515.455	535.364	531.545	529.909	544.727	485.545	536.091	499.273	501.364	567.818	537.091	524.545	512.273	528.909	547.909	536.273	498.364	535.273	528.818	536.455	519.455	521	533.091	496.727	529.818	563.727	604.364	518.364	541.091
B03
B04
B05
B06	388.429	380.571	383.143	389.643	373.5	393.714	393	382	401.357	399.714	377.286	371.929	400.286	381.5	391.5	383.286	405.286	392.214	377.786	386.786	386.571	399.214	373.429	384.071	373.429	406.714	396.5	387.643	386.429	392.143	384.5	388.429
B07	484.1	464	481.8	477.5	469.3	490.2	500.6	445.9	480.6	494.7	470.6	492.1	497.7	487.3	523.3	437.6	490.7	499.3	462.5	476.7	496.6	485	474.7	494.7	473.2	509.5	483.6	503.3	495.9	488.8	496.1	484.1
B08
B09
B10	483.273	485	486.364	480.545	484.636	481.455	482.545	488.455	478.909	482.818	485.273	482.727	489.364	488.091	487.182	479.091	489.273	485.273	482.545	480.182	487.455	484.364	486	486.455	484.273	480.364	488.364	486	482.182	487.545	483	483.273
B11
B12	565.5	573.6	572.6	572.3	576.2	577.7	574.6	573.1	576.1	575.1	566	571.7	572.3	566.1	579.9	575.9	567.9	570.4	573.1	572.9	571.3	567.5	569.3	566.4	567.8	568.1	566.3	569.1	567.5	566.6	562	565.5
B13
B14
B15
B16
B17	548.833	549.417	548.917	544.333	552.25	549.167	550.25	545.667	549.167	544.833	545.083	545.583	550.167	545.167	545	553.333	543.417	536.167	552.583	540.167	547.5	545.75	546.917	547.917	547.667	551.25	549.583	545.167	547.75	550.167	549	548.833
B18
B19
B20
B21
B22
B23	457.25	457.5	449.125	450.75	460.875	462.75	461.5	466.25	471.5	462	454.25	460.875	458.25	456.75	459.875	457.5	458.5	451.75	461.5	454.75	458.75	449.625	459.125	460.25	455	458.375	461.75	462.25	457.375	459.375	455.5	457.25
B24
C01	547.667	546.667	536.056	538.778	527.611	537.222	540.556	517.556	546.444	523.111	552.389	544.889	530.389	525.556	543.667	547	545.778	542.278	548.444	544.833	539.333	545.889	531.778	536.611	551.611	546.222	534.889	542.389	543.556	540	546.778	547.667
C02
C03	574.056	563.889	548.333	562.333	568.111	567.111	559.889	571.056	570.056	582.611	589.778	566.722	561.611	566.944	571.556	564.556	569.944	577.556	563.833	570.667	572.556	574.611	565.833	572.556	574.611	565.444	563.444	569.278	568	566.722	573.111	574.056
C04	442.941	427.647	408.176	417.235	421.471	434.176	421.118	403.882	421.882	442.059	438.588	430.235	430.588	420.882	428.765	428.647	428.235	403.882	425.765	433.118	419.353	409.471	416.353	419.294	425.353	427.706	423.765	425.176	436.353	417.412	439.412	442.941
C05	555.667	558.75	533.25	534.917	549.667	560.167	546.833	548	556.667	545.333	555.333	564	545	549.75	542.667	552.833	541.667	553.25	543.417	550.333	526.5	521.083	549.667	546.833	534.083	553.333	545.833	534.583	548.417	541	548.833	555.667
C06	598.182	580.364	588.636	586.636	558.364	573.182	583.909	561.727	585.273	581.727	586.273	587.909	571.909	583.364	568.636	588.636	576.636	582.818	560.545	559.818	589.818	576.545	580.455	574.636	578.455	564.182	590.909	586	572.091	570.909	576.727	598.182
C07	475.688	504.312	473.25	475.688	472.062	475	471.625	471.188	470	472	476.25	478.812	472.875	472.438	465.188	465.188	474.5	464.312	491.625	477.188	479.5	472.75	473.438	473.062	483.875	473.438	474.25	473.375	473.562	472.688	467.875	475.688
C08
C09	580.333	588.333	580.444	585	568.111	583	590.556	582.778	581.889	581.778	580.889	588.444	580.889	589.889	585.222	578.444	589.333	589.222	586.333	583	584.111	585.111	582.667	582.333	582.778	587.556	578.333	572.556	576.556	584	582.333	580.333
C10
C11	494.083	497.167	497.167	493.083	507.667	497.667	496	492.333	496.75	496.167	496.5	495.583	495.25	495.75	499	496.25	494.333	497.667	505.333	497.917	496.75	493.667	493.833	499.167	496.583	497.667	492.333	492.75	492	495.417	495	494.083
C12	582.111	566.667	585.778	569	596.222	589.667	579.667	590.444	610	579.333	575.667	546.778	588.444	570	568.778	572.222	574.778	593.444	579.222	574.444	566.556	566.111	588.556	577.222	579.889	577.889	586.667	567.889	595.889	604.333	581.667	582.111
C13
C14	433.444	431.889	429.333	433	436.889	432.889	438.111	441.444	433.667	434.556	432.556	431.667	434.556	435.889	427	434.556	424.667	424.778	425.778	428.556	426.333	430.556	432.667	434.556	431.444	427.778	429.111	428.333	423.556	428.667	435.222	433.444
C15
C16
C17	507.083	515.167	512.167	511.333	515.5	514.333	513	512.083	515.583	518.167	514.5	510.5	499.833	513.333	512.833	518.5	520.083	515.917	515.833	515.083	516.5	512.167	517.167	507.75	511.667	519	516.083	514	512.25	508.75	512.25	507.083
C18	555.923	555.846	553.615	553.692	553.846	555.231	553.231	552	554.385	557.385	552.769	554	559.308	544.692	555	557.154	558.769	554.154	555.692	559.923	543.923	553.846	555.154	560.846	556	556	561.538	556	556	549.923	561.077	555.923
C19
C20	488.364	472.182	487.909	498.818	512.636	486.364	489.818	491.818	486.091	483.727	491.909	497.636	488.545	487.727	493.182	490.273	491.273	495	496.364	533.273	473	493	489.727	488	484.091	491.545	495.727	511	487.182	489.909	458.091	488.364
C21	512.727	512.636	506.182	515	513.636	506.818	515.727	509.273	501.818	508.364	509.727	508.182	511.182	511.091	506.636	509.091	511.273	512.636	509.091	516.818	509.545	506.182	511.545	515.182	509.727	510.545	509.364	506.545	510.545	513.455	507.909	512.727
C22	535.2	531.3	535.2	536.9	528.3	535.3	531.4	531	537.1	530.8	527.8	533.8	538.1	528.1	531.7	531.1	528.4	530.7	533.1	534.3	532.9	536.7	535	531	527	534.6	616.1	531.6	534.8	540.7	536.6	535.2
C23
C24
D01	532.312	535.688	526.75	536.812	537.875	531.125	537.625	540.938	528.562	529.062	530.562	539.688	532.875	531.875	539.125	538.188	527.938	536	530.562	527.562	541.438	541.625	533.688	534.062	537	525.562	535.5	535.375	516	534.375	538.062	532.312
D02
D03
D04
D05
D06	498.5	517	522.8	513.7	521.8	526.5	518.4	514.6	528.7	526.8	492.3	518.3	529.9	549.4	504.4	527.7	517	512.9	518.7	530.7	515.4	546.7	523.1	529.8	516.6	509.3	530.3	504.2	514.8	523.9	529.6	498.5
D07	458.923	473.231	472.308	472.462	476.846	454.615	478.154	478.769	476.308	478.231	478.154	473.154	469.923	479.769	467.846	475.923	477.538	476.462	474.538	473.385	473.385	474.308	477.615	461.308	467.462	468.769	477	475.769	473	469.308	459.154	458.923
D08
D09
D10	553.941	556.824	558.471	551	552.882	555.176	555.353	545.882	551.412	559.176	571.706	555.882	563.882	554.353	556.706	561	562.118	550.824	565.706	555.529	557.588	565	554.235	553.059	558.588	560	557.235	573.176	557.882	562.059	568	553.941
D11	503.2	494.1	504.8	491.5	493.4	494.7	493.5	491.2	494.2	499.6	512.1	483.1	496.9	501	495.5	495.7	505.2	501.5	495.7	499.4	507.8	496.5	497	498.2	505.1	504.3	504.3	499.9	500	504.5	509.5	503.2
D12
D13	545.9	549	544.8	545.1	551.7	544.5	538.1	544.1	551.2	545.7	543.7	544.7	543.8	529.1	517.9	545.3	550.4	513.7	525.1	548.6	556.3	515.4	545.4	551.1	545.8	524.1	537.8	541.1	554.7	520.1	549.9	545.9
D14	529.778	529.778	529	516.556	532.722	523.222	519.333	536.889	534.611	530.111	522.389	529.5	530.889	524.111	526.056	522.667	528.722	532.556	536.333	531.5	526.833	513.722	519	535.722	518.667	533.056	521.111	529.278	531.111	534.5	535.389	529.778
D15
D16
D17	495	478.625	481.875	468.5	481	478.5	476.125	481	492.25	480.625	476	479.625	486.25	481	474.875	487.875	587.375	558	484.25	490.5	480.625	471.875	487.5	487.25	485	489.875	497.25	488.25	486.625	494.875	493.625	495
D18	589.625	585	583.125	586.625	582.5	584.875	588.125	578.5	585	585.5	592.75	591.5	578.625	592.375	586	586.25	587.125	580.875	586.375	597	585.5	585.5	585	581.5	584.125	583	587.75	585	587.875	585.5	589.5	589.625
D19	500.417	505.75	491.917	500.667	504.667	508	497.667	501.917	502.167	504.917	501.667	495.167	496.417	503.667	505.083	501.917	499.333	500.917	501.833	498.5	494.333	496.833	507	505.583	493.583	505.75	504.333	501.75	495	505.167	503.667	500.417
D20	467.875	478	487.25	475.25	471	481.375	479.875	466.75	475.75	476.125	476.875	476.875	468.625	473	473.25	475.875	477	466.375	475.875	478	475.75	467.125	478.375	482	464.5	480.875	476.375	473.375	473.625	480	471.75	467.875
D21	482.5	477.833	482.333	483.75	480.75	479.667	476.5	480.5	477.083	478.917	480.083	478	480.75	484.833	474.917	482	476.75	479.167	483	480.75	476.083	477.333	478.417	480	483.083	481	481.25	482.417	479.167	480.417	481.5	482.5
D22
D23
D24
E01	454.6	471.267	476.067	451.8	459.4	462.467	450.867	460.667	436.6	466.733	476.933	456.867	455.467	465	448.4	429.2	457.867	472.933	456.8	453.8	464.067	465.933	425.333	470.733	464.067	452.333	480.467	474.267	474	471	449.2	454.6
E02	483.667	477.5	481.389	480.222	489.111	483.056	481.778	490.944	490.889	475	472.111	483.889	475.833	471.167	479.5	473.944	492.389	480.111	470.056	501.611	474.5	484	488.556	470.778	485	482.5	460.333	470	487.278	496.833	478.278	483.667
E03	336.615	332.385	341.846	338.231	329.923	328.154	333.385	340.077	341.462	336.923	336.923	331.846	343.077	335	338.077	339	340.077	324.769	335.769	345.462	332.846	334.154	332.615	329.846	345.154	344	341	336.154	342.231	332.308	333.231	336.615
E04
E05	592.067	596.667	595.733	598.8	595.4	598.067	597.667	596.267	595.733	599.533	593.067	589.933	593.133	610.067	602.267	595.8	598.667	597.933	588.133	575.933	589.6	599.133	590.267	604.2	601.067	584.267	599.733	591.2	590.467	592.6	586.867	592.067
E06	525.833	526.611	526.722	533.778	528.111	508.056	549.833	530.444	525.167	540.667	536.778	529.111	525.056	532.889	529.111	528.389	525.056	533.722	542.833	536.5	524.167	515.167	503.611	531.333	530.833	539.444	545.944	535.389	544.778	536.444	532.944	525.833
E07	480.909	476.909	475.545	477.273	481.455	476.909	506.727	479.636	480.636	471.818	458.455	478.182	472.364	483	473.182	477.273	481.091	469.182	474.273	473.545	482.909	465.455	471.727	476.636	472.727	475.364	478.455	480.818	480.273	474.818	478.727	480.909
E08
E09
E10	506.091	500.545	489.636	476.727	495.909	493.182	484.091	485	489.818	492.909	490.545	498.273	506.727	489.182	481.636	498.364	504.273	493.091	494.364	509.091	500	491	496.636	511.273	491.545	488.364	479.364	494.545	487.182	496.455	502.455	506.091
E11	474.727	474.636	470.636	476.273	476.273	469.909	476	475.909	479.909	475.364	471.364	474.455	470.545	476.364	470.727	473.091	476.091	469.636	466.727	478.091	470.182	474.182	476.545	471.818	471.091	478.455	476.455	473.909	470.636	470.364	476.636	474.727
E12
E13
E14	494.818	492	496.182	500.273	497.182	498.364	496.091	496.909	496.636	494.636	495.091	494.182	501.545	497.727	490.455	506.909	493.545	498.182	500.545	499.091	494.091	494.455	495.636	499.182	496.364	498.364	498.091	489.364	494.818	501	494.545	494.818
E15
E16
E17	587.091	581.364	582.636	585.909	580.818	578.727	577.273	578.909	571.727	584.182	581.818	575.364	581.909	583.091	586.182	582	582.182	589.727	582.727	581.364	578	585.818	594	579	583.182	580.636	573.182	581.273	581.364	575.545	582.273	587.091
E18	561.091	581.727	584.364	581	585.364	585.182	580.727	581.091	585.273	579.909	587.545	580.182	580	585.727	580.545	580.273	582.364	584.364	577	582.455	593.818	566.636	583.909	584.273	584.545	589.818	587.091	587.091	583.273	581.818	589.818	561.091
E19
E20
E21
E22
E23
E24
F01	431.692	431.077	415.154	427.385	424.846	404.154	440.385	411.308	414.538	366.923	406.077	437.077	423.615	372.462	425.615	458.923	425.692	417	433.769	384.538	408.923	403.538	380.769	414.846	422.462	388.154	427.923	415.692	405	429.615	414.231	431.692
F02	536.176	497.765	508.176	534.059	512.353	515.529	515.765	533.412	514.118	510.824	510.235	501	507.412	518	499.235	506.765	519.824	510.765	516.118	533.059	510.706	511.647	533.706	511.059	518.529	523.118	535.235	521.471	512.059	513.294	537.294	536.176
F03	476	466	489.75	475.875	455.25	460.75	460.812	465.125	468.688	457.75	477.75	465.312	490.375	474.062	492.812	474.625	464.312	491.5	461.188	497.25	471.312	466.812	497.938	489.312	484.75	482.25	471.188	480.875	499.812	495.938	501.562	476
F04	489.929	459.214	482.357	490.571	495.214	500.643	480.143	494.071	523.143	482.143	487.357	470.929	502.786	468.714	510.357	511.357	499.786	482.214	492.214	507.929	496.714	493	506.143	491	488	488.786	470.571	449.714	478.357	482.429	477.214	489.929
F05
F06	613.5	597.667	600.833	579.417	594.333	608.75	596.417	601.5	598.833	612.25	592.333	585.333	606.083	597.417	593.417	589.5	599.833	612.083	611.25	613.417	590.833	582.917	584.583	606.25	599.583	594.25	601.5	601.167	574.25	600.75	603.083	613.5
F07
F08
F09	596.462	601.846	609.231	598.923	606.462	601.615	602.692	603.462	602.231	603.308	600.769	604.231	599.308	602.615	599.308	603.385	601.923	596.769	602.615	599.615	597.077	606.923	605.462	599.846	603.692	599.615	603.923	603.077	605.692	604.615	604.308	596.462
F10
F11	396.533	395.933	390.133	402.133	382.6	384.733	392.267	398.867	389.267	392	396.4	399.133	385.867	390.467	399.667	392	389.8	396.2	377.733	389.133	394.467	398.467	396.333	387.267	382.667	390.2	388.667	396.4	382.267	414.2	396.933	396.533
F12
F13	626	606.889	614.222	610.111	613.333	609.222	620.333	615.111	608.333	609.333	612.778	605.444	612.889	637.667	617.778	610.111	610.111	609.667	611.444	613.667	611.444	606.889	607.778	610	615.333	608.222	607.444	607.333	612.444	616.889	604.333	626
F14
F15
F16	485.5	485.786	485.071	482.571	484.143	481.071	480.714	479.429	485.214	484.429	483.143	483.571	483.643	485	483.5	483	484.643	482.5	481.143	481.857	479.786	486.214	487.643	483.929	483.214	483.429	482.357	481	478.714	481	484.929	485.5
F17
F18	455.938	458.562	457.75	453.938	460.688	458.5	461.625	461.062	463.562	462	462.688	460.875	460.062	458.875	462.062	459.375	461.562	458.75	456.812	460.812	457.625	459.812	464.25	461.938	465.688	463.812	461.812	460.562	457.875	462	461.188	455.938
F19
F20
F21
F22
F23
F24
G01
G02
G03	481.091	469.545	474.182	479.455	477.636	479.455	485.909	478.455	479.455	487.818	462.364	478.818	470.455	477.273	476.909	482.091	476.818	473	472.818	460.818	475.909	469.545	474.455	475.818	464.273	477.455	470	474.273	467.455	480.909	483.727	481.091
G04	504.455	505.182	496.091	503.364	501.545	507.364	508.182	499.364	489.182	504.909	502.545	502.273	494.545	512.545	511.727	505.182	501.636	512.818	500.727	508.727	506.818	497.636	514.818	508	503.273	505.727	494.273	502.909	506.727	506.727	498.091	504.455
G05
G06
G07
G08
G09	396.444	391.889	386.444	383.556	402.556	390.889	398.222	398.222	397.889	392.778	396.222	402.667	388.111	397.333	401	400	389	399.444	390.556	392.889	395.111	396.111	392.111	390.333	394.889	395	399.778	390.444	395.667	397	393.556	396.444
G10	475.182	460.727	460.636	469.818	459.273	473	481.818	467.091	474.273	474.636	485	472.364	466.909	484.818	474.727	468.818	453.636	475.727	474.818	464.091	490.636	485.091	474.455	469.909	468.545	435.182	463.182	472.727	471.636	483.636	465.091	475.182
G11
G12	649.154	642.231	646.692	652	644.846	647.308	656.923	649.154	646.769	646.769	647.462	652	637.154	653	646.077	647.385	643.615	652.615	651.615	646.615	649.231	654.231	644	649.231	656.077	664.846	645.462	646.846	656.846	653.385	666.692	649.154
G13	460.818	467	470.182	463.182	463.091	468.091	464.818	468.818	465.182	462.818	458.636	464.091	466.273	461.636	463.364	465.364	465.273	460.364	465.909	461.909	460.182	460.273	467.273	462.545	464	465.273	460.818	461.545	461.273	463.273	464	460.818
G14	396.167	389.833	399	400.333	394	388	394.333	395.5	391	399.333	404.167	393.167	395.5	406.167	405.5	383.167	396	405.167	394.333	390.833	405	403.833	385	390.5	402.667	400.5	394.833	396.667	401.833	403.167	393	396.167
G15
G16
G17	570.222	568.444	574.889	566.222	569.778	570.778	569.889	565.556	575	573.778	567.333	570.889	577.444	573.111	566.778	568.667	568.778	573.778	574.333	572.333	570.333	575.444	570.667	568.333	569.222	570	572	566.667	573	574.778	576.556	570.222
G18
G19
G20
G21
G22	393.5	388.3	399	392.4	380.6	387.6	394.9	392.9	394.6	386.3	391.5	384.6	392.7	396.5	393.1	392.1	390.6	396.2	390.7	390.4	392.8	401.4	397.5	393.5	393.1	395.1	389	399.5	393.1	392.7	395.6	393.5
G23
G24	510.571	514.286	523.571	516.286	515.714	516.571	509.714	512	517.286	514.571	501.571	515	511.571	504.857	509.143	522.143	515.286	507.714	518.286	512.143	510	512.571	520.286	517.429	521	518.429	509.714	512.857	512.286	508.571	514	510.571
H01	523.111	523.222	520.222	517.556	523.778	509.667	521	522.667	523.667	519.778	523	516.111	518.111	518.889	515.556	501.333	521.333	525.444	525.889	519.444	513.222	514.667	531.111	524.444	522.889	514.111	519.889	511.444	521	527.111	515.889	523.111
H02	493.778	483.278	503.611	492.222	484.778	484.778	479.833	515.056	495.056	471.111	499.556	496.5	478.611	491.889	487.222	502.5	489.056	493.389	492.5	458.667	493.333	497.778	467.667	493.944	492.611	491.389	503.056	492.222	521.111	503.167	489.278	493.778
H03	583.588	586.706	604.529	603.294	597.529	592.471	588.941	576.235	598.412	608	586.765	604.882	597.706	604.765	600.647	600.235	593.882	591.529	583	592.176	595	602.412	596.353	588.706	602.941	590.353	611.824	596.471	579.824	586.412	595.353	583.588
H04
H05
H06	493.933	493.933	492.333	502.8	497.333	492.733	496.733	489	493.4	485.4	493.867	492.4	489.467	484.467	491.467	491.867	478.6	487.8	497.133	486.733	490.867	491.067	489.8	501.8	493.8	488.6	483.6	492.2	494	493.467	497.867	493.933
H07	495.765	508.706	499.294	500.882	493.412	501.647	504.412	507.176	487.647	500	527.235	500.176	497.824	505.118	516.529	501.235	525.941	514.235	525	490.706	507.412	514.647	500.824	499.176	508.294	501.941	495.765	509.059	507.176	494.118	501.235	495.765
H08
H09
H10	422.25	421.333	421.167	423.5	429.417	423.75	422.667	425.5	422.5	424.5	424.333	430.083	422.583	413.333	422.833	429.25	427.333	420.583	420.25	421.833	426.75	423.5	418.583	419.167	414.333	415.833	419	418.917	421.583	417.833	420.25	422.25
H11	426.556	416.222	420.111	431.222	421.444	423.333	419.111	417.778	424.333	425.556	416.778	412	425.222	420.778	422.778	416	429.667	419.556	421	421.222	421.111	418.778	420.556	421.333	418	423.889	420.333	414	421.556	420.333	424.778	426.556
H12	499.667	524.556	511.333	556	495.667	518	525.556	521.222	530.444	512.333	513.444	527.222	524.333	517.333	468.222	591.556	511.333	548.444	493.444	513.444	515.111	483.222	506.444	517.111	515	518.889	524.444	519.444	520.889	526.111	526.444	499.667
H13	535	527	521.2	513.2	531.5	525.4	516.2	523.4	533.8	520.1	521.5	527.9	529.6	520.4	527.5	535.2	532.3	527.9	530.5	532.4	533.3	527.5	533.7	534.1	529.6	526.5	535.9	532.7	530.2	530.3	537	535
H14	547.818	544.727	545.727	543.545	545.909	545.182	539.909	545.727	547.818	549.727	543.273	548.182	544.636	549.818	551.818	548.182	550.545	549.727	545.182	550	548.636	548	550.727	545.818	546.091	551.273	550.364	555	550.364	551.727	549	547.818
H15
H16	632.75	661.5	634.083	628.167	629	634	633.833	640.25	641.75	630.833	638.5	668.083	634.25	627.083	641.417	647.667	633	635.833	644.417	636.083	635.5	639.167	630.917	623.25	636.167	637.083	633.917	625.917	637.75	637.833	626.417	632.75
H17	506.059	502.118	501	499.353	503.647	504.059	499.824	503.529	508.353	501.706	503.941	504.176	501.471	502.412	508.941	504.765	501.235	508.882	504.588	501.882	502.471	505.882	503.353	500.059	504.706	507	502.588	501.824	505.588	502.471	503.235	506.059
H18
H19
H20	533.083	528.667	531.583	534.167	532.833	529.833	534.75	526.75	530.917	532.583	530.167	534.75	531.083	529.583	532.25	533.667	531.5	527.333	526.917	531.667	534.333	530.25	534.583	536.583	529.583	533.25	537.667	527.417	532.417	529.917	530.417	533.083
H21
H22
H23
H24
I01	363.643	371.286	369.071	373.929	388.857	368.714	371.286	356.643	349.071	358.429	368.5	382.5	382.5	374.214	379.857	354.929	365.429	361.786	366	370.286	371	368.143	384.571	372.571	367.286	366.143	369.429	366.357	381.143	350	374.286	363.643
I02	520.25	501.188	510.875	505.938	571.5	543.625	530.25	528.75	543.25	544.75	522.125	571.188	520.875	520.625	510.5	533.875	517.938	515.562	521.812	528.062	550.438	492.938	537.062	486.25	531.938	526.312	548.188	542.938	494	513.438	530.188	520.25
I03
I04	509.067	476.133	563.8	482.133	492.933	463	509.467	495.733	490.667	519.467	529.933	481.133	535.6	522.667	496.667	490.667	522.4	473.2	537.267	505.867	503.533	508.267	500.6	518.533	495.533	499.867	507.533	498.733	516.467	506.133	512.667	509.067
I05	598.643	574.357	571.429	565.786	574.357	550.857	569.286	577	587.786	576.357	562.071	569.786	580.357	568.286	570.214	571.643	567.429	567.429	575.714	577.571	576.071	568.571	578	581.857	568.286	583	572.286	573.214	567.286	583.357	578.5	598.643
I06
I07
I08
I09
I10
I11	545.429	526.286	539.143	530.143	525.286	532.571	538.286	532.714	532.571	529.286	531.571	532.286	531	536.714	539.857	538.286	535.857	525.143	540.429	538.429	535.714	530.857	536	538.857	540.714	534	545.714	551.571	543.429	535.571	541.143	545.429
I12	597.429	615.643	606.286	607.571	607.071	611.643	599.571	606.429	604.714	611.357	609.143	592.786	593.357	611.643	604.429	592.929	605.5	600.5	605.714	601.857	603.5	617	600.714	602.429	607.857	598.643	599.286	605.286	606.571	610	603.643	597.429
I13
I14	556.077	535.077	547.923	551.308	551.615	543.769	554.923	551.846	543.385	549.385	552.231	540.923	550.769	545.538	561.231	556.077	545.077	554.846	545.615	541.692	550.231	550.462	551.077	550.692	553.077	556.692	550.385	547.769	546.462	554.077	585.923	556.077
I15	577.143	570.5	581.929	577.429	575.786	577.286	580	579.571	574.571	574.857	579.643	570.071	572.5	583.786	581.714	575.429	579.571	581.214	571.929	577.929	580.857	578.786	571.143	576.786	579.357	577.5	577.214	584.071	576.643	575.571	579.643	577.143
I16
I17	446.182	447.091	448.818	446.545	445.727	443.636	448.909	447.636	444.455	442	446.273	451.091	456.455	448.909	450	445.364	448.545	447.455	449.727	447	452.182	447.455	452.545	448.636	448.636	456.818	450.636	448.727	449.455	446.545	460.455	446.182
I18	533.238	544.19	542.286	536	538.905	539.905	537.667	542.571	533.429	532.857	539.524	539.429	554.19	536	540.905	538.571	542.333	542.714	546.048	547.286	544.429	544.19	556.476	555.667	528.762	532.667	531	524.095	531.333	542.81	528.286	533.238
I19
I20	544.083	544.25	538.167	543.5	540.917	543.083	545.083	541.583	542.667	546.75	541.833	539.917	544.333	549.25	544.167	543.333	551.5	547.167	547.333	542.667	540.917	543.833	543.75	541.167	545.167	546.167	543.417	545.917	545.333	543.75	547.5	544.083
I21	511.385	514.385	511.308	508.385	511.077	509.154	505.692	508.308	511.462	513.846	507.154	514.154	516.385	511.154	509.077	508.231	511.769	511.923	513.692	511.077	513.692	511.154	511.154	512	510.385	516.154	510.769	508.769	512.923	511.385	514.385	511.385
I22
I23
I24
J01	510.133	510.267	538.267	530.667	526.933	516.4	500.2	518.933	507.4	510.933	529.133	510.067	534.467	494.067	508.8	507.333	499.933	540	521.267	558.2	480.4	510.333	512.467	516.467	524.8	545.4	515.667	516.067	530.4	533.133	530.867	510.133
J02	396.385	402.077	391.731	376	387.538	391.5	412.615	385.115	389.846	412	395.923	405.462	406.962	376.692	406.154	384.385	419.538	397.769	399.577	402.038	402.385	419.346	399.846	403.269	405.462	402.538	400.385	391.5	404.077	398.423	382	396.385
J03
J04
J05	524.083	520.417	516.583	526.917	520.583	520.083	524	521.667	515.333	519.667	525.917	516.583	512.833	521.667	519.167	512.833	522	528.917	519.167	516.75	504.583	518.917	515.75	521.917	523.75	521.417	517.583	526.5	525.5	518.25	514.583	524.083
J06
J07
J08	481.5	478.083	460.833	469.917	475	480.833	480.167	472.333	482.083	476.25	472.833	480.083	480.417	466.667	479.083	479.917	474.75	472.667	477.417	481.167	475.833	470.083	487.417	474.083	474.833	471.25	471.667	475.833	484.083	477.5	477.833	481.5
J09
J10	491.75	494.75	499.917	501.75	498.75	499.833	498.083	496.667	511.75	500.917	499.5	499.333	495.083	497.667	499.667	497.25	497.667	505.25	511.333	504.083	496.667	500.167	509.25	501.917	504.75	504.167	511.333	514	513.083	501.667	509.5	491.75
J11	568.385	559.615	563.154	568	564.077	566.923	564.769	560.308	564.769	572.846	565.769	564.077	566.308	564.923	566.923	564	561.692	566.692	562	565.077	563	563.462	562.769	566.385	560.077	564.462	571.385	566.923	566	561	569.231	568.385
J12	537.75	528.667	533.583	534.417	533.417	536.333	533.083	535.167	535.917	533.167	539	541.083	576.083	511.5	533.833	536.167	535.25	533.583	541.083	538.167	510.083	540.083	532.25	538.75	529.667	535	550.75	535.167	535.75	539.667	541.333	537.75
J13
J14	516	510.308	518.846	525.462	510.923	514.154	522.077	520.308	516.846	517.769	519.462	520.308	516.231	525.846	524.538	514.154	516.538	520.231	521.846	519.846	518.385	523.923	520.538	512.692	518.615	519.692	513.846	517.385	524.308	520.385	514	516
J15	602.25	600.917	604.167	586	590.917	607.25	599.917	594.25	607.25	603	591.667	599.167	599.917	595.583	599.25	603.25	596.917	593.083	601.583	607.833	596.167	603.667	605.25	594.583	602.417	608	587.75	594.417	607.5	596.333	599.917	602.25
J16	504.714	523.286	500.857	499	507.071	499.143	500.929	516.429	520.786	501.786	500.929	526.286	528.286	504.143	507.643	503.571	487.214	506.786	509.357	503.071	503.214	503.786	506	502.143	504.214	502.643	519.571	496.214	502.857	505.214	517.214	504.714
J17	574	576.889	575.778	575.333	579.444	572.889	571.667	581.333	578.444	573.444	569.333	584.333	577.667	577.111	585.778	577.556	574.444	586.111	577.111	575.111	573.333	579.444	571.222	569.778	580.111	569.556	576.778	579.333	576.778	577.333	576.222	574
J18
J19	481.5	474.875	473	476.938	473.812	482.938	480.188	475.188	470.688	471.5	475.312	474.562	474.688	475.688	473.188	474.938	474.812	460.688	484.938	474.812	473.188	462.75	480.438	494.875	476.188	476.25	471.562	474.312	463.062	477.625	473.312	481.5
J20	601.786	609.571	606.929	601.5	603.357	603.357	596	595.571	598.143	591.429	595.214	594.143	592.571	596.571	599.857	603.5	597.929	605.643	608	603.857	605.643	604.571	608.357	617.5	605.786	603.071	602	602.643	603.929	609.286	600.357	601.786
J21	477.5	485.625	481.25	478.625	480.25	480.625	474.75	479.75	479.25	480.125	483.625	478.5	483.625	478.875	478.5	481.875	474.875	479.375	478.25	477	477	479.625	478.5	481	476.5	477.875	485	484.625	479.375	476.75	480.75	477.5
J22
J23
J24	486.167	509.667	503.167	498.167	501.833	498.833	498.667	505.5	503.833	497	515.167	517.667	500.667	509	517.667	513.333	488.833	506.5	505.5	504.833	508.833	504.667	497	505	492.333	501.5	509.167	493.667	499.333	509	505.833	486.167
K01
K02
K03
K04
K05	530	525.1	524	528.2	532.4	525.3	526.3	529.9	530.4	527.9	523	529.8	525.9	531.2	527	528.6	522	530.1	524.2	531.5	525.9	527.5	527	525.6	531	526.9	525.5	524	527.2	528.9	527.9	530
K06	456.909	455.455	458.182	456.545	457.818	455.636	448.545	469.091	460.091	457.545	458.909	458.455	460.091	460.727	455.273	457.818	456	457	453.636	452.818	455.182	452.636	473.455	458.909	456	447.091	461.818	464.818	456.818	454.727	460.545	456.909
K07
K08
K09
K10	569.667	560.733	567.533	574.6	569.667	558.133	571.133	570.467	560.8	567.733	573.867	566.867	556.867	569.933	572.067	563.267	562.733	572.4	575.933	554.8	568	572.8	569.733	556.8	574.467	570.467	561.467	563.867	570.933	573	559.2	569.667
K11
K12	573.167	576.167	579.333	573.5	579.25	574.417	577.25	580.667	581.333	588	577.583	579.667	577.333	579.833	580.583	578.667	582.5	580.25	583.25	587.333	579.25	575.5	580	573.583	583.417	569.75	576.583	579.917	582	581.583	584.917	573.167
K13	584.286	571.857	578.571	598	589	577	593.429	590.714	576.571	586.857	606.714	583.714	569.143	599.857	597.714	583.286	574	585.429	564.286	575.143	597	588.143	583.143	589.143	595.143	568.429	578.143	599.429	578.857	572	590.143	584.286
K14
K15	533.5	533.286	532.071	531	535.643	535.929	535.643	532.429	532.357	527.786	526.643	536	525.929	533	532.929	538.143	529.571	534.5	533.357	530.286	533.571	533.071	531.929	528.357	529.214	533.857	529.214	531.429	528.929	533.429	535.071	533.5
K16	469.143	479.286	476.286	478.857	476.714	473	496.714	482	484.714	474.286	474	465.714	482	459.286	481	480.714	459.857	482	479.571	479.429	485.714	476.429	469.857	481.143	478.143	478.143	472.286	475.429	489.714	476.286	481.143	469.143
K17
K18	548.143	552	544.143	541.429	548	551.571	557.429	590.714	549.571	557.143	559.571	525.429	552.857	540	545.714	542.857	533.143	548.429	546.571	544.286	550.143	545.143	550.857	548	548.286	547.571	546.571	543.857	550.571	556.286	544.143	548.143
K19	564.071	561.786	560.5	561.643	562.429	558.643	560.143	556.643	557.214	553.071	555.643	560.286	548.857	566	561.286	567.286	558.214	565.5	559.714	570.571	560.571	563.071	558.5	568.5	560.929	554.857	561.071	556.429	562.857	560.571	560.5	564.071
K20	466.385	466.538	466.462	467.462	463.846	461	461.308	465	463	462.692	463.077	461.077	446	451.077	461.308	464.615	464.308	455.308	468.462	459.308	463.769	466.231	472	464.615	463.462	460.923	461.615	457.231	464	464.538	459.231	466.385
K21
K22
K23
K24
L01	544.056	513.833	531.667	535.167	532.833	547	552.444	540.667	508.278	502.833	535.778	548.833	525.5	535.167	529.833	530.889	494.5	518.222	523.778	533.056	539.222	538.111	523.222	530.889	527.722	541.778	555.444	520.5	501.556	555.278	538.056	544.056
L02	443.667	444.8	436.4	455.733	442.533	440	441.867	464.667	439.8	450.867	425.867	419	425.933	434.467	435.667	432.4	447.067	459.867	490.2	443.2	442.2	450.933	415.667	422.2	436	482.2	461.8	451.467	436.667	434.867	429.733	443.667
L03	511.353	504.294	496.118	507	513.294	540.176	503.588	519.118	526.353	496.824	519.882	514.882	483.529	508.824	512.353	497.176	518	510.235	498.353	543.588	522	515.118	505.882	513.059	519.176	533	520.941	516.235	506.765	504.765	515	511.353
L04
L05	474.75	473.9	471.4	471.45	479.4	470.15	465.95	466.4	472.35	472.25	471.75	478.65	476.55	472.65	477.15	471.7	471.5	470.05	473.55	471.2	472.5	473.4	474.2	469.3	468.65	470.1	474.65	475.6	475.85	466.45	472.05	474.75
L06
L07
L08
L09
L10
L11
L12
L13
L14	401.25	407.875	398.125	411.5	419.375	400.25	402.25	414.5	408.625	399.75	418.5	417.375	404.75	404.25	411.25	416	404	410.625	404.375	415.5	407.375	417.5	420	410.875	403.375	417.375	413.875	404.125	414.625	423	409.625	401.25
L15	607.9	607	602.7	596	599	597.4	605.5	606.7	602.2	605.2	606.8	607.1	603.6	607.4	607	601.8	603.6	610.6	609.2	601.9	659.5	602	603.8	604.2	605.4	609.3	598.9	600.9	606.3	605.3	606.1	607.9
L16	539	543.667	533	538.167	541	545.167	544.333	542.167	536	542.5	536.833	532	531.833	534	526.667	541.333	540.667	550.5	537.167	543.333	535.167	540.5	537.167	543.833	533.333	544.5	541.667	541.333	539.5	542.833	539.167	539
L17	550.273	556.364	536.455	549.909	549.545	551.273	548.727	555.818	557.727	547	554	553.636	547.091	552.909	553.545	550.091	546.182	547.818	548.727	540.545	554.455	552.364	543.818	548.727	557	544.091	548.727	552.727	544.091	554.818	551.364	550.273
L18
L19
L20	641.167	645.083	626.833	614	649.833	642.083	631.25	634.667	636.833	626.167	627.167	652.167	633.75	625.083	643.667	641.167	643.917	648.5	646.333	633.917	621.417	644.25	637	625.417	638.833	637.5	628.917	626	645.75	631.417	619.417	641.167
L21
L22
L23
L24
M01
M02	545.25	493.812	540.5	554.312	543.438	543.688	568.188	581.812	535.688	513.5	552.812	560.188	545.625	503.375	517.625	532.062	529	554.188	550.812	537.938	492.5	518.5	527.062	542.125	503.438	546.125	503.875	537.375	534.812	565.75	532.75	545.25
M03
M04
M05	495.778	495.444	501.889	497.667	497.444	495.222	502.778	502.667	491.444	490.222	495.333	497.889	506.444	498.889	493.333	496.889	501.444	491.222	494.778	500	499.778	497.333	500.556	489.222	499.667	493.556	501	496.333	488.333	501.778	507	495.778
M06
M07	541.6	517	536.667	538.6	522.867	539.2	535.733	541.133	537.533	536.133	534.867	537.8	547	539.867	537.933	529.467	534.6	532.467	539.267	542.133	536.867	536.4	541.533	538.6	536.8	538.133	538.6	539	540.8	548.8	541.267	541.6
M08
M09
M10
M11
M12
M13	590.846	585.615	585.615	581.769	580.615	595.077	588.308	579.308	594.308	583.769	587.769	589.154	585.231	581.231	588.077	584.077	591.154	585.692	591.846	588.846	584.615	589.846	585.308	589.769	589.538	586.154	585.692	592.846	577.615	584.231	593.538	590.846
M14
M15
M16	594	592.091	591.364	597.636	597.909	598.364	591.182	593.091	598.091	592.273	600.545	594	583.455	588.273	601.182	602.182	586.455	604.909	602.182	586	591.636	598.636	580.545	581.727	598.727	592.455	594.545	597.273	592.091	594.182	596.545	594
M17	589.273	587.909	594.727	585	587.545	586.273	592.091	584.455	589.364	589	593.455	595.727	584.909	586.455	592.455	585.182	588.364	589.364	585.273	584	592.273	580.909	583.182	584.727	594	588.273	588.455	588.545	584.818	590.636	589.091	589.273
M18	548.5	550.286	544.786	546.357	549.071	546.5	544.857	544.286	542.143	550.357	547.214	545	546.857	544.714	543.714	544.643	546.714	548.143	544.357	545.5	549.429	542.786	547.214	543.429	547	543.071	547.143	545.714	554.071	541.857	545.357	548.5
M19	500.75	537.125	525.75	522.125	518.875	539.375	526.875	522.875	551	548.75	516.5	556.625	543.375	531.125	516.5	536.5	520.375	546	563.875	537.875	522	528.875	544.375	530.625	517.875	519.375	533.625	526.125	518	544	532.25	500.75
M20	462.333	461.889	447.556	455.444	465.444	459.333	446.444	467.111	465.111	448.111	456.111	456.333	453	446.667	460.556	454.444	456.889	461.556	460.667	454.333	461.667	465.333	453.889	456.667	469.222	451.111	445.333	461.111	459	457.778	458.444	462.333
M21
M22	539.111	552.889	563.556	554.889	599.222	555.444	560.889	569.778	552.222	549.889	565.444	564.222	552.111	551.778	549.556	546.667	536.333	566	563.889	553.667	542.667	564.778	553.444	555.222	555.444	564.111	555	544.889	557.444	565.222	554.667	539.111
M23
M24
N01
N02
N03
N04
N05	482.077	476.308	479.846	474.346	477.885	475.269	476.077	485.731	480.192	484.269	478.231	478	476.077	477.5	474.731	481.615	471.538	488.731	493.423	480.885	479.577	484.269	492.808	473.115	481.769	475.538	478.577	464.769	485.923	481.885	474.5	482.077
N06	562.143	561.143	567	551	560.571	553.714	527.857	558.571	598	555.143	555.286	555.714	575.357	553.929	553.857	555.571	563.357	646.214	623.643	558.857	561.643	556.643	559.429	564.143	553.143	616.071	553.786	565	542.571	552.714	571	562.143
N07
N08
N09	594.111	613.111	595.778	558.889	625.444	600.556	588.778	600.667	604.778	598.222	579.111	609.333	636.444	597.222	588	594.222	607.778	595.778	561.333	616.778	601.667	593.556	603	594.111	605.778	630.556	643.889	611.333	594.444	604.778	601.778	594.111
N10
N11
N12
N13	580.25	582.083	579.75	577.333	581.583	594.25	572.5	580.417	586	578.083	572.25	587.75	583.667	580.667	585.833	582.417	577.667	579	587.583	581.667	582	571.333	583.083	583.75	584.583	568.667	583.667	588.583	578.167	588.083	574.333	580.25
N14	551.333	552	576.889	548.778	544.222	574.556	556.778	545.556	569.333	564.333	585.222	570.667	563.111	573.111	557.778	555.222	566.111	558.667	557.556	567.222	555.889	553.556	557	566.444	559.444	548.667	559.889	552.667	553.333	542.778	553	551.333
N15
N16
N17
N18
N19
N20
N21	580.733	599.2	593.867	598.867	595.2	592.4	586.933	584.533	593.933	597.667	590.133	592.4	597.267	595.333	586.533	595.867	594.067	588.6	596.6	587.933	592.133	587.8	590.933	595.867	592.6	586.6	597.667	593.067	591.2	588.333	589.333	580.733
N22
N23
N24	619	625.143	610.714	621	620.143	592.143	615.429	606.857	615.143	599.857	596.143	622.143	618.429	623	586.571	625.714	616	618.857	635.714	590.857	621.714	614.571	615.571	608.429	622.857	622.286	636.571	619.143	656.714	620.571	621.714	619
O01
O02
O03
O04	619.611	635.889	628.611	630.611	626.556	630.111	632.722	633.278	647.667	635.778	648.833	627.667	633.444	639.278	646.167	625.278	646.889	641.167	635.111	629.167	646.056	640.778	641.556	643.389	640.667	643.611	645.333	637.611	628.056	639.667	637.5	619.611
O05	461.846	464.154	446.462	462.385	461	456.308	467.538	474.077	453.538	464	461.538	460.308	461.154	461.538	467.769	459.308	460	466.538	488.923	430.769	463.385	464.692	459.231	463.462	462.462	460.769	461.308	460.462	465.923	456.462	456.923	461.846
O06
O07
O08
O09
O10
O11
O12
O13	666	670.133	671.067	669.267	663.4	665.133	667.667	665.067	667.133	662.867	672.667	668.867	667.8	668.667	669.733	668.4	665.733	668.4	669.733	668.133	665.533	663.2	671.533	663.933	668.667	675.267	669.067	668.867	671.6	667.933	667.067	666
O14	534.444	526.667	531.667	523.222	526.333	526	525.222	528	525.222	530.667	519.111	526.889	524.444	527	537.444	533	523.333	527.889	528.333	525.556	524.556	518.444	523.333	522.889	531.778	518.889	529	533	533.333	527.667	520.667	534.444
O15	626.545	611.818	612.182	628.455	616	615	616.545	618.636	616.545	614.091	616.636	619.364	614.636	615	621.727	620.273	616.273	618.909	621.545	605.818	621.727	623.455	607	618	623.818	620.273	615.091	618.545	621.455	613.727	614.182	626.545
O16
O17
O18	691	693.417	692.25	695.25	689.75	693.5	696.667	698.833	684.667	693.833	687.083	689.833	692	690.75	702.167	690.583	699.583	693.417	693.083	690.25	697.667	695.167	694.25	696.333	692.75	689.417	691.333	699.25	697.333	691.333	692.333	691
O19
O20	534.125	511.875	527.75	526.875	520.75	515.875	533.875	517.375	516.75	535.25	522.125	515.375	533.625	520.5	514.625	527	527.5	518.375	522.75	534.375	521.625	522.25	532	518.375	517.375	532.375	521	514.875	528.75	526.125	513.5	534.125
O21
O22
O23
O24
P01	564.435	603.565	571.13	601.435	578.652	577.87	572.783	566.391	596.174	583.261	591.261	571.217	580.043	584	548.478	603.565	584.478	592.348	569.087	582.087	594.217	547.913	571.174	578.826	580.87	572.696	580.87	573.174	581.696	589.304	608.652	564.435
P02
P03	610.118	605.588	613.882	623.765	615.529	623.118	596.235	603.471	616.471	600	618.588	617.235	622.824	619.824	600.647	608.471	609.294	602.176	609.941	620.471	609	620.706	612.647	608.647	631.647	625.235	610.353	626.294	616.765	614.824	622.647	610.118
P04	592.5	578.25	585.875	582.188	571.812	605	592.625	593.312	578.875	589.375	591.062	572.875	586.625	590.75	590.375	578.125	590.5	594.562	588.875	578.5	589.688	580.688	581.25	581.938	575.438	587.5	591	587.438	590.75	588.312	588.375	592.5
P05
P06
P07
P08	625.562	631.438	617.75	617.938	626.812	620.625	627.812	624.75	633.125	619.25	620.312	622.5	619.5	627	630.75	623.75	611.188	608.875	631.5	618.875	617.188	631.25	641.062	606	621.375	624.375	625.375	615.5	631.312	617.375	640.5	625.562
P09
P10	398.867	407.867	400.533	398.333	405.067	401.867	400.2	405.8	400.067	396.133	404.8	399.267	398.6	407.533	400.933	398.467	407.533	406.533	399	402.667	406.267	400.6	394.6	405.067	406.667	396.8	400.667	408.467	395.267	397.667	409.2	398.867
P11
P12
P13
P14	519	518.231	521.231	515.231	518.077	518.615	512	518.538	522.769	514.769	517.231	519.077	517.462	521.923	519.769	522.769	518.154	512.846	519	517.769	516.385	517.923	517.538	520.231	517.385	521.231	516.615	522.538	518.692	521.385	527.462	519
P15	630.211	646.211	633.368	644.632	643.474	633.526	642.579	660	643.632	649	645.632	635.158	638.579	653.737	637.263	631.211	647.316	629.474	627.842	641.947	643.158	636.211	644.526	643.684	633.737	640.579	646.842	643.421	634.158	642.632	647	630.211
P16	636	629.545	635.818	627.818	626.182	631.364	630.364	623.818	631.818	626.455	628.818	625.182	634.455	621.455	630.364	631.273	634.909	630.818	629.636	627.909	627.182	634.091	620.545	630.636	631.818	635.636	631.818	630.364	629.364	636.545	630.091	636
P17	621.636	621.364	622.636	624.909	621	621.273	621.364	622.091	621.091	625.273	629.545	625.364	625.182	629.091	622.636	625.818	625.727	626.727	625.545	625.818	616.455	627.545	628.182	620.909	621.909	617.636	622.818	624.455	616.636	622.545	614.273	621.636
P18	635.9	634.3	630.9	638.4	625.8	632.6	638.9	632.6	639.4	635.2	629.3	629.6	636.6	628.7	634	632.2	627.4	630.1	630.1	622.4	633	631.9	625.1	632.4	635	632.9	626.8	629.1	635.1	631	636.9	635.9
P19	592.273	594.364	591.636	596.636	595	594.909	593.727	594.727	592.545	598.909	589.273	596.636	591.182	593.909	594.364	598.455	596.182	596.364	598.455	592.636	598.091	597	593.727	588.727	586.182	595.364	593	596.455	599.545	597.364	590.455	592.273
P20
P21
P22
P23
P24
P24

## Sheet: PCV
PCV

## Sheet: DA-Normalized
DA Normalized to Background (Abs(DA-Background))
	1	2	3	4	5	6	7	8	9	10	11	12	13	14	15	16	17	18	19	20	21	22	23	24	25	26	27	28	29	30	31	32
A01	18.625	5.4375	9.1875	3	11.125	26.125	3.4375	29	30.125	25.625	31.875	20.875	22.125	9.125	40.75	28.375	17.9375	20.0625	7.625	14.0625	10.3125	44.6875	76.8125	28.3125	14.8125	57.3125	24.4375	29.9375	17.4375	9.5	35.4375	21
A02	0	0	0	0	0	0	0	0	0	0	0	0	0	0	0	0	0	0	0	0	0	0	0	0	0	0	0	0	0	0	0	0
A03	74.625	89.8393	98.375	88.4643	76.875	73.7857	99.7679	92.1071	82.4107	95.6964	64.6964	68.6429	91.3036	81.5714	100.161	86.9821	72.3036	84.5536	69.4286	69.8571	69.25	73.1071	108.464	64.7679	98.3571	86.125	100.554	83.3393	85.1429	77.1786	80	74.125
A04	0	0	0	0	0	0	0	0	0	0	0	0	0	0	0	0	0	0	0	0	0	0	0	0	0	0	0	0	0	0	0	0
A05	123.25	156.875	133.125	125	125.5	131.875	128.375	135.75	157.375	129.625	142.75	144	141.875	128.875	142.125	142	145.75	150.5	135.25	120.625	130.75	161.75	134.375	127.5	131.25	138.625	154.375	142.125	127	129.75	140	125.5
A06	136.08	131.864	132.818	134.943	120.727	115.307	122.489	132.795	124.682	137.614	124.761	131.33	132.636	125.136	137.227	140.295	132.216	154.057	140.693	141.25	148.42	122.534	123.92	134.08	129.966	125.443	131.023	126.682	119.25	131.034	118.534	136.705
A07	0	0	0	0	0	0	0	0	0	0	0	0	0	0	0	0	0	0	0	0	0	0	0	0	0	0	0	0	0	0	0	0
A08	0	0	0	0	0	0	0	0	0	0	0	0	0	0	0	0	0	0	0	0	0	0	0	0	0	0	0	0	0	0	0	0
A09	0	0	0	0	0	0	0	0	0	0	0	0	0	0	0	0	0	0	0	0	0	0	0	0	0	0	0	0	0	0	0	0
A10	0	0	0	0	0	0	0	0	0	0	0	0	0	0	0	0	0	0	0	0	0	0	0	0	0	0	0	0	0	0	0	0
A11	44.5	33.3125	38.125	66.9375	46.75	38.5625	42.9375	43.8125	39.375	41.3125	55.5625	52.625	40.375	22	34.75	43.0625	38	36.3125	42.0625	50.875	40.625	41.4375	40.25	48.9375	49.5625	40.1875	43.25	35.9375	39.8125	39.3125	24.5625	43
A12	0	0	0	0	0	0	0	0	0	0	0	0	0	0	0	0	0	0	0	0	0	0	0	0	0	0	0	0	0	0	0	0
A13	0	0	0	0	0	0	0	0	0	0	0	0	0	0	0	0	0	0	0	0	0	0	0	0	0	0	0	0	0	0	0	0
A14	69.3068	80.8977	76.4091	72.7273	86.25	81.0568	89.6705	88.8295	86.0455	77.5682	79.3409	85.2273	71.125	85.4205	75.6364	77.0341	106.5	85.1364	89.4886	81.5227	83.625	83.3409	93.5114	74.1364	87.7045	74.5455	72.4545	80.7614	75.6136	55.7614	95.7045	78.6818
A15	0	0	0	0	0	0	0	0	0	0	0	0	0	0	0	0	0	0	0	0	0	0	0	0	0	0	0	0	0	0	0	0
A16	0	0	0	0	0	0	0	0	0	0	0	0	0	0	0	0	0	0	0	0	0	0	0	0	0	0	0	0	0	0	0	0
A17	0	0	0	0	0	0	0	0	0	0	0	0	0	0	0	0	0	0	0	0	0	0	0	0	0	0	0	0	0	0	0	0
A18	0	0	0	0	0	0	0	0	0	0	0	0	0	0	0	0	0	0	0	0	0	0	0	0	0	0	0	0	0	0	0	0
A19	0	0	0	0	0	0	0	0	0	0	0	0	0	0	0	0	0	0	0	0	0	0	0	0	0	0	0	0	0	0	0	0
A20	189.5	193.5	189.55	189.5	188	190.175	191.9	188.95	198.95	185.775	196.45	192.5	191.375	194.2	191.5	194.675	192.675	190.85	198.375	194.55	193.6	190.75	196.9	193.7	185.975	204.6	187.85	189.675	193.375	196.4	190.425	190.625
A21	118.545	120.625	123.227	122.125	128.773	123.057	122.148	113.602	119.136	127.477	119.977	134.659	118.784	118.023	122.011	122.943	124.568	116.989	125.011	119.057	119.795	119.216	124.011	113.852	114.818	118.17	121.523	123.784	113.341	123.227	127.636	114.295
A22	0	0	0	0	0	0	0	0	0	0	0	0	0	0	0	0	0	0	0	0	0	0	0	0	0	0	0	0	0	0	0	0
A23	0	0	0	0	0	0	0	0	0	0	0	0	0	0	0	0	0	0	0	0	0	0	0	0	0	0	0	0	0	0	0	0
A24	0	0	0	0	0	0	0	0	0	0	0	0	0	0	0	0	0	0	0	0	0	0	0	0	0	0	0	0	0	0	0	0
B01	40.2019	62.7115	99.2692	67.4327	54.5961	45.5481	81.375	57.7404	82.1058	64.1635	57.8942	78.0865	77.8269	40.0096	36.5096	68.75	113.077	60.0481	62.0481	51.4808	43.1923	41.6731	55.7308	36.6058	55.6635	98.8269	76.1154	83.6635	87.25	63.4904	63.2019	37.4519
B02	28.9091	63.2386	31.7841	47.2955	30.1364	34.7045	36.5909	21.5227	78.3296	30.0341	67.8523	65.8864	5.31818	25.5341	41.0795	51.7273	30.9659	17.7159	29.4773	66.1364	26.8523	38.5568	27.7955	41.1705	47	29.6591	66.1477	35.3068	3.1477	43.9886	43.8864	23.4091
B03	0	0	0	0	0	0	0	0	0	0	0	0	0	0	0	0	0	0	0	0	0	0	0	0	0	0	0	0	0	0	0	0
B04	0	0	0	0	0	0	0	0	0	0	0	0	0	0	0	0	0	0	0	0	0	0	0	0	0	0	0	0	0	0	0	0
B05	0	0	0	0	0	0	0	0	0	0	0	0	0	0	0	0	0	0	0	0	0	0	0	0	0	0	0	0	0	0	0	0
B06	230.071	243.054	245.107	235.857	250.25	231.911	231.25	241.5	221.268	220.161	245.214	260.946	222.339	238.625	226.5	239.714	223.089	235.161	247.589	240.089	237.054	222.411	251.946	241.429	253.196	217.286	226.875	238.482	238.071	233.107	239.75	244.196
B07	102.65	113.5	104.325	108.5	120.325	99.8	84.275	142.475	107.4	98.3	118.775	101.4	90.55	98.95	70.325	150.025	96.175	92.075	125.75	115.925	92.9	100.625	111.925	93.3	110.05	75.875	97.9	87.825	86.975	101.7	91.025	102.525
B08	0	0	0	0	0	0	0	0	0	0	0	0	0	0	0	0	0	0	0	0	0	0	0	0	0	0	0	0	0	0	0	0
B09	0	0	0	0	0	0	0	0	0	0	0	0	0	0	0	0	0	0	0	0	0	0	0	0	0	0	0	0	0	0	0	0
B10	135.977	126.875	127.136	136.33	125.864	132.92	132.955	122.92	132.841	133.807	132.227	132.773	121.136	130.409	127.568	136.284	131.352	127.352	132.33	133.568	127.795	130.761	131.75	133.795	130.602	131.636	125.261	132	140.443	131.205	132.5	136.602
B11	0	0	0	0	0	0	0	0	0	0	0	0	0	0	0	0	0	0	0	0	0	0	0	0	0	0	0	0	0	0	0	0
B12	41.875	38.525	38.15	31.075	37.925	28.55	31.65	39.275	38.775	33.4	41.375	35.55	40.95	38.775	29.225	35.475	41.225	41.725	39.65	36.1	39.075	36.5	40.7	41.475	40.7	36.4	39.7	43.525	40.625	46.9	46.75	44.875
B13	0	0	0	0	0	0	0	0	0	0	0	0	0	0	0	0	0	0	0	0	0	0	0	0	0	0	0	0	0	0	0	0
B14	0	0	0	0	0	0	0	0	0	0	0	0	0	0	0	0	0	0	0	0	0	0	0	0	0	0	0	0	0	0	0	0
B15	0	0	0	0	0	0	0	0	0	0	0	0	0	0	0	0	0	0	0	0	0	0	0	0	0	0	0	0	0	0	0	0
B16	0	0	0	0	0	0	0	0	0	0	0	0	0	0	0	0	0	0	0	0	0	0	0	0	0	0	0	0	0	0	0	0
B17	76.5417	82.5833	78.3333	85.4167	77	84.7083	80.625	78.2083	82.2083	84.2917	83.7917	81.9167	78.7083	83.7083	88.125	71.2917	90.0833	91.8333	75.1667	91.9583	83.25	79.875	83.8333	76.4583	81.0833	83.875	78.9167	81.9583	81.75	82.8333	74.625	75.9167
B18	0	0	0	0	0	0	0	0	0	0	0	0	0	0	0	0	0	0	0	0	0	0	0	0	0	0	0	0	0	0	0	0
B19	0	0	0	0	0	0	0	0	0	0	0	0	0	0	0	0	0	0	0	0	0	0	0	0	0	0	0	0	0	0	0	0
B20	0	0	0	0	0	0	0	0	0	0	0	0	0	0	0	0	0	0	0	0	0	0	0	0	0	0	0	0	0	0	0	0
B21	0	0	0	0	0	0	0	0	0	0	0	0	0	0	0	0	0	0	0	0	0	0	0	0	0	0	0	0	0	0	0	0
B22	0	0	0	0	0	0	0	0	0	0	0	0	0	0	0	0	0	0	0	0	0	0	0	0	0	0	0	0	0	0	0	0
B23	182.75	186.375	186.75	188.875	178.75	183.25	179.375	174.5	170	178.5	187.625	173.5	182.125	188.5	178.625	180.625	182.25	190.375	175.625	186.625	183	194.875	177.75	183.125	190.375	186.625	175.875	186.25	182.375	184	191.5	184
B24	0	0	0	0	0	0	0	0	0	0	0	0	0	0	0	0	0	0	0	0	0	0	0	0	0	0	0	0	0	0	0	0
C01	113.583	110.458	127.194	115.597	136.889	121.653	118.069	139.819	106.056	130.764	105.861	115.986	129.736	133.319	111.833	114.625	107.472	122.222	105.806	107.667	117.542	108.486	123.222	120.764	105.139	112.778	126.361	122.111	113.319	117.375	110.972	117.083
C02	0	0	0	0	0	0	0	0	0	0	0	0	0	0	0	0	0	0	0	0	0	0	0	0	0	0	0	0	0	0	0	0
C03	73.8195	77.3611	92.9167	83.2917	83.0139	78.2639	79.2361	73.4445	77.0695	59.5139	55.4722	78.0278	90.0139	74.4305	76.3195	84.3195	73.9305	72.1945	83.7917	72.4583	76.6945	69.7639	80.6667	79.4445	71.2639	76.0555	80.3055	77.3472	81.625	81.1528	75.0139	71.8195
C04	175.309	196.353	216.574	207.39	209.779	189.949	204.007	223.743	207.743	183.066	184.537	195.89	196.787	199.243	196.735	193.853	190.14	220.868	203.235	185.507	208.522	217.404	205.772	203.706	191.522	197.919	197.36	201.574	189.522	209.088	186.588	189.184
C05	80.0833	73.75	98.125	100.333	80.2083	69.5833	81.5417	86.5	79.4583	90.0417	75.6667	69.75	89.375	89.75	90.0833	80.1667	92.4583	71.625	89.8333	83.2917	105.375	109.542	83.3333	90.6667	97.6667	83.9167	85.0417	99.7917	87.9583	94.5	85.2917	74.0833
C06	20.6818	4.86365	6.63635	18.2614	17.7614	3.80682	1.78412	15.1477	10.7727	5.9773	12.3977	10.0341	5.09088	8.73865	9.98865	9.38635	0.886353	1.06818	16.4545	20.6818	8.44318	7.67047	4.32953	0.636353	2.07953	13.4432	10.4091	10.125	5.03412	8.84088	5.2727	19.1818
C07	150.312	117.938	146	148.062	145.688	149.875	153.625	150.312	149.125	148.625	148.75	149.688	146.375	150.812	158.938	151.812	147.125	154.938	127.5	142.438	141.375	152.875	149.312	144.938	133.25	145.688	142.375	145	146.938	145.062	154.875	145.812
C08	0	0	0	0	0	0	0	0	0	0	0	0	0	0	0	0	0	0	0	0	0	0	0	0	0	0	0	0	0	0	0	0
C09	32.7917	21.0417	33.6805	37.75	45.0139	27.25	23.9445	28.8472	33.4861	29.3472	30.8611	25.0555	32.4861	22.1111	25.2778	32.9305	20.9167	20.6528	23.1667	31.75	31.0139	26.3889	29.5833	25.5417	33.5972	21.1945	32.2917	38.9445	36.5695	36.375	32.1667	30.4167
C10	0	0	0	0	0	0	0	0	0	0	0	0	0	0	0	0	0	0	0	0	0	0	0	0	0	0	0	0	0	0	0	0
C11	145.542	142.083	139.208	139.917	126.458	142.083	143.375	149.292	142.5	139.708	140.125	146.417	142.625	144.75	137.875	143.25	148.667	141.083	135.167	145.833	137.875	144.333	149.167	140.083	139.542	142.458	146.667	142.875	144.25	147.458	138.75	145.042
C12	46.0139	62.3333	47.9722	60.125	30.9028	39.5833	45.2083	31.0555	22.75	50.0417	50.7083	76.2222	47.1805	55.125	54.7222	58.9028	51.5972	26.3055	46.0278	59.8055	61.8195	62.0139	38.8195	53.2778	51.6111	48.8611	42.9583	60.4861	31.2361	26.0417	46.2083	47.5139
C13	0	0	0	0	0	0	0	0	0	0	0	0	0	0	0	0	0	0	0	0	0	0	0	0	0	0	0	0	0	0	0	0
C14	147.056	143.486	149.667	153.25	144.111	149.111	139.139	145.931	149.083	144.694	144.444	152.333	142.694	147.986	155.5	147.944	153.208	155.347	155.972	149.194	158.917	155.694	145.333	143.694	149.056	148.722	156.389	155.167	163.319	152.208	143.528	147.431
C15	0	0	0	0	0	0	0	0	0	0	0	0	0	0	0	0	0	0	0	0	0	0	0	0	0	0	0	0	0	0	0	0
C16	0	0	0	0	0	0	0	0	0	0	0	0	0	0	0	0	0	0	0	0	0	0	0	0	0	0	0	0	0	0	0	0
C17	138.042	123.333	126.833	125.792	119.375	127.417	126.5	127.792	118.917	123.708	126.25	129.5	143.167	121.417	124.792	118.625	118.417	128.208	125.792	127.417	126.75	125.833	121.208	129.75	125.958	118.875	125.292	125.625	122.25	126.5	122.125	123.667
C18	65.5769	66.6539	75.1346	66.8077	65.7789	68.3942	77.2692	72.625	69.9904	69.6154	71.1058	71.25	72.1923	84.6827	77.875	67.0961	65.7308	70.8461	71.9327	68.5769	86.8269	77.1539	75.9711	64.6539	69.875	68.875	58.3365	75.125	62.875	80.0769	67.7981	71.0769
C19	0	0	0	0	0	0	0	0	0	0	0	0	0	0	0	0	0	0	0	0	0	0	0	0	0	0	0	0	0	0	0	0
C20	144.261	165.068	142.341	133.182	115.739	143.011	145.807	141.432	146.909	149.773	139.841	139.114	143.83	142.898	139.943	143.977	143.227	138.25	140.636	95.4773	160.875	138.5	138.523	150.75	149.909	147.83	142.648	121.5	149.443	137.091	177.784	139.886
C21	140.648	137.989	146.318	137.375	133.739	149.432	131.648	139.227	144.557	135.761	142.398	143.318	132.443	138.409	144.239	140.784	135.977	136.239	138.784	127.307	141.33	145.068	128.58	131.443	137.273	137.955	143.011	140.83	147.83	138.045	133.716	124.398
C22	100.55	100.45	104.925	100.35	106.2	100.075	109.1	104.5	111.65	112.325	109.575	107.7	103.65	115.525	106.425	105.775	116.725	108.675	103.9	108.825	109.975	108.925	106.875	102.125	115.375	110.15	20.65	110.275	104.7	102.05	98.275	103.675
C23	0	0	0	0	0	0	0	0	0	0	0	0	0	0	0	0	0	0	0	0	0	0	0	0	0	0	0	0	0	0	0	0
C24	0	0	0	0	0	0	0	0	0	0	0	0	0	0	0	0	0	0	0	0	0	0	0	0	0	0	0	0	0	0	0	0
D01	100.438	104.062	111.5	110.812	98.875	107.75	101.375	100.188	109.188	109.438	109.938	92.6875	109.5	110.875	100.875	98.8125	116.188	102.25	109.688	115.562	103.188	93.875	109.938	105.812	105.25	116.312	99.5	98.125	124	106.375	102.438	103.562
D02	0	0	0	0	0	0	0	0	0	0	0	0	0	0	0	0	0	0	0	0	0	0	0	0	0	0	0	0	0	0	0	0
D03	0	0	0	0	0	0	0	0	0	0	0	0	0	0	0	0	0	0	0	0	0	0	0	0	0	0	0	0	0	0	0	0
D04	0	0	0	0	0	0	0	0	0	0	0	0	0	0	0	0	0	0	0	0	0	0	0	0	0	0	0	0	0	0	0	0
D05	0	0	0	0	0	0	0	0	0	0	0	0	0	0	0	0	0	0	0	0	0	0	0	0	0	0	0	0	0	0	0	0
D06	61	40.625	40.825	46.925	41.075	42.375	45.225	50.275	34.3	37.95	68.075	47.45	33.225	16.1	57.1	34.3	44	51.85	42.175	31.675	48.725	15.3	38.025	29.325	41.4	52.325	36.825	55.425	49.95	34.6	36.4	70.25
D07	146.327	137.644	137.692	127.413	123.904	156.885	127.846	124.231	134.692	134.644	127.346	131.221	148.327	129.356	135.654	129.702	128.837	132.288	138.587	128.365	128.24	132.067	127.51	143.942	136.163	142.606	129.625	134.856	136.125	133.942	141.471	148.452
D08	0	0	0	0	0	0	0	0	0	0	0	0	0	0	0	0	0	0	0	0	0	0	0	0	0	0	0	0	0	0	0	0
D09	0	0	0	0	0	0	0	0	0	0	0	0	0	0	0	0	0	0	0	0	0	0	0	0	0	0	0	0	0	0	0	0
D10	69.0588	73.3015	66.7794	71.375	72.8677	75.5735	73.647	76.2427	71.3383	65.8235	53.7941	75.4927	65.7427	70.647	72.1691	72.125	63.7573	71.0515	66.9191	74.2206	67.1617	62.125	71.5147	70.4412	69.9117	67.75	67.5147	51.8235	64.1177	62.1912	55.875	76.9338
D11	108.675	125.775	112.325	128.625	128.725	118.925	124.375	124.175	119.3	119.9	106.025	124.275	122.35	119.875	120.25	122.175	111.425	112.625	123.8	115.225	105.7	121.875	122.875	120.925	115.025	117.075	112.575	115.6	123	115.75	108.5	114.425
D12	0	0	0	0	0	0	0	0	0	0	0	0	0	0	0	0	0	0	0	0	0	0	0	0	0	0	0	0	0	0	0	0
D13	66.225	58.25	64.45	67.775	66.05	71.875	74.025	73.275	64.925	69.8	66.425	69.175	66.325	86.775	96.725	71.825	59.725	95.05	88.025	65.275	54.825	100.475	69.35	61.9	63.45	92.025	81.45	71.275	62.3	86.15	66.1	71.475
D14	83.3472	86.5972	85.375	100.319	83.5278	93.6528	101.417	86.1111	82.5139	89.2639	96.4861	91.25	85.8611	92.6389	94.3195	100.208	85.6528	86.9445	73.5417	93.5	89.6667	100.778	102	87.0278	97.5833	89.0695	99.1389	88.4722	86.7639	85.875	84.4861	90.2222
D15	0	0	0	0	0	0	0	0	0	0	0	0	0	0	0	0	0	0	0	0	0	0	0	0	0	0	0	0	0	0	0	0
D16	0	0	0	0	0	0	0	0	0	0	0	0	0	0	0	0	0	0	0	0	0	0	0	0	0	0	0	0	0	0	0	0
D17	126.875	148	147.625	158	144.5	148.875	154.125	151.125	141.5	151	157.375	150.625	140.875	148.875	152.875	130.375	43	79.875	144.75	142.875	147.875	151.375	139.25	145.375	140.125	135.625	128.375	145.875	142.75	137.25	133.75	141
D18	47.375	41.875	46.75	50.25	45.25	50.625	45	56.125	48.625	52	43.5	44.75	57.875	37.125	51	48.25	50.875	50.5	46.625	39.375	48.25	47.75	46.875	52	51.75	55.25	49.875	47.125	47.625	51	41.75	45
D19	141.083	135.75	147.083	148.583	141.708	140.375	147.208	135.083	143.333	139.708	140.083	151.208	143.458	142.083	137.917	141.708	142.542	138.083	145.042	144.375	143.667	145.292	139	136.792	147.167	135.875	141.167	143	143.75	143.458	133.458	141.583
D20	168.375	154.75	152	158	155	153.5	154.125	169	158	158	156.75	154.5	168.75	166	162.25	153.375	149.875	168.25	158.125	158.5	160	167.25	155.25	151.125	164.125	155.375	155	156.75	158.875	149.75	161.25	167.25
D21	164.25	164.542	158.292	160.25	169.25	164.958	176.625	171.625	168.167	166.833	164.792	168	159.375	157.292	165.708	166.75	167.125	165.208	163	168	172.292	163.542	167.583	168	162.417	166.625	160.375	166.958	171.333	166.333	160.375	161.5
D22	0	0	0	0	0	0	0	0	0	0	0	0	0	0	0	0	0	0	0	0	0	0	0	0	0	0	0	0	0	0	0	0
D23	0	0	0	0	0	0	0	0	0	0	0	0	0	0	0	0	0	0	0	0	0	0	0	0	0	0	0	0	0	0	0	0
D24	0	0	0	0	0	0	0	0	0	0	0	0	0	0	0	0	0	0	0	0	0	0	0	0	0	0	0	0	0	0	0	0
E01	199.775	184.983	183.683	207.575	196.6	193.658	212.758	196.708	218.025	188.392	179.317	192.758	206.533	190.375	209.6	229.175	201.383	193.567	194.075	198.7	195.933	192.442	226.167	183.767	183.683	201.542	173.783	180.358	179	185.75	203.925	200.9
E02	156.083	156.875	155.486	153.153	144.014	149.319	161.222	149.931	148.111	167.25	161.014	156.236	156.792	165.958	160.125	168.056	140.486	150.014	172.819	133.764	165.5	157.5	151.319	168.097	157.125	158.625	184.042	168.5	150.222	141.417	163.847	151.583
E03	292.51	295.99	285.779	289.519	296.077	296.846	296.865	286.798	291.038	294.827	292.952	297.904	286.423	292.5	293.173	286.75	294.548	302.106	296.981	285.538	295.779	290.096	298.76	300.279	281.346	284.25	287.5	287.846	280.769	294.817	293.644	294.885
E04	0	0	0	0	0	0	0	0	0	0	0	0	0	0	0	0	0	0	0	0	0	0	0	0	0	0	0	0	0	0	0	0
E05	10.6834	2.20831	0.766663	2.54999	3.84998	5.55835	1.83331	1.48334	5.76666	4.78332	9.68335	6.44165	4.99164	10.3166	3.01666	3.70001	2.66669	1.05835	6.74164	29.5666	11.775	6.74164	11.6083	7.45001	6.43335	22.1083	1.23334	5.67499	14.4083	3.65002	15.7584	8.80835
E06	104.417	102.389	105.153	95.5972	95.2639	125.944	81.5417	104.306	104.958	86.4583	98.0972	101.514	100.069	99.3611	97.5139	105.236	101.819	102.403	83.1667	98.875	108.708	114.333	127.014	101.292	100.042	98.5555	89.4305	85.9861	87.7222	95.5555	94.6805	108.292
E07	126.341	131.216	138.955	127.227	127.92	130.341	103.773	129.489	129.239	138.682	152.045	128.193	134.011	121.625	136.693	130.852	129.909	138.568	138.727	140.455	122.716	143.17	137.648	137.114	137.648	134.386	127.545	129.182	129.602	131.682	138.148	122.841
E08	0	0	0	0	0	0	0	0	0	0	0	0	0	0	0	0	0	0	0	0	0	0	0	0	0	0	0	0	0	0	0	0
E09	0	0	0	0	0	0	0	0	0	0	0	0	0	0	0	0	0	0	0	0	0	0	0	0	0	0	0	0	0	0	0	0
E10	95.4091	105.83	113.114	128.023	108.466	119.068	116.784	123.125	115.057	115.591	117.08	103.102	98.5227	113.193	115.489	109.886	101.227	107.284	114.761	101.034	110.375	109	109.864	97.8523	111.455	122.011	122.636	111.33	111.068	113.42	103.295	101.784
E11	156.398	152.239	160.364	145.352	153.602	157.591	156.75	146.466	143.966	151.011	153.386	148.795	157.33	150.636	161.023	148.784	151.909	152.864	160.398	156.159	162.193	153.068	149.58	152.557	161.659	150.92	155.17	152.966	160.114	157.261	155.114	155.148
E12	0	0	0	0	0	0	0	0	0	0	0	0	0	0	0	0	0	0	0	0	0	0	0	0	0	0	0	0	0	0	0	0
E13	0	0	0	0	0	0	0	0	0	0	0	0	0	0	0	0	0	0	0	0	0	0	0	0	0	0	0	0	0	0	0	0
E14	109.432	114.875	110.443	108.852	105.193	102.511	106.659	111.716	107.114	113.864	107.784	104.693	107.955	105.648	114.42	99.3409	111.705	102.693	101.83	103.909	108.034	111.42	104.114	103.568	108.011	107.386	108.284	116.136	111.307	100.875	109.58	116.307
E15	0	0	0	0	0	0	0	0	0	0	0	0	0	0	0	0	0	0	0	0	0	0	0	0	0	0	0	0	0	0	0	0
E16	0	0	0	0	0	0	0	0	0	0	0	0	0	0	0	0	0	0	0	0	0	0	0	0	0	0	0	0	0	0	0	0
E17	42.7841	44.0114	47.8636	43.7159	51.4318	54.3977	57.8523	47.0909	60.5227	44.5682	53.3068	51.3864	46.0909	43.1591	51.4432	48.125	45.0682	36.6477	48.1477	47.0114	52.625	43.4318	39	56.75	45.6932	53.1136	63.4432	55.4773	45.8864	55.4545	42.4773	45.2841
E18	63.5341	45.6477	40.7614	49.25	39.1364	36.4432	44.8977	42.0341	40.4773	54.9659	34.4545	51.6932	51.375	39.7727	44.0795	47.8523	42.1364	40.1364	52.125	38.4205	32.0568	64.9886	46.5909	41.6023	50.4545	37.8068	40.9091	44.0341	44.7273	48.4318	42.9318	67.7841
E19	0	0	0	0	0	0	0	0	0	0	0	0	0	0	0	0	0	0	0	0	0	0	0	0	0	0	0	0	0	0	0	0
E20	0	0	0	0	0	0	0	0	0	0	0	0	0	0	0	0	0	0	0	0	0	0	0	0	0	0	0	0	0	0	0	0
E21	0	0	0	0	0	0	0	0	0	0	0	0	0	0	0	0	0	0	0	0	0	0	0	0	0	0	0	0	0	0	0	0
E22	0	0	0	0	0	0	0	0	0	0	0	0	0	0	0	0	0	0	0	0	0	0	0	0	0	0	0	0	0	0	0	0
E23	0	0	0	0	0	0	0	0	0	0	0	0	0	0	0	0	0	0	0	0	0	0	0	0	0	0	0	0	0	0	0	0
E24	0	0	0	0	0	0	0	0	0	0	0	0	0	0	0	0	0	0	0	0	0	0	0	0	0	0	0	0	0	0	0	0
F01	190.683	198.423	215.221	206.865	206.279	229.346	192.615	226.192	220.712	271.202	230.548	197.048	207.635	258.288	207.385	169.077	212.683	211.125	199.231	248.337	224.327	225.837	250.231	219.904	212.288	244.471	206.827	216.058	226.625	206.635	225.519	199.933
F02	101.824	145.485	130.949	106.191	126.522	127.971	124.485	110.588	123.882	132.176	126.89	137.875	127.838	120.5	135.39	141.485	123.551	127.11	124.382	109.566	128.419	127.103	110.794	122.316	128.596	115.757	107.515	115.404	131.316	129.581	94.2059	96.9485
F03	162.125	176.5	147.375	163.375	185.25	175.125	180.312	173.875	167.062	185.375	165.25	177.688	152.5	174.562	147.562	176.25	188.562	155.375	191.312	159.75	173.312	184.438	145.312	158.938	164.5	171	173.688	159.875	142.188	150.188	137.062	160.125
F04	142.071	177.036	154.518	143.929	141.411	143.857	157.232	144.054	111.982	152.982	147.643	164.571	135.339	172.411	125.768	125.268	139.964	157.911	147.661	131.321	143.911	140.625	134.732	151.875	141.125	141.089	165.554	187.286	156.768	156.071	156.411	146.821
F05	0	0	0	0	0	0	0	0	0	0	0	0	0	0	0	0	0	0	0	0	0	0	0	0	0	0	0	0	0	0	0	0
F06	22.125	46.2083	39.9167	58.4583	42.7917	30.75	39.7083	37.75	38.0417	24.75	54.6667	58.5417	31.0417	43.2083	44.9583	48.625	40.4167	34.1667	27.25	32.2083	52.4167	64.9583	60.0417	30.125	40.7917	48.125	39.625	42.0833	73.375	39.875	29.6667	29.875
F07	0	0	0	0	0	0	0	0	0	0	0	0	0	0	0	0	0	0	0	0	0	0	0	0	0	0	0	0	0	0	0	0
F08	0	0	0	0	0	0	0	0	0	0	0	0	0	0	0	0	0	0	0	0	0	0	0	0	0	0	0	0	0	0	0	0
F09	44.6635	33.7789	20.3942	40.2019	33.6635	36.0096	33.9327	32.1635	35.6442	32.9423	41.7308	32.0192	31.4423	37.7596	37.4423	32.9904	34.7019	44.6058	40.1346	36.7596	38.0481	28.2019	31.5385	38.5289	34.0577	39.7596	36.5769	29.6731	33.5577	29.0096	29.9423	40.1635
F10	0	0	0	0	0	0	0	0	0	0	0	0	0	0	0	0	0	0	0	0	0	0	0	0	0	0	0	0	0	0	0	0
F11	191.842	192.942	198.492	185.867	205.275	206.392	192.858	184.383	195.108	198.75	194.475	185.867	201.883	197.408	191.083	194.375	197.95	195.8	210.017	192.992	193.158	192.658	197.917	197.983	203.333	199.8	201.333	191.725	204.608	175.3	198.067	192.342
F12	0	0	0	0	0	0	0	0	0	0	0	0	0	0	0	0	0	0	0	0	0	0	0	0	0	0	0	0	0	0	0	0
F13	10	30.2361	19.0278	18.8889	19.7917	26.4028	19.5417	18.7639	26.7917	29.1667	23.5972	28.4305	20.7361	2.29169	15.8472	24.6389	31.0139	28.9583	29.9305	23.4583	23.8055	27.3611	25.2222	25.5	16.4167	23.4028	40.0555	29.1667	24.5555	21.6111	32.4167	12.875
F14	0	0	0	0	0	0	0	0	0	0	0	0	0	0	0	0	0	0	0	0	0	0	0	0	0	0	0	0	0	0	0	0
F15	0	0	0	0	0	0	0	0	0	0	0	0	0	0	0	0	0	0	0	0	0	0	0	0	0	0	0	0	0	0	0	0
F16	93.375	93.9643	95.0536	93.5536	92.4821	103.054	99.1607	98.4464	100.911	93.9464	92.4821	91.9286	101.357	89.875	90.875	91.25	90.8571	90.5	93.6071	93.6429	94.2143	90.0357	88.1071	92.5714	95.1607	93.9464	93.2679	98.75	98.7857	97.625	92.6964	95.375
F17	0	0	0	0	0	0	0	0	0	0	0	0	0	0	0	0	0	0	0	0	0	0	0	0	0	0	0	0	0	0	0	0
F18	189.812	194.312	183	193.438	185.438	192	189.75	187.438	175.438	186.75	187.312	190.625	184.562	191.625	187.188	190.25	192.438	192.5	201.188	185.062	190.875	181.312	186.125	184.938	185.312	180.938	190.438	182.812	190	182.875	191.062	195.438
F19	0	0	0	0	0	0	0	0	0	0	0	0	0	0	0	0	0	0	0	0	0	0	0	0	0	0	0	0	0	0	0	0
F20	0	0	0	0	0	0	0	0	0	0	0	0	0	0	0	0	0	0	0	0	0	0	0	0	0	0	0	0	0	0	0	0
F21	0	0	0	0	0	0	0	0	0	0	0	0	0	0	0	0	0	0	0	0	0	0	0	0	0	0	0	0	0	0	0	0
F22	0	0	0	0	0	0	0	0	0	0	0	0	0	0	0	0	0	0	0	0	0	0	0	0	0	0	0	0	0	0	0	0
F23	0	0	0	0	0	0	0	0	0	0	0	0	0	0	0	0	0	0	0	0	0	0	0	0	0	0	0	0	0	0	0	0
F24	0	0	0	0	0	0	0	0	0	0	0	0	0	0	0	0	0	0	0	0	0	0	0	0	0	0	0	0	0	0	0	0
G01	0	0	0	0	0	0	0	0	0	0	0	0	0	0	0	0	0	0	0	0	0	0	0	0	0	0	0	0	0	0	0	0
G02	0	0	0	0	0	0	0	0	0	0	0	0	0	0	0	0	0	0	0	0	0	0	0	0	0	0	0	0	0	0	0	0
G03	189.659	194.955	187.693	187.795	184.614	182.545	176.591	182.295	189.045	178.807	204.886	188.057	196.545	185.727	182.591	181.909	189.557	189.125	194.057	206.432	191.716	196.58	191.92	193.432	200.602	189.045	187.625	189.477	194.17	182.216	180.148	185.909
G04	120.42	116.068	136.034	123.386	120.955	120.136	114.443	123.761	137.693	120.466	125.955	121.352	131.83	119.705	113.648	116.318	121.739	118.932	127.398	115.273	117.307	127.239	110.057	116.75	123.727	112.773	127.852	126.466	120.773	109.148	125.909	119.67
G05	0	0	0	0	0	0	0	0	0	0	0	0	0	0	0	0	0	0	0	0	0	0	0	0	0	0	0	0	0	0	0	0
G06	0	0	0	0	0	0	0	0	0	0	0	0	0	0	0	0	0	0	0	0	0	0	0	0	0	0	0	0	0	0	0	0
G07	0	0	0	0	0	0	0	0	0	0	0	0	0	0	0	0	0	0	0	0	0	0	0	0	0	0	0	0	0	0	0	0
G08	0	0	0	0	0	0	0	0	0	0	0	0	0	0	0	0	0	0	0	0	0	0	0	0	0	0	0	0	0	0	0	0
G09	252.681	253.986	254.556	258.569	238.694	248.236	241.153	242.278	244.986	247.472	241.903	238.583	251.014	241.792	238.625	240.25	254.25	241.806	248.694	251.736	247.514	247.639	248.389	249.917	245.736	247.125	242.597	252.681	247.208	245.125	244.444	239.681
G10	53.0682	56.6477	69.2386	54.3068	64.1023	47.75	44.0568	56.0341	51.3523	42.3636	33	46.2614	50.0909	31.0568	47.3977	47.5568	65.3636	47.7727	44.6818	53.5341	38.2386	37.6591	44.9204	55.7159	54.5796	78.9432	62.0682	43.5227	50.8636	38.3636	52.1591	48.8182
G11	0	0	0	0	0	0	0	0	0	0	0	0	0	0	0	0	0	0	0	0	0	0	0	0	0	0	0	0	0	0	0	0
G12	21.6539	11.3558	17.1923	17.25	20.0961	20.4327	28.2981	20.2789	16.7692	22.6442	21.9615	25.25	6.15387	24	16.2019	21.6346	21.4904	20.4904	20.8654	15.4904	18.1058	30.4808	11.625	15.4808	21.9519	30.5961	8.21155	13.4711	26.9711	20.0096	32.0673	19.6539
G13	63.3068	60.375	60.4432	62.8182	66.4091	59.6591	65.8068	54.9318	64.8182	67.3068	71.1136	62.5341	63.8523	71.2386	69.6364	64.1364	62.6023	67.8864	62.9659	63.9659	71.6932	64.7273	61.4773	66.8296	66	63.8523	65.5568	64.7046	63.7273	63.8523	69.375	68.3068
G14	207.958	212.792	211.25	206.917	211.125	219.625	212.667	208.75	212.5	207.542	200.583	207.958	215.75	196.083	202.875	221.833	212.75	201.958	211.042	219.917	201.375	196.417	211.125	215.125	206.333	200.875	209.917	203.958	209.917	197.083	214.25	218.458
G15	0	0	0	0	0	0	0	0	0	0	0	0	0	0	0	0	0	0	0	0	0	0	0	0	0	0	0	0	0	0	0	0
G16	0	0	0	0	0	0	0	0	0	0	0	0	0	0	0	0	0	0	0	0	0	0	0	0	0	0	0	0	0	0	0	0
G17	0.027771	5.18054	2.01392	3.52777	5.65277	1.59723	0.486084	3.06946	6.5	4.52777	0.708313	0.138916	2.69446	0.736084	8.47223	1.45831	2.59723	7.90277	2.45831	6.33331	2.70831	1.94446	0.916687	1.16669	8.65277	4.25	4	8.58331	3.875	1.72223	9.68054	0.402771
G18	0	0	0	0	0	0	0	0	0	0	0	0	0	0	0	0	0	0	0	0	0	0	0	0	0	0	0	0	0	0	0	0
G19	0	0	0	0	0	0	0	0	0	0	0	0	0	0	0	0	0	0	0	0	0	0	0	0	0	0	0	0	0	0	0	0
G20	0	0	0	0	0	0	0	0	0	0	0	0	0	0	0	0	0	0	0	0	0	0	0	0	0	0	0	0	0	0	0	0
G21	0	0	0	0	0	0	0	0	0	0	0	0	0	0	0	0	0	0	0	0	0	0	0	0	0	0	0	0	0	0	0	0
G22	209.75	217.7	203.25	210.725	220.15	219.525	208.475	209.35	210.775	219.7	208.5	214.275	209.175	199.875	213.4	210.4	211.15	206.425	209.8	210.6	207.45	195.475	202.125	208	215.9	206.9	214.375	205.5	211.4	208.675	206.65	210.625
G23	0	0	0	0	0	0	0	0	0	0	0	0	0	0	0	0	0	0	0	0	0	0	0	0	0	0	0	0	0	0	0	0
G24	136.054	126.214	114.679	123.339	120.911	124.054	131.536	126.875	129.339	126.054	141.429	125.875	131.679	131.768	134.732	113.732	128.089	134.536	125.589	123.857	132.875	123.554	121.964	125.571	116.5	115.446	130.286	128.143	135.839	135.054	124.5	135.554
H01	98.8889	104.653	107.528	102.819	105.597	115.958	105.75	101.458	103.958	109.097	109.5	109.889	111.389	111.486	110.819	127.292	101.792	98.0555	100.361	109.431	114.028	114.458	98.8889	95.9305	101.486	107.889	104.736	107.181	99.625	93.2639	108.236	94.3889
H02	159.222	163.972	145.514	157.653	165.097	164.847	164.792	135.819	161.819	180.764	150.319	155.75	170.014	153.486	160.028	154.125	165.319	159.986	161.625	190.458	157.542	155.722	183.208	156.556	157.639	160.361	146.319	160.028	129.264	149.083	165.972	153.847
H03	63.2867	58.1691	40.0956	48.8309	48.7206	49.2794	61.1838	72.5147	46.7133	39.875	67.8603	38.4927	50.5441	42.1103	42.353	46.7647	48.4927	54.3456	56.875	61.5735	53.375	44.2133	49.522	53.6691	46.3088	55.022	35.9265	48.9044	63.4265	62.9633	55.397	68.9117
H04	0	0	0	0	0	0	0	0	0	0	0	0	0	0	0	0	0	0	0	0	0	0	0	0	0	0	0	0	0	0	0	0
H05	0	0	0	0	0	0	0	0	0	0	0	0	0	0	0	0	0	0	0	0	0	0	0	0	0	0	0	0	0	0	0	0
H06	137.317	143.942	130.167	128.825	132.667	133.517	131.392	139.25	139.1	142.6	136.133	136.725	142.283	140.533	142.033	138.633	150.775	151.7	125.617	144.892	135.008	136.933	139.45	125.2	140.2	146.4	150.65	136.675	134.875	132.158	128.383	134.692
H07	136.235	122.544	134.706	128.118	138.213	125.228	130.213	122.449	146.728	132.75	106.64	134.824	134.551	132.882	120.846	136.14	101.434	111.64	110.5	140.919	124.338	116.103	131.176	133.074	123.956	131.184	134.86	116.691	127.199	136.757	132.765	134.36
H08	0	0	0	0	0	0	0	0	0	0	0	0	0	0	0	0	0	0	0	0	0	0	0	0	0	0	0	0	0	0	0	0
H09	0	0	0	0	0	0	0	0	0	0	0	0	0	0	0	0	0	0	0	0	0	0	0	0	0	0	0	0	0	0	0	0
H10	196.125	195.542	195.333	191.375	186.208	193	199.458	194.375	190.875	191.75	195.417	192.167	191.417	200.542	190.792	189.25	187.542	194.417	195.875	191.917	186.875	195.125	198.042	203.958	202.917	193.917	200.875	192.833	198.292	199.792	201	199.625
H11	170.069	186.403	181.139	166.903	182.431	178.542	186.389	177.972	175.292	171.944	178.472	183.75	167.528	162.097	170.222	177.75	159.708	172.569	171.875	169.403	173.264	180.097	173.319	167.167	179.75	168.111	169.542	177.875	166.944	168.667	160.972	158.694
H12	145.708	122.569	136.167	83.625	150.833	125.75	117.319	124.028	116.806	134.417	130.306	114.653	124.792	126.667	174.528	50.6945	135.042	95.5555	152.806	133.431	133.139	160.778	142.556	127.764	130	130.611	120.306	126.556	120.736	118.264	120.931	143.208
H13	111.25	114.875	122.425	124.8	108.5	114.475	127.8	120.225	106.7	120.025	123.375	116.975	113.65	133.1	112.5	107.55	115.075	115.475	110.25	107.225	109.825	119.375	108.55	107.65	116.15	118.375	108.1	112.925	116.55	109.325	106.625	102
H14	44.9318	47.0227	55.7727	58.7045	52.2159	47.9432	62.8409	47.6477	52.5568	47.6477	55.4773	51.4432	51.1136	49.6818	44.6818	43.9432	40.4545	47.6477	54.8182	43	50.4886	54.5	50.3977	47.6818	54.2841	44.7273	43.5114	42	49.8864	45.5227	46.75	48.4318
H15	0	0	0	0	0	0	0	0	0	0	0	0	0	0	0	0	0	0	0	0	0	0	0	0	0	0	0	0	0	0	0	0
H16	16.25	10.5	18.4167	18.7083	15.875	8.5	15.6667	11.625	4.75	15.4167	4.75	20.4583	17.875	19.4167	8.95831	10.8333	17.125	13.2917	6.58331	22.1667	9.125	12.8333	12.8333	25.375	12.5833	3.54169	14.5833	23.9583	13.125	14.1667	25.0833	20.25
H17	99.4412	109.257	111.75	108.522	111.103	104.816	113.551	108.971	105.897	111.919	109.434	108.199	111.529	108.963	101.684	106.86	110.89	108.743	108.912	116.118	111.029	108.618	109.022	115.691	106.919	103.75	109.662	109.801	111.412	110.904	108.515	114.066
H18	0	0	0	0	0	0	0	0	0	0	0	0	0	0	0	0	0	0	0	0	0	0	0	0	0	0	0	0	0	0	0	0
H19	0	0	0	0	0	0	0	0	0	0	0	0	0	0	0	0	0	0	0	0	0	0	0	0	0	0	0	0	0	0	0	0
H20	132.667	132.458	133.917	125.583	131.667	132.417	129.875	137.375	140.083	133.417	134.458	134.875	133.667	138.667	128.125	134.208	135.75	139.542	142.958	126.583	131.042	132.875	132.792	125.792	139.042	129.875	133.333	135.083	140.458	129.458	135.708	124.542
H21	0	0	0	0	0	0	0	0	0	0	0	0	0	0	0	0	0	0	0	0	0	0	0	0	0	0	0	0	0	0	0	0
H22	0	0	0	0	0	0	0	0	0	0	0	0	0	0	0	0	0	0	0	0	0	0	0	0	0	0	0	0	0	0	0	0
H23	0	0	0	0	0	0	0	0	0	0	0	0	0	0	0	0	0	0	0	0	0	0	0	0	0	0	0	0	0	0	0	0
H24	0	0	0	0	0	0	0	0	0	0	0	0	0	0	0	0	0	0	0	0	0	0	0	0	0	0	0	0	0	0	0	0
I01	265.357	253.214	257.429	252.321	236.518	264.286	264.214	276.732	279.054	275.071	261.375	245.875	246.875	257.161	252.643	273.321	266.946	265.089	260.375	258.839	255.875	255.357	251.929	256.679	264.339	253.357	257.571	266.768	252.357	274.75	255.464	262.232
I02	116	138.188	131.5	138.062	69.375	102.875	109	115.75	97.75	93.375	122.375	65.3125	110.625	124.5	128.75	111	131.562	126.688	130.312	119.688	89.3125	147.188	100.188	154	106.312	111.188	85.5625	94.3125	149.75	123.438	115.312	123.875
I03	0	0	0	0	0	0	0	0	0	0	0	0	0	0	0	0	0	0	0	0	0	0	0	0	0	0	0	0	0	0	0	0
I04	153.183	184.367	95.45	180.992	167.442	197.125	160.283	163.892	174.583	148.783	130.192	187.742	128.15	145.333	167.583	168.708	140.975	193.425	128.233	157.258	158.467	157.358	162.65	147.467	168.842	165.758	154.842	162.517	147.158	157.992	143.958	159.558
I05	69.2321	84.1429	94.3214	96.0893	91.3929	111.143	92.0893	87.75	75.9643	85.0179	104.429	85.2143	78.8929	94.0893	94.4107	79.7321	94.4464	94.0714	87.6607	86.4286	84.8036	93.5536	83.75	79.5179	92.2143	84.125	88.9643	95.9107	96.3393	80.0179	82.625	63.9821
I06	0	0	0	0	0	0	0	0	0	0	0	0	0	0	0	0	0	0	0	0	0	0	0	0	0	0	0	0	0	0	0	0
I07	0	0	0	0	0	0	0	0	0	0	0	0	0	0	0	0	0	0	0	0	0	0	0	0	0	0	0	0	0	0	0	0
I08	0	0	0	0	0	0	0	0	0	0	0	0	0	0	0	0	0	0	0	0	0	0	0	0	0	0	0	0	0	0	0	0
I09	0	0	0	0	0	0	0	0	0	0	0	0	0	0	0	0	0	0	0	0	0	0	0	0	0	0	0	0	0	0	0	0
I10	0	0	0	0	0	0	0	0	0	0	0	0	0	0	0	0	0	0	0	0	0	0	0	0	0	0	0	0	0	0	0	0
I11	87.0714	100.464	90.9821	107.732	108.589	104.554	100.089	100.536	99.8036	100.089	101.054	99.5893	104.75	96.6607	89.2679	90.2143	94.5179	107.732	96.5714	93.1964	98.9107	101.643	100.875	95.2679	95.6607	100.75	91.2857	85.6786	93.9464	97.0536	85.4821	89.6964
I12	26.0714	14.8571	24.0893	15.4286	19.1786	16.9821	27.9286	19.6964	24.6607	17.6429	23.1071	32.0893	37.2679	26.1071	22.8214	42.3214	26.5	29.5	22.6607	23.6429	22.625	17	25.7857	33.3214	22.8929	27.7321	27.3393	18.3393	19.4286	17.5	32.4821	30.6964
I13	0	0	0	0	0	0	0	0	0	0	0	0	0	0	0	0	0	0	0	0	0	0	0	0	0	0	0	0	0	0	0	0
I14	105.798	131.048	108.452	103.942	108.76	111.731	97.2019	104.529	110.865	106.49	113.769	117.577	106.856	118.587	97.5192	102.798	118.798	102.529	116.885	118.933	107.519	108.663	116.173	112.933	109.548	107.183	108.615	119.981	115.038	109.423	82.5769	105.923
I15	20.3571	30.25	14.8214	26.8214	26.8393	22.2143	19.125	25.6786	24.4286	25.5179	27.3571	38.9286	31.625	17.4643	15.6607	24.6964	19.3036	25.9107	35.5714	24.8214	23.7679	22.3393	28.1071	25.7143	16.2679	26.625	28.4107	17.4286	23.6071	23.0536	24.7321	23.4821
I16	0	0	0	0	0	0	0	0	0	0	0	0	0	0	0	0	0	0	0	0	0	0	0	0	0	0	0	0	0	0	0	0
I17	217.193	219.534	219.057	218.08	217.773	218.739	206.841	218.864	219.295	228.625	215.602	210.284	209.045	218.341	210.5	216.636	212.955	213.045	210.648	213.375	206.943	215.17	211.08	214.239	222.239	206.557	213.614	213.273	208.295	215.83	201.42	222.693
I18	142.262	139.56	135.964	147.875	142.22	139.095	139.708	133.304	137.946	144.018	138.976	140.696	117.81	138.25	141.595	143.179	137.292	142.911	138.077	128.839	129.821	128.81	118.774	118.958	145.238	137.083	152.75	153.78	147.292	132.065	154.964	141.387
I19	0	0	0	0	0	0	0	0	0	0	0	0	0	0	0	0	0	0	0	0	0	0	0	0	0	0	0	0	0	0	0	0
I20	123.417	120.875	123.708	113	122.833	123.042	122.167	121.292	128.333	121	116.042	124.458	116.917	116.875	118.583	119.542	115.125	119.333	115.917	124.833	129.333	114.792	121.125	123.958	118.583	109.208	118.958	112.708	123.792	124.625	119.5	122.167
I21	146.49	135.865	145.567	140.24	141.173	138.096	151.308	142.942	136.788	131.779	141.096	134.096	139.115	132.096	138.423	143.894	139.231	134.827	144.683	139.673	138.183	142.971	144.346	142.625	141.99	132.846	138.106	144.231	136.327	139.24	141.115	142.115
I22	0	0	0	0	0	0	0	0	0	0	0	0	0	0	0	0	0	0	0	0	0	0	0	0	0	0	0	0	0	0	0	0
I23	0	0	0	0	0	0	0	0	0	0	0	0	0	0	0	0	0	0	0	0	0	0	0	0	0	0	0	0	0	0	0	0
I24	0	0	0	0	0	0	0	0	0	0	0	0	0	0	0	0	0	0	0	0	0	0	0	0	0	0	0	0	0	0	0	0
J01	128.117	133.733	110.233	115.958	115.942	127.35	144.175	125.192	137.85	137.442	122.367	128.558	111.908	151.683	130.95	145.667	145.317	107.875	118.233	88.8	161.85	127.792	136.908	128.283	118.825	97.975	131.583	129.808	108.725	112.742	109.758	136.992
J02	189.115	186.798	187.769	202.625	191.212	181.25	171.01	199.885	189.529	166.75	193.327	171.413	174.413	208.933	172.471	199.24	161.462	182.731	182.673	181.337	177.365	160.654	180.529	178.231	181.788	176.837	180.865	189.375	178.548	184.827	202.5	181.74
J03	0	0	0	0	0	0	0	0	0	0	0	0	0	0	0	0	0	0	0	0	0	0	0	0	0	0	0	0	0	0	0	0
J04	0	0	0	0	0	0	0	0	0	0	0	0	0	0	0	0	0	0	0	0	0	0	0	0	0	0	0	0	0	0	0	0
J05	128.292	130.583	131.917	117.333	119.542	131.542	118.75	123.958	133.792	133.458	122.333	124.917	131.417	128.958	134.958	137.417	131	115.458	125.583	129	143.292	132.083	135.25	116.958	124.75	126.333	131.042	120	118.625	131.625	138.917	121.667
J06	0	0	0	0	0	0	0	0	0	0	0	0	0	0	0	0	0	0	0	0	0	0	0	0	0	0	0	0	0	0	0	0
J07	0	0	0	0	0	0	0	0	0	0	0	0	0	0	0	0	0	0	0	0	0	0	0	0	0	0	0	0	0	0	0	0
J08	165	172.542	184.417	181.083	173.625	166.042	168.583	175.917	160.417	170.5	176.042	171.542	167.583	176.458	172.792	165.583	179.875	176.708	174.708	165.708	170.167	179.042	160.708	171.417	171.042	177.125	172.083	169.792	162.292	167	166.417	162.625
J09	0	0	0	0	0	0	0	0	0	0	0	0	0	0	0	0	0	0	0	0	0	0	0	0	0	0	0	0	0	0	0	0
J10	126.375	120.625	115.833	113.5	119.875	112.792	122.042	115.833	107.125	113.958	110.375	126.792	121.417	123.083	122.708	117.875	120.333	118.375	110.292	120.542	123.833	117.208	103.75	117.083	117.875	113.958	106.917	96.75	106.417	115.083	107.75	125.75
J11	88.1154	92.1346	94.4711	87.375	90.7981	87.8269	85.4808	93.9423	97.2308	90.0289	83.3558	92.1731	82.5673	84.0769	86.9519	91.625	97.4327	90.8077	91.5	82.0481	87	95.7885	95.1058	89.1154	90.2981	91.4135	87.4904	91.8269	91.625	99.25	81.1442	92.2404
J12	110.875	129.958	114.917	116.583	126.583	120.292	122.792	120.083	123.833	126.208	117.5	116.042	82.4167	142.75	120.542	116.583	125	120.792	113.417	118.708	150.292	116.167	124	118.5	131.958	124.25	111.25	125.083	126.125	118.333	118.292	124.125
J13	0	0	0	0	0	0	0	0	0	0	0	0	0	0	0	0	0	0	0	0	0	0	0	0	0	0	0	0	0	0	0	0
J14	112.125	122.817	109.904	102.288	119.577	113.471	106.423	112.317	118.279	112.856	110.663	112.317	120.519	105.154	111.712	116.846	110.837	107.519	111.779	114.404	110.615	108.702	108.587	121.183	116.51	114.308	120.529	109.24	106.067	113.24	113.875	113.5
J15	58	61.5833	57.0833	66.875	71.9583	54	66.4583	59.875	51.75	56.75	64.0833	60.9583	64.4583	60.2917	53.625	56	62.3333	67.0417	66.2917	52.0417	63.2083	54.8333	59.875	63.1667	62.0833	55.125	68.5	61.7083	47.375	62.0417	58.8333	57.5
J16	146.036	128.839	148.518	149.375	138.429	157.982	149.571	131.696	130.589	143.589	147.571	122.464	124.589	146.857	144.357	148.679	166.161	144.589	139.268	148.679	145.286	144.964	149.25	147.232	144.911	150.982	132.554	152.661	150.768	145.786	132.161	156.536
J17	89.75	82.3611	96.9722	90.2917	83.5555	91.4861	107.458	89.5417	89.3055	90.9305	98.5417	84.5417	91.7083	88.3889	81.2222	88.5695	93.4305	84.0139	89.2639	89.6389	96.1667	87.1805	93.0278	100.972	85.0139	104.819	96.4722	93.4167	86.3472	90.1667	87.5278	90.375
J18	0	0	0	0	0	0	0	0	0	0	0	0	0	0	0	0	0	0	0	0	0	0	0	0	0	0	0	0	0	0	0	0
J19	189.75	200.25	194.125	194.938	201.062	179.938	190.312	194.062	204.062	200.25	198.062	190.688	195.312	200.312	195.188	192.812	198.062	210.188	187.312	197.188	200.938	205.375	189.188	176	196.938	194.875	201.062	197.562	211.562	188.125	196.688	191.125
J20	81.5893	78.1786	80.5714	85.875	91.1429	77.6429	78.125	90.1786	91.4821	90.5714	92.2857	87.9821	90.9286	86.6786	84.0179	78.875	90.4464	80.1071	68.75	72.6429	81.6071	84.4286	79.3929	73	78.4643	77.6786	81.5	77.8571	87.9464	69.0893	85.0179	83.9643
J21	210.375	192	197.75	200.875	202.375	200.125	208.25	201.125	205.375	199.875	202.25	199	196.25	203.875	203.75	197.25	215.125	201.625	202.75	207.875	205.125	201.25	200.5	208.625	205.25	201.875	198	197.375	204.625	202.125	198.75	204.75
J22	0	0	0	0	0	0	0	0	0	0	0	0	0	0	0	0	0	0	0	0	0	0	0	0	0	0	0	0	0	0	0	0
J23	0	0	0	0	0	0	0	0	0	0	0	0	0	0	0	0	0	0	0	0	0	0	0	0	0	0	0	0	0	0	0	0
J24	151.833	126.458	137.083	147.708	143.042	140.292	142.458	132	138.667	146.25	123.708	121.458	138.458	131.125	116.583	126.917	150.042	128.25	133.875	136.792	130.667	133.958	138.25	134.375	147.917	140.375	131.708	145.333	144.167	133.375	133.042	155.833
K01	0	0	0	0	0	0	0	0	0	0	0	0	0	0	0	0	0	0	0	0	0	0	0	0	0	0	0	0	0	0	0	0
K02	0	0	0	0	0	0	0	0	0	0	0	0	0	0	0	0	0	0	0	0	0	0	0	0	0	0	0	0	0	0	0	0
K03	0	0	0	0	0	0	0	0	0	0	0	0	0	0	0	0	0	0	0	0	0	0	0	0	0	0	0	0	0	0	0	0
K04	0	0	0	0	0	0	0	0	0	0	0	0	0	0	0	0	0	0	0	0	0	0	0	0	0	0	0	0	0	0	0	0
K05	15	23.15	20.25	18.55	16.1	22.7	23.2	14.6	19.1	18.6	23	16.075	23.85	16.675	22.375	22.15	25.5	14.275	18.3	12.75	18.35	18.875	22.75	26.4	16.5	19.85	21.75	23.75	23.425	18.225	17.35	18.125
K06	155.341	157.795	153.193	158.33	160.807	160.614	170.705	153.409	158.284	154.83	157.341	152.045	158.284	153.148	161.852	160.057	154.875	154.25	158.364	158.057	159.818	161.489	141.045	157.466	159.75	166.534	156.182	144.307	152.432	153.523	153.08	160.091
K07	0	0	0	0	0	0	0	0	0	0	0	0	0	0	0	0	0	0	0	0	0	0	0	0	0	0	0	0	0	0	0	0
K08	0	0	0	0	0	0	0	0	0	0	0	0	0	0	0	0	0	0	0	0	0	0	0	0	0	0	0	0	0	0	0	0
K09	0	0	0	0	0	0	0	0	0	0	0	0	0	0	0	0	0	0	0	0	0	0	0	0	0	0	0	0	0	0	0	0
K10	73.4583	92.0167	79.3417	76.775	80.3333	88.4916	83.7416	83.2833	93.7	83.3917	73.8834	81.2584	93.7584	75.3166	81.9334	82.6083	91.0167	74.725	73.3166	94.075	83.625	81.825	76.5167	96.325	74.1583	80.7833	86.5333	88.7584	81.1916	83	91.55	75.9583
K11	0	0	0	0	0	0	0	0	0	0	0	0	0	0	0	0	0	0	0	0	0	0	0	0	0	0	0	0	0	0	0	0
K12	49.4583	51.0833	35.4167	49.25	43.125	45.5833	47.875	42.4583	40.4167	35.375	39.9167	40.5833	47.6667	44.9167	45.1667	43.7083	43.25	46	39.625	34.6667	45.75	47.75	41.875	47.5417	42.2083	52.5	45.9167	40.5833	38.625	36.0417	41.7083	57.0833
K13	66.0893	74.1429	70.9286	48	60.75	74.125	56.0714	53.5357	71.9286	65.0179	44.5357	61.9107	75.8571	49.2679	46.7857	60.7143	72.125	58.6964	80.3393	70.7321	50.625	53.9821	59.4821	56.9821	47.6071	77.4464	69.1071	43.8214	68.0179	75.125	60.1071	62.2143
K14	0	0	0	0	0	0	0	0	0	0	0	0	0	0	0	0	0	0	0	0	0	0	0	0	0	0	0	0	0	0	0	0
K15	148	149.089	150.804	147.75	143.982	143.946	144.732	146.321	144.893	160.714	149.232	137.625	152.821	146.125	153.321	147.482	148.929	151.125	148.143	149.964	149.429	146.179	148.446	157.018	151.161	149.018	156.536	152.196	147.821	146.196	144.554	146
K16	126.107	121.214	121.839	121.893	119.786	128.5	100.036	114.875	113.536	131.589	124.5	136.911	115.625	142.714	119	117.161	140.518	119.25	118.554	118.196	113.036	127.696	128.518	121.357	119.357	120.732	124.839	127.821	103.411	122.964	124.607	130.232
K17	0	0	0	0	0	0	0	0	0	0	0	0	0	0	0	0	0	0	0	0	0	0	0	0	0	0	0	0	0	0	0	0
K18	136.732	129.75	134.607	133.071	129	128.554	117.196	87.9107	135.679	122.357	125.304	148.321	129.643	138.125	131.161	142.393	142.732	132.821	136.554	131.714	128.607	131.982	124.268	130.625	135.089	126.304	131.054	138.768	130.679	124.964	145.982	130.357
K19	73.6786	83.9643	80.5	85.2321	73.5714	82.3571	82.9821	87.6071	81.7857	89.9286	97.3571	81.9643	99.7679	75.375	76.7143	77.9643	82.5357	77.625	79.5357	73.1786	85.8036	78.5536	81	76.375	82.0714	85.7679	83.9286	83.1964	85.7679	82.8036	83.875	77.4286
K20	209.24	204.337	213.163	212.913	214.904	214.25	217.817	207.625	212.875	217.933	212.423	214.048	226.75	221.423	220.692	217.385	214.067	218.817	207.663	221.942	215.981	208.644	207.5	219.135	214.788	216.952	216.135	216.894	213.125	209.962	221.644	212.74
K21	0	0	0	0	0	0	0	0	0	0	0	0	0	0	0	0	0	0	0	0	0	0	0	0	0	0	0	0	0	0	0	0
K22	0	0	0	0	0	0	0	0	0	0	0	0	0	0	0	0	0	0	0	0	0	0	0	0	0	0	0	0	0	0	0	0
K23	0	0	0	0	0	0	0	0	0	0	0	0	0	0	0	0	0	0	0	0	0	0	0	0	0	0	0	0	0	0	0	0
K24	0	0	0	0	0	0	0	0	0	0	0	0	0	0	0	0	0	0	0	0	0	0	0	0	0	0	0	0	0	0	0	0
L01	88.8195	116.417	107.583	95.2083	107.542	85.875	86.3055	98.9583	133.597	129.917	98.2222	85.0417	106.625	91.9583	105.292	106.611	144.25	115.028	109.347	102.819	96.5278	93.1389	113.903	102.236	104.403	98.5972	76.6805	118.375	140.319	82.2222	94.5695	89.9445
L02	199.208	204.95	208.85	189.392	201.717	208.25	201.508	184.708	207.075	199.008	223.133	229.875	221.317	212.783	214.708	219.1	200.808	194.383	156.675	199.925	209.05	199.817	230.208	221.675	215.125	166.675	190.95	198.533	214.833	222.633	223.142	208.333
L03	105.147	111.831	125.507	110.875	109.081	74.0735	113.537	93.6323	90.022	121.676	101.743	100.618	131.346	106.301	104.147	120.324	98.5	105.89	124.397	75.9117	96.5	98.2573	112.493	102.941	98.5735	81	97.9338	105.14	112.485	113.86	104.375	109.772
L04	0	0	0	0	0	0	0	0	0	0	0	0	0	0	0	0	0	0	0	0	0	0	0	0	0	0	0	0	0	0	0	0
L05	120.5	110.1	114.975	109.925	115.725	117.1	123.925	130.725	116.775	125.625	113.125	112.85	116.575	121.85	112.475	122.925	127	118.325	117.2	117.3	114.875	117.6	108.175	119.825	123.975	119.275	119.225	114.9	113.775	126.175	113.7	113.875
L06	0	0	0	0	0	0	0	0	0	0	0	0	0	0	0	0	0	0	0	0	0	0	0	0	0	0	0	0	0	0	0	0
L07	0	0	0	0	0	0	0	0	0	0	0	0	0	0	0	0	0	0	0	0	0	0	0	0	0	0	0	0	0	0	0	0
L08	0	0	0	0	0	0	0	0	0	0	0	0	0	0	0	0	0	0	0	0	0	0	0	0	0	0	0	0	0	0	0	0
L09	0	0	0	0	0	0	0	0	0	0	0	0	0	0	0	0	0	0	0	0	0	0	0	0	0	0	0	0	0	0	0	0
L10	0	0	0	0	0	0	0	0	0	0	0	0	0	0	0	0	0	0	0	0	0	0	0	0	0	0	0	0	0	0	0	0
L11	0	0	0	0	0	0	0	0	0	0	0	0	0	0	0	0	0	0	0	0	0	0	0	0	0	0	0	0	0	0	0	0
L12	0	0	0	0	0	0	0	0	0	0	0	0	0	0	0	0	0	0	0	0	0	0	0	0	0	0	0	0	0	0	0	0
L13	0	0	0	0	0	0	0	0	0	0	0	0	0	0	0	0	0	0	0	0	0	0	0	0	0	0	0	0	0	0	0	0
L14	259.75	252.25	263.25	251	241.25	257.875	258.125	245.875	250.875	256.75	237.25	241.125	254.375	254.875	247.75	240.5	254.125	245	248.75	238.625	250.75	241.125	239.25	248.75	258	241.375	246.75	256.5	249.5	242.125	259.375	262
L15	51.6	66.625	62.925	77.75	68.5	71.725	51.75	56.675	60.55	58.05	54.825	61.9	57.65	58.85	60.375	60.075	62.4	52.65	60.3	65.1	3.75	60.75	61.45	59.925	62.85	63.2	67.6	64.1	62.2	60.45	55.525	59.725
L16	72.125	63.7083	67.875	74.3333	61.625	65.0833	64.2917	67.9583	72	63.125	70.5417	74.375	71.2917	74.5	83.3333	73.4167	70.4583	52.375	72.0833	64.5417	74.7083	71.375	72.3333	64.7917	74.5417	68.375	63.5833	62.7917	70.625	64.6667	61.0833	67.125
L17	122.852	118.261	140.92	127.966	125.08	125.227	122.523	118.057	123.023	128.875	129.75	118.739	128.034	125.841	118.955	128.159	130.318	127.557	124.023	138.33	122.795	123.636	132.557	126.398	115.375	135.034	124.773	122.523	130.909	118.682	121.761	124.227
L18	0	0	0	0	0	0	0	0	0	0	0	0	0	0	0	0	0	0	0	0	0	0	0	0	0	0	0	0	0	0	0	0
L19	0	0	0	0	0	0	0	0	0	0	0	0	0	0	0	0	0	0	0	0	0	0	0	0	0	0	0	0	0	0	0	0
L20	3.41669	9.45831	11.2917	27.375	15.5833	6.83331	12.375	2.70831	7.29169	14.3333	16.9583	14.9167	4.5	13.6667	3.91669	7.04169	2.29169	1.375	4.95831	11.5833	17.5833	0.5	2.875	13.4583	3.58331	6	2.70831	12.5	5.375	4.20831	22.4583	2.41669
L21	0	0	0	0	0	0	0	0	0	0	0	0	0	0	0	0	0	0	0	0	0	0	0	0	0	0	0	0	0	0	0	0
L22	0	0	0	0	0	0	0	0	0	0	0	0	0	0	0	0	0	0	0	0	0	0	0	0	0	0	0	0	0	0	0	0
L23	0	0	0	0	0	0	0	0	0	0	0	0	0	0	0	0	0	0	0	0	0	0	0	0	0	0	0	0	0	0	0	0
L24	0	0	0	0	0	0	0	0	0	0	0	0	0	0	0	0	0	0	0	0	0	0	0	0	0	0	0	0	0	0	0	0
M01	0	0	0	0	0	0	0	0	0	0	0	0	0	0	0	0	0	0	0	0	0	0	0	0	0	0	0	0	0	0	0	0
M02	40.875	88.0625	51	28.5625	43.3125	40.8125	14.3125	5.0625	45.8125	73.75	31.6875	23.8125	39.25	83.375	63.625	56.5625	61.875	32.1875	39.6875	46.9375	94.625	68	53.9375	42	83.6875	38.5	84.5	43	56.1875	20.75	56	43.75
M03	0	0	0	0	0	0	0	0	0	0	0	0	0	0	0	0	0	0	0	0	0	0	0	0	0	0	0	0	0	0	0	0
M04	0	0	0	0	0	0	0	0	0	0	0	0	0	0	0	0	0	0	0	0	0	0	0	0	0	0	0	0	0	0	0	0
M05	171.347	173.056	164.736	171.083	167.931	173.653	167.222	164.958	173.181	175.903	174.542	168.986	162.556	166.611	174.042	171.611	166.931	177.153	168.097	172.75	171.597	172.667	173.194	182.403	166.833	174.069	163.125	170.917	182.167	167.222	161	172.472
M06	0	0	0	0	0	0	0	0	0	0	0	0	0	0	0	0	0	0	0	0	0	0	0	0	0	0	0	0	0	0	0	0
M07	125.15	148.375	129.083	123.9	145.758	123.925	128.517	124.117	124.467	130.617	135.008	134.575	124.75	128.883	124.192	136.283	134.525	133.158	127.608	128.117	127.133	132.975	124.967	123.15	122.325	130.367	131.525	133.75	124.325	113.95	123.733	125.025
M08	0	0	0	0	0	0	0	0	0	0	0	0	0	0	0	0	0	0	0	0	0	0	0	0	0	0	0	0	0	0	0	0
M09	0	0	0	0	0	0	0	0	0	0	0	0	0	0	0	0	0	0	0	0	0	0	0	0	0	0	0	0	0	0	0	0
M10	0	0	0	0	0	0	0	0	0	0	0	0	0	0	0	0	0	0	0	0	0	0	0	0	0	0	0	0	0	0	0	0
M11	0	0	0	0	0	0	0	0	0	0	0	0	0	0	0	0	0	0	0	0	0	0	0	0	0	0	0	0	0	0	0	0
M12	0	0	0	0	0	0	0	0	0	0	0	0	0	0	0	0	0	0	0	0	0	0	0	0	0	0	0	0	0	0	0	0
M13	57.4039	67.7596	60.7596	69.8558	76.1346	67.1731	66.3173	70.8173	53.4423	67.6058	64.8558	67.8461	65.8942	67.3942	74.1731	72.2981	62.0961	61.1827	61.1539	64.9039	68.5096	70.4039	67.9423	65.1058	63.0865	75.0961	72.1827	61.7789	71.3846	73.6442	66.0865	63.4039
M14	0	0	0	0	0	0	0	0	0	0	0	0	0	0	0	0	0	0	0	0	0	0	0	0	0	0	0	0	0	0	0	0
M15	0	0	0	0	0	0	0	0	0	0	0	0	0	0	0	0	0	0	0	0	0	0	0	0	0	0	0	0	0	0	0	0
M16	71.125	73.4091	70.8864	70.7386	68.5909	65.3864	76.1932	69.2841	68.2841	73.7273	72.7045	80.875	85.9205	78.2273	63.0682	66.5682	79.2955	57.8409	66.4432	80.25	82.1136	70.7386	88.8295	92.2727	70.2727	69.6705	77.9545	70.8523	74.7841	77.8182	68.0795	81.125
M17	93.6023	80.5909	80.8977	84.875	90.9545	91.3523	86.9091	87.1705	87.1364	91.25	85.1705	75.3977	90.7159	93.4205	80.0455	85.6932	83.8864	84.1364	94.1023	92.75	76.4773	99.7159	95.0682	89.2727	74.75	89.1023	85.2955	79.2045	91.3068	81.1136	87.0341	90.6023
M18	83.875	75.7143	82.3393	89.2679	79.4286	84.5	88.3929	79.9643	85.6071	80.2679	85.6607	79.625	79.5179	81.7857	85.4107	81.9821	81.4107	83.4821	80.2679	82.375	79.1964	91.7143	83.7857	87.9464	83.625	81.8036	80.6071	81.0357	74.9286	92.5179	80.1429	81.375
M19	88.875	53.5	62.5	63.625	66	52.5	58.125	68.5	41.625	40.75	76.875	30.5	41.25	56	71.625	54.125	65.75	42	22.375	43.75	67.625	61.75	46.5	54.625	66.625	76	58.75	65.375	72.5	47.375	55.875	85.125
M20	125.667	125.861	135.819	139.306	119.556	125.292	139.556	119.889	119.264	134.264	131.139	126.167	129.25	140.083	129.694	136.306	121.236	124.319	131.458	129.917	128.083	122.417	129.986	128.333	115.403	130.764	141.792	128.014	127.25	124.222	126.806	117.417
M21	0	0	0	0	0	0	0	0	0	0	0	0	0	0	0	0	0	0	0	0	0	0	0	0	0	0	0	0	0	0	0	0
M22	144.389	131.111	118.194	129.736	84.4028	129.681	125.861	113.722	129.778	133.611	118.556	120.028	128.889	138.347	136.819	136.708	149.542	123.25	119.111	129.708	137.708	115.597	135.431	134.278	130.181	122.264	123.875	137.861	128.056	121.403	134.458	141.014
M23	0	0	0	0	0	0	0	0	0	0	0	0	0	0	0	0	0	0	0	0	0	0	0	0	0	0	0	0	0	0	0	0
M24	0	0	0	0	0	0	0	0	0	0	0	0	0	0	0	0	0	0	0	0	0	0	0	0	0	0	0	0	0	0	0	0
N01	0	0	0	0	0	0	0	0	0	0	0	0	0	0	0	0	0	0	0	0	0	0	0	0	0	0	0	0	0	0	0	0
N02	0	0	0	0	0	0	0	0	0	0	0	0	0	0	0	0	0	0	0	0	0	0	0	0	0	0	0	0	0	0	0	0
N03	0	0	0	0	0	0	0	0	0	0	0	0	0	0	0	0	0	0	0	0	0	0	0	0	0	0	0	0	0	0	0	0
N04	0	0	0	0	0	0	0	0	0	0	0	0	0	0	0	0	0	0	0	0	0	0	0	0	0	0	0	0	0	0	0	0
N05	166.173	164.567	172.279	174.529	168.865	171.731	176.048	160.144	166.308	159.856	172.769	165.625	170.048	173.75	174.019	163.135	180.337	153.644	150.202	166.865	164.923	165.481	150.317	175.01	168.731	173.212	171.048	184.106	158.952	163.49	171.5	161.673
N06	52.2321	56.1071	48.5	62.5	57.4286	61.7857	89.0179	55.9286	18.625	54.4821	64.9643	63.2857	41.6429	62.3214	59.5179	57.3036	60.6429	28.0893	6.76788	53.8929	57.3571	59.8571	55.3214	52.1071	61.8571	0.428589	65.9643	54.875	74.3036	68.0357	49	57.6071
N07	0	0	0	0	0	0	0	0	0	0	0	0	0	0	0	0	0	0	0	0	0	0	0	0	0	0	0	0	0	0	0	0
N08	0	0	0	0	0	0	0	0	0	0	0	0	0	0	0	0	0	0	0	0	0	0	0	0	0	0	0	0	0	0	0	0
N09	54.0139	39.0139	53.0972	89.6111	29.8055	54.5695	64.3472	46.9583	42.2222	55.5278	72.0139	41.9167	13.4305	56.6528	63	58.7778	50.7222	63.0972	90.2917	41.8472	59.2083	59.9445	53	60.0139	46.3472	23.1945	15.6111	44.5417	61.0555	43.9722	54.8472	63.2639
N10	0	0	0	0	0	0	0	0	0	0	0	0	0	0	0	0	0	0	0	0	0	0	0	0	0	0	0	0	0	0	0	0
N11	0	0	0	0	0	0	0	0	0	0	0	0	0	0	0	0	0	0	0	0	0	0	0	0	0	0	0	0	0	0	0	0
N12	0	0	0	0	0	0	0	0	0	0	0	0	0	0	0	0	0	0	0	0	0	0	0	0	0	0	0	0	0	0	0	0
N13	55.125	61.4167	61	62.2917	57.6667	43	69.5	57.0833	49	64.1667	67.25	52.625	53.2083	50.8333	52.1667	53.4583	54.5833	57.375	48.6667	54.7083	54.625	63.0417	51.9167	54.625	50.0417	65.5833	53.8333	46.7917	57.5833	50.9167	60.0417	56
N14	129.542	128.875	102.736	135.222	133.528	110.319	121.722	137.569	117.292	116.542	94.5278	112.458	118.639	113.639	129.222	129.403	115.639	123.583	128.194	115.028	121.611	126.319	119.5	123.431	122.681	134.708	124.486	127.583	131.667	137.972	125.375	136.292
N15	0	0	0	0	0	0	0	0	0	0	0	0	0	0	0	0	0	0	0	0	0	0	0	0	0	0	0	0	0	0	0	0
N16	0	0	0	0	0	0	0	0	0	0	0	0	0	0	0	0	0	0	0	0	0	0	0	0	0	0	0	0	0	0	0	0
N17	0	0	0	0	0	0	0	0	0	0	0	0	0	0	0	0	0	0	0	0	0	0	0	0	0	0	0	0	0	0	0	0
N18	0	0	0	0	0	0	0	0	0	0	0	0	0	0	0	0	0	0	0	0	0	0	0	0	0	0	0	0	0	0	0	0
N19	0	0	0	0	0	0	0	0	0	0	0	0	0	0	0	0	0	0	0	0	0	0	0	0	0	0	0	0	0	0	0	0
N20	0	0	0	0	0	0	0	0	0	0	0	0	0	0	0	0	0	0	0	0	0	0	0	0	0	0	0	0	0	0	0	0
N21	123.892	107.925	106.633	104.258	104.925	116.6	117.692	118.467	118.317	107.958	111.367	113.225	105.358	108.667	121.592	106.258	112.558	116.9	104.9	122.317	108.367	117.575	119.067	109.383	113.275	122.65	107.958	110.808	114.05	113.167	120.917	122.142
N22	0	0	0	0	0	0	0	0	0	0	0	0	0	0	0	0	0	0	0	0	0	0	0	0	0	0	0	0	0	0	0	0
N23	0	0	0	0	0	0	0	0	0	0	0	0	0	0	0	0	0	0	0	0	0	0	0	0	0	0	0	0	0	0	0	0
N24	46.75	37.8571	55.9107	36	47.1071	68.3571	51.4464	59.3929	46.2321	65.5179	70.3571	41.1071	46.4464	38.125	78.5536	37.0357	49	46.3929	24.2857	76.0179	44.9107	51.6786	48.1786	53.4464	41.1429	39.7143	25.8036	47.7321	7.66071	42.5536	41.1607	45.625
O01	0	0	0	0	0	0	0	0	0	0	0	0	0	0	0	0	0	0	0	0	0	0	0	0	0	0	0	0	0	0	0	0
O02	0	0	0	0	0	0	0	0	0	0	0	0	0	0	0	0	0	0	0	0	0	0	0	0	0	0	0	0	0	0	0	0
O03	0	0	0	0	0	0	0	0	0	0	0	0	0	0	0	0	0	0	0	0	0	0	0	0	0	0	0	0	0	0	0	0
O04	49.2639	30.9861	36.8889	33.8889	41.4445	38.7639	35.4028	35.2222	18.8333	27.4722	21.0417	40.7083	33.5555	25.9722	19.4583	44.2222	22.4861	27.8333	34.5139	40.4583	22.1945	28.2222	31.0695	23.8611	26.3333	22.8889	22.7917	24.0139	39.4445	23.9583	22.75	44.1389
O05	182.029	176.096	205.038	190.74	186	187.817	182.087	173.173	198.712	187.875	186.712	189.067	187.596	185.462	183.106	189.192	192	182.212	169.327	214.231	182.615	179.933	191.519	193.038	180.663	188.231	183.567	193.163	181.577	186.163	191.077	188.279
O06	0	0	0	0	0	0	0	0	0	0	0	0	0	0	0	0	0	0	0	0	0	0	0	0	0	0	0	0	0	0	0	0
O07	0	0	0	0	0	0	0	0	0	0	0	0	0	0	0	0	0	0	0	0	0	0	0	0	0	0	0	0	0	0	0	0
O08	0	0	0	0	0	0	0	0	0	0	0	0	0	0	0	0	0	0	0	0	0	0	0	0	0	0	0	0	0	0	0	0
O09	0	0	0	0	0	0	0	0	0	0	0	0	0	0	0	0	0	0	0	0	0	0	0	0	0	0	0	0	0	0	0	0
O10	0	0	0	0	0	0	0	0	0	0	0	0	0	0	0	0	0	0	0	0	0	0	0	0	0	0	0	0	0	0	0	0
O11	0	0	0	0	0	0	0	0	0	0	0	0	0	0	0	0	0	0	0	0	0	0	0	0	0	0	0	0	0	0	0	0
O12	0	0	0	0	0	0	0	0	0	0	0	0	0	0	0	0	0	0	0	0	0	0	0	0	0	0	0	0	0	0	0	0
O13	0.5	6.38336	1.56665	8.01666	5.22498	1.49164	9.66669	0.43335	0.633362	3.63336	4.29169	0.241638	3.29999	5.83331	0.016663	1.52502	3.85834	6.90002	0.391663	2.88336	6.71668	8.54999	5.40832	1.81665	4.70831	0.391663	3.31665	0.366638	1.09998	4.56665	3.43335	3.875
O14	139.431	157.583	153.833	159.028	153.542	157	156.278	153.375	156.778	149.708	167.264	150.861	159.556	152.625	143.556	147.625	162.042	152.986	158.417	155.944	157.444	160.556	160.917	160.736	146.847	158.736	154.625	140.75	147.792	153.708	162.333	150.806
O15	8.67047	11.5568	8.69318	15.8295	4	5.75	2.82953	0.863647	2.04547	2.65912	1.86365	1.36365	3.23865	4.5	2.6477	4.7273	6.6477	5.71588	2.32953	14.5568	2.5227	3.17047	10	2.25	2.18182	1.9773	8.03412	1.17047	0.079529	3.2727	5.56818	9.42047
O16	0	0	0	0	0	0	0	0	0	0	0	0	0	0	0	0	0	0	0	0	0	0	0	0	0	0	0	0	0	0	0	0
O17	0	0	0	0	0	0	0	0	0	0	0	0	0	0	0	0	0	0	0	0	0	0	0	0	0	0	0	0	0	0	0	0
O18	84.625	85.1667	89.375	94.5	79.5	86.375	91.2917	91.4583	72.1667	87.2083	82.5833	82.0833	77	82.625	90.4167	80.5833	93.8333	85.7917	94.2083	85.875	90.0417	87.2917	84.125	89.4583	87.375	80.0417	85.7083	91.875	93.3333	86.4583	85.4583	79.75
O19	0	0	0	0	0	0	0	0	0	0	0	0	0	0	0	0	0	0	0	0	0	0	0	0	0	0	0	0	0	0	0	0
O20	161.75	185.625	170.625	169	177.25	176.75	160.125	178.875	172.625	155	174.375	182.75	158.875	176.75	181.5	175	167.875	182.375	176	164.125	175.625	169.75	161.5	180.875	173	163.875	171.625	184.375	167.375	167.5	181.75	164.375
O21	0	0	0	0	0	0	0	0	0	0	0	0	0	0	0	0	0	0	0	0	0	0	0	0	0	0	0	0	0	0	0	0
O22	0	0	0	0	0	0	0	0	0	0	0	0	0	0	0	0	0	0	0	0	0	0	0	0	0	0	0	0	0	0	0	0
O23	0	0	0	0	0	0	0	0	0	0	0	0	0	0	0	0	0	0	0	0	0	0	0	0	0	0	0	0	0	0	0	0
O24	0	0	0	0	0	0	0	0	0	0	0	0	0	0	0	0	0	0	0	0	0	0	0	0	0	0	0	0	0	0	0	0
P01	88.0652	60.4348	95.8696	61.6902	85.9728	88.6304	87.8424	97.7337	73.9511	81.3641	68.2391	88.5326	77.0815	76.375	109.272	58.0598	77.5217	75.0272	93.163	75.538	66.5326	121.837	90.5761	86.0489	73.0054	93.9293	86.6304	92.4511	79.5543	77.1957	52.9728	97.9402
P02	0	0	0	0	0	0	0	0	0	0	0	0	0	0	0	0	0	0	0	0	0	0	0	0	0	0	0	0	0	0	0	0
P03	3.74268	6.03674	7.13232	18.1397	2.02942	16.3677	10.5147	1.59558	10.3456	4.5	9.83826	13.7353	15.6985	8.94855	5.72797	1.27942	1.08087	1.44855	2.19116	11.8456	0.875	4.08087	1.52203	0.397034	19.272	12.2353	1.47797	14.5441	9.63971	5.94855	12.522	1.99268
P04	80.75	101.625	92.75	94.4375	105.938	66.75	86.25	77.8125	91.5	91.375	82.6875	101.375	91	80.375	82.25	89.25	87.625	79.5625	89.125	99.875	82.9375	95.4375	90.375	94.3125	102.562	89.875	86.875	91.5625	88.125	86.8125	93.375	83.5
P05	0	0	0	0	0	0	0	0	0	0	0	0	0	0	0	0	0	0	0	0	0	0	0	0	0	0	0	0	0	0	0	0
P06	0	0	0	0	0	0	0	0	0	0	0	0	0	0	0	0	0	0	0	0	0	0	0	0	0	0	0	0	0	0	0	0
P07	0	0	0	0	0	0	0	0	0	0	0	0	0	0	0	0	0	0	0	0	0	0	0	0	0	0	0	0	0	0	0	0
P08	84.5625	84.4375	92	94.8125	83.3125	90	81.4375	86.125	77	93.5	90.1875	85.5	91	85.375	84.75	94.125	96.8125	105.125	81.75	92.625	94.0625	80.5	71.6875	112.25	88.75	87.125	85.5	97.75	84.4375	98	69.375	89.3125
P09	0	0	0	0	0	0	0	0	0	0	0	0	0	0	0	0	0	0	0	0	0	0	0	0	0	0	0	0	0	0	0	0
P10	280.883	265.383	278.967	280.167	277.933	274.383	280.175	275.825	277.308	279.367	273.45	281.233	282.275	270.092	284.817	276.408	266.592	271.092	281.125	281.333	268.233	278.025	283.025	268.433	274.458	274.325	282.083	271.283	284.608	276.458	266.05	282.008
P11	0	0	0	0	0	0	0	0	0	0	0	0	0	0	0	0	0	0	0	0	0	0	0	0	0	0	0	0	0	0	0	0
P12	0	0	0	0	0	0	0	0	0	0	0	0	0	0	0	0	0	0	0	0	0	0	0	0	0	0	0	0	0	0	0	0
P13	0	0	0	0	0	0	0	0	0	0	0	0	0	0	0	0	0	0	0	0	0	0	0	0	0	0	0	0	0	0	0	0
P14	202.5	199.269	194.644	206.144	202.048	200.26	213.75	200.712	199.731	212.981	199.769	205.548	205.788	196.702	202.106	204.981	208.846	209.279	207.625	205.731	210.99	201.702	209.587	199.644	209.615	204.644	207.76	205.087	203.183	197.74	198.288	207.25
P15	125.289	113.539	119.507	115.993	104.526	127.349	115.921	101.875	110.618	105.375	107.993	114.217	118.171	94.8882	118.862	128.164	107.809	128.776	124.908	112.428	115.717	122.289	107.349	106.441	119.513	108.421	103.783	115.204	123.842	114.743	101	123.414
P16	39	46.2045	35.8068	49.6818	45.1932	39.5114	38.7614	45.8068	31.0568	46.4205	42.6818	48.6932	43.1705	53.4205	38.0114	40.9773	37.8409	41.4318	44.8636	45.3409	35.8182	44.7841	55.7045	44.6136	41.3068	34.7386	41.8068	47.7614	45.6364	35.0795	40.5341	35.125
P17	73.3636	70.2614	71.2386	66.3409	71	67.6023	71.3864	74.7841	75.2841	71.6023	60.9545	68.5114	65.4432	61.9091	73.7386	66.3068	72.0227	70.7727	60.8295	67.6818	82.1705	70.2045	70.0682	71.2159	70.5909	75.8636	68.4318	68.9205	78.2386	74.0795	80.3523	69.8636
P18	120.35	119.2	125.35	118.975	123.575	121.275	114.475	124.4	113.725	124.675	121.825	128.025	121.15	124.675	124.625	118.8	131.725	125.275	127.525	130.85	123.125	122.975	129.65	125.1	120.5	118.475	125.825	130.4	119.65	121.875	117.725	123.475
P19	168.977	161.511	166.114	161.364	171.5	165.341	173.023	158.023	169.58	160.966	174.102	163.114	161.943	161.216	175.636	166.42	155.318	169.261	167.545	166.614	166.284	164.875	163.523	172.148	179.818	169.511	171.25	169.795	161.08	161.761	172.67	165.852
P20	0	0	0	0	0	0	0	0	0	0	0	0	0	0	0	0	0	0	0	0	0	0	0	0	0	0	0	0	0	0	0	0
P21	0	0	0	0	0	0	0	0	0	0	0	0	0	0	0	0	0	0	0	0	0	0	0	0	0	0	0	0	0	0	0	0
P22	0	0	0	0	0	0	0	0	0	0	0	0	0	0	0	0	0	0	0	0	0	0	0	0	0	0	0	0	0	0	0	0
P23	0	0	0	0	0	0	0	0	0	0	0	0	0	0	0	0	0	0	0	0	0	0	0	0	0	0	0	0	0	0	0	0
P24	0	0	0	0	0	0	0	0	0	0	0	0	0	0	0	0	0	0	0	0	0	0	0	0	0	0	0	0	0	0	0	0
Last Cell

## Sheet: PCV-Normalized
PCV Normalized to the Notochord (abs(PCV-Notochord))
	1	2	3	4	5	6	7	8	9	10	11	12	13	14	15	16	17	18	19	20	21	22	23	24	25	26	27	28	29	30	31	32
A01	610.25	613.25	612.375	606.625	611.875	612.75	608.875	614.875	606.5	612.875	616.375	612.25	619.75	614.625	606.5	616.625	610.5	609.875	612.25	611.75	608.375	611.625	611.75	612.375	612.75	607.75	608.125	614.375	613	613.125	613	612.625
A02	0	0	0	0	0	0	0	0	0	0	0	0	0	0	0	0	0	0	0	0	0	0	0	0	0	0	0	0	0	0	0	0
A03	634.125	629.625	639.875	629.75	631.875	632	631.125	633.75	627.625	632.625	627.125	623	631.375	632	630.875	631.125	629.375	639.125	629	632.5	630.25	630.25	633.75	625.625	630	632.625	638.625	628.625	633	627.25	635	633.625
A04	0	0	0	0	0	0	0	0	0	0	0	0	0	0	0	0	0	0	0	0	0	0	0	0	0	0	0	0	0	0	0	0
A05	641.375	651.5	645	645	644.25	643.625	636.5	646.75	642.875	643.375	648.5	645.625	646.75	646.5	649.875	653.125	653.125	652	640.875	643.125	643.625	644.375	645.125	638.625	644.25	644.875	653.25	650	642.125	644.875	651.125	643.625
A06	645.625	651	649.5	656.125	650.5	642.125	645.625	651.25	647.5	652.75	648.625	651.875	652.5	649	647	649.25	646.625	649.375	649.375	649.25	648.875	642.125	646.875	647.625	654.875	649.125	652.25	650	646.75	655.125	648.125	646.25
A07	0	0	0	0	0	0	0	0	0	0	0	0	0	0	0	0	0	0	0	0	0	0	0	0	0	0	0	0	0	0	0	0
A08	0	0	0	0	0	0	0	0	0	0	0	0	0	0	0	0	0	0	0	0	0	0	0	0	0	0	0	0	0	0	0	0
A09	0	0	0	0	0	0	0	0	0	0	0	0	0	0	0	0	0	0	0	0	0	0	0	0	0	0	0	0	0	0	0	0
A10	0	0	0	0	0	0	0	0	0	0	0	0	0	0	0	0	0	0	0	0	0	0	0	0	0	0	0	0	0	0	0	0
A11	627	623.25	623.625	625.375	629	624.375	625	630	621.125	622.5	632.25	632.5	623.875	623.875	622.375	628.125	623.375	619.25	624.375	627.375	627.375	624.5	623.5	634	631.125	623.375	626.25	621	621.75	625	627.5	625.5
A12	0	0	0	0	0	0	0	0	0	0	0	0	0	0	0	0	0	0	0	0	0	0	0	0	0	0	0	0	0	0	0	0
A13	0	0	0	0	0	0	0	0	0	0	0	0	0	0	0	0	0	0	0	0	0	0	0	0	0	0	0	0	0	0	0	0
A14	633.125	639.625	634.5	634	637.25	638.875	637.125	640.375	635.5	639.75	637.25	639.5	635.125	642.875	639	635.125	639.5	635.5	642.125	641.25	638.625	643.25	636.875	636.5	634.25	638	635	644.125	637.25	638.125	638.25	642.5
A15	0	0	0	0	0	0	0	0	0	0	0	0	0	0	0	0	0	0	0	0	0	0	0	0	0	0	0	0	0	0	0	0
A16	0	0	0	0	0	0	0	0	0	0	0	0	0	0	0	0	0	0	0	0	0	0	0	0	0	0	0	0	0	0	0	0
A17	0	0	0	0	0	0	0	0	0	0	0	0	0	0	0	0	0	0	0	0	0	0	0	0	0	0	0	0	0	0	0	0
A18	0	0	0	0	0	0	0	0	0	0	0	0	0	0	0	0	0	0	0	0	0	0	0	0	0	0	0	0	0	0	0	0
A19	0	0	0	0	0	0	0	0	0	0	0	0	0	0	0	0	0	0	0	0	0	0	0	0	0	0	0	0	0	0	0	0
A20	639	640	633.25	635.5	639	638.375	638	637.25	643.25	630.875	640.25	638.5	640.375	637	638	640.875	636.375	641.25	640.875	640.75	638.5	639.25	638.5	640	638.375	642.5	632.25	637.875	638.875	640.5	639.625	640.125
A21	622	622.625	621.5	623.125	629.5	617.875	619.875	619.875	616.5	622.75	623.25	622.75	614.875	615.75	623.375	622.125	620.75	619.625	621.375	618.875	624.25	619.125	620.375	616.125	621	617.625	618.25	623.875	614.25	618.5	627	617.75
A22	0	0	0	0	0	0	0	0	0	0	0	0	0	0	0	0	0	0	0	0	0	0	0	0	0	0	0	0	0	0	0	0
A23	0	0	0	0	0	0	0	0	0	0	0	0	0	0	0	0	0	0	0	0	0	0	0	0	0	0	0	0	0	0	0	0
A24	0	0	0	0	0	0	0	0	0	0	0	0	0	0	0	0	0	0	0	0	0	0	0	0	0	0	0	0	0	0	0	0
B01	656.125	654.25	658.5	656.125	659.75	658.625	657.375	659.125	650.875	654.625	651.125	654.625	656.75	655.625	652.125	652.75	659	655.125	659.125	656.25	657.5	652.75	650.5	654.375	661.125	658.75	660.5	659.125	658.25	663.875	654.125	653.375
B02	570	560.875	566.875	562.75	565.5	566.25	566.5	566.25	563.875	566.125	567.125	567.25	562.5	562.625	565.625	564	559.875	565.625	565.75	564.5	562.125	567.375	564.25	560.625	568	562.75	562.875	565.125	566.875	560.375	562.25	564.5
B03	0	0	0	0	0	0	0	0	0	0	0	0	0	0	0	0	0	0	0	0	0	0	0	0	0	0	0	0	0	0	0	0
B04	0	0	0	0	0	0	0	0	0	0	0	0	0	0	0	0	0	0	0	0	0	0	0	0	0	0	0	0	0	0	0	0
B05	0	0	0	0	0	0	0	0	0	0	0	0	0	0	0	0	0	0	0	0	0	0	0	0	0	0	0	0	0	0	0	0
B06	618.5	623.625	628.25	625.5	623.75	625.625	624.25	623.5	622.625	619.875	622.5	632.875	622.625	620.125	618	623	628.375	627.375	625.375	626.875	623.625	621.625	625.375	625.5	626.625	624	623.375	626.125	624.5	625.25	624.25	632.625
B07	586.75	577.5	586.125	586	589.625	590	584.875	588.375	588	593	589.375	593.5	588.25	586.25	593.625	587.625	586.875	591.375	588.25	592.625	589.5	585.625	586.625	588	583.25	585.375	581.5	591.125	582.875	590.5	587.125	586.625
B08	0	0	0	0	0	0	0	0	0	0	0	0	0	0	0	0	0	0	0	0	0	0	0	0	0	0	0	0	0	0	0	0
B09	0	0	0	0	0	0	0	0	0	0	0	0	0	0	0	0	0	0	0	0	0	0	0	0	0	0	0	0	0	0	0	0
B10	619.25	611.875	613.5	616.875	610.5	614.375	615.5	611.375	611.75	616.625	617.5	615.5	610.5	618.5	614.75	615.375	620.625	612.625	614.875	613.75	615.25	615.125	617.75	620.25	614.875	612	613.625	618	622.625	618.75	615.5	619.875
B11	0	0	0	0	0	0	0	0	0	0	0	0	0	0	0	0	0	0	0	0	0	0	0	0	0	0	0	0	0	0	0	0
B12	607.375	612.125	610.75	603.375	614.125	606.25	606.25	612.375	614.875	608.5	607.375	607.25	613.25	604.875	609.125	611.375	609.125	612.125	612.75	609	610.375	604	610	607.875	608.5	604.5	606	612.625	608.125	613.5	608.75	610.375
B13	0	0	0	0	0	0	0	0	0	0	0	0	0	0	0	0	0	0	0	0	0	0	0	0	0	0	0	0	0	0	0	0
B14	0	0	0	0	0	0	0	0	0	0	0	0	0	0	0	0	0	0	0	0	0	0	0	0	0	0	0	0	0	0	0	0
B15	0	0	0	0	0	0	0	0	0	0	0	0	0	0	0	0	0	0	0	0	0	0	0	0	0	0	0	0	0	0	0	0
B16	0	0	0	0	0	0	0	0	0	0	0	0	0	0	0	0	0	0	0	0	0	0	0	0	0	0	0	0	0	0	0	0
B17	625.375	632	627.25	629.75	629.25	633.875	630.875	623.875	631.375	629.125	628.875	627.5	628.875	628.875	633.125	624.625	633.5	628	627.75	632.125	630.75	625.625	630.75	624.375	628.75	635.125	628.5	627.125	629.5	633	623.625	624.75
B18	0	0	0	0	0	0	0	0	0	0	0	0	0	0	0	0	0	0	0	0	0	0	0	0	0	0	0	0	0	0	0	0
B19	0	0	0	0	0	0	0	0	0	0	0	0	0	0	0	0	0	0	0	0	0	0	0	0	0	0	0	0	0	0	0	0
B20	0	0	0	0	0	0	0	0	0	0	0	0	0	0	0	0	0	0	0	0	0	0	0	0	0	0	0	0	0	0	0	0
B21	0	0	0	0	0	0	0	0	0	0	0	0	0	0	0	0	0	0	0	0	0	0	0	0	0	0	0	0	0	0	0	0
B22	0	0	0	0	0	0	0	0	0	0	0	0	0	0	0	0	0	0	0	0	0	0	0	0	0	0	0	0	0	0	0	0
B23	640	643.875	635.875	639.625	639.625	646	640.875	640.75	641.5	640.5	641.875	634.375	640.375	645.25	638.5	638.125	640.75	642.125	637.125	641.375	641.75	644.5	636.875	643.375	645.375	645	637.625	648.5	639.75	643.375	647	641.25
B24	0	0	0	0	0	0	0	0	0	0	0	0	0	0	0	0	0	0	0	0	0	0	0	0	0	0	0	0	0	0	0	0
C01	661.25	657.125	663.25	654.375	664.5	658.875	658.625	657.375	652.5	653.875	658.25	660.875	660.125	658.875	655.5	661.625	653.25	664.5	654.25	652.5	656.875	654.375	655	657.375	656.75	659	661.25	664.5	656.875	657.375	657.75	664.75
C02	0	0	0	0	0	0	0	0	0	0	0	0	0	0	0	0	0	0	0	0	0	0	0	0	0	0	0	0	0	0	0	0
C03	647.875	641.25	641.25	645.625	651.125	645.375	639.125	644.5	647.125	642.125	645.25	644.75	651.625	641.375	647.875	648.875	643.875	649.75	647.625	643.125	649.25	644.375	646.5	652	645.875	641.5	643.75	646.625	649.625	647.875	648.125	645.875
C04	618.25	624	624.75	624.625	631.25	624.125	625.125	627.625	629.625	625.125	623.125	626.125	627.375	620.125	625.5	622.5	618.375	624.75	629	618.625	627.875	626.875	622.125	623	616.875	625.625	621.125	626.75	625.875	626.5	626	632.125
C05	635.75	632.5	631.375	635.25	629.875	629.75	628.375	634.5	636.125	635.375	631	633.75	634.375	639.5	632.75	633	634.125	624.875	633.25	633.625	631.875	630.625	633	637.5	631.75	637.25	630.875	634.375	636.375	635.5	634.125	629.75
C06	577.5	575.5	582	568.375	576.125	569.375	582.125	576.875	574.5	575.75	573.875	577.875	577	574.625	578.625	579.25	575.75	581.75	577	580.5	581.375	568.875	576.125	574	576.375	577.625	580.5	575.875	577.125	579.75	582	579
C07	626	622.25	619.25	623.75	617.75	624.875	625.25	621.5	619.125	620.625	625	628.5	619.25	623.25	624.125	617	621.625	619.25	619.125	619.625	620.875	625.625	622.75	618	617.125	619.125	616.625	618.375	620.5	617.75	622.75	621.5
C08	0	0	0	0	0	0	0	0	0	0	0	0	0	0	0	0	0	0	0	0	0	0	0	0	0	0	0	0	0	0	0	0
C09	613.125	609.375	614.125	622.75	613.125	610.25	614.5	611.625	615.375	611.125	611.75	613.5	613.375	612	610.5	611.375	610.25	609.875	609.5	614.75	615.125	611.5	612.25	607.875	616.375	608.75	610.625	611.5	613.125	620.375	614.5	610.75
C10	0	0	0	0	0	0	0	0	0	0	0	0	0	0	0	0	0	0	0	0	0	0	0	0	0	0	0	0	0	0	0	0
C11	639.625	639.25	636.375	633	634.125	639.75	639.375	641.625	639.25	635.875	636.625	642	637.875	640.5	636.875	639.5	643	638.75	640.5	643.75	634.625	638	643	639.25	636.125	640.125	639	635.625	636.25	642.875	633.75	639.125
C12	628.125	629	633.75	629.125	627.125	629.25	624.875	621.5	632.75	629.375	626.375	623	635.625	625.125	623.5	631.125	626.375	619.75	625.25	634.25	628.375	628.125	627.375	630.5	631.5	626.75	629.625	628.375	627.125	630.375	627.875	629.625
C13	0	0	0	0	0	0	0	0	0	0	0	0	0	0	0	0	0	0	0	0	0	0	0	0	0	0	0	0	0	0	0	0
C14	580.5	575.375	579	586.25	581	582	577.25	587.375	582.75	579.25	577	584	577.25	583.875	582.5	582.5	577.875	580.125	581.75	577.75	585.25	586.25	578	578.25	580.5	576.5	585.5	583.5	586.875	580.875	578.75	580.875
C15	0	0	0	0	0	0	0	0	0	0	0	0	0	0	0	0	0	0	0	0	0	0	0	0	0	0	0	0	0	0	0	0
C16	0	0	0	0	0	0	0	0	0	0	0	0	0	0	0	0	0	0	0	0	0	0	0	0	0	0	0	0	0	0	0	0
C17	645.125	638.5	639	637.125	634.875	641.75	639.5	639.875	634.5	641.875	640.75	640	643	634.75	637.625	637.125	638.5	644.125	641.625	642.5	643.25	638	638.375	637.5	637.625	637.875	641.375	639.625	634.5	635.25	634.375	630.75
C18	621.5	622.5	628.75	620.5	619.625	623.625	630.5	624.625	624.375	627	623.875	625.25	631.5	629.375	632.875	624.25	624.5	625	627.625	628.5	630.75	631	631.125	625.5	625.875	624.875	619.875	631.125	618.875	630	628.875	627
C19	0	0	0	0	0	0	0	0	0	0	0	0	0	0	0	0	0	0	0	0	0	0	0	0	0	0	0	0	0	0	0	0
C20	632.625	637.25	630.25	632	628.375	629.375	635.625	633.25	633	633.5	631.75	636.75	632.375	630.625	633.125	634.25	634.5	633.25	637	628.75	633.875	631.5	628.25	638.75	634	639.375	638.375	632.5	636.625	627	635.875	628.25
C21	653.375	650.625	652.5	652.375	647.375	656.25	647.375	648.5	646.375	644.125	652.125	651.5	643.625	649.5	650.875	649.875	647.25	648.875	647.875	644.125	650.875	651.25	640.125	646.625	647	648.5	652.375	647.375	658.375	651.5	641.625	637.125
C22	635.75	631.75	640.125	637.25	634.5	635.375	640.5	635.5	648.75	643.125	637.375	641.5	641.75	643.625	638.125	636.875	645.125	639.375	637	643.125	642.875	645.625	641.875	633.125	642.375	644.75	636.75	641.875	639.5	642.75	634.875	638.875
C23	0	0	0	0	0	0	0	0	0	0	0	0	0	0	0	0	0	0	0	0	0	0	0	0	0	0	0	0	0	0	0	0
C24	0	0	0	0	0	0	0	0	0	0	0	0	0	0	0	0	0	0	0	0	0	0	0	0	0	0	0	0	0	0	0	0
D01	632.75	639.75	638.25	647.625	636.75	638.875	639	641.125	637.75	638.5	640.5	632.375	642.375	642.75	640	637	644.125	638.25	640.25	643.125	644.625	635.5	643.625	639.875	642.25	641.875	635	633.5	640	640.75	640.5	635.875
D02	0	0	0	0	0	0	0	0	0	0	0	0	0	0	0	0	0	0	0	0	0	0	0	0	0	0	0	0	0	0	0	0
D03	0	0	0	0	0	0	0	0	0	0	0	0	0	0	0	0	0	0	0	0	0	0	0	0	0	0	0	0	0	0	0	0
D04	0	0	0	0	0	0	0	0	0	0	0	0	0	0	0	0	0	0	0	0	0	0	0	0	0	0	0	0	0	0	0	0
D05	0	0	0	0	0	0	0	0	0	0	0	0	0	0	0	0	0	0	0	0	0	0	0	0	0	0	0	0	0	0	0	0
D06	559.5	557.625	563.625	560.625	562.875	568.875	563.625	564.875	563	564.75	560.375	565.75	563.125	565.5	561.5	562	561	564.75	560.875	562.375	564.125	562	561.125	559.125	558	561.625	567.125	559.625	564.75	558.5	566	568.75
D07	605.25	610.875	610	599.875	600.75	611.5	606	603	611	612.875	605.5	604.375	618.25	609.125	603.5	605.625	606.375	608.75	613.125	601.75	601.625	606.375	605.125	605.25	603.625	611.375	606.625	610.625	609.125	603.25	600.625	607.375
D08	0	0	0	0	0	0	0	0	0	0	0	0	0	0	0	0	0	0	0	0	0	0	0	0	0	0	0	0	0	0	0	0
D09	0	0	0	0	0	0	0	0	0	0	0	0	0	0	0	0	0	0	0	0	0	0	0	0	0	0	0	0	0	0	0	0
D10	623	630.125	625.25	622.375	625.75	630.75	629	622.125	622.75	625	625.5	631.375	629.625	625	628.875	633.125	625.875	621.875	632.625	629.75	624.75	627.125	625.75	623.5	628.5	627.75	624.75	625	622	624.25	623.875	630.875
D11	611.875	619.875	617.125	620.125	622.125	613.625	617.875	615.375	613.5	619.5	618.125	607.375	619.25	620.875	615.75	617.875	616.625	614.125	619.5	614.625	613.5	618.375	619.875	619.125	620.125	621.375	616.875	615.5	623	620.25	618	617.625
D12	0	0	0	0	0	0	0	0	0	0	0	0	0	0	0	0	0	0	0	0	0	0	0	0	0	0	0	0	0	0	0	0
D13	612.125	607.25	609.25	612.875	617.75	616.375	612.125	617.375	616.125	615.5	610.125	613.875	610.125	615.875	614.625	617.125	610.125	608.75	613.125	613.875	611.125	615.875	614.75	613	609.25	616.125	619.25	612.375	617	606.25	616	617.375
D14	613.125	616.375	614.375	616.875	616.25	616.875	620.75	623	617.125	619.375	618.875	620.75	616.75	616.75	620.375	622.875	614.375	619.5	609.875	625	616.5	614.5	621	622.75	616.25	622.125	620.25	617.75	617.875	620.375	619.875	620
D15	0	0	0	0	0	0	0	0	0	0	0	0	0	0	0	0	0	0	0	0	0	0	0	0	0	0	0	0	0	0	0	0
D16	0	0	0	0	0	0	0	0	0	0	0	0	0	0	0	0	0	0	0	0	0	0	0	0	0	0	0	0	0	0	0	0
D17	621.875	626.625	629.5	626.5	625.5	627.375	630.25	632.125	633.75	631.625	633.375	630.25	627.125	629.875	627.75	618.25	630.375	637.875	629	633.375	628.5	623.25	626.75	632.625	625.125	625.5	625.625	634.125	629.375	632.125	627.375	636
D18	637	626.875	629.875	636.875	627.75	635.5	633.125	634.625	633.625	637.5	636.25	636.25	636.5	629.5	637	634.5	638	631.375	633	636.375	633.75	633.25	631.875	633.5	635.875	638.25	637.625	632.125	635.5	636.5	631.25	634.625
D19	641.5	641.5	639	649.25	646.375	648.375	644.875	637	645.5	644.625	641.75	646.375	639.875	645.75	643	643.625	641.875	639	646.875	642.875	638	642.125	646	642.375	640.75	641.625	645.5	644.75	638.75	648.625	637.125	642
D20	636.25	632.75	639.25	633.25	626	634.875	634	635.75	633.75	634.125	633.625	631.375	637.375	639	635.5	629.25	626.875	634.625	634	636.5	635.75	634.375	633.625	633.125	628.625	636.25	631.375	630.125	632.5	629.75	633	635.125
D21	646.75	642.375	640.625	644	650	644.625	653.125	652.125	645.25	645.75	644.875	646	640.125	642.125	640.625	648.75	643.875	644.375	646	648.75	648.375	640.875	646	648	645.5	647.625	641.625	649.375	650.5	646.75	641.875	644
D22	0	0	0	0	0	0	0	0	0	0	0	0	0	0	0	0	0	0	0	0	0	0	0	0	0	0	0	0	0	0	0	0
D23	0	0	0	0	0	0	0	0	0	0	0	0	0	0	0	0	0	0	0	0	0	0	0	0	0	0	0	0	0	0	0	0
D24	0	0	0	0	0	0	0	0	0	0	0	0	0	0	0	0	0	0	0	0	0	0	0	0	0	0	0	0	0	0	0	0
E01	654.375	656.25	659.75	659.375	656	656.125	663.625	657.375	654.625	655.125	656.25	649.625	662	655.375	658	658.375	659.25	666.5	650.875	652.5	660	658.375	651.5	654.5	647.75	653.875	654.25	654.625	653	656.75	653.125	655.5
E02	639.75	634.375	636.875	633.375	633.125	632.375	643	640.875	639	642.25	633.125	640.125	632.625	637.125	639.625	642	632.875	630.125	642.875	635.375	640	641.5	639.875	638.875	642.125	641.125	644.375	638.5	637.5	638.25	642.125	635.25
E03	629.125	628.375	627.625	627.75	626	625	630.25	626.875	632.5	631.75	629.875	629.75	629.5	627.5	631.25	625.75	634.625	626.875	632.75	631	628.625	624.25	631.375	630.125	626.5	628.25	628.5	624	623	627.125	626.875	631.5
E04	0	0	0	0	0	0	0	0	0	0	0	0	0	0	0	0	0	0	0	0	0	0	0	0	0	0	0	0	0	0	0	0
E05	602.75	598.875	596.5	596.25	599.25	603.625	599.5	597.75	601.5	594.75	602.75	596.375	598.125	599.75	599.25	599.5	596	596.875	594.875	605.5	601.375	605.875	601.875	596.75	607.5	606.375	598.5	596.875	604.875	596.25	602.625	600.875
E06	630.25	629	631.875	629.375	623.375	634	631.375	634.75	630.125	627.125	634.875	630.625	625.125	632.25	626.625	633.625	626.875	636.125	626	635.375	632.875	629.5	630.625	632.625	630.875	638	635.375	621.375	632.5	632	627.625	634.125
E07	607.25	608.125	614.5	604.5	609.375	607.25	610.5	609.125	609.875	610.5	610.5	606.375	606.375	604.625	609.875	608.125	611	607.75	613	614	605.625	608.625	609.375	613.75	610.375	609.75	606	610	609.875	606.5	616.875	603.75
E08	0	0	0	0	0	0	0	0	0	0	0	0	0	0	0	0	0	0	0	0	0	0	0	0	0	0	0	0	0	0	0	0
E09	0	0	0	0	0	0	0	0	0	0	0	0	0	0	0	0	0	0	0	0	0	0	0	0	0	0	0	0	0	0	0	0
E10	601.5	606.375	602.75	604.75	604.375	612.25	600.875	608.125	604.875	608.5	607.625	601.375	605.25	602.375	597.125	608.25	605.5	600.375	609.125	610.125	610.375	600	606.5	609.125	603	610.375	602	605.875	598.25	609.875	605.75	607.875
E11	631.125	626.875	631	621.625	629.875	627.5	632.75	622.375	623.875	626.375	624.75	623.25	627.875	627	631.75	621.875	628	622.5	627.125	634.25	632.375	627.25	626.125	624.375	632.75	629.375	631.625	626.875	630.75	627.625	631.75	629.875
E12	0	0	0	0	0	0	0	0	0	0	0	0	0	0	0	0	0	0	0	0	0	0	0	0	0	0	0	0	0	0	0	0
E13	0	0	0	0	0	0	0	0	0	0	0	0	0	0	0	0	0	0	0	0	0	0	0	0	0	0	0	0	0	0	0	0
E14	604.25	606.875	606.625	609.125	602.375	600.875	602.75	608.625	603.75	608.5	602.875	598.875	609.5	603.375	604.875	606.25	605.25	600.875	602.375	603	602.125	605.875	599.75	602.75	604.375	605.75	606.375	605.5	606.125	601.875	604.125	611.125
E15	0	0	0	0	0	0	0	0	0	0	0	0	0	0	0	0	0	0	0	0	0	0	0	0	0	0	0	0	0	0	0	0
E16	0	0	0	0	0	0	0	0	0	0	0	0	0	0	0	0	0	0	0	0	0	0	0	0	0	0	0	0	0	0	0	0
E17	629.875	625.375	630.5	629.625	632.25	633.125	635.125	626	632.25	628.75	635.125	626.75	628	626.25	637.625	630.125	627.25	626.375	630.875	628.375	630.625	629.25	633	635.75	628.875	633.75	636.625	636.75	627.25	631	624.75	632.375
E18	624.625	627.375	625.125	630.25	624.5	621.625	625.625	623.125	625.75	634.875	622	631.875	631.375	625.5	624.625	628.125	624.5	624.5	629.125	620.875	625.875	631.625	630.5	625.875	635	627.625	628	631.125	628	630.25	632.75	628.875
E19	0	0	0	0	0	0	0	0	0	0	0	0	0	0	0	0	0	0	0	0	0	0	0	0	0	0	0	0	0	0	0	0
E20	0	0	0	0	0	0	0	0	0	0	0	0	0	0	0	0	0	0	0	0	0	0	0	0	0	0	0	0	0	0	0	0
E21	0	0	0	0	0	0	0	0	0	0	0	0	0	0	0	0	0	0	0	0	0	0	0	0	0	0	0	0	0	0	0	0
E22	0	0	0	0	0	0	0	0	0	0	0	0	0	0	0	0	0	0	0	0	0	0	0	0	0	0	0	0	0	0	0	0
E23	0	0	0	0	0	0	0	0	0	0	0	0	0	0	0	0	0	0	0	0	0	0	0	0	0	0	0	0	0	0	0	0
E24	0	0	0	0	0	0	0	0	0	0	0	0	0	0	0	0	0	0	0	0	0	0	0	0	0	0	0	0	0	0	0	0
F01	622.375	629.5	630.375	634.25	631.125	633.5	633	637.5	635.25	638.125	636.625	634.125	631.25	630.75	633	628	638.375	628.125	633	632.875	633.25	629.375	631	634.75	634.75	632.625	634.75	631.75	631.625	636.25	639.75	631.625
F02	638	643.25	639.125	640.25	638.875	643.5	640.25	644	638	643	637.125	638.875	635.25	638.5	634.625	648.25	643.375	637.875	640.5	642.625	639.125	638.75	644.5	633.375	647.125	638.875	642.75	636.875	643.375	642.875	631.5	633.125
F03	638.125	642.5	637.125	639.25	640.5	635.875	641.125	639	635.75	643.125	643	643	642.875	648.625	640.375	650.875	652.875	646.875	652.5	657	644.625	651.25	643.25	648.25	649.25	653.25	644.875	640.75	642	646.125	638.625	636.125
F04	632	636.25	636.875	634.5	636.625	644.5	637.375	638.125	635.125	635.125	635	635.5	638.125	641.125	636.125	636.625	639.75	640.125	639.875	639.25	640.625	633.625	640.875	642.875	629.125	629.875	636.125	637	635.125	638.5	633.625	636.75
F05	0	0	0	0	0	0	0	0	0	0	0	0	0	0	0	0	0	0	0	0	0	0	0	0	0	0	0	0	0	0	0	0
F06	635.625	643.875	640.75	637.875	637.125	639.5	636.125	639.25	636.875	637	647	643.875	637.125	640.625	638.375	638.125	640.25	646.25	638.5	645.625	643.25	647.875	644.625	636.375	640.375	642.375	641.125	643.25	647.625	640.625	632.75	643.375
F07	0	0	0	0	0	0	0	0	0	0	0	0	0	0	0	0	0	0	0	0	0	0	0	0	0	0	0	0	0	0	0	0
F08	0	0	0	0	0	0	0	0	0	0	0	0	0	0	0	0	0	0	0	0	0	0	0	0	0	0	0	0	0	0	0	0
F09	641.125	635.625	629.625	639.125	640.125	637.625	636.625	635.625	637.875	636.25	642.5	636.25	630.75	640.375	636.75	636.375	636.625	641.375	642.75	636.375	635.125	635.125	637	638.375	637.75	639.375	640.5	632.75	639.25	633.625	634.25	636.625
F10	0	0	0	0	0	0	0	0	0	0	0	0	0	0	0	0	0	0	0	0	0	0	0	0	0	0	0	0	0	0	0	0
F11	588.375	588.875	588.625	588	587.875	591.125	585.125	583.25	584.375	590.75	590.875	585	587.75	587.875	590.75	586.375	587.75	592	587.75	582.125	587.625	591.125	594.25	585.25	586	590	590	588.125	586.875	589.5	595	588.875
F12	0	0	0	0	0	0	0	0	0	0	0	0	0	0	0	0	0	0	0	0	0	0	0	0	0	0	0	0	0	0	0	0
F13	636	637.125	633.25	629	633.125	635.625	639.875	633.875	635.125	638.5	636.375	633.875	633.625	635.375	633.625	634.75	641.125	638.625	641.375	637.125	635.25	634.25	633	635.5	631.75	631.625	647.5	636.5	637	638.5	636.75	638.875
F14	0	0	0	0	0	0	0	0	0	0	0	0	0	0	0	0	0	0	0	0	0	0	0	0	0	0	0	0	0	0	0	0
F15	0	0	0	0	0	0	0	0	0	0	0	0	0	0	0	0	0	0	0	0	0	0	0	0	0	0	0	0	0	0	0	0
F16	578.875	579.75	580.125	576.125	576.625	584.125	579.875	577.875	586.125	578.375	575.625	575.5	585	574.875	574.375	574.25	575.5	573	574.75	575.5	574	576.25	575.75	576.5	578.375	577.375	575.625	579.75	577.5	578.625	577.625	580.875
F17	0	0	0	0	0	0	0	0	0	0	0	0	0	0	0	0	0	0	0	0	0	0	0	0	0	0	0	0	0	0	0	0
F18	645.75	652.875	640.75	647.375	646.125	650.5	651.375	648.5	639	648.75	650	651.5	644.625	650.5	649.25	649.625	654	651.25	658	645.875	648.5	641.125	650.375	646.875	651	644.75	652.25	643.375	647.875	644.875	652.25	651.375
F19	0	0	0	0	0	0	0	0	0	0	0	0	0	0	0	0	0	0	0	0	0	0	0	0	0	0	0	0	0	0	0	0
F20	0	0	0	0	0	0	0	0	0	0	0	0	0	0	0	0	0	0	0	0	0	0	0	0	0	0	0	0	0	0	0	0
F21	0	0	0	0	0	0	0	0	0	0	0	0	0	0	0	0	0	0	0	0	0	0	0	0	0	0	0	0	0	0	0	0
F22	0	0	0	0	0	0	0	0	0	0	0	0	0	0	0	0	0	0	0	0	0	0	0	0	0	0	0	0	0	0	0	0
F23	0	0	0	0	0	0	0	0	0	0	0	0	0	0	0	0	0	0	0	0	0	0	0	0	0	0	0	0	0	0	0	0
F24	0	0	0	0	0	0	0	0	0	0	0	0	0	0	0	0	0	0	0	0	0	0	0	0	0	0	0	0	0	0	0	0
G01	0	0	0	0	0	0	0	0	0	0	0	0	0	0	0	0	0	0	0	0	0	0	0	0	0	0	0	0	0	0	0	0
G02	0	0	0	0	0	0	0	0	0	0	0	0	0	0	0	0	0	0	0	0	0	0	0	0	0	0	0	0	0	0	0	0
G03	670.75	664.5	661.875	667.25	662.25	662	662.5	660.75	668.5	666.625	667.25	666.875	667	663	659.5	664	666.375	662.125	666.875	667.25	667.625	666.125	666.375	669.25	664.875	666.5	657.625	663.75	661.625	663.125	663.875	667
G04	624.875	621.25	632.125	626.75	622.5	627.5	622.625	623.125	626.875	625.375	628.5	623.625	626.375	632.25	625.375	621.5	623.375	631.75	628.125	624	624.125	624.875	624.875	624.75	627	618.5	622.125	629.375	627.5	615.875	624	624.125
G05	0	0	0	0	0	0	0	0	0	0	0	0	0	0	0	0	0	0	0	0	0	0	0	0	0	0	0	0	0	0	0	0
G06	0	0	0	0	0	0	0	0	0	0	0	0	0	0	0	0	0	0	0	0	0	0	0	0	0	0	0	0	0	0	0	0
G07	0	0	0	0	0	0	0	0	0	0	0	0	0	0	0	0	0	0	0	0	0	0	0	0	0	0	0	0	0	0	0	0
G08	0	0	0	0	0	0	0	0	0	0	0	0	0	0	0	0	0	0	0	0	0	0	0	0	0	0	0	0	0	0	0	0
G09	649.125	645.875	641	642.125	641.25	639.125	639.375	640.5	642.875	640.25	638.125	641.25	639.125	639.125	639.625	640.25	643.25	641.25	639.25	644.625	642.625	643.75	640.5	640.25	640.625	642.125	642.375	643.125	642.875	642.125	638	636.125
G10	528.25	517.375	529.875	524.125	523.375	520.75	525.875	523.125	525.625	517	518	518.625	517	515.875	522.125	516.375	519	523.5	519.5	517.625	528.875	522.75	519.375	525.625	523.125	514.125	525.25	516.25	522.5	522	517.25	524
G11	0	0	0	0	0	0	0	0	0	0	0	0	0	0	0	0	0	0	0	0	0	0	0	0	0	0	0	0	0	0	0	0
G12	627.5	630.875	629.5	634.75	624.75	626.875	628.625	628.875	630	624.125	625.5	626.75	631	629	629.875	625.75	622.125	632.125	630.75	631.125	631.125	623.75	632.375	633.75	634.125	634.25	637.25	633.375	629.875	633.375	634.625	629.5
G13	524.125	527.375	530.625	526	529.5	527.75	530.625	523.75	530	530.125	529.75	526.625	530.125	532.875	533	529.5	527.875	528.25	528.875	525.875	531.875	525	528.75	529.375	530	529.125	526.375	526.25	525	527.125	533.375	529.125
G14	604.125	602.625	610.25	607.25	605.125	607.625	607	604.25	603.5	606.875	604.75	601.125	611.25	602.25	608.375	605	608.75	607.125	605.375	610.75	606.375	600.25	596.125	605.625	609	601.375	604.75	600.625	611.75	600.25	607.25	614.625
G15	0	0	0	0	0	0	0	0	0	0	0	0	0	0	0	0	0	0	0	0	0	0	0	0	0	0	0	0	0	0	0	0
G16	0	0	0	0	0	0	0	0	0	0	0	0	0	0	0	0	0	0	0	0	0	0	0	0	0	0	0	0	0	0	0	0
G17	570.25	573.625	572.875	569.75	564.125	572.375	570.375	568.625	568.5	569.25	566.625	570.75	574.75	572.375	575.25	570.125	571.375	565.875	571.875	566	567.625	573.5	569.75	569.5	577.875	565.75	576	575.25	569.125	576.5	566.875	570.625
G18	0	0	0	0	0	0	0	0	0	0	0	0	0	0	0	0	0	0	0	0	0	0	0	0	0	0	0	0	0	0	0	0
G19	0	0	0	0	0	0	0	0	0	0	0	0	0	0	0	0	0	0	0	0	0	0	0	0	0	0	0	0	0	0	0	0
G20	0	0	0	0	0	0	0	0	0	0	0	0	0	0	0	0	0	0	0	0	0	0	0	0	0	0	0	0	0	0	0	0
G21	0	0	0	0	0	0	0	0	0	0	0	0	0	0	0	0	0	0	0	0	0	0	0	0	0	0	0	0	0	0	0	0
G22	603.25	606	602.25	603.125	600.75	607.125	603.375	602.25	605.375	606	600	598.875	601.875	596.375	606.5	602.5	601.75	602.625	600.5	601	600.25	596.875	599.625	601.5	609	602	603.375	605	604.5	601.375	602.25	604.125
G23	0	0	0	0	0	0	0	0	0	0	0	0	0	0	0	0	0	0	0	0	0	0	0	0	0	0	0	0	0	0	0	0
G24	646.625	640.5	638.25	639.625	636.625	640.625	641.25	638.875	646.625	640.625	643	640.875	643.25	636.625	643.875	635.875	643.375	642.25	643.875	636	642.875	636.125	642.25	643	637.5	633.875	640	641	648.125	643.625	638.5	646.125
H01	622	627.875	627.75	620.375	629.375	625.625	626.75	624.125	627.625	628.875	632.5	626	629.5	630.375	626.375	628.625	623.125	623.5	626.25	628.875	627.25	629.125	630	620.375	624.375	622	624.625	618.625	620.625	620.375	624.125	617.5
H02	653	647.25	649.125	649.875	649.875	649.625	644.625	650.875	656.875	651.875	649.875	652.25	648.625	645.375	647.25	656.625	654.375	653.375	654.125	649.125	650.875	653.5	650.875	650.5	650.25	651.75	649.375	652.25	650.375	652.25	655.25	647.625
H03	646.875	644.875	644.625	652.125	646.25	641.75	650.125	648.75	645.125	647.875	654.625	643.375	648.25	646.875	643	647	642.375	645.875	639.875	653.75	648.375	646.625	645.875	642.375	649.25	645.375	647.75	645.375	643.25	649.375	650.75	652.5
H04	0	0	0	0	0	0	0	0	0	0	0	0	0	0	0	0	0	0	0	0	0	0	0	0	0	0	0	0	0	0	0	0
H05	0	0	0	0	0	0	0	0	0	0	0	0	0	0	0	0	0	0	0	0	0	0	0	0	0	0	0	0	0	0	0	0
H06	631.25	637.875	622.5	631.625	630	626.25	628.125	628.25	632.5	628	630	629.125	631.75	625	633.5	630.5	629.375	639.5	622.75	631.625	625.875	628	629.25	627	634	635	634.25	628.875	628.875	625.625	626.25	628.625
H07	632	631.25	634	629	631.625	626.875	634.625	629.625	634.375	632.75	633.875	635	632.375	638	637.375	637.375	627.375	625.875	635.5	631.625	631.75	630.75	632	632.25	632.25	633.125	630.625	625.75	634.375	630.875	634	630.125
H08	0	0	0	0	0	0	0	0	0	0	0	0	0	0	0	0	0	0	0	0	0	0	0	0	0	0	0	0	0	0	0	0
H09	0	0	0	0	0	0	0	0	0	0	0	0	0	0	0	0	0	0	0	0	0	0	0	0	0	0	0	0	0	0	0	0
H10	618.375	616.875	616.5	614.875	615.625	616.75	622.125	619.875	613.375	616.25	619.75	622.25	614	613.875	613.625	618.5	614.875	615	616.125	613.75	613.625	618.625	616.625	623.125	617.25	609.75	619.875	611.75	619.875	617.625	621.25	621.875
H11	596.625	602.625	601.25	598.125	603.875	601.875	605.5	595.75	599.625	597.5	595.25	595.75	592.75	582.875	593	593.75	589.375	592.125	592.875	590.625	594.375	598.875	593.875	588.5	597.75	592	589.875	591.875	588.5	589	585.75	585.25
H12	645.375	647.125	647.5	639.625	646.5	643.75	642.875	645.25	647.25	646.75	643.75	641.875	649.125	644	642.75	642.25	646.375	644	646.25	646.875	648.25	644	649	644.875	645	649.5	644.75	646	641.625	644.375	647.375	642.875
H13	646.25	641.875	643.625	638	640	639.875	644	643.625	640.5	640.125	644.875	644.875	643.25	653.5	640	642.75	647.375	643.375	640.75	639.625	643.125	646.875	642.25	641.75	645.75	644.875	644	645.625	646.75	639.625	643.625	637
H14	592.75	591.75	601.5	602.25	598.125	593.125	602.75	593.375	600.375	597.375	598.75	599.625	595.75	599.5	596.5	592.125	591	597.375	600	593	599.125	602.5	601.125	593.5	600.375	596	593.875	597	600.25	597.25	595.75	596.25
H15	0	0	0	0	0	0	0	0	0	0	0	0	0	0	0	0	0	0	0	0	0	0	0	0	0	0	0	0	0	0	0	0
H16	649	651	652.5	646.875	644.875	642.5	649.5	651.875	646.5	646.25	643.25	647.625	652.125	646.5	650.375	658.5	650.125	649.125	651	658.25	644.625	652	643.75	648.625	648.75	640.625	648.5	649.875	650.875	652	651.5	653
H17	605.5	611.375	612.75	607.875	614.75	608.875	613.375	612.5	614.25	613.625	613.375	612.375	613	611.375	610.625	611.625	612.125	617.625	613.5	618	613.5	614.5	612.375	615.75	611.625	610.75	612.25	611.625	617	613.375	611.75	620.125
H18	0	0	0	0	0	0	0	0	0	0	0	0	0	0	0	0	0	0	0	0	0	0	0	0	0	0	0	0	0	0	0	0
H19	0	0	0	0	0	0	0	0	0	0	0	0	0	0	0	0	0	0	0	0	0	0	0	0	0	0	0	0	0	0	0	0
H20	665.75	661.125	665.5	659.75	664.5	662.25	664.625	664.125	671	666	664.625	669.625	664.75	668.25	660.375	667.875	667.25	666.875	669.875	658.25	665.375	663.125	667.375	662.375	668.625	663.125	671	662.5	672.875	659.375	666.125	657.625
H21	0	0	0	0	0	0	0	0	0	0	0	0	0	0	0	0	0	0	0	0	0	0	0	0	0	0	0	0	0	0	0	0
H22	0	0	0	0	0	0	0	0	0	0	0	0	0	0	0	0	0	0	0	0	0	0	0	0	0	0	0	0	0	0	0	0
H23	0	0	0	0	0	0	0	0	0	0	0	0	0	0	0	0	0	0	0	0	0	0	0	0	0	0	0	0	0	0	0	0
H24	0	0	0	0	0	0	0	0	0	0	0	0	0	0	0	0	0	0	0	0	0	0	0	0	0	0	0	0	0	0	0	0
I01	629	624.5	626.5	626.25	625.375	633	635.5	633.375	628.125	633.5	629.875	628.375	629.375	631.375	632.5	628.25	632.375	626.875	626.375	629.125	626.875	623.5	636.5	629.25	631.625	619.5	627	633.125	633.5	624.75	629.75	625.875
I02	636.25	639.375	642.375	644	640.875	646.5	639.25	644.5	641	638.125	644.5	636.5	631.5	645.125	639.25	644.875	649.5	642.25	652.125	647.75	639.75	640.125	637.25	640.25	638.25	637.5	633.75	637.25	643.75	636.875	645.5	644.125
I03	0	0	0	0	0	0	0	0	0	0	0	0	0	0	0	0	0	0	0	0	0	0	0	0	0	0	0	0	0	0	0	0
I04	662.25	660.5	659.25	663.125	660.375	660.125	669.75	659.625	665.25	668.25	660.125	668.875	663.75	668	664.25	659.375	663.375	666.625	665.5	663.125	662	665.625	663.25	666	664.375	665.625	662.375	661.25	663.625	664.125	656.625	668.625
I05	667.875	658.5	665.75	661.875	665.75	662	661.375	664.75	663.75	661.375	666.5	655	659.25	662.375	664.625	651.375	661.875	661.5	663.375	664	660.875	662.125	661.75	661.375	660.5	667.125	661.25	669.125	663.625	663.375	661.125	662.625
I06	0	0	0	0	0	0	0	0	0	0	0	0	0	0	0	0	0	0	0	0	0	0	0	0	0	0	0	0	0	0	0	0
I07	0	0	0	0	0	0	0	0	0	0	0	0	0	0	0	0	0	0	0	0	0	0	0	0	0	0	0	0	0	0	0	0
I08	0	0	0	0	0	0	0	0	0	0	0	0	0	0	0	0	0	0	0	0	0	0	0	0	0	0	0	0	0	0	0	0
I09	0	0	0	0	0	0	0	0	0	0	0	0	0	0	0	0	0	0	0	0	0	0	0	0	0	0	0	0	0	0	0	0
I10	0	0	0	0	0	0	0	0	0	0	0	0	0	0	0	0	0	0	0	0	0	0	0	0	0	0	0	0	0	0	0	0
I11	632.5	626.75	630.125	637.875	633.875	637.125	638.375	633.25	632.375	629.375	632.625	631.875	635.75	633.375	629.125	628.5	630.375	632.875	637	631.625	634.625	632.5	636.875	634.125	636.375	634.75	637	637.25	637.375	632.625	626.625	635.125
I12	623.5	630.5	630.375	623	626.25	628.625	627.5	626.125	629.375	629	632.25	624.875	630.625	637.75	627.25	635.25	632	630	628.375	625.5	626.125	634	626.5	635.75	630.75	626.375	626.625	623.625	626	627.5	636.125	628.125
I13	0	0	0	0	0	0	0	0	0	0	0	0	0	0	0	0	0	0	0	0	0	0	0	0	0	0	0	0	0	0	0	0
I14	661.875	666.125	656.375	655.25	660.375	655.5	652.125	656.375	654.25	655.875	666	658.5	657.625	664.125	658.75	658.875	663.875	657.375	662.5	660.625	657.75	659.125	667.25	663.625	662.625	663.875	659	667.75	661.5	663.5	668.5	662
I15	597.5	600.75	596.75	604.25	602.625	599.5	599.125	605.25	599	600.375	607	609	604.125	601.25	597.375	600.125	598.875	607.125	607.5	602.75	604.625	601.125	599.25	602.5	595.625	604.125	605.625	601.5	600.25	598.625	604.375	600.625
I16	0	0	0	0	0	0	0	0	0	0	0	0	0	0	0	0	0	0	0	0	0	0	0	0	0	0	0	0	0	0	0	0
I17	663.375	666.625	667.875	664.625	663.5	662.375	655.75	666.5	663.75	670.625	661.875	661.375	665.5	667.25	660.5	662	661.5	660.5	660.375	660.375	659.125	662.625	663.625	662.875	670.875	663.375	664.25	662	657.75	662.375	661.875	668.875
I18	675.5	683.75	678.25	683.875	681.125	679	677.375	675.875	671.375	676.875	678.5	680.125	672	674.25	682.5	681.75	679.625	685.625	684.125	676.125	674.25	673	675.25	674.625	674	669.75	683.75	677.875	678.625	674.875	683.25	674.625
I19	0	0	0	0	0	0	0	0	0	0	0	0	0	0	0	0	0	0	0	0	0	0	0	0	0	0	0	0	0	0	0	0
I20	667.5	665.125	661.875	656.5	663.75	666.125	667.25	662.875	671	667.75	657.875	664.375	661.25	666.125	662.75	662.875	666.625	666.5	663.25	667.5	670.25	658.625	664.875	665.125	663.75	655.375	662.375	658.625	669.125	668.375	667	666.25
I21	657.875	650.25	656.875	648.625	652.25	647.25	657	651.25	648.25	645.625	648.25	648.25	655.5	643.25	647.5	652.125	651	646.75	658.375	650.75	651.875	654.125	655.5	654.625	652.375	649	648.875	653	649.25	650.625	655.5	653.5
I22	0	0	0	0	0	0	0	0	0	0	0	0	0	0	0	0	0	0	0	0	0	0	0	0	0	0	0	0	0	0	0	0
I23	0	0	0	0	0	0	0	0	0	0	0	0	0	0	0	0	0	0	0	0	0	0	0	0	0	0	0	0	0	0	0	0
I24	0	0	0	0	0	0	0	0	0	0	0	0	0	0	0	0	0	0	0	0	0	0	0	0	0	0	0	0	0	0	0	0
J01	638.25	644	648.5	646.625	642.875	643.75	644.375	644.125	645.25	648.375	651.5	638.625	646.375	645.75	639.75	653	645.25	647.875	639.5	647	642.25	638.125	649.375	644.75	643.625	643.375	647.25	645.875	639.125	645.875	640.625	647.125
J02	585.5	588.875	579.5	578.625	578.75	572.75	583.625	585	579.375	578.75	589.25	576.875	581.375	585.625	578.625	583.625	581	580.5	582.25	583.375	579.75	580	580.375	581.5	587.25	579.375	581.25	580.875	582.625	583.25	584.5	578.125
J03	0	0	0	0	0	0	0	0	0	0	0	0	0	0	0	0	0	0	0	0	0	0	0	0	0	0	0	0	0	0	0	0
J04	0	0	0	0	0	0	0	0	0	0	0	0	0	0	0	0	0	0	0	0	0	0	0	0	0	0	0	0	0	0	0	0
J05	652.375	651	648.5	644.25	640.125	651.625	642.75	645.625	649.125	653.125	648.25	641.5	644.25	650.625	654.125	650.25	653	644.375	644.75	645.75	647.875	651	651	638.875	648.5	647.75	648.625	646.5	644.125	649.875	653.5	645.75
J06	0	0	0	0	0	0	0	0	0	0	0	0	0	0	0	0	0	0	0	0	0	0	0	0	0	0	0	0	0	0	0	0
J07	0	0	0	0	0	0	0	0	0	0	0	0	0	0	0	0	0	0	0	0	0	0	0	0	0	0	0	0	0	0	0	0
J08	646.5	650.625	645.25	651	648.625	646.875	648.75	648.25	642.5	646.75	648.875	651.625	648	643.125	651.875	645.5	654.625	649.375	652.125	646.875	646	649.125	648.125	645.5	645.875	648.375	643.75	645.625	646.375	644.5	644.25	644.125
J09	0	0	0	0	0	0	0	0	0	0	0	0	0	0	0	0	0	0	0	0	0	0	0	0	0	0	0	0	0	0	0	0
J10	618.125	615.375	615.75	615.25	618.625	612.625	620.125	612.5	618.875	614.875	609.875	626.125	616.5	620.75	622.375	615.125	618	623.625	621.625	624.625	620.5	617.375	613	619	622.625	618.125	618.25	610.75	619.5	616.75	617.25	617.5
J11	656.5	651.75	657.625	655.375	654.875	654.75	650.25	654.25	662	662.875	649.125	656.25	648.875	649	653.875	655.625	659.125	657.5	653.5	647.125	650	659.25	657.875	655.5	650.375	655.875	658.875	658.75	657.625	660.25	650.375	660.625
J12	648.625	658.625	648.5	651	660	656.625	655.875	655.25	659.75	659.375	656.5	657.125	658.5	654.25	654.375	652.75	660.25	654.375	654.5	656.875	660.375	656.25	656.25	657.25	661.625	659.25	662	660.25	661.875	658	659.625	661.875
J13	0	0	0	0	0	0	0	0	0	0	0	0	0	0	0	0	0	0	0	0	0	0	0	0	0	0	0	0	0	0	0	0
J14	628.125	633.125	628.75	627.75	630.5	627.625	628.5	632.625	635.125	630.625	630.125	632.625	636.75	631	636.25	631	627.375	627.75	633.625	634.25	629	632.625	629.125	633.875	635.125	634	634.375	626.625	630.375	633.625	627.875	629.5
J15	660.25	662.5	661.25	652.875	662.875	661.25	666.375	654.125	659	659.75	655.75	660.125	664.375	655.875	652.875	659.25	659.25	660.125	667.875	659.875	659.375	658.5	665.125	657.75	664.5	663.125	656.25	656.125	654.875	658.375	658.75	659.75
J16	650.75	652.125	649.375	648.375	645.5	657.125	650.5	648.125	651.375	645.375	648.5	648.75	652.875	651	652	652.25	653.375	651.375	648.625	651.75	648.5	648.75	655.25	649.375	649.125	653.625	652.125	648.875	653.625	651	649.375	661.25
J17	663.75	659.25	672.75	665.625	663	664.375	679.125	670.875	667.75	664.375	667.875	668.875	669.375	665.5	667	666.125	667.875	670.125	666.375	664.75	669.5	666.625	664.25	670.75	665.125	674.375	673.25	672.75	663.125	667.5	663.75	664.375
J18	0	0	0	0	0	0	0	0	0	0	0	0	0	0	0	0	0	0	0	0	0	0	0	0	0	0	0	0	0	0	0	0
J19	671.25	675.125	667.125	671.875	674.875	662.875	670.5	669.25	674.75	671.75	673.375	665.25	670	676	668.375	667.75	672.875	670.875	672.25	672	674.125	668.125	669.625	670.875	673.125	671.125	672.625	671.875	674.625	665.75	670	672.625
J20	683.375	687.75	687.5	687.375	694.5	681	674.125	685.75	689.625	682	687.5	682.125	683.5	683.25	683.875	682.375	688.375	685.75	676.75	676.5	687.25	689	687.75	690.5	684.25	680.75	683.5	680.5	691.875	678.375	685.375	685.75
J21	687.875	677.625	679	679.5	682.625	680.75	683	680.875	684.625	680	685.875	677.5	679.875	682.75	682.25	679.125	690	681	681	684.875	682.125	680.875	679	689.625	681.75	679.75	683	682	684	678.875	679.5	682.25
J22	0	0	0	0	0	0	0	0	0	0	0	0	0	0	0	0	0	0	0	0	0	0	0	0	0	0	0	0	0	0	0	0
J23	0	0	0	0	0	0	0	0	0	0	0	0	0	0	0	0	0	0	0	0	0	0	0	0	0	0	0	0	0	0	0	0
J24	638	636.125	640.25	645.875	644.875	639.125	641.125	637.5	642.5	643.25	638.875	639.125	639.125	640.125	634.25	640.25	638.875	634.75	639.375	641.625	639.5	638.625	635.25	639.375	640.25	641.875	640.875	639	643.5	642.375	638.875	642
K01	0	0	0	0	0	0	0	0	0	0	0	0	0	0	0	0	0	0	0	0	0	0	0	0	0	0	0	0	0	0	0	0
K02	0	0	0	0	0	0	0	0	0	0	0	0	0	0	0	0	0	0	0	0	0	0	0	0	0	0	0	0	0	0	0	0
K03	0	0	0	0	0	0	0	0	0	0	0	0	0	0	0	0	0	0	0	0	0	0	0	0	0	0	0	0	0	0	0	0
K04	0	0	0	0	0	0	0	0	0	0	0	0	0	0	0	0	0	0	0	0	0	0	0	0	0	0	0	0	0	0	0	0
K05	545	548.25	544.25	546.75	548.5	548	549.5	544.5	549.5	546.5	546	545.875	549.75	547.875	549.375	550.75	547.5	544.375	542.5	544.25	544.25	546.375	549.75	552	547.5	546.75	547.25	547.75	550.625	547.125	545.25	548.125
K06	612.25	613.25	611.375	614.875	618.625	616.25	619.25	622.5	618.375	612.375	616.25	610.5	618.375	613.875	617.125	617.875	610.875	611.25	612	610.875	615	614.125	614.5	616.375	615.75	613.625	618	609.125	609.25	608.25	613.625	617
K07	0	0	0	0	0	0	0	0	0	0	0	0	0	0	0	0	0	0	0	0	0	0	0	0	0	0	0	0	0	0	0	0
K08	0	0	0	0	0	0	0	0	0	0	0	0	0	0	0	0	0	0	0	0	0	0	0	0	0	0	0	0	0	0	0	0
K09	0	0	0	0	0	0	0	0	0	0	0	0	0	0	0	0	0	0	0	0	0	0	0	0	0	0	0	0	0	0	0	0
K10	643.125	652.75	646.875	651.375	650	646.625	654.875	653.75	654.5	651.125	647.75	648.125	650.625	645.25	654	645.875	653.75	647.125	649.25	648.875	651.625	654.625	646.25	653.125	648.625	651.25	648	652.625	652.125	656	650.75	645.625
K11	0	0	0	0	0	0	0	0	0	0	0	0	0	0	0	0	0	0	0	0	0	0	0	0	0	0	0	0	0	0	0	0
K12	622.625	627.25	614.75	622.75	622.375	620	625.125	623.125	621.75	623.375	617.5	620.25	625	624.75	625.75	622.375	625.75	626.25	622.875	622	625	623.25	621.875	621.125	625.625	622.25	622.5	620.5	620.625	617.625	626.625	630.25
K13	650.375	646	649.5	646	649.75	651.125	649.5	644.25	648.5	651.875	651.25	645.625	645	649.125	644.5	644	646.125	644.125	644.625	645.875	647.625	642.125	642.625	646.125	642.75	645.875	647.25	643.25	646.875	647.125	650.25	646.5
K14	0	0	0	0	0	0	0	0	0	0	0	0	0	0	0	0	0	0	0	0	0	0	0	0	0	0	0	0	0	0	0	0
K15	681.5	682.375	682.875	678.75	679.625	679.875	680.375	678.75	677.25	688.5	675.875	673.625	678.75	679.125	686.25	685.625	678.5	685.625	681.5	680.25	683	679.25	680.375	685.375	680.375	682.875	685.75	683.625	676.75	679.625	679.625	679.5
K16	595.25	600.5	598.125	600.75	596.5	601.5	596.75	596.875	598.25	605.875	598.5	602.625	597.625	602	600	597.875	600.375	601.25	598.125	597.625	598.75	604.125	598.375	602.5	597.5	598.875	597.125	603.25	593.125	599.25	605.75	599.375
K17	0	0	0	0	0	0	0	0	0	0	0	0	0	0	0	0	0	0	0	0	0	0	0	0	0	0	0	0	0	0	0	0
K18	684.875	681.75	678.75	674.5	677	680.125	674.625	678.625	685.25	679.5	684.875	673.75	682.5	678.125	676.875	685.25	675.875	681.25	683.125	676	678.75	677.125	675.125	678.625	683.375	673.875	677.625	682.625	681.25	681.25	690.125	678.5
K19	637.75	645.75	641	646.875	636	641	643.125	644.25	639	643	653	642.25	648.625	641.375	638	645.25	640.75	643.125	639.25	643.75	646.375	641.625	639.5	644.875	643	640.625	645	639.625	648.625	643.375	644.375	641.5
K20	675.625	670.875	679.625	680.375	678.75	675.25	679.125	672.625	675.875	680.625	675.5	675.125	672.75	672.5	682	682	678.375	674.125	676.125	681.25	679.75	674.875	679.5	683.75	678.25	677.875	677.75	674.125	677.125	674.5	680.875	679.125
K21	0	0	0	0	0	0	0	0	0	0	0	0	0	0	0	0	0	0	0	0	0	0	0	0	0	0	0	0	0	0	0	0
K22	0	0	0	0	0	0	0	0	0	0	0	0	0	0	0	0	0	0	0	0	0	0	0	0	0	0	0	0	0	0	0	0
K23	0	0	0	0	0	0	0	0	0	0	0	0	0	0	0	0	0	0	0	0	0	0	0	0	0	0	0	0	0	0	0	0
K24	0	0	0	0	0	0	0	0	0	0	0	0	0	0	0	0	0	0	0	0	0	0	0	0	0	0	0	0	0	0	0	0
L01	632.875	630.25	639.25	630.375	640.375	632.875	638.75	639.625	641.875	632.75	634	633.875	632.125	627.125	635.125	637.5	638.75	633.25	633.125	635.875	635.75	631.25	637.125	633.125	632.125	640.375	632.125	638.875	641.875	637.5	632.625	634
L02	642.875	649.75	645.25	645.125	644.25	648.25	643.375	649.375	646.875	649.875	649	648.875	647.25	647.25	650.375	651.5	647.875	654.25	646.875	643.125	651.25	650.75	645.875	643.875	651.125	648.875	652.75	650	651.5	657.5	652.875	652
L03	616.5	616.125	621.625	617.875	622.375	614.25	617.125	612.75	616.375	618.5	621.625	615.5	614.875	615.125	616.5	617.5	616.5	616.125	622.75	619.5	618.5	613.375	618.375	616	617.75	614	618.875	621.375	619.25	618.625	619.375	621.125
L04	0	0	0	0	0	0	0	0	0	0	0	0	0	0	0	0	0	0	0	0	0	0	0	0	0	0	0	0	0	0	0	0
L05	595.25	584	586.375	581.375	595.125	587.25	589.875	597.125	589.125	597.875	584.875	591.5	593.125	594.5	589.625	594.625	598.5	588.375	590.75	588.5	587.375	591	582.375	589.125	592.625	589.375	593.875	590.5	589.625	592.625	585.75	588.625
L06	0	0	0	0	0	0	0	0	0	0	0	0	0	0	0	0	0	0	0	0	0	0	0	0	0	0	0	0	0	0	0	0
L07	0	0	0	0	0	0	0	0	0	0	0	0	0	0	0	0	0	0	0	0	0	0	0	0	0	0	0	0	0	0	0	0
L08	0	0	0	0	0	0	0	0	0	0	0	0	0	0	0	0	0	0	0	0	0	0	0	0	0	0	0	0	0	0	0	0
L09	0	0	0	0	0	0	0	0	0	0	0	0	0	0	0	0	0	0	0	0	0	0	0	0	0	0	0	0	0	0	0	0
L10	0	0	0	0	0	0	0	0	0	0	0	0	0	0	0	0	0	0	0	0	0	0	0	0	0	0	0	0	0	0	0	0
L11	0	0	0	0	0	0	0	0	0	0	0	0	0	0	0	0	0	0	0	0	0	0	0	0	0	0	0	0	0	0	0	0
L12	0	0	0	0	0	0	0	0	0	0	0	0	0	0	0	0	0	0	0	0	0	0	0	0	0	0	0	0	0	0	0	0
L13	0	0	0	0	0	0	0	0	0	0	0	0	0	0	0	0	0	0	0	0	0	0	0	0	0	0	0	0	0	0	0	0
L14	661	660.125	661.375	662.5	660.625	658.125	660.375	660.375	659.5	656.5	655.75	658.5	659.125	659.125	659	656.5	658.125	655.625	653.125	654.125	658.125	658.625	659.25	659.625	661.375	658.75	660.625	660.625	664.125	665.125	669	663.25
L15	659.5	673.625	665.625	673.75	667.5	669.125	657.25	663.375	662.75	663.25	661.625	669	661.25	666.25	667.375	661.875	666	663.25	669.5	667	663.25	662.75	665.25	664.125	668.25	672.5	666.5	665	668.5	665.75	661.625	667.625
L16	611.125	607.375	600.875	612.5	602.625	610.25	608.625	610.125	608	605.625	607.375	606.375	603.125	608.5	610	614.75	611.125	602.875	609.25	607.875	609.875	611.875	609.5	608.625	607.875	612.875	605.25	604.125	610.125	607.5	600.25	606.125
L17	673.125	674.625	677.375	677.875	674.625	676.5	671.25	673.875	680.75	675.875	683.75	672.375	675.125	678.75	672.5	678.25	676.5	675.375	672.75	678.875	677.25	676	676.375	675.125	672.375	679.125	673.5	675.25	675	673.5	673.125	674.5
L18	0	0	0	0	0	0	0	0	0	0	0	0	0	0	0	0	0	0	0	0	0	0	0	0	0	0	0	0	0	0	0	0
L19	0	0	0	0	0	0	0	0	0	0	0	0	0	0	0	0	0	0	0	0	0	0	0	0	0	0	0	0	0	0	0	0
L20	637.75	635.625	638.125	641.375	634.25	635.25	643.625	637.375	644.125	640.5	644.125	637.25	638.25	638.75	639.75	634.125	641.625	647.125	641.375	645.5	639	644.75	639.875	638.875	635.25	643.5	631.625	638.5	640.375	635.625	641.875	638.75
L21	0	0	0	0	0	0	0	0	0	0	0	0	0	0	0	0	0	0	0	0	0	0	0	0	0	0	0	0	0	0	0	0
L22	0	0	0	0	0	0	0	0	0	0	0	0	0	0	0	0	0	0	0	0	0	0	0	0	0	0	0	0	0	0	0	0
L23	0	0	0	0	0	0	0	0	0	0	0	0	0	0	0	0	0	0	0	0	0	0	0	0	0	0	0	0	0	0	0	0
L24	0	0	0	0	0	0	0	0	0	0	0	0	0	0	0	0	0	0	0	0	0	0	0	0	0	0	0	0	0	0	0	0
M01	0	0	0	0	0	0	0	0	0	0	0	0	0	0	0	0	0	0	0	0	0	0	0	0	0	0	0	0	0	0	0	0
M02	586.125	581.875	591.5	582.875	586.75	584.5	582.5	586.875	581.5	587.25	584.5	584	584.875	586.75	581.25	588.625	590.875	586.375	590.5	584.875	587.125	586.5	581	584.125	587.125	584.625	588.375	580.375	591	586.5	588.75	589
M03	0	0	0	0	0	0	0	0	0	0	0	0	0	0	0	0	0	0	0	0	0	0	0	0	0	0	0	0	0	0	0	0
M04	0	0	0	0	0	0	0	0	0	0	0	0	0	0	0	0	0	0	0	0	0	0	0	0	0	0	0	0	0	0	0	0
M05	667.125	668.5	666.625	668.75	665.375	668.875	670	667.625	664.625	666.125	669.875	666.875	669	665.5	667.375	668.5	668.375	668.375	662.875	672.75	671.375	670	673.75	671.625	666.5	667.625	664.125	667.25	670.5	669	668	668.25
M06	0	0	0	0	0	0	0	0	0	0	0	0	0	0	0	0	0	0	0	0	0	0	0	0	0	0	0	0	0	0	0	0
M07	666.75	665.375	665.75	662.5	668.625	663.125	664.25	665.25	662	666.75	669.875	672.375	671.75	668.75	662.125	665.75	669.125	665.625	666.875	670.25	664	669.375	666.5	661.75	659.125	668.5	670.125	672.75	665.125	662.75	665	666.625
M08	0	0	0	0	0	0	0	0	0	0	0	0	0	0	0	0	0	0	0	0	0	0	0	0	0	0	0	0	0	0	0	0
M09	0	0	0	0	0	0	0	0	0	0	0	0	0	0	0	0	0	0	0	0	0	0	0	0	0	0	0	0	0	0	0	0
M10	0	0	0	0	0	0	0	0	0	0	0	0	0	0	0	0	0	0	0	0	0	0	0	0	0	0	0	0	0	0	0	0
M11	0	0	0	0	0	0	0	0	0	0	0	0	0	0	0	0	0	0	0	0	0	0	0	0	0	0	0	0	0	0	0	0
M12	0	0	0	0	0	0	0	0	0	0	0	0	0	0	0	0	0	0	0	0	0	0	0	0	0	0	0	0	0	0	0	0
M13	648.25	653.375	646.375	651.625	656.75	662.25	654.625	650.125	647.75	651.375	652.625	657	651.125	648.625	662.25	656.375	653.25	646.875	653	653.75	653.125	660.25	653.25	654.875	652.625	661.25	657.875	654.625	649	657.875	659.625	654.25
M14	0	0	0	0	0	0	0	0	0	0	0	0	0	0	0	0	0	0	0	0	0	0	0	0	0	0	0	0	0	0	0	0
M15	0	0	0	0	0	0	0	0	0	0	0	0	0	0	0	0	0	0	0	0	0	0	0	0	0	0	0	0	0	0	0	0
M16	665.125	665.5	662.25	668.375	666.5	663.75	667.375	662.375	666.375	666	673.25	674.875	669.375	666.5	664.25	668.75	665.75	662.75	668.625	666.25	673.75	669.375	669.375	674	669	662.125	672.5	668.125	666.875	672	664.625	675.125
M17	682.875	668.5	675.625	669.875	678.5	677.625	679	671.625	676.5	680.25	678.625	671.125	675.625	679.875	672.5	670.875	672.25	673.5	679.375	676.75	668.75	680.625	678.25	674	668.75	677.375	673.75	667.75	676.125	671.75	676.125	679.875
M18	632.375	626	627.125	635.625	628.5	631	633.25	624.25	627.75	630.625	632.875	624.625	626.375	626.5	629.125	626.625	628.125	631.625	624.625	627.875	628.625	634.5	631	631.375	630.625	624.875	627.75	626.75	629	634.375	625.5	629.875
M19	589.625	590.625	588.25	585.75	584.875	591.875	585	591.375	592.625	589.5	593.375	587.125	584.625	587.125	588.125	590.625	586.125	588	586.25	581.625	589.625	590.625	590.875	585.25	584.5	595.375	592.375	591.5	590.5	591.375	588.125	585.875
M20	588	587.75	583.375	594.75	585	584.625	586	587	584.375	582.375	587.25	582.5	582.25	586.75	590.25	590.75	578.125	585.875	592.125	584.25	589.75	587.75	583.875	585	584.625	581.875	587.125	589.125	586.25	582	585.25	579.75
M21	0	0	0	0	0	0	0	0	0	0	0	0	0	0	0	0	0	0	0	0	0	0	0	0	0	0	0	0	0	0	0	0
M22	683.5	684	681.75	684.625	683.625	685.125	686.75	683.5	682	683.5	684	684.25	681	690.125	686.375	683.375	685.875	689.25	683	683.375	680.375	680.375	688.875	689.5	685.625	686.375	678.875	682.75	685.5	686.625	689.125	680.125
M23	0	0	0	0	0	0	0	0	0	0	0	0	0	0	0	0	0	0	0	0	0	0	0	0	0	0	0	0	0	0	0	0
M24	0	0	0	0	0	0	0	0	0	0	0	0	0	0	0	0	0	0	0	0	0	0	0	0	0	0	0	0	0	0	0	0
N01	0	0	0	0	0	0	0	0	0	0	0	0	0	0	0	0	0	0	0	0	0	0	0	0	0	0	0	0	0	0	0	0
N02	0	0	0	0	0	0	0	0	0	0	0	0	0	0	0	0	0	0	0	0	0	0	0	0	0	0	0	0	0	0	0	0
N03	0	0	0	0	0	0	0	0	0	0	0	0	0	0	0	0	0	0	0	0	0	0	0	0	0	0	0	0	0	0	0	0
N04	0	0	0	0	0	0	0	0	0	0	0	0	0	0	0	0	0	0	0	0	0	0	0	0	0	0	0	0	0	0	0	0
N05	648.25	640.875	652.125	648.875	646.75	647	652.125	645.875	646.5	644.125	651	643.625	646.125	651.25	648.75	644.75	651.875	642.375	643.625	647.75	644.5	649.75	643.125	648.125	650.5	648.75	649.625	648.875	644.875	645.375	646	643.75
N06	614.375	617.25	615.5	613.5	618	615.5	616.875	614.5	616.625	609.625	620.25	619	617	616.25	613.375	612.875	624	618.125	616.875	612.75	619	616.5	614.75	616.25	615	616.5	619.75	619.875	616.875	620.75	620	619.75
N07	0	0	0	0	0	0	0	0	0	0	0	0	0	0	0	0	0	0	0	0	0	0	0	0	0	0	0	0	0	0	0	0
N08	0	0	0	0	0	0	0	0	0	0	0	0	0	0	0	0	0	0	0	0	0	0	0	0	0	0	0	0	0	0	0	0
N09	648.125	652.125	648.875	648.5	655.25	655.125	653.125	647.625	647	653.75	651.125	651.25	649.875	653.875	651	653	658.5	658.875	651.625	658.625	660.875	653.5	656	654.125	652.125	653.75	659.5	655.875	655.5	648.75	656.625	657.375
N10	0	0	0	0	0	0	0	0	0	0	0	0	0	0	0	0	0	0	0	0	0	0	0	0	0	0	0	0	0	0	0	0
N11	0	0	0	0	0	0	0	0	0	0	0	0	0	0	0	0	0	0	0	0	0	0	0	0	0	0	0	0	0	0	0	0
N12	0	0	0	0	0	0	0	0	0	0	0	0	0	0	0	0	0	0	0	0	0	0	0	0	0	0	0	0	0	0	0	0
N13	635.375	643.5	640.75	639.625	639.25	637.25	642	637.5	635	642.25	639.5	640.375	636.875	631.5	638	635.875	632.25	636.375	636.25	636.375	636.625	634.375	635	638.375	634.625	634.25	637.5	635.375	635.75	639	634.375	636.25
N14	680.875	680.875	679.625	684	677.75	684.875	678.5	683.125	686.625	680.875	679.75	683.125	681.75	686.75	687	684.625	681.75	682.25	685.75	682.25	677.5	679.875	676.5	689.875	682.125	683.375	684.375	680.25	685	680.75	678.375	687.625
N15	0	0	0	0	0	0	0	0	0	0	0	0	0	0	0	0	0	0	0	0	0	0	0	0	0	0	0	0	0	0	0	0
N16	0	0	0	0	0	0	0	0	0	0	0	0	0	0	0	0	0	0	0	0	0	0	0	0	0	0	0	0	0	0	0	0
N17	0	0	0	0	0	0	0	0	0	0	0	0	0	0	0	0	0	0	0	0	0	0	0	0	0	0	0	0	0	0	0	0
N18	0	0	0	0	0	0	0	0	0	0	0	0	0	0	0	0	0	0	0	0	0	0	0	0	0	0	0	0	0	0	0	0
N19	0	0	0	0	0	0	0	0	0	0	0	0	0	0	0	0	0	0	0	0	0	0	0	0	0	0	0	0	0	0	0	0
N20	0	0	0	0	0	0	0	0	0	0	0	0	0	0	0	0	0	0	0	0	0	0	0	0	0	0	0	0	0	0	0	0
N21	704.625	707.125	700.5	703.125	700.125	709	704.625	703	712.25	705.625	701.5	705.625	702.625	704	708.125	702.125	706.625	705.5	701.5	710.25	700.5	705.375	710	705.25	705.875	709.25	705.625	703.875	705.25	701.5	710.25	702.875
N22	0	0	0	0	0	0	0	0	0	0	0	0	0	0	0	0	0	0	0	0	0	0	0	0	0	0	0	0	0	0	0	0
N23	0	0	0	0	0	0	0	0	0	0	0	0	0	0	0	0	0	0	0	0	0	0	0	0	0	0	0	0	0	0	0	0
N24	665.75	663	666.625	657	667.25	660.5	666.875	666.25	661.375	665.375	666.5	663.25	664.875	661.125	665.125	662.75	665	665.25	660	666.875	666.625	666.25	663.75	661.875	664	662	662.375	666.875	664.375	663.125	662.875	664.625
O01	0	0	0	0	0	0	0	0	0	0	0	0	0	0	0	0	0	0	0	0	0	0	0	0	0	0	0	0	0	0	0	0
O02	0	0	0	0	0	0	0	0	0	0	0	0	0	0	0	0	0	0	0	0	0	0	0	0	0	0	0	0	0	0	0	0
O03	0	0	0	0	0	0	0	0	0	0	0	0	0	0	0	0	0	0	0	0	0	0	0	0	0	0	0	0	0	0	0	0
O04	668.875	666.875	665.5	664.5	668	668.875	668.125	668.5	666.5	663.25	669.875	668.375	667	665.25	665.625	669.5	669.375	669	669.625	669.625	668.25	669	672.625	667.25	667	666.5	668.125	661.625	667.5	663.625	660.25	663.75
O05	643.875	640.25	651.5	653.125	647	644.125	649.625	647.25	652.25	651.875	648.25	649.375	648.75	647	650.875	648.5	652	648.75	658.25	645	646	644.625	650.75	656.5	643.125	649	644.875	653.625	647.5	642.625	648	650.125
O06	0	0	0	0	0	0	0	0	0	0	0	0	0	0	0	0	0	0	0	0	0	0	0	0	0	0	0	0	0	0	0	0
O07	0	0	0	0	0	0	0	0	0	0	0	0	0	0	0	0	0	0	0	0	0	0	0	0	0	0	0	0	0	0	0	0
O08	0	0	0	0	0	0	0	0	0	0	0	0	0	0	0	0	0	0	0	0	0	0	0	0	0	0	0	0	0	0	0	0
O09	0	0	0	0	0	0	0	0	0	0	0	0	0	0	0	0	0	0	0	0	0	0	0	0	0	0	0	0	0	0	0	0
O10	0	0	0	0	0	0	0	0	0	0	0	0	0	0	0	0	0	0	0	0	0	0	0	0	0	0	0	0	0	0	0	0
O11	0	0	0	0	0	0	0	0	0	0	0	0	0	0	0	0	0	0	0	0	0	0	0	0	0	0	0	0	0	0	0	0
O12	0	0	0	0	0	0	0	0	0	0	0	0	0	0	0	0	0	0	0	0	0	0	0	0	0	0	0	0	0	0	0	0
O13	665.5	663.75	669.5	661.25	668.625	666.625	658	665.5	666.5	666.5	668.375	668.625	664.5	674.5	669.75	666.875	661.875	661.5	670.125	665.25	672.25	671.75	666.125	665.75	673.375	674.875	665.75	668.5	670.5	672.5	670.5	669.875
O14	673.875	684.25	685.5	682.25	679.875	683	681.5	681.375	682	680.375	686.375	677.75	684	679.625	681	680.625	685.375	680.875	686.75	681.5	682	679	684.25	683.625	678.625	677.625	683.625	673.75	681.125	681.375	683	685.25
O15	617.875	623.375	620.875	612.625	620	620.75	619.375	619.5	614.5	616.75	618.5	618	617.875	619.5	624.375	625	609.625	624.625	623.875	620.375	624.25	626.625	617	615.75	626	622.25	623.125	617.375	621.375	617	619.75	617.125
O16	0	0	0	0	0	0	0	0	0	0	0	0	0	0	0	0	0	0	0	0	0	0	0	0	0	0	0	0	0	0	0	0
O17	0	0	0	0	0	0	0	0	0	0	0	0	0	0	0	0	0	0	0	0	0	0	0	0	0	0	0	0	0	0	0	0
O18	606.375	608.25	602.875	600.75	610.25	607.125	605.375	607.375	612.5	606.625	604.5	607.75	615	608.125	611.75	610	605.75	607.625	598.875	604.375	607.625	607.875	610.125	606.875	605.375	609.375	605.625	607.375	604	604.875	606.875	611.25
O19	0	0	0	0	0	0	0	0	0	0	0	0	0	0	0	0	0	0	0	0	0	0	0	0	0	0	0	0	0	0	0	0
O20	695.875	697.5	698.375	695.875	698	692.625	694	696.25	689.375	690.25	696.5	698.125	692.5	697.25	696.125	702	695.375	700.75	698.75	698.5	697.25	692	693.5	699.25	690.375	696.25	692.625	699.25	696.125	693.625	695.25	698.5
O21	0	0	0	0	0	0	0	0	0	0	0	0	0	0	0	0	0	0	0	0	0	0	0	0	0	0	0	0	0	0	0	0
O22	0	0	0	0	0	0	0	0	0	0	0	0	0	0	0	0	0	0	0	0	0	0	0	0	0	0	0	0	0	0	0	0
O23	0	0	0	0	0	0	0	0	0	0	0	0	0	0	0	0	0	0	0	0	0	0	0	0	0	0	0	0	0	0	0	0
O24	0	0	0	0	0	0	0	0	0	0	0	0	0	0	0	0	0	0	0	0	0	0	0	0	0	0	0	0	0	0	0	0
P01	652.5	664	667	663.125	664.625	666.5	660.625	664.125	670.125	664.625	659.5	659.75	657.125	660.375	657.75	661.625	662	667.375	662.25	657.625	660.75	669.75	661.75	664.875	653.875	666.625	667.5	665.625	661.25	666.5	661.625	662.375
P02	0	0	0	0	0	0	0	0	0	0	0	0	0	0	0	0	0	0	0	0	0	0	0	0	0	0	0	0	0	0	0	0
P03	606.375	611.625	606.75	605.625	613.5	606.75	606.75	601.875	606.125	604.5	608.75	603.5	607.125	610.875	606.375	609.75	610.375	603.625	607.75	608.625	608.125	616.625	611.125	608.25	612.375	613	608.875	611.75	607.125	608.875	610.125	608.125
P04	673.25	679.875	678.625	676.625	677.75	671.75	678.875	671.125	670.375	680.75	673.75	674.25	677.625	671.125	672.625	667.375	678.125	674.125	678	678.375	672.625	676.125	671.625	676.25	678	677.375	677.875	679	678.875	675.125	681.75	676
P05	0	0	0	0	0	0	0	0	0	0	0	0	0	0	0	0	0	0	0	0	0	0	0	0	0	0	0	0	0	0	0	0
P06	0	0	0	0	0	0	0	0	0	0	0	0	0	0	0	0	0	0	0	0	0	0	0	0	0	0	0	0	0	0	0	0
P07	0	0	0	0	0	0	0	0	0	0	0	0	0	0	0	0	0	0	0	0	0	0	0	0	0	0	0	0	0	0	0	0
P08	710.125	715.875	709.75	712.75	710.125	710.625	709.25	710.875	710.125	712.75	710.5	708	710.5	712.375	715.5	717.875	708	714	713.25	711.5	711.25	711.75	712.75	718.25	710.125	711.5	710.875	713.25	715.75	715.375	709.875	714.875
P09	0	0	0	0	0	0	0	0	0	0	0	0	0	0	0	0	0	0	0	0	0	0	0	0	0	0	0	0	0	0	0	0
P10	679.75	673.25	679.5	678.5	683	676.25	680.375	681.625	677.375	675.5	678.25	680.5	680.875	677.625	685.75	674.875	674.125	677.625	680.125	684	674.5	678.625	677.625	673.5	681.125	671.125	682.75	679.75	679.875	674.125	675.25	680.875
P11	0	0	0	0	0	0	0	0	0	0	0	0	0	0	0	0	0	0	0	0	0	0	0	0	0	0	0	0	0	0	0	0
P12	0	0	0	0	0	0	0	0	0	0	0	0	0	0	0	0	0	0	0	0	0	0	0	0	0	0	0	0	0	0	0	0
P13	0	0	0	0	0	0	0	0	0	0	0	0	0	0	0	0	0	0	0	0	0	0	0	0	0	0	0	0	0	0	0	0
P14	721.5	717.5	715.875	721.375	720.125	718.875	725.75	719.25	722.5	727.75	717	724.625	723.25	718.625	721.875	727.75	727	722.125	726.625	723.5	727.375	719.625	727.125	719.875	727	725.875	724.375	727.625	721.875	719.125	725.75	726.25
P15	755.5	759.75	752.875	760.625	748	760.875	758.5	761.875	754.25	754.375	753.625	749.375	756.75	748.625	756.125	759.375	755.125	758.25	752.75	754.375	758.875	758.5	751.875	750.125	753.25	749	750.625	758.625	758	757.375	748	753.625
P16	675	675.75	671.625	677.5	671.375	670.875	669.125	669.625	662.875	672.875	671.5	673.875	677.625	674.875	668.375	672.25	672.75	672.25	674.5	673.25	663	678.875	676.25	675.25	673.125	670.375	673.625	678.125	675	671.625	670.625	671.125
P17	695	691.625	693.875	691.25	692	688.875	692.75	696.875	696.375	696.875	690.5	693.875	690.625	691	696.375	692.125	697.75	697.5	686.375	693.5	698.625	697.75	698.25	692.125	692.5	693.5	691.25	693.375	694.875	696.625	694.625	691.5
P18	756.25	753.5	756.25	757.375	749.375	753.875	753.375	757	753.125	759.875	751.125	757.625	757.75	753.375	758.625	751	759.125	755.375	757.625	753.25	756.125	754.875	754.75	757.5	755.5	751.375	752.625	759.5	754.75	752.875	754.625	759.375
P19	761.25	755.875	757.75	758	766.5	760.25	766.75	752.75	762.125	759.875	763.375	759.75	753.125	755.125	770	764.875	751.5	765.625	766	759.25	764.375	761.875	757.25	760.875	766	764.875	764.25	766.25	760.625	759.125	763.125	758.125
P20	0	0	0	0	0	0	0	0	0	0	0	0	0	0	0	0	0	0	0	0	0	0	0	0	0	0	0	0	0	0	0	0
P21	0	0	0	0	0	0	0	0	0	0	0	0	0	0	0	0	0	0	0	0	0	0	0	0	0	0	0	0	0	0	0	0
P22	0	0	0	0	0	0	0	0	0	0	0	0	0	0	0	0	0	0	0	0	0	0	0	0	0	0	0	0	0	0	0	0
P23	0	0	0	0	0	0	0	0	0	0	0	0	0	0	0	0	0	0	0	0	0	0	0	0	0	0	0	0	0	0	0	0
P24	0	0	0	0	0	0	0	0	0	0	0	0	0	0	0	0	0	0	0	0	0	0	0	0	0	0	0	0	0	0	0	0
Last Cell

## Sheet: Summary Sheet
DA Normalize				PCV Normalized
Row	Column	Max	FFT Value	Row	Column	Max	FFT Value			Row	Column	DA-Max	Treatment (µM)
A	3	6.43241	1.07527							B	1	13.1098	0
A	5	7.11945	3.58423							C	1	5.49137	0
A	6	5.32335	0.358423							D	1	5.47458	0
A	11	5.89916	2.86738							E	1	9.271	0
A	14	6.67794	3.94265							F	1	12.8114	0
A	20	2.84424	4.6595							H	1	4.55475	0
A	21	2.87724	5.01792							I	1	7.2431	0
B	1	13.1098	2.50896							J	1	8.88024	0
B	2	10.9811	4.30108							L	1	11.9303	0
B	6	6.7352	2.86738							P	1	9.22353	0
B	7	9.8472	4.30108							B	2	10.9811	0
B	10	2.57494	3.58423							E	2	6.76373	0
B	12	3.03944	0.358423							F	2	8.88945	0
B	17	3.44703	4.30108							H	2	9.34703	0
B	23	3.92494	3.22581							I	2	13.8823	0
C	1	5.49137	4.30108							J	2	8.48168	0
C	3	4.44913	1.07527							L	2	10.7032	0
C	4	7.93139	2.50896							M	2	11.5596	0
C	5	6.02805	1.79211							A	3	6.43241	0.05
C	6	3.94546	3.22581							C	3	4.44913	0.05
C	7	5.10353	1.43369							E	3	2.8132	0.05
C	9	3.82322	0.358423							F	3	8.38165	0.05
C	11	2.6784	2.15054							G	3	4.44264	0.05
C	12	8.70308	1.07527							H	3	6.5627	0.05
C	14	3.52156	0.358423							L	3	8.5805	0.05
C	17	3.35607	3.94265							P	3	4.04934	0.05
C	18	4.0084	5.01792							C	4	7.93139	0.05
C	20	8.64458	4.6595							F	4	8.60537	0.05
C	21	3.31493	1.79211							G	4	4.26847	0.05
C	22	7.39331	0.358423							I	4	18.5177	0.05
D	1	5.47458	3.58423							O	4	4.71969	0.05
D	6	7.7931	3.22581							P	4	4.85905	0.05
D	7	4.93162	3.58423							A	5	7.11945	0.098
D	10	3.4938	0.716846							C	5	6.02805	0.098
D	11	3.5511	3.22581							E	5	3.74069	0.098
D	13	9.335	2.86738							I	5	6.07058	0.098
D	14	4.42318	5.01792							J	5	4.66008	0.098
D	17	12.4219	1.43369							K	5	2.18549	0.098
D	18	2.38876	3.94265							L	5	3.08641	0.098
D	19	2.69645	1.43369							M	5	3.84995	0.098
D	20	3.89243	3.22581							N	5	5.04804	0.098
D	21	2.81075	1.07527							O	5	6.05311	0.098
E	1	9.271	1.43369							A	6	5.32335	0.098
E	2	6.76373	3.94265							B	6	6.7352	0.098
E	3	2.8132	1.79211							C	6	3.94546	0.098
E	5	3.74069	3.94265							D	6	7.7931	0.098
E	6	5.97675	3.94265							E	6	5.97675	0.098
E	7	4.78249	1.79211							F	6	8.22921	0.098
E	10	4.97527	1.07527							H	6	3.66578	0.098
E	11	4.19603	5.73477							K	6	3.11201	0.098
E	14	2.77334	1.79211							N	6	11.6674	0.098
E	17	4.30731	0.716846							B	7	9.8472	0.195
E	18	5.12326	3.58423							C	7	5.10353	0.195
F	1	12.8114	3.94265							D	7	4.93162	0.195
F	2	8.88945	2.50896							E	7	4.78249	0.195
F	3	8.38165	4.6595							H	7	6.52696	0.195
F	4	8.60537	2.15054							M	7	4.25438	0.195
F	6	8.22921	1.79211							J	8	3.34634	0.195
F	9	2.8049	1.79211							P	8	7.49609	0.195
F	11	5.80105	5.73477							C	9	3.82322	0.39
F	13	4.68967	3.22581							F	9	2.8049	0.39
F	16	2.48316	0.358423							G	9	2.58695	0.39
F	18	3.84668	5.37634							N	9	12.7804	0.39
G	3	4.44264	0.358423							B	10	2.57494	0.39
G	4	4.26847	5.73477							D	10	3.4938	0.39
G	9	2.58695	1.43369							E	10	4.97527	0.39
G	10	6.57205	1.07527							G	10	6.57205	0.39
G	12	3.79896	3.22581							H	10	3.25735	0.39
G	13	2.36866	2.15054							J	10	3.90373	0.39
G	14	5.48173	3.22581							K	10	7.24086	0.39
G	17	1.96191	3.58423							P	10	4.22079	0.39
G	22	3.09428	2.50896							A	11	5.89916	0.78
G	24	4.16184	1.07527							C	11	2.6784	0.78
H	1	4.55475	0.358423							D	11	3.5511	0.78
H	2	9.34703	4.30108							E	11	4.19603	0.78
H	3	6.5627	1.07527							F	11	5.80105	0.78
H	6	3.66578	1.43369							H	11	4.89519	0.78
H	7	6.52696	3.22581							I	11	4.5359	0.78
H	10	3.25735	0.358423							J	11	3.10233	0.78
H	11	4.89519	0.716846							B	12	3.03944	0.78
H	12	14.5877	5.73477							C	12	8.70308	0.78
H	13	5.26373	3.22581							G	12	3.79896	0.78
H	14	3.16836	0.716846							H	12	14.5877	0.78
H	16	3.83614	3.22581							I	12	3.19773	0.78
H	17	2.50017	3.22581							J	12	6.77519	0.78
H	20	2.67448	5.73477							K	12	2.93661	0.78
I	1	7.2431	1.07527							D	13	9.335	1.56
I	2	13.8823	5.01792							F	13	4.68967	1.56
I	4	18.5177	5.73477							G	13	2.36866	1.56
I	5	6.07058	1.07527							H	13	5.26373	1.56
I	11	4.5359	0.716846							K	13	9.39788	1.56
I	12	3.19773	0.358423							M	13	3.27458	1.56
I	14	4.98477	1.43369							N	13	3.40353	1.56
I	15	4.16027	3.22581							O	13	1.7962	1.56
I	17	3.79901	5.73477							A	14	6.67794	1.56
I	18	5.48328	1.07527							C	14	3.52156	1.56
I	20	2.99179	3.94265							D	14	4.42318	1.56
I	21	3.07111	2.86738							E	14	2.77334	1.56
J	1	8.88024	5.01792							G	14	5.48173	1.56
J	2	8.48168	4.6595							H	14	3.16836	1.56
J	5	4.66008	3.22581							I	14	4.98477	1.56
J	8	3.34634	1.43369							J	14	4.68146	1.56
J	10	3.90373	1.79211							L	14	6.64617	1.56
J	11	3.10233	1.79211							N	14	6.36996	1.56
J	12	6.77519	5.01792							O	14	3.43706	1.56
J	14	4.68146	3.22581							P	14	2.7948	1.56
J	15	3.66494	3.58423							I	15	4.16027	3.125
J	16	6.15952	3.22581							J	15	3.66494	3.125
J	17	3.9656	3.58423							K	15	2.36543	3.125
J	19	4.00802	2.86738							L	15	6.97963	3.125
J	20	5.19066	0.358423							O	15	3.34204	3.125
J	21	2.55743	3.58423							P	15	7.02816	3.125
J	24	6.54834	3.58423							F	16	2.48316	3.125
K	5	2.18549	5.37634							H	16	3.83614	3.125
K	6	3.11201	1.79211							J	16	6.15952	3.125
K	10	7.24086	3.22581							K	16	5.61496	3.125
K	12	2.93661	1.79211							L	16	3.33914	3.125
K	13	9.39788	3.22581							M	16	4.88941	3.125
K	15	2.36543	3.22581							P	16	3.16317	3.125
K	16	5.61496	5.73477							B	17	3.44703	6.25
K	18	7.14678	0.716846							C	17	3.35607	6.25
K	19	4.17246	0.716846							D	17	12.4219	6.25
K	20	3.38933	3.22581							E	17	4.30731	6.25
L	1	11.9303	1.79211							G	17	1.96191	6.25
L	2	10.7032	1.43369							H	17	2.50017	6.25
L	3	8.5805	3.94265							I	17	3.79901	6.25
L	5	3.08641	1.43369							J	17	3.9656	6.25
L	14	6.64617	3.22581							L	17	4.72934	6.25
L	15	6.97963	1.07527							M	17	4.35634	6.25
L	16	3.33914	1.07527							P	17	2.74621	6.25
L	17	4.72934	3.58423							C	18	4.0084	6.25
L	20	3.88103	4.6595							D	18	2.38876	6.25
M	2	11.5596	0.358423							E	18	5.12326	6.25
M	5	3.84995	2.50896							F	18	3.84668	6.25
M	7	4.25438	2.15054							I	18	5.48328	6.25
M	13	3.27458	1.43369							K	18	7.14678	6.25
M	16	4.88941	1.07527							M	18	2.76712	6.25
M	17	4.35634	2.50896							O	18	3.11176	6.25
M	18	2.76712	4.30108							P	18	2.96152	6.25
M	19	10.4729	3.22581							D	19	2.69645	12.5
M	20	5.03522	2.86738							J	19	4.00802	12.5
M	22	7.12232	3.22581							K	19	4.17246	12.5
N	5	5.04804	1.07527							M	19	10.4729	12.5
N	6	11.6674	1.43369							P	19	3.78694	12.5
N	9	12.7804	3.22581							A	20	2.84424	12.5
N	13	3.40353	4.30108							C	20	8.64458	12.5
N	14	6.36996	3.22581							D	20	3.89243	12.5
N	21	4.10002	1.43369							H	20	2.67448	12.5
N	24	10.0245	4.6595							I	20	2.99179	12.5
O	4	4.71969	3.58423							J	20	5.19066	12.5
O	5	6.05311	3.22581							K	20	3.38933	12.5
O	13	1.7962	5.01792							L	20	3.88103	12.5
O	14	3.43706	2.50896							M	20	5.03522	12.5
O	15	3.34204	0.716846							O	20	9.99689	12.5
O	18	3.11176	3.22581							A	21	2.87724	25
O	20	9.99689	3.58423							C	21	3.31493	25
P	1	9.22353	4.6595							D	21	2.81075	25
P	3	4.04934	4.30108							I	21	3.07111	25
P	4	4.85905	4.6595							J	21	2.55743	25
P	8	7.49609	5.73477							N	21	4.10002	25
P	10	4.22079	3.58423							C	22	7.39331	25
P	14	2.7948	4.30108							G	22	3.09428	25
P	15	7.02816	3.58423							M	22	7.12232	25
P	16	3.16317	3.94265							B	23	3.92494	50
P	17	2.74621	0.358423							G	24	4.16184	50
P	18	2.96152	0.358423							J	24	6.54834	50
P	19	3.78694	5.73477							N	24	10.0245	50

## Sheet: David's Results
A03
Time	Data	FFT Freq	FFT Mag	FFT Complex			Max
0	74.625	0	166.366	2661.857178			6.43241
0.09	89.8393	0.358423	2.51222	38.2688292292456-12.2955143788031i
0.18	98.375	0.716846	3.20157	-47.8727350859062+18.2265346512098i
0.27	88.4643	1.07527	6.43241	-54.4644635354968-87.3262090744151i
0.36	76.875	1.43369	3.28969	46.3139100041165+25.0094038467587i
0.45	73.7857	1.79211	5.83373	22.6423690751247-90.5518149737577i
0.54	99.7679	2.15054	3.43504	-33.8298718170747-43.3152537156996i
0.63	92.1071	2.50896	2.72898	-29.1708410511881+32.4896058287034i
0.72	82.4107	2.86738	4.91865	-71.178588-33.571412i
0.81	95.6964	3.22581	0.0716757	-1.13732965353129+0.147157656803309i
0.9	64.6964	3.58423	3.79246	2.23913862451093+60.63806548479i
0.99	68.6429	3.94265	1.81108	23.3918944376952-17.1026080465647i
1.08	91.3036	4.30108	5.80942	-36.0640300041164-85.6691841532412i
1.17	81.5714	4.6595	5.62068	13.5741951544737+88.9005066369541i
1.26	100.161	5.01792	3.49379	-55.8934677215301+0.893965851699663i
1.35	86.9821	5.37634	4.35291	5.46663434367687-69.4317417665268i
1.44	72.3036	5.73477	5.09822	81.5715339999999
1.53	84.5536	6.09319	4.35291	5.46663434367708+69.4317417665268i
1.62	69.4286	6.45161	3.49379	-55.8934677215301-0.893965851699575i
1.71	69.8571	6.81004	5.62068	13.5741951544734-88.9005066369542i
1.8	69.25	7.16846	5.80942	-36.0640300041163+85.6691841532412i
1.89	73.1071	7.52688	1.81108	23.3918944376953+17.1026080465646i
1.98	108.464	7.8853	3.79246	2.2391386245108-60.6380654847901i
2.07	64.7679	8.24373	0.0716757	-1.13732965353127-0.147157656803383i
2.16	98.3571	8.60215	4.91865	-71.178588+33.571412i
2.25	86.125	8.96057	2.72898	-29.1708410511882-32.4896058287033i
2.34	100.554	9.319	3.43504	-33.8298718170746+43.3152537156996i
2.43	83.3393	9.67742	5.83373	22.642369075125+90.5518149737576i
2.52	85.1429	10.0358	3.28969	46.3139100041164-25.0094038467588i
2.61	77.1786	10.3943	6.43241	-54.4644635354966+87.3262090744153i
2.7	80	10.7527	3.20157	-47.8727350859062-18.2265346512098i
2.79	74.125	11.1111	2.51222	38.2688292292457+12.2955143788031i
A05
Time	Data	FFT Freq	FFT Mag	FFT Complex			Max
0	123.25	0	273.969	4383.5			7.11945
0.09	156.875	0.358423	3.64698	-58.3437000205871+0.962025164677101i
0.18	133.125	0.716846	2.57769	-15.0734504945111+38.3897665696822i
0.27	125	1.07527	0.202458	-2.97921086848189+1.27181098113474i
0.36	125.5	1.43369	3.83671	48.321514229049-37.8607277914221i
0.45	131.875	1.79211	4.55785	-4.07178731392679-72.8118864115171i
0.54	128.375	2.15054	4.65532	73.3559246570618-12.9205437297366i
0.63	135.75	2.50896	5.91295	-83.1663697765876+45.0986086663038i
0.72	157.375	2.86738	4.43575	-27.625-65.375i
0.81	129.625	3.22581	3.4345	13.2531092460678-53.3299503925602i
0.9	142.75	3.58423	7.11945	-99.3476725098141-55.7295714189416i
0.99	144	3.94265	1.29486	1.17928917254039-20.6841009584888i
1.08	141.875	4.30108	1.06371	16.678485770951+3.38927220857792i
1.17	128.875	4.6595	2.26236	-27.2061951046149-23.8767924901548i
1.26	142.125	5.01792	4.15401	-37.4348016527367-54.919261119523i
1.35	142	5.37634	2.43825	-18.6651353344101+34.2570771814952i
1.44	145.75	5.73477	0.171875	2.75
1.53	150.5	6.09319	2.43825	-18.6651353344101-34.2570771814952i
1.62	135.25	6.45161	4.15401	-37.4348016527366+54.919261119523i
1.71	120.625	6.81004	2.26236	-27.2061951046148+23.8767924901548i
1.8	130.75	7.16846	1.06371	16.678485770951-3.3892722085779i
1.89	161.75	7.52688	1.29486	1.17928917254052+20.6841009584887i
1.98	134.375	7.8853	7.11945	-99.347672509814+55.7295714189418i
2.07	127.5	8.24373	3.4345	13.2531092460679+53.3299503925601i
2.16	131.25	8.60215	4.43575	-27.625+65.375i
2.25	138.625	8.96057	5.91295	-83.1663697765877-45.0986086663037i
2.34	154.375	9.319	4.65532	73.3559246570618+12.9205437297364i
2.43	142.125	9.67742	4.55785	-4.07178731392658+72.8118864115171i
2.52	127	10.0358	3.83671	48.321514229049+37.8607277914221i
2.61	129.75	10.3943	0.202458	-2.97921086848183-1.27181098113474i
2.7	140	10.7527	2.57769	-15.0734504945112-38.3897665696822i
2.79	125.5	11.1111	3.64698	-58.3437000205871-0.962025164676938i
A06
Time	Data	FFT Freq	FFT Mag	FFT Complex			Max
0	136.08	0	262.282	4196.511383			5.32335
0.09	131.864	0.358423	5.32335	-82.7324890864054+20.2453820357229i
0.18	132.818	0.716846	5.13358	77.2457009965106-27.9218297886357i
0.27	134.943	1.07527	1.79156	16.0450820526971+23.7535978380752i
0.36	120.727	1.43369	4.74598	47.613857396147-59.1535991534113i
0.45	115.307	1.79211	1.36473	20.1129741148347-8.50103759391093i
0.54	122.489	2.15054	1.6633	-26.6082865718324-0.486157596660691i
0.63	132.795	2.50896	0.252669	-3.96698685304588-0.778755724075639i
0.72	124.682	2.86738	2.32841	12.511323+35.0908199999999i
0.81	137.614	3.22581	1.50674	-1.00567170714848+24.0869329986211i
0.9	124.761	3.58423	1.74576	15.60747697095-23.1648439995928i
0.99	131.33	3.94265	4.98097	74.9677484885844+27.0411365861695i
1.08	132.636	4.30108	2.75434	-43.7957453961471-4.90378115341142i
1.17	125.136	4.6595	2.80787	20.5192765864679+39.9662786288267i
1.26	137.227	5.01792	1.36364	-11.6539513956281+18.4450158084325i
1.35	140.295	5.37634	1.31361	-13.0305095959839-16.4908786309091i
1.44	132.216	5.73477	2.85157	-45.6250930000001
1.53	154.057	6.09319	1.31361	-13.0305095959839+16.4908786309091i
1.62	140.693	6.45161	1.36364	-11.6539513956282-18.4450158084324i
1.71	141.25	6.81004	2.80787	20.5192765864677-39.9662786288267i
1.8	148.42	7.16846	2.75434	-43.7957453961472+4.90378115341149i
1.89	122.534	7.52688	4.98097	74.9677484885844-27.0411365861697i
1.98	123.92	7.8853	1.74576	15.6074769709501+23.1648439995928i
2.07	134.08	8.24373	1.50674	-1.00567170714847-24.0869329986211i
2.16	129.966	8.60215	2.32841	12.5113229999999-35.0908199999999i
2.25	125.443	8.96057	0.252669	-3.96698685304584+0.778755724075628i
2.34	131.023	9.319	1.6633	-26.6082865718325+0.486157596660792i
2.43	126.682	9.67742	1.36473	20.1129741148347+8.50103759391089i
2.52	119.25	10.0358	4.74598	47.6138573961471+59.1535991534112i
2.61	131.034	10.3943	1.79156	16.0450820526972-23.7535978380752i
2.7	118.534	10.7527	5.13358	77.2457009965106+27.9218297886355i
2.79	136.705	11.1111	5.32335	-82.7324890864054-20.2453820357227i
A11
Time	Data	FFT Freq	FFT Mag	FFT Complex			Max
0	44.5	0	83.6328	1338.125			5.89916
0.09	33.3125	0.358423	1.13939	6.35914123043002-17.0852333252553i
0.18	38.125	0.716846	4.54596	-49.5969582683128-53.2031153855953i
0.27	66.9375	1.07527	1.67051	19.6550663672099-18.1128665539631i
0.36	46.75	1.43369	3.97021	-8.67614536606127-62.9281159468472i
0.45	38.5625	1.79211	3.4686	-44.3685005620261+33.3379635127728i
0.54	42.9375	2.15054	1.716	6.75249942500083+26.6127015126744i
0.63	43.8125	2.50896	1.77497	-2.10892902276596-28.3211432266075i
0.72	39.375	2.86738	5.89916	17.5000000000001+92.75i
0.81	41.3125	3.22581	3.65161	56.4417448299381+15.0962324549246i
0.9	55.5625	3.58423	2.81247	40.4765769758557+19.6623227151331i
0.99	52.625	3.94265	2.66737	42.5280635847974+3.57340149984099i
1.08	40.375	4.30108	1.20426	16.4261453660612+10.0718840531528i
1.17	22	4.6595	0.874817	-7.54775527138181+11.7876778298454i
1.26	34.75	5.01792	2.44702	-23.3821181325438-31.4034941831365i
1.35	43.0625	5.37634	1.21781	-18.9588311562015+4.49724875301712i
1.44	38	5.73477	1.07031	-17.125
1.53	36.3125	6.09319	1.21781	-18.9588311562015-4.49724875301702i
1.62	42.0625	6.45161	2.44702	-23.3821181325438+31.4034941831365i
1.71	50.875	6.81004	0.874817	-7.54775527138185-11.7876778298454i
1.8	40.625	7.16846	1.20426	16.4261453660612-10.0718840531528i
1.89	41.4375	7.52688	2.66737	42.5280635847973-3.57340149984113i
1.98	40.25	7.8853	2.81247	40.4765769758557-19.6623227151332i
2.07	48.9375	8.24373	3.65161	56.441744829938-15.0962324549247i
2.16	49.5625	8.60215	5.89916	17.5-92.75i
2.25	40.1875	8.96057	1.77497	-2.10892902276583+28.3211432266076i
2.34	43.25	9.319	1.716	6.75249942500081-26.6127015126744i
2.43	35.9375	9.67742	3.4686	-44.3685005620262-33.3379635127727i
2.52	39.8125	10.0358	3.97021	-8.67614536606115+62.9281159468472i
2.61	39.3125	10.3943	1.67051	19.65506636721+18.112866553963i
2.7	24.5625	10.7527	4.54596	-49.5969582683127+53.2031153855953i
2.79	43	11.1111	1.13939	6.35914123043009+17.0852333252553i
A14
Time	Data	FFT Freq	FFT Mag	FFT Complex			Max
0	69.3068	0	162.565	2601.03406			6.67794
0.09	80.8977	0.358423	4.24417	-65.7997666631536-16.7842458288536i
0.18	76.4091	0.716846	3.7682	-3.55792140696523-60.1861578030768i
0.27	72.7273	1.07527	2.3378	-24.1538230475686+28.5606924857756i
0.36	86.25	1.43369	3.04867	40.7293793763388+26.8416474228468i
0.45	81.0568	1.79211	1.70091	-10.145429029715+25.2527574474999i
0.54	89.6705	2.15054	2.29982	35.3042158576572-10.3750350847499i
0.63	88.8295	2.50896	2.78392	-30.714524133877+32.2593684612553i
0.72	86.0455	2.86738	1.02199	-6.04541099999994+15.1932390000001i
0.81	77.5682	3.22581	2.65839	-38.3146800412331+18.4702198404015i
0.9	79.3409	3.58423	2.48505	-34.3886902065977-19.9583772004628i
0.99	85.2273	3.94265	6.67794	-99.4713625102009-39.0096360658387i
1.08	71.125	4.30108	3.32177	25.1569746236611-46.8174125771532i
1.17	85.4205	4.6595	3.06989	-35.1225215431851-34.3366587533152i
1.26	75.6364	5.01792	1.5773	10.8696917559057+22.7759120812101i
1.35	77.0341	5.37634	2.68297	6.17669896893306-42.4808161754593i
1.44	106.5	5.73477	4.73367	75.7386459999998
1.53	85.1364	6.09319	2.68297	6.17669896893325+42.4808161754591i
1.62	89.4886	6.45161	1.5773	10.8696917559056-22.7759120812102i
1.71	81.5227	6.81004	3.06989	-35.1225215431849+34.3366587533152i
1.8	83.625	7.16846	3.32177	25.1569746236612+46.8174125771532i
1.89	83.3409	7.52688	6.67794	-99.4713625102007+39.0096360658389i
1.98	93.5114	7.8853	2.48505	-34.3886902065976+19.9583772004629i
2.07	74.1364	8.24373	2.65839	-38.3146800412332-18.4702198404014i
2.16	87.7045	8.60215	1.02199	-6.04541099999995-15.1932390000001i
2.25	74.5455	8.96057	2.78392	-30.7145241338772-32.2593684612552i
2.34	72.4545	9.319	2.29982	35.3042158576572+10.3750350847498i
2.43	80.7614	9.67742	1.70091	-10.145429029715-25.2527574475i
2.52	75.6136	10.0358	3.04867	40.7293793763388-26.8416474228468i
2.61	55.7614	10.3943	2.3378	-24.1538230475686-28.5606924857757i
2.7	95.7045	10.7527	3.7682	-3.5579214069651+60.1861578030768i
2.79	78.6818	11.1111	4.24417	-65.7997666631535+16.7842458288537i
A20
Time	Data	FFT Freq	FFT Mag	FFT Complex			Max
0	189.5	0	384.802	6156.824982			2.84424
0.09	193.5	0.358423	1.74931	-22.9573435703728+16.0108185238217i
0.18	189.55	0.716846	0.4555	-3.7462688585528+6.25143369722732i
0.27	189.5	1.07527	0.667509	3.05378459103225+10.2342447954295i
0.36	188	1.43369	0.308608	4.23253483846929-2.54299553168743i
0.45	190.175	1.79211	0.243027	3.65149056912433+1.33661658703939i
0.54	191.9	2.15054	0.849773	-12.4143050430124-5.54491550840977i
0.63	188.95	2.50896	0.815823	-6.69097814462752-11.2078482157267i
0.72	198.95	2.86738	0.960256	-9.49997000000008-12.075012i
0.81	185.775	3.22581	2.19519	23.9516778772757-25.689478137433i
0.9	196.45	3.58423	1.21189	11.5104815471318+15.6042724701008i
0.99	192.5	3.94265	1.92014	-22.4626733005276+20.9592020872015i
1.08	191.375	4.30108	0.173156	-2.73253483846928+0.457064468312655i
1.17	194.2	4.6595	2.84424	13.2398007600201-43.5392568230422i
1.26	191.5	5.01792	1.00658	-6.35002764556673+14.8006456757379i
1.35	194.675	5.37634	2.2665	-17.1856627819244+31.9331494834816i
1.44	192.675	5.73477	0.251562	-4.02499399999942
1.53	190.85	6.09319	2.2665	-17.1856627819245-31.9331494834816i
1.62	198.375	6.45161	1.00658	-6.35002764556677-14.8006456757379i
1.71	194.55	6.81004	2.84424	13.2398007600202+43.5392568230421i
1.8	193.6	7.16846	0.173156	-2.73253483846929-0.457064468312649i
1.89	190.75	7.52688	1.92014	-22.4626733005276-20.9592020872015i
1.98	196.9	7.8853	1.21189	11.5104815471318-15.6042724701008i
2.07	193.7	8.24373	2.19519	23.9516778772758+25.689478137433i
2.16	185.975	8.60215	0.960256	-9.49997000000007+12.075012i
2.25	204.6	8.96057	0.815823	-6.69097814462746+11.2078482157267i
2.34	187.85	9.319	0.849773	-12.4143050430124+5.54491550840979i
2.43	189.675	9.67742	0.243027	3.65149056912432-1.33661658703937i
2.52	193.375	10.0358	0.308608	4.23253483846929+2.54299553168742i
2.61	196.4	10.3943	0.667509	3.05378459103227-10.2342447954296i
2.7	190.425	10.7527	0.4555	-3.74626885855281-6.25143369722732i
2.79	190.625	11.1111	1.74931	-22.9573435703728-16.0108185238217i
A21
Time	Data	FFT Freq	FFT Mag	FFT Complex			Max
0	118.545	0	242.151	3874.408968			2.87724
0.09	120.625	0.358423	1.94403	-3.90590654933766-30.8583121072545i
0.18	123.227	0.716846	0.714581	11.0106347828365+3.07996057219971i
0.27	122.125	1.07527	0.0328059	-0.33027383510665-0.407961969679067i
0.36	128.773	1.43369	2.12238	-28.510408948819-18.4475471510315i
0.45	123.057	1.79211	2.02705	-30.5019265546668+11.0235239594519i
0.54	122.148	2.15054	1.9514	19.489344029479+24.3926519739824i
0.63	113.602	2.50896	0.562729	-8.99970504163843+0.266724386649194i
0.72	119.136	2.86738	1.74333	-27.784089-2.46594300000004i
0.81	127.477	3.22581	2.56418	-4.90134641453655-40.7331015990143i
0.9	119.977	3.58423	1.00707	-15.6346610578421-3.897507948305i
0.99	134.659	3.94265	0.964631	9.93089621630712-11.814755308349i
1.08	118.784	4.30108	2.32797	21.2603469488188-30.5839031510316i
1.17	118.023	4.6595	0.824273	-13.1856338682147+0.268302090536004i
1.26	122.011	5.01792	2.87724	21.7710342455267+40.5625086499123i
1.35	122.943	5.37634	0.893048	3.71201604719342-13.7981787649023i
1.44	124.568	5.73477	0.762781	12.2045019999998
1.53	116.989	6.09319	0.893048	3.7120160471935+13.7981787649022i
1.62	125.011	6.45161	2.87724	21.7710342455266-40.5625086499123i
1.71	119.057	6.81004	0.824273	-13.1856338682147-0.268302090536012i
1.8	119.795	7.16846	2.32797	21.2603469488189+30.5839031510315i
1.89	119.216	7.52688	0.964631	9.93089621630716+11.814755308349i
1.98	124.011	7.8853	1.00707	-15.6346610578421+3.89750794830507i
2.07	113.852	8.24373	2.56418	-4.90134641453642+40.7331015990143i
2.16	114.818	8.60215	1.74333	-27.784089+2.46594300000004i
2.25	118.17	8.96057	0.562729	-8.99970504163839-0.266724386649141i
2.34	121.523	9.319	1.9514	19.4893440294789-24.3926519739824i
2.43	123.784	9.67742	2.02705	-30.5019265546669-11.0235239594518i
2.52	113.341	10.0358	2.12238	-28.5104089488189+18.4475471510316i
2.61	123.227	10.3943	0.0328059	-0.330273835106649+0.407961969679055i
2.7	127.636	10.7527	0.714581	11.0106347828365-3.07996057219973i
2.79	114.295	11.1111	1.94403	-3.90590654933758+30.8583121072546i
B01
Time	Data	FFT Freq	FFT Mag	FFT Complex			Max
0	40.2019	0	127.734	2043.740294			13.1098
0.09	62.7115	0.358423	2.92212	38.5261004414238-26.4889571645912i
0.18	99.2692	0.716846	6.25514	-28.0008722024795+96.0853557931331i
0.27	67.4327	1.07527	10.9683	-175.441327349834-4.24566488926923i
0.36	54.5961	1.43369	11.6514	38.7280371994796-182.355251890269i
0.45	45.5481	1.79211	5.88243	-77.8792764019452-52.8506212557431i
0.54	81.375	2.15054	5.92348	36.3193383977127-87.54047991843i
0.63	57.7404	2.50896	13.1098	-208.343821867595-24.3071595359397i
0.72	82.1058	2.86738	1.39246	21.7691640000001+4.74029400000006i
0.81	64.1635	3.22581	5.20823	-59.6221237741792-58.2184121639109i
0.9	57.8942	3.58423	8.67678	8.9642709001737+138.538821910973i
0.99	78.0865	3.94265	4.13198	-65.1889954262323+11.0062962455347i
1.08	77.8269	4.30108	4.22968	17.6373188005202-65.3360878902692i
1.17	40.0096	4.6595	3.2248	-31.897781020074-40.5557358408813i
1.26	36.5096	5.01792	4.33608	44.7555909045934+53.0108496225359i
1.35	68.75	5.37634	3.1918	-3.15277460156489+50.9713777545483i
1.44	113.077	5.73477	8.02343	128.374938
1.53	60.0481	6.09319	3.1918	-3.15277460156489-50.9713777545485i
1.62	62.0481	6.45161	4.33608	44.7555909045932-53.0108496225359i
1.71	51.4808	6.81004	3.2248	-31.8977810200739+40.5557358408811i
1.8	43.1923	7.16846	4.22968	17.6373188005204+65.3360878902692i
1.89	41.6731	7.52688	4.13198	-65.1889954262321-11.0062962455348i
1.98	55.7308	7.8853	8.67678	8.96427090017346-138.538821910973i
2.07	36.6058	8.24373	5.20823	-59.622123774179+58.2184121639108i
2.16	55.6635	8.60215	1.39246	21.769164-4.74029400000006i
2.25	98.8269	8.96057	13.1098	-208.343821867595+24.3071595359402i
2.34	76.1154	9.319	5.92348	36.3193383977129+87.5404799184299i
2.43	83.6635	9.67742	5.88243	-77.8792764019451+52.8506212557431i
2.52	87.25	10.0358	11.6514	38.7280371994799+182.355251890269i
2.61	63.4904	10.3943	10.9683	-175.441327349834+4.24566488926962i
2.7	63.2019	10.7527	6.25514	-28.0008722024797-96.085355793133i
2.79	37.4519	11.1111	2.92212	38.5261004414238+26.4889571645909i
B02
Time	Data	FFT Freq	FFT Mag	FFT Complex			Max
0	28.9091	0	76.9475	1231.159212			10.9811
0.09	63.2386	0.358423	2.60643	-0.314156627718115-41.7017007536697i
0.18	31.7841	0.716846	4.24676	-67.9448254896261-0.672456253724445i
0.27	47.2955	1.07527	3.26338	51.8363473345013+6.26873247523591i
0.36	30.1364	1.43369	7.35002	63.9368444245838-98.7011061887998i
0.45	34.7045	1.79211	2.61589	-11.6783232639109-40.1920055557313i
0.54	36.5909	2.15054	7.1819	-23.5274037999437+112.476044618553i
0.63	21.5227	2.50896	6.08711	-14.1271802681098-96.3637374950802i
0.72	78.3296	2.86738	7.28644	-93.95456+69.022706i
0.81	30.0341	3.22581	9.23466	-3.28740946545442-147.718052193928i
0.9	67.8523	3.58423	7.58082	-33.6176698042785-116.541234643753i
0.99	65.8864	3.94265	1.01539	15.1783741830403+5.79305939667874i
1.08	5.31818	4.30108	10.9811	175.563215575416-6.88274618879972i
1.17	25.5341	4.6595	5.51016	-66.7131459301951-57.6367007960392i
1.26	41.0795	5.01792	8.83041	-136.728336906152-35.5986675160298i
1.35	51.7273	5.37634	3.08372	12.6513980378468+47.6899583237973i
1.44	30.9659	5.73477	2.53836	-40.6137400000001
1.53	17.7159	6.09319	3.08372	12.6513980378467-47.6899583237974i
1.62	29.4773	6.45161	8.83041	-136.728336906152+35.59866751603i
1.71	66.1364	6.81004	5.51016	-66.713145930195+57.6367007960393i
1.8	26.8523	7.16846	10.9811	175.563215575416+6.88274618879957i
1.89	38.5568	7.52688	1.01539	15.1783741830403-5.79305939667893i
1.98	27.7955	7.8853	7.58082	-33.6176698042784+116.541234643753i
2.07	41.1705	8.24373	9.23466	-3.28740946545402+147.718052193928i
2.16	47	8.60215	7.28644	-93.9545600000001-69.022706i
2.25	29.6591	8.96057	6.08711	-14.1271802681094+96.3637374950803i
2.34	66.1477	9.319	7.1819	-23.527403799944-112.476044618553i
2.43	35.3068	9.67742	2.61589	-11.6783232639109+40.1920055557314i
2.52	3.1477	10.0358	7.35002	63.936844424584+98.7011061887999i
2.61	43.9886	10.3943	3.26338	51.8363473345013-6.26873247523601i
2.7	43.8864	10.7527	4.24676	-67.9448254896261+0.672456253724398i
2.79	23.4091	11.1111	2.60643	-0.314156627718047+41.7017007536698i
B06
Time	Data	FFT Freq	FFT Mag	FFT Complex			Max
0	230.071	0	473.344	7573.500061			6.7352
0.09	243.054	0.358423	1.35981	18.7284854155225+11.072894474415i
0.18	245.107	0.716846	2.22009	17.5335193620096-30.8924400959923i
0.27	235.857	1.07527	3.63218	53.1758724830418-23.4449417167019i
0.36	250.25	1.43369	2.26835	-33.4738178533964-14.0260917626397i
0.45	231.911	1.79211	5.12584	-42.0808942833627+70.394570256662i
0.54	231.25	2.15054	3.25743	-2.30576934355515-52.067774161303i
0.63	241.5	2.50896	3.45858	32.2292041893742-44.9831824154962i
0.72	221.268	2.86738	6.7352	-38.8928519999999+100.500089i
0.81	220.161	3.22581	2.07408	32.626557012131+6.0637197904305i
0.9	245.214	3.58423	4.35275	-45.478367315292-52.744623281718i
0.99	260.946	3.94265	4.21566	-65.2360069792813-17.1417121849998i
1.08	222.339	4.30108	1.12197	-6.70470814660349+16.6524942373603i
1.17	238.625	4.6595	0.597767	0.247212142940949+9.56107221085466i
1.26	226.5	5.01792	5.86212	-54.9636187031625+76.0019987835928i
1.35	239.714	5.37634	4.83302	26.1667540196335-72.7666189504399i
1.44	223.089	5.73477	0.352684	5.64294299999983
1.53	235.161	6.09319	4.83302	26.1667540196337+72.7666189504399i
1.62	247.589	6.45161	5.86212	-54.9636187031627-76.0019987835927i
1.71	240.089	6.81004	0.597767	0.247212142940999-9.56107221085463i
1.8	237.054	7.16846	1.12197	-6.7047081466035-16.6524942373603i
1.89	222.411	7.52688	4.21566	-65.2360069792814+17.141712185i
1.98	251.946	7.8853	4.35275	-45.4783673152919+52.744623281718i
2.07	241.429	8.24373	2.07408	32.626557012131-6.06371979043056i
2.16	253.196	8.60215	6.7352	-38.892852-100.500089i
2.25	217.286	8.96057	3.45858	32.2292041893742+44.9831824154962i
2.34	226.875	9.319	3.25743	-2.30576934355506+52.067774161303i
2.43	238.482	9.67742	5.12584	-42.0808942833629-70.3945702566619i
2.52	238.071	10.0358	2.26835	-33.4738178533964+14.0260917626397i
2.61	233.107	10.3943	3.63218	53.1758724830418+23.4449417167017i
2.7	239.75	10.7527	2.22009	17.5335193620096+30.8924400959923i
2.79	244.196	11.1111	1.35981	18.7284854155225-11.0728944744151i
B07
Time	Data	FFT Freq	FFT Mag	FFT Complex			Max
0	102.65	0	205.883	3294.12494			9.8472
0.09	113.5	0.358423	5.62636	-28.1426357478564-85.5096320435179i
0.18	104.325	0.716846	6.90174	24.272074073072-107.727307631181i
0.27	108.5	1.07527	2.65128	12.6575313487552+40.4880557070263i
0.36	120.325	1.43369	4.17156	63.2490938057395-21.3177610060915i
0.45	99.8	1.79211	3.1457	-45.4121206440871-21.7018166316674i
0.54	84.275	2.15054	1.11311	-17.750261311228+1.45467631044915i
0.63	142.475	2.50896	1.72437	1.8801662330921-27.5257199727622i
0.72	107.4	2.86738	7.57379	2.72497600000004+121.149964i
0.81	98.3	3.22581	8.66422	83.2779490687209-110.825965201055i
0.9	118.775	3.58423	0.685569	10.8350743418799-1.70954330504907i
0.99	101.4	3.94265	9.83208	-64.4745137047352-143.493864330191i
1.08	90.55	4.30108	9.8472	-12.1991658057394+157.082262993909i
1.17	98.95	4.6595	3.63763	55.6710382514937+16.9772248756339i
1.26	70.325	5.01792	6.07757	-91.8568871037238+31.9085207533212i
1.35	150.025	5.37634	6.16661	36.3426331946161-91.7286124046785i
1.44	96.175	5.73477	4.46719	-71.475036
1.53	92.075	6.09319	6.16661	36.3426331946166+91.7286124046783i
1.62	125.75	6.45161	6.07757	-91.8568871037239-31.908520753321i
1.71	115.925	6.81004	3.63763	55.6710382514936-16.9772248756343i
1.8	92.9	7.16846	9.8472	-12.1991658057397-157.082262993909i
1.89	100.625	7.52688	9.83208	-64.4745137047348+143.493864330192i
1.98	111.925	7.8853	0.685569	10.8350743418798+1.70954330504897i
2.07	93.3	8.24373	8.66422	83.2779490687213+110.825965201054i
2.16	110.05	8.60215	7.57379	2.7249759999999-121.149964i
2.25	75.875	8.96057	1.72437	1.88016623309225+27.5257199727624i
2.34	97.9	9.319	1.11311	-17.7502613112281-1.45467631044917i
2.43	87.825	9.67742	3.1457	-45.4121206440869+21.7018166316676i
2.52	86.975	10.0358	4.17156	63.2490938057395+21.3177610060914i
2.61	101.7	10.3943	2.65128	12.6575313487551-40.4880557070262i
2.7	91.025	10.7527	6.90174	24.2720740730722+107.727307631181i
2.79	102.525	11.1111	5.62636	-28.1426357478561+85.5096320435181i
B10
Time	Data	FFT Freq	FFT Mag	FFT Complex			Max
0	135.977	0	262.311	4196.977172			2.57494
0.09	126.875	0.358423	1.3163	15.4912970039757+14.268005142158i
0.18	127.136	0.716846	0.656161	7.75331326398087+7.07857912035521i
0.27	136.33	1.07527	1.2881	2.62354490061814+20.4418929832468i
0.36	125.864	1.43369	0.715349	7.97282660446506+8.21189689281375i
0.45	132.92	1.79211	1.70171	-27.0371129222279+3.21371419503831i
0.54	132.955	2.15054	1.01231	4.83847503846404+15.457398961614i
0.63	122.92	2.50896	2.23703	31.2976570255397-17.3654224510782i
0.72	132.841	2.86738	1.23603	4.28405699999986+19.3068229999999i
0.81	133.807	3.22581	1.07625	7.41686350966687+15.5409192979655i
0.9	132.227	3.58423	2.57494	6.69474727467956+40.6514340863826i
0.99	132.773	3.94265	0.801744	1.26957400085302+12.7649274290884i
1.08	121.136	4.30108	1.51621	23.0953473955349-7.42451510718632i
1.17	130.409	4.6595	2.48421	-7.50000929609507-39.0333661975985i
1.26	127.568	5.01792	0.236719	-3.74112757712443+0.590850245123939i
1.35	136.284	5.37634	0.875294	13.4381857776695-3.94294152369369i
1.44	131.352	5.73477	1.34375	-21.5000019999998
1.53	127.352	6.09319	0.875294	13.4381857776695+3.94294152369365i
1.62	132.33	6.45161	0.236719	-3.74112757712444-0.590850245123876i
1.71	133.568	6.81004	2.48421	-7.50000929609495+39.0333661975985i
1.8	127.795	7.16846	1.51621	23.095347395535+7.42451510718631i
1.89	130.761	7.52688	0.801744	1.26957400085298-12.7649274290884i
1.98	131.75	7.8853	2.57494	6.69474727467945-40.6514340863826i
2.07	133.795	8.24373	1.07625	7.41686350966683-15.5409192979655i
2.16	130.602	8.60215	1.23603	4.28405699999984-19.3068229999999i
2.25	131.636	8.96057	2.23703	31.2976570255398+17.3654224510782i
2.34	125.261	9.319	1.01231	4.83847503846398-15.457398961614i
2.43	132	9.67742	1.70171	-27.0371129222279-3.21371419503819i
2.52	140.443	10.0358	0.715349	7.97282660446506-8.21189689281374i
2.61	131.205	10.3943	1.2881	2.6235449006181-20.4418929832469i
2.7	132.5	10.7527	0.656161	7.75331326398086-7.07857912035526i
2.79	136.602	11.1111	1.3163	15.4912970039757-14.2680051421581i
B12
Time	Data	FFT Freq	FFT Mag	FFT Complex			Max
0	41.875	0	77.2797	1236.475156			3.03944
0.09	38.525	0.358423	3.03944	19.1364463933385+44.7076244229568i
0.18	38.15	0.716846	2.43816	16.4962599092535+35.3511342519877i
0.27	31.075	1.07527	2.42538	21.8154873751647+32.093606945608i
0.36	37.925	1.43369	0.87686	14.0232301380379+0.427759322076923i
0.45	28.55	1.79211	1.31906	-13.2738617341735+16.4079701329008i
0.54	31.65	2.15054	1.38642	-0.837471641614815-22.1669246297855i
0.63	39.275	2.50896	1.51484	-12.370487298307+20.8429113010803i
0.72	38.775	2.86738	0.963859	13.9499519999999+6.57489199999986i
0.81	33.4	3.22581	0.630608	-9.81732272565946-2.32871561423713i
0.9	41.375	3.58423	1.50044	7.59241083590958-22.7748384456577i
0.99	35.55	3.94265	1.37924	-15.4222683518932-15.7843426384656i
1.08	40.95	4.30108	1.39716	-6.0232301380379+21.5278553220771i
1.17	38.775	4.6595	0.914611	13.6527705432794+5.26775985520042i
1.26	29.225	5.01792	1.16419	-8.7514391035485+16.4431724361155i
1.35	35.475	5.37634	0.724832	1.47942779825099+11.5025591885984i
1.44	41.225	5.73477	1.26406	20.225036
1.53	41.725	6.09319	0.724832	1.47942779825094-11.5025591885984i
1.62	39.65	6.45161	1.16419	-8.75143910354857-16.4431724361155i
1.71	36.1	6.81004	0.914611	13.6527705432794-5.26775985520045i
1.8	39.075	7.16846	1.39716	-6.02323013803794-21.527855322077i
1.89	36.5	7.52688	1.37924	-15.4222683518931+15.7843426384656i
1.98	40.7	7.8853	1.50044	7.59241083590963+22.7748384456576i
2.07	41.475	8.24373	0.630608	-9.81732272565945+2.3287156142372i
2.16	40.7	8.60215	0.963859	13.9499519999999-6.57489199999986i
2.25	36.4	8.96057	1.51484	-12.3704872983071-20.8429113010802i
2.34	39.7	9.319	1.38642	-0.837471641614775+22.1669246297855i
2.43	43.525	9.67742	1.31906	-13.2738617341736-16.4079701329007i
2.52	40.625	10.0358	0.87686	14.0232301380379-0.427759322076952i
2.61	46.9	10.3943	2.42538	21.8154873751646-32.0936069456081i
2.7	46.75	10.7527	2.43816	16.4962599092534-35.3511342519877i
2.79	44.875	11.1111	3.03944	19.1364463933383-44.7076244229569i
B17
Time	Data	FFT Freq	FFT Mag	FFT Complex			Max
0	76.5417	0	163.18	2610.874878			3.44703
0.09	82.5833	0.358423	2.26796	-36.1847321905479-2.7267546674425i
0.18	78.3333	0.716846	0.650349	0.413415222055587-10.397368980935i
0.27	85.4167	1.07527	1.07497	-15.6800621466286+7.06807674431843i
0.36	77	1.43369	1.6923	-10.5317225524487-24.944684465992i
0.45	84.7083	1.79211	0.638194	-8.02233458103415-6.3173419837333i
0.54	80.625	2.15054	0.303411	-3.69138294827338-3.15287370379887i
0.63	78.2083	2.50896	0.454026	2.79373059710963-6.70572509268836i
0.72	82.2083	2.86738	1.96383	7.20825199999989-30.5832519999999i
0.81	84.2917	3.22581	1.37535	-9.13393694583606+20.0204239800933i
0.9	83.7917	3.58423	1.81519	25.7966577598556-13.3429356886246i
0.99	81.9167	3.94265	2.76268	-21.5508704727282+38.5933700601568i
1.08	78.7083	4.30108	3.44703	28.9483485524486-46.9445624659919i
1.17	83.7083	4.6595	1.32491	0.161242714266939+21.1979292427569i
1.26	88.125	5.01792	1.45668	-9.18519403363763-21.4206829657606i
1.35	71.2917	5.37634	1.30216	-20.7160449746013+2.21853485988749i
1.44	90.0833	5.73477	1.42448	-22.791626
1.53	91.8333	6.09319	1.30216	-20.7160449746013-2.21853485988743i
1.62	75.1667	6.45161	1.45668	-9.18519403363758+21.4206829657606i
1.71	91.9583	6.81004	1.32491	0.161242714266856-21.1979292427569i
1.8	83.25	7.16846	3.44703	28.9483485524487+46.9445624659919i
1.89	79.875	7.52688	2.76268	-21.5508704727283-38.5933700601568i
1.98	83.8333	7.8853	1.81519	25.7966577598556+13.3429356886245i
2.07	76.4583	8.24373	1.37535	-9.13393694583612-20.0204239800933i
2.16	81.0833	8.60215	1.96383	7.20825199999992+30.5832519999999i
2.25	83.875	8.96057	0.454026	2.79373059710965+6.70572509268828i
2.34	78.9167	9.319	0.303411	-3.69138294827337+3.15287370379891i
2.43	81.9583	9.67742	0.638194	-8.02233458103412+6.31734198373326i
2.52	81.75	10.0358	1.6923	-10.5317225524486+24.9446844659921i
2.61	82.8333	10.3943	1.07497	-15.6800621466285-7.06807674431843i
2.7	74.625	10.7527	0.650349	0.413415222055626+10.397368980935i
2.79	75.9167	11.1111	2.26796	-36.1847321905478+2.72675466744256i
B23
Time	Data	FFT Freq	FFT Mag	FFT Complex			Max
0	182.75	0	365.922	5854.75			3.92494
0.09	186.375	0.358423	3.02062	14.0136858260344+46.2537050732552i
0.18	186.75	0.716846	2.20099	34.1038190723095-8.77995259785734i
0.27	188.875	1.07527	1.90609	20.9607961610885-22.1525989760095i
0.36	178.75	1.43369	1.02101	-16.2545724908074-1.63020382004282i
0.45	183.25	1.79211	1.224	-13.5469782273058+14.1425884848104i
0.54	179.375	2.15054	0.791041	-5.99869436546719+11.1447988131991i
0.63	174.5	2.50896	1.36019	-18.0729686252445-12.1242003939403i
0.72	170	2.86738	2.18951	-1.50000000000002-35i
0.81	178.5	3.22581	3.92494	-23.1807636793965+58.3641461181377i
0.9	187.625	3.58423	0.229492	-1.54509168771327-3.33096775532088i
0.99	173.5	3.94265	2.35629	-16.8735328100797-33.7138106640663i
1.08	182.125	4.30108	0.946971	14.5045724908074-4.38020382004285i
1.17	188.5	4.6595	1.42544	22.7734233752817-1.23692018624407i
1.26	178.625	5.01792	2.19945	-8.06003301912905-34.2557191663772i
1.35	180.625	5.37634	1.7987	17.926337979622+22.5141295239753i
1.44	182.25	5.73477	2.82812	-45.25
1.53	190.375	6.09319	1.7987	17.9263379796219-22.5141295239754i
1.62	175.625	6.45161	2.19945	-8.06003301912898+34.2557191663773i
1.71	186.625	6.81004	1.42544	22.7734233752818+1.23692018624402i
1.8	183	7.16846	0.946971	14.5045724908074+4.38020382004282i
1.89	194.875	7.52688	2.35629	-16.8735328100796+33.7138106640664i
1.98	177.75	7.8853	0.229492	-1.54509168771328+3.3309677553209i
2.07	183.125	8.24373	3.92494	-23.1807636793966-58.3641461181376i
2.16	190.375	8.60215	2.18951	-1.49999999999998+35i
2.25	186.625	8.96057	1.36019	-18.0729686252445+12.1242003939404i
2.34	175.875	9.319	0.791041	-5.99869436546726-11.1447988131991i
2.43	186.25	9.67742	1.224	-13.5469782273059-14.1425884848103i
2.52	182.375	10.0358	1.02101	-16.2545724908074+1.63020382004285i
2.61	184	10.3943	1.90609	20.9607961610885+22.1525989760094i
2.7	191.5	10.7527	2.20099	34.1038190723095+8.77995259785725i
2.79	184	11.1111	3.02062	14.0136858260343-46.2537050732552i
C01
Time	Data	FFT Freq	FFT Mag	FFT Complex			Max
0	113.583	0	235.61	3769.763855			5.49137
0.09	110.458	0.358423	4.35257	28.158097326712-63.6946368915921i
0.18	127.194	0.716846	2.32443	-37.1822027068485+0.804661838971697i
0.27	115.597	1.07527	3.0936	-27.9735112491836-40.8349777916877i
0.36	136.889	1.43369	3.27768	-46.6254346375321+24.0068288925098i
0.45	121.653	1.79211	1.35478	17.7049716529661-12.5062775871089i
0.54	118.069	2.15054	2.03044	1.88960153768204-32.4320445609698i
0.63	139.819	2.50896	4.90697	0.973421919362327+78.5054669097048i
0.72	106.056	2.86738	0.214262	0.416747999999982-3.40277100000003i
0.81	130.764	3.22581	2.15932	-34.2835036161177-4.27624129199128i
0.9	105.861	3.58423	3.19846	42.8759028736657-27.9387890223263i
0.99	115.986	3.94265	0.191324	3.01935692868203-0.504334262189976i
1.08	129.736	4.30108	5.49137	-83.8468553624683+26.2567068925099i
1.17	133.319	4.6595	4.53347	23.4045216504727+68.6559191007207i
1.26	111.833	5.01792	3.7477	31.8610342955006+50.798161377615i
1.35	114.625	5.37634	3.51914	37.885317387106-41.6543835257989i
1.44	107.472	5.73477	3.2283	-51.652771
1.53	122.222	6.09319	3.51914	37.8853173871062+41.6543835257989i
1.62	105.806	6.45161	3.7477	31.8610342955005-50.798161377615i
1.71	107.667	6.81004	4.53347	23.4045216504726-68.6559191007207i
1.8	117.542	7.16846	5.49137	-83.8468553624683-26.2567068925099i
1.89	108.486	7.52688	0.191324	3.01935692868207+0.504334262190016i
1.98	123.222	7.8853	3.19846	42.8759028736659+27.9387890223262i
2.07	120.764	8.24373	2.15932	-34.2835036161177+4.27624129199138i
2.16	105.139	8.60215	0.214262	0.416747999999986+3.40277100000003i
2.25	112.778	8.96057	4.90697	0.973421919362103-78.5054669097048i
2.34	126.361	9.319	2.03044	1.8896015376822+32.4320445609699i
2.43	122.111	9.67742	1.35478	17.7049716529662+12.5062775871088i
2.52	113.319	10.0358	3.27768	-46.6254346375321-24.0068288925098i
2.61	117.375	10.3943	3.0936	-27.9735112491835+40.8349777916878i
2.7	110.972	10.7527	2.32443	-37.1822027068485-0.804661838971523i
2.79	117.083	11.1111	4.35257	28.1580973267121+63.694636891592i
C03
Time	Data	FFT Freq	FFT Mag	FFT Complex			Max
0	73.8195	0	153.753	2460.041931			4.44913
0.09	77.3611	0.358423	1.94788	28.410967265112+12.8117015651611i
0.18	92.9167	0.716846	2.88069	41.2583831276064-20.5458657145281i
0.27	83.2917	1.07527	4.44913	-40.3248927619053-58.6630927357005i
0.36	83.0139	1.43369	3.18	-49.818516201585+10.3387567734106i
0.45	78.2639	1.79211	0.797067	8.97921248227053-9.05619119703463i
0.54	79.2361	2.15054	4.02023	-24.1970475031916-59.5990270507684i
0.63	73.4445	2.50896	2.20541	-32.7759490214314+13.0720682884226i
0.72	77.0695	2.86738	1.97717	3.70837400000007+31.4166870000002i
0.81	59.5139	3.22581	3.74677	-2.73300773088277-59.8859953468482i
0.9	55.4722	3.58423	2.57013	-22.7353569167583+34.2656282866998i
0.99	78.0278	3.94265	2.34386	30.9830905833363+21.1287703897653i
1.08	90.0139	4.30108	1.52288	-20.7093157984149+12.8387567734104i
1.17	74.4305	4.6595	0.726978	5.77156483702195-10.0987351663894i
1.26	76.3195	5.01792	1.61336	3.34052529234339+25.5966216229404i
1.35	84.3195	5.37634	0.296584	0.800342346479454+4.67736991240203i
1.44	73.9305	5.73477	2.6415	42.2639770000001
1.53	72.1945	6.09319	0.296584	0.800342346479452-4.67736991240205i
1.62	83.7917	6.45161	1.61336	3.34052529234333-25.5966216229404i
1.71	72.4583	6.81004	0.726978	5.771564837022+10.0987351663894i
1.8	76.6945	7.16846	1.52288	-20.709315798415-12.8387567734104i
1.89	69.7639	7.52688	2.34386	30.9830905833363-21.1287703897654i
1.98	80.6667	7.8853	2.57013	-22.7353569167584-34.2656282866998i
2.07	79.4445	8.24373	3.74677	-2.73300773088258+59.8859953468482i
2.16	71.2639	8.60215	1.97717	3.70837400000003-31.4166870000002i
2.25	76.0555	8.96057	2.20541	-32.7759490214314-13.0720682884225i
2.34	80.3055	9.319	4.02023	-24.1970475031915+59.5990270507685i
2.43	77.3472	9.67742	0.797067	8.97921248227057+9.05619119703463i
2.52	81.625	10.0358	3.18	-49.818516201585-10.3387567734106i
2.61	81.1528	10.3943	4.44913	-40.3248927619052+58.6630927357006i
2.7	75.0139	10.7527	2.88069	41.2583831276064+20.545865714528i
2.79	71.8195	11.1111	1.94788	28.4109672651119-12.8117015651611i
C04
Time	Data	FFT Freq	FFT Mag	FFT Complex			Max
0	175.309	0	398.679	6378.867645			7.93139
0.09	196.353	0.358423	1.22016	-19.4299529597946+1.89861477951394i
0.18	216.574	0.716846	6.80654	-34.6428708205313-103.247649305135i
0.27	207.39	1.07527	3.03651	-48.0640443182943-7.09012538128793i
0.36	209.779	1.43369	2.62904	-38.0253073882584+17.9863547452305i
0.45	189.949	1.79211	3.96756	-24.1569407727807-58.704967180835i
0.54	204.007	2.15054	6.20887	-41.7305680879192-90.1519314081751i
0.63	223.743	2.50896	7.93139	-101.901734945622+75.6321637111823i
0.72	207.743	2.86738	1.78934	-25.485232-13.044097i
0.81	183.066	3.22581	3.38295	49.3837681583228+22.1583185146049i
0.9	184.537	3.58423	4.74145	-42.1027616226709-63.1076248711585i
0.99	195.89	3.94265	1.65849	20.9824855286954+16.2446790522782i
1.08	196.787	4.30108	3.41363	-41.7688226117415+35.1922287452305i
1.17	199.243	4.6595	1.78176	8.90638139235904+27.0812366566754i
1.26	196.735	5.01792	3.40134	-16.788447468879+51.7672372318814i
1.35	193.853	5.37634	2.35407	-4.36693008288567+37.4111333877868i
1.44	190.14	5.73477	3.16268	-50.6028729999998
1.53	220.868	6.09319	2.35407	-4.36693008288571-37.4111333877868i
1.62	203.235	6.45161	3.40134	-16.7884474688791-51.7672372318815i
1.71	185.507	6.81004	1.78176	8.90638139235894-27.0812366566754i
1.8	208.522	7.16846	3.41363	-41.7688226117416-35.1922287452305i
1.89	217.404	7.52688	1.65849	20.9824855286954-16.2446790522783i
1.98	205.772	7.8853	4.74145	-42.1027616226708+63.1076248711584i
2.07	203.706	8.24373	3.38295	49.3837681583228-22.1583185146051i
2.16	191.522	8.60215	1.78934	-25.485232+13.044097i
2.25	197.919	8.96057	7.93139	-101.901734945622-75.6321637111821i
2.34	197.36	9.319	6.20887	-41.7305680879189+90.1519314081751i
2.43	201.574	9.67742	3.96756	-24.1569407727805+58.7049671808349i
2.52	189.522	10.0358	2.62904	-38.0253073882585-17.9863547452305i
2.61	209.088	10.3943	3.03651	-48.0640443182943+7.09012538128805i
2.7	186.588	10.7527	6.80654	-34.6428708205311+103.247649305135i
2.79	189.184	11.1111	1.22016	-19.4299529597946-1.89861477951393i
C05
Time	Data	FFT Freq	FFT Mag	FFT Complex			Max
0	80.0833	0	173.049	2768.791687			6.02805
0.09	73.75	0.358423	5.62792	-18.3170824807094+88.1640133043458i
0.18	98.125	0.716846	1.99104	-18.1192852759215-26.2018502465921i
0.27	100.333	1.07527	1.31101	8.65686790920449-19.1064377269736i
0.36	80.2083	1.43369	3.76384	-59.7717048898892+7.34587290827432i
0.45	69.5833	1.79211	6.02805	-21.9749427511742-93.9121006046562i
0.54	81.5417	2.15054	4.30736	-68.7309992015405+5.06953865212772i
0.63	86.5	2.50896	3.10912	-48.3384583020021+11.749149254359i
0.72	79.4583	2.86738	1.4838	23.6665649999999+1.875i
0.81	90.0417	3.22581	4.73951	-26.2774423657727+71.133769194597i
0.9	75.6667	3.58423	0.857895	6.17777548898343+12.2575295548495i
0.99	69.75	3.94265	4.93261	46.1529281336325-64.0199007707833i
1.08	89.375	4.30108	2.5706	33.2717048898891+24.1792469082743i
1.17	89.75	4.6595	1.1206	-7.14571720279024+16.4441138941776i
1.26	90.0833	5.01792	3.99304	62.3390129884782+13.9861406561297i
1.35	80.1667	5.37634	2.03994	-31.7561529403883+7.53999303186165i
1.44	92.4583	5.73477	2.13801	34.2081909999997
1.53	71.625	6.09319	2.03994	-31.7561529403884-7.53999303186161i
1.62	89.8333	6.45161	3.99304	62.3390129884783-13.9861406561299i
1.71	83.2917	6.81004	1.1206	-7.14571720279027-16.4441138941776i
1.8	105.375	7.16846	2.5706	33.2717048898891-24.1792469082744i
1.89	109.542	7.52688	4.93261	46.1529281336327+64.0199007707832i
1.98	83.3333	7.8853	0.857895	6.17777548898349-12.2575295548496i
2.07	90.6667	8.24373	4.73951	-26.2774423657729-71.133769194597i
2.16	97.6667	8.60215	1.4838	23.6665649999999-1.875i
2.25	83.9167	8.96057	3.10912	-48.3384583020022-11.749149254359i
2.34	85.0417	9.319	4.30736	-68.7309992015405-5.06953865212758i
2.43	99.7917	9.67742	6.02805	-21.9749427511739+93.9121006046563i
2.52	87.9583	10.0358	3.76384	-59.7717048898891-7.34587290827424i
2.61	94.5	10.3943	1.31101	8.65686790920453+19.1064377269737i
2.7	85.2917	10.7527	1.99104	-18.1192852759214+26.2018502465921i
2.79	74.0833	11.1111	5.62792	-18.3170824807097-88.1640133043458i
C06
Time	Data	FFT Freq	FFT Mag	FFT Complex			Max
0	20.6818	0	18.4929	295.886294			3.94546
0.09	4.86365	0.358423	1.77567	24.775182273013-13.9052228739711i
0.18	6.63635	0.716846	1.67717	24.2578772042934-11.4743107064647i
0.27	18.2614	1.07527	1.5176	15.1166593710418+19.0020938137476i
0.36	17.7614	1.43369	2.2266	-14.9584837330176-32.333076579013i
0.45	3.80682	1.79211	2.62386	41.9815485160118+0.124845369321727i
0.54	1.78412	2.15054	3.4796	-21.2148663396779+51.4730692060285i
0.63	15.1477	2.50896	2.0379	20.7546574526433+25.1479180394746i
0.72	10.7727	2.86738	3.07303	3.47723399999998+49.0454139999999i
0.81	5.9773	3.22581	3.94546	62.2596218369494-10.4305572740676i
0.9	12.3977	3.58423	1.63752	25.308226602203+6.77892282075438i
0.99	10.0341	3.94265	0.849879	-12.7420251002748-4.74849299717831i
1.08	5.09088	4.30108	1.25531	11.1402477330175+16.7123354209869i
1.17	8.73865	4.6595	0.652429	8.63046381369002+5.87238320768815i
1.26	9.98865	5.01792	0.65201	6.51253453318179+8.14965890826131i
1.35	9.38635	5.37634	0.753081	-2.41234016307422+11.8053375729275i
1.44	0.886353	5.73477	1.24006	-19.8410020000001
1.53	1.06818	6.09319	0.753081	-2.41234016307422-11.8053375729274i
1.62	16.4545	6.45161	0.65201	6.51253453318179-8.14965890826126i
1.71	20.6818	6.81004	0.652429	8.63046381368994-5.87238320768814i
1.8	8.44318	7.16846	1.25531	11.1402477330174-16.7123354209869i
1.89	7.67047	7.52688	0.849879	-12.7420251002748+4.74849299717842i
1.98	4.32953	7.8853	1.63752	25.308226602203-6.77892282075441i
2.07	0.636353	8.24373	3.94546	62.2596218369494+10.4305572740675i
2.16	2.07953	8.60215	3.07303	3.47723399999993-49.0454139999999i
2.25	13.4432	8.96057	2.0379	20.7546574526432-25.1479180394746i
2.34	10.4091	9.319	3.4796	-21.2148663396781-51.4730692060284i
2.43	10.125	9.67742	2.62386	41.9815485160118-0.124845369321819i
2.52	5.03412	10.0358	2.2266	-14.9584837330175+32.3330765790131i
2.61	8.84088	10.3943	1.5176	15.1166593710417-19.0020938137476i
2.7	5.2727	10.7527	1.67717	24.2578772042934+11.4743107064646i
2.79	19.1818	11.1111	1.77567	24.7751822730131+13.9052228739711i
C07
Time	Data	FFT Freq	FFT Mag	FFT Complex			Max
0	150.312	0	292.84	4685.4375			5.10353
0.09	117.938	0.358423	3.37681	-26.8892425356375-46.8626019081117i
0.18	146	0.716846	2.18719	-11.5553598320444+33.0322662533862i
0.27	148.062	1.07527	1.50992	-22.3723746063518+9.11686769455007i
0.36	145.688	1.43369	5.10353	-17.3562860531805+79.7905528139237i
0.45	149.875	1.79211	2.02016	-30.930110679164-9.38514917228399i
0.54	153.625	2.15054	2.71134	22.7609851719558+36.9308863562228i
0.63	150.312	2.50896	2.91499	-23.016604946219+40.564867048978i
0.72	149.125	2.86738	1.52962	-21.1875+12.25i
0.81	148.625	3.22581	2.62774	11.1874437200305+40.5280810829822i
0.9	148.75	3.58423	1.20095	16.9099563740626+9.1257998285896i
0.99	149.688	3.94265	3.30678	15.5498323814441+50.5717555065849i
1.08	146.375	4.30108	1.83469	16.2312860531805-24.4594471860763i
1.17	150.812	4.6595	2.50759	36.714070670934+16.1803740912171i
1.26	158.938	5.01792	2.35815	32.134418286026-19.772820274247i
1.35	151.812	5.37634	4.41885	65.2569859949637+27.2072138436908i
1.44	147.125	5.73477	0.144531	-2.3125
1.53	154.938	6.09319	4.41885	65.2569859949637-27.2072138436909i
1.62	127.5	6.45161	2.35815	32.134418286026+19.772820274247i
1.71	142.438	6.81004	2.50759	36.714070670934-16.1803740912172i
1.8	141.375	7.16846	1.83469	16.2312860531805+24.4594471860763i
1.89	152.875	7.52688	3.30678	15.5498323814441-50.5717555065849i
1.98	149.312	7.8853	1.20095	16.9099563740626-9.12579982858957i
2.07	144.938	8.24373	2.62774	11.1874437200304-40.5280810829823i
2.16	133.25	8.60215	1.52962	-21.1875-12.25i
2.25	145.688	8.96057	2.91499	-23.0166049462191-40.5648670489779i
2.34	142.375	9.319	2.71134	22.7609851719558-36.9308863562228i
2.43	145	9.67742	2.02016	-30.9301106791639+9.38514917228402i
2.52	146.938	10.0358	5.10353	-17.3562860531806-79.7905528139237i
2.61	145.062	10.3943	1.50992	-22.3723746063518-9.11686769455002i
2.7	154.875	10.7527	2.18719	-11.5553598320444-33.0322662533862i
2.79	145.812	11.1111	3.37681	-26.8892425356374+46.8626019081117i
C09
Time	Data	FFT Freq	FFT Mag	FFT Complex			Max
0	32.7917	0	59.5278	952.44458			3.82322
0.09	21.0417	0.358423	3.82322	61.1432469562362+1.8621398645985i
0.18	33.6805	0.716846	0.797597	-11.0017965702836+6.46666524945424i
0.27	37.75	1.07527	0.595329	-7.85792919790197+5.38364712602597i
0.36	45.0139	1.43369	3.11736	-49.5019600086774-6.11095552760547i
0.45	27.25	1.79211	2.41236	-33.6673911706694-18.8758722390184i
0.54	23.9445	2.15054	2.34221	-21.2027901584834+30.9005012543296i
0.63	28.8472	2.50896	1.21952	15.5399248334909+11.8001834757147i
0.72	33.4861	2.86738	3.65263	34.902832+46.8749999999999i
0.81	29.3472	3.22581	0.82574	4.84855669824682-12.2900004134951i
0.9	30.8611	3.58423	0.206826	-2.16873670197359+2.49950636484602i
0.99	25.0555	3.94265	1.47518	10.7482983476178-21.0136464189946i
1.08	32.4861	4.30108	0.748741	0.91858600867738+11.9445864723943i
1.17	22.1111	4.6595	2.6096	27.1295164924234+31.7389069104128i
1.26	25.2778	5.01792	1.252	-19.126432569259+5.95483035997046i
1.35	32.9305	5.37634	1.12126	17.1157770405563+5.37582993975206i
1.44	20.9167	5.73477	2.57813	41.2500000000001
1.53	20.6528	6.09319	1.12126	17.1157770405563-5.37582993975204i
1.62	23.1667	6.45161	1.252	-19.1264325692591-5.95483035997042i
1.71	31.75	6.81004	2.6096	27.1295164924233-31.7389069104129i
1.8	31.0139	7.16846	0.748741	0.91858600867738-11.9445864723944i
1.89	26.3889	7.52688	1.47518	10.7482983476179+21.0136464189946i
1.98	29.5833	7.8853	0.206826	-2.16873670197361-2.49950636484603i
2.07	25.5417	8.24373	0.82574	4.84855669824686+12.2900004134952i
2.16	33.5972	8.60215	3.65263	34.902832-46.8749999999999i
2.25	21.1945	8.96057	1.21952	15.5399248334909-11.8001834757147i
2.34	32.2917	9.319	2.34221	-21.2027901584835-30.9005012543296i
2.43	38.9445	9.67742	2.41236	-33.6673911706693+18.8758722390185i
2.52	36.5695	10.0358	3.11736	-49.5019600086774+6.11095552760552i
2.61	36.375	10.3943	0.595329	-7.85792919790203-5.38364712602589i
2.7	32.1667	10.7527	0.797597	-11.0017965702836-6.46666524945428i
2.79	30.4167	11.1111	3.82322	61.1432469562361-1.86213986459864i
C11
Time	Data	FFT Freq	FFT Mag	FFT Complex			Max
0	145.542	0	284.654	4554.458344			2.6784
0.09	142.083	0.358423	0.951897	-6.03365253513214+13.9842202899164i
0.18	139.208	0.716846	1.79862	-7.08398314161034+27.8923769604718i
0.27	139.917	1.07527	1.23865	6.97115451266929+18.5518205246566i
0.36	126.458	1.43369	1.62616	17.4991592098158+19.2547753914135i
0.45	142.083	1.79211	1.59608	16.1208555188079-19.8058903260733i
0.54	143.375	2.15054	2.6784	30.0907097325367-30.5129924864274i
0.63	149.292	2.50896	1.82246	-29.0952232071573-1.93350282203041i
0.72	142.5	2.86738	0.575633	-2.875+8.74990400000001i
0.81	139.708	3.22581	0.612135	-0.661149476569948-9.77181501463901i
0.9	140.125	3.58423	2.46724	34.3119563648116+19.5200669818784i
0.99	146.417	3.94265	1.41512	-10.9006135861656+19.8452692602085i
1.08	142.625	4.30108	2.04664	32.5840887901841+3.25477539141353i
1.17	144.75	4.6595	0.621661	3.00358898127223+9.48223052892946i
1.26	137.875	5.01792	0.936885	-8.65205895573799-12.2411875712223i
1.35	143.25	5.37634	1.2134	-4.4049602077244-18.9080894847009i
1.44	148.667	5.73477	2.42969	-38.8750960000002
1.53	141.083	6.09319	1.2134	-4.40496020772433+18.9080894847009i
1.62	135.167	6.45161	0.936885	-8.652058955738+12.2411875712223i
1.71	145.833	6.81004	0.621661	3.00358898127218-9.48223052892947i
1.8	137.875	7.16846	2.04664	32.5840887901841-3.25477539141354i
1.89	144.333	7.52688	1.41512	-10.9006135861657-19.8452692602085i
1.98	149.167	7.8853	2.46724	34.3119563648116-19.5200669818785i
2.07	140.083	8.24373	0.612135	-0.661149476569918+9.77181501463897i
2.16	139.542	8.60215	0.575633	-2.875-8.74990400000001i
2.25	142.458	8.96057	1.82246	-29.0952232071573+1.93350282203048i
2.34	146.667	9.319	2.6784	30.0907097325368+30.5129924864274i
2.43	142.875	9.67742	1.59608	16.120855518808+19.8058903260732i
2.52	144.25	10.0358	1.62616	17.4991592098158-19.2547753914135i
2.61	147.458	10.3943	1.23865	6.97115451266923-18.5518205246566i
2.7	138.75	10.7527	1.79862	-7.08398314161038-27.8923769604718i
2.79	145.042	11.1111	0.951897	-6.03365253513216-13.9842202899164i
C12
Time	Data	FFT Freq	FFT Mag	FFT Complex			Max
0	46.0139	0	95.8394	1533.43042			8.70308
0.09	62.3333	0.358423	4.65445	-70.83018216832+23.0009297316908i
0.18	47.9722	0.716846	2.04706	32.1186064112367+6.41478157993008i
0.27	60.125	1.07527	8.70308	102.829392808996-93.8962110666401i
0.36	30.9028	1.43369	4.2255	-42.3787310355745-52.6771203146598i
0.45	39.5833	1.79211	3.18417	43.8041162212773-26.0148572824315i
0.54	45.2083	2.15054	4.75164	49.9613755650941+57.3047900860028i
0.63	31.0555	2.50896	5.09254	-20.1230533128257-78.9566880865782i
0.72	22.75	2.86738	5.15877	-29.5138549999999+77.083313i
0.81	50.0417	3.22581	3.48466	-44.134688641628+34.069099638023i
0.9	50.7083	3.58423	1.7706	-27.8368435871232+5.26091812825879i
0.99	76.2222	3.94265	3.48731	13.8139020459311-54.0599517300039i
1.08	47.1805	4.30108	4.03769	44.0454790355742-47.2604943146599i
1.17	55.125	4.6595	4.37929	-50.2373294615405-48.8448281357241i
1.26	54.7222	5.01792	2.52837	38.7571056107924+11.5933216221865i
1.35	58.9028	5.37634	1.83853	-19.7886614918905-21.7654771652201i
1.44	51.5972	5.73477	6.3724	-101.958374
1.53	26.3055	6.09319	1.83853	-19.7886614918905+21.76547716522i
1.62	46.0278	6.45161	2.52837	38.7571056107924-11.5933216221865i
1.71	59.8055	6.81004	4.37929	-50.2373294615403+48.8448281357242i
1.8	61.8195	7.16846	4.03769	44.0454790355743+47.2604943146598i
1.89	62.0139	7.52688	3.48731	13.8139020459312+54.0599517300038i
1.98	38.8195	7.8853	1.7706	-27.8368435871232-5.26091812825863i
2.07	53.2778	8.24373	3.48466	-44.1346886416281-34.0690996380229i
2.16	51.6111	8.60215	5.15877	-29.513855-77.083313i
2.25	48.8611	8.96057	5.09254	-20.1230533128256+78.9566880865781i
2.34	42.9583	9.319	4.75164	49.9613755650939-57.3047900860029i
2.43	60.4861	9.67742	3.18417	43.8041162212774+26.0148572824314i
2.52	31.2361	10.0358	4.2255	-42.3787310355743+52.6771203146599i
2.61	26.0417	10.3943	8.70308	102.829392808996+93.8962110666399i
2.7	46.2083	10.7527	2.04706	32.1186064112366-6.41478157993015i
2.79	47.5139	11.1111	4.65445	-70.8301821683199-23.0009297316905i
C14
Time	Data	FFT Freq	FFT Mag	FFT Complex			Max
0	147.056	0	299.351	4789.611208			3.52156
0.09	143.486	0.358423	3.52156	-22.8398130870649+51.5082415180101i
0.18	149.667	0.716846	1.54588	22.4327305388236+10.4185988928386i
0.27	153.25	1.07527	2.47175	-34.2810812573748+19.7192337062881i
0.36	144.111	1.43369	3.05484	-37.2929225720581-31.5950112375879i
0.45	149.111	1.79211	2.31342	-8.47819508755716-36.0306757604105i
0.54	139.139	2.15054	0.272832	1.63876646750876+4.04603965909555i
0.63	145.931	2.50896	0.408458	-3.62641875668339+5.43687836342349i
0.72	149.083	2.86738	1.10148	17.4722309999997-2.30560500000001i
0.81	144.694	3.22581	2.44364	28.9229119538865+26.3084056681529i
0.9	144.444	3.58423	1.56592	-24.7694740425534-3.77025257404198i
0.99	152.333	3.94265	2.53009	12.5564127505718+38.4847971438882i
1.08	142.694	4.30108	1.34395	16.0150925720583+14.3494447624122i
1.17	147.986	4.6595	0.778614	-10.8682600925881-6.08920459824521i
1.26	155.5	5.01792	0.819396	9.19797703622103-9.34227334029901i
1.35	147.944	5.37634	1.85513	-10.6079724231899-27.7217263860925i
1.44	153.208	5.73477	0.326385	5.22216600000002
1.53	155.347	6.09319	1.85513	-10.6079724231898+27.7217263860925i
1.62	155.972	6.45161	0.819396	9.19797703622105+9.34227334029899i
1.71	149.194	6.81004	0.778614	-10.8682600925881+6.08920459824525i
1.8	158.917	7.16846	1.34395	16.0150925720583-14.3494447624123i
1.89	155.694	7.52688	2.53009	12.5564127505717-38.4847971438883i
1.98	145.333	7.8853	1.56592	-24.7694740425534+3.77025257404205i
2.07	143.694	8.24373	2.44364	28.9229119538865-26.308405668153i
2.16	149.056	8.60215	1.10148	17.4722309999997+2.30560500000001i
2.25	148.722	8.96057	0.408458	-3.62641875668338-5.43687836342353i
2.34	156.389	9.319	0.272832	1.63876646750872-4.04603965909555i
2.43	155.167	9.67742	2.31342	-8.47819508755702+36.0306757604105i
2.52	163.319	10.0358	3.05484	-37.292922572058+31.5950112375879i
2.61	152.208	10.3943	2.47175	-34.2810812573748-19.7192337062881i
2.7	143.528	10.7527	1.54588	22.4327305388236-10.4185988928387i
2.79	147.431	11.1111	3.52156	-22.8398130870651-51.5082415180101i
C17
Time	Data	FFT Freq	FFT Mag	FFT Complex			Max
0	138.042	0	250.945	4015.125029			3.35607
0.09	123.333	0.358423	0.714112	0.217467481758986-11.4237267545379i
0.18	126.833	0.716846	0.400214	3.20233296700714+5.54516319696223i
0.27	125.792	1.07527	2.54441	40.4895016810943-4.23687368485729i
0.36	119.375	1.43369	1.48052	-21.1979574022925-10.5728268778788i
0.45	127.417	1.79211	2.82994	34.8622426154627+28.8931503225488i
0.54	126.5	2.15054	2.7827	15.6674207989235-41.6755339735127i
0.63	127.792	2.50896	0.236555	2.32970121750352-2.98291662776563i
0.72	118.917	2.86738	1.1926	14.083343+12.8750600000001i
0.81	123.708	3.22581	0.449552	-3.40410651281626+6.33631785068259i
0.9	126.25	3.58423	0.443774	7.08669548970841-0.440657811090585i
0.99	129.5	3.94265	3.35607	53.64893793493-2.27243119251479i
1.08	143.167	4.30108	0.534146	0.781393402292592+8.51054712212123i
1.17	121.417	4.6595	2.67841	29.5200810029012+31.0657599444611i
1.26	124.792	5.01792	2.28664	20.3767987443607-30.3865846406157i
1.35	118.625	5.37634	0.503617	-0.664073420834637+8.03046686829238i
1.44	118.417	5.73477	0.513025	8.20840500000008
1.53	128.208	6.09319	0.503617	-0.664073420834691-8.0304668682923i
1.62	125.792	6.45161	2.28664	20.3767987443608+30.3865846406156i
1.71	127.417	6.81004	2.67841	29.5200810029011-31.0657599444611i
1.8	126.75	7.16846	0.534146	0.78139340229259-8.51054712212126i
1.89	125.833	7.52688	3.35607	53.64893793493+2.2724311925147i
1.98	121.208	7.8853	0.443774	7.08669548970845+0.440657811090581i
2.07	129.75	8.24373	0.449552	-3.40410651281625-6.33631785068253i
2.16	125.958	8.60215	1.1926	14.083343-12.8750600000001i
2.25	118.875	8.96057	0.236555	2.32970121750351+2.98291662776567i
2.34	125.292	9.319	2.7827	15.6674207989236+41.6755339735127i
2.43	125.625	9.67742	2.82994	34.8622426154626-28.8931503225489i
2.52	122.25	10.0358	1.48052	-21.1979574022925+10.5728268778788i
2.61	126.5	10.3943	2.54441	40.4895016810943+4.23687368485722i
2.7	122.125	10.7527	0.400214	3.20233296700715-5.54516319696217i
2.79	123.667	11.1111	0.714112	0.217467481759041+11.4237267545379i
C18
Time	Data	FFT Freq	FFT Mag	FFT Complex			Max
0	65.5769	0	142.361	2277.778746			4.0084
0.09	66.6539	0.358423	2.49814	-39.177994959186-7.9188009086298i
0.18	75.1346	0.716846	0.432391	1.61141485736668-6.72797434898319i
0.27	66.8077	1.07527	2.10806	31.1261372509259+12.9923593944314i
0.36	65.7789	1.43369	3.86646	-45.2262749857034+42.2096172110211i
0.45	68.3942	1.79211	2.24768	24.544894709908-26.2844359608003i
0.54	77.2692	2.15054	1.58707	-23.3016617027208-10.0918647094873i
0.63	72.625	2.50896	1.24206	-18.5367616281336-7.16417079647052i
0.72	69.9904	2.86738	2.09242	-16.576966-29.086548i
0.81	69.6154	3.22581	2.84163	-3.23122483937303+45.3510780553734i
0.9	71.1058	3.58423	0.779729	-8.03748661210158-9.54153295065809i
0.99	71.25	3.94265	0.300959	2.15642887030127+4.30549832735901i
1.08	72.1923	4.30108	0.781196	12.2261509857035-2.59799878897898i
1.17	84.6827	4.6595	1.82428	27.4432557318395+9.94140566920487i
1.26	77.875	5.01792	4.0084	-4.50297854254427+63.9761654098461i
1.35	67.0961	5.37634	1.76134	-25.5556951362818+11.8784079298285i
1.44	65.7308	5.73477	0.577518	-9.24029400000018
1.53	70.8461	6.09319	1.76134	-25.5556951362818-11.8784079298284i
1.62	71.9327	6.45161	4.0084	-4.50297854254442-63.9761654098461i
1.71	68.5769	6.81004	1.82428	27.4432557318394-9.94140566920492i
1.8	86.8269	7.16846	0.781196	12.2261509857036+2.59799878897893i
1.89	77.1539	7.52688	0.300959	2.15642887030127-4.30549832735898i
1.98	75.9711	7.8853	0.779729	-8.03748661210156+9.54153295065808i
2.07	64.6539	8.24373	2.84163	-3.23122483937316-45.3510780553734i
2.16	69.875	8.60215	2.09242	-16.576966+29.086548i
2.25	68.875	8.96057	1.24206	-18.5367616281336+7.16417079647054i
2.34	58.3365	9.319	1.58707	-23.3016617027208+10.0918647094874i
2.43	75.125	9.67742	2.24768	24.5448947099081+26.2844359608002i
2.52	62.875	10.0358	3.86646	-45.2262749857035-42.2096172110211i
2.61	80.0769	10.3943	2.10806	31.1261372509259-12.9923593944314i
2.7	67.7981	10.7527	0.432391	1.61141485736666+6.72797434898318i
2.79	71.0769	11.1111	2.49814	-39.1779949591859+7.9188009086299i
C20
Time	Data	FFT Freq	FFT Mag	FFT Complex			Max
0	144.261	0	284.341	4549.454591			8.64458
0.09	165.068	0.358423	3.3319	52.8204843353629+7.21132798869274i
0.18	142.341	0.716846	3.9173	-0.583729790283751+62.6740520211106i
0.27	133.182	1.07527	4.16329	66.5725994355107-2.31126455026937i
0.36	115.739	1.43369	7.81979	103.652439568757+70.0739762596354i
0.45	143.011	1.79211	0.602857	-7.40753707817417-6.17804247135855i
0.54	145.807	2.15054	1.14443	-3.35774304056566-18.0004105590711i
0.63	141.432	2.50896	5.53579	-80.4463177417923-37.0609089900377i
0.72	146.909	2.86738	6.12581	-13.3295620000002-97.102265i
0.81	149.773	3.22581	3.6387	-54.1728457320446+21.325724818096i
0.9	139.841	3.58423	4.40708	-63.2238696965626-31.2227117197871i
0.99	139.114	3.94265	3.42402	53.7480853202624-10.604769950186i
1.08	143.83	4.30108	4.67976	-74.8116175687572-3.1078457403644i
1.17	142.898	4.6595	8.64458	3.01038686898374-138.280583757152i
1.26	139.943	5.01792	2.15254	29.8471065274119-17.1846011396056i
1.35	143.977	5.37634	5.84914	-25.8521434081089-89.9446299312287i
1.44	143.227	5.73477	5.87358	93.9772329999996
1.53	138.25	6.09319	5.84914	-25.8521434081087+89.9446299312286i
1.62	140.636	6.45161	2.15254	29.8471065274119+17.1846011396055i
1.71	95.4773	6.81004	8.64458	3.01038686898416+138.280583757152i
1.8	160.875	7.16846	4.67976	-74.8116175687573+3.1078457403646i
1.89	138.5	7.52688	3.42402	53.7480853202625+10.6047699501858i
1.98	138.523	7.8853	4.40708	-63.2238696965625+31.2227117197873i
2.07	150.75	8.24373	3.6387	-54.1728457320446-21.3257248180958i
2.16	149.909	8.60215	6.12581	-13.3295620000001+97.102265i
2.25	147.83	8.96057	5.53579	-80.4463177417923+37.060908990038i
2.34	142.648	9.319	1.14443	-3.35774304056563+18.0004105590711i
2.43	121.5	9.67742	0.602857	-7.40753707817431+6.17804247135866i
2.52	149.443	10.0358	7.81979	103.652439568757-70.0739762596356i
2.61	137.091	10.3943	4.16329	66.5725994355106+2.3112645502692i
2.7	177.784	10.7527	3.9173	-0.583729790283909-62.6740520211106i
2.79	139.886	11.1111	3.3319	52.8204843353629-7.21132798869291i
C21
Time	Data	FFT Freq	FFT Mag	FFT Complex			Max
0	140.648	0	276.629	4426.068203			3.31493
0.09	137.989	0.358423	1.34092	5.53255312888823-20.7291543609962i
0.18	146.318	0.716846	1.2934	-11.8398247289431+16.9728090122682i
0.27	137.375	1.07527	1.77299	-26.832064174429-9.20707814997236i
0.36	133.739	1.43369	2.10616	-22.334250966846-25.2344014656911i
0.45	149.432	1.79211	3.31493	-5.28458839358836-52.7750308804021i
0.54	131.648	2.15054	0.956151	15.2285300271788+1.46062522198612i
0.63	139.227	2.50896	1.89847	-4.9386610745846-29.9714153139809i
0.72	144.557	2.86738	2.16214	5.10229400000001-34.2159730000003i
0.81	135.761	3.22581	1.79441	28.0084040702837+6.31068311827509i
0.9	142.398	3.58423	3.25563	-50.2739769640926-13.6344138674778i
0.99	143.318	3.94265	1.79558	12.6914319229919+25.7739905538842i
1.08	132.443	4.30108	3.0427	28.5614269668459+39.4246585343088i
1.17	138.409	4.6595	1.84572	16.0580630184529-24.7840131469812i
1.26	144.239	5.01792	2.01384	26.0669076658566-18.9403460771958i
1.35	140.784	5.37634	1.47796	12.1283895019848-20.3003083600352i
1.44	135.977	5.73477	1.18182	18.9090889999998
1.53	136.239	6.09319	1.47796	12.1283895019849+20.3003083600352i
1.62	138.784	6.45161	2.01384	26.0669076658567+18.9403460771957i
1.71	127.307	6.81004	1.84572	16.058063018453+24.7840131469811i
1.8	141.33	7.16846	3.0427	28.5614269668458-39.4246585343088i
1.89	145.068	7.52688	1.79558	12.6914319229919-25.7739905538843i
1.98	128.58	7.8853	3.25563	-50.2739769640925+13.6344138674779i
2.07	131.443	8.24373	1.79441	28.0084040702837-6.31068311827521i
2.16	137.273	8.60215	2.16214	5.10229400000005+34.2159730000003i
2.25	137.955	8.96057	1.89847	-4.93866107458447+29.971415313981i
2.34	143.011	9.319	0.956151	15.2285300271788-1.46062522198616i
2.43	140.83	9.67742	3.31493	-5.28458839358818+52.7750308804021i
2.52	147.83	10.0358	2.10616	-22.334250966846+25.2344014656912i
2.61	138.045	10.3943	1.77299	-26.832064174429+9.2070781499725i
2.7	133.716	10.7527	1.2934	-11.8398247289431-16.9728090122682i
2.79	124.398	11.1111	1.34092	5.53255312888831+20.7291543609963i
C22
Time	Data	FFT Freq	FFT Mag	FFT Complex			Max
0	100.55	0	208.122	3329.950132			7.39331
0.09	100.45	0.358423	7.39331	-89.6877373071903-77.1319123510422i
0.18	104.925	0.716846	3.53592	28.0459407269898-49.1337463352682i
0.27	100.35	1.07527	4.48267	64.8661926107638+30.6028224574157i
0.36	106.2	1.43369	4.49561	15.4969764591028+70.2404953670524i
0.45	100.075	1.79211	4.92293	-76.8877287401938+17.102224538426i
0.54	109.1	2.15054	4.8381	-61.1758786842326-47.4315793464958i
0.63	104.5	2.50896	5.11522	26.426348829367-77.4597704192214i
0.72	111.65	2.86738	6.88247	109.099976-14.950012i
0.81	112.325	3.22581	7.09518	16.8925768490867+112.259052271944i
0.9	109.575	3.58423	5.21596	-53.536186373099+64.0208757189724i
0.99	107.7	3.94265	7.02445	-106.356043442828-36.3343206893943i
1.08	103.65	4.30108	6.00432	24.0529515408971-93.0093846329475i
1.17	115.525	4.6595	4.06675	61.3850236049408-21.5808438828029i
1.26	106.425	5.01792	6.56591	47.6658843303416+93.6185167301996i
1.35	105.775	5.37634	5.49884	-26.0385364039455+84.039981227725i
1.44	116.725	5.73477	4.55313	-72.850036
1.53	108.675	6.09319	5.49884	-26.0385364039458-84.0399812277249i
1.62	103.9	6.45161	6.56591	47.6658843303414-93.6185167301997i
1.71	108.825	6.81004	4.06675	61.3850236049408+21.5808438828027i
1.8	109.975	7.16846	6.00432	24.0529515408973+93.0093846329475i
1.89	108.925	7.52688	7.02445	-106.356043442828+36.3343206893946i
1.98	106.875	7.8853	5.21596	-53.5361863730991-64.0208757189723i
2.07	102.125	8.24373	7.09518	16.8925768490863-112.259052271944i
2.16	115.375	8.60215	6.88247	109.099976+14.950012i
2.25	110.15	8.96057	5.11522	26.4263488293672+77.4597704192213i
2.34	20.65	9.319	4.8381	-61.1758786842325+47.4315793464958i
2.43	110.275	9.67742	4.92293	-76.8877287401939-17.1022245384258i
2.52	104.7	10.0358	4.49561	15.4969764591027-70.2404953670523i
2.61	102.05	10.3943	4.48267	64.8661926107637-30.6028224574159i
2.7	98.275	10.7527	3.53592	28.0459407269898+49.1337463352682i
2.79	103.675	11.1111	7.39331	-89.68773730719+77.1319123510424i
D01
Time	Data	FFT Freq	FFT Mag	FFT Complex			Max
0	100.438	0	211.773	3388.375			5.47458
0.09	104.062	0.358423	0.863659	-2.98061894281426+13.4932628699369i
0.18	111.5	0.716846	0.373877	3.12078690509604+5.10347466639488i
0.27	110.812	1.07527	1.1335	-16.4831563410686+7.56424700743164i
0.36	98.875	1.43369	1.97423	-1.40640783230888-31.556349186104i
0.45	107.75	1.79211	1.51829	-24.2737056780489+0.957833514274856i
0.54	101.375	2.15054	3.82119	-56.580870658791-23.1642628878205i
0.63	100.188	2.50896	1.43747	16.8576223068001-15.6459548108176i
0.72	109.188	2.86738	2.07363	21.375-25.375i
0.81	109.438	3.22581	1.65721	-25.6445380547019+6.73982779442623i
0.9	109.938	3.58423	5.47458	55.6525697998919+67.6414549690479i
0.99	92.6875	3.94265	4.28805	-59.3241303925202+34.4646030513053i
1.08	109.5	4.30108	0.475409	-7.59359216769115+0.443650813895953i
1.17	110.875	4.6595	1.81801	8.26639107828589-27.8887687398257i
1.26	100.875	5.01792	1.90955	6.55751395380302-29.8408074767365i
1.35	98.8125	5.37634	1.4046	-22.417863975932-1.58073980910704i
1.44	116.188	5.73477	2.21094	35.375
1.53	102.25	6.09319	1.4046	-22.417863975932+1.58073980910706i
1.62	109.688	6.45161	1.90955	6.55751395380309+29.8408074767365i
1.71	115.562	6.81004	1.81801	8.26639107828596+27.8887687398256i
1.8	103.188	7.16846	0.475409	-7.59359216769115-0.443650813895959i
1.89	93.875	7.52688	4.28805	-59.3241303925203-34.4646030513052i
1.98	109.938	7.8853	5.47458	55.6525697998918-67.6414549690481i
2.07	105.812	8.24373	1.65721	-25.644538054702-6.73982779442619i
2.16	105.25	8.60215	2.07363	21.375+25.375i
2.25	116.312	8.96057	1.43747	16.8576223068001+15.6459548108175i
2.34	99.5	9.319	3.82119	-56.5808706587909+23.1642628878207i
2.43	98.125	9.67742	1.51829	-24.2737056780489-0.957833514274828i
2.52	124	10.0358	1.97423	-1.40640783230882+31.556349186104i
2.61	106.375	10.3943	1.1335	-16.4831563410686-7.56424700743165i
2.7	102.438	10.7527	0.373877	3.12078690509608-5.1034746663949i
2.79	103.562	11.1111	0.863659	-2.98061894281432-13.493262869937i
D06
Time	Data	FFT Freq	FFT Mag	FFT Complex			Max
0	61	0	85.9422	1375.074982			7.7931
0.09	40.625	0.358423	4.90285	72.5183338930863-29.913074258403i
0.18	40.825	0.716846	3.32672	34.1865586346486+40.7976741111104i
0.27	46.925	1.07527	2.57523	-15.664071186716+38.1100386416168i
0.36	41.075	1.43369	5.48263	62.207689857956-61.8495586963568i
0.45	42.375	1.79211	2.7387	13.646339833009+41.640159061155i
0.54	45.225	2.15054	5.52434	76.798887033035+43.7563617758306i
0.63	50.275	2.50896	2.94291	33.561972761665-33.0262468318758i
0.72	34.3	2.86738	4.70651	-10.975066+74.5000600000001i
0.81	37.95	3.22581	7.7931	72.4222367524848+101.501381533381i
0.9	68.075	3.58423	0.941226	-1.72333151666977-14.9606806219968i
0.99	47.45	3.94265	4.445	-20.0428167192573+68.2373724274746i
1.08	33.225	4.30108	3.82755	-46.7576178579559-39.5495706963568i
1.17	16.1	4.6595	4.29857	64.3923682691398+24.164484842248i
1.26	57.1	5.01792	0.730573	7.93783784898626+8.58063171328296i
1.35	34.3	5.37634	5.32159	-84.8343636034111+7.27149894116604i
1.44	44	5.73477	3.84844	61.5751020000001
1.53	51.85	6.09319	5.32159	-84.8343636034112-7.27149894116558i
1.62	42.175	6.45161	0.730573	7.93783784898622-8.58063171328289i
1.71	31.675	6.81004	4.29857	64.3923682691396-24.164484842248i
1.8	48.725	7.16846	3.82755	-46.7576178579559+39.5495706963569i
1.89	15.3	7.52688	4.445	-20.0428167192576-68.2373724274744i
1.98	38.025	7.8853	0.941226	-1.72333151666979+14.9606806219969i
2.07	29.325	8.24373	7.7931	72.4222367524845-101.501381533382i
2.16	41.4	8.60215	4.70651	-10.9750660000001-74.5000600000001i
2.25	52.325	8.96057	2.94291	33.561972761665+33.0262468318757i
2.34	36.825	9.319	5.52434	76.7988870330349-43.7563617758307i
2.43	55.425	9.67742	2.7387	13.6463398330089-41.6401590611551i
2.52	49.95	10.0358	5.48263	62.207689857956+61.8495586963568i
2.61	34.6	10.3943	2.57523	-15.6640711867162-38.1100386416167i
2.7	36.4	10.7527	3.32672	34.1865586346485-40.7976741111104i
2.79	70.25	11.1111	4.90285	72.5183338930864+29.9130742584027i
D07
Time	Data	FFT Freq	FFT Mag	FFT Complex			Max
0	146.327	0	269.748	4315.961672			4.93162
0.09	137.644	0.358423	3.36268	51.5245046506213+15.4910149520252i
0.18	137.692	0.716846	2.15395	22.0559871915187+26.4811024491633i
0.27	127.413	1.07527	1.93557	26.6094275728785-15.8437972546357i
0.36	123.904	1.43369	1.91657	23.143682137952+20.1176484758839i
0.45	156.885	1.79211	4.39796	35.3257744403045+60.8575812327704i
0.54	127.846	2.15054	0.805344	9.4964455651168-8.70940835372246i
0.63	124.231	2.50896	2.38199	38.1113416686995-0.182059561262037i
0.72	134.692	2.86738	2.21998	16.8846129999997-31.2499690000002i
0.81	134.644	3.22581	2.58234	-37.6179404385988-17.0888187823828i
0.9	127.346	3.58423	4.93162	-58.9725861428348+52.4248989208656i
0.99	131.221	3.94265	2.70156	24.1085770068791+35.8772257797869i
1.08	148.327	4.30108	1.3799	-4.29749013795194+21.656162475884i
1.17	129.356	4.6595	2.07603	30.6956628992919-12.692958770193i
1.26	135.654	5.01792	3.81483	44.6509893861993-41.6154262762487i
1.35	129.702	5.37634	2.02986	-28.8342518000757+14.9464096683304i
1.44	128.837	5.73477	1.20433	-19.2692259999999
1.53	132.288	6.09319	2.02986	-28.8342518000758-14.9464096683303i
1.62	138.587	6.45161	3.81483	44.6509893861994+41.6154262762486i
1.71	128.365	6.81004	2.07603	30.6956628992919+12.692958770193i
1.8	128.24	7.16846	1.3799	-4.29749013795199-21.656162475884i
1.89	132.067	7.52688	2.70156	24.1085770068789-35.8772257797869i
1.98	127.51	7.8853	4.93162	-58.9725861428349-52.4248989208655i
2.07	143.942	8.24373	2.58234	-37.6179404385988+17.088818782383i
2.16	136.163	8.60215	2.21998	16.8846129999997+31.2499690000002i
2.25	142.606	8.96057	2.38199	38.1113416686995+0.182059561261951i
2.34	129.625	9.319	0.805344	9.49644556511677+8.70940835372243i
2.43	134.856	9.67742	4.39796	35.3257744403042-60.8575812327705i
2.52	136.125	10.0358	1.91657	23.1436821379519-20.117648475884i
2.61	133.942	10.3943	1.93557	26.6094275728785+15.8437972546356i
2.7	141.471	10.7527	2.15395	22.0559871915187-26.4811024491634i
2.79	148.452	11.1111	3.36268	51.5245046506212-15.4910149520253i
D10
Time	Data	FFT Freq	FFT Mag	FFT Complex			Max
0	69.0588	0	136.83	2189.286864			3.4938
0.09	73.3015	0.358423	2.50553	-7.57328165600812-39.3666710231335i
0.18	66.7794	0.716846	3.4938	5.51130301479125-55.6284090844911i
0.27	71.375	1.07527	1.97317	-4.71449257619868-31.2167895953119i
0.36	72.8677	1.43369	2.42092	25.5455694636044+29.1170373595999i
0.45	75.5735	1.79211	2.94366	42.7886032503271+19.6825520646593i
0.54	73.647	2.15054	0.982998	-12.4542949749372-9.60519460210285i
0.63	76.2427	2.50896	0.563567	8.88169278281498-1.55664141629142i
0.72	71.3383	2.86738	1.6002	15.742678+20.191284i
0.81	65.8235	3.22581	2.19145	25.7251283406921-23.8254223399747i
0.9	53.7941	3.58423	0.750218	2.272886347549+11.7863306022476i
0.99	75.4927	3.94265	3.18982	3.91337902256469+50.8868165010445i
1.08	65.7427	4.30108	1.16691	-17.192787463604-7.27993664040004i
1.17	70.647	4.6595	2.22761	-32.3240552881647+15.0164285879702i
1.26	72.1691	5.01792	1.86063	-29.0652463874028+6.43938411985959i
1.35	72.125	5.37634	2.22846	5.71513812397261-35.1943861999199i
1.44	63.7573	5.73477	2.80928	-44.948488
1.53	71.0515	6.09319	2.22846	5.71513812397275+35.1943861999199i
1.62	66.9191	6.45161	1.86063	-29.0652463874028-6.43938411985952i
1.71	74.2206	6.81004	2.22761	-32.3240552881648-15.0164285879701i
1.8	67.1617	7.16846	1.16691	-17.192787463604+7.27993664040009i
1.89	62.125	7.52688	3.18982	3.91337902256448-50.8868165010445i
1.98	71.5147	7.8853	0.750218	2.27288634754893-11.7863306022477i
2.07	70.4412	8.24373	2.19145	25.7251283406921+23.8254223399746i
2.16	69.9117	8.60215	1.6002	15.7426779999999-20.191284i
2.25	67.75	8.96057	0.563567	8.88169278281499+1.55664141629142i
2.34	67.5147	9.319	0.982998	-12.4542949749371+9.60519460210285i
2.43	51.8235	9.67742	2.94366	42.788603250327-19.6825520646594i
2.52	64.1177	10.0358	2.42092	25.5455694636044-29.1170373596i
2.61	62.1912	10.3943	1.97317	-4.71449257619856+31.2167895953119i
2.7	55.875	10.7527	3.4938	5.51130301479137+55.6284090844911i
2.79	76.9338	11.1111	2.50553	-7.57328165600796+39.3666710231335i
D11
Time	Data	FFT Freq	FFT Mag	FFT Complex			Max
0	108.675	0	236.384	3782.149964			3.5511
0.09	125.775	0.358423	2.5082	2.24678486256602-40.0683228640423i
0.18	112.325	0.716846	2.16353	-21.9101325771091-26.8001289896246i
0.27	128.625	1.07527	2.77582	-21.9698063549-38.5985511889738i
0.36	128.725	1.43369	2.14818	-27.5244490506336+20.5854882192955i
0.45	118.925	1.79211	0.904647	-11.1769489847716-9.19688916170728i
0.54	124.375	2.15054	2.79413	-15.1344024995013-42.0664264999813i
0.63	124.175	2.50896	1.54457	18.1851178396244+16.7344790887129i
0.72	119.3	2.86738	0.87882	3.47494599999994+13.62497i
0.81	119.9	3.22581	3.5511	46.5493371412519-32.5792042180347i
0.9	106.025	3.58423	2.06046	-11.9367003654967+30.7305421728211i
0.99	124.275	3.94265	1.77088	4.84552523102782-27.9166580482215i
1.08	122.35	4.30108	1.99565	-23.1756829493666-21.9644397807045i
1.17	119.875	4.6595	3.18089	-49.6617481285969-11.1322391592919i
1.26	120.25	5.01792	0.515323	-7.91878855789297+2.29688768317783i
1.35	122.175	5.37634	0.889016	-11.0182616062019-8.99597325459398i
1.44	111.425	5.73477	3.26875	-52.2999279999999
1.53	112.625	6.09319	0.889016	-11.0182616062019+8.99597325459399i
1.62	123.8	6.45161	0.515323	-7.91878855789297-2.29688768317784i
1.71	115.225	6.81004	3.18089	-49.6617481285968+11.132239159292i
1.8	105.7	7.16846	1.99565	-23.1756829493666+21.9644397807045i
1.89	121.875	7.52688	1.77088	4.84552523102784+27.9166580482214i
1.98	122.875	7.8853	2.06046	-11.9367003654967-30.7305421728211i
2.07	120.925	8.24373	3.5511	46.549337141252+32.5792042180345i
2.16	115.025	8.60215	0.87882	3.47494599999992-13.62497i
2.25	117.075	8.96057	1.54457	18.1851178396244-16.734479088713i
2.34	112.575	9.319	2.79413	-15.1344024995012+42.0664264999813i
2.43	115.6	9.67742	0.904647	-11.1769489847715+9.1968891617073i
2.52	123	10.0358	2.14818	-27.5244490506336-20.5854882192954i
2.61	115.75	10.3943	2.77582	-21.9698063548999+38.5985511889738i
2.7	108.5	10.7527	2.16353	-21.9101325771091+26.8001289896247i
2.79	114.425	11.1111	2.5082	2.24678486256613+40.0683228640424i
D13
Time	Data	FFT Freq	FFT Mag	FFT Complex			Max
0	66.225	0	145.172	2322.75006			9.335
0.09	58.25	0.358423	5.14671	-73.9889828750205+36.1484215402504i
0.18	64.45	0.716846	2.12676	11.5994590872887+31.9901142073664i
0.27	67.775	1.07527	3.8576	-61.4644139721144-5.62915204579778i
0.36	66.05	1.43369	2.08237	-12.9764951574969+30.6870416891774i
0.45	71.875	1.79211	2.55517	40.6399122399138+4.44950580744281i
0.54	74.025	2.15054	1.25587	-13.2786850902096+15.0811231105851i
0.63	73.275	2.50896	4.56161	-9.15109443835361+72.4097665303728i
0.72	64.925	2.86738	9.335	-102.725036-108.424928i
0.81	69.8	3.22581	7.64213	117.404145360922+34.1646229393624i
0.9	66.425	3.58423	1.70738	-25.5832301143006+9.58017050328403i
0.99	69.175	3.94265	2.53947	40.0616978656266+6.78090889770602i
1.08	66.325	4.30108	1.8461	22.6263991574968+18.9872096891776i
1.17	86.775	4.6595	2.28501	-13.6017356670965+33.9358606968449i
1.26	96.725	5.01792	1.13327	17.5622641172214-4.51083839993467i
1.35	71.825	5.37634	3.02946	12.1004714861224+46.9366956016194i
1.44	59.725	5.73477	6.37501	-102.00018
1.53	95.05	6.09319	3.02946	12.1004714861223-46.9366956016193i
1.62	88.025	6.45161	1.13327	17.5622641172214+4.51083839993463i
1.71	65.275	6.81004	2.28501	-13.6017356670967-33.9358606968448i
1.8	54.825	7.16846	1.8461	22.6263991574968-18.9872096891776i
1.89	100.475	7.52688	2.53947	40.0616978656266-6.78090889770609i
1.98	69.35	7.8853	1.70738	-25.5832301143006-9.58017050328396i
2.07	61.9	8.24373	7.64213	117.404145360922-34.1646229393627i
2.16	63.45	8.60215	9.335	-102.725036+108.424928i
2.25	92.025	8.96057	4.56161	-9.1510944383537-72.4097665303728i
2.34	81.45	9.319	1.25587	-13.2786850902097-15.0811231105851i
2.43	71.275	9.67742	2.55517	40.639912239914-4.44950580744297i
2.52	62.3	10.0358	2.08237	-12.976495157497-30.6870416891774i
2.61	86.15	10.3943	3.8576	-61.4644139721143+5.62915204579794i
2.7	66.1	10.7527	2.12676	11.5994590872886-31.9901142073665i
2.79	71.475	11.1111	5.14671	-73.9889828750206-36.1484215402502i
D14
Time	Data	FFT Freq	FFT Mag	FFT Complex			Max
0	83.3472	0	180.851	2893.611206			4.42318
0.09	86.5972	0.358423	1.34147	-19.1753773914859+9.64296554211703i
0.18	85.375	0.716846	2.8152	-43.6043925028874-11.2937134397869i
0.27	100.319	1.07527	3.11344	1.977425436056-49.7758003275927i
0.36	83.5278	1.43369	2.50845	-18.6720163771704+35.5273816112527i
0.45	93.6528	1.79211	1.65053	-6.10760274445787-25.6925476126007i
0.54	101.417	2.15054	3.52541	38.7266221248597+41.0116298232529i
0.63	86.1111	2.50896	1.73336	-17.8385311921415-21.2355320316685i
0.72	82.5139	2.86738	2.72594	-41.8472290000001+12.2915649999999i
0.81	89.2639	3.22581	1.84188	0.543159500344943+29.4651455315478i
0.9	96.4861	3.58423	2.15036	25.7977290161077+22.764734771347i
0.99	91.25	3.94265	0.730528	11.1947452013874-3.36115062246807i
1.08	85.8611	4.30108	2.00566	25.2275583771702-19.8337023887474i
1.17	92.6389	4.6595	0.812517	-1.47685387993634+12.9161136137127i
1.26	94.3195	5.01792	4.42318	-65.3088746380799-27.2627764916925i
1.35	100.208	5.37634	1.46413	12.4386990702326-19.8510159434939i
1.44	85.6528	5.73477	1.89062	-30.25
1.53	86.9445	6.09319	1.46413	12.4386990702326+19.8510159434938i
1.62	73.5417	6.45161	4.42318	-65.3088746380799+27.2627764916926i
1.71	93.5	6.81004	0.812517	-1.47685387993633-12.9161136137127i
1.8	89.6667	7.16846	2.00566	25.2275583771703+19.8337023887474i
1.89	100.778	7.52688	0.730528	11.1947452013874+3.36115062246802i
1.98	102	7.8853	2.15036	25.7977290161076-22.7647347713471i
2.07	87.0278	8.24373	1.84188	0.543159500344913-29.4651455315478i
2.16	97.5833	8.60215	2.72594	-41.8472290000001-12.2915649999999i
2.25	89.0695	8.96057	1.73336	-17.8385311921414+21.2355320316685i
2.34	99.1389	9.319	3.52541	38.7266221248596-41.011629823253i
2.43	88.4722	9.67742	1.65053	-6.10760274445776+25.6925476126007i
2.52	86.7639	10.0358	2.50845	-18.6720163771704-35.5273816112527i
2.61	85.875	10.3943	3.11344	1.97742543605615+49.7758003275927i
2.7	84.4861	10.7527	2.8152	-43.6043925028873+11.2937134397869i
2.79	90.2222	11.1111	1.34147	-19.1753773914859-9.64296554211693i
D17
Time	Data	FFT Freq	FFT Mag	FFT Complex			Max
0	126.875	0	278.234	4451.75			12.4219
0.09	148	0.358423	10.4113	136.637249878771-95.286032325136i
0.18	147.625	0.716846	12.1474	-193.059947602592-22.4315941365527i
0.27	158	1.07527	10.8485	169.020325410075-39.5032558330592i
0.36	144.5	1.43369	12.4219	-196.182949942786+31.83864985278i
0.45	148.875	1.79211	8.13673	109.005575066844-71.180247834419i
0.54	154.125	2.15054	8.74095	-134.751359099989+37.4375395810761i
0.63	151.125	2.50896	9.10736	120.063556391575-82.5736520679902i
0.72	141.5	2.86738	9.10165	-130.625+64.375i
0.81	151	3.22581	5.54304	86.4020150357964+20.009469136398i
0.9	157.375	3.58423	6.04492	-88.5718642047148+38.8526459778162i
0.99	150.625	3.94265	4.47963	47.2033600351372-53.9353983915002i
1.08	140.875	4.30108	3.73884	-52.8170500572137+28.0886498527799i
1.17	148.875	4.6595	2.81323	14.5133801750629-42.6076487950578i
1.26	152.875	5.01792	2.10369	-30.6168290927045+13.9835122601873i
1.35	130.375	5.37634	0.751369	-11.8454619932611-2.05215352566521i
1.44	43	5.73477	5.03125	-80.5
1.53	79.875	6.09319	0.751369	-11.8454619932611+2.05215352566544i
1.62	144.75	6.45161	2.10369	-30.6168290927045-13.9835122601874i
1.71	142.875	6.81004	2.81323	14.5133801750629+42.607648795058i
1.8	147.875	7.16846	3.73884	-52.8170500572137-28.08864985278i
1.89	151.375	7.52688	4.47963	47.2033600351372+53.9353983915003i
1.98	139.25	7.8853	6.04492	-88.5718642047148-38.8526459778163i
2.07	145.375	8.24373	5.54304	86.4020150357962-20.0094691363981i
2.16	140.125	8.60215	9.10165	-130.625-64.375i
2.25	135.625	8.96057	9.10736	120.063556391575+82.5736520679901i
2.34	128.375	9.319	8.74095	-134.751359099989-37.4375395810761i
2.43	145.875	9.67742	8.13673	109.005575066844+71.1802478344189i
2.52	142.75	10.0358	12.4219	-196.182949942786-31.8386498527799i
2.61	137.25	10.3943	10.8485	169.020325410075+39.5032558330591i
2.7	133.75	10.7527	12.1474	-193.059947602592+22.4315941365529i
2.79	141	11.1111	10.4113	136.637249878771+95.2860323251359i
D18
Time	Data	FFT Freq	FFT Mag	FFT Complex			Max
0	47.375	0	96.125	1538			2.38876
0.09	41.875	0.358423	0.449101	-6.28990759132285+3.47422405458433i
0.18	46.75	0.716846	2.13609	-33.7752405632362+5.22768217344796i
0.27	50.25	1.07527	1.81631	-25.7289196725389-13.511496504461i
0.36	45.25	1.43369	1.44448	22.9595237791561+2.64797077300918i
0.45	50.625	1.79211	0.64409	-10.1969105584178+1.4917040477812i
0.54	45	2.15054	0.544418	-2.5800563900086-8.31981410754105i
0.63	56.125	2.50896	1.6602	-25.0959763817613+8.70610408891194i
0.72	48.625	2.86738	1.65315	26.25-3.25i
0.81	52	3.22581	0.825639	12.774297257363-3.36564216788386i
0.9	43.5	3.58423	0.92078	-2.9073804770679+14.4427490253825i
0.99	44.75	3.94265	2.38876	37.2341286931258+8.62567358918679i
1.08	57.875	4.30108	1.54329	-23.7095237791561+6.89797077300923i
1.17	37.125	4.6595	2.16553	22.168360940718+26.6285696913545i
1.26	51	5.01792	2.29362	30.7626774303126-20.0097546936286i
1.35	48.25	5.37634	2.0544	-32.8650726871658-0.591425547801445i
1.44	50.875	5.73477	0	0
1.53	50.5	6.09319	2.0544	-32.8650726871658+0.591425547801566i
1.62	46.625	6.45161	2.29362	30.7626774303127+20.0097546936285i
1.71	39.375	6.81004	2.16553	22.1683609407179-26.6285696913545i
1.8	48.25	7.16846	1.54329	-23.7095237791561-6.89797077300918i
1.89	47.75	7.52688	2.38876	37.2341286931258-8.62567358918691i
1.98	46.875	7.8853	0.92078	-2.90738047706788-14.4427490253825i
2.07	52	8.24373	0.825639	12.774297257363+3.36564216788378i
2.16	51.75	8.60215	1.65315	26.25+3.25i
2.25	55.25	8.96057	1.6602	-25.0959763817613-8.70610408891188i
2.34	49.875	9.319	0.544418	-2.58005639000855+8.31981410754105i
2.43	47.125	9.67742	0.64409	-10.1969105584178-1.49170404778118i
2.52	47.625	10.0358	1.44448	22.9595237791561-2.64797077300923i
2.61	51	10.3943	1.81631	-25.7289196725389+13.5114965044611i
2.7	41.75	10.7527	2.13609	-33.7752405632362-5.22768217344787i
2.79	45	11.1111	0.449101	-6.28990759132285-3.47422405458433i
D19
Time	Data	FFT Freq	FFT Mag	FFT Complex			Max
0	141.083	0	283.789	4540.625096			2.69645
0.09	135.75	0.358423	0.760193	-7.45543190070581-9.61026760879752i
0.18	147.083	0.716846	0.646581	-1.26929416792876-10.267132980536i
0.27	148.583	1.07527	0.417199	3.02931019996749-5.948218467177i
0.36	141.708	1.43369	2.69645	-36.4947887288541-23.010045267085i
0.45	140.375	1.79211	0.331443	-4.78075887374902+2.29500666072905i
0.54	147.208	2.15054	0.52038	0.893558021169466-8.27798592859512i
0.63	135.083	2.50896	1.08102	-13.0193119958731-11.3868331394604i
0.72	143.333	2.86738	1.67625	15.75+21.7083440000001i
0.81	139.708	3.22581	1.14536	5.09949375874232+17.601953208367i
0.9	140.083	3.58423	2.06309	-9.04561425183125+31.7457908223579i
0.99	151.208	3.94265	1.4779	23.2394879299426+4.36748844093898i
1.08	143.458	4.30108	2.531	39.578100728854+8.57326673291492i
1.17	142.083	4.6595	1.44837	-22.60727221814+5.09364079202209i
1.26	137.917	5.01792	1.80022	-18.0786496014094+22.423267770417i
1.35	141.708	5.37634	0.334742	4.82798709981569-2.31859978198077i
1.44	142.542	5.73477	0.919268	14.7082800000003
1.53	138.083	6.09319	0.334742	4.82798709981569+2.31859978198075i
1.62	145.042	6.45161	1.80022	-18.0786496014094-22.423267770417i
1.71	144.375	6.81004	1.44837	-22.60727221814-5.09364079202201i
1.8	143.667	7.16846	2.531	39.578100728854-8.573266732915i
1.89	145.292	7.52688	1.4779	23.2394879299426-4.36748844093905i
1.98	139	7.8853	2.06309	-9.04561425183135-31.7457908223579i
2.07	136.792	8.24373	1.14536	5.09949375874229-17.6019532083671i
2.16	147.167	8.60215	1.67625	15.75-21.7083440000001i
2.25	135.875	8.96057	1.08102	-13.0193119958731+11.3868331394605i
2.34	141.167	9.319	0.52038	0.893558021169468+8.27798592859508i
2.43	143	9.67742	0.331443	-4.78075887374902-2.29500666072905i
2.52	143.75	10.0358	2.69645	-36.494788728854+23.0100452670851i
2.61	143.458	10.3943	0.417199	3.02931019996751+5.94821846717698i
2.7	133.458	10.7527	0.646581	-1.26929416792875+10.267132980536i
2.79	141.583	11.1111	0.760193	-7.45543190070576+9.61026760879754i
D20
Time	Data	FFT Freq	FFT Mag	FFT Complex			Max
0	168.375	0	317.445	5079.125			3.89243
0.09	154.75	0.358423	1.11078	-16.6743217022384-6.1505357315256i
0.18	152	0.716846	1.1257	14.4137858895999+10.800180275116i
0.27	158	1.07527	2.40726	35.3338962399904+15.329853358085i
0.36	155	1.43369	1.33798	6.85399980777682+20.2807765030734i
0.45	153.5	1.79211	3.53845	56.161544338346+7.1532591093075i
0.54	154.125	2.15054	0.679553	-9.07013489526312-5.99596374873518i
0.63	169	2.50896	3.22136	0.524727373248629+51.5390922157838i
0.72	158	2.86738	1.78667	28.25-4.375i
0.81	158	3.22581	3.89243	30.8045589608369+54.1271453331118i
0.9	156.75	3.58423	1.03962	-16.3575346344006-3.01982735611143i
0.99	154.5	3.94265	1.37697	2.01581400121638-21.9391515059582i
1.08	168.75	4.30108	0.717714	-11.3539998077768-1.71922349692655i
1.17	166	4.6595	2.08281	22.5615989010468+24.5260249759569i
1.26	162.25	5.01792	2.31229	-4.48611635993626-36.7236833322603i
1.35	153.375	5.37634	1.40044	17.2721818875534-14.2739003810598i
1.44	149.875	5.73477	0.226562	-3.625
1.53	168.25	6.09319	1.40044	17.2721818875535+14.2739003810599i
1.62	158.125	6.45161	2.31229	-4.48611635993618+36.7236833322603i
1.71	158.5	6.81004	2.08281	22.5615989010467-24.5260249759568i
1.8	160	7.16846	0.717714	-11.3539998077768+1.71922349692657i
1.89	167.25	7.52688	1.37697	2.01581400121642+21.9391515059584i
1.98	155.25	7.8853	1.03962	-16.3575346344005+3.01982735611146i
2.07	151.125	8.24373	3.89243	30.8045589608367-54.1271453331119i
2.16	164.125	8.60215	1.78667	28.25+4.375i
2.25	155.375	8.96057	3.22136	0.524727373248435-51.5390922157837i
2.34	155	9.319	0.679553	-9.07013489526313+5.99596374873521i
2.43	156.75	9.67742	3.53845	56.161544338346-7.15325910930768i
2.52	158.875	10.0358	1.33798	6.85399980777677-20.2807765030735i
2.61	149.75	10.3943	2.40726	35.3338962399904-15.3298533580851i
2.7	161.25	10.7527	1.1257	14.4137858895999-10.800180275116i
2.79	167.25	11.1111	1.11078	-16.6743217022383+6.15053573152564i
D21
Time	Data	FFT Freq	FFT Mag	FFT Complex			Max
0	164.25	0	331.086	5297.375			2.81075
0.09	164.542	0.358423	0.592253	-7.93143663352537-5.18535792791725i
0.18	158.292	0.716846	2.4909	-33.1326078297166-22.1496968670983i
0.27	160.25	1.07527	2.81075	-24.7333413596563+37.5598486745769i
0.36	169.25	1.43369	1.20716	0.84524380368812+19.2960924024417i
0.45	164.958	1.79211	0.771085	-2.70431363688099-12.0373264381614i
0.54	176.625	2.15054	1.4005	21.2775057722781-7.02761656773915i
0.63	171.625	2.50896	2.31858	6.02635951920242-36.604595551902i
0.72	168.167	2.86738	1.46955	17.458312+15.75i
0.81	166.833	3.22581	0.995231	15.8485398625983-1.54531982794715i
0.9	164.792	3.58423	0.891243	11.41856859993-8.54169730392248i
0.99	168	3.94265	0.721534	0.575673472719622+11.5301803530736i
1.08	159.375	4.30108	2.22212	-21.4286198036882-28.3706595975584i
1.17	157.292	4.6595	0.672177	-9.85822067828121-4.299051405381i
1.26	165.708	5.01792	1.2498	3.60328545750851+19.6694703967182i
1.35	166.75	5.37634	0.653119	-0.223260546176505+10.4475109248447i
1.44	167.125	5.73477	0.283851	4.5416239999995
1.53	165.208	6.09319	0.653119	-0.223260546176532-10.4475109248447i
1.62	163	6.45161	1.2498	3.60328545750847-19.6694703967183i
1.71	168	6.81004	0.672177	-9.85822067828123+4.299051405381i
1.8	172.292	7.16846	2.22212	-21.4286198036881+28.3706595975584i
1.89	163.542	7.52688	0.721534	0.575673472719598-11.5301803530736i
1.98	167.583	7.8853	0.891243	11.41856859993+8.54169730392244i
2.07	168	8.24373	0.995231	15.8485398625983+1.54531982794708i
2.16	162.417	8.60215	1.46955	17.458312-15.75i
2.25	166.625	8.96057	2.31858	6.02635951920256+36.604595551902i
2.34	160.375	9.319	1.4005	21.2775057722781+7.02761656773909i
2.43	166.958	9.67742	0.771085	-2.70431363688095+12.0373264381614i
2.52	171.333	10.0358	1.20716	0.845243803688085-19.2960924024417i
2.61	166.333	10.3943	2.81075	-24.7333413596564-37.5598486745768i
2.7	160.375	10.7527	2.4909	-33.1326078297165+22.1496968670984i
2.79	161.5	11.1111	0.592253	-7.93143663352535+5.18535792791727i
E01
Time	Data	FFT Freq	FFT Mag	FFT Complex			Max
0	199.775	0	392.806	6284.89163			9.271
0.09	184.983	0.358423	6.38012	-76.437564666084-67.6609385188167i
0.18	183.683	0.716846	4.56222	43.1050603887884-58.9093170562452i
0.27	207.575	1.07527	0.805548	-6.26240202155468-11.265100641982i
0.36	196.6	1.43369	9.271	51.2575393879345+139.198578809914i
0.45	193.658	1.79211	1.16345	0.90481548182049-18.5932338308941i
0.54	212.758	2.15054	2.81069	-6.8192841079587+44.4510474289i
0.63	196.708	2.50896	4.01042	-42.9543699787215+47.6685316688223i
0.72	218.025	2.86738	3.70506	-2.37502999999989+59.233338i
0.81	188.392	3.22581	5.71432	45.9272780387903-79.0566898738848i
0.9	179.317	3.58423	6.34189	6.76818505233709+101.244199654085i
0.99	192.758	3.94265	0.841685	11.1709398032278+7.52123808498382i
1.08	206.533	4.30108	6.49987	-1.65756338793448-103.984709190086i
1.17	190.375	4.6595	4.79717	63.7436264064428-42.7556498671362i
1.26	209.6	5.01792	3.25834	-45.2539133331665+25.8838351689402i
1.35	229.175	5.37634	1.5277	-8.95901906392168+22.7422187974443i
1.44	201.383	5.73477	2.72447	43.5915819999996
1.53	193.567	6.09319	1.5277	-8.95901906392163-22.7422187974443i
1.62	194.075	6.45161	3.25834	-45.2539133331666-25.88383516894i
1.71	198.7	6.81004	4.79717	63.7436264064429+42.7556498671359i
1.8	195.933	7.16846	6.49987	-1.65756338793435+103.984709190086i
1.89	192.442	7.52688	0.841685	11.1709398032279-7.52123808498388i
1.98	226.167	7.8853	6.34189	6.76818505233677-101.244199654085i
2.07	183.767	8.24373	5.71432	45.9272780387906+79.0566898738846i
2.16	183.683	8.60215	3.70506	-2.37502999999996-59.233338i
2.25	201.542	8.96057	4.01042	-42.9543699787215-47.6685316688222i
2.34	173.783	9.319	2.81069	-6.81928410795888-44.4510474289001i
2.43	180.358	9.67742	1.16345	0.904815481820579+18.5932338308941i
2.52	179	10.0358	9.271	51.2575393879343-139.198578809914i
2.61	185.75	10.3943	0.805548	-6.26240202155453+11.2651006419821i
2.7	203.925	10.7527	4.56222	43.1050603887885+58.909317056245i
2.79	200.9	11.1111	6.38012	-76.4375646660838+67.6609385188171i
E02
Time	Data	FFT Freq	FFT Mag	FFT Complex			Max
0	156.083	0	314.03	5024.486145			6.76373
0.09	156.875	0.358423	2.66324	-20.8831138336609+37.1437568357396i
0.18	155.486	0.716846	4.64307	-42.7407487349314+60.7627263759087i
0.27	153.153	1.07527	2.76162	3.69661085191653-44.0309692191612i
0.36	144.014	1.43369	2.23593	16.8029669500624-31.5831705588349i
0.45	149.319	1.79211	3.60137	49.3024024007026-29.8256006110636i
0.54	161.222	2.15054	2.2007	22.872991776776+26.770511842029i
0.63	149.931	2.50896	2.2195	26.3918037973403+23.7607528714389i
0.72	148.111	2.86738	5.72326	-91.541686+2.361085i
0.81	167.25	3.22581	2.59729	-34.9277601993179+22.5168304915653i
0.9	161.014	3.58423	2.33452	-32.6834993835359-18.0827475945616i
0.99	156.236	3.94265	6.76373	92.8337867396969-55.6181720684276i
1.08	156.792	4.30108	3.90921	-46.2473589500624+42.1112254411651i
1.17	165.958	4.6595	4.7543	-4.09082800006044-75.9587656271011i
1.26	160.125	5.01792	1.96767	17.8846323416915+25.909466939318i
1.35	168.056	5.37634	2.75876	12.4549302433829-42.3464704947104i
1.44	140.486	5.73477	1.99566	31.9306030000002
1.53	150.014	6.09319	2.75876	12.4549302433829+42.3464704947103i
1.62	172.819	6.45161	1.96767	17.8846323416914-25.909466939318i
1.71	133.764	6.81004	4.7543	-4.09082800006017+75.9587656271012i
1.8	165.5	7.16846	3.90921	-46.2473589500625-42.111225441165i
1.89	157.5	7.52688	6.76373	92.8337867396971+55.6181720684274i
1.98	151.319	7.8853	2.33452	-32.6834993835358+18.0827475945617i
2.07	168.097	8.24373	2.59729	-34.927760199318-22.5168304915651i
2.16	157.125	8.60215	5.72326	-91.541686-2.361085i
2.25	158.625	8.96057	2.2195	26.3918037973402-23.760752871439i
2.34	184.042	9.319	2.2007	22.872991776776-26.770511842029i
2.43	168.5	9.67742	3.60137	49.3024024007027+29.8256006110635i
2.52	150.222	10.0358	2.23593	16.8029669500624+31.5831705588348i
2.61	141.417	10.3943	2.76162	3.69661085191674+44.0309692191612i
2.7	163.847	10.7527	4.64307	-42.7407487349316-60.7627263759086i
2.79	151.583	11.1111	2.66324	-20.883113833661-37.1437568357394i
E03
Time	Data	FFT Freq	FFT Mag	FFT Complex			Max
0	292.51	0	584.069	9345.09613			2.8132
0.09	295.99	0.358423	1.77085	-17.8647018214057-21.9918969728378i
0.18	285.779	0.716846	2.29721	18.6720331669374-31.6593935341177i
0.27	289.519	1.07527	1.76092	21.4892049301751+18.2215655506235i
0.36	296.077	1.43369	1.50868	8.04320582016801+22.7594794884451i
0.45	296.846	1.79211	2.8132	-26.6356561038764+36.2843016456086i
0.54	296.865	2.15054	2.21537	33.9969117109489-10.0310581837393i
0.63	286.798	2.50896	2.00473	24.6397722906046+20.536094082256i
0.72	291.038	2.86738	2.18129	-27.1634830000003-21.9135450000003i
0.81	294.827	3.22581	0.906097	-10.8404475322077-9.62620694885906i
0.9	292.952	3.58423	2.74214	4.54165028509677-43.6384931373138i
0.99	297.904	3.94265	2.11097	24.7719597627042+22.9595549124144i
1.08	286.423	4.30108	1.08106	-7.25475382016821-15.702006511555i
1.17	292.5	4.6595	1.32557	-12.6309878146332-17.0377307838443i
1.26	293.173	5.01792	2.08875	1.4816648370172+33.3871035123075i
1.35	286.75	5.37634	1.22148	-19.2367597113608+3.44958039477331i
1.44	294.548	5.73477	1.05048	-16.8077400000002
1.53	302.106	6.09319	1.22148	-19.2367597113608-3.44958039477325i
1.62	296.981	6.45161	2.08875	1.48166483701712-33.3871035123075i
1.71	285.538	6.81004	1.32557	-12.6309878146331+17.0377307838444i
1.8	295.779	7.16846	1.08106	-7.2547538201682+15.702006511555i
1.89	290.096	7.52688	2.11097	24.7719597627041-22.9595549124145i
1.98	298.76	7.8853	2.74214	4.54165028509684+43.6384931373138i
2.07	300.279	8.24373	0.906097	-10.8404475322077+9.6262069488591i
2.16	281.346	8.60215	2.18129	-27.1634830000003+21.9135450000003i
2.25	284.25	8.96057	2.00473	24.6397722906046-20.5360940822561i
2.34	287.5	9.319	2.21537	33.9969117109489+10.0310581837392i
2.43	287.846	9.67742	2.8132	-26.6356561038766-36.2843016456085i
2.52	280.769	10.0358	1.50868	8.04320582016796-22.7594794884452i
2.61	294.817	10.3943	1.76092	21.4892049301751-18.2215655506237i
2.7	293.644	10.7527	2.29721	18.6720331669374+31.6593935341177i
2.79	294.885	11.1111	1.77085	-17.8647018214056+21.9918969728378i
E05
Time	Data	FFT Freq	FFT Mag	FFT Complex			Max
0	10.6834	0	14.5823	233.31665			3.74069
0.09	2.20831	0.358423	3.62029	-12.3873843226865+56.5845275280133i
0.18	0.766663	0.716846	0.52798	-7.72109315047166+3.42754186744115i
0.27	2.54999	1.07527	2.87565	33.7661657101076+31.2537845102676i
0.36	3.84998	1.43369	1.46228	-22.839161867961-5.07620446274663i
0.45	5.55835	1.79211	2.5924	33.1113576175054+24.9820317804989i
0.54	1.83331	2.15054	2.77567	-27.9013539697103+34.5517853816206i
0.63	1.48334	2.50896	1.73114	16.9671451707916-21.893072146183i
0.72	5.76666	2.86738	0.84833	9.93335000000002+9.25i
0.81	4.78332	3.22581	0.817105	2.6212407499486-12.8082044981642i
0.9	9.68335	3.58423	2.53068	27.4790564184914+29.7389944163961i
0.99	6.44165	3.94265	3.74069	-58.0420313809663+14.6037900768099i
1.08	4.99164	4.30108	2.05565	3.88933586796117-32.6595784627467i
1.17	10.3166	4.6595	1.98834	19.0121678454242-25.5075428575819i
1.26	3.01666	5.01792	1.30227	12.7434867016907-16.4851010977831i
1.35	3.70001	5.37634	2.01614	29.0846426098755+13.9528135118713i
1.44	2.66669	5.73477	0.680206	-10.883298
1.53	1.05835	6.09319	2.01614	29.0846426098755-13.9528135118714i
1.62	6.74164	6.45161	1.30227	12.7434867016907+16.4851010977831i
1.71	29.5666	6.81004	1.98834	19.0121678454243+25.5075428575819i
1.8	11.775	7.16846	2.05565	3.88933586796124+32.6595784627467i
1.89	6.74164	7.52688	3.74069	-58.0420313809663-14.6037900768097i
1.98	11.6083	7.8853	2.53068	27.4790564184914-29.7389944163962i
2.07	7.45001	8.24373	0.817105	2.62124074994863+12.8082044981642i
2.16	6.43335	8.60215	0.84833	9.93335000000001-9.25i
2.25	22.1083	8.96057	1.73114	16.9671451707916+21.893072146183i
2.34	1.23334	9.319	2.77567	-27.9013539697104-34.5517853816205i
2.43	5.67499	9.67742	2.5924	33.1113576175053-24.9820317804989i
2.52	14.4083	10.0358	1.46228	-22.839161867961+5.07620446274667i
2.61	3.65002	10.3943	2.87565	33.7661657101075-31.2537845102677i
2.7	15.7584	10.7527	0.52798	-7.72109315047164-3.42754186744117i
2.79	8.80835	11.1111	3.62029	-12.3873843226866-56.5845275280132i
E06
Time	Data	FFT Freq	FFT Mag	FFT Complex			Max
0	104.417	0	200.356	3205.694488			5.97675
0.09	102.389	0.358423	1.37179	-20.7976885320358+7.01426437584241i
0.18	105.153	0.716846	5.07505	1.13529506722403-81.1928986107264i
0.27	95.5972	1.07527	5.54096	77.5390625516837-42.9820393529712i
0.36	95.2639	1.43369	5.27373	13.6484381531781+83.2685444747638i
0.45	125.944	1.79211	1.13927	-16.0751567250276-8.59433005107108i
0.54	81.5417	2.15054	3.73602	58.3156618461598+13.1333265393966i
0.63	104.306	2.50896	1.89272	-26.1655885960969+15.2462926262509i
0.72	104.958	2.86738	2.22595	26.4028020000002-23.9027099999998i
0.81	86.4583	3.22581	2.62859	0.93169446143161-42.047055347223i
0.9	98.0972	3.58423	2.1373	-33.8248770243818+5.02996634628393i
0.99	101.514	3.94265	5.97675	-56.9499831228687+76.8206488820397i
1.08	100.069	4.30108	2.62177	25.2960198468221+33.4629424747639i
1.17	99.3611	4.6595	5.07752	78.8247278659218+19.6631758485366i
1.26	97.5139	5.01792	2.00742	-20.6814998890018-24.5740908038394i
1.35	105.236	5.37634	2.34685	-16.5292359030083-33.7158393292348i
1.44	101.819	5.73477	2.90624	-46.4998479999999
1.53	102.403	6.09319	2.34685	-16.5292359030082+33.7158393292349i
1.62	83.1667	6.45161	2.00742	-20.6814998890017+24.5740908038394i
1.71	98.875	6.81004	5.07752	78.8247278659217-19.6631758485368i
1.8	108.708	7.16846	2.62177	25.2960198468221-33.4629424747638i
1.89	114.333	7.52688	5.97675	-56.9499831228689-76.8206488820396i
1.98	127.014	7.8853	2.1373	-33.8248770243818-5.02996634628385i
2.07	101.292	8.24373	2.62859	0.931694461431745+42.0470553472229i
2.16	100.042	8.60215	2.22595	26.4028020000002+23.9027099999998i
2.25	98.5555	8.96057	1.89272	-26.165588596097-15.2462926262509i
2.34	89.4305	9.319	3.73602	58.3156618461597-13.1333265393967i
2.43	85.9861	9.67742	1.13927	-16.0751567250277+8.59433005107114i
2.52	87.7222	10.0358	5.27373	13.648438153178-83.2685444747639i
2.61	95.5555	10.3943	5.54096	77.5390625516838+42.9820393529709i
2.7	94.6805	10.7527	5.07505	1.13529506722422+81.1928986107264i
2.79	108.292	11.1111	1.37179	-20.7976885320358-7.01426437584232i
E07
Time	Data	FFT Freq	FFT Mag	FFT Complex			Max
0	126.341	0	264.121	4225.943177			4.78249
0.09	131.216	0.358423	3.95648	-50.3995971971886+38.3045881555006i
0.18	138.955	0.716846	0.584629	-7.10273242798612+6.08683956244245i
0.27	127.227	1.07527	3.54517	56.5246177486871+4.7371862789502i
0.36	127.92	1.43369	3.63814	16.857440361019-55.7159183488647i
0.45	130.341	1.79211	4.78249	-76.3532898929905+5.04474854408952i
0.54	103.773	2.15054	2.0888	-29.9708782331972+14.7882859353552i
0.63	129.489	2.50896	1.19894	18.3898152485501-5.45926219615085i
0.72	129.239	2.86738	2.7229	-36.1477360000001-24.3181490000002i
0.81	138.682	3.22581	1.67121	17.1693826938245-20.4988423550546i
0.9	152.045	3.58423	2.3145	-35.8657101461087-9.22064270229146i
0.99	128.193	3.94265	2.86714	-41.0581556520371-20.4615140870741i
1.08	134.011	4.30108	1.64517	0.915385638981134+26.3067236511352i
1.17	121.625	4.6595	3.73585	44.3642797242325+40.0586975659348i
1.26	136.693	5.01792	4.75993	30.3937888072918-69.8311450752042i
1.35	130.852	5.37634	1.0659	2.81753932692207+16.820069914745i
1.44	129.909	5.73477	0.256393	-4.10229300000037
1.53	138.568	6.09319	1.0659	2.81753932692201-16.820069914745i
1.62	138.727	6.45161	4.75993	30.3937888072921+69.8311450752041i
1.71	140.455	6.81004	3.73585	44.3642797242324-40.058697565935i
1.8	122.716	7.16846	1.64517	0.915385638981091-26.3067236511352i
1.89	143.17	7.52688	2.86714	-41.058155652037+20.4615140870742i
1.98	137.648	7.8853	2.3145	-35.8657101461086+9.22064270229153i
2.07	137.114	8.24373	1.67121	17.1693826938246+20.4988423550545i
2.16	137.648	8.60215	2.7229	-36.1477360000001+24.3181490000002i
2.25	134.386	8.96057	1.19894	18.3898152485502+5.45926219615078i
2.34	127.545	9.319	2.0888	-29.9708782331973-14.7882859353551i
2.43	129.182	9.67742	4.78249	-76.3532898929905-5.04474854408929i
2.52	129.602	10.0358	3.63814	16.8574403610191+55.7159183488647i
2.61	131.682	10.3943	3.54517	56.524617748687-4.73718627895038i
2.7	138.148	10.7527	0.584629	-7.10273242798611-6.08683956244246i
2.79	122.841	11.1111	3.95648	-50.3995971971887-38.3045881555005i
E10
Time	Data	FFT Freq	FFT Mag	FFT Complex			Max
0	95.4091	0	221.634	3546.136351			4.97527
0.09	105.83	0.358423	2.62052	23.2938493752645-34.8622307165653i
0.18	113.114	0.716846	4.4802	-69.9910645709579-15.4834039036481i
0.27	128.023	1.07527	4.97527	-78.9708217953775-10.0222491485787i
0.36	108.466	1.43369	1.95486	-15.754093951129-27.0204912541712i
0.45	119.068	1.79211	2.65524	1.40368291278684-42.4606285032613i
0.54	116.784	2.15054	3.26202	-41.0426608689085+32.2418819310785i
0.63	123.125	2.50896	1.50185	-23.1414976395536+6.4723732905177i
0.72	115.057	2.86738	4.25344	-61.443176-29.261353i
0.81	115.591	3.22581	3.2659	42.5722272758559+30.3005002035723i
0.9	117.08	3.58423	0.764896	9.15905344728927+8.11717982692662i
0.99	103.102	3.94265	0.415244	5.56619133475205+3.62754402324729i
1.08	98.5227	4.30108	1.12865	5.18591595112896+17.2976867458288i
1.17	113.193	4.6595	1.67387	18.6440970426902-19.2267156926736i
1.26	115.489	5.01792	1.11359	-17.6254520074231-2.60810600779998i
1.35	109.886	5.37634	3.24558	-35.9131365064185-37.5086228741138i
1.44	101.227	5.73477	1.05824	-16.9317629999998
1.53	107.284	6.09319	3.24558	-35.9131365064184+37.5086228741139i
1.62	114.761	6.45161	1.11359	-17.625452007423+2.60810600779996i
1.71	101.034	6.81004	1.67387	18.6440970426902+19.2267156926735i
1.8	110.375	7.16846	1.12865	5.18591595112894-17.2976867458288i
1.89	109	7.52688	0.415244	5.56619133475208-3.62754402324731i
1.98	109.864	7.8853	0.764896	9.15905344728927-8.11717982692672i
2.07	97.8523	8.24373	3.2659	42.5722272758558-30.3005002035725i
2.16	111.455	8.60215	4.25344	-61.443176+29.261353i
2.25	122.011	8.96057	1.50185	-23.1414976395536-6.47237329051765i
2.34	122.636	9.319	3.26202	-41.0426608689085-32.2418819310785i
2.43	111.33	9.67742	2.65524	1.40368291278704+42.4606285032612i
2.52	111.068	10.0358	1.95486	-15.7540939511289+27.0204912541712i
2.61	113.42	10.3943	4.97527	-78.9708217953775+10.022249148579i
2.7	103.295	10.7527	4.4802	-69.9910645709578+15.4834039036482i
2.79	101.784	11.1111	2.62052	23.2938493752646+34.8622307165652i
E11
Time	Data	FFT Freq	FFT Mag	FFT Complex			Max
0	156.398	0	308.173	4930.772736			4.19603
0.09	152.239	0.358423	2.21183	4.0935676647932+35.151743329127i
0.18	160.364	0.716846	1.53858	24.5584029975157-1.70259457212079i
0.27	145.352	1.07527	0.203155	-1.45695644147523+2.90565945799465i
0.36	153.602	1.43369	1.73127	-27.6795680371195+1.07058606331838i
0.45	157.591	1.79211	1.8709	22.987609629527+19.1738584899555i
0.54	156.75	2.15054	0.440709	-7.00851580960948-0.775932121465672i
0.63	146.466	2.50896	2.88391	19.1806650513652-41.9670408276408i
0.72	143.966	2.86738	1.2441	-4.61364899999991-19.363617i
0.81	151.011	3.22581	1.74327	-14.2873970678015+23.9552033578045i
0.9	153.386	3.58423	1.22912	-18.756674981986+5.91055166091802i
0.99	148.795	3.94265	1.04139	15.2962992707375+6.60723416101706i
1.08	157.33	4.30108	1.1488	-10.9340759628805+14.7750560633183i
1.17	150.636	4.6595	1.81511	-2.44818194856195+28.9383805850683i
1.26	161.023	5.01792	0.752614	11.9340837940798-1.60717478973728i
1.35	148.784	5.37634	0.48049	-7.45642215858394-1.87207502941557i
1.44	151.909	5.73477	4.19603	67.136442
1.53	152.864	6.09319	0.48049	-7.456422158584+1.87207502941563i
1.62	160.398	6.45161	0.752614	11.9340837940798+1.60717478973727i
1.71	156.159	6.81004	1.81511	-2.44818194856203-28.9383805850683i
1.8	162.193	7.16846	1.1488	-10.9340759628806-14.7750560633183i
1.89	153.068	7.52688	1.04139	15.2962992707375-6.6072341610171i
1.98	149.58	7.8853	1.22912	-18.756674981986-5.91055166091797i
2.07	152.557	8.24373	1.74327	-14.2873970678016-23.9552033578045i
2.16	161.659	8.60215	1.2441	-4.61364899999989+19.363617i
2.25	150.92	8.96057	2.88391	19.1806650513653+41.9670408276407i
2.34	155.17	9.319	0.440709	-7.0085158096095+0.775932121465692i
2.43	152.966	9.67742	1.8709	22.9876096295269-19.1738584899555i
2.52	160.114	10.0358	1.73127	-27.6795680371195-1.07058606331837i
2.61	157.261	10.3943	0.203155	-1.45695644147526-2.90565945799463i
2.7	155.114	10.7527	1.53858	24.5584029975157+1.70259457212073i
2.79	155.148	11.1111	2.21183	4.09356766479311-35.151743329127i
E14
Time	Data	FFT Freq	FFT Mag	FFT Complex			Max
0	109.432	0	215.979	3455.659087			2.77334
0.09	114.875	0.358423	2.08767	33.2029762274263-3.64787796493504i
0.18	110.443	0.716846	1.28514	3.69221340436682+20.2280715108311i
0.27	108.852	1.07527	1.05126	16.7845869132682+1.09342295634918i
0.36	105.193	1.43369	1.06885	14.8775573776477-8.43347185017076i
0.45	102.511	1.79211	2.77334	16.64528869375-41.1332011835655i
0.54	106.659	2.15054	0.974426	12.3713659461378+9.48804670563533i
0.63	111.716	2.50896	0.914005	-0.501723404386132+14.615464708361i
0.72	107.114	2.86738	0.481418	5.63638400000002+5.249999i
0.81	113.864	3.22581	2.57665	-12.6225691739223+39.2464614818022i
0.9	107.784	3.58423	0.8698	-13.6872133648538-2.51745698785439i
0.99	104.693	3.94265	1.37772	-19.1742061851767-10.8749785485618i
1.08	107.955	4.30108	1.40774	-7.33208537764771-21.2971198501708i
1.17	105.648	4.6595	1.89401	-24.7929341173619+17.4255197761986i
1.26	114.42	5.01792	1.68031	21.6691660143493-15.9139081826588i
1.35	99.3409	5.37634	1.73272	-27.7232989535974-0.124655006647879i
1.44	111.705	5.73477	0.504267	8.06826499999988
1.53	102.693	6.09319	1.73272	-27.7232989535974+0.124655006647996i
1.62	101.83	6.45161	1.68031	21.6691660143493+15.9139081826587i
1.71	103.909	6.81004	1.89401	-24.792934117362-17.4255197761985i
1.8	108.034	7.16846	1.40774	-7.33208537764768+21.2971198501708i
1.89	111.42	7.52688	1.37772	-19.1742061851767+10.8749785485618i
1.98	104.114	7.8853	0.8698	-13.6872133648538+2.51745698785445i
2.07	103.568	8.24373	2.57665	-12.6225691739225-39.2464614818022i
2.16	108.011	8.60215	0.481418	5.63638400000002-5.249999i
2.25	107.386	8.96057	0.914005	-0.501723404386251-14.6154647083611i
2.34	108.284	9.319	0.974426	12.3713659461378-9.48804670563534i
2.43	116.136	9.67742	2.77334	16.6452886937501+41.1332011835654i
2.52	111.307	10.0358	1.06885	14.8775573776477+8.43347185017075i
2.61	100.875	10.3943	1.05126	16.7845869132682-1.09342295634922i
2.7	109.58	10.7527	1.28514	3.69221340436678-20.2280715108312i
2.79	116.307	11.1111	2.08767	33.2029762274262+3.64787796493492i
E17
Time	Data	FFT Freq	FFT Mag	FFT Complex			Max
0	42.7841	0	97.7038	1563.261292			4.30731
0.09	44.0114	0.358423	1.27927	19.3421616136233-6.69580432412421i
0.18	47.8636	0.716846	4.30731	-66.3408817804462+18.6665377704459i
0.27	43.7159	1.07527	2.74643	-43.7616052353862+3.98727468089963i
0.36	51.4318	1.43369	1.10773	-15.0071782304305-9.42936971713821i
0.45	54.3977	1.79211	1.64018	24.7232689986241-8.80047859432202i
0.54	57.8523	2.15054	1.52322	2.05124376634173+24.2850011263292i
0.63	47.0909	2.50896	1.73943	3.67376217588685-27.5872691102075i
0.72	60.5227	2.86738	1.50869	-13.4318840000001+20.056824i
0.81	44.5682	3.22581	2.27934	-15.3138193578742-33.0984253620719i
0.9	53.3068	3.58423	1.60074	-5.30331323616902-25.0568308772616i
0.99	51.3864	3.94265	2.87169	33.3289010427239+31.6277619977854i
1.08	46.0909	4.30108	2.26748	11.0754142304306+34.5478022828617i
1.17	43.1591	4.6595	1.64467	-19.4734888999954-17.6989195470189i
1.26	51.4432	5.01792	1.12879	-3.86139274972632+17.6430657668552i
1.35	48.125	5.37634	3.05937	-20.791636337602+44.3148366039852i
1.44	45.0682	5.73477	1.50071	24.0114120000001
1.53	36.6477	6.09319	3.05937	-20.7916363376021-44.3148366039852i
1.62	48.1477	6.45161	1.12879	-3.86139274972637-17.6430657668552i
1.71	47.0114	6.81004	1.64467	-19.4734888999954+17.698919547019i
1.8	52.625	7.16846	2.26748	11.0754142304306-34.5478022828617i
1.89	43.4318	7.52688	2.87169	33.3289010427239-31.6277619977856i
1.98	39	7.8853	1.60074	-5.30331323616894+25.0568308772616i
2.07	56.75	8.24373	2.27934	-15.3138193578742+33.0984253620719i
2.16	45.6932	8.60215	1.50869	-13.4318840000001-20.056824i
2.25	53.1136	8.96057	1.73943	3.67376217588697+27.5872691102075i
2.34	63.4432	9.319	1.52322	2.05124376634173-24.2850011263292i
2.43	55.4773	9.67742	1.64018	24.7232689986241+8.80047859432197i
2.52	45.8864	10.0358	1.10773	-15.0071782304305+9.42936971713823i
2.61	55.4545	10.3943	2.74643	-43.7616052353862-3.98727468089949i
2.7	42.4773	10.7527	4.30731	-66.3408817804462-18.6665377704458i
2.79	45.2841	11.1111	1.27927	19.3421616136233+6.69580432412416i
E18
Time	Data	FFT Freq	FFT Mag	FFT Complex			Max
0	63.5341	0	91.3445	1461.511417			5.12326
0.09	45.6477	0.358423	2.03987	29.7472756689023+13.4286604776617i
0.18	40.7614	0.716846	2.72094	38.9255875009904+19.4962305052837i
0.27	49.25	1.07527	4.68162	74.0607622064366+11.2203294588054i
0.36	39.1364	1.43369	2.74446	32.697735477297+29.3097545066168i
0.45	36.4432	1.79211	0.531139	4.32923355097421+7.31283991792393i
0.54	44.8977	2.15054	2.17731	34.7494976869108-2.46595717533531i
0.63	42.0341	2.50896	2.73701	11.8792431999667+42.1501094078945i
0.72	40.4773	2.86738	1.40263	17.1478280000001+14.4774790000002i
0.81	54.9659	3.22581	3.41973	51.0007157262176+19.8172849262371i
0.9	34.4545	3.58423	5.12326	-23.7212851168691+78.464889515632i
0.99	51.6932	3.94265	4.48932	56.2293272262689-44.6954378990147i
1.08	51.375	4.30108	1.71078	25.915912522703+8.80987850661693i
1.17	39.7727	4.6595	3.93553	-50.2496416983957+37.9474686352048i
1.26	44.0795	5.01792	0.564715	9.00079192896814+0.790605196250796i
1.35	47.8523	5.37634	0.722259	-5.81478788036979-9.98661901065725i
1.44	42.1364	5.73477	2.5135	-40.2160010000001
1.53	40.1364	6.09319	0.722259	-5.8147878803698+9.98661901065738i
1.62	52.125	6.45161	0.564715	9.00079192896811-0.790605196250709i
1.71	38.4205	6.81004	3.93553	-50.2496416983959-37.9474686352046i
1.8	32.0568	7.16846	1.71078	25.915912522703-8.8098785066169i
1.89	64.9886	7.52688	4.48932	56.2293272262689+44.6954378990147i
1.98	46.5909	7.8853	5.12326	-23.7212851168693-78.4648895156319i
2.07	41.6023	8.24373	3.41973	51.0007157262175-19.8172849262372i
2.16	50.4545	8.60215	1.40263	17.1478280000001-14.4774790000002i
2.25	37.8068	8.96057	2.73701	11.8792431999665-42.1501094078944i
2.34	40.9091	9.319	2.17731	34.7494976869107+2.46595717533523i
2.43	44.0341	9.67742	0.531139	4.32923355097415-7.31283991792391i
2.52	44.7273	10.0358	2.74446	32.697735477297-29.3097545066168i
2.61	48.4318	10.3943	4.68162	74.0607622064365-11.2203294588056i
2.7	42.9318	10.7527	2.72094	38.9255875009904-19.4962305052838i
2.79	67.7841	11.1111	2.03987	29.7472756689022-13.4286604776618i
F01
Time	Data	FFT Freq	FFT Mag	FFT Complex			Max
0	190.683	0	434.847	6957.548065			12.8114
0.09	198.423	0.358423	4.95854	-72.0351495729872+33.2453029648959i
0.18	215.221	0.716846	12.6494	-202.302421860597-5.94773789243659i
0.27	206.865	1.07527	6.96623	88.0706440003416+68.3142318287416i
0.36	206.279	1.43369	4.0535	-62.5023332543423-17.3134869265292i
0.45	229.346	1.79211	3.12755	-22.053031929614-44.9193670283302i
0.54	192.615	2.15054	8.26233	-124.398067619967+44.7350348765388i
0.63	226.192	2.50896	6.76835	72.3177092317674+80.6080964357334i
0.72	220.712	2.86738	10.2527	-26.3461920000001-161.913483i
0.81	271.202	3.22581	7.92976	-115.787611609397+51.8726892692113i
0.9	230.548	3.58423	7.28625	111.607455648007+33.6851700762589i
0.99	197.048	3.94265	12.8114	-199.687999645318+46.2866781434873i
1.08	207.635	4.30108	4.08697	5.50227125434212-65.1596169265292i
1.17	258.288	4.6595	2.99301	43.0051861507864+21.0672430239083i
1.26	207.385	5.01792	6.34987	96.5544578325566-31.6129586927166i
1.35	169.077	5.37634	4.56732	30.1702533744215-66.5583701782772i
1.44	212.683	5.73477	6.24579	-99.9327089999997
1.53	211.125	6.09319	4.56732	30.1702533744217+66.5583701782771i
1.62	199.231	6.45161	6.34987	96.5544578325568+31.6129586927163i
1.71	248.337	6.81004	2.99301	43.0051861507864-21.0672430239084i
1.8	224.327	7.16846	4.08697	5.50227125434227+65.1596169265291i
1.89	225.837	7.52688	12.8114	-199.687999645318-46.2866781434866i
1.98	250.231	7.8853	7.28625	111.607455648007-33.6851700762592i
2.07	219.904	8.24373	7.92976	-115.787611609398-51.872689269211i
2.16	212.288	8.60215	10.2527	-26.3461919999999+161.913483i
2.25	244.471	8.96057	6.76835	72.317709231767-80.6080964357338i
2.34	206.827	9.319	8.26233	-124.398067619966-44.7350348765385i
2.43	216.058	9.67742	3.12755	-22.0530319296139+44.9193670283301i
2.52	226.625	10.0358	4.0535	-62.5023332543422+17.3134869265293i
2.61	206.635	10.3943	6.96623	88.0706440003415-68.314231828742i
2.7	225.519	10.7527	12.6494	-202.302421860597+5.94773789243701i
2.79	199.933	11.1111	4.95854	-72.0351495729873-33.2453029648959i
F02
Time	Data	FFT Freq	FFT Mag	FFT Complex			Max
0	101.824	0	244.539	3912.617492			8.88945
0.09	145.485	0.358423	7.27134	-93.1756871215273-69.6678187081726i
0.18	130.949	0.716846	0.586893	-4.7014302143196+8.12858739329456i
0.27	106.191	1.07527	3.64134	-16.8824912531777-55.7617227223305i
0.36	126.522	1.43369	2.59723	-23.7434620828609-34.1046096043474i
0.45	127.971	1.79211	5.4256	-62.5981855543151-60.1445816637928i
0.54	124.485	2.15054	3.41931	12.9511276468468-53.1539956983121i
0.63	110.588	2.50896	8.88945	14.9176866448773-141.44667069839i
0.72	123.882	2.86738	5.82013	37.338196-85.3087780000002i
0.81	132.176	3.22581	1.83833	12.1774355665427-26.7741231935922i
0.9	126.89	3.58423	5.56228	-88.7132080794717-7.09495169382411i
0.99	137.875	3.94265	2.05709	32.8995616697108+0.953149944001861i
1.08	127.838	4.30108	3.19889	-48.7418279171389+15.6159083956528i
1.17	120.5	4.6595	2.85588	-44.8018052549564+8.98615623713994i
1.26	135.39	5.01792	2.91479	-27.9481093530557+37.3347273977823i
1.35	141.485	5.37634	1.23034	-16.3597626971557+10.9488201483008i
1.44	123.551	5.73477	1.21875	-19.5000639999998
1.53	127.11	6.09319	1.23034	-16.3597626971558-10.9488201483009i
1.62	124.382	6.45161	2.91479	-27.9481093530558-37.3347273977823i
1.71	109.566	6.81004	2.85588	-44.8018052549564-8.98615623713992i
1.8	128.419	7.16846	3.19889	-48.741827917139-15.6159083956528i
1.89	127.103	7.52688	2.05709	32.8995616697108-0.953149944002153i
1.98	110.794	7.8853	5.56228	-88.7132080794717+7.09495169382424i
2.07	122.316	8.24373	1.83833	12.1774355665429+26.774123193592i
2.16	128.596	8.60215	5.82013	37.3381960000001+85.3087780000002i
2.25	115.757	8.96057	8.88945	14.9176866448778+141.44667069839i
2.34	107.515	9.319	3.41931	12.9511276468468+53.153995698312i
2.43	115.404	9.67742	5.4256	-62.5981855543148+60.144581663793i
2.52	131.316	10.0358	2.59723	-23.7434620828609+34.1046096043474i
2.61	129.581	10.3943	3.64134	-16.8824912531774+55.7617227223306i
2.7	94.2059	10.7527	0.586893	-4.70143021431966-8.12858739329458i
2.79	96.9485	11.1111	7.27134	-93.1756871215271+69.667818708173i
F03
Time	Data	FFT Freq	FFT Mag	FFT Complex			Max
0	162.125	0	332.863	5325.8125			8.38165
0.09	176.5	0.358423	7.73244	-86.2685042560808-88.680039950065i
0.18	147.375	0.716846	6.98269	-48.2340414798809-100.774592987524i
0.27	163.375	1.07527	3.38177	-54.0531303440503+2.44383090135387i
0.36	185.25	1.43369	4.65342	37.7946405910076-64.1488253108364i
0.45	175.125	1.79211	3.28819	51.6818204291032+9.84462677526341i
0.54	180.312	2.15054	6.87209	85.7817873349819+68.7839429821848i
0.63	173.875	2.50896	0.38264	-2.2193420315433-5.70581139834059i
0.72	167.062	2.86738	3.99725	47.625-42.6875i
0.81	185.375	3.22581	1.67021	18.9841999858487-18.8079175358953i
0.9	165.25	3.58423	0.680432	10.8045221129083-1.33685435111148i
0.99	177.688	3.94265	6.23477	15.0717756177076-98.6111260686256i
1.08	152.5	4.30108	4.58972	20.2053594089924+70.6011746891636i
1.17	174.562	4.6595	8.38165	-123.046659780473-53.3294184169324i
1.26	147.562	5.01792	5.57276	28.1477320319907+84.6046096791797i
1.35	176.25	5.37634	2.6661	-31.6501596205122-28.599642562017i
1.44	188.562	5.73477	4.94141	-79.0625
1.53	155.375	6.09319	2.6661	-31.6501596205121+28.5996425620169i
1.62	191.312	6.45161	5.57276	28.1477320319906-84.6046096791796i
1.71	159.75	6.81004	8.38165	-123.046659780473+53.3294184169326i
1.8	173.312	7.16846	4.58972	20.2053594089923-70.6011746891636i
1.89	184.438	7.52688	6.23477	15.0717756177078+98.6111260686255i
1.98	145.312	7.8853	0.680432	10.8045221129083+1.3368543511115i
2.07	158.938	8.24373	1.67021	18.9841999858487+18.8079175358951i
2.16	164.5	8.60215	3.99725	47.625+42.6875i
2.25	171	8.96057	0.38264	-2.21934203154323+5.70581139834062i
2.34	173.688	9.319	6.87209	85.7817873349818-68.783942982185i
2.43	159.875	9.67742	3.28819	51.6818204291032-9.84462677526363i
2.52	142.188	10.0358	4.65342	37.7946405910077+64.1488253108364i
2.61	150.188	10.3943	3.38177	-54.0531303440502-2.44383090135376i
2.7	137.062	10.7527	6.98269	-48.2340414798807+100.774592987524i
2.79	160.125	11.1111	7.73244	-86.2685042560805+88.6800399500652i
F04
Time	Data	FFT Freq	FFT Mag	FFT Complex			Max
0	142.071	0	296.2	4739.196384			8.60537
0.09	177.036	0.358423	7.6596	112.964429303435+47.5230246450047i
0.18	154.518	0.716846	5.99527	17.4789885687415+94.3183845315568i
0.27	143.929	1.07527	1.02975	-14.2054248982991-8.34636722815015i
0.36	141.411	1.43369	7.44581	-72.7165674660607-94.3661379140039i
0.45	143.857	1.79211	1.80015	26.6369355521808+10.9566217857333i
0.54	157.232	2.15054	8.60537	80.2833353778003-111.857010715919i
0.63	144.054	2.50896	1.03741	16.3002826696583-3.13255257480532i
0.72	111.982	2.86738	5.63067	-76.9464110000002-46.8571469999999i
0.81	152.982	3.22581	7.2887	-85.5369413414115+79.2684263027385i
0.9	147.643	3.58423	6.26702	6.99461750360794-100.028017287749i
0.99	164.571	3.94265	3.81481	-3.22367534583886-60.9517997533555i
1.08	135.339	4.30108	1.04991	-11.8548445339392-11.901903914004i
1.17	172.411	4.6595	3.92012	-54.3172930160015-31.3634420989286i
1.26	125.768	5.01792	4.98504	10.9575345498501+79.0044379597262i
1.35	125.268	5.37634	3.58172	18.2388710762775-54.3277138091411i
1.44	139.964	5.73477	8.43862	-135.017914
1.53	157.911	6.09319	3.58172	18.2388710762776+54.327713809141i
1.62	147.661	6.45161	4.98504	10.9575345498499-79.0044379597263i
1.71	131.321	6.81004	3.92012	-54.3172930160013+31.3634420989288i
1.8	143.911	7.16846	1.04991	-11.8548445339391+11.9019039140039i
1.89	140.625	7.52688	3.81481	-3.22367534583872+60.9517997533556i
1.98	134.732	7.8853	6.26702	6.99461750360818+100.028017287749i
2.07	151.875	8.24373	7.2887	-85.5369413414117-79.2684263027382i
2.16	141.125	8.60215	5.63067	-76.9464110000001+46.8571469999999i
2.25	141.089	8.96057	1.03741	16.3002826696581+3.13255257480527i
2.34	165.554	9.319	8.60537	80.2833353778006+111.857010715919i
2.43	187.286	9.67742	1.80015	26.6369355521807-10.9566217857333i
2.52	156.768	10.0358	7.44581	-72.7165674660605+94.366137914004i
2.61	156.071	10.3943	1.02975	-14.2054248982992+8.34636722815018i
2.7	156.411	10.7527	5.99527	17.4789885687412-94.3183845315566i
2.79	146.821	11.1111	7.6596	112.964429303434-47.5230246450051i
F06
Time	Data	FFT Freq	FFT Mag	FFT Complex			Max
0	22.125	0	84.1589	1346.541748			8.22921
0.09	46.2083	0.358423	2.89677	-20.7520429962352+41.4429203275244i
0.18	39.9167	0.716846	2.88089	-45.1349828669346+9.3547711062516i
0.27	58.4583	1.07527	3.20088	12.6796478469539-49.6196724734152i
0.36	42.7917	1.43369	6.75465	-108.071507779751-0.783567885489369i
0.45	30.75	1.79211	8.22921	-83.4100755689538-101.877596670774i
0.54	39.7083	2.15054	3.03817	48.4550965422619-3.88650230801523i
0.63	37.75	2.50896	4.94983	-65.7735621662695-44.1140599067214i
0.72	38.0417	2.86738	0.477362	5.1667480000001+5.625i
0.81	24.75	3.22581	7.3127	107.371882372804+46.4866947563475i
0.9	54.6667	3.58423	0.856939	-7.14581190826772+11.7016965672386i
0.99	58.5417	3.94265	4.15416	-62.7853865839292+21.8128624286639i
1.08	31.0417	4.30108	1.74496	-8.4284922202495-26.6168198854894i
1.17	43.2083	4.6595	4.35927	-32.1640133879596-61.8895152192296i
1.26	44.9583	5.01792	3.90518	-61.3410497670596-11.8902820184945i
1.35	48.625	5.37634	1.6225	-1.49994551641077-25.9166268546591i
1.44	40.4167	5.73477	0.445328	7.12524400000029
1.53	34.1667	6.09319	1.6225	-1.49994551641066+25.916626854659i
1.62	27.25	6.45161	3.90518	-61.3410497670597+11.8902820184946i
1.71	32.2083	6.81004	4.35927	-32.1640133879594+61.8895152192296i
1.8	52.4167	7.16846	1.74496	-8.4284922202494+26.6168198854893i
1.89	64.9583	7.52688	4.15416	-62.7853865839293-21.8128624286638i
1.98	60.0417	7.8853	0.856939	-7.1458119082678-11.7016965672386i
2.07	30.125	8.24373	7.3127	107.371882372804-46.486694756348i
2.16	40.7917	8.60215	0.477362	5.16674800000009-5.625i
2.25	48.125	8.96057	4.94983	-65.7735621662693+44.1140599067215i
2.34	39.625	9.319	3.03817	48.4550965422619+3.88650230801508i
2.43	42.0833	9.67742	8.22921	-83.4100755689535+101.877596670774i
2.52	73.375	10.0358	6.75465	-108.071507779751+0.783567885489479i
2.61	39.875	10.3943	3.20088	12.6796478469541+49.6196724734152i
2.7	29.6667	10.7527	2.88089	-45.1349828669346-9.35477110625154i
2.79	29.875	11.1111	2.89677	-20.7520429962353-41.4429203275243i
F09
Time	Data	FFT Freq	FFT Mag	FFT Complex			Max
0	44.6635	0	70.1274	1122.038576			2.8049
0.09	33.7789	0.358423	1.42646	-22.7403712051227+1.94509190987283i
0.18	20.3942	0.716846	0.876864	12.7913059936328-5.76355213056173i
0.27	40.2019	1.07527	0.421083	-3.91897383871262+5.48025058900505i
0.36	33.6635	1.43369	2.15405	30.2441233920879-16.5262208807205i
0.45	36.0096	1.79211	2.8049	24.0581129834904+37.8850261276775i
0.54	33.9327	2.15054	1.48434	7.52857659200797+22.5246041573608i
0.63	32.1635	2.50896	2.70838	40.9137954792072+14.2796435212249i
0.72	35.6442	2.86738	0.88082	14.086486+0.432554000000096i
0.81	32.9423	3.22581	2.35246	28.2459120248179+24.8775881366638i
0.9	41.7308	3.58423	2.43952	34.2352413538286-18.7476406896573i
0.99	32.0192	3.94265	1.65057	14.8239969844045+21.8561043937348i
1.08	31.4423	4.30108	0.448291	-5.53269939208782-4.56467288072047i
1.17	37.7596	4.6595	2.31535	11.3015716038786-35.2796394557879i
1.26	37.4423	5.01792	1.60623	-15.9013159394694-20.1896049775797i
1.35	32.9904	5.37634	0.812591	-12.9916600319632+0.504452214461506i
1.44	34.7019	5.73477	0.44352	-7.09631599999989
1.53	44.6058	6.09319	0.812591	-12.9916600319632-0.504452214461437i
1.62	40.1346	6.45161	1.60623	-15.9013159394693+20.1896049775798i
1.71	36.7596	6.81004	2.31535	11.3015716038787+35.2796394557879i
1.8	38.0481	7.16846	0.448291	-5.53269939208783+4.5646728807205i
1.89	28.2019	7.52688	1.65057	14.8239969844044-21.8561043937348i
1.98	31.5385	7.8853	2.43952	34.2352413538287+18.7476406896573i
2.07	38.5289	8.24373	2.35246	28.2459120248178-24.8775881366638i
2.16	34.0577	8.60215	0.88082	14.086486-0.432554000000096i
2.25	39.7596	8.96057	2.70838	40.9137954792071-14.279643521225i
[truncated: 3,678 more rows]

## Sheet: David's Results2
A03
Time	Data	FFT Freq	FFT Mag	FFT Complex			Max
0	45.6945	0	328.449	5255.180634			29.863
0.09	182.278	0.358423	11.8437	111.777426239229-153.022110882299i
0.18	219.847	0.716846	7.56859	-100.318481959925+67.8292141060192i
0.27	150.444	1.07527	20.7422	53.8797799659856+327.472423692417i
0.36	137.722	1.43369	2.69902	-40.7317543186633-14.3459244490285i
0.45	188.639	1.79211	21.5619	-299.622217629244-171.009801995132i
0.54	118.653	2.15054	18.8133	-295.979264049931+54.818464212338i
0.63	215.681	2.50896	10.0579	-69.0236191273264-145.372171305863i
0.72	181.903	2.86738	10.8191	-106.972229-136.097137i
0.81	248.75	3.22581	15.191	-163.34880086311+179.980656140825i
0.9	201.806	3.58423	15.8814	-221.622646737041+124.303027338887i
0.99	162	3.94265	29.863	-473.016715070614-67.4931122365845i
1.08	86.2917	4.30108	8.11818	-45.7404136813366+121.570701550971i
1.17	206.236	4.6595	2.4308	-16.1363968816571-35.3873098025926i
1.26	116.639	5.01792	9.27851	-5.07936325310257+148.369197232568i
1.35	164.556	5.37634	16.7877	-48.0651206332626-264.267874689167i
1.44	158.639	5.73477	22.0599	-352.958344
1.53	130.625	6.09319	16.7877	-48.0651206332616+264.267874689167i
1.62	166.597	6.45161	9.27851	-5.07936325310283-148.369197232568i
1.71	160.764	6.81004	2.4308	-16.1363968816571+35.3873098025922i
1.8	167.486	7.16846	8.11818	-45.7404136813368-121.570701550971i
1.89	167.486	7.52688	29.863	-473.016715070614+67.4931122365858i
1.98	160.944	7.8853	15.8814	-221.622646737041-124.303027338887i
2.07	111.264	8.24373	15.191	-163.34880086311-179.980656140825i
2.16	178.181	8.60215	10.8191	-106.972229+136.097137i
2.25	155.319	8.96057	10.0579	-69.0236191273263+145.372171305863i
2.34	85.25	9.319	18.8133	-295.979264049931-54.8184642123378i
2.43	173.944	9.67742	21.5619	-299.622217629244+171.009801995133i
2.52	216.153	10.0358	2.69902	-40.7317543186633+14.3459244490285i
2.61	190.75	10.3943	20.7422	53.8797799659843-327.472423692417i
2.7	209.306	10.7527	7.56859	-100.318481959925-67.8292141060195i
2.79	195.333	11.1111	11.8437	111.77742623923+153.022110882298i
A06
Time	Data	FFT Freq	FFT Mag	FFT Complex			Max
0	48.5	0	142.539	2280.625			27.3346
0.09	33.25	0.358423	23.0994	159.82849091883-333.243849183661i
0.18	80.625	0.716846	6.30408	-91.7793066773163+41.8372088396258i
0.27	129.75	1.07527	6.01639	-62.5310668066297-73.1865794479655i
0.36	77.75	1.43369	11.1952	92.7851640818291+153.218145750508i
0.45	100.125	1.79211	6.06749	-86.2817547011044-44.4966495893044i
0.54	103.125	2.15054	18.1125	-96.1409431867464+273.388689974224i
0.63	88.875	2.50896	9.6396	-11.6553036625891+153.792524506204i
0.72	64.625	2.86738	8.09258	27.6249999999999-126.5i
0.81	181.5	3.22581	27.3346	-129.446153280078+417.757643505788i
0.9	54.625	3.58423	8.45943	-18.9622403797426+134.015953786034i
0.99	44.25	3.94265	5.86689	87.8770298006979+33.0037914629855i
1.08	64.125	4.30108	10.2835	1.21483591817094-164.531854249492i
1.17	84.75	4.6595	15.9769	-82.2860336999112+242.024539722979i
1.26	127.125	5.01792	4.11462	61.8824902438057+22.4644726514359i
1.35	32.375	5.37634	15.171	-177.505208569215-165.568052065421i
1.44	86.25	5.73477	4.86719	-77.875
1.53	67.5	6.09319	15.171	-177.505208569214+165.568052065422i
1.62	7.375	6.45161	4.11462	61.8824902438058-22.4644726514359i
1.71	8.375	6.81004	15.9769	-82.286033699912-242.024539722979i
1.8	66.625	7.16846	10.2835	1.21483591817115+164.531854249492i
1.89	64.5	7.52688	5.86689	87.8770298006975-33.0037914629857i
1.98	49.25	7.8853	8.45943	-18.9622403797429-134.015953786034i
2.07	21.125	8.24373	27.3346	-129.446153280079-417.757643505788i
2.16	106.375	8.60215	8.09258	27.6250000000001+126.5i
2.25	62.375	8.96057	9.6396	-11.6553036625898-153.792524506204i
2.34	46.375	9.319	18.1125	-96.140943186747-273.388689974224i
2.43	66.625	9.67742	6.06749	-86.2817547011044+44.4966495893041i
2.52	50.25	10.0358	11.1952	92.7851640818288-153.218145750508i
2.61	58.875	10.3943	6.01639	-62.5310668066297+73.1865794479655i
2.7	68.375	10.7527	6.30408	-91.7793066773164-41.837208839626i
2.79	135	11.1111	23.0994	159.828490918831+333.24384918366i
A08
Time	Data	FFT Freq	FFT Mag	FFT Complex			Max
0	178.556	0	368.499	5895.986268			19.2695
0.09	180.167	0.358423	4.16192	-41.8817931769877+51.771113021909i
0.18	172.194	0.716846	10.373	108.988662403345+125.166249066894i
0.27	174.806	1.07527	11.4034	35.2601695023279-179.01447169769i
0.36	201.194	1.43369	15.5592	-51.0668626686148+243.653823473309i
0.45	171.403	1.79211	3.68105	-58.4971025883358-6.8493085153993i
0.54	169.292	2.15054	5.12226	81.398359747936+9.54618151051255i
0.63	185.764	2.50896	4.45437	-41.4947227535414+57.9447643296731i
0.72	152.528	2.86738	3.52108	-41.1944880000001-38.4305099999999i
0.81	143.028	3.22581	13.8473	210.864575985312+67.9964569907558i
0.9	178.222	3.58423	2.08545	23.9262234356095-23.2573493184241i
0.99	206.861	3.94265	19.2695	-266.475475535478+155.071796739007i
1.08	176.417	4.30108	13.9179	-22.0165713313854-221.596054526691i
1.17	210.333	4.6595	5.80324	24.5782816391937+89.5397929549755i
1.26	250.153	5.01792	4.37925	64.964466413109+26.2516342379574i
1.35	176.403	5.37634	9.70404	-18.7985170724905+154.122469081251i
1.44	198.111	5.73477	12.4575	-199.319336
1.53	203.25	6.09319	9.70404	-18.7985170724909-154.122469081251i
1.62	125.264	6.45161	4.37925	64.9644664131089-26.2516342379574i
1.71	179.292	6.81004	5.80324	24.5782816391934-89.5397929549754i
1.8	150.569	7.16846	13.9179	-22.016571331385+221.596054526691i
1.89	205.264	7.52688	19.2695	-266.475475535479-155.071796739006i
1.98	232.347	7.8853	2.08545	23.9262234356096+23.2573493184242i
2.07	176.278	8.24373	13.8473	210.864575985312-67.9964569907565i
2.16	154.319	8.60215	3.52108	-41.1944880000001+38.4305099999999i
2.25	236.042	8.96057	4.45437	-41.4947227535416-57.9447643296732i
2.34	130.389	9.319	5.12226	81.3983597479359-9.54618151051258i
2.43	192.583	9.67742	3.68105	-58.4971025883357+6.84930851539924i
2.52	191.875	10.0358	15.5592	-51.0668626686151-243.653823473309i
2.61	193.556	10.3943	11.4034	35.2601695023283+179.014471697689i
2.7	186.903	10.7527	10.373	108.988662403345-125.166249066894i
2.79	212.625	11.1111	4.16192	-41.8817931769878-51.7711130219089i
A09
Time	Data	FFT Freq	FFT Mag	FFT Complex			Max
0	217.375	0	434.195	6947.125			22.2014
0.09	303.875	0.358423	3.15617	37.5438074294038+33.7726244481436i
0.18	147.625	0.716846	7.25214	-112.17629722548+29.6721285390114i
0.27	199.5	1.07527	5.81033	-92.6670166444324-7.44173882374292i
0.36	197.625	1.43369	16.4039	186.26587296526-184.908793104386i
0.45	244.75	1.79211	16.7399	267.77413713117+5.8581430728819i
0.54	212.75	2.15054	17.8774	276.456197162737+73.4166687582663i
0.63	243	2.50896	5.74536	-46.3557150863726-79.3819712517612i
0.72	216.625	2.86738	12.5971	201.375+8.5i
0.81	208.5	3.22581	13.8619	-219.921629144961-28.7307724714063i
0.9	235.625	3.58423	11.044	36.6862448333131-172.854452894224i
0.99	215	3.94265	22.2014	-285.114255832232-211.879714902246i
1.08	208.25	4.30108	9.23875	108.48412703474-100.408793104386i
1.17	220	4.6595	11.3502	-100.608827991863-151.187479122016i
1.26	170.25	5.01792	9.78023	-10.9661447705705-156.098993113479i
1.35	191.125	5.37634	13.3068	-187.650499860713-100.584059094645i
1.44	295.75	5.73477	6.83594	-109.375
1.53	185.5	6.09319	13.3068	-187.650499860713+100.584059094645i
1.62	188.375	6.45161	9.78023	-10.9661447705702+156.098993113479i
1.71	238.25	6.81004	11.3502	-100.608827991862+151.187479122016i
1.8	225.625	7.16846	9.23875	108.48412703474+100.408793104386i
1.89	205.5	7.52688	22.2014	-285.114255832232+211.879714902247i
1.98	179.25	7.8853	11.044	36.6862448333135+172.854452894224i
2.07	198.5	8.24373	13.8619	-219.921629144961+28.7307724714068i
2.16	249	8.60215	12.5971	201.375-8.5i
2.25	246.25	8.96057	5.74536	-46.3557150863729+79.3819712517612i
2.34	253.875	9.319	17.8774	276.456197162737-73.4166687582667i
2.43	268.125	9.67742	16.7399	267.77413713117-5.8581430728829i
2.52	199.875	10.0358	16.4039	186.26587296526+184.908793104386i
2.61	145.5	10.3943	5.81033	-92.6670166444326+7.44173882374314i
2.7	221	10.7527	7.25214	-112.17629722548-29.672128539011i
2.79	214.875	11.1111	3.15617	37.5438074294038-33.772624448144i
A12
Time	Data	FFT Freq	FFT Mag	FFT Complex			Max
0	58.7639	0	92.1207	1473.930694			22.075
0.09	51.8195	0.358423	8.57287	-96.9666641468529+97.0151310775384i
0.18	12.6389	0.716846	10.3202	87.4518574747173-140.063761031953i
0.27	43.2917	1.07527	11.0637	-18.0071688334866+176.101623153632i
0.36	99.3055	1.43369	15.9029	-163.900318295369-194.626549333324i
0.45	14.8611	1.79211	6.58754	72.9857559224708+76.0418630708671i
0.54	20.0695	2.15054	7.02895	-105.497758649859+38.9638324254497i
0.63	64.4445	2.50896	8.77359	66.6116174935193-123.56672227633i
0.72	11	2.86738	16.8123	264.902679+46.7499389999998i
0.81	49.1945	3.22581	4.16366	50.3980361797619-43.5669710554815i
0.9	50.2639	3.58423	20.3995	290.062075270596-149.651718987524i
0.99	30.0139	3.94265	5.76473	-91.5225892300482+11.4469509645786i
1.08	56.5278	4.30108	11.9212	-125.127267704631-143.959861333324i
1.17	33.125	4.6595	22.075	82.8545373586096+343.343828680465i
1.26	19.2917	5.01792	16.3315	-245.127138095455-90.5126884449263i
1.35	35.7361	5.37634	11.507	173.424307256026-61.8147520684916i
1.44	28.7917	5.73477	4.91058	-78.5693040000002
1.53	109.167	6.09319	11.507	173.424307256026+61.8147520684914i
1.62	5.25	6.45161	16.3315	-245.127138095455+90.5126884449269i
1.71	175.861	6.81004	22.075	82.8545373586087-343.343828680465i
1.8	86.9167	7.16846	11.9212	-125.127267704631+143.959861333324i
1.89	9.56946	7.52688	5.76473	-91.5225892300482-11.4469509645783i
1.98	45.6528	7.8853	20.3995	290.062075270596+149.651718987523i
2.07	9.40277	8.24373	4.16366	50.3980361797622+43.5669710554813i
2.16	69.8333	8.60215	16.8123	264.902679-46.7499389999998i
2.25	25.1945	8.96057	8.77359	66.6116174935197+123.56672227633i
2.34	52.7083	9.319	7.02895	-105.497758649859-38.9638324254493i
2.43	23.2917	9.67742	6.58754	72.9857559224709-76.0418630708673i
2.52	70.1528	10.0358	15.9029	-163.900318295369+194.626549333324i
2.61	71.8195	10.3943	11.0637	-18.0071688334872-176.101623153632i
2.7	10.5139	10.7527	10.3202	87.4518574747177+140.063761031953i
2.79	29.4583	11.1111	8.57287	-96.966664146853-97.0151310775381i
A13
Time	Data	FFT Freq	FFT Mag	FFT Complex			Max
0	206	0	396.492	6343.875			19.728
0.09	238	0.358423	11.746	42.8768552919993+182.97974912757i
0.18	188.875	0.716846	14.3448	-222.732119970872-55.3940063809787i
0.27	153.25	1.07527	9.11718	88.5640570511319+115.913247613099i
0.36	164.25	1.43369	2.11458	15.0842622740244-30.2846410715657i
0.45	187	1.79211	19.728	238.550876559877-206.705654599852i
0.54	214.25	2.15054	15.8093	-39.0557412125272-249.915264421544i
0.63	213.75	2.50896	13.3752	213.897197874384+6.74841456064062i
0.72	212	2.86738	10.6518	143.625-91.75i
0.81	246.125	3.22581	12.1601	-193.458746279069-20.6802247062806i
0.9	152.25	3.58423	8.34343	88.137739674741+100.262711480439i
0.99	147.75	3.94265	7.07645	34.1484325675589-107.950864956012i
1.08	222.875	4.30108	4.04194	28.1657377259756+58.2153589284343i
1.17	209.5	4.6595	13.0078	-171.856728567019+117.392387980828i
1.26	173.125	5.01792	8.23044	126.150121508657+37.7839695210034i
1.35	133.125	5.37634	13.8772	-173.721944498861+138.275460584538i
1.44	196.125	5.73477	11.7891	-188.625
1.53	149.875	6.09319	13.8772	-173.721944498861-138.275460584538i
1.62	215.25	6.45161	8.23044	126.150121508657-37.7839695210038i
1.71	235.125	6.81004	13.0078	-171.85672856702-117.392387980827i
1.8	200.875	7.16846	4.04194	28.1657377259755-58.2153589284343i
1.89	233.25	7.52688	7.07645	34.1484325675589+107.950864956012i
1.98	193.5	7.8853	8.34343	88.1377396747411-100.262711480439i
2.07	248.875	8.24373	12.1601	-193.45874627907+20.6802247062812i
2.16	202	8.60215	10.6518	143.625+91.75i
2.25	198.25	8.96057	13.3752	213.897197874383-6.74841456064136i
2.34	199.25	9.319	15.8093	-39.0557412125263+249.915264421544i
2.43	254.875	9.67742	19.728	238.550876559877+206.705654599851i
2.52	206.5	10.0358	2.11458	15.0842622740245+30.2846410715657i
2.61	217	10.3943	9.11718	88.5640570511315-115.913247613099i
2.7	130.5	10.7527	14.3448	-222.732119970871+55.3940063809795i
2.79	200.5	11.1111	11.746	42.8768552919986-182.97974912757i
A14
Time	Data	FFT Freq	FFT Mag	FFT Complex			Max
0	152.625	0	355.727	5691.625			26.0515
0.09	165.75	0.358423	10.6951	-71.2685431102172-155.574308430936i
0.18	180.25	0.716846	6.7778	-103.967706675096+30.8378856941093i
0.27	217.5	1.07527	23.7193	35.1590966637279-377.877420469261i
0.36	195.25	1.43369	26.0515	-409.659577619781+76.9529489816703i
0.45	224	1.79211	4.47516	70.5986917954695+11.9482529137813i
0.54	187.625	2.15054	10.9989	159.463531819401-74.4374588276256i
0.63	164.75	2.50896	4.03421	-64.5419990774839-0.83435237045402i
0.72	158.25	2.86738	5.67947	-20.625+88.5i
0.81	103.125	3.22581	8.6129	110.322721496556-82.5802297563143i
0.9	195.875	3.58423	7.61603	82.9974526715724+89.2211810906011i
0.99	244.125	3.94265	9.41872	-87.025923007156+123.031808149711i
1.08	217.625	4.30108	10.422	54.9095776197809+157.45294898167i
1.17	254.5	4.6595	9.73066	6.89198020845911-155.537985216865i
1.26	156.875	5.01792	13.0891	-202.993277815877-51.503474387664i
1.35	215.25	5.37634	9.19403	145.863975030643-19.0643058003314i
1.44	134.375	5.73477	13.7422	-219.875
1.53	145.25	6.09319	9.19403	145.863975030644+19.0643058003308i
1.62	133	6.45161	13.0891	-202.993277815877+51.5034743876644i
1.71	182.375	6.81004	9.73066	6.89198020845978+155.537985216866i
1.8	157.75	7.16846	10.422	54.9095776197808-157.45294898167i
1.89	203.375	7.52688	9.41872	-87.0259230071564-123.031808149711i
1.98	202.625	7.8853	7.61603	82.997452671572-89.2211810906013i
2.07	179.625	8.24373	8.6129	110.322721496556+82.580229756314i
2.16	144.875	8.60215	5.67947	-20.6250000000001-88.5i
2.25	179.125	8.96057	4.03421	-64.5419990774837+0.834352370454191i
2.34	200.125	9.319	10.9989	159.463531819402+74.4374588276251i
2.43	157.75	9.67742	4.47516	70.5986917954695-11.9482529137815i
2.52	196.875	10.0358	26.0515	-409.659577619781-76.95294898167i
2.61	158.5	10.3943	23.7193	35.1590966637292+377.877420469261i
2.7	121.875	10.7527	6.7778	-103.967706675096-30.8378856941091i
2.79	160.75	11.1111	10.6951	-71.2685431102166+155.574308430937i
A20
Time	Data	FFT Freq	FFT Mag	FFT Complex			Max
0	63	0	269.102	4305.625			34.2839
0.09	191.875	0.358423	23.0769	114.116126678577+351.153915148998i
0.18	71.5	0.716846	29.0058	-318.307648150397-337.731734271539i
0.27	64.75	1.07527	17.8491	-284.682625174721+22.6840354905799i
0.36	199	1.43369	34.2839	316.936304642311+447.716111717937i
0.45	197.5	1.79211	20.4402	-296.883927934789+137.174657588067i
0.54	135.875	2.15054	5.00751	-76.3163209604982-24.393590736769i
0.63	177.375	2.50896	7.40846	-73.4437218601901-93.0411709143202i
0.72	139.875	2.86738	22.2226	113.75-336.875i
0.81	150.25	3.22581	32.9897	-203.811057573611-486.899865647305i
0.9	71.875	3.58423	5.92617	-47.0143251088709-82.3422921845483i
0.99	12.125	3.94265	28.6841	-121.352573181441-442.611138644113i
1.08	107.375	4.30108	15.9375	-254.93630464231+5.71611171793722i
1.17	94.75	4.6595	14.7446	225.061695190569+70.7262331072567i
1.26	17.125	5.01792	19.4078	-306.361705780235-50.6804357193183i
1.35	235.625	5.37634	15.6221	233.996083855605-87.8767857351295i
1.44	113.875	5.73477	20.6953	-331.125
1.53	178.625	6.09319	15.6221	233.996083855605+87.8767857351281i
1.62	83.375	6.45161	19.4078	-306.361705780235+50.6804357193185i
1.71	134.875	6.81004	14.7446	225.06169519057-70.7262331072582i
1.8	99	7.16846	15.9375	-254.93630464231-5.71611171793651i
1.89	160.875	7.52688	28.6841	-121.352573181439+442.611138644112i
1.98	218.125	7.8853	5.92617	-47.0143251088709+82.3422921845479i
2.07	194.625	8.24373	32.9897	-203.811057573609+486.899865647305i
2.16	224	8.60215	22.2226	113.75+336.875i
2.25	164	8.96057	7.40846	-73.4437218601896+93.0411709143207i
2.34	131.125	9.319	5.00751	-76.3163209604979+24.3935907367688i
2.43	102.375	9.67742	20.4402	-296.883927934789-137.174657588066i
2.52	104.375	10.0358	34.2839	316.93630464231-447.716111717937i
2.61	189.75	10.3943	17.8491	-284.682625174721-22.6840354905789i
2.7	207.75	10.7527	29.0058	-318.307648150396+337.731734271539i
2.79	69	11.1111	23.0769	114.116126678576-351.153915148998i
A24
Time	Data	FFT Freq	FFT Mag	FFT Complex			Max
0	252.375	0	537.75	8604			37.9375
0.09	273	0.358423	31.2095	-77.390851435134-493.317735845329i
0.18	291.5	0.716846	22.6115	361.767500771507+3.48748200362127i
0.27	367.75	1.07527	17.0899	39.2801512639644-270.602936592569i
0.36	270	1.43369	14.2934	-191.644597488888+124.79252339471i
0.45	336.25	1.79211	24.3706	-376.213681325946+102.511739274328i
0.54	256.875	2.15054	8.93986	142.85033110606-7.32127429016509i
0.63	256.625	2.50896	8.42759	-115.414458629378-69.725978771644i
0.72	212.375	2.86738	1.46908	-20.5+11.5i
0.81	248.625	3.22581	9.13237	-45.2191245416919+138.944788586777i
0.9	336.625	3.58423	12.8862	156.337223053427+134.418318069749i
0.99	299.375	3.94265	16.4317	-253.908872617435-68.1968003908955i
1.08	297.5	4.30108	14.6183	230.144597488888-41.7074766052906i
1.17	331.125	4.6595	13.5746	212.955840699832-42.6938541552703i
1.26	265.375	5.01792	9.41098	9.54494506900724-150.272925636464i
1.35	323.125	5.37634	10.5773	-33.0890034142127+165.970653615613i
1.44	333.5	5.73477	37.9375	-607
1.53	289	6.09319	10.5773	-33.0890034142129-165.970653615613i
1.62	195.375	6.45161	9.41098	9.54494506900753+150.272925636464i
1.71	280.75	6.81004	13.5746	212.955840699833+42.6938541552694i
1.8	185.5	7.16846	14.6183	230.144597488888+41.7074766052902i
1.89	287.25	7.52688	16.4317	-253.908872617435+68.1968003908959i
1.98	258.875	7.8853	12.8862	156.337223053426-134.418318069749i
2.07	242.875	8.24373	9.13237	-45.2191245416922-138.944788586777i
2.16	205.875	8.60215	1.46908	-20.5-11.5i
2.25	248.625	8.96057	8.42759	-115.414458629377+69.7259787716441i
2.34	139.625	9.319	8.93986	142.850331106059+7.32127429016513i
2.43	266.25	9.67742	24.3706	-376.213681325947-102.511739274327i
2.52	231.875	10.0358	14.2934	-191.644597488888-124.792523394709i
2.61	283.125	10.3943	17.0899	39.2801512639652+270.602936592568i
2.7	265.25	10.7527	22.6115	361.767500771507-3.48748200362184i
2.79	271.75	11.1111	31.2095	-77.3908514351326+493.317735845329i
B03
Time	Data	FFT Freq	FFT Mag	FFT Complex			Max
0	220	0	451.539	7224.625			13.876
0.09	218.75	0.358423	10.3701	-151.185850273914+68.3585620291834i
0.18	237.125	0.716846	7.06844	10.7463213923147+112.583339746581i
0.27	182.875	1.07527	5.38668	-76.7124678413474-39.2858395849992i
0.36	181.25	1.43369	9.12982	127.20521279348+71.8147545195112i
0.45	213.875	1.79211	5.40387	59.8814713932695-62.3687560769847i
0.54	268	2.15054	5.49805	-61.8776101060064-62.5274190926546i
0.63	184	2.50896	13.876	125.806062344042-182.932312104493i
0.72	243.875	2.86738	6.53002	-65.375-81.5i
0.81	207.375	3.22581	12.7714	-154.587832972321+133.635088788995i
0.9	258.875	3.58423	7.69713	123.151996723646+0.704813954378775i
0.99	185.25	3.94265	7.76706	23.3169295300789+122.06596075113i
1.08	204.875	4.30108	12.2931	51.5447872065199+189.814754519511i
1.17	278.125	4.6595	10.7398	-98.2666329919949-140.965913170145i
1.26	248.625	5.01792	7.65109	-113.520708009954+45.8155727936153i
1.35	239.625	5.37634	8.18108	4.7483208121881+130.811172509409i
1.44	253.375	5.73477	12.8516	205.625
1.53	218.75	6.09319	8.18108	4.7483208121875-130.811172509409i
1.62	235.375	6.45161	7.65109	-113.520708009954-45.815572793615i
1.71	221.875	6.81004	10.7398	-98.2666329919944+140.965913170146i
1.8	236.375	7.16846	12.2931	51.5447872065196-189.814754519511i
1.89	202.875	7.52688	7.76706	23.3169295300785-122.06596075113i
1.98	204	7.8853	7.69713	123.151996723646-0.704813954379112i
2.07	268.375	8.24373	12.7714	-154.587832972322-133.635088788994i
2.16	239.875	8.60215	6.53002	-65.375+81.5i
2.25	220	8.96057	13.876	125.806062344042+182.932312104492i
2.34	243.25	9.319	5.49805	-61.8776101060063+62.5274190926548i
2.43	207.375	9.67742	5.40387	59.8814713932697+62.3687560769845i
2.52	245.25	10.0358	9.12982	127.20521279348-71.8147545195114i
2.61	235.75	10.3943	5.38668	-76.712467841347+39.2858395849994i
2.7	195	10.7527	7.06844	10.7463213923144-112.583339746582i
2.79	224.625	11.1111	10.3701	-151.185850273915-68.3585620291829i
B04
Time	Data	FFT Freq	FFT Mag	FFT Complex			Max
0	252.875	0	332.195	5315.125			22.7256
0.09	207.25	0.358423	8.17249	130.681328135628-4.53103354021457i
0.18	183.125	0.716846	17.9778	120.167383684694+261.341489075368i
0.27	129.125	1.07527	11.0237	124.504487403335-124.932757162219i
0.36	156.5	1.43369	14.9684	144.078656903985-191.308581272022i
0.45	162.75	1.79211	4.31293	32.6206541358431-60.8099136576769i
0.54	133.125	2.15054	9.91252	156.684250226932+24.5790153392496i
0.63	114.375	2.50896	16.8913	262.263289984932-65.2601224658672i
0.72	157.75	2.86738	10.3358	-104.25-128.375i
0.81	185.125	3.22581	9.97406	75.0179289656791-140.85335296319i
0.9	208.125	3.58423	1.11664	6.794411482633-16.5237984031359i
0.99	172.5	3.94265	7.18982	109.327703676273+35.7908222851827i
1.08	159	4.30108	11.4166	-167.578656903985+72.6914187279785i
1.17	178.375	4.6595	22.7256	207.817447054456-298.369340794026i
1.26	168.125	5.01792	14.3252	186.853954605741+132.738675332982i
1.35	206.375	5.37634	9.49693	101.767160643853+112.838416387796i
1.44	122.375	5.73477	0.210938	3.375
1.53	158.5	6.09319	9.49693	101.767160643853-112.838416387796i
1.62	193	6.45161	14.3252	186.853954605741-132.738675332982i
1.71	104.125	6.81004	22.7256	207.817447054457+298.369340794025i
1.8	154.875	7.16846	11.4166	-167.578656903986-72.6914187279783i
1.89	122.625	7.52688	7.18982	109.327703676273-35.7908222851829i
1.98	151.625	7.8853	1.11664	6.79441148263309+16.5237984031362i
2.07	199.375	8.24373	9.97406	75.0179289656796+140.85335296319i
2.16	99.875	8.60215	10.3358	-104.25+128.375i
2.25	221.25	8.96057	16.8913	262.263289984932+65.2601224658668i
2.34	172.625	9.319	9.91252	156.684250226932-24.5790153392497i
2.43	192	9.67742	4.31293	32.6206541358433+60.8099136576774i
2.52	174.25	10.0358	14.9684	144.078656903986+191.308581272021i
2.61	156.25	10.3943	11.0237	124.504487403336+124.932757162219i
2.7	172	10.7527	17.9778	120.167383684693-261.341489075368i
2.79	145.875	11.1111	8.17249	130.681328135628+4.53103354021487i
B08
Time	Data	FFT Freq	FFT Mag	FFT Complex			Max
0	81.625	0	161.398	2582.375			30.814
0.09	182.625	0.358423	15.5225	226.879052602387+101.038731892178i
0.18	118.375	0.716846	30.814	250.352792203969-424.730874605706i
0.27	121.5	1.07527	8.58038	-108.629627681423+83.946855610541i
0.36	76.125	1.43369	19.294	-132.908085182071-278.628278106444i
0.45	107.625	1.79211	14.1906	227.033954166319-2.69218723087083i
0.54	107.25	2.15054	25.9976	43.7120325231131-413.65853580976i
0.63	83.75	2.50896	6.00802	-33.5161544339921+90.0962369183991i
0.72	74.75	2.86738	7.95954	-83.2500000000001-96.375i
0.81	10.625	3.22581	13.0778	63.6944507101187-199.315527747218i
0.9	21.75	3.58423	11.3903	40.2827636568439+177.737630709918i
0.99	45.375	3.94265	9.77997	-154.33382119204-25.8247463296848i
1.08	93.875	4.30108	5.56954	75.1580851820706-47.8782781064444i
1.17	47.875	4.6595	10.5789	-168.771821791951+12.8724313665645i
1.26	25.375	5.01792	17.8239	-160.347588383927-235.834708086028i
1.35	13.25	5.37634	6.33104	-93.3560323794176-39.3148979186001i
1.44	86.75	5.73477	2.85156	45.625
1.53	104.875	6.09319	6.33104	-93.3560323794174+39.3148979186004i
1.62	154.625	6.45161	17.8239	-160.347588383927+235.834708086029i
1.71	156.5	6.81004	10.5789	-168.771821791951-12.8724313665642i
1.8	34.625	7.16846	5.56954	75.1580851820709+47.878278106444i
1.89	98.25	7.52688	9.77997	-154.33382119204+25.8247463296853i
1.98	107	7.8853	11.3903	40.2827636568433-177.737630709918i
2.07	26.75	8.24373	13.0778	63.6944507101189+199.315527747217i
2.16	50.125	8.60215	7.95954	-83.2499999999999+96.375i
2.25	64	8.96057	6.00802	-33.5161544339926-90.0962369183989i
2.34	112.25	9.319	25.9976	43.7120325231138+413.658535809759i
2.43	64.125	9.67742	14.1906	227.033954166319+2.6921872308701i
2.52	117.5	10.0358	19.294	-132.90808518207+278.628278106444i
2.61	66.5	10.3943	8.58038	-108.629627681423-83.9468556105408i
2.7	52	10.7527	30.814	250.35279220397+424.730874605706i
2.79	74.75	11.1111	15.5225	226.879052602387-101.038731892178i
B12
Time	Data	FFT Freq	FFT Mag	FFT Complex			Max
0	56.75	0	194.758	3116.125			33.7578
0.09	54.375	0.358423	26.5933	-279.637101947123-320.697637074512i
0.18	109.875	0.716846	21.7224	-347.544603285203-3.17934553295265i
0.27	75.75	1.07527	3.99149	-3.41954822330199+63.7721598513768i
0.36	78.5	1.43369	3.13283	41.1972221513642-28.554085374294i
0.45	48.875	1.79211	3.91875	49.1707286323396+38.9040451085068i
0.54	208	2.15054	9.65254	13.9351318085228-153.81059973779i
0.63	154.375	2.50896	18.1678	-189.921644927614-220.062142921304i
0.72	101	2.86738	17.0176	-146.125+229.75i
0.81	127.5	3.22581	3.16744	-29.7639500977768+41.018028429763i
0.9	159.375	3.58423	16.0715	148.985854604683+209.585260409569i
0.99	123.75	3.94265	10.7454	-43.597160492032-166.307379224955i
1.08	173.75	4.30108	10.9334	-67.6972221513643-161.304085374294i
1.17	44	4.6595	8.47628	-67.0080065834876+117.910284295151i
1.26	120.5	5.01792	8.95236	143.123616871997+5.7165146144054i
1.35	80.625	5.37634	11.5602	-141.823316361005+118.732083053792i
1.44	145	5.73477	33.7578	540.125
1.53	34.625	6.09319	11.5602	-141.823316361006-118.732083053792i
1.62	120.75	6.45161	8.95236	143.123616871997-5.71651461440578i
1.71	115.625	6.81004	8.47628	-67.0080065834881-117.910284295151i
1.8	90.75	7.16846	10.9334	-67.6972221513641+161.304085374294i
1.89	67.25	7.52688	10.7454	-43.5971604920315+166.307379224955i
1.98	120.75	7.8853	16.0715	148.985854604682-209.585260409569i
2.07	84.75	8.24373	3.16744	-29.7639500977768-41.0180284297634i
2.16	111.125	8.60215	17.0176	-146.125-229.75i
2.25	100.875	8.96057	18.1678	-189.921644927613+220.062142921304i
2.34	70.375	9.319	9.65254	13.9351318085235+153.81059973779i
2.43	78.625	9.67742	3.91875	49.1707286323397-38.9040451085072i
2.52	84.125	10.0358	3.13283	41.1972221513642+28.554085374294i
2.61	51.625	10.3943	3.99149	-3.41954822330215-63.7721598513768i
2.7	77.5	10.7527	21.7224	-347.544603285203+3.1793455329536i
2.79	45.375	11.1111	26.5933	-279.637101947121+320.697637074512i
B18
Time	Data	FFT Freq	FFT Mag	FFT Complex			Max
0	118.279	0	300.401	4806.41339			11.3697
0.09	151.827	0.358423	11.3697	-181.40314139368-13.6502871183876i
0.18	146.115	0.716846	5.68486	55.8192768523665-71.815978792139i
0.27	162.269	1.07527	6.27225	-98.6531999994023-18.4084958120077i
0.36	141.058	1.43369	0.958986	-6.49267004127177+13.9024031246295i
0.45	157.894	1.79211	6.86585	-74.3858962681808-80.8365854202074i
0.54	128.529	2.15054	8.11065	8.00070483740621-129.523501059703i
0.63	157.673	2.50896	8.1161	-76.6134701978378+104.849240916825i
0.72	180.731	2.86738	7.78453	121.057678+29.2979719999998i
0.81	129.096	3.22581	5.86923	-33.9215928217119-87.5670593070675i
0.9	120.413	3.58423	2.69063	-38.6329370337182+18.9948666614968i
0.99	150.077	3.94265	6.58593	-20.9182839953347+103.277808593353i
1.08	174.356	4.30108	1.18513	-14.2572059587283-12.5016528753703i
1.17	149.154	4.6595	3.07905	48.9562622276871-5.50451823373057i
1.26	149.231	5.01792	6.82201	-108.725372656055-9.64380307093872i
1.35	168.087	5.37634	8.7605	-107.675909551541-89.7384277775643i
1.44	186.356	5.73477	2.13762	34.2019660000001
1.53	181.231	6.09319	8.7605	-107.67590955154+89.7384277775644i
1.62	154.644	6.45161	6.82201	-108.725372656055+9.64380307093894i
1.71	145.452	6.81004	3.07905	48.9562622276871+5.50451823373025i
1.8	168.413	7.16846	1.18513	-14.2572059587283+12.5016528753703i
1.89	137.779	7.52688	6.58593	-20.9182839953349-103.277808593354i
1.98	182.769	7.8853	2.69063	-38.6329370337183-18.9948666614969i
2.07	140.49	8.24373	5.86923	-33.9215928217115+87.5670593070673i
2.16	144.788	8.60215	7.78453	121.057678-29.2979719999998i
2.25	128.173	8.96057	8.1161	-76.6134701978379-104.849240916826i
2.34	147.038	9.319	8.11065	8.00070483740641+129.523501059703i
2.43	144.433	9.67742	6.86585	-74.3858962681804+80.8365854202074i
2.52	156.702	10.0358	0.958986	-6.49267004127179-13.9024031246295i
2.61	143.25	10.3943	6.27225	-98.6531999994021+18.4084958120079i
2.7	120.885	10.7527	5.68486	55.8192768523666+71.8159787921389i
2.79	139.221	11.1111	11.3697	-181.40314139368+13.650287118388i
B21
Time	Data	FFT Freq	FFT Mag	FFT Complex			Max
0	201.15	0	290.473	4647.574952			18.0155
0.09	175.05	0.358423	10.9616	125.220780344677+122.800407062072i
0.18	137.825	0.716846	10.7604	39.5924861407023+167.552484916663i
0.27	101.825	1.07527	6.99015	107.550322066411+30.6865463024838i
0.36	115.25	1.43369	18.0155	265.814110716842-111.489879537813i
0.45	126.05	1.79211	13.3451	207.231943960455+51.4455878819247i
0.54	129.75	2.15054	4.73943	31.7961543765925+68.8427962252129i
0.63	145.225	2.50896	12.2912	146.790457988239-130.870994117473i
0.72	128.9	2.86738	4.39761	62.049988+33.1750480000001i
0.81	155.375	3.22581	4.76162	-60.1836346972844+46.714325241072i
0.9	179.3	3.58423	8.66078	132.669498083544+40.0140566750225i
0.99	114.85	3.94265	7.15643	-95.8842642512522-62.586810400535i
1.08	134.3	4.30108	10.6962	-12.1141587168419+170.710072462187i
1.17	155.85	4.6595	3.19114	-44.3650017470338+25.2721862776111i
1.26	118.45	5.01792	4.96957	-15.558138600838-77.9762066335274i
1.35	150.625	5.37634	5.51196	53.6393963357892+70.0037646782039i
1.44	146.15	5.73477	6.20469	-99.2750239999996
1.53	121.5	6.09319	5.51196	53.6393963357888-70.0037646782039i
1.62	137.3	6.45161	4.96957	-15.558138600838+77.9762066335276i
1.71	178.35	6.81004	3.19114	-44.3650017470339-25.2721862776108i
1.8	117.975	7.16846	10.6962	-12.1141587168423-170.710072462187i
1.89	127.725	7.52688	7.15643	-95.8842642512522+62.5868104005355i
1.98	99.65	7.8853	8.66078	132.669498083544-40.0140566750227i
2.07	167	8.24373	4.76162	-60.1836346972847-46.7143252410716i
2.16	171.275	8.60215	4.39761	62.049988-33.1750480000001i
2.25	171.8	8.96057	12.2912	146.790457988239+130.870994117473i
2.34	169.15	9.319	4.73943	31.7961543765923-68.8427962252128i
2.43	147.025	9.67742	13.3451	207.231943960455-51.4455878819251i
2.52	153.1	10.0358	18.0155	265.814110716842+111.489879537813i
2.61	136.775	10.3943	6.99015	107.550322066411-30.686546302484i
2.7	134.625	10.7527	10.7604	39.5924861407019-167.552484916663i
2.79	198.4	11.1111	10.9616	125.220780344676-122.800407062072i
B22
Time	Data	FFT Freq	FFT Mag	FFT Complex			Max
0	111.625	0	509.039	8144.625			41.5234
0.09	270.625	0.358423	30.5756	-475.035284058324+116.905291729072i
0.18	291.375	0.716846	7.67032	11.8548947621804-122.151189561685i
0.27	221.5	1.07527	24.8503	-163.813856525096+362.291131618556i
0.36	168.875	1.43369	41.5234	-517.185794773342-417.028372646398i
0.45	372	1.79211	5.49064	-55.6750282555346-67.9556355827262i
0.54	165.75	2.15054	21.2316	-304.375888269213-150.849395790811i
0.63	217.625	2.50896	14.3175	-20.6377702303384-228.149229550002i
0.72	245.5	2.86738	33.7151	14.3749999999997-539.25i
0.81	322.375	3.22581	23.1599	-368.129698268381+42.3506979829647i
0.9	228.125	3.58423	34.1388	-519.366039052289+169.163690352375i
0.99	265.75	3.94265	28.8729	-432.195017356769-163.158833632815i
1.08	269	4.30108	34.4205	529.685794773341-150.7783726464i
1.17	270.375	4.6595	11.5208	-159.24041269274+92.8507767911187i
1.26	289.125	5.01792	38.9087	530.88703255932-325.138103418499i
1.35	116.125	5.37634	25.3872	-340.272932612817-221.831937515308i
1.44	363.5	5.73477	2.14844	-34.375
1.53	235.25	6.09319	25.3872	-340.272932612816+221.831937515309i
1.62	378.125	6.45161	38.9087	530.887032559322+325.138103418498i
1.71	367.875	6.81004	11.5208	-159.24041269274-92.8507767911191i
1.8	272.875	7.16846	34.4205	529.685794773342+150.778372646398i
1.89	351.125	7.52688	28.8729	-432.195017356768+163.158833632816i
1.98	195.625	7.8853	34.1388	-519.366039052289-169.163690352374i
2.07	152.375	8.24373	23.1599	-368.129698268381-42.3506979829644i
2.16	299.875	8.60215	33.7151	14.3750000000003+539.25i
2.25	244.25	8.96057	14.3175	-20.637770230338+228.149229550002i
2.34	179.125	9.319	21.2316	-304.375888269212+150.849395790812i
2.43	317.875	9.67742	5.49064	-55.6750282555342+67.9556355827257i
2.52	303.5	10.0358	41.5234	-517.185794773341+417.0283726464i
2.61	248.375	10.3943	24.8503	-163.813856525097-362.291131618556i
2.7	293.125	10.7527	7.67032	11.8548947621808+122.151189561685i
2.79	116	11.1111	30.5756	-475.035284058324-116.905291729072i
B23
Time	Data	FFT Freq	FFT Mag	FFT Complex			Max
0	243.663	0	456.364	7301.817198			25.944
0.09	286.837	0.358423	4.15469	37.5210628675298-54.8734750168108i
0.18	248.106	0.716846	6.3395	-66.5827469543612-76.5192075969462i
0.27	247.74	1.07527	16.7603	-110.793006783798-244.207589697976i
0.36	217.846	1.43369	8.363	62.3671731051872-118.384690550405i
0.45	266.75	1.79211	11.4712	45.5898311993105-177.786922183437i
0.54	186.721	2.15054	13.2242	-45.5305833953574-206.630127088537i
0.63	269.942	2.50896	8.56575	-83.6335699644227-108.57576955304i
0.72	231.692	2.86738	25.6518	393.221223-117.596037i
0.81	241.673	3.22581	14.8545	-232.216471952497-50.6329778624721i
0.9	173.413	3.58423	9.12535	106.286410877317-100.104011390797i
0.99	224.548	3.94265	15.6757	-250.781806969963-3.8317037279828i
1.08	238.587	4.30108	17.6137	175.286696894812-220.673142550406i
1.17	267.779	4.6595	9.76424	124.332922687329+94.5962381264164i
1.26	197.49	5.01792	6.93144	22.4421514724009-108.608695899207i
1.35	199.413	5.37634	25.944	48.05794291651-412.312785957304i
1.44	296.404	5.73477	2.76743	44.2788080000005
1.53	228.183	6.09319	25.944	48.0579429165114+412.312785957303i
1.62	146.394	6.45161	6.93144	22.4421514724013+108.608695899206i
1.71	251.087	6.81004	9.76424	124.332922687329-94.5962381264172i
1.8	243.404	7.16846	17.6137	175.286696894813+220.673142550405i
1.89	174.99	7.52688	15.6757	-250.781806969962+3.83170372798344i
1.98	251.894	7.8853	9.12535	106.286410877317+100.104011390797i
2.07	190.827	8.24373	14.8545	-232.216471952497+50.6329778624724i
2.16	304.221	8.60215	25.6518	393.221223+117.596037i
2.25	219.875	8.96057	8.56575	-83.6335699644226+108.57576955304i
2.34	226.471	9.319	13.2242	-45.5305833953568+206.630127088537i
2.43	234.317	9.67742	11.4712	45.5898311993111+177.786922183437i
2.52	257.317	10.0358	8.363	62.3671731051875+118.384690550406i
2.61	187.096	10.3943	16.7603	-110.793006783798+244.207589697977i
2.7	209.423	10.7527	6.3395	-66.5827469543608+76.5192075969466i
2.79	137.712	11.1111	4.15469	37.5210628675302+54.8734750168109i
C04
Time	Data	FFT Freq	FFT Mag	FFT Complex			Max
0	192.125	0	328.422	5254.75			22.7893
0.09	213.75	0.358423	22.7893	361.686603395697-46.2255345608933i
0.18	201.125	0.716846	3.56888	-56.580041416111-7.70367389073608i
0.27	189.75	1.07527	11.4049	115.875842157374-140.965174366823i
0.36	181.75	1.43369	14.0667	103.436336368202-199.890764646288i
0.45	164.375	1.79211	5.10696	81.6569852659978-2.97988971692056i
0.54	156.125	2.15054	6.28446	-45.4370077640192+89.6997564397925i
0.63	162	2.50896	2.76057	44.0325106888447+3.47053832657609i
0.72	154.75	2.86738	8.75169	2.74999999999992-140i
0.81	187.875	3.22581	15.5658	70.7617999699562+238.789162479838i
0.9	194.5	3.58423	12.4291	-197.89209555715-19.6546897851677i
0.99	127.625	3.94265	7.15448	53.5617327586058-101.167674068743i
1.08	172.75	4.30108	13.9554	-222.186336368203-22.1407646462878i
1.17	128.375	4.6595	10.4211	129.394292529729-105.159055373056i
1.26	177.5	5.01792	9.80846	142.40914473728+65.9418798843033i
1.35	112.25	5.37634	15.8351	-252.969766766203+14.0869929379602i
1.44	116.625	5.73477	14.5156	232.25
1.53	139.5	6.09319	15.8351	-252.969766766204-14.0869929379591i
1.62	189.625	6.45161	9.80846	142.40914473728-65.9418798843037i
1.71	67	6.81004	10.4211	129.394292529729+105.159055373056i
1.8	199.25	7.16846	13.9554	-222.186336368203+22.140764646288i
1.89	142.375	7.52688	7.15448	53.5617327586059+101.167674068743i
1.98	132	7.8853	12.4291	-197.89209555715+19.6546897851682i
2.07	148.375	8.24373	15.5658	70.7617999699552-238.789162479838i
2.16	193.375	8.60215	8.75169	2.75000000000008+140i
2.25	218.5	8.96057	2.76057	44.0325106888443-3.47053832657613i
2.34	144.375	9.319	6.28446	-45.4370077640193-89.6997564397925i
2.43	190.125	9.67742	5.10696	81.6569852659977+2.97988971692048i
2.52	162.5	10.0358	14.0667	103.436336368203+199.890764646288i
2.61	130.875	10.3943	11.4049	115.875842157374+140.965174366823i
2.7	175.125	10.7527	3.56888	-56.5800414161111+7.7036738907361i
2.79	188.5	11.1111	22.7893	361.686603395697+46.2255345608923i
C07
Time	Data	FFT Freq	FFT Mag	FFT Complex			Max
0	131.5	0	199.672	3194.75			21.9937
0.09	70.75	0.358423	5.7454	19.0788318877324+89.9246950807781i
0.18	122.5	0.716846	2.13555	29.4061406500709-17.4006525384682i
0.27	80.75	1.07527	5.08196	-75.0685411747306+31.2451647970681i
0.36	80.875	1.43369	2.2553	-35.3574945521653-7.20799961555358i
0.45	93.875	1.79211	21.9937	349.900229121903-37.4536219411162i
0.54	118.375	2.15054	8.24215	-111.371505351695-70.6204690889451i
0.63	119.375	2.50896	4.38556	67.2615207902007+19.989263543709i
0.72	96.875	2.86738	7.91275	37.2500000000001+121i
0.81	92.125	3.22581	5.03532	-36.7287800229909+71.7059003103693i
0.9	28	3.58423	1.82277	-29.0934837526353-2.03237397232093i
0.99	106.875	3.94265	14.85	159.460461408277+176.143345898386i
1.08	96.875	4.30108	2.24317	20.8574945521652-29.2079996155536i
1.17	118.75	4.6595	13.2769	32.7193043051629+209.895650133414i
1.26	117.25	5.01792	7.245	-57.4411515457402+100.687442578156i
1.35	91.75	5.37634	12.1745	166.376973684446-101.305150655718i
1.44	46.125	5.73477	3.82812	-61.25
1.53	126.375	6.09319	12.1745	166.376973684446+101.305150655718i
1.62	92.375	6.45161	7.245	-57.4411515457405-100.687442578156i
1.71	146.625	6.81004	13.2769	32.7193043051623-209.895650133413i
1.8	127.625	7.16846	2.24317	20.8574945521653+29.2079996155536i
1.89	69.5	7.52688	14.85	159.460461408277-176.143345898386i
1.98	82.125	7.8853	1.82277	-29.0934837526353+2.03237397232084i
2.07	89.375	8.24373	5.03532	-36.7287800229911-71.705900310369i
2.16	122.875	8.60215	7.91275	37.2499999999999-121i
2.25	84	8.96057	4.38556	67.2615207902005-19.9892635437091i
2.34	134	9.319	8.24215	-111.371505351695+70.6204690889452i
2.43	119.375	9.67742	21.9937	349.900229121903+37.4536219411153i
2.52	99.25	10.0358	2.2553	-35.3574945521652+7.20799961555364i
2.61	98.125	10.3943	5.08196	-75.0685411747306-31.2451647970676i
2.7	70.125	10.7527	2.13555	29.4061406500709+17.4006525384681i
2.79	120.375	11.1111	5.7454	19.0788318877323-89.9246950807781i
C09
Time	Data	FFT Freq	FFT Mag	FFT Complex			Max
0	193.75	0	225.625	3610			34.4057
0.09	133.75	0.358423	12.8672	-12.8103284570247+205.476505892885i
0.18	114.5	0.716846	13.2468	-12.3614763100027+211.587884732804i
0.27	6.75	1.07527	7.58251	112.295123011857+45.9170835113513i
0.36	48.125	1.43369	34.4057	546.528372646399+65.9363363682023i
0.45	77.25	1.79211	16.5371	253.586293575713-75.5235655297005i
0.54	72.375	2.15054	3.73082	-27.5106243086614-52.9758589616377i
0.63	178.375	2.50896	19.814	198.849461296138-246.907341746726i
0.72	120	2.86738	6.52998	-9.99999999999994+104i
0.81	85.75	3.22581	12.5758	187.425106692192+73.2007915935802i
0.9	163.5	3.58423	8.47201	-133.218190587064-25.0458173011917i
0.99	64.25	3.94265	14.3828	-180.055797852635-143.308398634032i
1.08	80.625	4.30108	16.2848	-21.2783726463984+259.686336368203i
1.17	106.5	4.6595	15.5032	221.77310065972+111.11365407147i
1.26	133.25	5.01792	7.5986	-87.9097087942723-83.9820736067499i
1.35	170.375	5.37634	11.613	123.93704107404-138.433957102357i
1.44	80.625	5.73477	16.9688	271.5
1.53	100	6.09319	11.613	123.93704107404+138.433957102357i
1.62	135.25	6.45161	7.5986	-87.9097087942722+83.9820736067499i
1.71	108.875	6.81004	15.5032	221.77310065972-111.113654071471i
1.8	87.125	7.16846	16.2848	-21.2783726463991-259.686336368202i
1.89	87.125	7.52688	14.3828	-180.055797852635+143.308398634033i
1.98	118.25	7.8853	8.47201	-133.218190587063+25.0458173011919i
2.07	111.375	8.24373	12.5758	187.425106692192-73.2007915935806i
2.16	219.625	8.60215	6.52998	-10.0000000000001-104i
2.25	114.625	8.96057	19.814	198.849461296138+246.907341746726i
2.34	122.875	9.319	3.73082	-27.5106243086614+52.9758589616376i
2.43	105.5	9.67742	16.5371	253.586293575713+75.5235655297001i
2.52	135.5	10.0358	34.4057	546.528372646399-65.936336368203i
2.61	77.625	10.3943	7.58251	112.295123011857-45.917083511351i
2.7	115.375	10.7527	13.2468	-12.3614763100031-211.587884732804i
2.79	141.125	11.1111	12.8672	-12.810328457025-205.476505892885i
C11
Time	Data	FFT Freq	FFT Mag	FFT Complex			Max
0	133.875	0	174.156	2786.5			29.6153
0.09	129.375	0.358423	13.5483	200.959238753239+81.2772066633815i
0.18	127	0.716846	20.9166	302.781601061825-142.56282082038i
0.27	109.75	1.07527	28.7855	-11.3172120441727+460.428388347107i
0.36	17.25	1.43369	29.6153	193.066202090034-432.728891488805i
0.45	78.375	1.79211	7.48925	64.6225743688889-100.909237173221i
0.54	63.25	2.15054	4.9039	73.8477685363347+26.5114572083753i
0.63	125.375	2.50896	10.8592	-82.3105365104646-153.013688817358i
0.72	56.375	2.86738	4.2993	-49.875+47.375i
0.81	109.625	3.22581	7.85066	-48.7195450886492+115.777375472804i
0.9	138	3.58423	9.86	128.26440682561+91.850291973207i
0.99	19.75	3.94265	10.6775	60.896600712669-159.618661724165i
1.08	54.875	4.30108	16.954	23.1837979099662+270.271108511195i
1.17	10.5	4.6595	12.2442	140.734111825687+136.284368229506i
1.26	8.375	5.01792	12.1944	-43.3937764237702-190.223986055548i
1.35	100.5	5.37634	5.10611	-80.865232017196+11.6336753868881i
1.44	103.375	5.73477	15.3906	-246.25
1.53	123.25	6.09319	5.10611	-80.8652320171962-11.6336753868877i
1.62	132.5	6.45161	12.1944	-43.3937764237698+190.223986055548i
1.71	152	6.81004	12.2442	140.734111825686-136.284368229507i
1.8	94.125	7.16846	16.954	23.1837979099657-270.271108511195i
1.89	97.125	7.52688	10.6775	60.8966007126696+159.618661724165i
1.98	10.375	7.8853	9.86	128.26440682561-91.8502919732071i
2.07	35.625	8.24373	7.85066	-48.7195450886494-115.777375472803i
2.16	65.5	8.60215	4.2993	-49.875-47.375i
2.25	63.75	8.96057	10.8592	-82.3105365104643+153.013688817358i
2.34	108.25	9.319	4.9039	73.8477685363344-26.5114572083752i
2.43	108.125	9.67742	7.48925	64.622574368889+100.909237173221i
2.52	84.75	10.0358	29.6153	193.066202090034+432.728891488805i
2.61	122.5	10.3943	28.7855	-11.3172120441743-460.428388347106i
2.7	72.25	10.7527	20.9166	302.781601061825+142.56282082038i
2.79	130.75	11.1111	13.5483	200.959238753239-81.2772066633824i
C12
Time	Data	FFT Freq	FFT Mag	FFT Complex			Max
0	150.208	0	287.655	4602.486298			34.7822
0.09	135.792	0.358423	15.3218	183.795418653483+162.225630252735i
0.18	120.597	0.716846	28.9844	161.856712026913+434.587749239381i
0.27	123.681	1.07527	20.6651	-322.162202864324-74.4001458496471i
0.36	87.3333	1.43369	21.0624	332.201276855751+56.6562307052488i
0.45	215.861	1.79211	4.69686	10.5992370971133+74.3985201605174i
0.54	42.3889	2.15054	12.4697	198.759353076253+17.3536078482031i
0.63	153.694	2.50896	18.0969	103.609339646278+270.379269821925i
0.72	191.444	2.86738	22.3743	73.3055120000002+350.402648i
0.81	75.8889	3.22581	16.9252	-249.997661675717-104.092115951658i
0.9	106.764	3.58423	23.4829	-345.965255253716-146.553923976099i
0.99	161.75	3.94265	26.3864	-226.289886319797+356.414099556049i
1.08	118.153	4.30108	3.54902	56.4098671442493-6.51051729475105i
1.17	140.278	4.6595	10.49	153.882960522388-67.0100315536543i
1.26	145.375	5.01792	34.7822	-140.92864184945-538.375326584922i
1.35	211.875	5.37634	23.608	374.117970940576-52.0933886203861i
1.44	146.764	5.73477	32.638	-522.208282
1.53	241.556	6.09319	23.608	374.117970940577+52.0933886203852i
1.62	31.7361	6.45161	34.7822	-140.928641849449+538.375326584922i
1.71	168.986	6.81004	10.49	153.882960522389+67.010031553654i
1.8	27.1389	7.16846	3.54902	56.4098671442492+6.51051729475135i
1.89	94.9167	7.52688	26.3864	-226.289886319797-356.414099556048i
1.98	96.0139	7.8853	23.4829	-345.965255253716+146.5539239761i
2.07	198.069	8.24373	16.9252	-249.997661675717+104.092115951659i
2.16	137.097	8.60215	22.3743	73.3055119999998-350.402648i
2.25	139.639	8.96057	18.0969	103.609339646277-270.379269821925i
2.34	216.819	9.319	12.4697	198.759353076252-17.3536078482035i
2.43	216.153	9.67742	4.69686	10.5992370971131-74.3985201605176i
2.52	198.583	10.0358	21.0624	332.20127685575-56.656230705249i
2.61	62.0417	10.3943	20.6651	-322.162202864324+74.4001458496477i
2.7	223.722	10.7527	28.9844	161.856712026912-434.587749239381i
2.79	222.167	11.1111	15.3218	183.795418653482-162.225630252736i
C16
Time	Data	FFT Freq	FFT Mag	FFT Complex			Max
0	186.375	0	345.768	5532.291656			18.5129
0.09	160.917	0.358423	10.5354	146.244152529938+83.8282615976607i
0.18	149.375	0.716846	5.80899	77.5625412533847+51.2115635910008i
0.27	197.792	1.07527	8.99773	-101.589399970807-102.005643804632i
0.36	193.292	1.43369	3.27219	21.8172294712097+47.5926219751611i
0.45	195.583	1.79211	11.0646	4.83989479588317+176.966977968574i
0.54	151.333	2.15054	18.5129	143.10486742943+259.343896464326i
0.63	198.083	2.50896	6.79189	-80.8488766320035+72.6131683405413i
0.72	98.8333	2.86738	16.1046	-215.124969+141.833313i
0.81	151.042	3.22581	0.257127	-1.02888056799686+3.98329440964807i
0.9	189.042	3.58423	10.8127	-22.8062438465349-171.493847313701i
0.99	176.083	3.94265	16.6365	-92.6200035118013-249.551151902963i
1.08	142.625	4.30108	5.19201	71.43252652879-42.4073160248388i
1.17	158.667	4.6595	7.25922	109.885339456184-37.6223463339624i
1.26	181	5.01792	14.0204	218.80558316372-49.4594321870262i
1.35	183.958	5.37634	7.49561	-37.5487300993965-113.900184991025i
1.44	192.958	5.73477	3.28386	-52.5417179999999
1.53	146.958	6.09319	7.49561	-37.5487300993963+113.900184991025i
1.62	177.333	6.45161	14.0204	218.80558316372+49.4594321870258i
1.71	151	6.81004	7.25922	109.885339456185+37.6223463339619i
1.8	151.917	7.16846	5.19201	71.43252652879+42.4073160248388i
1.89	170.5	7.52688	16.6365	-92.6200035118006+249.551151902963i
1.98	166.75	7.8853	10.8127	-22.8062438465345+171.493847313702i
2.07	162.917	8.24373	0.257127	-1.02888056799683-3.9832944096479i
2.16	176.333	8.60215	16.1046	-215.124969-141.833313i
2.25	194.042	8.96057	6.79189	-80.8488766320039-72.613168340541i
2.34	200.5	9.319	18.5129	143.10486742943-259.343896464326i
2.43	216.542	9.67742	11.0646	4.83989479588281-176.966977968574i
2.52	120.042	10.0358	3.27219	21.8172294712097-47.5926219751611i
2.61	147.583	10.3943	8.99773	-101.589399970807+102.005643804632i
2.7	262.167	10.7527	5.80899	77.5625412533845-51.2115635910009i
2.79	180.75	11.1111	10.5354	146.244152529937-83.8282615976612i
C20
Time	Data	FFT Freq	FFT Mag	FFT Complex			Max
0	275.062	0	532.254	8516.0625			14.7649
0.09	288.25	0.358423	9.16532	39.4343174575622-141.243561449491i
0.18	236.188	0.716846	9.63266	150.477126104922-33.3223951453085i
0.27	256.25	1.07527	13.9109	-97.5762681324404+200.045002910708i
0.36	305.375	1.43369	7.02844	-112.290699429436+6.07865033333794i
0.45	271.062	1.79211	1.44031	19.0464206501509-12.9733354825807i
0.54	284.375	2.15054	11.1695	174.629723739034-37.980446813505i
0.63	297.75	2.50896	9.72783	122.884323570481+95.5243352301116i
0.72	231.312	2.86738	6.89272	-109.25-15.0625i
0.81	279.5	3.22581	4.7794	68.1572175109518-34.6744321095506i
0.9	281.812	3.58423	6.81481	17.5337501751319-107.617901627456i
0.99	242.562	3.94265	14.7649	77.3851466453948-223.204886675152i
1.08	278.25	4.30108	9.4025	-150.209300570564+8.32865033333798i
1.17	252.875	4.6595	11.8006	52.4347623664475+181.382300585379i
1.26	257.562	5.01792	10.4691	-130.140600019088-105.45984995926i
1.35	293.75	5.37634	8.97067	131.234079931452+58.1265200780898i
1.44	223.438	5.73477	13.8477	-221.5625
1.53	325.188	6.09319	8.97067	131.234079931452-58.1265200780899i
1.62	268.438	6.45161	10.4691	-130.140600019088+105.45984995926i
1.71	287.688	6.81004	11.8006	52.434762366447-181.382300585379i
1.8	231.875	7.16846	9.4025	-150.209300570564-8.32865033333794i
1.89	288.625	7.52688	14.7649	77.3851466453956+223.204886675152i
1.98	250.062	7.8853	6.81481	17.533750175132+107.617901627456i
2.07	234.625	8.24373	4.7794	68.1572175109519+34.6744321095506i
2.16	214.062	8.60215	6.89272	-109.25+15.0625i
2.25	207.188	8.96057	9.72783	122.884323570481-95.5243352301116i
2.34	278.25	9.319	11.1695	174.629723739034+37.9804468135048i
2.43	292.688	9.67742	1.44031	19.0464206501512+12.9733354825806i
2.52	259.625	10.0358	7.02844	-112.290699429436-6.07865033333798i
2.61	279.25	10.3943	13.9109	-97.5762681324411-200.045002910707i
2.7	271.562	10.7527	9.63266	150.477126104922+33.3223951453083i
2.79	271.562	11.1111	9.16532	39.4343174575626+141.243561449491i
C21
Time	Data	FFT Freq	FFT Mag	FFT Complex			Max
0	71.875	0	87.2891	1396.625			23.9698
0.09	7.25	0.358423	20.6364	-105.651727503083+312.822805885231i
0.18	11.5	0.716846	23.9698	193.615732901644+331.055706677399i
0.27	27	1.07527	4.77451	-65.1353762509434-39.9142535055712i
0.36	1.875	1.43369	8.84513	-24.3034540450585+139.419678887548i
0.45	4.75	1.79211	8.03804	10.4526590654643-128.183116173876i
0.54	20.5	2.15054	14.9092	199.68901320969+130.495442752122i
0.63	4.25	2.50896	8.9405	-89.4069942882473+111.665313802717i
0.72	13	2.86738	6.27713	-96.875-26.5i
0.81	1	3.22581	8.1274	108.703866556558+71.368305370609i
0.9	30.25	3.58423	8.13112	86.6623846880661-97.0314057306746i
0.99	61	3.94265	8.69736	26.1797547038535+136.67297659574i
1.08	12.375	4.30108	12.6911	190.303454045058-70.8303211124526i
1.17	71.5	4.6595	3.22489	-51.0785129703256+7.30549392240437i
1.26	105	5.01792	4.84623	77.5328692006008+1.02885819460315i
1.35	54.125	5.37634	6.27769	32.9363306867236+94.8894521114824i
1.44	88.5	5.73477	5.24219	-83.875
1.53	62.625	6.09319	6.27769	32.9363306867232-94.8894521114824i
1.62	5.75	6.45161	4.84623	77.5328692006007-1.02885819460303i
1.71	30.875	6.81004	3.22489	-51.0785129703257-7.30549392240414i
1.8	34.5	7.16846	12.6911	190.303454045059+70.8303211124524i
1.89	86.875	7.52688	8.69736	26.1797547038532-136.67297659574i
1.98	52	7.8853	8.13112	86.6623846880662+97.0314057306749i
2.07	33.5	8.24373	8.1274	108.703866556558-71.3683053706094i
2.16	8	8.60215	6.27713	-96.875+26.5i
2.25	70.75	8.96057	8.9405	-89.4069942882475-111.665313802717i
2.34	88.25	9.319	14.9092	199.689013209689-130.495442752122i
2.43	85.375	9.67742	8.03804	10.4526590654648+128.183116173876i
2.52	49.625	10.0358	8.84513	-24.3034540450587-139.419678887547i
2.61	78.625	10.3943	4.77451	-65.1353762509432+39.9142535055713i
2.7	63.375	10.7527	23.9698	193.615732901643-331.0557066774i
2.79	60.75	11.1111	20.6364	-105.651727503083-312.82280588523i
C22
Time	Data	FFT Freq	FFT Mag	FFT Complex			Max
0	171.214	0	338.201	5411.214234			14.3438
0.09	189.339	0.358423	9.03755	-143.912255128269+14.094617657706i
0.18	152.786	0.716846	11.1207	159.632606234835-78.5921328809045i
0.27	172.518	1.07527	7.95655	69.0708767354876+106.937942653851i
0.36	126.411	1.43369	2.68599	19.8806688250713+38.1010298394935i
0.45	155.286	1.79211	13.8887	218.591437412418-39.9896713665142i
0.54	178.821	2.15054	5.41282	-86.0041005666231+10.1857253670756i
0.63	186.696	2.50896	6.89637	-70.44841142871-84.9257029437745i
0.72	155.554	2.86738	2.9757	16.9285569999999-44.5000309999998i
0.81	171.25	3.22581	11.9213	137.330241982701+132.373149550645i
0.9	129.821	3.58423	5.68446	-56.1418450148819+71.5558791050771i
0.99	189.125	3.94265	4.66611	24.6382922470129+70.4751424906345i
1.08	147.411	4.30108	7.03303	-80.0234968250713-79.1132641605066i
1.17	193.893	4.6595	7.83921	-89.8685208967824-87.4967956866608i
1.26	186.893	5.01792	1.64579	-23.9866606533303-10.8648031429027i
1.35	184.518	5.37634	9.28287	52.8842270761418-138.791970045534i
1.44	146.429	5.73477	14.3438	-229.500059999999
1.53	195.839	6.09319	9.28287	52.8842270761422+138.791970045534i
1.62	190.268	6.45161	1.64579	-23.9866606533303+10.8648031429029i
1.71	195.732	6.81004	7.83921	-89.8685208967823+87.4967956866613i
1.8	207.875	7.16846	7.03303	-80.0234968250712+79.1132641605066i
1.89	192.375	7.52688	4.66611	24.6382922470127-70.4751424906344i
1.98	144.429	7.8853	5.68446	-56.1418450148822-71.555879105077i
2.07	140.554	8.24373	11.9213	137.330241982701-132.373149550646i
2.16	163.714	8.60215	2.9757	16.928557+44.5000309999998i
2.25	184.696	8.96057	6.89637	-70.4484114287099+84.9257029437748i
2.34	141.304	9.319	5.41282	-86.0041005666233-10.1857253670755i
2.43	126.179	9.67742	13.8887	218.591437412419+39.9896713665136i
2.52	185.286	10.0358	2.68599	19.8806688250712-38.1010298394935i
2.61	149.75	10.3943	7.95655	69.0708767354874-106.937942653851i
2.7	162.643	10.7527	11.1207	159.632606234836+78.592132880904i
2.79	192.607	11.1111	9.03755	-143.912255128269-14.0946176577056i
C23
Time	Data	FFT Freq	FFT Mag	FFT Complex			Max
0	225.545	0	288.546	4616.738648			34.7455
0.09	185.466	0.358423	19.1971	290.32953079005-100.259099934059i
0.18	137.489	0.716846	13.0463	187.972245227168+90.7687914894296i
0.27	171.25	1.07527	22.2527	266.322798041608+236.301898008365i
0.36	93.3523	1.43369	14.223	226.711806702134+19.7179767505828i
0.45	98.2727	1.79211	10.9965	60.8573727442513-165.083985640258i
0.54	161.705	2.15054	12.9759	205.73148013778-27.8935563885008i
0.63	141.716	2.50896	11.0752	-81.924191842644+157.128669015987i
0.72	230.841	2.86738	8.05623	-7.29550099999999+128.693085i
0.81	74.9091	3.22581	7.28309	12.8903401757491+115.81421828552i
0.9	217.33	3.58423	21.1623	228.867123638013-249.534620808032i
0.99	131.818	3.94265	17.0155	-32.9481339688209+270.246260616901i
1.08	107.477	4.30108	12.0083	192.015365297866+6.71803475058296i
1.17	142.989	4.6595	13.0326	33.6643027379519-205.786411192299i
1.26	125.25	5.01792	16.0905	-170.116501002961-193.235796930101i
1.35	107.261	5.37634	34.7455	34.9898693218567+554.82601387765i
1.44	152.523	5.73477	18.4638	-295.42035
1.53	183.375	6.09319	34.7455	34.9898693218552-554.82601387765i
1.62	50.3523	6.45161	16.0905	-170.116501002961+193.235796930102i
1.71	164.807	6.81004	13.0326	33.6643027379521+205.786411192299i
1.8	115.682	7.16846	12.0083	192.015365297866-6.71803475058292i
1.89	170.682	7.52688	17.0155	-32.9481339688215-270.246260616901i
1.98	103.057	7.8853	21.1623	228.867123638013+249.534620808032i
2.07	183.477	8.24373	7.28309	12.8903401757482-115.814218285519i
2.16	34.1136	8.60215	8.05623	-7.29550100000013-128.693085i
2.25	139.557	8.96057	11.0752	-81.9241918426445-157.128669015987i
2.34	133.568	9.319	12.9759	205.73148013778+27.8935563885007i
2.43	167.511	9.67742	10.9965	60.857372744251+165.083985640258i
2.52	117.148	10.0358	14.223	226.711806702134-19.7179767505829i
2.61	168.443	10.3943	22.2527	266.322798041608-236.301898008366i
2.7	155.227	10.7527	13.0463	187.972245227168-90.7687914894297i
2.79	224.545	11.1111	19.1971	290.32953079005+100.259099934058i
D01
Time	Data	FFT Freq	FFT Mag	FFT Complex			Max
0	176.554	0	373.846	5981.535768			11.4163
0.09	181.321	0.358423	2.75333	42.5557262963064-11.3886208916193i
0.18	201.804	0.716846	3.56944	-18.4099739785622+54.0624175079882i
0.27	188.821	1.07527	2.45715	2.56830605921638-39.2304420408934i
0.36	194.054	1.43369	6.6374	-106.181826725924-1.87503298492431i
0.45	194.196	1.79211	2.38724	-9.33829062014533-37.0367482141948i
0.54	178.875	2.15054	4.95663	-73.5400308191393+29.6872051077381i
0.63	167.089	2.50896	1.98527	-21.2740767214765-23.5877824210044i
0.72	208.893	2.86738	3.00402	39.142883-27.8928230000001i
0.81	171.143	3.22581	6.10107	-66.4178337253213-71.5386472042096i
0.9	195.161	3.58423	4.48617	56.8483377680447-43.822824143679i
0.99	182.268	3.94265	6.83392	17.5064703543925+107.932209879405i
1.08	197.5	4.30108	5.68966	65.0390047259235+63.6963790150753i
1.17	202.679	4.6595	4.57608	52.8611106176624+50.660306678685i
1.26	184.125	5.01792	5.89111	-92.3269209703431+18.9809722565714i
1.35	187.821	5.37634	11.4163	15.3955157393659+182.010776951154i
1.44	172.321	5.73477	8.79242	-140.678714
1.53	184.643	6.09319	11.4163	15.3955157393653-182.010776951154i
1.62	148.643	6.45161	5.89111	-92.3269209703432-18.9809722565712i
1.71	209.482	6.81004	4.57608	52.8611106176622-50.6603066786851i
1.8	185.839	7.16846	5.68966	65.0390047259234-63.6963790150755i
1.89	184.821	7.52688	6.83392	17.5064703543923-107.932209879405i
1.98	171.804	7.8853	4.48617	56.8483377680448+43.8228241436788i
2.07	198.232	8.24373	6.10107	-66.4178337253211+71.5386472042098i
2.16	171.839	8.60215	3.00402	39.142883+27.8928230000001i
2.25	193.946	8.96057	1.98527	-21.2740767214764+23.5877824210044i
2.34	191.107	9.319	4.95663	-73.5400308191393-29.687205107738i
2.43	197.071	9.67742	2.38724	-9.33829062014531+37.0367482141949i
2.52	172.786	10.0358	6.6374	-106.181826725924+1.87503298492445i
2.61	231.75	10.3943	2.45715	2.5683060592165+39.2304420408934i
2.7	169.125	10.7527	3.56944	-18.4099739785624-54.0624175079883i
2.79	185.821	11.1111	2.75333	42.5557262963063+11.3886208916192i
D04
Time	Data	FFT Freq	FFT Mag	FFT Complex			Max
0	86.5	0	284.781	4556.5			34.0733
0.09	182.5	0.358423	9.57795	-95.7285463402823-119.669274306052i
0.18	169.375	0.716846	5.84195	54.5737753463861-75.885215973814i
0.27	120.5	1.07527	7.33631	108.107500072971-45.7281656477079i
0.36	165.125	1.43369	34.0733	-531.100964621867+123.062968850777i
0.45	190.875	1.79211	12.6044	14.3939293331367-201.155312824557i
0.54	138.25	2.15054	13.8301	74.2408285288741-208.455047371003i
0.63	109.875	2.50896	4.55667	41.6884602760798+59.8118361558325i
0.72	164.25	2.86738	8.65	-83.0000000000001-110.75i
0.81	89.25	3.22581	15.6549	-169.92132231497-184.028379649303i
0.9	141	3.58423	18.764	-281.432477036092-104.549455779981i
0.99	152.375	3.94265	7.5333	-87.4407528601221-82.9593614622802i
1.08	203.875	4.30108	5.73987	61.1009646218667+68.5629688507768i
1.17	182.875	4.6595	6.35141	-45.3022712125793-90.9661971074488i
1.26	162.5	5.01792	8.76981	-74.3821268391687-118.979624382793i
1.35	121.625	5.37634	1.29225	-16.7969969542354+12.0565270667935i
1.44	117.875	5.73477	17.0938	273.5
1.53	107.125	6.09319	1.29225	-16.7969969542353-12.0565270667938i
1.62	158	6.45161	8.76981	-74.3821268391685+118.979624382792i
1.71	141.375	6.81004	6.35141	-45.302271212579+90.9661971074487i
1.8	166.75	7.16846	5.73987	61.1009646218669-68.5629688507773i
1.89	202.375	7.52688	7.5333	-87.4407528601218+82.9593614622803i
1.98	169.625	7.8853	18.764	-281.432477036092+104.549455779981i
2.07	122.125	8.24373	15.6549	-169.921322314969+184.028379649303i
2.16	96.875	8.60215	8.65	-82.9999999999999+110.75i
2.25	45.625	8.96057	4.55667	41.6884602760796-59.8118361558327i
2.34	142.5	9.319	13.8301	74.2408285288743+208.455047371003i
2.43	164.25	9.67742	12.6044	14.3939293331371+201.155312824557i
2.52	164.75	10.0358	34.0733	-531.100964621867-123.062968850777i
2.61	125.5	10.3943	7.33631	108.107500072971+45.7281656477077i
2.7	167.75	10.7527	5.84195	54.5737753463862+75.8852159738139i
2.79	83.25	11.1111	9.57795	-95.7285463402821+119.669274306053i
D07
Time	Data	FFT Freq	FFT Mag	FFT Complex			Max
0	8.07953	0	49.8025	796.840698			12.7255
0.09	24.7159	0.358423	4.85354	54.4022327016782+55.4162447269981i
0.18	78.0909	0.716846	5.25644	74.9045005595912-38.244558988621i
0.27	2.11365	1.07527	6.68264	-106.623770230558-7.98286647666324i
0.36	6.51135	1.43369	2.40616	34.8411166518313+16.3780729364884i
0.45	35.5909	1.79211	3.08427	15.8091875580139-46.7475109100238i
0.54	59.5455	2.15054	3.50528	41.3585208137492-37.8805362035936i
0.63	6.26135	2.50896	7.54397	-113.018787686604-42.380206998774i
0.72	10.875	2.86738	12.7255	-128.227234-158.15912i
0.81	24.75	3.22581	6.61276	-83.691855402166+64.7317734703577i
0.9	2.26135	3.58423	9.03327	-45.0111783402187+137.344841845799i
0.99	8.48865	3.94265	3.593	13.0671048997923+55.9832710110815i
1.08	3.30682	4.30108	4.71231	-6.36382265183118+75.1279509364883i
1.17	35.3295	4.6595	0.919592	1.47287217207658+14.6395656907803i
1.26	9.95453	5.01792	12.3861	-2.47913503312122+198.162707060772i
1.35	39.1932	5.37634	3.9907	15.7646559877671+61.8744674424683i
1.44	33.4318	5.73477	4.41904	-70.7045860000001
1.53	38.7614	6.09319	3.9907	15.7646559877669-61.8744674424683i
1.62	33.7727	6.45161	12.3861	-2.47913503312174-198.162707060772i
1.71	0.625	6.81004	0.919592	1.47287217207657-14.6395656907803i
1.8	26.9318	7.16846	4.71231	-6.36382265183134-75.1279509364883i
1.89	35.4091	7.52688	3.593	13.0671048997923-55.9832710110816i
1.98	24.1818	7.8853	9.03327	-45.0111783402191-137.344841845799i
2.07	7.71588	8.24373	6.61276	-83.6918554021661-64.7317734703576i
2.16	13.4432	8.60215	12.7255	-128.227234+158.15912i
2.25	50.8636	8.96057	7.54397	-113.018787686604+42.3802069987741i
2.34	23.3864	9.319	3.50528	41.3585208137492+37.8805362035935i
2.43	34.2159	9.67742	3.08427	15.809187558014+46.7475109100236i
2.52	14.8409	10.0358	2.40616	34.8411166518313-16.3780729364885i
2.61	50.5455	10.3943	6.68264	-106.623770230559+7.98286647666353i
2.7	14.4545	10.7527	5.25644	74.9045005595911+38.2445589886208i
2.79	39.1932	11.1111	4.85354	54.402232701678-55.4162447269983i
D09
Time	Data	FFT Freq	FFT Mag	FFT Complex			Max
0	76.375	0	156.664	2506.625			24.5859
0.09	49	0.358423	16.8459	-211.292703179792-167.343583340365i
0.18	56.875	0.716846	9.32162	-143.787975764685-39.6169834738511i
0.27	83.125	1.07527	6.19777	-92.4013581431861-35.9939863091312i
0.36	65.625	1.43369	13.5788	181.564601333352-119.316648507218i
0.45	105.75	1.79211	4.69349	52.4981067060508+53.6967453006729i
0.54	76.625	2.15054	7.42093	92.6623078415651+74.2405291554218i
0.63	94.375	2.50896	16.6287	97.8250301397806+247.422310083243i
0.72	91.125	2.86738	10.5001	-113.625-123.75i
0.81	131.625	3.22581	6.67914	-12.1243132258377+106.176239213454i
0.9	90.875	3.58423	3.76712	59.2716115286679-10.9461321696971i
0.99	93.375	3.94265	5.1191	-61.5276977957832+54.0635498821271i
1.08	40.375	4.30108	8.8373	123.935398666648-68.0666485072175i
1.17	135.125	4.6595	8.11619	129.817511212503-3.28120428790935i
1.26	67.625	5.01792	9.59165	15.3540563944523+152.69635520103i
1.35	73.875	5.37634	4.00116	47.2054242862654-43.2436767703856i
1.44	82.625	5.73477	24.5859	-393.375
1.53	139.875	6.09319	4.00116	47.2054242862657+43.2436767703856i
1.62	80.5	6.45161	9.59165	15.354056394452-152.69635520103i
1.71	72.625	6.81004	8.11619	129.817511212503+3.28120428790906i
1.8	48.75	7.16846	8.8373	123.935398666648+68.0666485072175i
1.89	70.75	7.52688	5.1191	-61.5276977957833-54.0635498821267i
1.98	97.5	7.8853	3.76712	59.2716115286679+10.946132169697i
2.07	64	8.24373	6.67914	-12.1243132258381-106.176239213454i
2.16	62	8.60215	10.5001	-113.625+123.75i
2.25	116.25	8.96057	16.6287	97.82503013978-247.422310083243i
2.34	77.125	9.319	7.42093	92.6623078415651-74.2405291554221i
2.43	105.375	9.67742	4.69349	52.4981067060509-53.6967453006733i
2.52	4.625	10.0358	13.5788	181.564601333352+119.316648507218i
2.61	38.5	10.3943	6.19777	-92.4013581431857+35.9939863091314i
2.7	38	10.7527	9.32162	-143.787975764685+39.6169834738514i
2.79	76.375	11.1111	16.8459	-211.292703179792+167.343583340365i
D12
Time	Data	FFT Freq	FFT Mag	FFT Complex			Max
0	252.5	0	507.445	8119.125			26.0229
0.09	302.5	0.358423	5.68731	64.6937652213152-63.9935064943681i
0.18	207.125	0.716846	15.8376	-205.473970834916+148.298400732416i
0.27	179.625	1.07527	12.2777	-186.488470183542-61.7391100284668i
0.36	324.5	1.43369	3.37665	-23.3915360203879-48.70004069933i
0.45	284.75	1.79211	16.3122	25.5110666737233-259.745308075502i
0.54	255	2.15054	23.2081	313.870682637742+198.421886140717i
0.63	233.375	2.50896	26.0229	329.706496305249-254.272346288655i
0.72	275.375	2.86738	16.4324	257.75-51.875i
0.81	272.5	3.22581	14.6588	-17.9996402500531-233.848391585073i
0.9	312.125	3.58423	9.45244	150.553811661148+14.3799492080562i
0.99	213.625	3.94265	9.52133	-152.285779751439-4.11196169583101i
1.08	250.75	4.30108	19.5336	-216.608463979612+225.29995930067i
1.17	245.875	4.6595	10.7769	-140.155214383222+100.441963565956i
1.26	236.375	5.01792	22.0245	-329.950523463973-123.743536200245i
1.35	329.25	5.37634	11.852	129.017776367968+138.978175423965i
1.44	246	5.73477	2.28906	-36.625
1.53	211.625	6.09319	11.852	129.017776367967-138.978175423966i
1.62	171.375	6.45161	22.0245	-329.950523463973+123.743536200246i
1.71	285.375	6.81004	10.7769	-140.155214383222-100.441963565956i
1.8	231.875	7.16846	19.5336	-216.608463979612-225.29995930067i
1.89	250.25	7.52688	9.52133	-152.285779751439+4.11196169583113i
1.98	231.75	7.8853	9.45244	150.553811661148-14.3799492080564i
2.07	254.625	8.24373	14.6588	-17.9996402500527+233.848391585073i
2.16	240.875	8.60215	16.4324	257.75+51.875i
2.25	248.75	8.96057	26.0229	329.70649630525+254.272346288654i
2.34	323.75	9.319	23.2081	313.870682637741-198.421886140718i
2.43	262.5	9.67742	16.3122	25.5110666737243+259.745308075502i
2.52	327.625	10.0358	3.37665	-23.391536020388+48.7000406993297i
2.61	248.625	10.3943	12.2777	-186.488470183542+61.7391100284677i
2.7	154.25	10.7527	15.8376	-205.473970834916-148.298400732416i
2.79	254.625	11.1111	5.68731	64.6937652213153+63.9935064943685i
D18
Time	Data	FFT Freq	FFT Mag	FFT Complex			Max
0	157.625	0	225.078	3601.25			28.9648
0.09	68.875	0.358423	10.4914	164.264442530984+34.5660144633971i
0.18	132.625	0.716846	9.46054	-70.9210467910955+133.726146892255i
0.27	158.125	1.07527	18.1254	131.031095538538-258.717716349264i
0.36	147	1.43369	7.75213	-51.1299423149111+113.005203820043i
0.45	67	1.79211	8.42284	-132.887620760648-22.4185440310194i
0.54	77.75	2.15054	4.62897	-38.4631304669285+63.2929974150172i
0.63	115.25	2.50896	27.1603	-394.003102903291+183.325397397692i
0.72	134.75	2.86738	14.784	208.75+111.25i
0.81	99.375	3.22581	21.4436	250.636375212889-234.303028494429i
0.9	31.25	3.58423	10.8379	-113.691721475885+130.934610028485i
0.99	191.5	3.94265	13.0403	208.102021914171+15.0349997670593i
1.08	155.25	4.30108	9.36366	-104.870057685089-106.994796179957i
1.17	91.5	4.6595	10.813	13.7638649274966-172.459825671759i
1.26	80.125	5.01792	9.41791	148.57589873391-25.1322404942772i
1.35	170.25	5.37634	28.9648	426.092923539858-182.258064549298i
1.44	74.25	5.73477	9.51562	152.25
1.53	87.625	6.09319	28.9648	426.092923539859+182.258064549297i
1.62	60.625	6.45161	9.41791	148.57589873391+25.1322404942769i
1.71	43.625	6.81004	10.813	13.7638649274976+172.459825671759i
1.8	104.875	7.16846	9.36366	-104.870057685089+106.994796179957i
1.89	146.375	7.52688	13.0403	208.102021914171-15.0349997670598i
1.98	129.875	7.8853	10.8379	-113.691721475885-130.934610028485i
2.07	113.625	8.24373	21.4436	250.63637521289+234.303028494429i
2.16	115.75	8.60215	14.784	208.75-111.25i
2.25	155.875	8.96057	27.1603	-394.003102903291-183.32539739769i
2.34	137.5	9.319	4.62897	-38.4631304669286-63.2929974150172i
2.43	55.125	9.67742	8.42284	-132.887620760648+22.4185440310201i
2.52	153.25	10.0358	7.75213	-51.1299423149113-113.005203820043i
2.61	90	10.3943	18.1254	131.031095538539+258.717716349264i
2.7	184.25	10.7527	9.46054	-70.9210467910958-133.726146892255i
2.79	70.375	11.1111	10.4914	164.264442530984-34.566014463397i
D19
Time	Data	FFT Freq	FFT Mag	FFT Complex			Max
0	125.25	0	367.859	5885.75			26.5818
0.09	229.5	0.358423	26.5818	-320.623745584254+279.441577433568i
0.18	126	0.716846	14.7642	-179.434058145536+153.644969407826i
0.27	108.75	1.07527	3.29931	16.852876255778+50.0265794880571i
0.36	153.625	1.43369	5.37813	17.402881362028-84.2719378937775i
0.45	168	1.79211	4.49032	-65.9754096882254-28.4422753661073i
0.54	137.625	2.15054	14.7643	176.326924642518-157.204017982619i
0.63	191.625	2.50896	6.50996	20.7443239285154-102.072715553606i
0.72	158	2.86738	5.67858	-47.625+77.375i
0.81	208.25	3.22581	22.2805	-118.06783162081-336.368843855542i
0.9	153.5	3.58423	16.6033	-123.371080519803-235.26877250213i
0.99	260.375	3.94265	4.56722	-47.8276715292436+55.2498487469239i
1.08	194.125	4.30108	21.0031	-184.652881362028-280.771937893777i
1.17	133	4.6595	7.3593	-116.546963349048+16.7808430692836i
1.26	210.875	5.01792	11.4955	181.47821402282-29.9197851116858i
1.35	178	5.37634	12.6762	-104.555578412712-173.792411400174i
1.44	217.25	5.73477	5.375	-86
1.53	196.25	6.09319	12.6762	-104.555578412712+173.792411400174i
1.62	190.25	6.45161	11.4955	181.47821402282+29.919785111685i
1.71	203.625	6.81004	7.3593	-116.546963349048-16.7808430692836i
1.8	210.625	7.16846	21.0031	-184.652881362028+280.771937893778i
1.89	164.25	7.52688	4.56722	-47.8276715292439-55.2498487469241i
1.98	236.75	7.8853	16.6033	-123.371080519802+235.268772502131i
2.07	243.625	8.24373	22.2805	-118.067831620809+336.368843855542i
2.16	170.75	8.60215	5.67858	-47.625-77.375i
2.25	193.375	8.96057	6.50996	20.7443239285157+102.072715553605i
2.34	218	9.319	14.7643	176.326924642518+157.204017982619i
2.43	221.875	9.67742	4.49032	-65.9754096882253+28.4422753661075i
2.52	196.5	10.0358	5.37813	17.4028813620281+84.2719378937775i
2.61	161.625	10.3943	3.29931	16.8528762557781-50.0265794880573i
2.7	200.75	10.7527	14.7642	-179.434058145536-153.644969407826i
2.79	123.75	11.1111	26.5818	-320.623745584255-279.441577433567i
E01
Time	Data	FFT Freq	FFT Mag	FFT Complex			Max
0	42.125	0	156.664	2506.625			39.8716
0.09	173.875	0.358423	15.1563	-98.3161125189718-221.677327545796i
0.18	96	0.716846	3.28616	47.9077886201213-21.6645347879735i
0.27	47.125	1.07527	8.41808	132.613448435652+23.5556717539693i
0.36	53.75	1.43369	6.17363	89.0668334192695+42.710601525575i
0.45	19	1.79211	14.1364	184.2987915459-131.120279517844i
0.54	154.125	2.15054	17.6048	-85.3201612774797-268.443907595836i
0.63	94	2.50896	12.8927	-204.6926253559-25.5649069454835i
0.72	138.75	2.86738	26.6113	-342-253.625i
0.81	2.25	3.22581	3.96781	-61.5183620296406+15.6789456461702i
0.9	155.625	3.58423	39.8716	153.045341383951-619.315534311715i
0.99	53.125	3.94265	11.8155	89.9891109216915+166.255420522797i
1.08	87.125	4.30108	3.5102	-56.0668334192694-3.28939847442489i
1.17	119.625	4.6595	5.4994	-81.8964271729302-32.1759695713947i
1.26	140.75	5.01792	25.1129	-393.132968726593-83.036161503852i
1.35	12.875	5.37634	20.9348	-97.477823825801+320.459183679852i
1.44	59.25	5.73477	18.0234	288.375
1.53	152.875	6.09319	20.9348	-97.4778238258019-320.459183679852i
1.62	42.75	6.45161	25.1129	-393.132968726593+83.0361615038522i
1.71	61.75	6.81004	5.4994	-81.8964271729304+32.1759695713951i
1.8	110.25	7.16846	3.5102	-56.0668334192695+3.28939847442504i
1.89	63	7.52688	11.8155	89.9891109216911-166.255420522798i
1.98	69.125	7.8853	39.8716	153.045341383952+619.315534311714i
2.07	97.25	8.24373	3.96781	-61.5183620296409-15.6789456461702i
2.16	32	8.60215	26.6113	-342+253.625i
2.25	30.375	8.96057	12.8927	-204.6926253559+25.5649069454838i
2.34	129	9.319	17.6048	-85.3201612774791+268.443907595836i
2.43	19.25	9.67742	14.1364	184.2987915459+131.120279517843i
2.52	4.5	10.0358	6.17363	89.0668334192694-42.7106015255751i
2.61	120.375	10.3943	8.41808	132.613448435652-23.5556717539696i
2.7	82.375	10.7527	3.28616	47.9077886201213+21.6645347879737i
2.79	42.375	11.1111	15.1563	-98.3161125189713+221.677327545796i
E07
Time	Data	FFT Freq	FFT Mag	FFT Complex			Max
0	40.25	0	79.0703	1265.125			18.1948
0.09	8.375	0.358423	7.94868	-39.2693138712944+120.964404853527i
0.18	9.375	0.716846	10.0948	47.1911731548426+154.469320559015i
0.27	27.5	1.07527	4.67659	-74.2052481366672+9.61440115943009i
0.36	44.625	1.43369	18.1948	-60.3121077423023+284.800743816065i
0.45	3.5	1.79211	6.54951	-68.6696977560981-79.1572763462453i
0.54	65.375	2.15054	4.50888	-50.7271667711718+51.2956225717943i
0.63	30.75	2.50896	9.94866	-17.0865332998815-158.258835990348i
0.72	20.625	2.86738	14.5852	223.5+67.125i
0.81	30.75	3.22581	12.7041	-63.5875728277007+193.06390588997i
0.9	24.375	3.58423	6.61421	105.633128186297+6.4099534265768i
0.99	20.125	3.94265	4.91071	24.9728412753666-74.4971428349935i
1.08	23.375	4.30108	10.37	-149.937892257697+71.0507438160651i
1.17	91.375	4.6595	17.3869	-70.0781261229572-269.219981419546i
1.26	25.5	5.01792	8.21197	31.4028654300324+127.583651413798i
1.35	97	5.37634	9.26086	146.923650739232-19.2073693563837i
1.44	60.375	5.73477	3.21094	51.375
1.53	9.75	6.09319	9.26086	146.923650739232+19.2073693563829i
1.62	14	6.45161	8.21197	31.4028654300321-127.583651413798i
1.71	6.375	6.81004	17.3869	-70.0781261229562+269.219981419546i
1.8	94.125	7.16846	10.37	-149.937892257697-71.0507438160649i
1.89	38.875	7.52688	4.91071	24.9728412753669+74.4971428349933i
1.98	7.25	7.8853	6.61421	105.633128186297-6.40995342657694i
2.07	78.375	8.24373	12.7041	-63.5875728277011-193.06390588997i
2.16	46.625	8.60215	14.5852	223.5-67.125i
2.25	39	8.96057	9.94866	-17.086533299881+158.258835990348i
2.34	7.5	9.319	4.50888	-50.7271667711719-51.2956225717941i
2.43	35.75	9.67742	6.54951	-68.6696977560978+79.1572763462456i
2.52	110.875	10.0358	18.1948	-60.3121077423029-284.800743816065i
2.61	48.25	10.3943	4.67659	-74.2052481366671-9.6144011594298i
2.7	64	10.7527	10.0948	47.1911731548422-154.469320559015i
2.79	41.125	11.1111	7.94868	-39.2693138712947-120.964404853527i
E10
Time	Data	FFT Freq	FFT Mag	FFT Complex			Max
0	59.75	0	114.008	1824.125			13.3267
0.09	32.625	0.358423	9.66159	-128.669826332096-85.6779593671292i
0.18	46.75	0.716846	8.10205	2.76913871415069-129.60329776655i
0.27	22.75	1.07527	12.9015	-204.634637561822+27.1225084307665i
0.36	94.875	1.43369	12.8377	185.765426548077+87.6442593906764i
0.45	63.25	1.79211	11.8896	73.1160282988093+175.621609082469i
0.54	79.75	2.15054	10.4311	-162.83495504386-36.6024282037743i
0.63	97.75	2.50896	9.15106	124.973027721794-76.2867359402456i
0.72	66.5	2.86738	2.29135	35.75-8.125i
0.81	41.25	3.22581	8.48621	125.872956468269+50.9122000190031i
0.9	58	3.58423	4.43002	-6.5684810543241-70.5753630830339i
0.99	32.625	3.94265	8.61144	-58.3725197674774-124.807121705578i
1.08	21.375	4.30108	13.3267	125.484573451924+172.394259390677i
1.17	86.625	4.6595	10.682	9.90732695266711+170.624801871906i
1.26	60.125	5.01792	12.4151	-96.8657026159669+173.423767354191i
1.35	79.75	5.37634	5.06404	52.8076442198565+61.4520008213068i
1.44	60.375	5.73477	4.32031	-69.125
1.53	83.375	6.09319	5.06404	52.8076442198563-61.4520008213068i
1.62	99.5	6.45161	12.4151	-96.8657026159673-173.423767354191i
1.71	78.875	6.81004	10.682	9.90732695266669-170.624801871906i
1.8	22.5	7.16846	13.3267	125.484573451923-172.394259390676i
1.89	40.75	7.52688	8.61144	-58.3725197674771+124.807121705578i
1.98	32	7.8853	4.43002	-6.56848105432395+70.5753630830336i
2.07	54.125	8.24373	8.48621	125.872956468269-50.9122000190034i
2.16	119.5	8.60215	2.29135	35.75+8.125i
2.25	46.125	8.96057	9.15106	124.973027721794+76.2867359402454i
2.34	27.375	9.319	10.4311	-162.83495504386+36.6024282037745i
2.43	43.75	9.67742	11.8896	73.1160282988092-175.621609082469i
2.52	11.75	10.0358	12.8377	185.765426548076-87.6442593906765i
2.61	83.375	10.3943	12.9015	-204.634637561822-27.1225084307659i
2.7	17.375	10.7527	8.10205	2.76913871415089+129.60329776655i
2.79	59.625	11.1111	9.66159	-128.669826332096+85.6779593671296i
E12
Time	Data	FFT Freq	FFT Mag	FFT Complex			Max
0	31.4167	0	59.638	954.208435			14.7028
0.09	51.7917	0.358423	12.8855	-42.920753613099-201.651356608794i
0.18	24.9583	0.716846	9.47352	147.43938732628+35.1713413246797i
0.27	65.1667	1.07527	8.80994	1.83632015691883-140.947045385144i
0.36	50.2083	1.43369	3.72568	-5.55521043968508-59.3514699304924i
0.45	22.7083	1.79211	3.87383	4.69526921152393-61.8031091236319i
0.54	27.5417	2.15054	7.00277	-8.16309425991933+111.746523600827i
0.63	3.70831	2.50896	7.45525	37.2461632748626+113.319930912904i
0.72	26.7917	2.86738	7.62527	56.8333129999999-107.958374i
0.81	67.875	3.22581	4.09426	-41.295805795691+50.8525373215923i
0.9	17.9167	3.58423	8.09132	119.511465849752+49.7713929218849i
0.99	39.4583	3.94265	3.04148	-36.3002665409159-32.4106629092026i
1.08	20.625	4.30108	2.1393	32.8053324396851-9.7682179304926i
1.17	98.1667	4.6595	14.7028	-198.683742349636-125.956490928778i
1.26	32.4583	5.01792	5.06474	9.04573708388756+80.529462645738i
1.35	36.2083	5.37634	5.67905	1.42281565603583-90.8536499581687i
1.44	65.6667	5.73477	6.54427	-104.708313
1.53	16.2917	6.09319	5.67905	1.42281565603623+90.8536499581684i
1.62	29.75	6.45161	5.06474	9.04573708388735-80.5294626457377i
1.71	12.75	6.81004	14.7028	-198.683742349636+125.956490928778i
1.8	20	7.16846	2.1393	32.8053324396852+9.76821793049253i
1.89	27.25	7.52688	3.04148	-36.3002665409159+32.4106629092026i
1.98	6.79169	7.8853	8.09132	119.511465849752-49.771392921885i
2.07	5.41669	8.24373	4.09426	-41.2958057956914-50.8525373215923i
2.16	3.33331	8.60215	7.62527	56.833313+107.958374i
2.25	28.8333	8.96057	7.45525	37.2461632748622-113.319930912905i
2.34	31.75	9.319	7.00277	-8.16309425991965-111.746523600827i
2.43	7	9.67742	3.87383	4.69526921152404+61.8031091236316i
2.52	22.75	10.0358	3.72568	-5.55521043968495+59.3514699304925i
2.61	5.79169	10.3943	8.80994	1.83632015691936+140.947045385144i
2.7	12.7917	10.7527	9.47352	147.43938732628-35.17134132468i
2.79	41.0417	11.1111	12.8855	-42.9207536130984+201.651356608794i
E17
Time	Data	FFT Freq	FFT Mag	FFT Complex			Max
0	95.75	0	157.32	2517.125			27.4297
0.09	4.875	0.358423	8.49237	-130.677104104441-37.2329789427028i
0.18	49.625	0.716846	15.6351	9.29717119746669-249.988018479138i
0.27	34.125	1.07527	18.2793	-233.733300630189+175.802099112326i
0.36	162.25	1.43369	5.43543	-81.5984261636302+30.0819218691347i
0.45	100.75	1.79211	24.7795	306.653477251495+251.303835321236i
0.54	142.25	2.15054	15.7262	-45.2195988617393+247.522280107659i
0.63	48.375	2.50896	15.9941	243.454454233339+78.8509096703695i
0.72	106.125	2.86738	9.09875	123+77.875i
0.81	62.5	3.22581	5.09878	-67.2607515298322+46.1666081902982i
0.9	69.75	3.58423	9.80467	-1.88826551452916+156.863423551488i
0.99	25.125	3.94265	9.00528	-123.169289097198-74.7640712996368i
1.08	80.5	4.30108	1.26927	15.0984261636302+13.5819218691346i
1.17	90.625	4.6595	5.05782	-77.4877379291358+23.3350039271597i
1.26	69.125	5.01792	6.07962	-84.6893068211979+47.8531249646916i
1.35	75.125	5.37634	15.5406	202.220251805963+144.683531012932i
1.44	80.75	5.73477	27.4297	438.875
1.53	74.625	6.09319	15.5406	202.220251805963-144.683531012933i
1.62	133.5	6.45161	6.07962	-84.6893068211979-47.8531249646912i
1.71	162.375	6.81004	5.05782	-77.4877379291358-23.3350039271594i
1.8	94.75	7.16846	1.26927	15.0984261636302-13.5819218691347i
1.89	65	7.52688	9.00528	-123.169289097198+74.7640712996374i
1.98	50	7.8853	9.80467	-1.88826551452973-156.863423551488i
2.07	40.75	8.24373	5.09878	-67.2607515298325-46.1666081902977i
2.16	101	8.60215	9.09875	123-77.875i
2.25	73.5	8.96057	15.9941	243.454454233339-78.85090967037i
2.34	81.75	9.319	15.7262	-45.21959886174-247.522280107659i
2.43	67	9.67742	24.7795	306.653477251494-251.303835321237i
2.52	79.375	10.0358	5.43543	-81.5984261636302-30.0819218691346i
2.61	8.75	10.3943	18.2793	-233.73330063019-175.802099112325i
2.7	81.5	10.7527	15.6351	9.29717119746727+249.988018479138i
2.79	105.625	11.1111	8.49237	-130.677104104441+37.232978942703i
E19
Time	Data	FFT Freq	FFT Mag	FFT Complex			Max
0	143.136	0	430.83	6893.272738			24.1349
0.09	262.239	0.358423	4.20787	-67.2504126362602+3.18773867908002i
0.18	200.307	0.716846	7.91115	-24.2455286933358-124.234709462575i
0.27	197.466	1.07527	9.17419	-8.27728857698872-146.553526997385i
0.36	280.852	1.43369	5.01772	70.0344001833007+39.2509517324972i
0.45	213.886	1.79211	8.12871	-62.2339673440478+114.203195043578i
0.54	197.125	2.15054	9.72424	-68.8757307759045+139.512330995208i
0.63	221.261	2.50896	5.12576	-57.2316973778562+58.7412547174397i
0.72	185.023	2.86738	10.0162	56.8408819999999-149.840972i
0.81	245.511	3.22581	11.3346	-145.754770731565-107.910626730776i
[truncated: 4,374 more rows]

## Sheet: Unsuccessful wells
	1	2	3	4	5	6	7	8	9	10	11	12	13	14	15	16	17	18	19	20	21	22	23	24
[truncated: 16 more rows]
