# Supplementary material for: High-Content Screening in Zebrafish Embryos Identifies Butafenacil as a Potent Inducer of Anemia
Source: PLoS One. 2014 Aug 4;9(8):e104190. doi: 10.1371/journal.pone.0104190 (PMC4121296; doi:10.1371/journal.pone.0104190)
Supplement: Dataset S1 — Microsoft Excel spreadsheets containing raw data for all chemical screening assays. (ZIP) [file pone.0104190.s036.zip › Dataset S1/29- Flumioxazin/Flumioxazin_Heart_Rate.xlsx]

## Sheet: DESCRIPTION
ToxCast Screen - Heart Rate
Flumioxazin
Data was collected using the Heart Rate Journal in MetaXpress
Imaged 74 hpf fli1 larvae using ImageXpress
Incubated larvae in 100 mg/l MS-222 for 30 min
Centrifuged plate for 2 min at 200 rpm
Imaging parameters:
*live stream acquisition
*32 frames; 0.09 sec interval
*FITC
*2X magnification; 1 site/well
Had the doors off of the imager and the fan on to stablize temperature
Test Initation Date: 12/6/2013
Imaging Date: 12/9/13
Start Imaging Temperature: 26°C
End Imaging Temperature: 26°C
Total Imaging Duration: 2:15
W.O. = Wrong Orientation
U.H. = Unhatched
Malf. = Malformed
N.A. = Not Analyzed (did not meet analysis criteria)

## Sheet: ALL DATA
Measurement	Average (Show Region Statistics)
	1	2	3	4	5	6	7	8	9	10	11	12	13	14	15	16	17	18	19	20	21	22	23	24	25	26	27	28	29	30	31	32		# Peaks	Heart Rate
A01	206.267	189.52	231.315	171.556	163.236	198.809	222.115	169.657	164.23	213.713	209.427	165.537	168.084	232.216	189.306	162.75	177.166	234.014	175.455	162.326	201.562	219.337	168.416	165.68	227.399	191.567	164.289	178.933	233.112	173.927	162.508	206.267		8	172.043
A02	299.813	296.321	303.21	314.021	298.016	297.021	305.762	312.474	296.117	296.176	304.868	310.697	294.591	293.508	306.005	312.407	294.363	295.244	307.808	307.22	292.99	294.697	309.997	303.189	293.803	296.358	314.741	301.793	294.723	299.689	311.402	296.93		8	172.043
A03	106.478	105.298	105.14	106.242	105.787	105.739	105.264	106.264	106.132	106.008	105.553	106.635	106.079	106.073	105.365	106.736	105.966	106.045	105.419	106.528	106.017	105.963	105.326	106.463	106.194	106.087	105.511	106.247	106.362	106.854	105.89	106.478		8	172.043
A04	183.362	188.966	191.424	177.716	173.337	184.525	185.938	190.385	177.177	172.379	185.924	186.317	192.076	177.045	169.854	190.329	185.879	186.346	175.289	172.326	190.798	189.034	184.441	176.789	178.396	187.216	189.239	177.343	172.666	186.685	185.376	189.433		8	172.043
A05	291.812	318.534	276.618	265.596	287.272	318.202	275.421	262.365	289.413	316.893	272.778	261.66	291.056	317.118	271.921	259.975	292.104	312.694	272.567	261.416	297.118	307.604	270.154	260.767	300.792	302.219	267.654	261.705	306.098	297.874	263.222	260.115		8	172.043
A06	110.963	109.975	110.433	111.784	111.211	110.508	110.812	112.073	111.32	110.553	111.006	112.289	111.466	110.413	111.191	112.16	111.666	110.567	111.357	112.205	111.478	110.576	111.278	112.365	111.604	110.666	111.43	112.081	111.694	110.567	111.837	112.048		7	150.538
A07	198.008	273.772	215.093	172.562	234.146	258.604	191.812	178.39	268.75	232.722	176.084	207.219	268.823	203.916	172.795	255.607	243.831	179.522	197.312	273.309	209.396	172.522	247.537	246.003	181.357	193.357	270.034	211.992	172.152	244.101	248.472	182.163		9	193.548
A08	149.971	148.707	152.052	158.598	149.062	148.702	151.127	156.788	152.282	147.878	149.933	153.744	156.306	147.427	148	151.148	157.676	147.593	147.681	150.554	158.459	148.091	147.723	151.179	156.604	151.697	147.218	150.617	155.285	153.627	146.35	149.971		7	150.538
A09	329.225	333.416	303.624	303.624	333.278	326.683	300.534	307.272	339.219	316.07	298.994	314.292	336.848	306.691	300.854	324.907	329.865	299.958	304.031	335.93	315.132	298.573	316.236	335.888	303.629	300.494	329.798	322.539	297.52	309.348	336.59	305.775		9	193.548
A10	134.348	146.958	157.43	149.635	131.548	131.152	144.154	149.919	159.368	134.421	130.472	139.197	148.309	161.463	138.59	131.118	135.475	147.194	157.508	148.287	131.764	131.407	144.663	149.615	159.146	134.323	130.935	141.014	147.674	160.511	142.36	131.688		6	129.032
A11	153.885	154.312	148.295	153.138	162.947	155.77	148.211	152.444	161.25	156.07	148.194	152.466	161.011	156.376	147.433	152.357	161.972	155.685	147.301	152.756	162.346	155.941	147.483	152.64	161.761	154.267	146.75	152.84	163.132	154.306	147.728	153.885		8	172.043
A12	123.671	112.91	112.916	114.236	121.64	117.435	113.368	113.213	117.225	123.629	113.551	113.211	114.638	122.978	116.537	113.449	113.654	118.07	122.419	113.264	113.287	115.362	123.632	115.823	113.52	114.079	120.174	120.688	113.772	113.663	117.329	124.331		6	129.032
A13																																		0	0
A14	107.475	111.222	114.635	107.93	107.511	111.098	115.056	108.197	107.705	111.823	114.539	108.059	107.882	112.486	114.534	108.059	107.885	113.935	113.183	108.081	107.874	115.334	111.907	107.947	108.045	116.025	111.225	107.952	108.129	117.376	110.067	108.008		8	172.043
A15	110.837	110.632	111.042	110.73	111.022	111.039	111.357	110.907	111.416	111.312	111.197	110.728	111.433	111.388	111.079	111.008	111.107	111.5	111.003	111.66	111.011	111.399	111.129	111.407	111.298	111.143	111.202	110.966	111.346	111.101	111.646	111.228		11	236.559
A16	200.376	199.961	234.997	236.469	200.124	199.264	218.888	245.792	204.483	199.331	207.34	251.674	209.326	197.952	200.548	251.969	215.556	198.615	197.419	250.031	217.697	197.289	196.5	247.775	219.688	197.045	196.517	246.458	221.489	196.933	196.528	245.351		7	150.538
A17																																		0	0
A18	136.5	142.118	122.216	122.003	146.256	126.941	121.764	136.272	137.337	122.253	126.615	145.385	123.539	122.07	144.935	128.713	121.963	136.292	136.455	122.096	129.27	143.213	122.868	122.787	147.27	125.441	122.067	141.747	130.691	121.629	135.916	136.5		9	193.548
A19																																		0	0
A20	191.624	203.654	180.506	163.233	200.466	200.051	171.413	169.89	206.056	196.132	166.351	183.351	203.281	183.893	164.135	199.615	203.511	174.02	168.278	202.514	196.118	164.789	179.837	203.84	186.596	162.365	194.955	199.694	172.775	170.969	201.874	191.624		9	193.548
A21	140.365	147.778	144.913	158.77	156.522	144.739	144.826	162.003	148.351	140.983	146.683	160.958	146.562	142.638	154.39	158.753	144.41	143.098	160.365	149.64	141.626	147.542	159.728	146.435	141.115	156.143	153.671	141.452	142.492	159.978	146.567	140.365		9	193.548
A22	123.191	117.067	116.927	122.461	119.02	117.399	118.559	122.831	117.587	117.486	121.803	119.84	117.244	118.607	122.815	117.978	117.674	121.531	119.528	117.199	118.469	122.812	117.902	117.537	121.992	119.756	117.346	118.98	122.351	117.407	117.559	123.191		8	172.043
A23																																		0	0
A24																																		0	0
B01	128.36	128.003	135.834	136.135	134.463	128.348	137.124	135.643	134.185	128.444	137.952	135.104	132.287	130.343	137.758	135	129.879	133.581	136.59	134.82	128.772	136.208	135.407	133.267	128.567	138.27	134.739	130.643	132.362	136.874	134.449	128.36		8	172.043
B02	176.733	181.478	186.039	184.143	182.75	177.972	187.933	184.567	183.876	179.837	184.508	185.598	185.933	181.935	178.306	187.261	183.944	183.228	176.697	186.421	183.983	183.669	178.955	183.331	184.803	184.817	181.559	179.683	186.68	183.756	182.57	176.733		7	150.538
B03																																		0	0
B04	203.404	260.365	248.343	206.045	194.354	208.228	265.427	241.935	199.317	196.374	219.86	266.461	230.084	196.264	198.612	251.772	252.261	207.57	195.017	213.135	266.365	232.559	195.699	198.621	255.278	246.343	201.632	194.469	227.056	262.753	221.657	194.733		7	150.538
B05	211.768	205.307	289.369	272.918	223.753	204.536	261.696	286.893	237.608	209.112	231.676	292.469	250.893	213.005	209.953	291.374	263.898	218.222	201.671	275.147	279.232	228.14	206.317	247.898	287.928	241.219	209.314	227.082	293.14	252.805	213.96	211.768		7	150.538
B06	133.708	131.357	125.742	124.362	127.73	135.865	126.427	125.084	125.093	135.545	128.775	125.211	124.247	131.309	133.503	126.475	124.989	127.174	136.292	126.618	124.933	124.699	135.851	128.615	125.247	124.253	132.256	131.93	125.396	124.421	128.728	134.357		6	129.032
B07	159.458	160.138	177.045	216.385	188.801	160.854	164.548	202.764	211.472	163.281	159.739	185.343	218.966	177.604	160.185	173.722	212.534	193.323	160.767	165.208	202.798	205.225	160.365	159.525	192.017	217.062	167.91	159.68	182.902	217.607	175.166	159.458		7	150.538
B08																																		0	0
B09																																		0	0
B10	134.764	126.006	125.494	132.022	131.416	126.045	125.435	130.89	132.037	125.882	125.303	131.306	131.997	126.34	125.539	131.562	131.522	126.337	126.003	132.739	130.77	125.949	125.337	132.902	130.275	126.157	125.921	133.295	129.812	125.876	126.149	134.764		7	150.538
B11	296.169	284.461	278.497	277.904	296.048	289.056	279.826	276.348	286.691	291.972	282.885	277.584	277.767	295.413	284.239	278.143	275.18	290.362	285.787	280.169	275.806	284.404	290.784	280.77	274.565	276.188	292.663	283.876	277.736	274.52	290.711	284.028		7	150.538
B12	119.413	140.986	156.649	123.126	119.191	143.225	154.624	122.354	119.228	150.41	147.101	121.48	119.003	158.118	140.185	121.056	119.587	164.489	133.447	120.57	122.298	169.539	127.228	120.463	130.185	163.787	124.289	119.166	142.18	154.124	122.306	119.413		8	172.043
B13	111.674	111.463	111.037	110.511	111.346	111.351	111.107	110.792	111.447	111.604	110.89	111.067	111.643	111.343	110.587	111.261	111.699	111.404	110.84	111.334	111.618	111.067	111.16	111.556	111.511	110.834	111.463	111.812	111.295	110.907	111.596	111.674		7	150.538
B14																																		0	0
B15	106.11	106.508	105.868	106.152	106.486	106.691	106.289	106.017	106.632	106.587	106.233	106.346	106.711	106.789	106.433	106.506	106.643	106.593	106.565	106.683	106.927	106.584	106.43	106.506	107.143	106.615	106.301	106.601	107.143	106.626	106.522	106.758		8	172.043
B16	116.803	115.854	116.188	116.433	116.295	116	116.393	116.902	115.98	116.346	116.607	116.621	116.301	116.399	116.941	116.326	116.657	116.567	116.778	116.57	116.669	116.904	116.537	116.385	116.736	117.407	116.612	116.831	116.587	116.952	116.579	116.803		10	215.054
B17	132.23	126.683	122.039	124.806	140.834	125.775	121.522	125.433	140.862	125.537	122.126	125.413	140.955	125.435	122.801	126.031	140.379	124.008	121.565	126.635	140.087	123.037	122.166	128.385	139.253	122.57	121.919	129.303	139.438	123.017	122.871	132.23		7	150.538
B18	103.444	102.545	102.076	102.284	103.68	102.674	102.132	103.368	103.199	102.854	102.292	104.096	103.107	102.562	102.393	103.989	102.919	102.458	103.475	103.497	102.916	102.329	104.087	103.163	102.68	102.694	103.775	103.107	102.52	103.924	103.208	102.801		8	172.043
B19	107.885	109.256	108.694	107.744	108.837	109.997	108.236	108.278	109.716	109.933	107.64	108.663	109.978	108.728	108.107	109.612	110.034	107.753	108.728	110.216	108.654	108.169	109.492	109.941	107.902	108.713	109.986	108.806	107.986	109.466	109.705	107.885		9	193.548
B20	106.975	106.77	106.669	107.003	107.152	106.949	107.104	107.014	107.385	107.264	107.07	107.034	107.419	107.41	106.919	106.98	107.306	107.233	107.129	107.084	107.185	107.233	106.986	106.969	107.593	106.958	106.972	106.899	107.534	107.258	106.921	106.994		9	193.548
B21	160.413	160.73	143.975	139.663	152.233	158.154	142.784	141.048	154.983	155.343	141.666	142.233	159.346	150.508	140.272	143.865	161.854	146.093	139.621	148.107	160.267	143.935	139.921	153.562	155.368	141.458	141.725	159.629	148.82	139.278	147.174	160.413		8	172.043
B22	179.365	179.562	176.301	175.048	174.287	178.368	174.837	172.846	173.674	177.157	173.949	174.376	176.992	176.961	173.331	174.006	178.969	175.947	172.972	175.331	177.278	173.14	172.854	176.41	176.739	172.017	173.264	177.854	174.862	173.904	175.899	179.365		8	172.043
B23	113.237	110.883	112.533	112.194	115.199	111.932	111.598	112.517	115.664	112.298	111.309	113.052	114.781	113.266	111.181	113.327	113.959	113.779	111.521	113.348	113.345	114.6	111.368	113.582	113.093	115.002	111.266	113.799	112.341	114.916	111.51	113.237		11	236.559
B24																																		0	0
C01	116.576	114.258	113.573	119.298	120.829	114.604	113.831	120.169	119.823	113.969	113.801	121.775	118.404	113.868	114.638	122.91	117.362	113.556	116.275	122.725	115.82	113.975	118.433	121.334	114.854	113.778	121.143	119.062	113.907	115.149	122.559	116.576		8	172.043
C02	141.475	168.14	169.5	146.177	167.115	168.778	169.393	147.848	167.219	168.598	170.118	148.739	166.809	169.618	169.531	147.444	166.744	169.278	169.242	145.975	167.699	167.537	168.632	144.93	171.112	167.037	169.174	143.34	172.89	166.837	168.211	141.475		11	236.559
C03	114.028	113.042	113.183	113.419	113.789	113.517	113.174	113.817	114.118	113.73	113.362	113.789	114.037	113.657	113.056	113.857	114.025	113.75	113.174	114.087	114.326	113.933	113.41	113.972	114.404	113.562	113.5	113.983	114.461	113.278	113.57	114.028		7	150.538
C04	150.09	153.798	150.907	149.253	150.343	154.272	151.778	149.522	150.07	154.219	151.514	149.183	149.657	153.933	152.312	149.309	148.643	152.39	152.871	150.775	149.16	151.475	153.261	150.424	148.506	150.91	153.626	151.419	149.947	151.837	154.469	150.09		8	172.043
C05	145.978	157.86	143.874	171.865	211.531	160.584	143.949	155.169	222.146	165.697	146.677	151.618	222.132	170.02	147.534	147.41	217.725	172.654	148.39	147.289	214.081	175.632	149.404	146.618	211.32	177.096	150.284	146.522	210.247	180.466	150.472	145.978		8	172.043
C06	119.52	118.697	119.57	120.371	119.584	119.132	119.16	120.514	119.787	119.941	118.994	121.104	120.112	119.208	118.933	119.365	120.275	118.921	119.104	120.076	120.834	119.674	118.713	119.899	121.865	119.795	120.275	119.551	120.739	120.539	119.233	119.52		9	193.548
C07	219.067	162.893	157.556	209.865	193.525	163.287	157.27	206.402	196.994	161.219	154.317	205.295	195.904	162.551	157.053	209.885	192.185	160.888	156.868	213.767	186.542	159.77	157.944	214.48	182.52	159.514	159.346	218.051	177.848	160.121	166.065	219.067		7	150.538
C08	125.382	120.91	121.671	124.728	125.461	122.421	121.289	124.084	125.219	124.587	121.756	121.621	125.171	125.618	123.118	121.149	122.91	124.86	124.846	122.256	121.598	125.093	125.677	123.053	121.393	123.115	125.25	125.112	122.101	121.104	124.57	125.382		6	129.032
C09	124.312	121.059	131.048	136.039	122.846	122.424	126.213	138.284	125.135	122.697	122.713	137.992	128.674	122.542	120.98	136.048	132.52	122.671	121.416	132.003	135.86	123.211	121.868	128.666	137.126	123.486	122.337	125.975	138.483	124.927	122.461	124.312		7	150.538
C10	298.329	300.671	289.638	296.458	298.115	297.065	289.104	294.447	297.444	295.317	290.087	295.36	299.91	292.32	289.657	293.39	299.407	287.23	290.32	291.983	301.761	286.315	291.326	294.143	296.163	285.483	290.733	293.736	289.983	286.5	292.107	298.329		8	172.043
C11	145.52	140.444	142.654	150.076	146.59	143.309	140.014	144.048	148.91	145.522	142.615	139.907	145.065	148.702	145.579	142.354	139.837	146.346	147.497	144.728	140.983	140.612	149.258	146.913	143.438	140.197	141.551	149.242	146.154	142.725	139.798	145.52		6	129.032
C12	118.073	113.916	123.635	117.834	116.247	115.022	123.264	118.056	116.669	116.011	122.89	117.697	116.404	116.264	122.739	118.194	116.093	117.031	122.087	117.817	115.5	119.511	120.337	117.978	115.062	120.413	120.194	119.236	115.053	122.452	118.346	118.073		8	172.043
C13																																		0	0
C14	114.944	141.635	110.295	107.674	122.031	149.559	115.16	108.098	111.935	152.5	123.463	108.579	108.067	146.952	130.666	108.52	107.938	138.298	139.034	109.503	108.323	131.688	142.961	110.919	108.191	126.115	147.61	112.593	108.444	121.101	149.407	114.944		8	172.043
C15	121.197	119.815	122.278	122.261	121.374	120.385	122.506	122.486	121.511	119.893	122.199	122.562	121.531	120.458	123.081	123.191	121.843	120.419	122.587	122.871	121.034	120.506	122.534	122.781	121.309	120.829	122.728	122.963	120.556	120.893	122.73	122.826		7	150.538
C16																																		0	0
C17	111.607	110.694	111.868	112.876	113.362	111.07	111.581	113.191	114.171	112.18	111.539	112.292	113.553	113.174	111.354	112.09	113.374	114.025	111.581	111.812	112.421	113.837	112.626	111.27	112.11	113.028	113.399	110.843	111.778	112.907	113.927	111.806		7	150.538
C18	112.374	130.306	115.497	111.975	123.938	131.157	116.244	112.073	123.907	132.183	116.272	112.183	122.916	132.503	116.5	112.197	122.424	132.559	117.006	112.317	123.115	132.303	116.463	112.284	124.107	131.478	115.972	112.539	126.713	130.222	115.067	112.374		8	172.043
C19																																		0	0
C20	106.666	105.893	106.371	106.048	106.39	106.199	106.452	106.48	106.626	106.16	106.621	106.77	106.61	106.295	106.556	106.615	106.77	106.545	106.685	106.508	106.506	106.767	106.531	106.736	106.624	106.596	106.669	106.48	106.711	106.463	106.654	106.666		10	215.054
C21	258.357	325.781	322.899	263.489	260.222	298.705	346.907	265.149	259.893	276.171	360.907	266.478	260.89	260.126	367.598	274.079	260.963	257.292	365.573	275.654	259.944	254.77	353.202	286.778	259.764	254.862	341.315	298.079	259.781	253.913	340.247	297.643		8	172.043
C22	131.952	130.657	139.43	140.455	132.368	132.216	140.331	139.267	130.885	133.691	140.916	137.475	129.919	135.888	139.463	136.194	130.087	137.228	140.404	132.666	132.876	140.607	137.402	129.61	133.823	139.348	137.053	130.034	137.017	139.329	132.056	131.952		8	172.043
C23	103.261	101.629	102.857	102.82	102.365	102.146	103.138	102.989	102.517	102.326	103.185	102.986	102.522	102.174	103.303	103.037	102.581	102.455	103.228	103.006	102.989	102.593	103.489	102.978	102.612	102.598	103.553	103.194	102.66	102.556	103.483	103.261		8	172.043
C24	126.188	124.598	125.129	125.868	125.893	124.427	125.36	126.48	125.059	125.022	126.284	126.539	124.683	125.407	126.576	125.494	125.062	126.185	126.222	124.837	125.632	126.368	125.287	124.775	126.096	126.205	125.076	125.188	126.539	125.553	125.07	126.188		8	172.043
D01	171.357	139.289	122.02	126.944	170.031	150.966	124.199	123.413	161.289	158.91	127.374	122.36	150.612	166.059	132.702	122.191	146.281	166.978	133.874	122.253	141.174	169.742	136.803	122.006	136.694	171.309	138.848	122.579	131.093	171.73	141.983	122.528		7	150.538
D02	248.907	229.152	230.303	244.43	240.317	236.728	229.961	236.25	241.702	241.865	228.596	228.228	243.067	241.225	236.896	226.261	238.879	249.222	248.84	231.208	231.096	242.711	243.708	238.435	225.781	233.68	240.879	240.107	227.065	227.18	242.494	248.907		6	129.032
D03	114.014	113.008	114.548	115.407	113.346	113.042	113.767	115.607	114.275	112.767	114.143	115.548	114.792	112.719	113.624	115.287	115.244	113.177	113.534	115.059	115.522	112.933	113.208	114.598	115.511	113.41	113.334	114.522	115.596	113.25	113.104	114.014		7	150.538
D04	108.073	107.778	107.961	107.801	107.663	108.059	107.966	107.938	107.871	108.16	108.014	108.011	107.924	108.483	108.093	108.062	107.938	108.517	108.065	108.213	108.236	108.531	108.177	107.952	108.343	108.27	108.323	108.143	108.497	108.23	108.16	108.073		9	193.548
D05	148.826	136.042	135.475	139.23	139.528	148.5	143.129	133.874	137.612	139.551	141.438	149.537	138.037	134.809	138.379	139.256	145.306	147.053	135.539	136.551	140.087	140.846	148.663	138.713	135.654	140.073	140.629	148.916	143.48	135.643	138.559	139.537		5	107.527
D06	122.75	124.986	125.826	123.149	123.716	124.225	124.683	123.615	121.868	125.969	126.82	125.621	122.711	123.531	122.885	124.284	121.469	122.64	122.994	123.303	122.525	121.461	122.949	122.935	122.924	120.573	124.034	123.132	124.152	121.801	123.191	122.75		10	215.054
D07	311.531	243.469	237.941	350.77	330.899	243.933	237.447	342.834	335.489	246.014	237.048	344.197	334.506	245.073	235.042	330.857	341.351	244.803	234.503	330.008	341.185	245.674	235.031	333.337	336.326	244.944	235.039	338.25	332.848	243.174	234.23	349.624		7	150.538
D08	146.539	148.837	147.941	159.199	148.666	147.289	148.11	152.618	155.003	146.129	148.916	147.955	159.702	147.525	148.309	147.789	154.716	151.924	146.567	148.042	150.256	157.525	145.77	147.848	147.548	158.101	146.534	147.497	146.86	156.612	149.07	146.539		12	258.065
D09																																		0	0
D10	114.809	111.888	110.837	114.537	111.924	111.699	111.382	114.565	112.548	112.017	111.084	114.64	111.756	111.86	111.188	114.211	112.073	111.882	111.337	114.306	111.919	111.837	111.511	114.449	112.048	111.795	111.278	114.612	111.916	111.983	111.23	114.809		9	193.548
D11	118.32	112.053	111.025	117.632	116.626	112.138	111.084	116.14	117.343	112.152	111.354	116.081	118.256	112.309	111.138	115.36	118.272	112.191	111.309	115.778	118.169	112.385	111.525	116.23	117.441	112.216	111.492	117.183	116.969	112.067	111.346	118.32		7	150.538
D12																																		0	0
D13	122.949	122.346	146.632	134.961	123.615	121.789	128.632	146.638	126.683	121.132	121.601	141.615	137.784	123.725	120.907	127.851	146.256	129.882	125.211	121.691	141.683	137.362	123.242	120.688	129.129	145.309	126.402	121.025	121.975	145.183	132.461	122.949		7	150.538
D14	167.469	149.36	155.573	192.834	173.48	151.775	151.506	186.815	179.404	152.59	147.298	179.787	184.444	156.478	147.567	171.747	187.947	162.362	149.272	169.376	189.374	162.48	148.612	167.674	188.848	161.896	148.112	166.323	188.632	161.649	148.455	165.879		7	150.538
D15	191.531	162.197	180.081	214.663	175.489	162.427	179.135	215.772	174.258	161.904	179.879	215.183	174.357	160.831	186.907	209.93	172.989	159.857	194.621	205.23	171.632	155.733	201.697	200.07	169.994	154.441	209.452	196.503	169.593	155.067	216.382	191.531		8	172.043
D16	221.233	209.86	209.334	214.416	221.809	207.343	210.351	215.166	220.744	206.346	208.924	213.41	221.492	207.803	210.958	214.112	219.514	207.171	212.601	216.017	219.975	206.301	210.624	216.096	215.742	206.607	213.413	219.404	212.014	207.486	212.663	221.233		7	150.538
D17	182.25	182.596	182.753	251	251.82	187.219	182.416	218.042	276.674	194.806	182.635	194.213	275.09	217.329	183.25	181.643	248.022	250.084	186.037	180.994	226.152	269.208	189.261	180.292	205.396	277.93	199.548	184.177	197.767	276.284	210.073	182.25		7	150.538
D18	179.07	175.652	176.272	177.315	179.247	174.691	174.879	176.761	178.236	176.045	174.986	174.702	176.455	174.41	173.517	173.865	175.955	175.34	174.834	177.129	178.222	177.331	174.211	175.851	177.104	177.081	173.051	176.559	177.489	177.736	174.556	177.483		7	150.538
D19	130.039	120.601	124.045	126.86	131.626	129.497	120.497	124.61	127.051	131.904	130.14	120.963	124.792	126.992	131.663	130.539	120.93	124.169	127.101	131.733	130.213	121.008	124.261	126.857	131.963	126.525	121.143	124.913	128.463	131.829	124.59	122.174		6	129.032
D20	163.171	165.916	156.16	183.685	177.624	164.781	156.899	186.722	173.413	160.778	163.865	184.874	170.093	157.272	174.705	181.087	168.126	155.84	183.076	176.112	163.697	157.669	185.427	171.823	158.303	170.317	180.924	167.542	157.051	181.126	176.899	163.171		9	193.548
D21	121.941	172.52	157.112	123.775	122.438	176.191	155.346	123.534	124.225	177.469	150.556	122.812	126.034	178.677	146.267	122.517	128.463	178.829	143.758	122.388	134.955	178.205	137.289	122.008	142.989	174.941	132.157	121.674	155.003	167.966	126.978	121.941		8	172.043
D22																																		0	0
D23	133.916	132.68	138.994	144.357	133.677	132.062	139.89	142.862	133.708	132.435	141.23	142.289	133.399	132.503	142.84	141.365	133.503	132.792	144.177	138.989	132.944	132.761	146.317	137.143	132.635	133.362	147.441	135.017	132.626	136.747	145.39	133.916		8	172.043
D24	153.795	153.983	154.57	154.188	154.275	154.34	154.096	154.006	154.124	154.084	154.199	153.669	154.087	154.171	154.208	154.298	153.924	154.618	153.511	154.323	153.646	154.028	153.643	154.312	153.961	153.994	154.045	154.079	153.59	153.823	153.413	153.795		11	236.559
E01	126.969	127.43	126.77	126.48	127.452	135.528	125.963	126.385	126.006	131.157	131.365	126.331	126.253	126.551	135.16	127.244	126.253	126.048	130.188	132.067	125.944	126.011	126.365	134.851	127.337	126.272	125.826	130.157	131.531	126.059	126.152	126.969		8	172.043
E02	134.854	151.331	168.424	152.739	135.337	138.256	164.716	164.89	139.343	134.525	153.312	168.697	150.051	135.022	141.888	165.817	162.41	136.767	134.287	160.834	167.733	142.722	134.169	149.629	167.596	151.719	135.104	142.101	164.86	160.846	136.34	134.854		7	150.538
E03																																		0	0
E04																																		0	0
E05	151.556	127.913	185.736	160.32	128.185	126.997	179.177	165.579	128.831	126.75	178.963	164.657	128.955	127.357	178.441	163.573	128.573	127.154	179.413	163.719	128.803	127.933	181.834	160.02	128.413	128.126	184.065	156.581	128.382	130.604	187.272	151.556		8	172.043
E06	146.11	124.98	128.022	148.615	144.862	126.281	126.329	147.228	146.132	127.39	124.666	146.208	146.41	128.57	124.75	146.542	147.084	128.191	123.744	144.728	146.694	129.07	122.801	144.57	146.652	129.427	123.171	144.07	147.646	129.626	123.348	146.11		7	150.538
E07	145.48	138.626	132.716	130.219	133.865	149.163	134.983	131.042	129.837	146.975	139.219	133.767	131.329	135.851	147.879	135.067	133.716	132.272	148.037	137.632	131.596	129.483	140.357	144.014	132.247	129.5	131.539	148.865	134.66	131.163	131.048	145.48		6	129.032
E08	127.879	119.621	137.081	136.784	125.385	119.289	136.913	137.188	125.087	119.683	137.329	136.525	125.174	119.896	137.233	135.772	124.244	121.152	138.346	133.736	123.301	122.933	139.548	132.438	122.66	124.778	139.933	130.295	121.553	128.337	139.199	127.879		8	172.043
E09	141.699	139.053	149.525	161.267	148.725	139.486	144.416	161.871	152.919	139.801	140.169	159.337	155.624	141.862	139.61	155.447	158.183	144.194	139.593	150.789	159.699	146.472	139.258	147.612	160.626	148.326	138.66	144.472	160.691	151.183	139.486	141.699		7	150.538
E10	177.553	205.404	224.865	194.978	174.997	177.275	220.817	215.031	185.244	174.652	198.764	224.076	197.778	177.185	173.331	215.112	217.396	187.739	171.725	190.02	224.784	202.61	180.868	173.362	211.197	218.433	189.138	172.52	187.758	224.129	204.739	177.553		7	150.538
E11	169.899	157.042	173.511	226.014	177.708	158.466	157.022	208.82	206.239	162.407	157.685	172.514	226.362	177.767	158.022	156.006	207.146	206.368	161.685	156.666	168.121	226.43	178.632	157.539	156.522	211.317	201.444	161.081	156.685	179.64	221.907	169.899		7	150.538
E12																																		0	0
E13																																		0	0
E14	140.312	130.961	143.281	125.334	117.744	127.506	144.458	126.298	116.545	122.91	144.955	130.348	116.573	120.978	145.522	132.213	117.933	118.789	143.309	136.57	118.236	117.545	139.298	139.354	118.756	117.379	138.969	138.393	118.966	117.492	137.267	140.312		7	150.538
E15	177.185	176.921	170.43	181.565	148.076	178.051	174.728	171.966	178.129	150.761	180.101	173.031	175.579	164.152	161.938	180.629	170.006	179.716	157.596	167.697	179	169.371	181.402	148.348	176.365	173.963	172.522	173.042	154.705	180.531	170.506	178.584		12	258.065
E16	107.722	110.522	108.385	106.112	106.5	107.177	109.772	109.792	105.98	106.32	107.157	109.272	110.725	106.385	106.756	107.098	108.736	110.949	106.666	106.708	107.118	108.604	111.289	106.98	106.753	106.958	107.989	111.542	107.621	106.744	106.938	107.722		6	129.032
E17	152.789	164.253	165.57	154.393	155.638	163.654	166.171	154.36	156	163.803	165.441	153.654	157.219	164.86	164.037	152.528	158.466	165.57	162.624	152.548	158.601	166.517	162.177	152.39	159.64	166.997	160.281	152.469	159.789	167.806	158.331	152.789		8	172.043
E18	107.115	106.315	104.374	104.545	108.492	106.081	104.433	106.059	108.191	105.584	104.376	107.688	106.882	104.815	105.065	108.303	106.281	104.559	106.744	107.514	105.309	104.882	108.256	106.725	104.604	105.89	108.02	106.43	104.427	107.705	106.921	104.919		8	172.043
E19	127.312	130.567	130.315	125.301	127.851	131.402	130.36	124.64	128.854	131.07	129.789	124.368	129.733	130.596	128.652	125.472	130.739	131.022	127.511	126.199	131.129	130.868	126.09	126.975	131.264	130.5	125.183	128.48	130.966	129.772	124.522	129.68		8	172.043
E20	126.258	115.787	123.86	122.508	116.034	116.079	116.629	125.629	120.688	116.031	116.514	117.11	126.728	119.191	116.188	116.323	118.986	126.228	117.854	116.368	116.18	122.022	124.433	116.183	116.107	115.986	124.756	121.219	115.843	116.124	117.458	126.258		6	129.032
E21																																		0	0
E22																																		0	0
E23																																		0	0
E24	142.809	142.596	144.809	147.006	141.713	143.472	145.202	145.579	141.725	144.219	146.115	142.935	142.508	144.365	146.402	141.713	143.194	145.295	144.68	142	143.938	146.295	141.815	143.244	144.469	145.475	141.635	144.624	146.034	142.969	142.952	144.716		8	172.043
F01	192.449	153.455	199.548	158.784	145.079	143.961	193.607	169.326	145.654	143.32	177.989	183.289	148.812	142.287	167.829	191.312	151.331	143.466	157.556	196.376	155.573	145.146	150.011	197.725	160.329	145.801	145.587	194.34	167.208	147.191	146.014	192.449		7	150.538
F02	217.419	180.278	227.126	270.593	251.508	182.419	191.115	255.213	270.688	206.337	180.253	231.008	267.065	241.312	181.264	195.919	261.09	270.205	201.938	180.559	231.272	267.913	243.36	179.913	198.081	261.452	261.404	192.742	186.781	245.447	270.483	217.419		7	150.538
F03	128.152	131.893	127.806	136.36	155.503	135.705	126.972	128.716	156.947	141.272	128.281	126.761	150.492	148.065	129.421	127.239	144.306	152.093	132.157	127.84	137.98	156.059	134.685	128.756	134.028	156.91	137.452	128.315	129.874	155.472	139.087	128.152		8	172.043
F04	142.598	169.337	143.112	138.632	150.124	170.461	144.295	139.674	145.199	173.121	149.039	140.756	140.511	171.744	151.775	140.747	138.02	171.374	156.301	140.789	136.978	166.904	159.326	140.303	137.843	163.722	163.441	141.958	138.626	159.5	167.48	142.598		8	172.043
F05	186.107	218.593	210.076	183.907	212.441	221.843	217.315	204.882	188.567	217.801	222.126	216.008	192.975	196.728	220.761	219.921	214.683	185.466	206.551	223.067	217.702	210.138	184.278	212.935	221.048	215.427	199.978	191.022	216.831	217.36	213.034	186.107		7	150.538
F06	136.669	136.079	135.84	149.365	143.166	137.652	137.508	146.893	146.258	136.424	135.23	144.761	147.503	136.132	135.022	141.228	150.562	137.275	135.017	139.107	152.264	137.23	135.278	137.202	152.157	137.444	135.511	136.89	152.02	138.357	135.334	136.669		7	150.538
F07	166.927	170.056	181.017	177.772	166.25	166.893	176.716	181.823	171.966	165.581	168.213	180.525	178.295	166.003	166.174	174.958	181.843	172.683	165.688	168.896	181.174	177.461	166.183	166.07	176.329	181.618	173.118	166.747	170.91	182.43	178.028	166.927		7	150.538
F08	146.638	146.604	146.775	146.733	146.48	146.5	146.927	146.815	146.587	146.817	146.826	146.935	146.433	146.362	146.556	146.607	146.379	146.261	146.874	146.806	146.674	146.264	146.27	146.441	146.823	146.312	146.261	146.646	146.14	146.435	146.466	146.638		7	150.538
F09	120.992	127.23	125.624	124.767	116.801	124.933	126.947	124.663	122.028	118.823	126.848	126.152	125.733	118.843	121.801	127.079	125.511	123.233	117.472	126.346	126.812	125.357	119.354	121.801	127.208	125.952	124.18	117.494	126.402	126.396	124.868	120.992		7	150.538
F10	210.75	191.169	176.848	179.753	196.907	206.287	180.41	178.121	184.185	212.185	185.424	176.666	180.893	204.508	197.753	177.963	178.171	189.121	210.823	182.893	177.913	181.781	210.32	188.059	176.573	179.253	197.607	200.93	179.256	177.938	188.548	209.846		6	129.032
F11	154.289	164.772	146.691	153.188	168.565	166.638	150.492	148.506	166.52	166.739	156.919	146.764	161.132	168.705	162.188	145.66	156.213	168.475	165.323	146.542	152.862	166.896	165.475	148.638	149.379	166.941	165.677	151.812	149.904	166.205	167.028	154.289		8	172.043
F12																																		0	0
F13	122.517	141.893	123.461	116.18	131.924	142.494	124.065	116.264	133.329	142.278	122.567	116.458	135.857	141.07	121.129	116.556	138.205	140.039	120.014	116.514	139.82	140.654	119.166	116.817	140.289	136.837	117.736	119.059	142.365	134.357	116.916	122.517		8	172.043
F14	164.343	165.994	163.621	164.132	162.525	164.483	164.522	164.728	163.573	163.48	165.059	168.761	165.61	165.52	166.784	164.98	163.716	163.272	166.483	163.916	164.202	162.916	165.25	163.39	164.028	162.77	164.815	163.98	164.635	163.621	164.489	164.565		11	236.559
F15																																		0	0
F16	116.059	114.051	118.848	116.944	114.688	113.694	118.674	117.306	114.719	113.882	118.795	117.039	114.626	114.32	118.876	117.048	114.728	114.52	118.865	116.983	114.539	115.188	119.079	116.545	114.5	115.882	118.868	116.337	114.205	117.239	119.059	116.059		8	172.043
F17	175.121	231.784	270.624	182.486	176.031	217.138	281.854	182.961	173.89	209.281	287.138	183.522	172.708	208.267	283.933	184.163	174.494	213.888	281.997	184.593	174.062	206.129	285.744	185.014	173.126	208.11	285.742	183.478	172.604	208.34	279.904	182.048		8	172.043
F18	207.966	189.778	216.652	256.059	212.761	196.368	223.059	250.944	203.938	190.579	222.949	248.143	201.728	190.635	229.23	243.775	199.584	188.736	241.413	232.77	195.865	190.548	249.315	225.166	194.475	195.343	258.348	213.461	192.244	204.823	255.604	207.256		8	172.043
F19	270.562	301.402	291.472	273.649	266.888	303.787	289.112	275.39	267.433	309.567	290.011	277.006	268.166	307.896	286.992	276.615	268.697	307.52	281.857	278.809	270.848	310.511	281.576	277.107	273.287	307.093	276.612	274.191	280.23	304.41	275.202	270.562		8	172.043
F20	266.264	272.579	271.716	270.062	281.163	272.129	270.815	270.107	280.59	269.351	270.576	275.376	276.202	269.579	270.107	278.107	270.303	267.199	269.011	281.93	269.767	269.466	272.25	275.421	268.798	270.017	277.343	269.739	268.413	267.346	276.41	266.264		9	193.548
F21	171.725	199.778	203.25	181.011	170.32	198.542	204.073	183.817	169.351	197.301	203.787	182.975	169.126	196.492	202.893	181.896	169.326	197.702	202.416	182.065	169.138	197.551	201.975	180.301	170.438	197.865	201.86	176.101	172.615	199.795	200.014	172.084		8	172.043
F22																																		0	0
F23	202.837	206.531	202.882	199.567	204.784	207.219	202.34	200.146	204.576	206.562	202.742	200.669	205.435	207.056	201.228	201.539	206.059	205.638	199.963	200.907	205.803	204.829	199.514	201.222	205.649	203	198.843	203.225	205.902	202.312	198.626	202.837		8	172.043
F24																																		0	0
G01																																		0	0
G02	119.32	118.789	119.048	119.402	118.978	119.008	118.91	119.82	119.16	119.621	118.728	119.711	119.702	119.421	118.756	119.694	119.68	119.596	118.663	119.716	119.466	119.315	118.879	119.935	119.556	119.59	119.034	119.32	119.607	119.463	119.087	119.32		10	215.054
G03	105.73	105.39	105.368	105.261	105.194	105.632	105.587	105.199	105.126	105.728	105.764	105.444	105.253	105.632	105.829	105.573	105.219	105.758	105.941	105.747	105.438	105.697	106.031	105.669	105.64	105.545	106.098	105.64	105.64	105.792	105.958	105.73		7	150.538
G04	204.461	188.73	213.57	188.983	191.739	190.952	205.32	193.194	192.354	191.823	201.121	200.671	188.817	194.43	191.222	205.039	185.27	196.362	189.317	210.208	186.508	196.177	187.789	210.177	186.118	192.843	187.233	209.317	190.43	189.848	187.303	204.461		12	258.065
G05	139.654	139.761	139.149	139.48	139.407	139.278	139.671	139.646	139.921	139.848	139.598	139.537	139.874	139.256	139.461	139.66	139.444	139.632	139.07	139.983	139.798	139.823	139.598	139.59	139.354	139.323	139.421	139.635	139.587	139.435	139.576	139.93		10	215.054
G06	145.368	156.287	234.404	216.581	156.888	142.812	191.902	239.435	184.669	144.264	154.41	234.258	217.253	156.331	143.424	192.413	237.989	183.27	144.138	157.399	236.292	210.306	152.64	145.275	211.287	230.503	166.669	142.86	177.149	239.666	190.958	145.368		7	150.538
G07																																		0	0
G08																																		0	0
G09	131.963	132.115	147.66	138.006	131.722	132.699	139.362	146.267	132.947	132.419	133.449	150.301	135.183	132.008	132.399	143.902	142.919	131.921	132.022	134.649	149.879	134.197	132.565	133.374	147.927	138.537	132.638	133.388	141.037	144.463	131.742	131.963		7	150.538
G10	131.669	128.41	134.638	169.997	136.048	129.739	126.183	161.876	151.452	132.149	128.747	134.635	169.084	135.365	129.337	125.32	162.761	147.626	130.921	128.739	139.402	164.888	133.556	128.764	124.989	171.132	141.638	130.862	127.657	151.202	155.666	131.669		7	150.538
G11																																		0	0
G12	168.865	205.73	199.618	188.809	169.539	202.851	200.904	191.492	170.674	198.803	200.764	190.994	171.343	196.84	201.081	190.792	170.938	197.708	200.924	189.096	168.904	199.963	199.475	188.525	168.371	202.087	198.126	187.042	167.694	204.522	197.86	187.059		8	172.043
G13	108.385	107.677	107.379	107.781	109.525	107.938	107.753	107.947	109.997	108.23	107.669	108.056	109.792	108.194	107.826	108.129	110.011	108.312	108.034	108.051	110.16	108.385	107.787	108.216	110.048	108.166	107.907	108.362	110.008	108.256	107.663	108.385		7	150.538
G14	113.713	113.154	113.419	115.272	120.062	113.593	113.545	113.784	121.497	114.537	113.413	113.843	118.076	118.247	113.823	113.792	114.598	121.41	113.854	113.643	113.975	120.89	115.258	113.747	114	119.329	117.329	113.77	113.843	116.576	119.455	113.713		7	150.538
G15	134.517	136.601	131.784	128.284	129.18	134.219	134.247	128.16	128.666	132.247	136.295	128.27	128.663	129.697	136.225	128.312	128.202	128.657	136.584	130.43	128.115	128.806	135.654	131.725	127.607	129.138	133.986	133.598	128.053	128.947	132.865	134.517		7	150.538
G16																																		0	0
G17	144.385	146.441	146.245	144.793	145.32	146.261	146.306	146.171	144.878	145.473	146.601	145.851	145.05	144.964	145.421	146.477	145.91	144.426	144.354	145.869	145.849	145.189	144.541	145.565	145.824	145.896	144.457	144.315	145.164	145.908	145.392	144.385		7	150.538
G18	117.919	117.323	120.014	118.362	118.654	117.449	120.309	118.57	118.433	117.118	120.275	118.803	119.101	117.522	119.888	118.374	118.834	117.455	120.699	118.455	119.087	117.351	120.798	118.801	118.815	117.913	120.121	118.362	118.716	118.798	120.725	118.517		13	279.57
G19																																		0	0
G20	124.775	139.326	137.402	129.652	122.607	134.713	138.837	136.32	124.761	125.177	138.539	138.43	133.697	121.792	130.89	139.348	137.132	127.846	123.472	136.68	138.556	135.5	122.261	128.402	139.138	137.028	129.66	122.806	135.553	138.691	135.924	124.775		7	150.538
G21																																		0	0
G22	111.643	109.059	112.244	112.567	112.003	109.315	112.157	112.902	112.02	109.579	111.893	113.056	112.334	109.801	112.025	113.194	112.374	109.767	112.031	113.171	112.079	109.851	112.059	113.211	112.014	109.596	112.149	112.851	112.042	109.815	112.143	113.194		7	150.538
G23																																		0	0
G24	130.989	130.733	130.447	131.219	132.16	131.059	130.635	131.896	131.882	130.584	130.635	132.053	131.596	130.826	130.829	131.902	131.514	130.292	131.129	131.935	131.048	130.657	131.764	131.817	130.607	130.598	131.581	131.629	130.396	130.649	132.065	130.989		8	172.043
H01	457.455	270.815	376.565	445.452	312.517	274.126	344.191	465.36	324.317	275.91	333.298	467.761	329.149	279.483	331.621	465.253	328.767	279.107	323.722	466.52	321.545	274.455	320.545	464.441	320.393	272.213	326.865	461.039	321.065	271.404	330.809	457.455		7	150.538
H02	130.817	130.298	130.865	141.61	132.379	129.84	132.871	140.402	131.643	129.941	135.427	137.823	131.787	129.43	139.365	134.365	130.492	129.205	141.295	133.303	130.351	130.669	141.674	132.581	130.486	133.654	139.407	130.989	129.545	138.424	135.537	130.817		8	172.043
H03	162.674	148.053	131.213	154.556	160.067	158.517	126.978	151.14	158.154	163.559	129.511	146.09	157.41	162.955	137.978	139.48	155.89	161.685	147.851	132.362	154.84	160.382	154.579	128.885	153.772	159.351	160.331	126.77	150.197	157.708	162.722	129.632		7	150.538
H04	178.424	180.716	180.317	179.702	179.874	180.272	179.778	179.522	179.643	179.753	179.129	179.475	179.983	179.744	179.483	179.593	180.292	178.98	179.132	178.978	179.154	179.716	178.975	179.149	179.329	179.416	178.736	178.562	179.065	179.382	178.857	178.424		9	193.548
H05																																		0	0
H06	242.702	251.986	543.191	471.303	288.154	240.011	440.514	531.587	331.149	242.115	326.876	558.57	396.893	254.084	251.624	542.444	457.435	280.955	239.163	451.098	516.452	320.188	239.744	364.545	553.112	367.955	246.067	288.643	559.896	420.458	261.199	242.702		7	150.538
H07	165.435	145.293	166.773	148.384	126.475	136.725	165.645	153.467	127.76	130.776	162.808	158.536	129.464	127.205	158.403	163.133	135.973	126.397	155.317	164.563	136.395	126.691	150.509	165.173	138.984	126.357	148.776	165.971	140.773	126.093	147.163	165.435		7	150.538
H08	111.559	111.52	110.146	109.36	111.635	111.944	111.556	109.989	110.635	112.253	111.958	110.39	110.267	111.803	112.065	110.997	110.017	111.66	112.18	110.947	109.812	111.289	112.093	111.298	110.244	111.079	112.14	111.857	110.362	110.295	111.902	111.947		6	129.032
H09	118.792	123.371	125.43	122.36	119.632	117.076	117.441	122.166	124.736	124.348	119.907	117.702	117.197	120.924	124.323	126.053	120.292	117.747	117.213	119.921	123.565	125.963	121.781	119.16	117.073	117.972	122.826	124.851	123.306	119.685	117.553	117.596		5	107.527
H10	117.059	106.427	113.77	116.618	113.416	112.764	106.553	115.118	115.972	113.331	111.851	107.298	116.331	115.764	114.326	109.334	109.506	117.334	114.486	114.39	107.143	112.39	116.75	113.643	111.913	107.272	116.244	115.565	114.003	107.966	111.413	117.059		6	129.032
H11	119.455	115.393	118.312	120.267	118.48	116.368	117.438	120.899	118.205	116.66	116.284	121.82	118.742	117.056	115.57	121.899	119.166	117.334	115.284	120.888	119.916	117.601	115.944	120.219	119.553	117.787	115.438	119.868	120.615	117.596	116.039	119.455		7	150.538
H12	122.275	118.101	118.772	120.281	123.458	117.989	119.098	119.764	124.399	118.289	118.829	119.399	124.528	118.688	118.66	119.084	124.174	119.306	119.096	119.57	124.728	119.18	118.935	119.233	124.649	119.188	118.649	118.86	124.149	118.921	118.576	118.888		7	150.538
H13	104.275	103.758	103.75	103.927	104.11	104.154	103.862	104.118	104.138	103.913	103.969	104.084	104.317	104.315	103.902	104.25	104.228	104.579	104.199	104.444	104.444	104.663	104.365	104.213	104.607	104.52	104.472	104.126	104.539	104.522	104.407	104.275		8	172.043
H14	137.118	134.865	135.25	138.202	138.941	134.039	135.374	138.711	138.66	134.657	135.593	138.904	136.798	134.461	136.14	139.902	136.534	134.244	136.534	139.542	135.115	134.666	138.014	139.733	135.506	135.952	139.916	139.587	135.362	136.421	139.463	137.118		8	172.043
H15	164.119	163.587	164.115	164.411	165.364	165.847	163.898	164.636	164.605	164.888	165.053	163.503	164.415	164.497	165.022	164.325	163.71	163.892	164.495	165.205	163.986	163.828	163.429	164.041	164.977	163.102	164.793	164.663	166.135	164.519	163.771	164.119		8	172.043
H16	114.025	113.185	112.357	114.823	114.014	113.121	113.188	115.084	114.197	112.854	114.253	114.885	113.775	113.076	114.868	115.062	114.216	113.034	115.433	114.39	113.593	112.969	115.489	115.284	113.969	113.362	115.053	114.028	112.969	114.14	114.854	114.025		8	172.043
H17	176.475	174.691	251.065	225.537	175.452	173.508	238.522	238.77	176.725	174.146	236.91	239.674	177.458	175.677	237.551	237.879	176.399	174.18	224.506	246.975	177.719	174.458	228.522	242.228	178.132	175.489	229.056	242.728	176.317	173.368	243.635	230.118		8	172.043
H18	110.86	117.584	114.059	112.385	110.43	118.461	114.34	112.66	110.986	118.61	113.992	112.034	112.236	118.326	115.031	113.747	113.303	116.652	113.576	111.419	115.135	115.612	113.258	111.643	116.191	115.385	113.27	111.331	117.115	114.728	112.966	110.86		8	172.043
H19																																		0	0
H20	255.101	282.306	199.213	225.567	263.43	280.994	200.143	229.924	266.565	275.152	193.587	232.966	269.461	269.753	191.913	237.812	270.772	264.36	189.61	241.138	274.362	256.329	188.876	246.037	285.792	236.629	198.376	250.315	288.059	218.399	212.966	255.101		8	172.043
H21																																		0	0
H22	168.334	167.747	168.121	169.896	168.781	168.761	167.424	168.008	166.975	167.076	166.472	167.143	167	165.975	167.244	167.489	167.017	165.851	166.169	167.003	167.084	166.483	167.098	167.416	166.837	165.941	166.837	167.478	166.834	166.407	167.301	168.334		8	172.043
H23	181.208	175.969	164.772	174.289	192.761	176.219	164.197	172.649	192.053	177.376	165.177	173.301	192.565	177.292	164.93	175.379	192.101	174.713	164.222	175.542	191.576	172.711	163.421	174.337	190.958	172.77	163.008	177.531	190.702	171.393	163.469	181.208		7	150.538
H24	128.82	115.247	114.135	123.323	122.924	115.287	114.767	124.803	122.006	114.944	114.534	127.188	121.424	115.183	114.978	129.256	119.188	115.006	114.688	131.337	118.067	115.219	114.952	131.169	116.829	115.452	115.86	130.371	116.944	115.5	116.969	128.82		7	150.538
I01	210.882	204.407	204.438	271.699	229.006	207.84	201.885	253.772	247.503	206.368	202.938	233.36	263.952	206.812	202.772	223.129	271.854	208.003	203.52	215.028	276.848	209.654	203.739	214.126	277.275	209.419	203.725	212.253	276.267	209.57	203.66	210.882		7	150.538
I02	130.413	122.573	129.596	131.287	126.34	124.635	122.876	132.188	130.051	125.289	124.587	125.126	132.837	127.806	124.772	123.236	128.826	131.41	126.534	124.775	123.596	132.197	129.014	124.803	124.022	127.525	132.264	126.508	125.711	123.643	132.154	130.413		7	150.538
I03	148.629	146.16	176.635	179.154	144.596	143.517	143.514	151.166	195.806	153.553	142.531	143.357	145.548	178.784	174.969	143.91	144.199	143.435	156.654	194.551	148.36	142.652	143.525	145.817	179.084	173.893	143.921	144.006	143.559	155.966	193.91	148.629		8	172.043
I04																																		0	0
I05	108.289	107.604	109.455	109.177	108.295	107.77	109.902	108.933	108.101	107.89	110.171	108.837	107.949	108.197	110.093	108.691	108.25	108.539	110.256	108.466	107.997	109.149	109.702	108.604	108.236	109.441	109.674	108.463	107.854	109.607	109.396	108.289		8	172.043
I06	139.697	139.871	136.907	134.935	141.963	140.492	139.039	132.581	141.82	140.978	139.559	133.57	139.121	141.626	139.329	135.907	136.388	141.517	139.893	137.371	134.475	141.758	140.916	139.16	132.272	141.531	140.933	140.146	133.607	139.992	140.854	139.697		8	172.043
I07	279.531	285.191	278.896	275.963	277.115	280.185	277.43	275.073	275.685	275.713	281.404	273.952	272.64	274.747	281.466	274.02	273.534	275.719	279.228	275.612	274.073	273.843	278.626	277.728	272.615	274.132	275.225	279.303	273.871	272.059	274.379	279.531		7	150.538
I08																																		0	0
I09	136.399	135.11	144.435	145.528	130.989	119.961	136.399	145.348	145.219	135.034	118.478	134.18	144.382	146.275	134.68	118.787	134.593	144.565	145.472	133.087	118.848	135.73	145.11	145.601	133.287	119.188	135.921	144.84	145.188	132.447	119.309	136.399		6	129.032
I10	140.59	136.514	142.522	130.955	131.098	132.076	146.185	131.239	129.07	128.525	142.149	137.045	129.525	128.831	137.75	140.744	130.413	128.947	133.329	144.542	130.216	129.098	130.326	145.744	132.132	129.761	129.463	144.188	133.913	129.233	127.969	140.59		7	150.538
I11	116.992	116.219	116.583	117.476	120	116.806	116.618	116.356	118.62	119.718	116.628	116.955	117.022	119.912	118.957	116.663	116.636	116.769	120.476	117.648	116.313	116.777	117.348	120.389	117.192	116.775	116.992	119.397	119.46	116.591	116.959	116.992		6	129.032
I12	165.913	181.994	162.48	160.169	165.885	200.166	169.028	162.483	162.671	182.677	188.593	163.654	160.396	162.222	198.107	171.573	161.455	161.216	178.716	191.772	164.096	162.32	164.421	198.472	170.522	163.761	162.441	181.449	186.551	163.014	161.239	165.913		7	150.538
I13																																		0	0
I14	123.671	125.506	124.225	138.764	137.36	127.865	123.329	135.185	139.5	129.935	124.126	130.281	139.921	132.053	125.258	126.84	139.657	134.272	126.107	124.711	138.792	136.489	127.396	123.511	136.646	137.747	127.997	123.202	134.654	138.326	128.882	123.671		8	172.043
I15	109.053	108.025	119.618	108.916	107.494	107.952	120.107	108.972	107.874	107.958	119.806	109.396	107.716	107.902	119.598	109.07	107.798	108.135	119.621	109.129	107.812	108.654	120.326	109.191	107.789	108.596	120.407	109.301	108.051	109.126	119.233	109.053		8	172.043
I16																																		0	0
I17	117.722	114.781	115.449	116.343	117.744	116.371	115.41	116.348	117.126	116.91	115.062	115.916	116.652	118.031	115.73	115.11	116.062	116.969	117.654	114.772	115.461	116.351	117.82	115.545	115.537	116.317	117.795	116.871	115.312	116.132	116.809	117.722		6	129.032
I18	121.185	124.91	133.079	128.787	121.893	127.742	132.374	128.528	120.494	130.146	132.503	128.458	120.242	132.893	131.986	124.902	121.438	134.466	130.868	123.357	125.553	132.846	128.817	121.053	129.081	132.348	127.362	120.014	132.39	132.126	126.874	121.185		8	172.043
I19	109.579	110.551	126.857	113.876	109.494	109.868	112.809	127.371	111.899	109.598	110.337	117.528	123.899	110.542	109.862	110.48	124.003	117.764	109.933	109.986	111.764	127.149	111.89	110.124	110.185	119.025	121.742	110.239	110.157	110.961	125.919	114.843		7	150.538
I20	115.792	117.517	120.646	116.388	115.739	118.006	121.258	117.197	116.143	117.865	121.272	117.101	115.758	117.716	121.101	116.854	115.803	118.233	121.146	116.784	116.239	118.742	121.253	116.728	116.079	119.039	121.028	116.267	115.893	119.053	119.68	115.792		8	172.043
I21	138.115	134.433	135.461	138.163	136.68	135.379	134.862	138.91	136.865	135.326	134.433	138.795	137.107	136.087	134.065	139.081	137.239	136.66	133.216	138.402	137.688	136.685	133.329	138.396	137.272	136.902	132.879	138.278	137.301	136.761	132.997	138.115		7	150.538
I22	112.41	194.461	137.348	112.469	116.447	193.508	137.368	112.817	117.382	196.191	137.143	112.947	118.011	195.91	135.407	112.77	119.115	197.761	133.781	112.739	122.857	194.553	129.492	112.621	128.817	193.553	126.388	112.343	138.75	183.362	120.506	112.41		8	172.043
I23																																		0	0
I24																																		0	0
J01	144.596	155.697	160.258	142.41	129.511	154.076	161.351	142.553	130.197	151.581	161.854	143.848	130.43	150.244	163.124	143.75	130.52	148.368	163.472	144.006	131.104	145.952	163.657	145.14	131.118	146.66	163.087	145.059	130.963	146.941	162.244	144.596		8	172.043
J02																																		0	0
J03																																		0	0
J04	547.947	398.331	332.84	430.801	588.919	446.716	347.413	335.716	592.244	507.514	369.615	325.587	508.921	548.154	394.601	333.935	405.301	587.081	449.39	344.093	336.348	584.598	492.829	360.037	320.199	529.904	534.772	386.947	324.244	446	565.185	426.32		7	150.538
J05	122.41	125.565	178.862	136.188	122.829	121.713	180.242	140.837	123.382	120.244	175.806	144.16	123.329	120.236	172.539	147.39	123.39	121.045	165.242	152.879	124.014	121.469	158.014	158.351	124.784	121.809	151.868	163.146	126.177	122.003	149.132	165.098		7	150.538
J06	137.64	129.601	127.402	136.036	138.682	138.982	130.036	126.33	132.226	139.53	143.214	132.69	130.902	127.152	135.399	139.342	144.518	128.518	128.021	130.339	138.938	142.372	132.628	131.857	127.217	135.28	139.402	143.926	127.798	127.137	129.935	137.64		5	107.527
J07	137.351	119.253	119.829	126.525	123.587	130.879	137.452	119.924	120.638	126.045	123.537	131.52	138.02	118.73	121.438	126.121	124.11	131.711	136.896	116.076	123.309	125.008	125.076	132.607	136.449	115.037	124.725	124.789	125.699	133.548	132.921	113.958		8	172.043
J08	193.677	183.362	279.124	252.924	198.017	189.84	213.213	291.051	222.146	191.888	186.253	276.101	253.483	198.18	188.531	214.267	287.438	217.75	190.402	184.079	282.902	245.006	194.733	186.329	232.598	275.846	207.489	191.472	194.236	289.154	228.868	192.646		7	150.538
J09	167.062	140.548	162.07	155.402	139.022	140.09	154.205	161.449	139.154	139.407	150.789	165.385	139.91	139.719	148.542	166.101	140.969	139.778	146.938	166.73	140.486	138.733	144.056	166.413	141.517	139.143	144.567	167.652	142.258	139.143	144.126	167.062		7	150.538
J10	149.961	145.385	142.89	144.551	148.497	145.921	142.581	145.663	147.598	145.365	142.247	148.056	147.022	145.048	140.416	150.256	145.826	143.815	141.163	149.997	145.525	143.39	144.736	148.059	145.348	141.949	147.59	147.587	145.458	141.11	150.711	146.228		8	172.043
J11	174.025	159.834	157.379	159.264	179.258	163.846	157.225	156.674	166.326	176.421	160.694	155.618	158.697	178.466	163.022	156.303	155.91	169.028	174.579	160.874	155.573	161.618	178.888	161.711	159.258	159.542	177.643	168.674	160.576	157.565	166.952	174.025		6	129.032
J12																																		0	0
J13																																		0	0
J14																																		0	0
J15	111.396	111.36	110.09	109.643	110.972	111.36	109.952	110.365	111.492	111.146	109.604	110.065	111.514	111.143	109.784	110.719	111.66	110.424	110.112	111.36	111.478	109.831	110.149	111.829	111.233	109.952	110.868	111.43	110.413	110.284	111.447	111.396		8	172.043
J16	104.045	104.022	103.823	104.09	104.551	104.551	104.169	104.073	104.899	104.494	104.393	104.042	104.68	104.66	104.778	104.233	104.702	104.716	104.787	104.404	104.795	104.702	104.669	104.843	104.374	105.32	104.73	104.607	104.376	105.216	104.91	104.511		8	172.043
J17	203.758	192.264	159.334	216.966	202.674	186.551	164.792	215.23	202.556	184.817	173.149	214.11	201.705	177.632	184.107	209.244	200.41	172.789	190.331	203.73	196.385	165.272	190.323	202.649	194.857	159.39	197.115	200.522	192.593	153.657	201.958	198.444		8	172.043
J18	148.211	149.107	142.764	141.935	144.972	144.042	146.947	148.907	147.629	140.862	144.163	143.879	145.048	147.913	149.357	146.992	140.758	144.213	143.919	145.528	148.287	149.756	144.691	141.654	144.792	143.404	146.542	148.975	149.638	141.354	143.506	144.357		9	193.548
J19	135.778	137.941	130.795	135.343	131.643	136.963	130.955	136.039	131.584	136.669	130.809	135.992	131.579	136.379	130.789	136.053	132.657	136.087	131.475	136.084	131.73	134.587	132.382	135.208	131.284	133.809	133.081	135.615	131.994	134.699	132.486	135.778		15	322.581
J20	189.972	209.486	201.177	191.149	177.149	211.497	205.343	193.244	174.188	211.312	202.947	193.716	173.792	211.309	200.837	193.346	174.449	209.969	199.433	191.663	175.489	208.924	199.986	190.199	176.104	208.452	200.615	190.483	178.228	209.205	200.101	189.972		8	172.043
J21	139.615	133.933	135.916	139.466	134.368	134.289	135.719	139.421	134.129	133.683	135.958	138.32	133.972	132.885	134.733	139.683	134.851	133.935	134.955	139.961	134.806	134.062	136.208	139.317	135.146	134.469	134.581	138.916	133.607	133.975	135.093	139.615		7	150.538
J22																																		0	0
J23	147.447	147.708	184.879	210.503	201.683	148.542	160.244	208.955	216.357	156.843	149.747	200.337	217.472	171.854	147.34	186.829	211.461	193.059	147.708	171.466	208.787	208.876	150.163	157.871	207.846	216.191	156.202	150.163	200.278	217.876	172.098	147.447		7	150.538
J24	113.876	116.143	114.876	113.66	114.037	116.48	115.287	113.876	114.43	116.444	115.402	113.775	114.612	116.281	115.135	113.837	114.963	116.59	115.14	113.711	115.202	116.882	115.194	113.463	115.419	116.275	114.753	113.669	115.815	115.73	114.789	113.876		8	172.043
K01	149.154	173.039	119.379	151.298	162.438	170.93	134.16	135.961	162.402	161.874	153.75	125.511	160.219	159.022	168.354	120.16	154.91	161.73	171.522	120.292	149.921	161.348	171.545	128.604	140.067	160.525	165.626	137.101	135.68	162.441	164.354	149.154		9	193.548
K02	153.281	152.185	143.362	142.452	152.579	152.994	144.135	141.91	151.68	153.528	145.006	141.893	151.067	152.649	144.508	141.52	151.747	153.152	144.357	142.32	152.427	152.626	142.952	142.368	153.604	151.419	142.514	143.329	153.441	150.146	141.73	145.537		7	150.538
K03	320.228	313.239	323.295	335.652	318.228	316.365	323.784	331.407	314.778	315.963	324.747	331.618	312.576	313.042	324.744	326.626	309.413	315.334	326.32	323.694	310.287	318.357	329.736	319.07	309.239	317.77	329.638	312.632	311.014	321.542	326.68	309.278		8	172.043
K04																																		0	0
K05	182.621	129.494	219.548	180.16	119.239	119.545	215.199	191.916	126.039	114.784	206.388	198.879	130.258	113.36	198.194	202.862	134.388	113.346	200.66	200.292	131.166	114.559	204.944	198.834	129.742	115.534	210.107	193.478	125.697	121.904	217.166	182.621		8	172.043
K06	121.385	114.657	107.601	112.876	130.129	112.899	107.958	116.775	128.983	110.402	107.68	121.576	126.272	108.949	107.315	127.008	121.565	108.084	108.037	131.86	116.587	108.191	113.975	130.228	111.829	107.874	120.966	126.315	108.91	107.247	126.801	121.385		8	172.043
K07	106.713	107.312	107.154	107.087	107.022	107.413	107.567	106.997	106.949	107.228	107.75	107.346	107.042	107.022	107.66	107.517	107.362	107.028	107.424	107.829	107.202	107.66	107.39	107.803	107.424	107.303	107.334	107.593	107.716	107.539	107.309	107.646		8	172.043
K08																																		0	0
K09	152.876	146.612	144.124	162.042	161.006	148.07	143.907	160.135	162.261	149.992	142.525	156.989	161.211	149.534	141.329	154.424	163.545	151.795	141.213	154.017	162.458	152.278	141.683	153.64	164.124	152.683	142.312	154.149	162.593	152.607	141.86	152.876		7	150.538
K10	145.944	146.848	151.087	148.539	132.57	144.376	148.694	150.775	136.691	139.126	147.857	151.104	144.062	134.795	146.551	150.548	149.059	132.986	143.657	149.303	151.326	137.042	140.365	147.792	151.188	142.621	136.699	146.421	150.539	146.034	134.357	145.944		7	150.538
K11																																		0	0
K12	122.733	131.635	116.385	123.211	124.244	126.955	124.236	118.975	124.326	120.253	133.792	118.261	122.067	124.612	123.615	129.278	117.174	123.635	122.343	129.846	121.534	120.77	124.452	122.073	132.115	116.817	123.708	123.244	128.829	122.017	120.876	124.444		12	258.065
K13	127.904	118.601	126.5	127.154	120.045	118.916	125.919	127.449	120.64	118.834	124.674	128.334	121.118	118.778	123.893	128.331	121.219	118.893	124.455	128.292	121.514	119.118	124.629	128.371	121.253	118.758	125.132	127.756	120.643	119.014	125.933	127.904		7	150.538
K14																																		0	0
K15	181.879	192.146	164.118	146.671	165.725	190.242	159.202	146.264	176.298	184.205	157.258	143.553	183.475	178.553	152.076	148.022	188.177	170.947	148.396	153.039	190.32	164.949	147.222	160.747	190	161.871	144.567	171.362	184.882	155.43	142.815	181.879		8	172.043
K16	114.093	116.225	113.354	116.86	118.75	116.764	113.978	115.73	118.904	117.621	114.871	114.25	118.91	117.545	115.11	113.64	118.371	118.388	115.801	113.685	117.978	118.382	116.416	113.82	117.902	119.042	116.624	114.149	117.587	118.744	116.73	114.093		8	172.043
K17	204.601	217.079	207.402	205.511	207.256	214.472	212.739	205.427	206.07	209.52	216.739	209.893	206.494	206.104	211.115	215.115	206.452	204.744	206.365	215.303	211.022	205.143	205.621	209.947	216.326	206.784	205.039	206.197	213.61	212.247	205.112	204.601		7	150.538
K18	108.208	107.539	107.919	108.848	108.975	108.25	108.272	108.829	109.607	109.312	108.174	108.699	109.287	108.601	108.261	108.542	109.39	109.851	108.949	108.413	109.298	109.079	108.433	108.014	109.104	109.169	108.354	108.07	109.177	109.792	109	108.208		7	150.538
K19	192.497	172.955	167.357	185.27	183.163	169.031	170.053	192.494	174.185	167.792	181.326	184.798	169.194	168.253	192.244	173.733	167.185	182.778	182.73	168.649	170.138	191.545	172.081	166.006	185.292	179.348	167.36	171.112	189.449	170.792	166.492	189.23		8	172.043
K20	133.933	138.862	133.32	134.205	145.062	139.671	133.466	133.725	144.747	139.517	133.124	133.801	144.517	140.073	133.18	133.18	144.188	140.244	133.551	132.798	143.393	140.579	133.357	132.876	143.419	139.868	133.466	133.671	143.772	139.129	133.315	133.933		8	172.043
K21																																		0	0
K22																																		0	0
K23																																		0	0
K24	108.289	107.935	107.899	107.851	109.205	108.907	108.129	108.118	109.225	108.823	108.253	108.146	108.916	108.854	108.042	108.253	109.435	108.91	108.506	108.191	109.334	108.834	108.104	108.219	109.219	108.716	108.205	108.138	109.492	108.545	108.079	108.289		7	150.538
L01																																		0	0
L02	137.775	152.393	137.183	128.011	146.098	153.222	142.593	129.093	140.323	155.169	147.287	130.68	134.539	152.101	150.112	131.933	130.843	152.256	150.157	133.157	129.764	152.851	152.149	135.275	129.067	150.879	152.534	136.927	128.079	147.86	152.104	137.775		8	172.043
L03	109.969	109.522	109.362	115.545	122.157	111.121	109.48	110.565	123.713	113.837	109.576	109.149	121.803	116.896	109.593	109.447	117.621	119.452	110.18	109.228	113.581	122.365	111.621	109.654	110.404	123.27	114.067	109.618	109.447	122.778	115.708	109.969		7	150.538
L04																																		0	0
L05	113.865	113.683	115.309	120.916	118.492	114.458	114.705	118.778	120.657	114.848	114.076	117.059	121.787	116.292	113.854	115.309	121.213	118.146	114.475	114.736	120.188	119.143	114.534	114.478	118.789	120.244	114.753	113.972	117.368	120.817	115.292	113.865		7	150.538
L06	176.862	174.649	173.722	172.73	175.579	183.756	176.475	174.41	173.301	172.632	173.66	183.514	177.081	175.685	173.306	172.846	171.871	183.492	177.798	175.23	173.652	173.287	171.736	184.449	176.809	174.961	172.885	172.463	173.157	184.733	177.525	175.388		5	107.527
L07	111.958	112.699	116.272	124.247	123.287	111.388	112.281	114.346	121.447	127.079	111.705	112.045	113.756	119.978	126.744	116.868	112.042	113.14	117.267	125.685	117.629	112.065	113.298	117.098	124.992	122.264	112.051	113	115.601	123.624	125.281	111.958		6	129.032
L08	179.129	240.371	299.758	223.992	181.309	195.834	288.48	264.744	193.919	178.643	238.079	298.34	223.275	179.303	194.904	281.989	263.615	193.775	176.826	236.458	295.916	223.093	178.601	197.472	285.376	259.132	191.896	179.43	248.809	291.11	211.329	178.441		7	150.538
L09																																		0	0
L10	151.713	143.685	148.118	155.823	151.705	144.191	148.256	155.705	151.736	144.472	148.843	156.056	150.93	144.267	150.376	155.621	149.051	143.972	150.989	155.149	147.39	144.615	153.025	155.065	145.846	145.416	154.39	154.101	144.545	145.708	154.904	153.562		8	172.043
L11	175.32	175.747	183.657	167.171	174.253	175.222	189.84	163.022	172.615	174.258	183.632	169.75	170.567	173.896	175.174	182.843	167.188	173.388	173.927	188.742	162.152	172.919	174.295	185.826	165.739	171.213	172.986	179.253	175.11	169.087	172.933	174.784		7	150.538
L12																																		0	0
L13																																		0	0
L14	117.994	126.455	201.216	168.618	120.913	118.183	182.073	186.174	128.081	117.66	155.933	199.219	143.003	118.146	133.239	201.66	159.489	119.82	120.702	194.275	176.539	123.382	118.188	176.126	190.483	130.82	117.879	154.958	198.076	141.399	117.975	136.784		7	150.538
L15	182.559	185.576	256.669	212.694	184.331	194.598	255.525	205.166	182.556	203.362	254.379	199.699	182.935	213.972	248.081	194.096	180.744	228.315	235.559	189.073	182.213	240.32	230.545	185.317	180.517	249.213	218.632	183.264	187.404	256.677	208.952	182.559		8	172.043
L16	127.357	132.326	118.039	127.854	127.444	129.402	119.292	125.77	129.034	128.826	123.455	123.368	130.346	128.306	126.289	120.989	130.843	127.517	128.916	118.719	130.289	127.663	130.48	118.006	130.994	127.565	134.593	117.292	131.331	127.986	131.126	117.267		13	279.57
L17																																		0	0
L18																																		0	0
L19	131.798	131.189	131.588	136.005	135.412	131.741	131.404	134.865	137.308	131.86	131.355	133.324	138.155	131.852	131.42	133.101	138.658	132.093	131.334	132.635	138.391	132.267	131.744	132.142	138.56	132.508	131.373	132.821	138.681	132.337	131.202	131.798		7	150.538
L20	121.354	166.331	138.643	121.011	132.287	171.096	124.933	121.281	160.89	144.152	121.927	128.579	173.202	124.809	121.211	157.697	145.975	121.73	128.803	172.354	124.244	120.989	160.27	142.871	121.862	130.68	170.253	124.393	121.261	162.475	139.702	121.354		9	193.548
L21	148.654	173.601	165.216	151.053	150.447	172.86	164.525	150.466	151.197	173.135	164.643	150.596	150.334	173.09	162.795	149.767	151.472	173.93	161.275	148.851	153.68	175.983	158.365	148.444	156.413	175.593	154.107	148.419	162.551	171.581	150.581	148.654		8	172.043
L22	113.907	113.424	115.124	115.169	112.657	111.902	113.654	115.084	115.301	113.124	111.736	113.306	114.994	115.287	113.337	112.039	113.469	114.983	115.303	113.337	111.848	113.497	115.169	115.163	113.43	111.834	113.275	115.309	115.517	112.944	112.048	113.907		6	129.032
L23	118.503	116.646	117.43	118.632	118.857	118.219	116.736	118.5	118.817	118.885	116.876	118	119.317	118.792	117.941	117.115	118.826	119.494	119.213	116.511	118.618	119.267	118.663	117.14	117.888	119.185	119.118	118.287	116.848	118.601	119.135	118.503		7	150.538
L24																																		0	0
M01																																		0	0
M02	192.334	196.065	215.096	208.18	192.326	196.014	215.059	207.169	191.048	198.376	215.761	206.312	188.978	201.031	214.646	204.104	187.452	205.778	214.236	200.933	186.23	208.742	212.857	198.775	187.553	212.034	212.104	194.615	191.287	213.242	208.166	192.334		8	172.043
M03	115.612	130.003	159.118	127.514	115.191	115.494	121.924	149.483	146.256	116.952	114.817	118.199	128.037	158.146	129.612	115.309	115.497	121.711	147.879	146.452	117.059	114.986	118.632	132.843	156.997	123.34	115.121	116.343	123.711	153.388	138.053	115.612		6	129.032
M04	160.197	174.952	173.862	170.646	160.587	174.34	173.961	171.337	161.357	171.045	172.963	171.185	164.031	168.143	173.051	173.185	164.236	166.826	173.306	172.379	164.893	166.596	172.362	170.365	163.781	167.098	173.874	171.236	163.039	169.126	171.744	170.812		8	172.043
M05	108.784	107.511	117.343	115.576	107.691	107.188	117.07	115.169	107.301	106.933	117.907	114.132	107.427	107.138	119.261	112.963	107.666	107.787	120.059	112.017	107.854	108.365	120.522	111.388	108.011	110.022	120.385	109.924	107.671	111.767	119.607	108.784		8	172.043
M06																																		0	0
M07	159.146	250.876	197.455	147.978	136.452	194.843	242.351	171.57	141.315	145.739	239.579	208.028	151.107	137.275	190.107	243.652	169.952	139.888	143.539	236.567	210.975	151.716	135.938	200.503	238.048	164.843	136.75	158.093	246.972	188.657	145.014	143.75		7	150.538
M08																																		0	0
M09																																		0	0
M10	108.309	102.098	101.733	107.576	108.961	102.16	102.104	108.233	108.174	102.404	102.067	109.331	107.157	102.329	102.202	109.607	107.14	102.458	102.413	110.992	105.972	102.346	103.18	112.008	104.115	102.399	105.986	110.907	103.104	102.43	108.728	108.309		8	172.043
M11	195.598	192.126	195.497	203.952	203.213	193.489	194.629	203.461	204.531	192.876	193.812	202.225	204.941	194.705	193.008	201.463	206.183	195.076	191.458	197.871	205.326	196.056	191.393	197.239	203.851	195.52	191.728	196.096	203.32	196.57	191.545	195.598		7	150.538
M12																																		0	0
M13	229.702	202.728	195.385	192.916	231.604	198.963	193.475	203.124	223.579	197.185	189.062	217.567	211.298	196.037	187.803	230.719	200.744	193.413	198.278	225.183	196.904	189.365	214.475	212.61	196.228	187.343	227.548	201.048	193.177	198.489	222.98	195.843		8	172.043
M14	280.23	289.407	334.792	308.969	281.334	290.862	338.256	291.736	278.205	294.076	340.736	287.191	281.82	299.764	336.772	279.247	281.315	311.081	324.003	277.933	284.652	325.885	302.079	274.382	288.385	332.798	287.947	276.694	292.904	335.067	279.882	280.767		8	172.043
M15	106.865	111.584	106.576	100.537	104.52	111.885	105.778	100.663	105.747	112.087	104.843	100.899	107.284	112.053	103.82	100.989	108.626	111.306	102.753	101.604	111.124	110.48	101.801	102.101	111.553	108.18	101.331	104.267	111.843	106.354	101.213	106.865		8	172.043
M16	518.455	214.233	431.801	449.986	232.045	215.11	351.517	510.581	245.008	213.975	294.626	548.986	270.323	219.402	259.177	562.714	279.132	219.301	237.02	559.236	300.011	214.764	220.289	533.421	333.857	218.652	220.626	531.337	328.051	219.107	219.567	518.455		7	150.538
M17	117.466	144.854	147.23	114.031	112.045	142.879	148.025	121.64	109.466	138.18	147.767	128.337	108.362	131.213	147.09	134.548	108.5	126.941	148.14	139.983	108.966	121.994	147.098	143.517	110.449	117.767	145.343	145.444	111.989	115.61	144.146	145.466		7	150.538
M18	106.379	115.73	158.576	130.222	106.626	106.188	138.834	152.191	112.683	106.098	116.618	156.955	128.087	106.514	107.042	147.284	145.933	109.275	106.452	128.596	155.348	117.413	106.438	111.27	156.396	133.281	107.135	106.725	140.935	149.531	110.86	106.379		7	150.538
M19	114.919	117.64	116.699	117.219	114.008	117.997	116.806	117.219	114.228	118.478	116.688	117.056	114.463	118.334	116.643	116.815	115.143	118.348	116.935	116.084	116.295	117.963	117.514	115.497	117.317	117.733	118.039	114.862	118.584	117.281	118.124	114.919		13	279.57
M20	111.534	111.281	111.236	116.079	117.553	111.57	111.379	118.444	114.879	111.244	111.91	120.643	112.86	111.444	113.202	120.272	111.829	111.27	116.228	116.831	111.775	111.75	119.854	113.107	111.244	112.719	120.27	111.806	111.458	117.317	115.525	111.534		8	172.043
M21	243.989	184.5	225.107	229.216	188.298	184.247	212.548	238.489	189.483	184.885	206.48	242.699	191.197	184.511	207.211	241.596	189.882	182.278	201.051	242.607	190.994	183.199	199.494	243.691	192.683	185.604	199.419	244.059	192.848	185.652	202.211	243.989		7	150.538
M22																																		0	0
M23	190.261	186.368	193.955	191.354	189.657	177.236	189.61	191.553	190.399	184.323	177.778	192.096	190.289	190.107	178.919	185.098	192.497	189.239	187.27	175.626	191.947	192.076	190.534	183.461	180.772	193.43	192.02	188.876	176.143	190.362	191.346	190.261		7	150.538
M24																																		0	0
N01																																		0	0
N02	172.801	167.11	169.028	174.478	173.028	166.48	170.837	174.708	172.82	163.671	172.076	174.997	172.896	162.671	174.059	173.649	172.837	162.008	174.989	173.073	172.694	163.031	175.09	172.469	169.014	166.938	173.803	172.348	165.486	170.365	173.669	172.801		8	172.043
N03																																		0	0
N04	117.713	118.177	119.292	116.657	118.573	118.081	119.688	116.972	119.039	118.202	118.876	117.185	118.761	118.233	118.989	117.404	118.809	118.396	119.416	117.537	118.517	118.567	119.124	117.539	118.362	118.101	118.812	117.32	118.646	118.281	119.815	117.713		14	301.075
N05																																		0	0
N06																																		0	0
N07																																		0	0
N08	150.716	151.407	150.584	152.711	152.522	151.396	151.41	152.685	152.556	151.169	152.315	152.284	152.514	150.222	153.281	152.618	151.506	150.626	153.031	151.994	150.935	151.649	152.778	152.43	150.121	152.761	152.242	151.607	150.121	152.478	151.969	150.716		10	215.054
N09	119.567	119.267	135.104	143.843	122.506	119.722	123.441	149.149	127.326	118.91	118.621	135.747	141.208	121.43	119.079	125.208	149.093	125.219	120.084	120.371	145.806	131.674	120.34	119.059	133.618	143.52	121.739	119.216	123.256	148.174	127.014	119.567		7	150.538
N10	104.952	104.152	104.441	104.565	104.576	104.708	104.865	104.716	104.708	104.596	104.803	104.874	104.64	104.983	104.975	104.789	104.753	104.854	105.034	104.803	104.784	105.022	104.966	104.784	105.02	104.972	105.006	104.851	104.938	105.138	105.149	104.952		8	172.043
N11	146.292	154.901	169.139	150.066	146.111	158.252	167.517	148.972	146.17	162.134	164.892	147.896	146.483	165.974	161.304	147.354	146.611	170.974	156.783	146.267	148.613	173.686	153.285	145.851	156.144	168.377	148.446	146.231	165.858	161.012	146.521	146.995		8	172.043
N12	125.059	124.393	124.188	124.601	124.944	124.725	124.36	124.778	124.941	124.59	124.298	125.081	124.809	124.742	124.525	125.065	125.444	124.688	124.559	124.772	125.129	124.862	124.39	124.834	124.874	124.475	124.365	124.826	124.646	124.764	124.958	125.059		7	150.538
N13	111.874	111.916	112.371	109.559	109.43	111.093	112.846	109.652	109.632	110.492	113.174	109.938	109.716	109.857	113.348	110.447	109.992	109.983	113.292	110.921	109.933	109.963	113.388	111.323	110.096	109.624	113.242	111.317	110.042	109.778	113.042	111.874		8	172.043
N14	108.831	107.289	106.469	109.042	109.284	108.011	106.438	109.053	109.244	108.744	106.683	108.087	109.553	109.174	106.812	107.798	109.365	109.157	107.242	107.469	109.702	109.722	107.424	107.402	109.514	109.216	107.699	107.076	109.666	109.919	107.921	106.921		7	150.538
N15	171.472	174.626	173.129	171.522	174.056	175.638	172.831	169.983	171.98	173.067	172.334	170.626	172.916	173.716	173.031	170.843	172.497	173.643	173.48	170.315	173.295	173.654	174.326	171.486	173.798	175.084	174.761	171.674	172.222	173.91	174.039	171.472		8	172.043
N16																																		0	0
N17																																		0	0
N18	108.189	108.601	108.735	109.258	109.096	108.129	108.563	109.879	108.684	107.932	108.886	109.732	108.715	108.308	109.525	109.735	108.386	108.677	109.778	109.091	108.717	109.295	109.851	108.768	108.255	109.391	109.54	108.394	108.657	109.674	108.727	108.189		8	172.043
N19	231.354	173.067	177.846	238.778	221.963	172.975	180.059	239.537	218.169	170.483	185.208	237.955	216.34	169.478	190.581	237.986	213.551	168.444	195.862	236.053	209.688	165.037	203.056	235.444	202.876	163.525	212.497	232.334	195.632	163.486	220.924	231.354		7	150.538
N20	156.081	156.183	155.772	156.239	150.82	157.272	157.486	153.77	152.868	156.079	158.756	151.449	155.126	156.056	156.654	151.073	156.472	158.174	153.747	152.829	155.961	158.388	151.396	156.598	156.435	155.916	151.753	156.876	158.598	152.18	155.228	156.081		9	193.548
N21																																		0	0
N22																																		0	0
N23	165.256	160.82	160.034	162.584	165.702	163.376	162.303	159.663	160.02	164.452	163.817	162.081	160.992	159.669	161.893	165.157	162.784	162.621	159.986	160.298	164.643	164.216	162.626	161.129	159.494	163.213	164.404	162.022	161.048	159.385	160.837	165.256		5	107.527
N24	114.862	120.862	114.992	114.621	117.211	121.66	115.18	114.93	117.073	121.933	115.087	114.896	117.284	121.764	115.157	115.084	117.073	121.933	115.315	115.02	117.598	120.874	115.056	115.14	118.169	120.604	115.104	115.039	118.969	119.767	114.938	114.862		8	172.043
O01																																		0	0
O02	172.076	170.817	171.927	184.508	172.652	171.084	174.256	183.888	171.837	169.542	178.528	180.966	169.829	166.806	181.348	176.312	171.295	169.312	183.618	172.837	171.216	171.562	183.492	172.18	170.677	177.851	180.685	171.025	169.129	183.138	176.16	172.579		8	172.043
O03	222.256	219.506	228.219	222.331	216.208	218.52	227.081	220.517	216.913	219.236	225.978	221.733	217.775	217.522	224.826	222.404	217.475	218.455	222.739	223.483	217.775	216.522	223.202	223.025	216.854	217.494	222.393	224.194	218.056	218.514	222.362	222.256		8	172.043
O04	161.624	207.051	173.199	163.208	162.281	207.713	172.337	162.798	162.548	207.452	170.792	162.581	164.983	206.688	168.871	161.64	169.404	203.64	166.68	161.553	178.289	195.747	164.503	161.52	188.126	186.171	163.025	161.399	198.683	178.27	162.567	161.624		8	172.043
O05	134.152	133.295	131.713	137.309	134.691	133.551	133.475	132.562	137.896	133.601	133.733	132.638	137.713	134.882	134.298	133.829	133.197	137.037	134.306	134.351	131.528	137.747	134.188	133.93	132.758	136.669	135.278	133.851	133.385	132.944	137.132	134.152		9	193.548
O06																																		0	0
O07	167.565	176.913	177.846	170.334	162.537	167.739	179.41	172.781	169.778	155.694	179.882	175.034	170.598	158.761	173.921	178.174	170.449	164.89	165.416	179.537	171.986	171.096	156.02	179.517	174.669	170.969	155.997	175.862	177.365	169.767	162.969	167.565		7	150.538
O08	263.59	221.503	238.427	264.489	264.298	222.52	237.376	266.452	264.685	222.688	238.118	265.441	259.733	220.101	240.194	265.174	257.039	219.343	241.191	267.317	259.261	220.806	245.522	268.388	254.461	220.129	247.986	267.427	247.087	219.376	250.978	268.711		7	150.538
O09																																		0	0
O10	238.61	214.91	245.537	221.472	212.393	207.461	215.492	250.404	216.492	211.211	209.278	221.722	244.865	210.73	206.753	210.75	236.916	227.183	211.385	208.096	214.006	246.112	220.961	209.287	205.941	217.056	247.587	212.958	208.792	208.011	227.292	238.61		6	129.032
O11	153.27	152.638	147.281	149.885	153.963	153.742	150.008	147.463	153.16	152.784	151.514	146.076	152.635	153.194	152.618	146.452	151.815	152.306	151.739	146.604	150.624	153.924	153.52	148.16	149.177	153.531	153.388	149.517	148.022	154.199	153.688	150.579		7	150.538
O12																																		0	0
O13	106.62	105.608	105.283	105.7	106.443	106.175	105.955	105.691	106.382	106.592	105.896	105.698	106.075	106.823	106.271	105.882	105.991	106.769	106.507	106.151	106.019	106.748	106.712	106.179	105.986	106.262	107.052	106.41	106.052	106.137	106.95	106.62		7	150.538
O14	122.612	132.733	122.553	120.986	128.694	128.916	121.497	121.475	133.646	124.295	121.371	123.494	132.84	122.461	121.115	129.784	127.607	122.067	122.166	133.846	123.438	121.618	126	130.688	122.056	121.154	132.076	125.643	121.674	123.396	132.997	122.612		9	193.548
O15	156.986	151.86	148.177	160.287	151.798	151.419	148.264	160.986	151.522	151.876	148.199	160.388	152.419	152.067	147.829	159.601	152.705	152.211	148.947	161.02	152.16	150.753	147.997	159.174	151.25	151.618	149.402	159.228	151.16	151.399	152.315	156.986		9	193.548
O16	103.978	103.43	103.385	103.511	103.64	103.615	103.438	103.896	103.716	104.025	103.874	103.904	103.857	103.896	103.958	104.183	103.958	104.118	104.028	104.031	104.008	103.983	104.02	104.006	104.261	103.935	104.081	103.921	104.199	103.893	104.034	103.978		12	258.065
O17	195.076	194.992	200.944	210.663	197.562	191.747	194.374	201.264	211.944	197.997	191.514	194.584	202.75	213.244	195.154	192.261	195.093	202.809	213.334	194.101	191.444	195.171	202.281	213.677	193.652	192.081	196.065	202.975	213.419	193.199	191.876	195.076		6	129.032
O18	124.787	127.666	127.211	132.079	129.91	126.292	129.829	131.728	130.275	124.41	131.938	131.242	129.576	125.11	132.652	129.882	126.317	128.975	131.57	130.098	124.871	131.385	130.871	128.374	125.904	132.865	130.034	126.191	129.716	131.275	129.907	124.787		9	193.548
O19	111.176	110.869	111.238	111.423	110.914	110.985	111.619	111.271	111.193	111.423	112.027	111.381	111.193	111.232	112.065	111.336	110.94	111.354	111.705	111.015	111.256	111.899	111.661	111.307	111.092	112.116	111.351	111.199	111.232	111.693	111.051	111.176		8	172.043
O20	114.719	109.593	107.758	114.025	114.463	107.921	109.517	118.222	108.671	107.854	116.256	112.792	108.112	111.458	117.242	108.525	108.413	118.101	110.587	108.157	114.213	114.941	109.188	111.424	117.975	108.736	108.146	117.531	111.031	108.008	113.596	114.719		8	172.043
O21																																		0	0
O22	152.463	150.447	164.388	171.997	150.452	150.143	170.157	165.556	150.427	152.767	176.77	156.989	150.275	158.376	176.708	152.643	150.489	165.772	169.792	150.216	150.486	174.753	160.975	149.904	156.874	176.846	151.154	150.185	163.924	170.958	151.447	152.463		8	172.043
O23	139.733	167.683	140.025	138.722	145.764	167.753	139.837	138.657	146.135	166.053	139.317	138.421	148.351	164.593	139.25	138.486	152.781	157.812	138.18	138.531	158.258	153.629	137.767	138.854	163.666	148.222	137.913	138.152	167.963	143.562	138.199	139.733		8	172.043
O24																																		0	0
P01	122.798	122.216	123.017	122.202	121.997	122.096	123.331	122.725	122.129	122.337	123.91	122.876	122.489	122.146	123.654	122.767	122.213	121.907	123.612	122.879	122.301	122.441	123.315	122.916	122.244	122.152	123.413	122.823	122.331	122.213	123.402	122.798		8	172.043
P02	175.612	183.66	220.702	175.809	174.331	185.427	218.989	175.851	173.562	185.121	217.907	174.955	174.747	184.829	217.444	175.236	170.292	184.034	216.744	175.736	175.048	187.051	213.657	173.079	175.107	192.77	209.86	173.441	174.492	196.868	204.472	174.388		8	172.043
P03	150.567	148.82	149.025	151.435	150.84	148.949	149.208	151.933	151.112	149.584	150.014	152.843	151.337	148.775	148.716	151.579	149.537	147.862	148.646	150.941	148.18	147.228	148.854	151.191	148.393	147.596	149.758	150.719	148.618	148.034	150.421	150.567		7	150.538
P04	115.298	115.997	114.927	114.812	115.514	116.039	114.781	115.14	115.792	115.758	114.944	115.494	116.115	115.722	114.913	115.559	116.278	115.497	115.292	115.551	116.163	115.478	115.149	115.699	116.022	115.219	115.309	116.264	115.685	115.028	115.876	116.27		8	172.043
P05																																		0	0
P06																																		0	0
P07																																		0	0
P08																																		0	0
P09	225.935	224.511	235.548	228.654	193.528	210.351	232.461	234.115	204.626	198.438	228.101	235.357	215.871	189.334	224.16	236.219	223.362	189.045	219.09	233.281	228.787	192.278	210.52	233.885	233.346	202.567	201.913	229.812	233.674	209.539	193.969	225.935		7	150.538
P10	144.14	143.339	145.607	133.585	144.296	143.874	144.533	134.849	143.555	144.289	140.266	137.388	143.661	144.634	136.867	141.533	143.716	145.395	133.264	145	143.28	145.953	132.273	146.327	143.029	145.815	133.781	144.673	143.804	142.366	137.506	143.323		11	236.559
P11	167.388	112.784	110.733	133.84	195.486	119.295	110.851	116.753	197.433	132.166	111.27	112.972	179.955	152.744	112.25	111.758	159.205	171.652	113.865	111.107	136.09	192.944	119.115	111.264	119.317	199.573	128.685	111.334	114.556	189.893	141	111.778		7	150.538
P12	131.57	125.194	121.189	121.64	128	134.189	136.689	127.477	128.99	130.166	123.591	121.124	122.624	130.534	135.78	137.505	127.751	128	130.394	124.187	121.674	122.508	130.402	135.788	137.06	127.596	129.096	129.959	122.806	121.702	123.762	131.57		6	129.032
P13																																		0	0
P14	163.739	162.205	143.329	139.365	166.208	164.725	156.713	135.5	154.351	166.149	162.365	142.312	141.264	166.472	164.25	153.404	134.933	158.427	164.382	159.761	136.258	148.598	165.421	161.643	142.076	140.843	165.511	163.312	148.596	135.553	162.865	163.739		6	129.032
P15	108.118	113.351	107.486	109.191	120.829	110.045	107.556	112.43	118.32	108.396	107.624	116.736	115.028	107.671	108.817	120.624	110.174	107.694	114.154	117.986	108.402	108.23	118.871	113.188	107.921	110.351	120.163	109.702	107.93	116.261	115.952	108.118		9	193.548
P16	139.747	133.213	128.25	152.157	149.93	133.07	128.053	156.067	147.171	132.402	128.747	160.011	142.157	130.874	131.697	160.882	139.112	130.365	138.045	158.424	135.761	129.118	147.492	152.461	133.596	128.267	156.801	145.413	131.222	130.008	160.831	139.747		8	172.043
P17	143.357	121.326	159.924	183.618	127.831	124.68	197.135	146.798	121.688	167.067	176.553	124.407	129.272	199.11	142.278	122.404	173.756	168.747	122.492	139.258	194.208	134.306	122.098	185.969	159.781	121.997	156.346	183.478	126.919	127.065	198.587	143.357		9	193.548
P18	151.983	153.303	163.331	165.955	151.528	152.371	171.573	161.674	155.59	156.14	175.163	154.607	157.882	161.306	171.899	152.084	152.812	164.118	162.904	151.73	151.972	172.826	154.539	152.947	153.986	172.399	150.82	153.649	160.171	166.677	150.896	151.983		8	172.043
P19	276.638	205.025	275.742	178.183	166.011	182.129	283.303	192.944	168.25	174.775	274.854	207.711	168.837	169.362	257.32	225.865	170.697	168.317	236.823	243.992	172.32	166.809	228.169	252.087	174.57	167.379	213.635	264.138	175.098	165.497	193.815	276.638		7	150.538
P20	190.778	144.121	185.739	122.89	122.466	193.742	137.961	117.447	178.944	157.07	117.733	153.472	178.84	120.629	129.056	192.624	130.517	118.126	190.57	144.539	117.351	173.222	162.581	118.053	153.278	177.579	120.081	135.528	189.604	126.506	123.199	190.778		9	193.548
P21																																		0	0
P22																																		0	0
P23	110.5	109.427	110.104	110.244	110.534	110.222	109.871	110.427	110.744	110.947	110.191	110.138	110.528	110.862	111.056	109.947	110.16	110.89	111.042	111.073	109.86	110.492	110.885	111.048	110.691	109.885	110.334	110.91	110.966	110.346	110.008	110.5		6	129.032
P24																																		0	0

## Sheet: HEART RATE
Column	Row	# Peaks	Heart Rate	Treatment (µM)
1	A	8	172.043	0
1	B	8	172.043	0
1	C	8	172.043	0
1	D	7	150.538	0
1	E	8	172.043	0
1	F	7	150.538	0
1	G	0		0
1	H	7	150.538	0
1	I	7	150.538	0
1	J	8	172.043	0
1	K	9		0
1	L	0		0
1	M	0		0
1	N	0		0
1	O	0		0
1	P	8	172.043	0
2	A	8	172.043	0
2	B	7	150.538	0
2	C	11	236.559	0
2	D	6	129.032	0
2	E	7	150.538	0
2	F	7	150.538	0
2	G	10	215.054	0
2	H	8	172.043	0
2	I	7	150.538	0
2	J	0		0
2	K	7	150.538	0
2	L	8	172.043	0
2	M	8	172.043	0
2	N	8	172.043	0
2	O	8	172.043	0
2	P	8	172.043	0
3	A	8	172.043	0.05
3	B	0		0.05
3	C	7	150.538	0.05
3	D	7	150.538	0.05
3	E	0		0.05
3	F	8	172.043	0.05
3	G	7	150.538	0.05
3	H	7	150.538	0.05
3	I	8		0.05
3	J	0		0.05
3	K	8	172.043	0.05
3	L	7	150.538	0.05
3	M	6		0.05
3	N	0		0.05
3	O	8		0.05
3	P	7	150.538	0.05
4	A	8		0.05
4	B	7	150.538	0.05
4	C	8	172.043	0.05
4	D	9	193.548	0.05
4	E	0		0.05
4	F	8	172.043	0.05
4	G	12	258.065	0.05
4	H	9		0.05
4	I	0		0.05
4	J	7	150.538	0.05
4	K	0		0.05
4	L	0		0.05
4	M	8	172.043	0.05
4	N	14	301.075	0.05
4	O	8	172.043	0.05
4	P	8	172.043	0.05
5	A	8	172.043	0.098
5	B	7	150.538	0.098
5	C	8	172.043	0.098
5	D	5		0.098
5	E	8	172.043	0.098
5	F	7		0.098
5	G	10	215.054	0.098
5	H	0		0.098
5	I	8	172.043	0.098
5	J	7	150.538	0.098
5	K	8	172.043	0.098
5	L	7	150.538	0.098
5	M	8	172.043	0.098
5	N	0		0.098
5	O	9	193.548	0.098
5	P	0		0.098
6	A	7	150.538	0.098
6	B	6	129.032	0.098
6	C	9	193.548	0.098
6	D	10	215.054	0.098
6	E	7	150.538	0.098
6	F	7	150.538	0.098
6	G	7		0.098
6	H	7	150.538	0.098
6	I	8	172.043	0.098
6	J	5		0.098
6	K	8	172.043	0.098
6	L	5		0.098
6	M	0		0.098
6	N	0		0.098
6	O	0		0.098
6	P	0		0.098
7	A	9	193.548	0.195
7	B	7	150.538	0.195
7	C	7	150.538	0.195
7	D	7	150.538	0.195
7	E	6	129.032	0.195
7	F	7		0.195
7	G	0		0.195
7	H	7	150.538	0.195
7	I	7	150.538	0.195
7	J	8		0.195
7	K	8		0.195
7	L	6		0.195
7	M	7	150.538	0.195
7	N	0		0.195
7	O	7	150.538	0.195
7	P	0		0.195
8	A	7	150.538	0.195
8	B	0		0.195
8	C	6	129.032	0.195
8	D	12	258.065	0.195
8	E	8	172.043	0.195
8	F	7	150.538	0.195
8	G	0		0.195
8	H	6	129.032	0.195
8	I	0		0.195
8	J	7	150.538	0.195
8	K	0		0.195
8	L	7	150.538	0.195
8	M	0		0.195
8	N	10	215.054	0.195
8	O	7	150.538	0.195
8	P	0		0.195
9	A	9	193.548	0.39
9	B	0		0.39
9	C	7	150.538	0.39
9	D	0		0.39
9	E	7	150.538	0.39
9	F	7	150.538	0.39
9	G	7	150.538	0.39
9	H	5	107.527	0.39
9	I	6	129.032	0.39
9	J	7	150.538	0.39
9	K	7	150.538	0.39
9	L	0		0.39
9	M	0		0.39
9	N	7	150.538	0.39
9	O	0		0.39
9	P	7	150.538	0.39
10	A	6	129.032	0.39
10	B	7	150.538	0.39
10	C	8	172.043	0.39
10	D	9	193.548	0.39
10	E	7	150.538	0.39
10	F	6	129.032	0.39
10	G	7	150.538	0.39
10	H	6	129.032	0.39
10	I	7	150.538	0.39
10	J	8	172.043	0.39
10	K	7	150.538	0.39
10	L	8	172.043	0.39
10	M	8	172.043	0.39
10	N	8	172.043	0.39
10	O	6	129.032	0.39
10	P	11	236.559	0.39
11	A	8	172.043	0.78
11	B	7	150.538	0.78
11	C	6	129.032	0.78
11	D	7	150.538	0.78
11	E	7	150.538	0.78
11	F	8	172.043	0.78
11	G	0		0.78
11	H	7	150.538	0.78
11	I	6	129.032	0.78
11	J	6	129.032	0.78
11	K	0		0.78
11	L	7	150.538	0.78
11	M	7	150.538	0.78
11	N	8	172.043	0.78
11	O	7	150.538	0.78
11	P	7	150.538	0.78
12	A	6	129.032	0.78
12	B	8	172.043	0.78
12	C	8	172.043	0.78
12	D	0		0.78
12	E	0		0.78
12	F	0		0.78
12	G	8	172.043	0.78
12	H	7	150.538	0.78
12	I	7	150.538	0.78
12	J	0		0.78
12	K	12	258.065	0.78
12	L	0		0.78
12	M	0		0.78
12	N	7	150.538	0.78
12	O	0		0.78
12	P	6	129.032	0.78
13	A	0		1.56
13	B	7	150.538	1.56
13	C	0		1.56
13	D	7	150.538	1.56
13	E	0		1.56
13	F	8	172.043	1.56
13	G	7	150.538	1.56
13	H	8	172.043	1.56
13	I	0		1.56
13	J	0		1.56
13	K	7	150.538	1.56
13	L	0		1.56
13	M	8	172.043	1.56
13	N	8	172.043	1.56
13	O	7	150.538	1.56
13	P	0		1.56
14	A	8	172.043	1.56
14	B	0		1.56
14	C	8	172.043	1.56
14	D	7	150.538	1.56
14	E	7	150.538	1.56
14	F	11	236.559	1.56
14	G	7	150.538	1.56
14	H	8	172.043	1.56
14	I	8	172.043	1.56
14	J	0		1.56
14	K	0		1.56
14	L	7	150.538	1.56
14	M	8	172.043	1.56
14	N	7	150.538	1.56
14	O	9	193.548	1.56
14	P	6	129.032	1.56
15	A	11	236.559	3.125
15	B	8	172.043	3.125
15	C	7	150.538	3.125
15	D	8	172.043	3.125
15	E	12	258.065	3.125
15	F	0		3.125
15	G	7	150.538	3.125
15	H	8	172.043	3.125
15	I	8	172.043	3.125
15	J	8	172.043	3.125
15	K	8	172.043	3.125
15	L	8	172.043	3.125
15	M	8	172.043	3.125
15	N	8	172.043	3.125
15	O	9	193.548	3.125
15	P	9	193.548	3.125
16	A	7	150.538	3.125
16	B	10	215.054	3.125
16	C	0		3.125
16	D	7	150.538	3.125
16	E	6	129.032	3.125
16	F	8	172.043	3.125
16	G	0		3.125
16	H	8	172.043	3.125
16	I	0		3.125
16	J	8	172.043	3.125
16	K	8	172.043	3.125
16	L	13	279.57	3.125
16	M	7	150.538	3.125
16	N	0		3.125
16	O	12	258.065	3.125
16	P	8	172.043	3.125
17	A	0		6.25
17	B	7	150.538	6.25
17	C	7	150.538	6.25
17	D	7	150.538	6.25
17	E	8	172.043	6.25
17	F	8	172.043	6.25
17	G	7	150.538	6.25
17	H	8	172.043	6.25
17	I	6	129.032	6.25
17	J	8	172.043	6.25
17	K	7	150.538	6.25
17	L	0		6.25
17	M	7	150.538	6.25
17	N	0		6.25
17	O	6	129.032	6.25
17	P	9	193.548	6.25
18	A	9	193.548	6.25
18	B	8	172.043	6.25
18	C	8	172.043	6.25
18	D	7	150.538	6.25
18	E	8	172.043	6.25
18	F	8	172.043	6.25
18	G	13	279.57	6.25
18	H	8	172.043	6.25
18	I	8	172.043	6.25
18	J	9	193.548	6.25
18	K	7	150.538	6.25
18	L	0		6.25
18	M	7	150.538	6.25
18	N	8	172.043	6.25
18	O	9	193.548	6.25
18	P	8	172.043	6.25
19	A	0		12.5
19	B	9	193.548	12.5
19	C	0		12.5
19	D	6	129.032	12.5
19	E	8	172.043	12.5
19	F	8	172.043	12.5
19	G	0		12.5
19	H	0		12.5
19	I	7	150.538	12.5
19	J	15	322.581	12.5
19	K	8	172.043	12.5
19	L	7	150.538	12.5
19	M	13	279.57	12.5
19	N	7	150.538	12.5
19	O	8	172.043	12.5
19	P	7	150.538	12.5
20	A	9	193.548	12.5
20	B	9	193.548	12.5
20	C	10	215.054	12.5
20	D	9	193.548	12.5
20	E	6	129.032	12.5
20	F	9	193.548	12.5
20	G	7	150.538	12.5
20	H	8	172.043	12.5
20	I	8	172.043	12.5
20	J	8	172.043	12.5
20	K	8	172.043	12.5
20	L	9	193.548	12.5
20	M	8	172.043	12.5
20	N	9	193.548	12.5
20	O	8	172.043	12.5
20	P	9	193.548	12.5
21	A	9	193.548	25
21	B	8	172.043	25
21	C	8	172.043	25
21	D	8	172.043	25
21	E	0		25
21	F	8	172.043	25
21	G	0		25
21	H	0		25
21	I	7	150.538	25
21	J	7	150.538	25
21	K	0		25
21	L	8	172.043	25
21	M	7	150.538	25
21	N	0		25
21	O	0		25
21	P	0		25
22	A	8	172.043	25
22	B	8	172.043	25
22	C	8	172.043	25
22	D	0		25
22	E	0		25
22	F	0		25
22	G	7	150.538	25
22	H	8	172.043	25
22	I	8	172.043	25
22	J	0		25
22	K	0		25
22	L	6	129.032	25
22	M	0		25
22	N	0		25
22	O	8	172.043	25
22	P	0		25
23	A	0		50
23	B	11	236.559	50
23	C	8	172.043	50
23	D	8	172.043	50
23	E	0		50
23	F	8	172.043	50
23	G	0		50
23	H	7	150.538	50
23	I	0		50
23	J	7	150.538	50
23	K	0		50
23	L	7	150.538	50
23	M	7	150.538	50
23	N	5	107.527	50
23	O	8	172.043	50
23	P	6	129.032	50
24	A	0		50
24	B	0		50
24	C	8	172.043	50
24	D	11	236.559	50
24	E	8	172.043	50
24	F	0		50
24	G	8	172.043	50
24	H	7	150.538	50
24	I	0		50
24	J	8	172.043	50
24	K	7	150.538	50
24	L	0		50
24	M	0		50
24	N	8	172.043	50
24	O	0		50
24	P	0		50

## Sheet: Unsuccessful wells
	1	2	3	4	5	6	7	8	9	10	11	12	13	14	15	16	17	18	19	20	21	22	23	24
A													W.O.				W.O.		W.O.				W.O.	W.O.
B			W.O.					W.O.	W.O.					W.O.										W.O.
C													W.O.			Malformed			W.O.
D									U.H.			W.O.										N.E.
E			W.O.	W.O.								Malformed	N.E.								N.E.	W.O.	Dead
F												W.O.			Dead							W.O.		U.H.
G	W.O.						W.O.	W.O.			W.O.					U.H.			Malformed		Malformed		Dead
H					W.O.														W.O.		W.O.
I				N.E.				W.O.					W.O.			W.O.							U.H.	W.O.
J			Malformed									N.E.	Malformed	W.O.								W.O.
K				Malformed				W.O.			W.O.			Malformed							Malformed	Malformed	W.O.
L	N.E.			Malformed					W.O.			Malformed	U.H.				N.E.	W.O.						Malformed
M	W.O.					W.O.		W.O.	W.O.			W.O.										N.E.		W.O.
N	W.O.		W.O.		W.O.		Malformed									Dead	W.O.				N.E.	N.E.
O	W.O.					W.O.			W.O.			Dead									W.O.			U.H.
P					W.O.	Malformed	W.O.	N.E.					Malformed								N.E.	W.O.		N.E.
