# Supplementary material for: High-Content Screening in Zebrafish Embryos Identifies Butafenacil as a Potent Inducer of Anemia
Source: PLoS One. 2014 Aug 4;9(8):e104190. doi: 10.1371/journal.pone.0104190 (PMC4121296; doi:10.1371/journal.pone.0104190)
Supplement: Dataset S1 — Microsoft Excel spreadsheets containing raw data for all chemical screening assays. (ZIP) [file pone.0104190.s036.zip › Dataset S1/29- Flumioxazin/Flumioxazin_ISV.xlsx]

## Sheet: Description
ToxCast Screen - ISV
Chemical	Flumioxazin
Data was collected using the Intersegmental Vessel Journal in MetaXpress
Imaged 74 hpf fli1 larvae using ImageXpress
Incubated larvae in 100 mg/l MS-222 for 30 min
Centrifuged plate for 2 min at 200 rpm
Imaging parameters:
*1 frame
*FITC
*2X magnification; 1 site/well
Had the doors off of the imager and the fan on to stablize temperature
Test Initation Date: 12/6/13
Imaging Date: 12/9/13
Start Imaging Temperature: 26°C
End Imaging Temperature: 26°C
Total Imaging Duration: 0:08
W.O. = Wrong Orientation
U.H. = Unhatched
N.A. = Not Analyzed (Did not meet analysis criteria)
Malf. = Malformed

## Sheet: ISV
Time point	1
Measurement	Thresholded Area (Show Region Statistics)
	1	2	3	4	5	6	7	8	9	10	11	12	13	14	15	16	17	18	19	20	21	22	23	24
A	251351		109259			301899					232034	243083		263212							275625
B	294422	155786			245624	249237	255298			187568		168241					277312	142072	172032	210374	253809	273199	185829
C	290444			80361.2		168928	232399		244593		238012	129836		290392			209343	187923		239376	290798	245509	168210	281499
D	277614				298660	215227	273220			129149	134335		152871		338315		229556	252351	288101	286861	214300		253497
E	98428.7	268357			179644	161639	244218			217966	227067
F	263129	258516	161264	237897	290048		278479			236981			151944			281197		270179
G			183538	232170					234013	210864				121151			202147	203647		261380		214560		250987
H	311927	243864		175333		276458				235950	258245		294786	250737		154537	282925	172594		271595				223943
I	298702	113028	221069			314176				114174	231753	242646		229160	247727		114413	125827	242333	258287	276781
J	146612			362203	221683	187048		270533			257610			268502	262827	82485.6	317925			293130	247977		273012	239688
K	309553				178946		233534			235429		207271	268961		201950	304752		94450.7	249321	139135				152673
L		204355						274511						242844	232722	276750				195972	251528	196576	257287
M					165252		195399			140905			297462		73779.9	287111		226713	222423	205709	287361		265993
N					257860	142093			177270			82975	113382	236325	214165				243375	195160			247852
O			230493	307501	243968					217914		243291		145748	258943	151506		213779	176228	124244
P	278281		268700	285487						256308	271574			226723	171313	246332	270564	189120	270169				201283

## Sheet: Normalized ISV
Row	Treatment (µM)	ISV Area	Body Length (µm)	Normalized ISV
A	0	251351	3099.22	81.1014
B	0	294422	2953.94	99.6709
C	0	290444	3054.2	95.0966
D	0	277614	2795.71	99.2999
E	0	98428.7	2871.52	34.2776
F	0	263129	2857.78	92.0747
G	0
H	0	311927	3088.85	100.985
I	0	298702	2847.76	104.89
J	0	146612	3055.49	47.9831
K	0
L	0
M	0
N	0
O	0
P	0	278281	3087.64	90.1274
A	0
B	0	155786	2766.36	56.3146
C	0
D	0
E	0	268357	3082.83	87.0487
F	0	258516	2998.89	86.2039
G	0
H	0	243864	3092.78	78.8494
I	0	113028	2979.04	37.9413
J	0
K	0
L	0	204355	3004.9	68.0073
M	0
N	0
O	0
P	0
A	0.05	109259	3049.42	35.8293
B	0.05
C	0.05
D	0.05
E	0.05
F	0.05	161264	3003.19	53.6975
G	0.05	183538	2926.7	62.7117
H	0.05
I	0.05
J	0.05
K	0.05
L	0.05
M	0.05
N	0.05
O	0.05
P	0.05	268700	3036.49	88.4906
A	0.05
B	0.05
C	0.05	80361.2	2936.91	27.3625
D	0.05
E	0.05
F	0.05	237897	3084.81	77.1188
G	0.05	232170	2961.45	78.3973
H	0.05
I	0.05
J	0.05	362203	3024.55	119.755
K	0.05
L	0.05
M	0.05
N	0.05
O	0.05	307501	2992.03	102.773
P	0.05	285487	3147.78	90.6946
A	0.098
B	0.098	245624	3041.94	80.7457
C	0.098
D	0.098
E	0.098	179644	3187.64	56.3564
F	0.098
G	0.098
H	0.098
I	0.098
J	0.098	221683	2954.47	75.0332
K	0.098	178946	2937.08	60.9266
L	0.098
M	0.098	165252	2989.12	55.2845
N	0.098	257860	2797.53	92.174
O	0.098	243968	2982.55	81.7986
P	0.098
A	0.098	301899	3079.41	98.0379
B	0.098	249237	2854.27	87.3209
C	0.098	168928	3020.49	55.9275
D	0.098	215227	2878.64	74.7669
E	0.098	161639	2948.05	54.8291
F	0.098
G	0.098
H	0.098	276458	3088.21	89.5205
I	0.098	314176	2783.45	112.873
J	0.098
K	0.098
L	0.098
M	0.098
N	0.098	142093	3015.69	47.1178
O	0.098
P	0.098
A	0.195
B	0.195	255298	2902.98	87.9433
C	0.195	232399	3025.25	76.8198
D	0.195	273220	3141.46	86.9721
E	0.195	244218	3059.89	79.8126
F	0.195
G	0.195
H	0.195
I	0.195
J	0.195
K	0.195
L	0.195
M	0.195	195399	3165.04	61.7368
N	0.195
O	0.195
P	0.195
A	0.195
B	0.195
C	0.195
D	0.195
E	0.195
F	0.195
G	0.195
H	0.195
I	0.195
J	0.195	270533	3059.96	88.4107
K	0.195
L	0.195	274511	2799.42	98.0598
M	0.195
N	0.195
O	0.195
P	0.195
A	0.39
B	0.39
C	0.39	244593	3099.8	78.9061
D	0.39
E	0.39
F	0.39
G	0.39	234013	3046.62	76.8107
H	0.39
I	0.39
J	0.39
K	0.39
L	0.39
M	0.39
N	0.39	177270	3085.37	57.4548
O	0.39
P	0.39
A	0.39
B	0.39	187568	2985	62.8371
C	0.39
D	0.39	129149	2803.33	46.0697
E	0.39	217966	3059.91	71.2326
F	0.39	236981	2824.39	83.905
G	0.39	210864	2867.11	73.5458
H	0.39	235950	2826.45	83.4793
I	0.39	114174	2779.92	41.071
J	0.39
K	0.39	235429	2891.54	81.42
L	0.39
M	0.39	140905	2837.64	49.6559
N	0.39
O	0.39
P	0.39	256308	2881	88.9649
A	0.78	232034	3003.34	77.2587
B	0.78
C	0.78	238012	2975.74	79.984
D	0.78	134335	3081.21	43.598
E	0.78	227067	3120.51	72.7659
F	0.78
G	0.78
H	0.78	258245	2990.34	86.3597
I	0.78	231753	2948.14	78.61
J	0.78	257610	3183.85	80.9115
K	0.78
L	0.78
M	0.78
N	0.78
O	0.78
P	0.78	271574	3144.05	86.3772
A	0.78	243083	3020.54	80.4768
B	0.78	168241	3095.65	54.3475
C	0.78	129836	3030.1	42.8487
D	0.78
E	0.78
F	0.78
G	0.78
H	0.78
I	0.78	242646	2863.7	84.7315
J	0.78
K	0.78	207271	3141.46	65.9791
L	0.78
M	0.78
N	0.78	82975	2822.77	29.3949
O	0.78
P	0.78
A	1.56
B	1.56
C	1.56
D	1.56	152871	3040.14	50.284
E	1.56
F	1.56	151944	2963.56	51.2706
G	1.56
H	1.56	294786	3062.25	96.2647
I	1.56
J	1.56
K	1.56	268961	3208.52	83.827
L	1.56
M	1.56	297462	3106.96	95.7408
N	1.56	113382	3086.47	36.7354
O	1.56
P	1.56
A	1.56	263212	2908.39	90.5011
B	1.56
C	1.56	290392	3184.4	91.1919
D	1.56
E	1.56
F	1.56
G	1.56	121151	2021.71	59.925
H	1.56	250737	3078.64	81.444
I	1.56	229160	2844.33	80.5674
J	1.56	268502	2901.49	92.5394
K	1.56
L	1.56	242844	3007.8	80.7378
M	1.56
N	1.56	236325	2914.4	81.0885
O	1.56	145748	3057.69	47.6659
P	1.56	226723	2920.32	77.6365
A	3.125
B	3.125
C	3.125
D	3.125	338315	2831.9	119.466
E	3.125
F	3.125
G	3.125
H	3.125
I	3.125	247727	2972.87	83.3295
J	3.125	262827	3007.82	87.3813
K	3.125	201950	2905	69.518
L	3.125	232722	3257.59	71.4397
M	3.125	73779.9	2806.62	26.2878
N	3.125	214165	2837.27	75.4827
O	3.125	258943	3110.26	83.2545
P	3.125	171313	3100.87	55.2467
A	3.125
B	3.125
C	3.125
D	3.125
E	3.125
F	3.125	281197	3160.61	88.9692
G	3.125
H	3.125	154537	3007.6	51.3821
I	3.125
J	3.125	82485.6	2995.95	27.5323
K	3.125	304752	3064.27	99.4535
L	3.125	276750	3044.09	90.9139
M	3.125	287111	3064.12	93.7012
N	3.125
O	3.125	151506	2546.16	59.5039
P	3.125	246332	3248.82	75.822
A	6.25
B	6.25	277312	2911.5	95.2472
C	6.25	209343	3074.58	68.0884
D	6.25	229556	3093.97	74.1946
E	6.25
F	6.25
G	6.25	202147	2981.01	67.8117
H	6.25	282925	3021.2	93.6465
I	6.25	114413	2835.33	40.3528
J	6.25	317925	3011.53	105.569
K	6.25
L	6.25
M	6.25
N	6.25
O	6.25
P	6.25	270564	3134.62	86.3147
A	6.25
B	6.25	142072	3051.92	46.5516
C	6.25	187923	3001.24	62.6149
D	6.25	252351	3178.76	79.3867
E	6.25
F	6.25	270179	3163.41	85.4074
G	6.25	203647	2747.1	74.1315
H	6.25	172594	2797.55	61.6947
I	6.25	125827	3111.39	40.4406
J	6.25
K	6.25	94450.7	2837.98	33.281
L	6.25
M	6.25	226713	2995.06	75.6955
N	6.25
O	6.25	213779	3035.93	70.4165
P	6.25	189120	3065.69	61.6892
A	12.5
B	12.5	172032	2889.68	59.5331
C	12.5
D	12.5	288101	2914.64	98.8461
E	12.5
F	12.5
G	12.5
H	12.5
I	12.5
J	12.5
K	12.5	249321	3022.47	82.489
L	12.5
M	12.5	222423	3196.98	69.5727
N	12.5	243375	2871.07	84.768
O	12.5	176228	2900.69	60.754
P	12.5	270169	3076.43	87.8187
A	12.5
B	12.5	210374	2838.9	74.1041
C	12.5	239376	3147.7	76.0478
D	12.5	286861	2883.36	99.4886
E	12.5
F	12.5
G	12.5	261380	2824.65	92.5353
H	12.5	271595	3037.22	89.4222
I	12.5	258287	3048.16	84.7352
J	12.5	293130	2990.75	98.0122
K	12.5	139135	2944.48	47.2529
L	12.5	195972	3027.31	64.7348
M	12.5	205709	3136.69	65.5816
N	12.5	195160	2895.09	67.4107
O	12.5	124244	3195.36	38.8825
P	12.5
A	25	275625	2999.97	91.876
B	25	253809	2869.25	88.4582
C	25	290798	3083.21	94.3167
D	25	214300	2980.62	71.8979
E	25
F	25
G	25
H	25
I	25	276781	2963.32	93.4023
J	25	247977	2832.71	87.5405
K	25
L	25	251528	2843.87	88.4457
M	25	287361	2843.63	101.054
N	25
O	25
P	25
A	25
B	25	273199	2969.91	91.989
C	25	245509	3120.16	78.6848
D	25
E	25
F	25
G	25	214560	2914.61	73.6154
H	25
I	25
J	25
K	25
L	25	196576	2595.5	75.7374
M	25
N	25
O	25
P	25
A	50
B	50	185829	2806.32	66.2182
C	50	168210	2929.76	57.4141
D	50	253497	3016	84.0506
E	50
F	50
G	50
H	50
I	50
J	50	273012	2861.91	95.3947
K	50
L	50	257287	3131.31	82.166
M	50	265993	2853.92	93.2025
N	50	247852	3048.15	81.3124
O	50
P	50	201283	2765.1	72.7941
A	50
B	50
C	50	281499	2936.57	95.8596
D	50
E	50
F	50
G	50	250987	2805.4	89.4657
H	50	223943	2776.36	80.6605
I	50
J	50	239688	3090.9	77.5464
K	50	152673	2996.8	50.9453
L	50
M	50
N	50
O	50
P	50

## Sheet: Unsuccessful wells
	1	2	3	4	5	6	7	8	9	10	11	12	13	14	15	16	17	18	19	20	21	22	23	24
A		W.O		Malf.	N.A		W.O	W.O	W.O	Malf.			W.O		W.O	W.O	W.O	W.O	W.O	N.A		W.O	Malf.	W.O
B			W.O	W.O				W.O	W.O		W.O		W.O	W.O	W.O	W.O								W.O
C		W.O	N.A		N.A			Malf.		W.O			W.O		W.O	Malf.			W.O
D		W.O	W.O*	W.O	Malf.			W.O	U.H			W.O		N.A		W.O						N.E		W.O
E			W.O	W.O				W.O	W.O			Malf.	N.E	W.O*	W.O	Malf.	N.A	W.O*	W.O	Malf.	N.E	W.O	Dead	W.O
F					Malf.	W.O	Malf.	W.O	N.A		W.O*	W.O		W.O	Dead		W.O		W.O	W.O	W.O	Dead	W.O	U.H
G	W.O	W.O			W.O	Malf.	W.O	W.O			W.O	N.A	N.A		W.O	Malf.			Dead		Malf.		Dead
H			W.O	Malf.	W.O		W.O*	W.O	Malf.			N.A			Malf.				W.O		W.O	W.O	W.O
I			Malf.	N.E	W.O*		W.O	W.O	Malf.				W.O			W.O			Malf.			W.O	U.H	W.O
J		N.E	Malf.			Malf.	Malf.		W.O	W.O		N.E	Malf.					Malf.	W.O*			W.O
K	Malf.	W.O	W.O	Malf.		N.A	Malf.	W.O	W.O*		W.O			Malf.			W.O				Malf.	Malf.	W.O
L	N.E		W.O*	Malf.	W.O	Malf.	Malf.		W.O	W.O	W.O	Malf.	U.H				N.E	W.O	W.O					Malf.
M	W.O	N.A	Malf.	W.O		W.O		W.O	W.O		W.O	W.O		W.O			N.A					N.E		W.O
N	W.O	W.O	W.O	W.O			Malf.	W.O		W.O	W.O					Dead	W.O	W.O*			N.E	N.E		Malf.
O	W.O	W.O	Malf.			W.O	W.O	W.O	W.O	Malf.	W.O	Malf.	W.O				Malf.				W.O	Malf.	W.O	U.H
P		W.O			W.O	Malf.	W.O	N.E	W.O			Malf.	Malf.							W.O	N.E	W.O		N.E
		N.A = the well fluorescence interfered with the length measurement
		* = or not enough EGFP to get a correct length measurement
