# Supplementary material for: High-Content Screening in Zebrafish Embryos Identifies Butafenacil as a Potent Inducer of Anemia
Source: PLoS One. 2014 Aug 4;9(8):e104190. doi: 10.1371/journal.pone.0104190 (PMC4121296; doi:10.1371/journal.pone.0104190)
Supplement: Dataset S1 — Microsoft Excel spreadsheets containing raw data for all chemical screening assays. (ZIP) [file pone.0104190.s036.zip › Dataset S1/29- Flumioxazin/Flumioxazin_Pericardial_Area.xlsx]

## Sheet: Description
ToxCast Screen- Pericardial Area
Chemical	Flumioxazin
Data was collected using the Pericardial Area Journal in MetaXpress
Imaged 74 hpf fli1 larvae using ImageXpress
Incubated larvae in 100 mg/l MS-222 for 30 min
Centrifuged plate for 2 min at 200 rpm
Imaging parameters:
2X
Transmitted light
1 frame
Had the doors off of the imager and the fan on to stablize temperature
Test Initation Date: 12/6/13
Imaging Date: 12/9/13
Start Imaging Temperature: 26°C
End Imaging Temperature: 26°C
Total Imaging Duration: 0:08
W.O. = Wrong Orientation
N.A. = Not Analyzed (did not meet analysis criteria)

## Sheet: Area
Time point	1
Measurement	Area (Show Region Statistics)
	1	2	3	4	5	6	7	8	9	10	11	12	13	14	15	16	17	18	19	20	21	22	23	24
A	12423.3		16620		12454.6	29813.9		10715.5			22201.6	15568.2		17963.3				14516.5		19723.2	16765.8
B	15932.7	12662.9			13183.5	16536.7	14079.1			17661.3		26731.5				15172.5	16130.6	25034.1	12787.8		17328.1	16849.1	28814.2
C	15609.9	15547.4	18140.4	14162.4	22711.9	15568.2	16692.9		15828.6		37405.4	23930.3		19650.3			16245.1	16557.5		14349.8	21795.5	13527.2	14068.7	24357.2
D	13829.2		13943.7			25200.7	16245.1			21785.1	20785.4		20827.1	16328.4	20900		19296.3	29866	59659.1	15995.2	16161.8	12996.1	13256.4
E	11100.8	14933			20827.1	14578.9	31709.2	19889.8		18577.7	16901.2		14828.9	22160	21628.9		19535.8	15828.6
F	13870.8	14974.7	17432.2	12235.9		11663.2	25554.8		16276.3	21597.7	14412.3		16536.7			16276.3	12860.7	21493.5		11371.6
G			12340	15453.7					20941.6	24742.5		16495	16088.9	16474.2	17494.7		21972.5	26054.7		14079.1		15474.5		19681.6
H	15984.8	11142.5	18952.6			22618.2	14766.4			18765.2	23805.3	12829.5	23513.7	18494.4		17453.1	21306.1	20868.7		16797			16682.5	34125.1
I	13766.7	14537.3		17203.2	23222.2	20900	16203.5			14495.6	21681	29147.5		18140.4	24763.4		16807.4	16692.9		16203.5	20900	27939.5
J	12652.4	8434.96		20775	17484.3			21701.8	15828.6	13766.7	19379.6	17661.3		21545.6	20764.6	14204.1	15401.6		18911	13433.5	10663.5		26054.7	11288.3
K	23680.4				12662.9	14349.8			18473.6	24659.2		17484.3	17463.5		14204.1	17328.1	21347.7	15714	17494.7	13891.6				25596.5
L	12433.8	12350.4	15182.9		12517.1			23180.5			21681			13808.3	26179.6	31282.2	16495		26242.1	39488.1	22680.7		11788.1
M		14433.2			16307.6		21295.7			16276.3			22920.2	10455.2	12756.6	17203.2	18015.4	17401	13100.2	15995.2	21451.9	16474.2	14870.5
N						16088.9			17307.3			27304.3	16349.2	20139.8	16692.9			28814.2	17067.8	21014.5	18827.7		14245.7	10955
O				28335.2	17244.8		12662.9						25013.3	13870.8	14235.3	23617.9				14787.2	13558.4	14703.9	13464.7
P	12506.6		17265.6	16807.4				17328.1		26054.7	50963.8			15266.2	15620.3	15995.2	17494.7	16932.4	20139.8	11923.5	17182.3		48235.5

## Sheet: SPSS Input
Row	Treatment (µM)	Pericardial Area
A	0	12423.3
B	0	15932.7
C	0	15609.9
D	0	13829.2
E	0	11100.8
F	0	13870.8
G	0
H	0	15984.8
I	0	13766.7
J	0	12652.4
K	0
L	0	12433.8
M	0
N	0
O	0
P	0	12506.6
A	0
B	0	12662.9
C	0	15547.4
D	0
E	0	14933
F	0	14974.7
G	0
H	0	11142.5
I	0	14537.3
J	0	8434.96
K	0
L	0	12350.4
M	0	14433.2
N	0
O	0
P	0
A	0.05	16620
B	0.05
C	0.05	18140.4
D	0.05	13943.7
E	0.05
F	0.05	17432.2
G	0.05	12340
H	0.05	18952.6
I	0.05
J	0.05
K	0.05
L	0.05	15182.9
M	0.05
N	0.05
O	0.05
P	0.05	17265.6
A	0.05
B	0.05
C	0.05	14162.4
D	0.05
E	0.05
F	0.05	12235.9
G	0.05	15453.7
H	0.05
I	0.05	17203.2
J	0.05	20775
K	0.05
L	0.05
M	0.05
N	0.05
O	0.05	28335.2
P	0.05	16807.4
A	0.098	12454.6
B	0.098	13183.5
C	0.098	22711.9
D	0.098
E	0.098	20827.1
F	0.098
G	0.098
H	0.098
I	0.098	23222.2
J	0.098	17484.3
K	0.098	12662.9
L	0.098	12517.1
M	0.098	16307.6
N	0.098
O	0.098	17244.8
P	0.098
A	0.098	29813.9
B	0.098	16536.7
C	0.098	15568.2
D	0.098	25200.7
E	0.098	14578.9
F	0.098	11663.2
G	0.098
H	0.098	22618.2
I	0.098	20900
J	0.098
K	0.098	14349.8
L	0.098
M	0.098
N	0.098	16088.9
O	0.098
P	0.098
A	0.195
B	0.195	14079.1
C	0.195	16692.9
D	0.195	16245.1
E	0.195	31709.2
F	0.195
G	0.195
H	0.195	14766.4
I	0.195	16203.5
J	0.195
K	0.195
L	0.195
M	0.195	21295.7
N	0.195
O	0.195	12662.9
P	0.195
A	0.195	10715.5
B	0.195
C	0.195
D	0.195
E	0.195	19889.8
F	0.195
G	0.195
H	0.195
I	0.195
J	0.195	21701.8
K	0.195
L	0.195	23180.5
M	0.195
N	0.195
O	0.195
P	0.195	17328.1
A	0.39
B	0.39
C	0.39	15828.6
D	0.39
E	0.39
F	0.39	16276.3
G	0.39	20941.6
H	0.39
I	0.39
J	0.39	15828.6
K	0.39	18473.6
L	0.39
M	0.39
N	0.39	17307.3
O	0.39
P	0.39
A	0.39
B	0.39	17661.3
C	0.39
D	0.39	21785.1
E	0.39	18577.7
F	0.39	21597.7
G	0.39	24742.5
H	0.39	18765.2
I	0.39	14495.6
J	0.39	13766.7
K	0.39	24659.2
L	0.39
M	0.39	16276.3
N	0.39
O	0.39
P	0.39	26054.7
A	0.78	22201.6
B	0.78
C	0.78	37405.4
D	0.78	20785.4
E	0.78	16901.2
F	0.78	14412.3
G	0.78
H	0.78	23805.3
I	0.78	21681
J	0.78	19379.6
K	0.78
L	0.78	21681
M	0.78
N	0.78
O	0.78
P	0.78	50963.8
A	0.78	15568.2
B	0.78	26731.5
C	0.78	23930.3
D	0.78
E	0.78
F	0.78
G	0.78	16495
H	0.78	12829.5
I	0.78	29147.5
J	0.78	17661.3
K	0.78	17484.3
L	0.78
M	0.78
N	0.78	27304.3
O	0.78
P	0.78
A	1.56
B	1.56
C	1.56
D	1.56	20827.1
E	1.56	14828.9
F	1.56	16536.7
G	1.56	16088.9
H	1.56	23513.7
I	1.56
J	1.56
K	1.56	17463.5
L	1.56
M	1.56	22920.2
N	1.56	16349.2
O	1.56	25013.3
P	1.56
A	1.56	17963.3
B	1.56
C	1.56	19650.3
D	1.56	16328.4
E	1.56	22160
F	1.56
G	1.56	16474.2
H	1.56	18494.4
I	1.56	18140.4
J	1.56	21545.6
K	1.56
L	1.56	13808.3
M	1.56	10455.2
N	1.56	20139.8
O	1.56	13870.8
P	1.56	15266.2
A	3.125
B	3.125
C	3.125
D	3.125	20900
E	3.125	21628.9
F	3.125
G	3.125	17494.7
H	3.125
I	3.125	24763.4
J	3.125	20764.6
K	3.125	14204.1
L	3.125	26179.6
M	3.125	12756.6
N	3.125	16692.9
O	3.125	14235.3
P	3.125	15620.3
A	3.125
B	3.125	15172.5
C	3.125
D	3.125
E	3.125
F	3.125	16276.3
G	3.125
H	3.125	17453.1
I	3.125
J	3.125	14204.1
K	3.125	17328.1
L	3.125	31282.2
M	3.125	17203.2
N	3.125
O	3.125	23617.9
P	3.125	15995.2
A	6.25
B	6.25	16130.6
C	6.25	16245.1
D	6.25	19296.3
E	6.25	19535.8
F	6.25	12860.7
G	6.25	21972.5
H	6.25	21306.1
I	6.25	16807.4
J	6.25	15401.6
K	6.25	21347.7
L	6.25	16495
M	6.25	18015.4
N	6.25
O	6.25
P	6.25	17494.7
A	6.25	14516.5
B	6.25	25034.1
C	6.25	16557.5
D	6.25	29866
E	6.25	15828.6
F	6.25	21493.5
G	6.25	26054.7
H	6.25	20868.7
I	6.25	16692.9
J	6.25
K	6.25	15714
L	6.25
M	6.25	17401
N	6.25	28814.2
O	6.25
P	6.25	16932.4
A	12.5
B	12.5	12787.8
C	12.5
D	12.5	59659.1
E	12.5
F	12.5
G	12.5
H	12.5
I	12.5
J	12.5	18911
K	12.5	17494.7
L	12.5	26242.1
M	12.5	13100.2
N	12.5	17067.8
O	12.5
P	12.5	20139.8
A	12.5	19723.2
B	12.5
C	12.5	14349.8
D	12.5	15995.2
E	12.5
F	12.5	11371.6
G	12.5	14079.1
H	12.5	16797
I	12.5	16203.5
J	12.5	13433.5
K	12.5	13891.6
L	12.5	39488.1
M	12.5	15995.2
N	12.5	21014.5
O	12.5	14787.2
P	12.5	11923.5
A	25	16765.8
B	25	17328.1
C	25	21795.5
D	25	16161.8
E	25
F	25
G	25
H	25
I	25	20900
J	25	10663.5
K	25
L	25	22680.7
M	25	21451.9
N	25	18827.7
O	25	13558.4
P	25	17182.3
A	25
B	25	16849.1
C	25	13527.2
D	25	12996.1
E	25
F	25
G	25	15474.5
H	25
I	25	27939.5
J	25
K	25
L	25
M	25	16474.2
N	25
O	25
P	25
A	50
B	50	28814.2
C	50	14068.7
D	50	13256.4
E	50
F	50
G	50
H	50	16682.5
I	50
J	50	26054.7
K	50
L	50	11788.1
M	50	14870.5
N	50	14245.7
O	50	13464.7
P	50	48235.5
A	50
B	50
C	50	24357.2
D	50
E	50
F	50
G	50	19681.6
H	50	34125.1
I	50
J	50	11288.3
K	50	25596.5
L	50
M	50
N	50
O	50
P	50

## Sheet: Unsuccessful wells
	1	2	3	4	5	6	7	8	9	10	11	12	13	14	15	16	17	18	19	20	21	22	23	24
A		W.O		Malf. Or W.O			W.O		W.O	Malf.			W.O		W.O	W.O	W.O		W.O			W.O	Malf.	W.O
B			W.O	Malf?	W.O			W.O	W.O		W.O		W.O	W.O	W.O					W.O				W.O
C								Malf.		W.O			W.O		W.O	Malf.			W.O
D		W.O		W.O	Malf.			W.O	U.H			W.O				W.O								W.O
E			W.O	W.O					W.O			Malf.				Malf.			W.O	Malf.	W.O	W.O	Dead	W.O
F					Malf.		Malf.	W.O				W.O		W.O	Dead				W.O		W.O	Dead	W.O	U.H
G	W.O	W.O			W.O	Malf?	W.O	W.O			W.O					Malf.			Dead		Malf.		Dead
H				Malf.	W.O			W.O	Malf.						Malf.				W.O		W.O	W.O
I			Malf.					W.O	Malf.				W.O			W.O			Malf.				U.H	W.O
J			Malf.			Malf.	Malf.						Malf.					Malf.				W.O
K	Malf.	W.O	W.O	Malf.			Malf.	W.O			W.O			Malf.							Malf.	Malf. Or W.O	W.O
L				Malf.		Malf.	Malf.		W.O	W.O		Malf.	U.H					W.O				Malf.		Malf.
M	W.O		Malf.	W.O		W.O		W.O	W.O		W.O	W.O												W.O
N	W.O	W.O	W.O	W.O	W.O		Malf.	W.O		W.O	W.O					Dead	W.O					W.O
O	W.O	W.O	Malf.			W.O		W.O	W.O	Malf.	W.O	Malf.					Malf.		W.O					U.H
P		W.O			W.O	Malf.	W.O		W.O			Malf.	Malf.									W.O		W.O
