# Supplementary material for: High-Content Screening in Zebrafish Embryos Identifies Butafenacil as a Potent Inducer of Anemia
Source: PLoS One. 2014 Aug 4;9(8):e104190. doi: 10.1371/journal.pone.0104190 (PMC4121296; doi:10.1371/journal.pone.0104190)
Supplement: Dataset S1 — Microsoft Excel spreadsheets containing raw data for all chemical screening assays. (ZIP) [file pone.0104190.s036.zip › Dataset S1/3- Butafenacil/Butafenacil_Body_Length.xlsx]

## Sheet: Description
ToxCast Screen -Body Length
Butafenacil
Data was collected using the Fish Measurement Journal in MetaXpress
Imaged 74 hpf fli1 larvae using ImageXpress
Incubated larvae in 100 mg/l MS-222 for 30 min
Centrifuged plate for 2 min at 200 rpm
Imaging parameters:
*1 frame
*FITC
*2X magnification; 1 site/well
Had the doors off of the imager and the fan on to stablize temperature
Test Initation Date: 8/2/13
Imaging Date: 8/5/13
Start Imaging Temperature: 26°C
End Imaging Temperature: 26°C
Total Imaging Duration: 0:09
W.O. = Wrong Orientation
U.H. = Unhatched

## Sheet: Length
Measurement	Length (IMA Summary)
A01	2826.57
A02	3007.65
A03	2663.11
A04	3047.13
A05	3041.93
A06	2973.5
A07	1618.67
A08	3082.22
A09	2938.93
A10	3103.06
A11	2992.34
A12	3032.96
A13	2864.45
A14	2814.01
A15	1072.38
A16	2988.97
A17	2973.36
A18	2884.24
A19	3001.56
A20	2794.84
A21	1209.38
A22	2974.15
A23	3868.13
A24	1235.57
B01	2936.65
B02	3056.94
B03	3039.9
B04	1705.68
B05	2863.77
B06	2873.35
B07	3070.9
B08	3053.03
B09	2946.75
B10	2782.75
B11	3024.21
B12	2924.29
B13	3004.7
B14	2943.66
B15	2287.63
B16	1303.46
B17	3019.09
B18	3047.29
B19	2826.57
B20	2538.53
B21	1226.64
B22	3720.75
B23	3988.71
B24	3961.27
C01	2904.94
C02	3009.3
C03	3047.45
C04	2878.27
C05	3204.29
C06	2038.23
C07	3137.74
C08	2858.92
C09	2960.2
C10	3034
C11	2032.22
C12	2891.99
C13	2722.86
C14	3088.67
C15	3051.21
C16	2942.63
C17	2987.12
C18	3127.34
C19	2887.76
C20	3055.44
C21	1224.87
C22	1874.7
C23	3977.32
C24	3949.85
D01	1083.37
D02	3056.35
D03	2959.31
D04	2883.33
D05	3085.23
D06	3055.49
D07	2879.01
D08	2980.13
D09	3041.62
D10	3147.04
D11	2862.53
D12	3046.03
D13	3075.94
D14	2985.08
D15	3102.82
D16	3083.16
D17	2908.71
D18	3065.98
D19	2871.42
D20	2592.35
D21	3948.02
D22	3968.14
D23	3959.22
D24	1118.56
E01	2864.36
E02	2792.03
E03	1444.33
E04	3158.88
E05	3027.39
E06	3053.13
E07	2916.41
E08	3096.74
E09	2961.38
E10	2894.03
E11	2885.21
E12	2986.27
E13	2940.19
E14	2758.29
E15	2436.44
E16	3024.53
E17	3046.56
E18	3024.88
E19	2531.13
E20	87.6652
E21	2534.04
E22	2394.65
E23	1241.59
E24	2220.69
F01	1185.79
F02	1709.01
F03	3059.02
F04	3049.41
F05	3083.06
F06	1438.99
F07	2766.83
F08	3036.78
F09	3107.36
F10	3056.65
F11	2898.58
F12	2979.16
F13	3081.72
F14	2768.3
F15	2946.8
F16	3035.23
F17	2985.52
F18	3042.74
F19	3028.09
F20	2656.91
F21	2218.96
F22	37.7711
F23	2002.99
F24	1286.28
G01	2989.12
G02	2746.61
G03	2762.8
G04	1554.07
G05	1720.5
G06	2816.7
G07	3089.76
G08	1754.38
G09	1746.39
G10	1942.57
G11	3164.85
G12	2979.26
G13	3126.2
G14	2953.08
G15	3115.84
G16	3005.18
G17	3054.27
G18	2914.9
G19	2993.66
G20	2912.71
G21	1210.28
G22	1366.53
G23	2936.98
G24	1236.55
H01	2924.64
H02	3188.68
H03	2891.58
H04	58.4435
H05	3087.87
H06	2822.96
H07	3140.26
H08	3034.76
H09	2786.61
H10	3036.52
H11	3246.25
H12	3135.79
H13	1659.95
H14	2963.46
H15	2843.64
H16	2965.69
H17	3119.16
H18	3170.39
H19	2732.18
H20	2847.47
H21	46.9858
H22	1474.91
H23	1230.18
H24	1366
I01	1282.46
I02	3328.13
I03	3050.48
I04	3078.91
I05	3097.52
I06	3165.23
I07	2767.33
I08	3053.01
I09	1570.62
I10	3031.63
I11	3089.66
I12	3078.58
I13	3058.42
I14	2939.22
I15	2706.04
I16	1650.12
I17	2929.26
I18	3128.18
I19	2916.73
I20	3056.97
I21	2515.26
I22	1243.9
I23	2898.5
I24	1254.84
J01	3027.9
J02	3003.86
J03	72.1579
J04	3043.45
J05	3132.14
J06	2923.86
J07	2488.78
J08	2951.1
J09	3074.73
J10	2930.69
J11	3024.53
J12	3042.19
J13	2950.56
J14	3005.15
J15	2890.37
J16	3027.94
J17	2740.28
J18	2860.29
J19	3038.57
J20	2022.57
J21	2334.75
J22	1282.89
J23	1346.78
J24	1239.44
K01	2959.99
K02	1162.41
K03	2974.57
K04	1765.2
K05	3013.44
K06	1255.84
K07	3111.07
K08	3143.63
K09	2994.36
K10	2891.54
K11	1198.79
K12	3081.91
K13	2945.65
K14	2968.86
K15	3095.94
K16	2960.34
K17	2997.13
K18	3086.95
K19	2911.39
K20	2620.83
K21	2537.6
K22	2298.62
K23	18.2547
K24	1104.79
L01	2942.67
L02	3076.13
L03	3027.13
L04	2835.36
L05	2978.35
L06	3101.43
L07	3277.17
L08	2957.28
L09	2936.08
L10	3061.78
L11	1965.82
L12	3077.66
L13	3026.95
L14	3003.23
L15	3092.35
L16	2973.22
L17	2981.06
L18	2971.07
L19	2410.88
L20	2853.81
L21	2527.4
L22	1221.23
L23	85.1952
L24	1178.24
M01	2979.69
M02	2952.82
M03	3161.13
M04	3120.96
M05	1098.72
M06	3055.55
M07	2740.9
M08	2861.74
M09	3042.19
M10	1683.44
M11	2911.96
M12	3151.17
M13	2920.53
M14	3108.96
M15	2871.72
M16	1256.56
M17	3038.49
M18	2895.97
M19	2897.8
M20	3112.99
M21	2594.29
M22	2988.3
M23	4016.15
M24	226.258
N01	2886.9
N02	2754.33
N03	2997.14
N04	2966.5
N05	2746.38
N06	1405.15
N07	2994.1
N08	3071.27
N09	2821.83
N10	3126.98
N11	2867.04
N12	3052.1
N13	2882.72
N14	2960.75
N15	1429.24
N16	2900.73
N17	2936.58
N18	3000.08
N19	1720.61
N20	2942.01
N21	1294.04
N22	1180.3
N23	1299.39
N24	1240.26
O01	1301.93
O02	2918.22
O03	3193.89
O04	3102.83
O05	3019.93
O06	2785.98
O07	1558.68
O08	3016.84
O09	2875.61
O10	2931.93
O11	3026.45
O12	2980.42
O13	2901.82
O14	2734.11
O15	1221.74
O16	2971.51
O17	3201.42
O18	3135.35
O19	2578.54
O20	3133.56
O21	2668.97
O22	1272.93
O23	1247.02
O24	1227.81
P01	3143.26
P02	3150.66
P03	1846.57
P04	3149.98
P05	2936.84
P06	1504.82
P07	218.723
P08	2106.82
P09	3131.02
P10	3186.75
P11	2815.49
P12	2841.3
P13	3081.35
P14	3134.92
P15	2885.39
P16	3129.41
P17	3007.63
P18	3073.14
P19	3036.98
P20	2923.29
P21	1254.31
P22	2516.5
P23	1339.86
P24	1248.22

## Sheet: Length by Treatment
Row	Treatment (µM)	Body Length (µm)	Average	SD
A	0	2826.57
B	0	2936.65
C	0
D	0
E	0
F	0
G	0	2989.12
H	0	2924.64
I	0
J	0	3027.9
K	0
L	0	2942.67
M	0
N	0
O	0
P	0	3143.26
A	0
B	0	3056.94
C	0	3009.3
D	0
E	0
F	0
G	0
H	0	3188.68
I	0
J	0
K	0
L	0
M	0	2952.82
N	0
O	0	2918.22
P	0	3150.66	3005.19	105.936
A	0.05	2663.11
B	0.05	3039.9
C	0.05	3047.45
D	0.05	2959.31
E	0.05
F	0.05	3059.02
G	0.05	2762.8
H	0.05	2891.58
I	0.05
J	0.05
K	0.05
L	0.05	3027.13
M	0.05
N	0.05
O	0.05
P	0.05
A	0.05
B	0.05
C	0.05	2878.27
D	0.05
E	0.05
F	0.05	3049.41
G	0.05
H	0.05
I	0.05
J	0.05	3043.45
K	0.05
L	0.05
M	0.05	3120.96
N	0.05	2966.5
O	0.05
P	0.05		2962.22	131.523
A	0.098	3041.93
B	0.098	2863.77
C	0.098	3204.29
D	0.098	3085.23
E	0.098	3027.39
F	0.098
G	0.098
H	0.098	3087.87
I	0.098	3097.52
J	0.098	3132.14
K	0.098
L	0.098	2978.35
M	0.098
N	0.098	2746.38
O	0.098	3019.93
P	0.098	2936.84
A	0.098
B	0.098
C	0.098
D	0.098
E	0.098
F	0.098
G	0.098	2816.7
H	0.098
I	0.098
J	0.098	2923.86
K	0.098
L	0.098	3101.43
M	0.098	3055.55
N	0.098
O	0.098	2785.98
P	0.098		2994.42	130.381
A	0.195
B	0.195	3070.9
C	0.195
D	0.195	2879.01
E	0.195
F	0.195
G	0.195	3089.76
H	0.195
I	0.195	2767.33
J	0.195
K	0.195	3111.07
L	0.195	3277.17
M	0.195	2740.9
N	0.195	2994.1
O	0.195
P	0.195
A	0.195	3082.22
B	0.195	3053.03
C	0.195	2858.92
D	0.195
E	0.195	3096.74
F	0.195	3036.78
G	0.195
H	0.195
I	0.195	3053.01
J	0.195
K	0.195
L	0.195
M	0.195
N	0.195	3071.27
O	0.195
P	0.195	2106.82	2955.56	264.882
A	0.39	2938.93
B	0.39
C	0.39
D	0.39
E	0.39	2961.38
F	0.39	3107.36
G	0.39
H	0.39	2786.61
I	0.39
J	0.39	3074.73
K	0.39
L	0.39
M	0.39	3042.19
N	0.39
O	0.39
P	0.39	3131.02
A	0.39	3103.06
B	0.39	2782.75
C	0.39	3034
D	0.39
E	0.39
F	0.39	3056.65
G	0.39
H	0.39
I	0.39
J	0.39	2930.69
K	0.39	2891.54
L	0.39	3061.78
M	0.39
N	0.39
O	0.39	2931.93
P	0.39	3186.75	3001.34	118.001
A	0.78
B	0.78	3024.21
C	0.78	2032.22
D	0.78
E	0.78
F	0.78	2898.58
G	0.78	3164.85
H	0.78
I	0.78	3089.66
J	0.78	3024.53
K	0.78
L	0.78
M	0.78	2911.96
N	0.78	2867.04
O	0.78	3026.45
P	0.78
A	0.78	3032.96
B	0.78
C	0.78	2891.99
D	0.78	3046.03
E	0.78	2986.27
F	0.78	2979.16
G	0.78	2979.26
H	0.78	3135.79
I	0.78
J	0.78	3042.19
K	0.78
L	0.78	3077.66
M	0.78	3151.17
N	0.78	3052.1
O	0.78	2980.42
P	0.78		2971.17	230.225
A	1.56
B	1.56
C	1.56
D	1.56	3075.94
E	1.56	2940.19
F	1.56	3081.72
G	1.56
H	1.56
I	1.56	3058.42
J	1.56	2950.56
K	1.56	2945.65
L	1.56	3026.95
M	1.56	2920.53
N	1.56
O	1.56	2901.82
P	1.56
A	1.56
B	1.56	2943.66
C	1.56	3088.67
D	1.56	2985.08
E	1.56	2758.29
F	1.56	2768.3
G	1.56	2953.08
H	1.56
I	1.56	2939.22
J	1.56	3005.15
K	1.56	2968.86
L	1.56	3003.23
M	1.56	3108.96
N	1.56	2960.75
O	1.56	2734.11
P	1.56	3134.92	2967.57	106.582
A	3.125
B	3.125
C	3.125	3051.21
D	3.125
E	3.125
F	3.125	2946.8
G	3.125
H	3.125
I	3.125	2706.04
J	3.125	2890.37
K	3.125	3095.94
L	3.125	3092.35
M	3.125	2871.72
N	3.125
O	3.125
P	3.125	2885.39
A	3.125	2988.97
B	3.125
C	3.125	2942.63
D	3.125	3083.16
E	3.125	3024.53
F	3.125	3035.23
G	3.125	3005.18
H	3.125
I	3.125
J	3.125
K	3.125
L	3.125	2973.22
M	3.125
N	3.125	2900.73
O	3.125
P	3.125	3129.41	2977.82	106.758
A	6.25	2973.36
B	6.25	3019.09
C	6.25	2987.12
D	6.25	2908.71
E	6.25
F	6.25
G	6.25	3054.27
H	6.25
I	6.25	2929.26
J	6.25	2740.28
K	6.25	2997.13
L	6.25	2981.06
M	6.25	3038.49
N	6.25
O	6.25	3201.42
P	6.25
A	6.25
B	6.25	3047.29
C	6.25
D	6.25	3065.98
E	6.25
F	6.25	3042.74
G	6.25	2914.9
H	6.25	3170.39
I	6.25	3128.18
J	6.25	2860.29
K	6.25	3086.95
L	6.25
M	6.25	2895.97
N	6.25	3000.08
O	6.25	3135.35
P	6.25	3073.14	3010.93	106.032
A	12.5	3001.56
B	12.5	2826.57
C	12.5
D	12.5	2871.42
E	12.5
F	12.5	3028.09
G	12.5	2993.66
H	12.5
I	12.5
J	12.5	3038.57
K	12.5	2911.39
L	12.5	2410.88
M	12.5	2897.8
N	12.5
O	12.5
P	12.5	3036.98
A	12.5
B	12.5	2538.53
C	12.5	3055.44
D	12.5	2592.35
E	12.5
F	12.5	2656.91
G	12.5	2912.71
H	12.5
I	12.5
J	12.5
K	12.5	2620.83
L	12.5	2853.81
M	12.5	3112.99
N	12.5	2942.01
O	12.5
P	12.5	2923.29	2861.29	195.413
A	25
B	25
C	25
D	25
E	25
F	25
G	25
H	25
I	25
J	25
K	25
L	25
M	25
N	25
O	25
P	25
A	25
B	25
C	25
D	25
E	25
F	25
G	25
H	25
I	25
J	25
K	25
L	25
M	25
N	25
O	25
P	25		#DIV/0!	#DIV/0!
A	50
B	50
C	50
D	50
E	50
F	50
G	50
H	50
I	50
J	50
K	50
L	50
M	50
N	50
O	50
P	50
A	50
B	50
C	50
D	50
E	50
F	50
G	50
H	50
I	50
J	50
K	50
L	50
M	50
N	50
O	50
P	50		#DIV/0!	#DIV/0!

## Sheet: Unsuccessful wells
	1	2	3	4	5	6	7	8	9	10	11	12	13	14	15	16	17	18	19	20	21	22	23	24
A		W.O		W.O		W.O	W.O *				W.O		W.O	W.O	W.O			W.O		W.O	U.H	Dead	Dead	U.H
B				W.O		W.O			W.O			W.O	W.O		W.O	W.O					U.H	Dead	Dead	Dead
C	W.O					W.O	W.O		W.O				W.O					W.O	W.O		U.H	Dead	Dead	Dead
D	W.O	W.O		W.O		W.O		W.O	W.O	W.O					W.O						Dead	Dead	Dead	U.H
E	W.O	W.O	W.O	W.O		W.O	W.O			W.O	W.O				W.O		W.O	W.O		N.E or Dead	W.O	Malf.	U.H	Malf.
F	W.O	W.O *			W.O	W.O	W.O										W.O				Malf.	Dead	Dead	U.H
G		W.O		W.O *	W.O *			W.O *	W.O	W.O *			W.O		W.O						U.H	U.H	Dead	U.H
H				N.E or Dead		W.O		W.O		W.O	W.O		W.O	W.O	W.O	W.O	W.O		Malf.	W.O	N.E or Dead	Dead	U.H	U.H
I	W.O *	W.O	W.O	W.O		W.O			W.O	W.O		W.O				W.O *			Dead	W.O		U.H	Dead	U.H
J		W.O	N.E or Dead				W.O	W.O								W.O				Dead		U.H	U.H	Dead
K	W.O	W.O	W.O	W.O	W.O	W.O		W.O	W.O		W.O	W.O				W.O						Malf.	Dead	U.H
L		W.O		W.O				W.O	W.O		W.O *							W.O				U.H	U.H	U.H
M	W.O		W.O		W.O			W.O		W.O						W.O					Dead	Dead	Dead	Dead
N	W.O	W.O	W.O			W.O			W.O	W.O			W.O		W.O		W.O		W.O		U.H	U.H	U.H	U.H
O	W.O		W.O	W.O			W.O *	W.O	W.O						Dead or U.H	W.O			Malf.	W.O		U.H	U.H	U.H
P			W.O *	W.O		W.O	N.E or Dead				W.O	W.O	W.O				W.O				U.H		U.H	U.H
