# Supplementary material for: High-Content Screening in Zebrafish Embryos Identifies Butafenacil as a Potent Inducer of Anemia
Source: PLoS One. 2014 Aug 4;9(8):e104190. doi: 10.1371/journal.pone.0104190 (PMC4121296; doi:10.1371/journal.pone.0104190)
Supplement: Dataset S1 — Microsoft Excel spreadsheets containing raw data for all chemical screening assays. (ZIP) [file pone.0104190.s036.zip › Dataset S1/3- Butafenacil/Butafenacil_Circulation_FFTAnalysis.xlsm]

## Sheet: Description
ToxCast Screen - Circulation
Butafenacil
Data was collected using the Circulation Journal in MetaXpress
Imaged 74 hpf fli1 larvae using ImageXpress
Incubated larvae in 100 mg/l MS-222 for 30 min
Centrifuged plate for 2 min at 200 rpm
Imaging parameters:
*32 frames (0.09 sec interval)
*Transmitted light
*4X magnification; 1 site/well
Had the doors off of the imager and the fan on to stablize temperature
Test Initation Date: 8/2/13
Imaging Date: 8/5/13
Start Imaging Temperature: 27°C
End Imaging Temperature: 25°C
Total Imaging Duration: 1:50
W.O. = Wrong Orientation
N.F. = No fish in viewing screen
N.A. = Not Analyzed (did not meet analysis criteria)
O.F. = Out of Focus

## Sheet: Background
Measurement	Average (Show Region Statistics)
	1	2	3	4	5	6	7	8	9	10	11	12	13	14	15	16	17	18	19	20	21	22	23	24	25	26	27	28	29	30	31	32
A01	238.625	235.125	237.875	236.375	234.625	235.875	234.875	236.375	234.125	236	235.375	234.625	233.375	233.625	235.625	236.5	236.875	236.75	233.125	236.25	235.25	238.5	233.5	235.875	234.625	237	236.5	236.125	236.5	236.375	238.625	235.875
A02
A03	587.375	589	581.875	590	593.5	591	589	588.75	587	588	589.375	592.125	594.5	588.625	584.375	589.5	589.75	583.25	585.125	587.875	588.875	592.375	588.625	588	588.75	589.875	593.25	585.5	588	593.125	584.25	591.625
A04
A05	591.125	592.125	591.875	596.125	593.875	593.25	597.75	594	600.625	592.75	598.875	593.125	593.125	590.75	591.625	600	602.125	595.25	594.375	596.5	594.75	596	596.875	595.5	603.5	590.375	598.625	598.25	596.75	593.625	600.25	591.75
A06
A07	500.5	501.25	500.625	503.75	501.125	499	498.5	502	502	500.875	498.5	499.625	501.625	500.875	505.375	501.125	503.875	502.25	503.125	502.75	499.5	502.5	503.875	506	496.375	504.75	501.375	507.625	499.625	499.75	504.5	501.125
A08	556.25	563.5	563.125	560.5	564.125	562.625	563.5	556.125	560.75	555.125	557.875	560.625	557.25	559.5	561.125	564.375	561.75	558.875	563.5	555.75	559.625	563.75	562.625	555	562.875	563.625	555.625	552.625	557.375	550.125	562.25	558.5
A09	609.5	610.25	605.625	609.75	606.875	611	608.625	610	616.5	608.25	610.375	602.625	605.625	609.375	600.875	615	608.875	609	613.875	608.625	608.5	614.375	616.375	609.5	613.5	608	610.75	605.625	609.75	610.75	614	616
A10	563	565.875	565.75	563.375	572	565.75	564.625	568.625	561.75	566	566.625	565.875	565.875	569.25	568.25	567	566.25	565.5	569.875	564.75	569	563	569.5	568.375	563	567	562.625	566	568.625	564.375	564.375	567.125
A11
A12	579.75	578.375	583.125	581.125	584.5	582.375	585.125	579.75	575.5	587.75	572.25	579	583.125	579.5	579.5	583.125	579.5	583.375	580.5	584.125	582	581	580.75	584.875	579.875	582	587	578.5	575.625	578.375	581	582.375
A13
A14
A15	582.125	575.5	578.625	574.875	579.125	579	576.375	578.75	579.75	576.5	582	587.5	581.625	582.75	579	582	585.5	582.375	581.375	581.25	582.5	578.5	587.625	578.75	587.625	580.625	584.125	576.875	582.375	583.5	587	574.125
A16	446.625	437	443.625	440.75	444.75	437.125	436.875	444.875	437.625	439.25	442	440.25	438.375	439.25	436.125	438.5	442.25	442.25	438.875	438.125	439.625	441.75	443.75	443.875	440.625	442.25	447.125	446.75	438.75	449.625	452.375	451.125
A17
A18
A19	601.875	601.875	601.125	595.25	596.75	598.75	592.125	596.25	595.125	595.875	595.875	596.375	600.625	597.625	595.125	599.5	600	598.875	600	599.375	600	599.875	603.625	602.375	599	594.375	608.125	601.75	601.75	595.75	598.875	593.25
A20
A21
A22
A23
A24
B01	653.625	649.875	652.25	651.625	645.125	650.375	653.25	649.25	643.625	647.5	644.5	651.5	647.875	650	648.375	640.375	646.25	647.625	645.625	648.625	645.25	644.875	653.75	649	648.375	643	646.875	646	647	651.25	645.25	646.375
B02	611.25	608.25	613.25	612	611.375	610	608.75	609.125	610.25	614.875	612	611.25	606.875	609.125	619.375	615.875	611.25	610.125	613.125	609.125	608.25	610.375	611	612.125	616.5	613	613.375	612.875	611.125	610.125	616.875	614.375
B03	623	620.25	623	622.375	627.25	619	623.125	625.5	618.875	621.125	617.5	623	624.25	624.875	621.375	622.75	616.875	627.875	619	625.875	621.25	622.125	623.875	619.75	625.25	623.5	620.75	616.5	622.625	621	623.375	622.375
B04
B05	637.375	629	622.375	629.5	626.75	632.875	634.25	630.875	634	639.625	627	635.25	630.375	629.375	630.25	637	631.625	626.75	633.75	638.375	635.75	638.375	639.375	635.125	634.25	631.875	636	634.5	637.625	635	632.625	634.625
B06
B07	649.625	649.25	650.125	648.75	652.375	650.625	655.25	646.5	643.375	650.5	646.875	650.125	650.125	647.375	658.125	648.75	647.125	650.125	648.25	655.75	641.625	650.625	651.375	650.375	647.875	651.125	648	654.25	651.75	650.125	654.5	652.875
B08	582.125	581.375	572.375	580	580.375	579.125	581.875	587.875	579.875	582.25	586	586.5	590.125	582	587.25	578.875	582.375	577.875	580.5	580.75	584.25	585.625	581.25	582.25	589.25	586.625	580.375	587.375	577	584.625	584.875	587.875
B09
B10	604.75	592.375	594.875	598.25	595	598.75	594.125	595.25	593.875	593.875	596.125	598	594.125	591.125	595.75	591.875	596.375	599.375	595.125	600.125	597.5	599.125	593.375	596.875	595.5	595.875	598.875	596.25	597.625	598.25	594.75	593.875
B11	595.125	597.875	601.125	598.125	599.625	595.25	600.875	596.375	598.375	602.75	599.25	597.375	601.375	596.5	593.5	600.125	601.875	600.75	597.5	601.25	593.25	592.5	599.625	591.125	601.875	595.5	600.25	597.75	595.375	595.5	596.375	590.875
B12
B13
B14	609.875	614.75	612.125	616.375	607.375	619.5	611.875	610.875	612.5	615.25	608.25	616.375	615.125	614	614.75	610.875	616.25	611.25	619.125	606.625	612.375	614.625	610.75	608	615.875	610.125	612	621.375	611.875	611.75	614.125	612
B15
B16
B17	632.5	626.75	637	631.125	634	630.75	630.625	635.25	630.625	631.375	627.75	635.625	625.875	633.5	635	630.375	632.25	630.25	631.875	628.75	632.875	632.625	623.5	630.125	635	630.875	631.875	624.875	630.5	629.625	631.875	629.75
B18	606.625	605.375	611.5	607.625	604	610	611.875	609.375	605.125	611.375	603.625	609.25	609.375	608.875	607.375	607.25	606.25	610.375	607.25	603.75	609.125	602.5	605.125	609.375	604.625	611.625	607.25	604	601.875	599.75	605	609.375
B19	622.375	615.875	623	624.875	625.75	610.75	616.25	618.625	614.25	622.625	618.125	621.25	628	624.375	622	626.5	621.875	623.875	627.375	622.375	623.625	623.625	621.375	623.375	625.875	622	621.125	622.25	626.375	620.625	625.375	626.375
B20	626.125	630.5	622.75	631.875	628.625	628.75	629	631	630.375	639.5	626.75	631.625	633.875	623.125	628.125	630.5	625.125	630.5	631.125	626.5	636.25	628.5	626.5	627.75	623.875	631.375	631.75	630.75	627.625	626.125	627.75	629.5
B21
B22
B23
B24
C01
C02	634.875	640.875	641.625	633.5	640.25	633.875	636.25	634	635.625	639.375	631.625	639.25	635.625	632	639.5	631.875	633.375	634.625	633.125	636.75	641.875	640.125	634.125	636.125	639.625	639.75	642.125	645.375	644.625	631.125	633.75	638.375
C03	663.25	654.625	661.875	658.5	654.75	654.875	656.5	659	659.625	653.75	661.875	657.375	657.625	653	660.625	669.875	658.625	659.125	660	661.75	668.75	662	660.125	663.25	660.5	662.25	655.5	657.875	656.875	659.875	656	660.25
C04	641.25	636.125	632.5	637.375	638.5	630.375	635.25	638.875	637.5	641.5	632.125	634.375	637.875	632.125	634.25	637.375	638.125	641.125	642.125	635.25	636.75	640.875	639.75	633.5	634.375	643.125	635.875	641.75	637.125	643.5	630.875	636.75
C05	629.375	627.875	627	628.125	629.5	627.625	627.5	628.875	632.625	625.625	629.625	621.875	632.625	625.125	634.125	631.25	630.25	629.25	635.625	630.5	628.125	629.5	633.875	635.125	628.625	627.25	627	628	631.5	625.75	637.5	630.25
C06	531.625	538.75	534.375	538	539.875	542.375	542.75	537	538.125	539	543	536.75	533.875	534	540.125	534.625	540.375	537	535	539.75	538.25	537.25	536.25	543.875	541.25	542	543.125	540.875	537.75	547	544.375	541
C07	627.125	632.375	626.5	626.125	628.625	625	620.125	623.375	627.75	628.125	624.875	628.25	628.375	632	623.125	628	627.25	626.375	628.25	627.25	628.75	628.125	626.625	627	626.125	630	626.25	625.625	620.5	631.5	629.375	624.5
C08
C09
C10	608.625	598.75	605.25	595	597	602.5	601	600.625	604	601.75	599.125	602.375	600.625	606	600.875	598	598.75	604.875	595.375	594.75	603.5	596.875	603.375	599.375	601	603.75	601.75	601.25	602.25	603.625	605	602.125
C11	607.375	600.75	599.875	602.25	604.375	603.25	604.25	610.75	600.25	604.625	603.5	606.375	600.125	607.5	605.625	605.25	603.625	607	608.75	606.625	613	609	609	604.125	606	598.75	609.25	602.125	613.125	611.125	606.875	616.75
C12
C13	606.875	617.25	617.75	613.25	611	614.5	610.375	618.375	615.125	610.375	614.125	609.625	619.625	613.5	610.625	609.625	609.375	611.875	611.25	612.875	613.75	613.75	620.25	611.25	618.75	615.875	611.25	610.875	609	610.25	609.375	608
C14
C15	596	596.625	604.125	600.125	597.5	592.75	596	604.375	599	597.875	598.875	595.25	595.75	596.75	600.5	599.125	597.5	596	600.25	596.75	591.375	602.125	598.625	598.75	598.5	597.375	600.5	597.5	597.75	595.375	598.25	594.375
C16	602.375	598.5	594.25	601.625	603	603	597.625	604.625	596.5	600.75	600.875	597.25	595.125	608.75	604	599.375	602.75	601.875	594.125	603.5	594.5	603.75	595.125	600	604.25	607.375	601.625	602.5	604	596.25	604.25	600.625
C17	619.125	624.25	620.875	627.75	621.125	620.75	620.875	618.625	630.875	619.625	619.125	620	624.75	627.75	619.5	624	622.5	618.75	626.25	618.625	618.125	619.625	620	620.625	621	617.25	618.5	626.5	617.875	620.375	615.875	619.375
C18
C19
C20	525.875	521.5	521.625	523.375	516	520.625	520.625	518.875	524	518.625	518	523.5	525.625	524	526.375	519.5	523.125	520.5	518.875	519.125	526.625	519.375	519	526.25	522	518.875	526	528.625	523.25	520.75	517.125	520
C21
C22
C23
C24
D01	639	634.25	637.875	633.5	645.25	639.625	638.75	636.125	641.375	634.125	638.125	642.375	636.25	644.875	633.75	634.75	637.75	646.625	632.625	639.25	638.875	640.25	646.75	641.25	634.25	634.875	637.625	638.875	638.5	644.625	635.25	638.75
D02
D03	575.875	572.875	572.875	576.25	569.125	572.875	580.125	575.5	574	574.375	571.75	582.125	576.625	574.25	574.5	571.5	575.5	578	572.375	581	573.5	570	576.25	582.5	578.5	583.25	579.5	577.5	572.875	576	573	578.625
D04
D05	640.5	627.75	628.125	635.125	637.5	633.75	634.875	639.625	628.625	633	632.625	637.625	634.625	631.125	633.25	635.75	631.125	632.875	634.25	630.875	637.25	634.375	627	630.5	634.75	632	634.75	635.625	636.5	632	630.5	632.75
D06	623.625	626.125	626	627.25	623.125	622	621.75	627.75	629.5	622.875	623.875	625.875	621	629	626.25	623.25	624.125	619.75	624.125	623.125	621.375	623.25	622.875	626.625	622.25	627.5	620.75	621.75	625.625	626.25	626.125	628.375
D07
D08
D09
D10
D11	603.375	606.25	604.625	603.875	605.875	601.875	601.375	601.375	600.625	604.75	598.25	606.125	605.25	598.875	600.5	607	601.125	602.5	599.5	599.25	609.75	606.375	598.5	607.5	605.25	603.25	607.625	611.5	605.25	608.25	603	607.5
D12	624.75	630.375	617.375	629	627.875	622.75	630.875	629.125	625.875	630	630.875	627.875	626.125	629	624.75	625.375	624.875	629.25	632.625	631	632.75	628.875	625.625	624.25	627.125	622.625	628.375	627.5	625.875	630.875	628.25	619.625
D13	613.25	611.375	607.5	613.125	601.375	603.5	612.125	607.25	610.125	610.25	609.125	608	606.75	610.25	607.25	608.5	606.5	606.875	606.25	613.875	615.5	615.625	606	610.875	613.5	605.125	612.5	612.25	612.875	608.25	612.25	607.375
D14	523.25	521.5	518.125	520.75	516.75	520.625	523.375	520	524.75	521.375	523	519.125	515.5	520.375	526.25	524.375	519.375	521	527	523.875	527	523.625	520.375	521.75	517.875	513.5	526.25	519.125	522.625	524	520.875	520.375
D15
D16	584.75	585.125	583.875	583	584.25	583.625	582.5	588.125	583.75	590.125	580.875	589.5	590.125	585.125	587	585.875	585.5	588	588.125	587.625	589	585.75	587.875	589.625	589.75	579.625	587.75	585.25	584.125	586	586.375	587.75
D17
D18	620.75	619.375	615.25	620.875	617.5	625.125	619.875	617	616.375	616.25	614.875	615.75	620.25	618.75	618.125	617.25	624.25	618.125	620.125	618.25	616.375	619.25	623.375	620.25	619.75	617.875	625.25	619.5	628.75	621.25	612.125	618.875
D19	607	608.5	608.25	608.375	607.75	602.5	607.375	607.875	615.25	614.125	608.375	606.625	614	614.375	609.375	606.125	610	617.25	605.375	610.75	613.5	614.875	609.5	611.125	609	608.375	607.375	609.25	612.75	611.75	609.625	610.375
D20	616.375	608.5	612.375	621.5	618.5	612.25	619	610.25	614	612.375	615.5	617.25	612.75	611.75	614	609.125	613.75	614.125	613.625	614.375	611.125	612.75	613	616.375	617.375	608.75	610.875	619.125	614.5	613.25	616.125	610.25
D21
D22
D23
D24
E01
E02
E03
E04
E05	647	648.375	643.625	644.25	642.625	642.625	644.375	647.5	649	653.875	648.75	643	644.125	647.25	649.625	644.25	643.375	648.875	645.75	649.125	651.625	654.75	648	649.625	651.625	647.875	648.625	647.75	644.875	652.125	647.25	650
E06	593.625	600.875	596.5	593.375	593.625	597.125	596.625	595.25	593.5	595.625	599.75	598.5	599.75	604.125	594.75	594.625	593.125	594.75	600.375	595.625	600.125	601.25	595.75	596.625	595	593.75	598.875	598.375	595.5	598.875	598	596.875
E07
E08	687	696.125	687.75	686.25	692.25	684.375	682.875	688.625	686.625	685.875	686.25	688.875	693	679.5	682.5	684.75	684	688.125	691.5	686.5	690.125	687.25	688.625	685.75	687.75	686.25	693.625	698	685.5	692.875	689.625	682
E09	618.25	625.875	630.75	625.125	628.875	629.25	624.5	627.625	629.875	624.5	620	627.625	632.125	634.25	624.625	624.25	629	626.375	630.625	624.125	626.625	622.25	624	630.625	627.875	630.25	624	629.75	627.625	625.375	626.875	622.25
E10	576.5	578.75	588	587.5	581.5	588.5	582.75	591.125	589.375	584.25	583.625	587.75	591.25	591	588.625	590	587.625	586.75	588.75	587	597.125	589.25	585.25	590.25	589.25	585.75	581.5	589.375	583.125	591.75	592.125	590
E11
E12	608.5	614	612.125	612.875	609	605.625	614.125	611.875	619	612.375	612.625	607.5	616.625	610	611.375	606.25	613.875	612.625	615.375	607.125	617.5	610.75	613.5	611.5	606.25	610.625	612.875	613.375	607.75	609.875	613.875	612.875
E13	624.125	629.625	624.25	630.125	627	622.375	628.625	624.125	618.25	626	627.25	625	629.875	626	626.375	621.125	629.5	623	623.875	627.375	620.875	624.875	621.75	624.25	624.5	624.375	622.25	621	625.5	623.125	623.875	621.125
E14
E15
E16	626.25	625.25	625.75	626.125	624.375	629.5	623.625	628.5	629.625	627.125	625.125	626.125	627	625	629.125	627.625	632	627	619.25	623.625	623.75	625.75	630.875	630.625	623.75	629.75	624.125	626.875	629.125	623.875	624.875	625.875
E17
E18
E19
E20	501	503.875	503.5	500.5	496.625	500	503.75	502.5	496.375	502.75	500.125	500.625	496.75	499.75	502.75	502.375	500.625	502.5	498.5	500.625	494.5	499.5	492.875	494.75	498.25	500	496.25	499	501.375	498.875	498.375	501.75
E21
E22
E23
E24
F01
F02	502.375	499.875	504.25	502.125	503.875	506.875	505.125	502.375	503.75	503.75	499.375	506.625	504.625	510.375	503.125	507.25	508.25	510	501.125	509.125	501.875	509.25	508.75	509.625	503.625	499.625	501.875	510.5	502.25	502.5	505.125	501.75
F03	619.25	623.25	621	621	618.5	623	622.875	624.875	621.125	624.375	622.875	614.875	622.25	614.5	626.75	611	617	614.875	613.125	619.125	615.5	618.25	618.625	620.75	612.5	618.625	618.375	619	618.5	611.375	613.375	616.625
F04	614	613.375	610.25	607.625	609.125	608.375	612.375	610.75	614.125	618.125	612.5	616.75	608.875	610.375	614.125	608.75	611.75	611.125	612.125	611.625	609	613.125	617.875	613.125	608.375	609.25	607.125	604.25	606.625	614.375	608.875	612.125
F05
F06	588.125	581.75	583.625	584.75	586.25	584.875	584	584	580	586.625	588.5	585.125	585.25	581.375	587.25	593.25	579.125	585	584	586.125	587	582.625	585.875	584.75	587.75	583.5	579.125	586.125	586.25	585.625	580.25	584.25
F07
F08	612.625	612.125	611.875	615.75	615.625	616.5	616.125	620.25	611.75	615.75	617.625	616.25	617	617	607.75	618.375	615.25	617.125	616.5	610.625	618.125	609.625	616	611.125	617.25	611.75	613	612.25	608.375	613.25	613.875	611.625
F09	581.375	575.25	579.125	577.375	580.375	580.875	577.375	580	578.125	582.125	577.625	583.125	574.125	578.5	574	578	577.875	581.625	576.75	575.125	574.625	582.625	574.75	574.375	577.375	576	582.25	580.375	583.5	577.875	577.625	572.875
F10	562.375	565	562.625	561.5	559	556	561.25	558.5	559.5	558.125	555.875	564.375	566.125	555.875	559.375	556.625	552.125	554.75	563.625	554.875	558	548.75	559.5	558.25	555.375	558.5	558.25	560.125	559.75	557.75	556	557.75
F11
F12	623.625	622	619.375	619.125	619	621.875	612.625	615	621.875	614.625	617.375	618.125	618.25	622.875	618	621.125	618.25	620.875	617	622	617	612.25	623.75	622.25	621.75	622.125	618	617.25	618.625	617.875	616.75	619.375
F13	592.25	598.875	590.125	603.125	593.875	597.25	598.5	600.875	592.625	598.75	598.125	592.375	591.5	599	592.5	593.25	592.25	586	592.375	594.875	590.625	593.875	592.625	600.375	593.875	599.5	598.875	596.625	592.375	592.625	595.625	593
F14
F15	628.625	634.375	628.625	627.625	629.25	633	628.375	631.625	632	632.5	630.25	632.125	629.25	631.25	633.875	628.875	627.25	632.375	632	628.125	636.5	628.375	628.25	633.375	632.375	629.25	629	630.25	631.875	623.25	631.25	627.375
F16	685	693.5	693.5	691.125	695.375	686.625	695.875	689.375	694.75	693	689.125	686.5	690.625	684	680.25	691.875	689.875	695.375	693.375	696.75	690.75	693.625	688.375	695.875	687.875	692.625	688.25	694	688.125	696.5	690.125	687.75
F17
F18	625	628.625	635.75	627.125	626.625	628.875	627.5	627.125	636.25	628.625	629	630.25	629.375	631.125	631.375	635.25	636.5	638	628.125	629.25	632.125	631.375	628.75	627.375	630.125	634.5	630.125	637.375	629	626.625	637.375	632.75
F19	617.375	616.875	613.875	613.75	617.375	618	613.5	617	619.25	617.375	613.125	619.75	623.75	616.75	622.875	613.25	620.75	615.875	619.625	615.625	616	616.875	620.25	613.625	618.875	617.5	616.125	619.75	616.875	615.25	623.625	615.125
F20	636.375	636.25	637.75	635.75	637.75	640.375	641.125	636.875	638.25	637	635.25	641	641.5	640.875	642.375	637.75	634.5	643.625	635	643.25	643.75	635.625	639.25	640.625	638.375	637.5	635.125	646.5	644.75	635.125	635.5	648.125
F21
F22
F23
F24
G01	623	628.5	627.875	625.25	628	620.5	623.875	623.625	622.25	626	623.75	624.5	627.5	622.75	619.875	624.125	625.875	623.875	618.25	617.375	623.875	625.25	626.375	620.625	619.125	625.875	622.875	619.25	624.5	624.875	620	626.375
G02	627.5	627.125	624.375	633.375	622.625	632.25	629.125	633.125	630	626.25	625.25	630.75	623.625	629.125	628.75	623.625	625.75	628.875	624.75	627.25	627.875	626.375	626.5	628	622	620.375	626.125	620.875	626.375	629.625	623.5	626.625
G03	637.75	629.25	630.5	634	642.875	637.25	633.5	637	635.5	639.875	639.625	628.25	633.125	635.875	626.875	636.375	629.875	627.375	639	636.375	638.375	634.5	635.75	634.875	638.25	629.75	637.5	639.375	631.75	633.75	629.625	634.625
G04	598.875	598.5	600.375	596.5	602.125	600.125	601.875	597.75	597.375	604.125	602.75	601.75	599.25	601.75	600.875	602.75	597.25	597.375	604.25	601.625	602.375	596.5	601	598.625	600.75	599.625	607	601.625	598.75	600.375	596.875	599.625
G05	601.25	597.375	605.5	602.5	601	603.125	597.25	604	600.75	600.5	597.125	605.125	597	598.875	597.5	604.25	602.125	603.125	596	597.125	598.125	601.625	601.375	608.375	601.75	603	603	598.625	599	594.375	600.375	602.375
G06
G07	579	574.875	577.5	578.75	579.375	580.25	578.75	578.5	579.875	579.25	579.375	576	582.25	582.75	577.75	582	580.125	574.25	569.875	577.375	577.75	575	576.75	574	579.375	576.75	576.25	578.75	583	574.5	577.75	570.125
G08	617.875	612	620.5	621.875	621	609.5	619.375	619	610.875	620.875	619	617.375	618.5	618.5	616.75	621.25	615.75	621.75	609.25	619.75	620.625	619.25	619.375	620	620.375	620.25	620.375	625.625	616.75	619.625	617.875	617.875
G09	635.875	627.25	627.875	626.875	635.125	632.375	633.125	631.75	635.875	628.5	631.625	635	638.625	630.125	636.875	635	635.25	634.5	634.875	629.875	629.75	633.75	629	635.5	629.25	632	635.875	624.875	637	632.875	637.75	624.625
G10	612.25	616.5	609.75	613.625	616.625	618.625	617	614.25	623.625	614.5	617.375	620	618.75	614	621.5	614.5	616	618.5	618.875	621.875	611	618	616.75	618	615.875	617.875	617.875	618.625	617.375	623.375	605.5	617.75
G11	650.375	646	637.875	643.5	648.625	641.5	645.625	649.875	638.625	644.25	646.25	641.25	649.25	639.625	649.125	642.375	652.5	644.625	640.5	641.25	643.75	641.875	647.75	648.25	640.25	645.5	642.125	638	650.625	647.75	643.5	641.625
G12	468.375	469.125	468	471.375	469.625	467	465.375	470	463.125	469.25	468.25	467.375	466.875	467.375	468.75	467.5	470.375	467	464.625	467.875	473.375	467.625	465.75	464.875	468	467.75	462.375	466.375	466.75	466.25	468.375	467
G13
G14	558	554	560	565.75	561.5	557	560.75	560.375	554	559.375	556.125	562.75	563.625	565.625	558.625	564	560.75	556.875	555	560.5	556.5	556.25	555	558.375	559.125	565.125	560.125	560.25	560.875	553.375	561.875	562.25
G15
G16	627.5	631.75	631.625	632.125	631.625	634.875	631.875	630	625.875	633.75	630.625	638.75	634.875	636.25	631.5	629.75	629	631.375	636.375	638.625	632	631.125	630.875	636.75	631.375	634.25	633.875	634.625	635	628.875	634.125	635.875
G17	601	604.125	603.625	600.125	592	597.875	598.25	604.375	600.25	604.25	601.375	600.875	603.875	599.125	596.5	598.875	595.625	607.25	596.75	598.875	601.125	602	599.875	604.625	606.5	596.5	593	606.625	605	599.75	596.75	599.25
G18	588.375	594.625	597.75	589.25	588.625	592.25	589.875	593	585.875	586.875	588.75	590.75	591	590.25	586.5	589.625	584.125	586.25	586.625	586.75	587.875	593.625	588.75	589	590.5	591	598.5	583.5	590.5	589.125	592	585.25
G19	619.125	615.75	616.25	620.5	619.125	625.625	623.75	623.375	617.625	624.125	625.5	625.5	624.625	625.75	619.5	627.875	624.5	621.625	618.25	620.25	625.5	627	626.875	623.375	623.625	623	622.375	625.75	616.375	620.5	626.5	622.75
G20	626.25	624.375	626.875	623.375	627.75	620.5	624.625	626.875	622.25	623.375	628.25	625.875	616.875	625.375	620.875	630	630.625	629.75	628.5	628.25	626.125	622.25	629.125	624.375	624.5	626.5	625.125	636	622.125	619.625	624.5	632.75
G21
G22
G23
G24
H01	637.125	629	637	639	638.875	634.75	639	637.375	630.125	639.375	638.625	637.25	635.375	630.75	639.5	638	636	635.75	633.5	626	636.5	639.5	638.375	632.25	636.5	633.75	638.75	636.75	633.625	640.75	634.625	633
H02	647.75	641.5	647.125	646.625	652.125	649.25	651.25	639.375	650.625	645.125	640.375	642.25	648.75	644.625	649.875	639	647.25	645.625	649.375	644.125	646.125	646.25	649	651	640.625	654.25	644.375	645.375	645	649.125	647.75	652.875
H03	624.875	629.375	627.5	626.125	627.875	632.5	621.75	628.375	626.5	628.75	628.625	629.875	632.625	623.75	627	626.125	625.75	628.875	621.5	622.125	624.75	629	628.25	629.5	629.375	622.125	623.875	624	623.875	620.125	624	628.875
H04
H05	640.125	633.5	636.75	638.625	636.125	635.125	631.375	643	631.5	636.75	638.875	637.875	637.25	635.625	637.25	641.625	639.875	644.875	640.125	640.125	642.125	638.75	642.375	639.75	637.375	637.625	640.375	635.875	639.875	642.25	634	643.375
H06
H07
H08	645.375	643.125	644.125	644.5	644.5	652.375	648.625	646.375	647.375	647.125	651.625	648.375	646.75	655.125	648.875	653.875	644.125	650.375	650.625	649.25	648.375	648.25	646.75	644.375	648.375	649.125	652	650.5	646.625	643.5	644.625	646.75
H09	627.75	636.75	628.125	628.625	633.625	630.625	630.375	629.25	627.875	622.75	631.875	629.875	632.625	627.375	631.5	629.125	629.875	627.375	630.375	636.25	626.5	626.375	635.625	626.25	630	632.875	631.375	624.75	627	631.75	628.125	627.25
H10
H11
H12	651	647.375	646.5	644.125	648.375	652.25	645.25	648.5	646.875	642.75	651.625	644.125	648.625	650.75	643.875	649.625	642.375	646.375	647.375	651.25	646.5	649.25	640.625	643.875	645.625	641	651.625	651.875	646.75	648.125	653.375	649.125
H13	634.125	628.25	639.25	627.75	640.375	639.125	631.375	635.125	634.875	634.25	633.75	633.5	632.375	632.375	630.25	631.375	629.5	632.75	634.5	630.5	636	629.875	631.125	634.625	627.875	633.625	635.375	633.25	636.375	630.375	632	630.5
H14
H15	486.625	491.375	485.375	489.25	487.875	487.25	489.875	491.75	486.625	489.25	484.5	490.875	488.625	487.875	490.375	491.5	492.5	490	484.375	485.75	492.125	490.375	488.25	484.875	489.875	489.5	487	489.875	492	484.75	491.125	491.125
H16
H17	601.25	603.875	600.25	614.5	605.125	608.875	604.25	604.75	604.625	607.625	607.625	609	606.5	610.625	606.125	608	602.75	610.25	606.5	601.875	606.75	609.25	608.625	600.25	613.25	610.125	608	608.875	608.125	611.375	602.875	612.875
H18	643.75	641.25	647.875	646.5	644.875	644.625	645.625	648.375	636.875	641	641.375	639	643.625	636.75	643.25	647.75	648.25	645	646	644.375	640.125	642.875	641.375	649.875	646.125	643.25	641.25	641	648.125	639.25	641.125	639.625
H19
H20
H21
H22
H23
H24
I01	651.25	655.5	651.125	648.375	655.75	660.125	662.125	658.25	659.25	661.875	658.5	658.5	658.25	657	657.875	662.25	652.625	655.625	652	653.375	656.625	658.125	651.875	659	660.125	655	655.125	652.25	656	656.375	654.625	661.125
I02	596.375	601.5	597.875	596.875	598.875	598.25	596.125	600.125	602.5	597.625	594.875	598	599.625	602.125	599.75	595.5	599.375	599.5	594	604.75	598.75	599.625	601.375	599.875	600.25	599.25	594.625	598.625	605.5	600.25	597.75	600.125
I03
I04
I05	641.875	635.375	639.875	646.5	640.25	637.75	644.875	642.625	645.875	644.125	645.25	641.5	645.375	644.375	638.875	638.375	645.75	642.5	640.25	651.375	637.875	640.875	643.25	645.375	646.875	641	643.25	645.75	641.75	645.25	651.875	639.75
I06
I07	640.625	642.5	634.25	643.5	644	644.75	638.75	639.125	640.875	641.25	641.375	634.875	635.375	640.375	638.625	637.125	642.625	642.375	641.5	634.875	643.5	640.625	639.875	644.75	638	644.75	645.125	642.125	641	641	635	641.5
I08	650.375	655.125	647.5	644.875	648.875	647.375	647.625	651.75	647.75	643.125	655.875	652.625	650.75	652.625	650.875	651.625	655.5	649.5	651.25	652.875	655.875	651.125	646	650.625	652.625	644.75	651.625	656.625	650.125	652.25	654.625	647.25
I09
I10
I11	604.25	612.125	613.375	611.25	610.5	607.5	616.625	609.125	617	609.25	616.375	605.25	616.25	610.25	602.625	606.625	609.375	601.25	610.625	602.625	601.75	606.25	603.375	604.375	609.125	612.25	612.25	608.875	606.625	610.75	616.125	612.25
I12
I13	620.75	621.875	618.75	626.625	620.125	621.375	621.375	616.125	623	618	620.5	620.375	618.5	626	622.625	625	623.75	624.125	623.25	626.125	627.25	621.5	625.625	629.5	629.125	626.125	619.5	621	629.25	625.75	622.25	622.375
I14	691.875	685.625	689.75	690.5	700	697.25	699.25	695.5	695.125	693	695.5	697	694.625	697.125	696.875	694	690.875	690.25	697.375	695.5	692.625	700.625	695.625	694.875	696.25	698.25	692.75	694.75	693.75	694.75	697.25	697.375
I15	544.25	547.75	541.875	544.375	541.5	548.125	538.75	534.25	539.125	544.125	544.625	547.625	548.125	545.25	542.25	544.375	540.625	543.25	543.5	547	545.875	542.625	546.125	546.625	545.375	547.375	549.25	543.125	542.875	537.375	543.25	547.625
I16	633.75	625	632.375	627.125	627.625	632.375	631.125	629.625	628.375	631.125	639.75	630.375	631	632.625	630.5	631.75	637.125	628.125	634.5	629.5	625.5	637.125	633.25	627.375	632.5	630	637.75	633.125	628.375	627.125	630.125	630.125
I17	633.75	632.125	631.375	632.625	637.125	639.125	637.75	631.75	624.75	636.875	633.375	637	636.75	630.875	640.125	639	639.25	640.125	636	639.125	633.875	633.5	632.75	631.875	628.875	633.125	638.25	633.25	633.875	633.25	639.625	636.5
I18	628.5	633.75	631	626.5	627.75	634	630.25	626.625	633.25	629.25	623.625	630.625	623.625	634	627.875	630.25	632.5	634	633	625.375	621.125	624.875	627.625	629.375	626.75	630.875	630.75	630	630.75	626.875	628.5	625.75
I19
I20
I21
I22
I23
I24
J01	611.375	614.25	617.25	617.375	616.875	611.25	612.25	608.25	611.5	611.125	619.75	609.875	613.25	613	615.125	609.625	619.125	617.625	619	612.75	614.25	615.25	618.5	613	615.5	614.25	622.375	612.75	613.25	621.125	616.625	617.375
J02	627.375	628.375	633.375	630.875	630.375	631.375	640.5	631.125	634.875	636.5	629.75	629.75	633.5	637.25	637.5	632.375	633.5	635.875	634	633.5	635	634.25	632.875	628.875	631.875	641.5	631	627.75	629.5	636.625	634.125	628.5
J03	560.625	564.25	558.5	562.125	559.625	568.125	562.875	558	560.375	566.625	562.875	564.5	570.75	565.875	559.5	563.125	566.5	563.25	562.25	564.25	566.75	563.75	560.75	562	559	566.125	565.5	564.875	565.375	565	564.25	563.25
J04	714.75	725.625	715.875	729.125	724.75	720.625	721.625	727.625	730.75	718.875	724.125	726.75	720.875	722.875	722.875	723.25	733	727.375	732.875	722.75	727	721.25	722.25	724.375	723.125	728	722.5	730.75	727.125	734	727	728.125
J05	514.875	518.125	513.75	517.25	515.875	517.875	514	514.625	518.5	520.125	516.125	516.625	518.75	517.25	517	513.125	517.75	519.125	517	514.25	516.875	518.625	517.25	517	518.25	512.5	516.125	518.25	518.75	512.875	514.5	519.125
J06	642.5	640.625	642.625	643	636.375	647.25	638.125	642.625	643.125	641.125	643.75	650.125	647.875	646.5	643.375	639	645.5	642.625	638.375	643.75	644.25	645.125	642.625	644.375	642.875	648.625	643	644.875	643.875	640.125	643.5	641.125
J07
J08
J09	643.875	642.625	640.75	638.875	639.5	638	639.875	642.75	641.875	640.5	645.125	651.75	641.25	646.25	643.75	640.125	641.875	639.625	639	640.125	639.75	648.375	649.625	640.625	640.25	646.625	647.375	642.125	643.5	637.25	644.625	646.875
J10	690	692	696.75	693.75	689.375	699.375	697.125	690.75	693.875	692.875	698.125	698	691.875	695.875	689.5	688.75	692.875	690.75	695	694.5	695.125	696.25	698.75	703.5	694.875	689.375	691.125	692.125	689.75	700.5	693.875	696.75
J11	652.75	645.875	645.625	652.375	644.125	639.125	649	651.625	651.375	650.875	649.875	647.625	643.375	642.75	649.625	651.875	651.125	649.5	647.875	647.5	650.375	648.75	649.625	651.625	648.5	643.5	651.875	647.375	646.5	644.125	651.625	654
J12	629.375	628.125	628.375	632.875	630.75	628.375	628.875	630.75	630.75	633.75	634	630	637.625	631	631.75	627.125	630.125	634.5	635.75	630.125	636	633.25	631.375	638	631.625	633.75	634.375	625.5	633.875	628.5	629.25	635.5
J13	648.5	644	649.375	645.625	648.875	642.25	646.875	651.625	643.875	641.25	649.375	645.125	644.5	643.125	647.875	644.875	645.875	645.125	651.125	647.25	644.5	646.875	647.75	644.75	645.875	642.75	643	647.75	644.125	650.625	641.125	648.75
J14	579.75	579.125	585.25	585.125	579.875	579.25	582.25	579.5	579.125	582.75	579.375	582.5	581.875	575.75	579.375	579.625	584	577.5	583.375	581	582.25	575.125	581.625	577.75	578.375	585	584.5	579.25	584.625	585.875	581.75	583.625
J15	601.25	596.375	599	591.25	603.875	599.5	601	594.375	596.125	603.125	605.625	598.375	597.375	600.75	599	601.375	605	597.375	603.125	595.875	604	603	600	595.5	600	597.75	603.625	596.75	598.5	600	606.875	598.5
J16
J17	623.75	613	617.25	615	621.25	614	615	616.375	623	617.125	616.625	618	619.125	615.125	621.875	618.75	616.875	619.375	617.875	618.625	611.875	622.125	617.75	621.625	622.375	620.5	610.5	613.125	615.25	615.875	618.25	617.125
J18
J19	664.125	663	665.75	665.625	657.25	661.625	663.625	665.125	661.625	658.625	662.125	664.5	656.5	661.75	663.375	665.625	660.125	659.75	663.25	655.875	666.25	662.75	662.875	664.5	667.125	659.625	665	661	662.75	660.5	663.75	662.75
J20
J21
J22
J23
J24
K01	618	617.125	626.125	622.25	622.625	616.75	630.5	617.875	620.875	619.875	624.75	618.375	625.75	623	621.75	621.25	626.125	618.5	620.125	616.75	626.125	623	614.625	619.125	617	615.5	621	622.75	622.875	620.25	620.375	625.5
K02
K03
K04	590.625	586.875	592.125	590.375	587.5	587.75	594.125	589	595.875	595.375	595.625	593.75	596.625	592.5	584.375	598.5	594.125	593.5	593.25	589.125	596.375	590.75	597.25	590.5	591.5	593	588.625	592.875	589.875	592.75	589.75	588.25
K05
K06	600.5	597.125	593.5	595.25	595	600.25	591.625	601.875	599.875	595.75	593.75	597.25	597.125	600.125	594.125	594.25	593.625	603.25	598.625	591.375	594.375	590.625	596.625	593.5	590.875	596.625	598.5	593.25	594.5	599.5	602.625	592.375
K07	573.375	572.75	575.125	572.125	574.5	571.125	567.5	574.125	579.375	570.5	573.375	569.5	574	572.125	570.75	571	577.875	574.125	572.25	576.875	567.875	564.5	573.875	573.75	571.75	571.5	571	569.5	572.75	571.875	575.25	568.375
K08
K09
K10	622.25	624.25	626.75	631.375	622.875	629.375	627.25	629.5	625.875	632.25	635.75	634.125	638	631.125	625.5	631.75	629	632.875	633.625	634.375	629.625	635.75	634.625	636.5	629.375	630.5	636.75	633	633.25	628.5	637.625	629.25
K11
K12
K13	623.625	622	624	620.25	623.625	626.25	622.875	628.75	623.75	632	627	626.5	627	623	625.25	626.625	625.25	632.75	623.125	624.875	619.375	627.375	627.375	619.125	623.125	630.5	624.75	627	623.75	625.375	626.125	625.5
K14	591.625	591.875	592.875	592.75	597.625	593.625	592.125	599.375	601	592.25	591.25	598.25	592.625	591.75	592.875	591.25	595.125	596	594.5	589.875	590.75	596.375	592.875	592.25	598.5	593.625	597.375	593.375	593.125	601.625	598.125	600.625
K15	667.25	664.5	663.625	667.125	671.125	668.375	668	668.5	672	665.625	664.875	667.875	670.5	662.125	661.75	668.75	664.25	669.625	672.875	669.75	655.125	660	665.125	668.75	673.75	666.625	671.25	663	665.5	669.625	669.75	668.25
K16
K17	553.25	549.875	551.75	551	550.5	551.5	549.5	550	554.375	547.625	550.375	547.625	549.25	546.625	551	543	551.25	550.625	550.625	554.75	551.5	549	550.75	554.625	545.5	547.375	542.75	548	543.625	544.75	547.25	549
K18	631.625	628.875	629	633.625	630.375	632.25	632.125	632.625	634	635.25	639.25	634.5	628	633.5	639.625	638.125	626.75	636.75	633.75	636.625	632	637.25	635.75	636.5	637	629.125	628.625	630	628.625	635.625	634.75	629.5
K19
K20	661.125	656.25	654	659.625	660	664.625	654.75	659.625	660.625	657.5	669	662	655.125	656.625	657.5	658.875	654.625	658.125	658.5	657.75	654.125	658.625	657.125	665	657.375	658.125	652.75	656.5	661.625	659.25	662	661.875
K21
K22
K23
K24
L01	454.125	453.125	451.375	454.875	461	449.5	452.75	459.25	450.5	451.125	452.125	459.25	453.25	451.25	452.625	454.875	453.25	451.5	453.375	450.625	451	453.5	450.75	454.125	456.375	453.875	453.875	454	451.625	447	451.125	450.625
L02
L03	639.25	641.25	644.375	644.5	637.625	639.125	643	645.5	646	643.625	639.5	641.375	649.5	644.375	638.625	640	649.25	639.25	643.625	645.375	640.5	643.5	637	642.875	649.125	643.875	638.25	641.5	639.375	638.75	643.75	648.75
L04
L05	670.625	664.625	666.5	666.125	673	666.375	663	665	666.75	665.875	661.25	665.875	659.375	670.875	667.375	669.625	672	673.125	669.375	667.875	669.125	666.625	675.25	668.5	674	668.125	678.125	670.25	672.625	671.625	665.125	673.625
L06	564.75	573.125	569.25	571.375	568.125	571.375	567	568	567.375	563.875	564	569.375	564.25	570.625	564.625	564.875	568.5	562.75	565.625	566.625	569.875	572	568.25	571.5	568.375	567.625	569.5	568.375	568.75	573.125	572	569.875
L07	581.75	586.125	578.375	581.125	586.625	587.75	585.875	586.5	584.875	586.75	579	586.25	588.875	583.875	584.5	583.875	587.875	585	583.375	585.875	587	585.125	582.875	583.125	581.25	583.875	583	583.625	588.625	581.125	581.75	585.75
L08	586.5	582.25	585.5	580.5	583.25	580.5	584.125	582.625	581	587.125	586.875	587.25	579.5	580.875	582.25	578.375	581.5	589.125	583.25	574.875	579.5	583.75	582.375	586.625	587.625	583.875	580.25	584.5	582.125	580.75	575.5	587.25
L09
L10	613.5	610.125	610.125	610.75	611.625	612.125	610	607.625	599.875	599.875	609.75	612.75	604.75	603.5	611.375	605.375	605.375	605.375	606.375	606.375	608.5	614.25	611.25	609.5	611	605.75	610.375	603.75	607.75	604	608.125	610.375
L11	641.75	638.5	636	640.375	636.875	639.875	634.75	636.875	637	638	640.75	637.875	637.875	639.875	633.625	637	644.25	639.75	641.125	636.875	635.625	637	638.25	642	639.375	642	640	638.625	637.25	644.625	638.5	638.125
L12	634.25	627.875	631.25	632.75	636	631.875	634.625	634.375	631.25	633.625	632.875	631.125	631.375	625.25	631.875	633.625	635.25	627.25	632.375	637.125	631.25	634	629.125	626.125	629.75	629.625	627.75	632.625	630	625.75	628.5	633.625
L13	632.375	635.75	635.875	631.375	635	635.625	639.125	628.625	639.125	631.875	637.125	636.875	635.625	637.625	636.25	641.875	636.75	639.125	637.25	635.5	633.75	632.875	637.25	634.875	638.125	634.625	631.25	632.75	639.5	631.125	638.375	639.625
L14	624.125	623.25	623.125	625.375	626.375	616.75	622.75	622.625	623.875	621.125	624.125	625.75	629.75	624.75	626.25	625.625	626	622.875	624.125	631.75	624.375	624.625	626.625	625.25	625.875	629.125	622.75	619.375	624.25	622.875	626.75	627.125
L15	662.125	659.25	660.5	662.375	658.125	664	664.125	658.25	653.75	671	659.5	653.125	664.25	661.125	666.625	661.875	656.75	667	656.375	668.875	664.5	660.25	660.875	661.75	658	659.25	658.5	659.625	653.125	657.875	655.875	662.75
L16	555.75	556	552.875	557.5	554.5	553.375	556.25	561.75	565.5	557.75	561.125	549.25	552	560.375	554.5	561.5	561	558.875	560.625	555.375	553.875	556.625	559.75	554.125	555	555.75	560.625	552.625	558	561.875	552.75	556.75
L17	653.875	654.875	657.5	656	659.375	659.5	657	660.875	657.625	654.25	655.5	651.375	658.125	658.75	657.25	660.5	658.5	661.375	652.5	655.625	658.125	656.625	659.625	654	658.875	656.375	658.375	659.5	660.875	659.375	661.875	655.625
L18
L19
L20
L21
L22
L23
L24
M01
M02	553.375	551.375	555	548	556	554.25	552.125	551.25	550.625	551.5	557.5	550.875	549.625	553.875	551.5	548.25	552	551.75	550.5	557.5	554.25	555.625	558.75	552.25	554.125	552.5	553.25	552.625	556.375	554.25	557.75	555
M03	579.625	584.125	583.625	590.125	583.375	583.625	581.5	589	588	591.875	585.375	590.25	586.125	586.875	588.375	589.875	587	579.5	582.875	587.75	585.625	581.5	590.125	584.875	586.25	590.375	588.25	583.75	584.5	589	590.625	579.625
M04	637.75	633.625	638.75	644	637.25	640.125	643.625	640.75	633.5	639.875	633.375	635.375	639.5	632.75	635.75	636.625	633.375	635.5	639.25	632.5	640.25	641.25	633.75	634.875	638.125	637.75	635.25	635.25	638.25	640.75	631.625	637.75
M05
M06	639.625	643.625	641.625	638.375	637.5	646.875	642.25	644.5	646.5	643.5	644.5	635	650.625	645	646.625	641.5	642.875	642.625	648.5	650.875	640.375	641.375	643.75	641.625	643.5	642.375	646.375	639.25	645.375	644.875	645.125	639.875
M07	628	628.25	630.5	633.125	623.375	628.5	627.75	633.75	627.25	629.75	634.5	631.75	633	629.375	629.375	625.75	629.5	633.5	629	626.875	630.125	629.875	633.25	629.125	628.125	626.75	629.75	627.625	625.25	627.625	627.75	629.75
M08
M09	626	619.375	625.375	623.125	626.125	620.75	628.25	625.75	625.875	624.25	624.375	626	625.375	623.625	628.875	632	621.25	621.75	621.75	623	630.75	631.375	623.125	626.125	623.75	624.75	622.375	627.5	624.75	627.125	621.125	624.625
M10	549.5	545.625	550.75	543.625	547	545.75	550	550.125	549	555.5	546.75	550	552.625	550	549.75	547.875	546.625	553.625	550.5	554.625	549	547.25	550.375	546.875	547	543.625	545.75	553.625	548.125	550.375	544.125	557.75
M11	576.25	579.625	574.25	576.875	575.25	582.625	579.375	582.125	577.125	576.125	579.5	582.375	585	577.625	581.75	581.75	579.125	576.125	581.875	576.875	579.375	584	577.875	582.625	578.375	577.5	583.25	580.625	577.875	579.125	579.625	582.5
M12	650	643.625	653.25	646.75	656.875	649	654.75	649.25	643.75	647.25	645.25	653.875	651.125	652.25	653	650.25	647.875	649.375	651.875	651.25	645	645.875	651.375	649.125	650.375	652.125	651.5	649.5	651.125	658.125	655.875	652.375
M13	630.875	625.625	633.375	640.125	641.25	634.75	632.375	635.75	634.125	636.375	632	635	635.625	639.125	636.125	636.75	638.125	637.125	643.25	631.75	631.75	640.875	634.25	635.875	632.375	628.125	630.5	634.75	631.25	631.25	636	636.5
M14	691.875	687.125	684.125	681.75	688.875	688.625	689.875	684.5	690.125	688.625	690.5	682.375	685.875	683.375	687	689.5	691.5	687.875	689.75	694.75	683	684.875	688.125	685.25	686.125	685	692.875	689.75	681.875	688.75	687.375	685.25
M15	553.25	560.375	550.25	553	556.5	555.25	553.125	557.5	550.875	558.125	556.25	555.375	555.875	555	553.375	555.375	551.375	550	557.5	553.75	558.375	547.375	549.75	554	554.875	554.25	555.75	551	554.875	554.25	559.125	562.25
M16
M17	675	669.875	667.375	674.25	672.875	675.25	673.25	674.875	675	677.375	675.5	670.25	673.375	679.25	676.25	674.75	673	678.25	673.875	671.5	673.375	682.875	676	675.25	676.375	670.375	675.375	674.375	683.25	673.125	672	671.625
M18	662.125	667.625	666.625	664.625	664.5	658.375	662.25	664.625	667.75	663.125	665.625	664.625	666.375	663.875	668.875	669.375	662.125	661.25	665.875	665.625	665.125	664.75	655.875	664	661.875	660.75	671.5	665.875	661.125	659.75	663.375	663.5
M19	678.25	679.25	673.125	685.875	679.25	680.125	676.875	669.875	675.5	678	681.25	674	678.25	680.25	674.125	673.75	681.25	680.25	679.125	679.625	674.625	676.625	681.5	680.5	678.875	681.25	682.625	681.875	684.375	675.75	675.5	680.375
M20
M21
M22
M23
M24
N01
N02	564	562.5	567.25	561.125	563.5	561.75	563.75	563.25	561.125	565.75	569.125	558.5	564.25	561	563	563.875	563.125	568.625	562.875	553.375	566.75	562.25	564.125	566.625	568.75	565	561.875	567.25	561.875	568.875	567.25	565
N03	671.625	670.75	679.625	676.625	672.125	675.125	670.125	667.25	673.125	670.75	678.75	675.25	678.875	678.5	675.125	670.25	673.125	676.5	674.5	675.625	673.25	672.5	675.75	676.75	677.75	675	684.375	667.375	668	675.5	671.375	677.75
N04	570.375	574.625	567.375	571.5	573.625	572.375	573.75	572.625	574	572.625	571.75	574.5	571.375	568.875	576.5	575.5	577.375	575.125	573.75	572.125	572.875	574.25	580.25	578	579	573	575.875	575.625	569.25	576.875	567.625	578.625
N05	627.5	622.875	639.25	632	635.625	629.625	629	633.875	624.75	630.75	637.75	628.875	636.625	635.625	630.75	629.625	635.625	628.5	631.25	630.375	633.125	631	633.5	628.375	631.125	626.25	633.625	634.25	633.875	630.125	629.5	631.625
N06
N07
N08
N09
N10	548.5	543.875	546.125	546.375	548.875	545.5	548.375	544.125	542.375	549.125	543.625	542.625	547	548.25	547.375	547.625	542	547.75	549.75	545.375	546	546.75	550.75	548.125	548.75	540.5	545.375	547.375	545.5	548.75	546.75	546.25
N11	648.75	651.75	652.375	647	654.5	653.125	656.25	650.875	653.375	653	650.875	658.25	660.75	652.5	655.25	655.5	655.125	654.5	652.75	650.375	651.5	657	654.125	652.875	657	655.875	656.25	660.125	652.25	654.625	660	654.375
N12	644.75	644.25	641.375	641.25	643.875	641.25	645	642.25	640.25	642.125	642.625	646.25	643.75	640	640.5	643.25	642.375	643.5	644.125	640.875	642.5	638.5	644	644.125	646.25	651.875	644.125	647.25	648.75	644.875	642.5	644.5
N13	648	653.75	648.5	656.625	652.875	657.875	661.75	648.5	655	652.375	651.875	661	651.625	657.75	657.25	647	644.375	658.125	656	646.125	654.875	651.75	648.5	653.125	649.125	653.5	658.75	653.625	652.625	648.625	660.25	651.125
N14	615.25	614.25	617	615.625	616.75	614.375	613.5	615.875	622.125	616.25	619.375	617.25	613.375	616.375	618.875	621.375	615.25	611.875	615.125	615.25	613.875	613.75	620.125	616.625	616.625	613.25	624.625	614.375	621.75	612.25	612.625	623.75
N15
N16	645.25	641	646.25	646	652.625	642.875	643.5	644.75	644.625	646.75	641.75	645.75	645.75	647.875	648.625	649.5	650.5	651.5	652.375	646.875	648.625	646	646.625	645.875	650.5	650.625	643	643.5	644	643.875	650.5	643.625
N17
N18	682.75	688.5	690.75	680	689.25	682.125	680.625	686.375	688	681.125	684	684.125	683.25	680.5	682.75	683.25	686.25	682.75	682.625	682	680.5	680.625	682	686.75	685.5	683.625	677.625	682.375	687	677.75	676.125	671.5
N19	617.375	611.125	618.25	614.25	608.875	613.625	610.875	615.625	612.25	612.25	612.375	618.5	615.5	612.375	618.25	615.5	618.75	617.25	614.375	615.75	620.5	617.25	613.375	608.25	616.875	615.625	616.25	610.875	610	613	618.375	613.75
N20	644.375	638.125	639.875	643.875	647.875	643.375	639.125	640.5	639.875	639.625	642	637.875	640.125	637	644.625	639.875	637	637.125	644.625	639.375	641.75	641.125	646.125	638.375	645.375	642.375	641.125	642.875	637.5	638.5	639	645.875
N21
N22
N23
N24
O01
O02	609.75	610.125	606	608.625	611.375	609	611.25	611.125	614	610.5	605.875	609.5	605.125	598.75	609.75	608.125	610	608.25	608.75	616.125	615.25	605.25	615.75	602.125	604.125	609.375	609.125	605.25	604.875	609.5	613	611.125
O03
O04	642.375	644	645	647.5	643.125	644.5	640.375	644.875	641.75	644.375	644.375	642.625	646.125	639.5	644.125	641.375	643	647.875	648	645.375	651.625	643.25	646.25	648.625	643.625	642	654.5	646.75	643	644.25	649	642.125
O05	697.5	694.5	690.875	696	698.375	691.25	695.75	698.125	696.375	698.125	689.5	697	694.125	697	701.125	699.75	695	692.125	691	687.75	699.25	691	696.375	694.875	690.25	690	694.625	698	690.5	702	695.375	699.75
O06	650.5	644.25	651.625	646	647.625	655.75	653.125	655.5	650.125	654.5	656.5	649.5	655	641	650.625	649.375	646.375	649.5	649.125	649.75	656.75	651.5	655	651.5	649.75	653.875	650.125	651.75	650.75	652.875	653.125	656.125
O07	647	647.5	643.375	646.125	643.75	645.25	645	653	653	647.625	651.375	646.25	645.5	653	651.125	648.375	649.5	651.125	651	649.75	645.5	648.75	646.25	649.375	647.625	649.375	656.625	651.875	651.625	653.25	645.375	647.625
O08
O09
O10
O11	661.25	660.25	662.625	660.875	654.25	663.25	654.25	666.875	661	657.875	665.5	667.25	664.375	663.25	666.875	662.875	661.5	662.25	663.125	665.75	658.75	660.25	655.5	660.75	664.375	663.5	669.375	664.75	668.25	661.375	661.75	656.75
O12	650.125	655.125	649.625	647.625	649.125	657.875	651.125	658.625	652.125	652	653.5	650.375	651.5	650.125	657.5	652.5	656.75	648.5	651.25	648.875	652.5	652.75	653	654.125	658	652.25	653.25	655.75	651.25	652.125	645.875	646.75
O13	667.25	666.875	674.5	668.75	671.25	670.25	662.625	660.625	666.125	658.375	665	665.125	667.25	672.5	673.625	667.5	669.625	664.5	664.25	674.875	672.375	671.875	665.75	672.75	670.5	667.125	663	670.875	667.25	664.5	665.5	673.125
O14
O15
O16	686.875	681.25	687.625	677.875	685.75	683.875	686.125	683.125	678.875	677.125	686.125	679.875	687.5	683.75	690.375	686	682.5	685	684.125	680.75	677.75	686	686	687.625	686.5	682.5	680.375	682	682.25	689.75	676.75	688
O17
O18	676.625	676.375	674.875	681.625	680.75	679.5	680.25	680.375	675.875	683.25	680.5	681.875	679.5	676.875	678.75	675.625	679.875	681.75	678	680.125	686.375	683.875	678.875	684.25	675.375	675.25	678.125	678.625	671.875	673.5	682.375	672.875
O19
O20
O21
O22
O23
O24
P01	692.375	686.25	687.25	694.875	689.25	691	697.875	688.75	694.625	689.75	693.625	691.375	695.5	691.375	689.875	692.375	688.375	695.375	678.5	682	690.625	689.375	689.75	690.625	689.375	688.25	690.375	691	685.25	683.25	691.875	687.5
P02	636.875	641.25	639.75	641.625	641.375	640.875	644.125	637	641.25	635.625	637.625	635	640.5	643.625	645.625	641.375	646.125	640.125	640.25	640	641.625	643.375	635.75	641.5	642.625	646.5	640.75	646.375	650.875	637.375	639.75	636.125
P03	623.375	625.5	624	622.875	620.25	617.875	625.25	623.875	616.625	625.125	618.375	626.5	619	622.25	631.375	623.375	628.25	623.125	616.875	627	625.5	624.625	628.875	620.75	625.25	618.5	622.25	624.375	621.875	621.5	620.875	627.625
P04
P05	616.875	624	622.75	621	623.875	621	629.875	626.5	634.75	622.75	622.5	618.5	623.625	621.25	624.5	625.125	627.625	624.875	630	627.625	619.625	624.25	623.375	622.875	618.5	621.625	626.125	620.875	623.75	622	625.125	624.25
P06
P07	637.75	638	638.25	641.875	634.75	644.25	642.5	644.25	638.25	637.125	640.25	639.375	641.75	643.875	638	642.125	641.125	640.125	640.625	642.75	639.625	641.25	637.75	640.375	638.375	637.375	636.75	638.625	640.375	639.75	638.5	637.625
P08	658.75	660.5	663.75	661.75	654.75	660.25	658.125	649	659.875	665.5	654.125	657.125	664	660.5	657.375	659.875	663.25	657.75	661.125	659.125	656.625	658.25	657	656.25	655.625	660.375	662.875	662.5	659.375	659.75	666.5	660.875
P09	661.125	669.5	668.625	666.625	665.75	663	668.625	665.875	666.375	671.75	662.5	672.75	675.875	669.875	665.25	664.75	666	672.375	663.125	667.625	671.25	670.625	670.75	672.875	668.125	665.625	673.75	679.375	672.5	674	668.5	675.125
P10	630.125	635.375	628.75	630.375	632.25	634.875	625.875	646.5	628.625	636.75	628.875	637.25	630.625	631.875	640	640	631.75	632.625	640.125	633.75	630.875	630	632.125	634	631.5	629.625	636.25	626.5	638.25	636.625	628.625	633.5
P11
P12
P13
P14	705	708.25	709.625	705.375	714	710.75	709.875	709.25	706.875	703	703.875	713.75	709.75	699.875	710.125	705.5	708.375	708.25	706.875	713.5	710	711.75	707.125	704.875	707.75	711.25	708.5	707	709.125	710.625	712.625	708.5
P15	728.625	731.25	727	733.25	737.5	728.75	729.875	739.625	736.25	732.75	733.25	732.5	732.625	738.5	731.375	738.375	739.75	730.875	736.25	734.25	734.25	737.5	739.75	734.875	738.75	726.5	735.25	738.75	737.375	737	736.625	740
P16	699	701.875	699.5	704.875	701.625	692.125	695.5	697.375	700.25	701	706.25	700.5	692	702.5	701.625	697.125	694.125	696.125	704.75	692.875	694.375	692.375	700.875	700.375	702.625	702.875	704.375	696.875	703	701.25	693.25	702.625
P17
P18	744.75	740.25	742.875	741.75	736.375	738	743.25	739.75	746.75	745.25	741.25	740.125	741.125	738.875	743.75	736.125	739.5	742.375	747.375	742	736.75	742.375	741.125	742	738.625	744.25	734.125	737.375	742.875	736.5	739	745.75
P19	745.75	742.375	743.625	741.25	743.25	739.625	741.875	744.625	746	738.875	748.125	748.375	742.625	744.75	742.25	742.625	743.875	746.75	747.75	748	745.625	741.25	741.875	737	741.125	742.375	744.625	742.25	738.875	736.25	744.875	743.125
P20	728.25	725.875	727.625	718	721.5	724.125	724.375	722.25	729.375	727.25	730.375	728.875	726.625	728.5	733.125	728.75	731.875	729.625	730.625	723.625	731.5	727.875	720.5	729.125	726.625	730.375	724.25	722.25	727.125	719.625	728	728.75
P21
P22
P23
P24

## Sheet: DA
Measurement	Average (Show Region Statistics)
	1	2	3	4	5	6	7	8	9	10	11	12	13	14	15	16	17	18	19	20	21	22	23	24	25	26	27	28	29	30	31	32
A01	166.85	164.8	163.95	166	167.05	163.15	162.75	163.55	163.35	161.3	167.7	165.55	164.2	161.4	164.4	165	162.85	166.85	163.85	162.95	165.65	162.55	162.3	165.7	163.95	162.45	161.85	164.15	163	166.1	161.7	164
A02
A03	431.077	439.385	430.538	403.769	422.846	439.615	436.308	425.231	435.462	453.846	438.385	430.462	466.692	433.231	436.846	429.538	436.538	417.846	436.923	434.154	431.462	398.462	426.385	432.769	446.231	425.923	431.692	440.923	439.538	432.538	432	434.077
A04
A05	519.9	527.3	516.7	523	532.2	520	511.1	516.9	502.2	502.4	524.1	512.3	530.1	497.3	517.9	513.4	516.1	517.8	520.5	523	521.1	511.5	519.2	514.2	515.5	494.1	525.2	510	504.2	525.4	510.1	528.5
A06
A07	479.333	497.111	489	471	470.444	491.333	503.444	476.667	490	466.222	467.889	468.889	485.556	477.667	484.333	492.889	491.333	493.889	491	497.667	475.333	486.667	481.111	464	481.556	482	489.889	475.556	480.111	482.667	484.556	479.333
A08	492.765	497.941	490.588	501.176	494.412	507.118	493.824	479.882	498.294	499.118	517.824	504.176	498.882	508.471	494.647	500.882	500.118	498.706	481.706	482.059	509.118	495.529	497.353	496.706	489.647	497.059	495.529	504	490.471	477.059	497.706	491.824
A09	527.4	530.2	528.8	541	541.4	523.8	535	545.6	543	529.8	534.6	533.4	535.4	525.6	536	545.4	533.2	520.2	531.6	542.4	535.4	516.4	537.6	544.4	528.8	524.6	542	531.8	523.6	522	537.6	527.4
A10	399.9	412	400.8	403.9	413.2	397.7	409.4	404.7	412.9	413.5	412.6	409.2	425.3	410	411.3	412	424.8	418.4	422.2	401.9	414.3	410.9	422.6	420.7	419.3	414.3	423.5	416.2	413.4	405.6	418.7	414.8
A11
A12	568.154	563.462	565.231	561.769	566.385	565.846	564.538	566.692	571.077	564.077	562.923	563.923	564.154	561.538	565.231	562.231	566.308	564.077	566.077	566.154	561.846	559.231	559.769	567.154	561.769	565.077	564.154	569	566.692	566.308	562.846	563.077
A13
A14
A15	496.75	488.333	480.333	492.583	492.917	492.833	478.583	490.667	499.833	493.417	479.083	488	495.917	491.667	480	490.833	500.25	489.833	486.667	494.917	498	486.583	480.417	492.833	495.417	491.167	483	490.75	498.583	485.333	485.5	495.75
A16	577.933	579.933	573.133	579.667	579	580.667	577.733	576.6	577.867	576	576.2	580	577.933	579.067	581.533	579.2	583.133	578.933	585.6	579.333	576.467	571.733	575.133	571.867	570.4	574.867	581.8	575.867	577.467	574.533	578.133	574.067
A17
A18
A19	383.25	383.875	389.625	388.875	387.125	381.125	389.25	392.125	383.375	390.25	380.875	383.25	381.75	385.625	382	385	386.5	386.5	391.5	389.625	389.875	383.125	384.875	386.625	395.625	387.875	391.375	380.375	382.625	387.125	386.625	383.25
A20
A21
A22
A23
A24
B01	320.25	340.625	359	312.125	348.5	346.875	363.25	337.875	326	308.125	343.625	341.75	351.75	320.25	321	347.75	351.5	316.5	351.5	378.5	336.875	328.625	315.75	343.25	357.375	342.125	349.25	359.125	344.625	348.875	346.875	320.25
B02	445.429	438.714	440.714	410.571	419.857	433.429	460.714	421.714	436.143	446.143	438	459.857	455.571	473.429	449.714	427.286	462.857	465.571	470	462	464.429	482.714	456.429	456.714	462.571	471.571	455.286	416.429	401.143	426.714	426	445.429
B03	583.368	566.474	558	585.105	577.632	578.789	604	560.211	557.211	578.789	576.421	563.368	574.632	580.526	572.474	584.158	578.105	588.789	579.526	596.158	568.368	583.211	585.842	552.263	591.368	557.632	578.737	577.105	562.526	586.421	572.158	563.316
B04
B05	570.87	575.957	547.826	565.261	539.304	571.478	565.348	591	567.652	547.087	561.348	561.696	568.739	567.913	556.522	539.435	557.565	565	564.522	571.957	566.826	567.13	565.087	580.391	566.609	543.783	539.043	559.522	579.261	560.13	566.652	570.87
B06
B07	590.714	615.429	606.429	609	613.714	651.857	610	607.571	624.571	635.857	619.429	622.286	592.857	640.714	632	616	618.429	634.857	625.143	617.286	633.286	574.571	606.714	620	626.857	594	606.429	624	616	628.143	646.857	629.429
B08	557.667	556.111	556.778	554.333	592.333	518.222	552.778	556.111	599.111	556.556	559.333	560.111	553.556	560.222	559.778	559.333	515.889	551.444	558.444	556.444	552.444	551.667	556.778	551	552.111	556	597.222	591.667	545.889	561.333	561	539.667
B09
B10	475.7	476.2	471.8	468.5	471.5	472.4	476.5	468.4	467.7	475.5	473.1	472	471.5	478.4	468.2	477.7	477.3	474.9	465.2	475.6	478.6	473	475.3	474.2	474	477.8	466.6	475.6	474.2	470.8	474.9	475.7
B11	478.5	480.125	478.5	472.625	469.5	472.875	473.625	471.875	475.875	472.25	469.25	481.75	471.25	468	472.25	475.625	477.875	463.875	473.625	472.625	486.5	471	472	476.125	478.625	479.75	496.625	476.625	470.5	480.625	455.625	478.5
B12
B13
B14	511.5	563.875	564.25	522.875	545.125	559.75	559.75	554.5	548.375	558.125	561.25	581.875	535.375	560.125	560	558.75	549.125	543.125	564.75	559.25	587.875	559.25	562.375	563.25	540.125	550.125	557.875	556.25	552.625	555.5	562.875	568.375
B15
B16
B17	505.556	502.444	500.556	502.556	501.556	496.111	499.333	498.778	503.333	502.889	501.222	503.222	499.556	503	506	503.444	504.333	502.222	498.778	505.111	497.222	497.667	501.333	497.111	507.556	500.667	504.778	503.667	504.667	499.333	501.667	505.556
B18	455.286	462.429	461	448.143	454.571	453.143	458.286	454.143	449.429	458.143	455	452.286	451.429	458.857	452.143	456.286	455.286	461	453.571	451.571	456.286	456.857	450	455.143	456.143	453	455.429	451.857	461.286	453.857	451.571	450.429
B19	485.714	488.714	491.857	490.714	487.429	489.286	499.286	490.143	489.857	493	493.429	488.429	478.571	491.571	496.429	493	481.714	493.857	496.286	495.286	491.429	488.143	494.286	491.857	490.857	487.714	491.571	492.857	488.571	493.714	491.286	488.143
B20	456.875	455.625	455.75	460.875	461.375	454.375	461	461.125	465.25	459.625	462.125	462.625	461.5	464.25	459.25	455	464	458.625	460.75	458.625	456.875	459.125	462.375	462.625	460.75	463.75	470.625	468.25	458.875	458.75	472.125	460.375
B21
B22
B23
B24
C01
C02	517.636	529.091	497.909	508.273	500.909	512	485.545	517.091	480.455	524.818	470.364	499.727	540.273	495.909	549.273	464.909	521.273	501.545	525.273	529.091	512.364	514.091	500.364	491.455	548.455	521.364	517	502.636	525.455	558.091	500.455	517.636
C03	494.25	505.75	520	508.5	515.125	521.25	516.375	503.5	528.625	521.375	515	514.5	526.875	527.875	529.875	524.125	511.125	525.75	529	529.25	519.625	521.625	525.25	520	491.375	521.875	526.5	518.625	507.625	533.375	520.5	517.25
C04	426.6	400.35	412.65	425.05	411.35	412.15	398.35	392.85	393.2	410.7	409.45	407.8	389.7	413	406.05	401.9	403.3	405.15	406.35	399.55	393.55	400.05	412.85	401.85	392.85	408	401.45	419.5	417.8	410.9	398.45	393.7
C05	568.455	548.364	516.091	568	523.636	539.727	533.273	638.909	539.727	547.091	520.909	550.273	583.182	540.909	535.727	564.364	518.727	546.818	528.909	523.364	560	534.364	533.364	549.636	548.545	520.091	558.455	588	546.545	530.455	507.455	568.455
C06	518.25	512.333	506.167	509.25	460	540	549.583	622.333	560.667	536.417	499.917	463.75	532.333	514.417	519.5	517.833	522.5	486.167	537.167	501	513.583	525.583	483	515.25	510.75	485.417	496.5	512.417	530.417	503.667	494.667	513.75
C07	535.9	473.5	508.9	547.6	533	509.6	512.4	526	462	478.9	529.9	533.9	531.3	578.9	517.7	520	496.9	482.1	528.5	538.5	522	523.7	527.5	533.9	512.6	560.4	543	537	522.1	481.3	530.5	535.9
C08
C09
C10	479.5	492.625	461.125	524.125	479.875	489	456.5	478.25	463.125	477.5	491.75	467.25	482.875	479.75	487.625	464.25	496.25	479	476.25	473.75	524.75	487.125	473.75	464.375	528.5	497.25	476	473.5	481.625	482	482.75	479.5
C11	542.333	542.867	536	538.267	540.333	537.267	543.8	532.667	539.8	542.8	533.8	540.8	544.067	542.6	538.533	540.533	537.6	539.333	537	543.8	548.533	546.467	535.4	541.667	544.733	539.733	540.333	544.267	540.933	533.6	546.6	526
C12
C13	481.55	478.7	474.95	476.95	475.75	474.1	475.45	478.05	478.15	474.85	478.4	477.35	475.9	478.45	477.5	476.25	477.3	479.25	479.4	482.55	474.7	479.45	478.8	476.9	481.1	481.4	479.2	475.65	480.7	479.5	477.35	481.55
C14
C15	484	481.167	489.167	482.833	480.833	482.5	489.5	470.167	481	482.833	487.167	477.333	479.833	480.667	486.167	476.667	475	472.833	488.833	468.5	481.667	483.833	483.5	487.5	482.333	468.833	483.167	487.167	519.333	482.667	479.833	486.333
C16	570.25	569.5	573	575.875	573.875	572.625	567.125	574.5	575.5	576.125	568.875	572.875	575	568.375	574.25	572.375	573.75	578.375	571.375	579	574.375	569.5	568.375	579.75	575	574.5	569	575	581.25	566.125	574.75	570.25
C17	576.571	580.714	578.714	572	571.571	575.143	575.571	574.714	573.143	578.571	579	576.143	580.286	579.429	576.429	580.429	585.286	575.429	577.714	586.571	576.143	577.286	581	577.571	581.714	585.429	584	575.143	585.143	581	580.571	582.714
C18
C19
C20	469.833	468.667	466.083	467.333	470.083	464.75	463.583	469.25	469.583	465.083	467.417	470.5	467.917	468.583	468.5	472.667	465	477.417	468.833	460.583	464.667	472.167	470.667	468.25	468.583	468	465	469	466.333	470.833	473.333	468.833
C21
C22
C23
C24
D01	382.889	370.333	369.222	360.778	360.333	343.222	351.889	358.778	363.778	378.667	332.667	345.333	327.667	357.333	365	356.889	322	341.556	345.667	382.778	360.667	356.444	376.667	346.111	383.778	329.667	372	381	355.444	359	362.889	382.889
D02
D03	517.818	480.182	494.364	490.636	517.909	556.364	502.727	511.818	545.545	514	517.909	490.364	574.091	514.273	515.636	509.091	517.182	508.455	544.545	487.273	505.818	505.091	466.818	497	502	500.636	468.909	512.455	516.545	508.818	491.636	517.818
D04
D05	526.4	527	492	540.1	512.9	504.3	523.3	522	520.7	517.7	527.6	515	513	514.2	527.1	497.3	520.9	524.6	526.4	516.9	516.8	543.4	539.9	489.8	516.5	518.3	499.8	513.1	525.2	520.3	506.3	526.2
D06	356	375.727	360.273	369.818	363.182	347.545	335.909	358.909	377.818	339.636	392.182	346.182	348.909	361.727	364.455	349.455	370.364	378.091	342.545	338.909	350.545	336.455	368.273	352.727	383.545	348.545	351.727	359.364	349.727	380.091	369.636	362.818
D07
D08
D09
D10
D11	407.444	399.333	392.556	401.111	405.444	408.222	408.222	400.444	408.778	406.333	407.222	401.222	409.556	404.667	402.111	401	403.556	408.222	407.556	406.667	405.778	405.222	403.444	410.889	409.889	408.444	401.667	404.444	408.889	406.667	408.889	411.111
D12	523.222	529.778	549.889	528.778	528.556	535.111	536.556	528.333	530.444	536.667	528.111	559.667	532.444	550.667	532.222	534.778	532.556	536	531.778	530.222	530	545.333	577.444	533.667	530.333	533.667	529.111	534.667	530.556	528.667	531	523.222
D13	558.286	543.286	546.143	552.143	553.143	550.286	546.857	560.286	555.286	549.571	547.143	556.571	553.857	556.857	543.857	545	551.571	552.857	556.857	557.571	558.714	549.714	555.286	561.286	558.143	538.286	553.571	554.857	553.857	556.286	561.571	552
D14	564.286	575.143	558.857	561.571	556.714	575.429	565.571	551.429	598.429	551	566.429	531	567.143	552	570.714	552.571	570.429	547.286	570.714	572	568.143	552.714	561.143	577.286	565.143	556	550.857	563	567.857	563.143	569	578.571
D15
D16	403.556	399.222	403	396.333	395.111	420.778	420.333	400.889	401.889	405.778	400.444	380.444	383.444	402.444	401.889	401	405	405.333	399.444	403.778	400.222	406.111	397.444	397.222	404.333	397.556	404.333	400.778	407.889	408.222	400.444	403.556
D17
D18	424.714	417.286	419.429	413	428.714	420.429	425.429	419.857	422.714	425	421.571	421.857	423.286	424	422.429	421.286	428.571	422.857	425.571	424.429	423.286	429.857	427.857	425.714	428.857	422.857	422	423	422	426	426	424.714
D19	509.167	496.167	496.833	507.167	500.833	501.333	503	505.5	501.833	509.5	499	549.333	489.5	504.5	501.167	492.667	503.667	499.667	500.833	511	517	510.333	500.333	510.667	503.5	503.333	493	507.167	498.333	508	505.333	503.333
D20	367.333	374	373.5	371	375.417	373.167	374.917	377.917	375.167	370.833	371.083	374.417	369.083	376.333	371.75	372.583	372.25	373.25	374	378.333	374.5	373.167	371.417	375.25	371.417	376.5	371.167	369.917	370.667	370.917	372.75	376.833
D21
D22
D23
D24
E01
E02
E03
E04
E05	549.333	543.444	575	514.667	542.889	554.222	522.444	534	553.778	553	560.111	551.667	534.444	531.889	552.556	567.556	556.333	596.667	542.222	552.333	562	544.889	550.111	531.667	551.889	548.778	543.556	492.333	497	558.222	565.889	549.333
E06	409.25	402.625	419.25	420	412	392.25	388	409.625	421.875	436.875	421.75	400.75	404.75	414	400.5	439.5	430.375	396.125	413.75	416.625	404.125	419	418.375	418.125	410.25	427.625	394.375	412.375	397	419.875	396.5	409.25
E07
E08	688.667	683.333	623.667	647.5	674.833	672.833	665.5	666	682	703	676.667	672	695.333	639.833	662.167	672.667	686	693.833	623	674.667	681.167	685.833	667	683.333	676.833	682.5	668.833	681.833	675.5	681.5	659.667	677.333
E09	484.25	488.75	493.75	499.25	491.25	486	488.25	490.875	483.875	489	491.75	491.75	487.25	469.25	499.5	501	493.75	463.75	496.25	496	496.75	484.375	493	495.375	457.625	483.375	486.875	490.875	491.875	488.5	485.375	484.25
E10	453	460.286	420.143	444.143	436.286	427	404.857	426.714	402	409.143	437.429	462	441.143	425.857	425.429	428	439.429	427.571	433.429	409	452.571	436.286	446.143	446.286	444.286	423.429	440.143	443.143	443.429	438.286	443.143	453
E11
E12	446.857	484.286	429.571	453.143	452.857	419.429	448.429	448.857	447.857	455	446.571	445.571	455.857	443.571	447.571	448.286	440.429	451.429	450.714	439.857	418.286	448.286	449.857	507.143	422.429	449	448.429	440.143	447.143	442.429	438	430.286
E13	451.25	447.05	442.75	440.5	446.8	452.2	447.45	450.45	443	452.15	444	448.15	445.25	446.6	448.75	443.05	446.35	449.7	442.45	446.85	440.4	444.8	455.95	442.55	446.3	445.95	448.85	443.85	445.65	450.5	450.4	448.1
E14
E15
E16	509.286	495.571	487.857	495.714	505.143	496.429	501	496.143	494.571	498.429	495.429	498.857	493.571	526.429	490.714	495.571	495.286	493.714	506.857	501.429	494.143	497.857	489.714	497.143	506	478.857	488.857	501.143	503.286	479.429	491.714	509.286
E17
E18
E19
E20	332.9	332	338.3	333.7	334.4	333.1	331.5	333.8	334.4	335.9	331.8	332	333.7	337.3	329.4	333.9	333.7	333.8	332.7	326	334.6	335.1	331.7	332.9	334.2	335.5	328.9	334.3	330.9	334	335.2	332.9
E21
E22
E23
E24
F01
F02	565.947	541.947	583.632	572.789	579.737	555.737	551.158	552.158	555.474	597.474	575.158	567.316	573.421	551.421	592	583.263	580.474	560.526	588.684	588.789	567.684	568.158	568.842	571.579	555.105	568.316	566.368	576.053	581.368	549.105	584.105	565.947
F03	479.5	595.7	561.2	544.9	542.3	563	572	555.3	558.5	530.8	537.3	551.4	545.3	577.4	553.6	537.8	545	535	588.8	560.5	579.6	570	560.8	543.2	537.4	573	564.1	512.3	566	563.6	531.7	479.5
F04	527.278	502.222	513.889	511.389	498.833	533.278	523.611	524.444	490.111	496.222	529.722	526.833	515.333	522.444	534.667	507.778	516.667	528.389	507.833	505.111	511.611	495.944	491.167	523.389	525.222	538.167	506.833	533	522.056	510.333	515.722	513.111
F05
F06	295.778	281	274.667	274	268.556	284.444	273.889	278	288.778	297.778	294.111	276.222	283.667	272.889	274.111	272.222	262.444	274.444	281.667	271.111	274.778	287.333	270.444	273.667	284	291.111	266.556	264.333	259.778	283.667	267.444	295.778
F07
F08	558.5	526.3	539	547.8	500.1	546.5	539.5	538.8	510.8	499.2	539.6	524.9	523.3	547.9	546.2	550.3	508.4	539.3	557.2	544.3	551.2	550.9	543.4	541.7	530.1	544.7	548.7	539.3	534.8	533.6	575.8	543.1
F09	476.438	458.562	474.375	471.125	457.625	466.438	465.062	460	495.938	464.562	478.312	470.5	446	466.938	470.25	467.812	491.375	454.875	477.062	472.562	473.312	469.062	467.938	474.812	465.312	457.375	477	478.875	459.625	464.875	474.938	476.438
F10	476.364	463.545	457.818	458.455	466.364	468.182	445.182	458.545	448.636	462.545	469.727	464	452.818	458.182	456.636	462.364	440.091	473.909	468.545	469.182	440.909	464.545	436.364	464.909	450.545	450.273	455.273	462.091	473.727	462.091	473.545	476.364
F11
F12	528.643	532.214	533.286	530.071	528.929	523.143	536.286	522.857	530.357	532.571	533.286	526.5	521.071	534.571	520.286	530.429	530.5	529.714	536.143	538.857	516.929	530.429	533.214	523.929	532.786	534.857	525.214	523.643	542.5	537.857	530.643	523.429
F13	551.889	606.222	554.222	562.444	549.333	558.889	563.333	563.444	561.667	556.778	563.889	558.111	562.333	559.889	561.778	562.778	557.778	559.667	551.222	551.556	560.222	559.556	533.111	539.556	579.889	558.667	555.556	554.667	573	554.667	556.667	551.889
F14
F15	529	531.571	530.143	522.714	528.286	538.429	537	525.857	512.143	501.143	524.143	525.857	528.143	536.286	530.714	506	471.714	534.143	536.857	516.571	505.857	535.571	522.286	552.286	527.143	533	527.714	529.286	548.429	532.571	535.714	532.429
F16	505.778	499.556	500.556	504.778	499.556	501.111	500.333	504.111	498.444	502.444	500.333	504	502.222	501	499	501.222	507.111	485.444	500.556	504.444	503.444	504.889	499.667	502.222	509.333	499.667	501.889	497.333	500.778	502.444	499.889	505.778
F17
F18	443.286	445.857	443.143	451	437.857	446.143	445.286	447.143	443.429	446	449.571	441.143	445.571	447	456	443	439.429	449	443.286	444	439.429	452.714	441.571	436.429	438.857	445.143	452.714	448.429	436.429	446.143	437.857	443.429
F19	517.364	523	519	516.727	513.091	524.364	517.545	518.364	517.909	519.455	516.545	522.636	527.455	520.909	514.818	517.636	521.545	518.091	515.818	516.545	528.818	520.273	518.091	512.818	523.727	523	518.182	518.818	517.273	517.909	514	512.727
F20	505.75	509.25	509.85	508.6	507.3	508.05	505.5	508.9	508.2	507.8	508.7	510.95	506.75	510.7	507.65	510.15	509.05	515	506.1	507.05	507.35	508.9	509.3	508.9	508.9	502.1	508.95	507.05	508.6	510	504.05	505.75
F21
F22
F23
F24
G01	489.308	483.462	465	442	469.462	460.846	488.538	455.769	509.462	474.615	459.692	464.615	476.308	454.769	465.692	483.846	484.615	497	438.692	476.308	477.308	481.692	491.385	472.385	471.385	480.231	480.923	491	473.615	466.462	435	482
G02	370.4	384.3	376.7	344.6	379.5	376.9	371.7	353.4	373	374.4	384.8	379.8	339.9	387.3	380.6	368.3	386	371.3	386.6	388.5	378.4	369.7	365.9	375.6	379.8	386.3	380.3	387.8	379.9	369.3	358.5	384.5
G03	505.833	525.667	517.167	536.75	443.417	477.75	466.333	502.417	514.167	509.583	555.5	544	512.333	571.917	461.667	479.5	499.25	604.5	518.667	506.333	526	513.333	502.667	489.833	456	547.667	499.083	513.167	478.083	485.083	454.083	567.833
G04	530.667	542.238	505.143	535.81	541.429	538.286	534.762	541.714	528.286	545.19	531.857	545.381	526.619	533.571	545.048	548.238	540.238	534.952	546.381	531.81	546.571	530.524	534.952	499.095	545.762	546.143	551	542.667	548.667	528.333	537.381	530.667
G05	523.429	512.5	505	475.571	506.214	494.429	498.357	514.214	516.929	524.429	513	492	505.286	495.929	467.5	512.143	491.643	499.714	505	500.643	460.286	470.143	496.643	501.643	480.929	465.714	490.286	515.5	511.286	533.286	495.571	523.429
G06
G07	544.889	538.889	529.778	542.556	531.444	569.667	531.333	535.444	543.556	577	531.778	529.667	489.111	535.778	550.778	533.778	530.556	540.556	540.667	534.778	536.222	537.111	522.778	512	538.889	583.333	534.111	546.889	543.667	533.778	491.889	534
G08	499.167	491	498.444	504.278	495.389	495.611	487.667	496.944	496.056	500.389	491.778	499.167	499.111	501.444	489.667	495	494.778	504.778	494.778	482.556	497.944	510.111	497.056	490	489.222	497.333	487.444	485.944	483.222	502.167	492.167	499.167
G09	547.833	560.083	546.833	555.5	555.083	561.167	550.5	549.583	549.25	557.917	552.833	539.083	543.5	559.833	554.167	551.833	554.667	556.25	557.833	556.167	553.917	556	554.417	556.833	550.833	555.667	553.417	548.75	551.75	547.667	555	551.5
G10	506	516.917	516.917	548.75	505.083	520.417	500.833	538.917	510.083	532.5	513.833	522.5	511.583	528.25	523.333	553.583	565.417	516.25	513.417	532.583	505.75	526.417	541.75	505.917	544.667	534.917	537.417	559.833	522.917	528.083	511.583	506
G11	574.444	577.444	567.333	565.111	591	570.889	570.111	570.889	579.667	566.556	568.667	563.889	576.111	576.444	571.333	574.667	579.222	582.111	571.556	569.667	566.333	577.778	578.111	566.778	566.667	577.444	575.111	569.222	571.111	581.667	572.111	551
G12	503.375	510.375	512.25	509.25	510.75	509.625	511.625	511.375	507.875	509.625	511.375	506.375	506.5	508.25	504.5	509	502.875	513.375	506.75	509.125	503	507.625	509.25	502.625	509.5	510.375	514.75	512.25	504.125	515.875	507.625	509.125
G13
G14	520.429	518.714	519.429	526.071	520.286	522.786	526.786	529.786	522.786	519.143	526.429	526.857	506.5	545.286	522.643	524.929	522.071	521	527.143	524.214	522.143	524.786	529.143	523.714	523.571	521.857	527.357	525.857	524.214	521.429	527	524.5
G15
G16	515.455	516.091	524.273	522.273	520.455	521	518.727	526.364	519.909	518.364	516.364	523.727	526.182	515.909	520	518.364	522.727	520.091	515.364	513.818	527.545	518.182	518	510.091	532.545	523	514.545	507.909	521.182	523.727	515.182	513.545
G17	524.778	530.111	531	532.222	527.222	530.889	531.444	526.778	524.889	530.111	531	530.222	529.556	526.111	533.111	531.556	531.556	535.556	520.889	537.444	533	529.667	526.556	529.667	532	532.222	522	532.889	532.222	530.667	526.444	535.111
G18	576.385	582	580.154	577	577.923	578.462	576.308	577.308	566.923	572.923	564.846	583.692	569.923	572.692	567.538	573.923	568.769	583.615	571.846	581.077	575.154	578.615	576.308	578	575.923	578.308	577.385	570.923	578	573.462	581.308	576.385
G19	439.538	441.154	437.231	436.615	434.692	436.538	438.308	435.846	435.385	440.231	440.615	439.846	437.692	447.615	438.692	437.231	438.692	437.308	439.538	437.385	442.231	438.231	439.231	439.154	439.846	438.692	440.385	441.308	441.231	439.769	444.154	438.769
G20	499	496.5	505.667	504.833	494.667	493.667	502.833	507.167	496.667	506.5	517.667	554.833	497.667	502.333	500.167	492.5	490.5	506.833	502.833	499.667	491.5	503.167	511.167	500	486.333	510.167	510.333	495.167	487	508.167	491	492.167
G21
G22
G23
G24
H01	433.8	446.4	429.6	464.333	427.4	428.733	442.733	436.733	435.933	447.8	438.467	438.533	435	436.867	435.933	467.067	451.067	452.133	415.867	434.533	444.467	431.733	433	433.933	425.267	450.533	432.867	450.333	437.867	430.4	435.067	433.8
H02	591.9	609.1	589.8	587.1	591.2	607.8	591.6	548.5	582.8	584.7	581.6	598.1	581.4	600.5	582.6	583.4	582.6	585.2	587.5	599.2	602.3	589.7	609.7	587.4	596.6	613.8	600.1	596.5	607.9	577.1	578.9	591.9
H03	511.9	487.3	469.9	478.3	502.5	492.5	476.9	508.3	481.1	496.7	481.3	464.4	495.4	487.3	528.7	491.7	483.4	485.3	457.3	488.3	495.3	532.3	482.6	482.8	502.9	448.4	492.9	486.7	498.5	488.3	487	510
H04
H05	490.083	497.667	560.917	502.333	500.75	512.583	478.917	488.667	490.25	500.25	491.083	490.25	477.667	480	516.167	502.917	481.083	480.917	491.5	512.25	490	490.75	497.917	501.917	525.583	457.417	493.25	491	541.25	492.833	501.917	490.917
H06
H07
H08	470.154	473.231	470	464.385	459.385	471.231	473.385	466.462	456.385	463.846	467.769	454.462	450.923	453.769	455	460.615	456.615	463.923	466	455.077	448.077	468.769	465.615	458.769	466.308	472.462	466.692	466.462	474.231	467.923	468.692	455.077
H09	531.75	544.375	530.75	544.75	542.25	548	533.75	539.125	548.125	540.625	535.125	541.75	520	535.625	542.125	539.875	540.875	534.5	532.5	550.875	543.625	530.75	542.125	546.125	587.375	467.875	545	540.375	529.25	520.375	541.875	546.375
H10
H11
H12	578.667	574.889	569.778	564.333	571.111	548.556	569.667	566.444	559.222	566.778	564.778	579.111	565.556	565	596.778	559.889	564.444	574.556	573.889	571.889	564.667	565	568.556	569.222	564.444	573.889	574	568.556	565.444	557.111	571.556	565.778
H13	591.111	577.444	587.889	599.667	590.222	582	579.111	591.333	576.889	587.111	588.556	582.333	579	579.667	599	593	585.111	592.889	591.556	599.333	592.667	599.111	570.444	591.778	584.222	594.111	589.778	586.778	590.778	586.333	586.222	590.778
H14
H15	610.25	609.688	610.5	612.25	615.125	617.438	609.688	612.188	614.188	615.938	606.562	608.062	613.688	599.25	607.25	611.562	616.438	610.375	615.812	611.312	612.25	611.688	608.562	610.875	606.5	614	606.938	613.812	608.062	617.75	614.375	610.25
H16
H17	475.25	470.5	476.875	480.875	467.25	474.375	471.25	475.75	476.625	471	476.125	477.625	474.75	469	479.25	477.625	472.125	474	475.5	475	468.125	476.875	483.25	480.625	473	471.875	480.625	477	476.5	474.5	479.625	475.25
H18	582.7	579.9	582.1	580.9	587.6	581.4	580.4	578.2	590.2	585.4	584.1	577	580.9	586.5	583.3	576.5	585	582.4	577.2	576.6	577.2	575.5	581.7	574.9	586.1	578.5	585.9	576.7	583.5	577.1	580.8	580
H19
H20
H21
H22
H23
H24
I01	573	539.444	581.111	586.889	568.333	528.222	573.889	550.889	510.667	578.111	584.556	570.889	583.556	569.444	480.889	537.111	581.333	581.889	562	481	564.889	568.111	552.556	546.333	597.333	473.111	548.444	554.333	602	557.667	572	536.444
I02	489.125	493.625	462.625	459.625	454.125	444.25	480	479.75	477.5	468.375	439.375	473.25	473.875	473.375	471.125	450.25	477.5	459.25	491.875	472.125	439.25	491.625	505.75	482.125	467.25	488.5	480.125	468	489.125	451.625	435.75	468.625
I03
I04
I05	487.706	513.765	498.353	483.941	545.588	501.706	503.588	515	494.941	526.647	528.176	492.941	515.059	521.529	469.824	481.647	504.824	522	502.824	493.765	525.588	516.235	490.235	496.529	505.529	525.059	477.412	512	508.471	519.235	518.706	498.353
I06
I07	496.722	476.722	484.444	484.5	468.222	498.667	475.778	490.222	487.167	493.833	502.056	495.667	488.5	494.5	492.389	485.944	503.5	513.778	509.667	477.389	494.056	471.389	466.333	491.556	492.111	517	484	500.667	461.278	470.111	464	496.722
I08	554.091	565.455	543.818	561.364	548.091	545.182	566.091	563	555	569.091	554.909	506.545	563.727	564.182	557.545	564.909	574.636	504.091	542.364	549.273	553.636	559.091	539.091	567.091	566.091	556.364	543.364	562.091	523.364	525.909	546.364	563.545
I09
I10
I11	439	438.571	442.286	446.571	438.857	429.857	429.286	439.714	447	441.286	431.714	436.286	439.143	439.857	434.429	445.286	443	438.429	442.429	441.714	444	439.286	439	433.429	443.429	432.286	442.429	430.571	433.714	434.429	433.429	430.857
I12
I13	523.625	539.25	532.5	537.875	523.125	538.125	546.75	536	524.75	511.375	552.5	533.375	535.25	510.625	540.625	538	526.625	530.5	536	540	531	528.25	529.5	543.875	534.75	540.375	529.25	541	541.875	536.5	530.5	523.625
I14	601.5	546.625	551	547.875	540.125	541.375	550.875	547.125	530.875	526.5	542	548	546.875	552.75	553.25	547.25	546.125	544.125	547.625	545.375	546	548.375	548.75	544.625	543.125	544.625	547.625	554.75	547	544.625	551.5	549
I15	651.444	630.222	642.778	641.444	650.111	655.111	649.889	645.444	650.111	645.111	643.889	644.111	646.889	655.889	647.333	653.778	645.778	647.556	654.222	648.889	618.556	650.111	628.556	653.667	652.667	654.667	651.222	650.111	650.889	651.333	647.556	651.444
I16	505.75	483.5	493.25	516.5	506	505	513.5	511.25	477	503.5	525.5	498.75	513.5	501	503	511.5	504.75	503	508	475.75	499.5	512	517	514.5	507.25	537.25	521	517.25	484	610.75	517	505.75
I17	508.3	511.3	509.3	504.4	507.8	509.7	504.2	510.6	508.7	517.8	509.6	509.1	511.5	510.5	506.7	509.5	511.5	508.6	514.8	509	507.2	512.4	507.3	478.9	504.9	511.6	508.4	505.6	506.9	510	506.9	515.8
I18	587.714	585.714	579.857	585	582.429	578.143	587.143	586.571	575.571	580.571	587.143	572.571	579.143	576.714	575	576.143	580.429	576	569.571	578.857	581.286	576.857	578.429	576	575.429	581.429	566.429	577.571	592.429	580	568.286	574.571
I19
I20
I21
I22
I23
I24
J01	464.5	408.25	486.333	482.167	493.083	451.083	472.167	459.583	489.667	480.667	471.833	431	429.833	458.167	470.667	454.75	478.917	486.333	509.417	467.167	471	494.5	474.167	472.833	449.333	496.417	472.833	475.5	459.333	459.917	492.833	464.5
J02	405.875	458.875	459.125	436.125	430.875	468.75	489.375	450.375	450.875	438.375	438.625	473.625	460.875	457.875	477.75	432	489.625	451.75	419.375	493.125	455.125	456.375	478.75	458.25	502.375	440.125	465.75	450	432.125	442	441.25	465.875
J03	575.273	567.636	559	520.545	491.909	527.273	537.727	578.545	569.364	551.364	555.364	592.364	562.818	540	616.455	492.273	553.091	539.636	559.545	546.455	519.455	554.727	532.364	552.909	563.273	493.455	543.545	528.727	538.091	564	539.636	579.455
J04	742.4	630.6	626.5	666.1	643.3	618.4	650.2	601.6	660.4	617	599.8	628.3	631.2	636.9	598.4	615.3	639.1	624.5	629	644	595.4	642	651.8	615	619	598.9	631.6	653.3	592	634.6	629.4	676.5
J05	581.824	583.706	589.294	598.882	605.647	599.941	620.824	601.059	597.765	584.588	588	588.882	557.882	595.471	589.471	581.941	620.353	582.118	606.118	574.118	617.118	563.353	597.941	600.824	606.588	576.941	578.588	597.353	605.706	596.529	574.294	594
J06	533.455	499.909	524.182	556	503.091	501.364	498.727	514.545	525.545	522.273	555.273	513.455	537.909	609.273	530.818	498.818	518.636	511.545	509.909	561.727	471.273	510.182	536.818	554.182	486.182	521.091	528.273	512.455	515.818	537.182	574.636	543.545
J07
J08
J09	479.889	525.778	504.222	495.556	500.889	498.111	497.222	500.556	494.556	459.778	503.889	493.667	495.667	500.222	493.333	499.889	497	502.778	502.222	504.889	500.111	500.556	498.667	496.778	505.778	500.111	498.778	521.444	489	500.333	498.778	479.889
J10	638.125	654.25	653.75	628.75	645.5	652.625	656.375	670.5	655.125	646.625	648.5	639.5	648.75	706.25	658.25	664.5	638.125	623.875	652.625	640.875	635.875	645	646.875	634.125	647	651.125	645.125	645.5	650	633.625	652.25	638.125
J11	424	418.7	410.9	426.2	427	426.3	406.7	427.6	429.9	404.5	413.2	429.5	432	415.4	413.3	428.6	425.4	440.1	407.8	435.4	439.8	405.1	440.8	427.2	433.6	397.5	441.4	434.8	429.5	417.7	421.4	427.3
J12	522.5	524.375	536	533.25	528.875	529.5	525.5	537	519.625	528.75	522.25	530.5	527.625	529.5	521.125	516.5	533.375	533.75	529.25	527.625	531.375	539.25	539.5	533.75	521.875	539	535.875	529.5	523.5	525.875	528.125	521
J13	523.4	513.8	526.2	533.4	641.2	515.6	522.6	552	539	529	523.8	538	535	497.4	557.8	544	539.6	609.4	521.8	533.2	491.6	543.6	559.4	530.4	530.8	568.2	530.6	537.8	497	532.8	524.4	523.4
J14	508.889	520.444	518	523.222	517.778	512.778	518.778	514.444	515.333	520.444	514.444	522.444	523.778	516.778	518.111	517.778	518.444	517.778	514.778	518.222	523.333	518.111	508.222	521.556	501.778	517.333	524	509.444	521.222	515.333	513.333	508.889
J15	555.9	569.6	556.9	574.7	570.4	571.1	568.9	568.7	569.7	568.4	561	568.2	571.2	578.8	564.7	569.5	574.1	566.2	559.6	573.8	573.1	571.9	561.1	575.6	579.3	566.2	568.6	570.2	576.5	570.3	563.5	568
J16
J17	522.182	518.182	516.455	524.545	524.727	525.182	520.909	520.636	518.091	523.636	526.364	523	523.636	520.364	516.909	516	514.727	519.636	521.455	527.182	515.909	528.545	528.273	522.182	512.091	524.364	523	517.273	516.182	523.182	523.636	518.182
J18
J19	428	427.889	423.778	428.444	426.889	424.667	419.778	423.556	432.556	432.111	423.333	431.444	427.444	425.222	425.778	429.444	426.444	431.778	425.778	425.667	423.889	424.333	421.222	424.778	431.556	426.444	427.222	425.667	420.444	404.778	426.111	428
J20
J21
J22
J23
J24
K01	404.8	425.8	403.6	394.5	401.6	421.7	444.2	443.2	392.8	427.7	409	423.8	368.2	414.1	409.9	436	434.4	433.8	419	410.8	414.6	446.1	437.8	428.4	430	422.2	396.8	427.5	413.2	392.6	432.4	426.9
K02
K03
K04	286.667	280.222	265.667	266.111	286.222	270.778	270.222	282.667	282.222	272.444	274.889	279.778	275.778	270.222	289.556	283.667	273.778	287.778	282.667	283.667	266.444	280.111	286.556	280.556	257.889	275.333	278.111	279.556	265.222	291.222	277	287.222
K05
K06	551.333	563.444	540.889	545.889	570.333	567.667	548.889	535	575.444	556.889	551.333	519.222	566.667	558	543.889	546	563	555.222	563.111	560.111	548.889	568.333	591.222	573.222	529.333	583.889	580.111	551.778	565	542.333	564.556	551.333
K07	568	567.357	565.357	570.929	560.214	553.929	569.429	576.214	586.714	573.214	575.143	545.214	566.714	571.429	558.429	606.286	559.786	572.429	564.571	534.929	550.286	561.929	568.357	587.643	598	561.571	547.286	554.571	563.643	566.643	551.5	550.571
K08
K09
K10	547.3	552.5	551.9	540.1	543.6	553.9	567.5	553.6	556.8	558.1	581.3	566.1	565.6	550.5	599.6	563.1	547.8	554.2	556.4	538.9	549.2	550.8	565.4	545.7	566.5	558.5	531.6	546.4	570.5	558.5	560.9	559.2
K11
K12
K13	444.286	440.857	436.143	437.286	438.571	441.857	440.571	442	445.429	443.286	439.429	442	446.714	442.429	437.286	445.857	442.429	442	441.714	444.143	443.286	443.286	444.714	444.714	444.571	443.429	445.857	446.429	440.571	441.857	450.143	444
K14	576	577.571	570.714	572.714	576.143	578.857	576	565.143	558.286	577.143	574.143	605.571	572.143	571.429	567.714	572.429	570.429	567.286	575.143	568.857	571.286	566.286	574.429	574.571	562.143	570.429	572.286	577.286	575.286	569.857	570.571	570.571
K15	645.818	640.364	637.182	653.091	658.909	647.273	640.545	654	649.818	635.455	647.364	659.636	652.727	652.091	648.636	648.545	653.091	648.909	652.818	648.182	638.909	646.727	648.273	665.091	647.455	691.182	667.364	666.182	647.091	655	657.273	645
K16
K17	379.333	377.333	385.167	387.333	379.833	391.833	387.833	390.167	381.5	393.833	390.333	388.833	380.833	391.333	393	390.167	387	391	392.167	393.833	392.5	384.667	391.167	392.167	383.5	381.333	391.833	384.667	389.833	386	391.667	391.5
K18	536.25	535.75	520.625	540.75	575	535.625	525.625	545.625	544.5	511.625	540.375	545	542	541.125	534	543.625	541.25	543.375	541.25	540.875	544	540.25	543.625	532.375	544.5	553.125	539.25	551	541	537.125	539	530.25
K19
K20	540	537	540.556	528.778	531.111	530.444	538	539.111	532.778	534.889	532.889	542.444	534.444	534.333	529.444	530.222	538.333	539.778	536.222	534.222	532.333	537.667	536.222	535.111	537.111	535.333	540.556	541.778	535.444	531.667	533.222	540
K21
K22
K23
K24
L01	537	529.154	514.077	520.769	471	501	529.769	550.615	520.154	519.077	480	520.692	525.308	493.231	530.538	519.308	524.846	469.923	515.538	500.615	513.538	499.538	524.846	484.769	553.846	525.615	474.462	545.462	513.308	512.077	503.077	537
L02
L03	467.786	468.214	501.929	507.214	500.714	481.214	543.857	481.643	512.5	460.071	452.714	498.929	484.286	508.286	505.143	505.214	499.429	498.286	506.786	482.357	482.5	513.643	497.357	556.929	472.929	500.286	483	515.5	503.643	513.857	510.857	467.786
L04
L05	582.3	556.2	541.8	542	538.1	525.4	534.4	540.1	530.2	545.3	556.2	557.8	531.3	564.1	519.2	581.9	525.3	538.7	527.9	584.8	524.4	561.3	569.3	599.4	604.4	574.7	528.3	520.1	550.1	567.3	540.3	520.6
L06	410.625	432.25	407.375	440.875	408.125	393	424.75	437.625	477.875	416.75	444	398.375	373.625	399.875	440	447.125	400.625	437.625	412.125	418.625	464.125	411.875	403	417.5	447.875	425.75	437.5	392.75	401.875	427	405.875	437.875
L07	484.375	527.375	488	500	479.75	502.125	506.75	501.125	494.25	499.5	481.375	529.75	511.5	519.375	501	504.625	486.25	514.875	488	480.625	502.5	499.125	505.125	499.375	505.125	494	501.75	547.125	472.375	508	494.25	581.25
L08	352.733	349.067	332.667	339.467	348.933	336.533	335.933	351.4	350.6	332.533	332	343.4	343.067	333.067	334.533	337.667	343.867	323.8	334.467	347.933	343.133	327.4	341.467	349.067	342.133	334	345.6	342.467	336.933	323.2	349.2	348.6
L09
L10	590.556	600.556	588.667	584.889	664.444	576.222	599.556	583.444	590.778	587.222	593.778	588.778	565.333	592.111	584.778	569.111	605.889	583.778	587.444	538.222	565.222	591	594.333	603.778	597.889	574.222	599.111	587.889	585.889	586.667	594	588.889
L11	476	465.706	467.412	468.353	518.412	487.059	470.941	471.176	465.294	466.588	475.353	484.941	477.647	478.882	479.412	476.647	474.412	495.706	477.941	478.882	462.882	459.824	468.118	464.824	482.706	478.588	471.294	482.647	479.176	468.765	475.588	477.706
L12	500.6	505.5	497.1	494.1	499	508	492.8	491.8	507.8	506.9	500.3	503.2	503.8	503.1	496.5	497.2	491.9	501.1	497.4	504	497.6	503.2	493.3	491.8	506.1	498	513.3	505.5	500.6	498.9	508.3	506
L13	619.889	622.667	622	618.111	626	624.222	616.333	621.333	619.111	621.667	621.222	619	618.889	627.333	622.444	623.111	622.444	622.778	624	617.667	620	621.111	615.778	624.222	627	618.778	618.222	618.889	621.667	624.556	622.111	619.889
L14	625.167	625.667	624.333	628.167	630.667	621	622.667	626	628	626.833	624.833	630.333	623.833	629.333	627.333	614.833	630.167	631.167	630.333	624.167	623.667	630.667	623.667	628	621.167	624.167	627.333	631.333	631.833	626.833	626.667	630.167
L15	458.286	464.143	463.286	461.429	452	465.143	471.857	459.857	455	464.429	471.286	456	447.571	468.429	467.714	456.714	450.286	465.714	462.429	455.286	446.286	466	474.429	454.571	444.857	463.857	478.857	454.429	448.571	475.286	467.571	458.286
L16	591.4	592.2	589.867	597.2	596.4	598.6	603.467	595.533	594.733	597.667	604	595.067	598.267	599.667	594.8	595.6	602.667	599.133	597.067	598.667	597	601.533	600.667	600.267	599.867	602.8	592.2	592.6	607.067	597.867	601.333	595.733
L17	602.25	602.333	609.417	607.083	605.167	601.083	612.417	606.167	595.75	610	609.083	604.5	607.5	608.5	615.167	604.25	609.167	615.167	600.5	609.167	603.417	613.833	609.833	608.25	604.333	617.583	598.833	608.917	612.083	615.333	610.917	612.083
L18
L19
L20
L21
L22
L23
L24
M01
M02	433.2	429.2	410.1	411.9	398.4	409.2	413.4	423.7	424.2	438.6	399.7	408.6	377.2	430.4	423.2	441.1	431.7	426.4	433.3	462	436	431.9	431.1	426.3	412.4	435	406.4	414.5	403.2	424.7	425.4	404
M03	412.375	408.125	408.125	399.25	392.5	415.875	383.75	422.375	395.5	395.875	408.875	420.75	406.125	402.75	399.125	415.125	401.375	408.375	407.125	426.875	392	383.25	399.125	411.25	393.625	405.5	398	415	394	409.375	422.375	410.375
M04	589.118	599	602.529	550.765	590.588	601	622.235	582.471	608.647	618.235	619.706	603.353	608.412	598.647	636.235	588.765	600.588	589	562.471	647.882	591.882	576.294	607.706	593.059	602	596.706	576.588	605.176	587.235	603.765	578.412	589.118
M05
M06	535	527.308	541.385	550.692	534.385	527.692	500.077	534.538	528.462	506.923	527.154	499.846	514.615	545.615	505.538	526.385	531.462	497.385	511.462	528.538	520.308	478.769	562	524.692	535.923	507.769	522.615	538.231	530	492.923	540.692	535
M07	465.308	453.231	461.154	403.846	483.769	459.077	469.769	468	466.615	462.308	473.462	473.462	470.615	457.308	464.769	441.462	454.077	463	462.385	463.462	448.846	449.923	466.154	467.462	456.154	462.462	460.308	462.231	462.846	463.462	444.692	456.462
M08
M09	389.857	395.857	392.714	389	391.714	391.714	395	390.143	385.143	396.286	391.714	381.571	387.714	402.714	387.714	400.857	398.286	391.286	398.714	386.143	392.143	391.571	399.143	398.286	395.857	396.714	391.429	386	384.286	403.429	384.429	389.857
M10	334	325.125	321.625	324.25	321.875	320.5	319.5	325	317.75	324.125	316.875	316.625	320.25	316.875	323.125	317	321.125	326.625	315	315.375	312.125	306.625	317.375	318.75	328.375	324.5	314.875	330.875	335.375	313.625	309.75	325.625
M11	544	541.444	540	561.778	515.667	543.889	544.333	545.111	534.222	536.222	529.333	540	539.556	538.111	538.889	537.556	527.778	535.333	549.111	538.333	539.778	535.778	545	538.889	538.111	540.111	549.778	517.222	538	538.444	547.111	544
M12	612.1	614.5	598.4	611.4	616.4	601.8	606.4	602.2	612	599.2	613.3	602.9	611.7	632	613.1	610.8	615.1	613.5	607.2	613.9	604.4	601.3	618.6	601.8	629.7	606.5	606.2	606.4	613.9	643.7	604.6	612.1
M13	545.091	560.545	552.636	561.364	558.182	547.182	552.545	554.273	562.273	559.091	559.727	563.818	561.182	557.091	557.455	558.727	559.091	553.909	560.455	554.727	559.727	563.455	559.455	542.727	545.727	552.818	554.091	556	561.545	560.182	557.364	563.364
M14	355.9	371.3	362.5	373.5	365.3	358.6	368.2	362.7	369.8	369.1	360.3	363.2	367.3	353.8	368.6	362.2	362.9	369.6	368.5	365.1	363.2	368.3	369.5	372.3	361.2	370.8	378.1	367.7	365.6	367	354.1	366.6
M15	520.2	508.3	529.4	529.3	518.2	502.3	514	529.1	523.8	527.7	527	532.9	529.2	527.7	576.6	531.4	524.1	526.4	519.3	525	525.2	529.3	524.8	532.1	530.3	525.7	527.2	525.7	526.5	527.8	520.3	528.9
M16
M17	552	569.111	573.667	577.111	570	568	570	568	566.778	567.111	576.333	568.333	558.778	565.556	578	571.111	567.667	574.778	570.333	569.778	575.556	577.444	570.556	570.111	571.778	577.556	551.778	569.111	572.556	570.222	567.222	562.778
M18	536.6	544.4	548.6	552.4	534.9	537	529.4	544.5	539.4	547.2	541.9	535	545.4	550.9	591.7	539.2	537.3	540.1	533.4	534.9	547.3	535.5	513.9	539.4	539.2	548	535.9	537.3	544.7	530.5	537.6	549.9
M19	591.25	593	579.5	583.875	585	587.375	579.125	580.25	590.375	593.875	579.125	589.875	590.375	590	578.5	588.75	597.875	593.875	585.875	587.375	588.875	587.25	589.5	586.875	584.625	586.375	582.75	594.75	587.875	584	580.5	585.25
M20
M21
M22
M23
M24
N01
N02	297.857	309.429	296.643	307.143	294.143	297.714	289	283.714	292.5	300.786	302.429	306.071	303.571	295.929	305.214	296.714	296.143	301	297.286	301.643	299.643	299.571	301.643	305.357	301.143	309.071	288.429	309	303.5	298	305.857	309
N03	610.615	622.077	638.769	619.308	606.231	626.077	631.385	621.154	617.923	625	629.231	606.385	619.692	606.692	603.846	627.077	613.846	588.769	622.154	603.077	633.385	599.769	604.077	622.231	608.846	623.923	597.692	614.692	631.077	614.538	627.462	610.615
N04	540.235	556.824	539.941	552.235	558.353	556.471	533.588	542.765	536.882	528.882	517.471	524.118	548	543.353	560.529	550.765	534.706	556.118	554.294	533.588	547.588	548.176	536.882	547.294	556.353	530.706	545.882	549.824	536.765	556.647	535.824	552.941
N05	518.273	555.091	481.909	524.364	508.909	552.091	518.727	499.273	558.909	487.727	497.182	503	534.545	512.273	533.182	455.727	517	500.909	538.182	515.636	518	500	508.636	523.636	513.818	503.727	510	508	512.636	516.818	536.727	557.545
N06
N07	575.857	509.857	525.286	531.714	540.714	570.143	528	537.429	536.429	528.429	526.714	541	510.714	506.714	529.571	547.714	511.857	533.286	549.857	544.429	587.143	533	543.857	545.857	537	536.286	523.571	542.857	592.571	546.143	558.857	575.857
N08
N09
N10	451.556	438.889	430.111	444.667	438.778	440.111	441.333	444.333	426.667	429.667	441.444	435.556	422.222	437.667	441.667	436.444	434.889	437.333	446.333	440.111	424.556	449.556	434.556	447.444	435.556	439.667	443.222	449	424.111	442.111	444.222	429.222
N11	427.214	429	419.786	435	429.071	439.571	427.571	426.286	423.857	433.071	431.429	419.143	431.571	436.857	431.643	432.786	433.286	437.786	424.643	430.286	431.143	437.429	424.714	425	422.786	423.071	423.214	425.714	436	423.571	433.929	434.5
N12	497.455	502.545	501.273	491.909	495.182	501.818	501.455	501.909	496	500.273	495.636	502.909	502.545	500.727	490.091	495.727	510.091	497.636	497.455	504.636	502.091	507.455	496.909	499.455	502.273	503.636	499.727	495.636	500.727	497.182	503.909	497.455
N13	453.429	460.857	461.429	453.857	462.857	460.714	459.571	452.857	458.857	458.714	465.857	454.429	459.143	461.286	465.857	464	455.429	462.571	456.857	463	450.286	458.714	464.143	466.714	453.857	457.143	462	457.714	459.429	464.571	467	453.429
N14	613.909	606.182	583.182	615.273	615.636	614.091	604.545	619.182	617.364	588.091	592.727	608.818	614.455	606.273	610.545	613.727	617.091	607.091	601.455	591.273	610.727	617.091	599.818	602	604.182	621.182	598.455	596.909	614.091	603.364	600	607
N15
N16	610.083	614.417	601.167	613.5	617.5	619.417	610.333	602.25	614.25	617.833	616	609.833	603.25	605.333	611.833	619.25	615.833	563.583	616.5	604.5	595.75	620.083	614	610.5	614.583	618.333	616.583	590.75	599.75	583	609.167	608.417
N17
N18	423	414.7	411.1	420.6	421	418.5	422.8	417.6	416.1	424.3	420	419.8	422.3	421.7	418.5	413.8	418.7	421.9	412.9	418.6	415.2	423.7	414.2	421.6	420.2	420.8	415	416.6	419.4	418.7	418.1	419
N19	437.111	435.778	427.889	425.778	425.111	441.333	427.889	434.111	438.889	436.889	428.667	425.889	418.889	438.889	428	426.889	436.778	436.444	428.556	425.222	433.556	435.667	425.333	430.111	436.778	437.778	430.111	432.111	435.111	435.222	429	437.111
N20	623.538	630.923	632.385	632.154	623.615	626.538	629.692	629	631.923	624.923	630.308	632.692	629.231	624	624.923	626.154	625.692	625.769	628.308	627.462	622.769	627.846	623.769	632.538	629.769	637.154	627.923	629.769	627.769	626.385	625.231	623.538
N21
N22
N23
N24
O01
O02	355.615	352.154	351.308	356.385	355.462	354.231	349.077	352.385	354.846	353	360	358.462	349.923	360.154	353.154	355.385	341.154	353.308	359.231	349.077	353.692	356.846	351.769	345	352.231	354.462	353.846	350.923	353.385	348.231	353.154	356.846
O03
O04	354.375	339.25	342.375	359.25	357.25	329.75	347.75	351.75	324.375	331.875	356.375	338.625	338.875	355.375	349.125	330.625	349.5	348.25	341.375	339	354.625	338.25	353.875	351.875	364.375	337.625	348.75	359	349.5	341.75	352.625	340.625
O05	565.429	540.714	503.286	534.857	557.714	533.286	502.286	560.286	574.429	583.286	621.286	513.571	552	524.857	525.286	559.286	561.429	526.286	601.714	574.571	550.286	605.286	452.286	536.286	544.143	502.429	514.857	540.286	538.286	475.143	582.286	581.714
O06	526.867	524.067	549.667	572.8	527.533	537.867	563.733	499.333	528.467	539.133	517.4	541.6	542.933	551.467	531.467	546	545.933	569.133	545.133	551.733	523.4	536.733	546.067	544.4	545.067	542.733	523.733	524.533	534.2	533.533	543.467	530.933
O07	570.444	491.889	441.333	506.667	489.556	475	428.111	465.333	483.222	426.889	461.222	468.333	475.444	440.667	540.778	474.778	484.444	447.667	475	500.111	487.667	469.222	489	493.333	485.889	491.556	468.778	456.778	500.111	484.444	498.778	570.444
O08
O09
O10
O11	358.455	372.091	371.182	367.091	355.818	377.545	372.545	368.909	362.545	371.273	367.364	374.545	362.727	371.727	382	366.273	363.636	369.273	379.455	374.545	364.273	364.182	377.545	370.273	370.545	364.545	372.273	368.636	373.273	367.182	375.636	370.727
O12	523.455	561.545	534.091	540.182	537.182	538	537.636	535	537.091	535.364	538.545	540.182	536	530.545	531.364	533.364	533.909	541.455	530.091	528.727	552.727	517.455	538.818	532	536.818	541.909	531.545	551.727	513.273	539.091	532.818	506.636
O13	526.417	517.25	516.583	509.833	512.75	512.75	524.083	514.833	513.333	516	522.083	524.333	514	510.833	518.583	520.75	515.417	516.833	522.333	517.667	516.917	515.5	512.417	496.75	512.583	539.083	506.167	517.583	517.5	523	516.667	526.417
O14
O15
O16	528.5	529.7	526.7	522.1	527.1	527.1	523.4	522.9	529.7	528.3	518.2	524.6	531.2	526.4	522.4	522.7	531.6	525	510.2	529.1	527.6	528.3	525.4	527.5	529.2	513.8	519.2	525.8	528.6	516.3	525.7	528.5
O17
O18	614.455	606.091	610.909	625.273	614.091	675.091	605.091	607.545	610.818	605.545	624.364	617.273	608.091	618.636	625.818	609.727	603.909	606.818	592.273	612.727	609	594.182	611.818	623.091	610.182	618.455	619.818	601.909	608.909	611.455	622.273	622.727
O19
O20
O21
O22
O23
O24
P01	542.5	507.9	467.1	529.1	527.3	534.7	467.7	513.1	499.5	529.7	513.9	520.7	563.2	535	516.8	525	526.3	528.7	529.3	531.3	515.6	494.2	505.4	512.9	525	526.3	530.7	509.9	491.9	531	505.4	542.5
P02	541.273	536.273	519.455	520.364	533.909	520.091	529.818	519.636	478.182	490.273	493.727	469.364	460.091	510.818	506.364	509.091	510.091	530.545	554.818	507.727	510.909	507.455	490.727	520.091	568.455	480.091	526.909	538	539.818	554.636	534.636	541.273
P03	551.917	560.417	478.583	546.833	569.417	594.583	561.667	573.167	514.833	552	537.917	526.75	549.917	551.333	593.25	556.917	523.667	527.167	539.417	548.667	549.917	545.5	551.75	562.833	539	536.25	513.667	549.333	558.917	576.333	560.5	551.917
P04
P05	362.6	350.133	362.667	357.867	355.6	362.067	358.067	362.533	355	358.2	360.333	344.667	364.467	353.933	363.067	360.133	354.533	356.067	357.267	353	372.533	348.6	353.733	347.733	354.533	345.133	351.333	358.8	380.733	358.933	342.267	345.333
P06
P07	643.375	577.125	629.375	636.75	629.5	629.5	635.375	648	600.625	625.75	630.125	650.375	644.375	633.625	615.25	592.5	640.25	643.375	601.75	683.25	639.875	707.75	628.375	646.25	632.5	667.375	631.625	642.375	619.25	606.25	643.75	643.375
P08	485.3	498.2	493.5	482.4	504.5	512	482.7	502.7	493	493.9	483.4	488.8	501.2	503.2	491.6	507.3	542	504	487.9	526.3	493.4	496.9	495.6	492.8	501.2	451.2	519.5	503.8	497	468.3	502.9	484.9
P09	578.125	631.5	554.25	586.5	605.875	569.25	595.375	583.375	551	580.5	575.5	572.25	567.75	573.125	599.5	575	569.75	566.375	589.25	569.5	572.875	568.5	605.125	575.75	582.875	578	570.875	570.875	571.375	572.375	527.75	612
P10	664.273	644.273	656.273	676.909	658.273	667.636	628.727	638.091	664.636	695.818	702.091	663	663.182	650.727	662.091	633.364	662.273	609.091	625.455	656.182	635.636	648.636	646.182	648.273	663.182	730.364	649.455	658.727	630.364	699.455	643.364	664.273
P11
P12
P13
P14	427.667	437.889	433.556	454.222	422.778	427	441.556	449.111	459	437.556	434.556	467.333	428.222	429	440.444	453.556	427.778	431.111	442.778	420.222	427.111	430.889	436.889	461.556	461.444	409.556	438.444	423.333	431.667	429.333	429.111	439.444
P15	628.083	627.083	626.833	623.083	624.583	630.333	626.333	624.417	630.083	620.167	624.333	630.417	624.25	626.833	632.167	631.25	620.333	624.417	627.583	622.167	621.5	627.167	631	625.5	619.417	630.917	623.917	621.083	631.167	626.667	629	628.25
P16	702.818	702.182	698.364	700.091	688.818	690.727	697.273	703.182	702.455	705.091	684	705.909	704.182	698.636	706.091	694.455	694.636	698.364	700.091	704.273	700.545	691.545	711.636	693	714.636	696.909	703.182	702.455	701	694.273	697.545	693.455
P17
P18	574.667	565.333	592.333	573.889	567.889	568.333	580.889	556	563.111	575.889	568.222	564.556	569.556	574.333	573.333	574.333	580.556	597.111	569.222	565.222	576.778	575.778	566	566.111	572.111	556	573.667	577.556	569.889	566.667	574.333	590.333
P19	633.65	635.3	646	642.85	639.05	642.05	642.9	642.6	637.75	651.85	644.95	642.05	648.45	641.75	632.85	642.35	639.75	645.35	631.8	642.9	640.6	638.8	636.1	639.65	644.7	657.45	643.55	639.25	631.85	645.35	648.15	633.65
P20	625.375	624.25	634	633.625	626.125	624.375	622	620.625	629.5	627.125	624.875	627.5	635.5	631.875	626.625	629.5	626.25	636.875	620.25	631.25	631	622.75	624	624.375	636	619.75	633.625	628.5	630.125	618.625	626.125	625.375
P21
P22
P23
P24

## Sheet: PCV
PCV

## Sheet: DA-Normalized
DA Normalized to Background (Abs(DA-Background))
	1	2	3	4	5	6	7	8	9	10	11	12	13	14	15	16	17	18	19	20	21	22	23	24	25	26	27	28	29	30	31	32
A01	71.775	70.325	73.925	70.375	67.575	72.725	72.125	72.825	70.775	74.7	67.675	69.075	69.175	72.225	71.225	71.5	74.025	69.9	69.275	73.3	69.6	75.95	71.2	70.175	70.675	74.55	74.65	71.975	73.5	70.275	76.925	71.875
A02	0	0	0	0	0	0	0	0	0	0	0	0	0	0	0	0	0	0	0	0	0	0	0	0	0	0	0	0	0	0	0	0
A03	156.298	149.615	151.337	186.231	170.654	151.385	152.692	163.519	151.538	134.154	150.99	161.663	127.808	155.394	147.529	159.962	153.212	165.404	148.202	153.721	157.413	193.913	162.24	155.231	142.519	163.952	161.558	144.577	148.462	160.587	152.25	157.548
A04	0	0	0	0	0	0	0	0	0	0	0	0	0	0	0	0	0	0	0	0	0	0	0	0	0	0	0	0	0	0	0	0
A05	71.225	64.825	75.175	73.125	61.675	73.25	86.65	77.1	98.425	90.35	74.775	80.825	63.025	93.45	73.725	86.6	86.025	77.45	73.875	73.5	73.65	84.5	77.675	81.3	88	96.275	73.425	88.25	92.55	68.225	90.15	63.25
A06	0	0	0	0	0	0	0	0	0	0	0	0	0	0	0	0	0	0	0	0	0	0	0	0	0	0	0	0	0	0	0	0
A07	21.1667	4.13889	11.625	32.75	30.6805	7.66666	4.94446	25.3333	12	34.6528	30.6111	30.7361	16.0695	23.2083	21.0417	8.23611	12.5417	8.36111	12.125	5.08334	24.1667	15.8333	22.7639	42	14.8195	22.75	11.4861	32.0695	19.5139	17.0833	19.9445	21.7917
A08	63.4853	65.5588	72.5368	59.3235	69.7132	55.5074	69.6765	76.2426	62.4559	56.0074	40.0515	56.4485	58.3676	51.0294	66.4779	63.4926	61.6324	60.1691	81.7941	73.6912	50.5074	68.2206	65.2721	58.2941	73.2279	66.5662	60.0956	48.625	66.9044	73.0662	64.5441	66.6765
A09	82.1	80.05	76.825	68.75	65.475	87.2	73.625	64.4	73.5	78.45	75.775	69.225	70.225	83.775	64.875	69.6	75.675	88.8	82.275	66.225	73.1	97.975	78.775	65.1	84.7	83.4	68.75	73.825	86.15	88.75	76.4	88.6
A10	163.1	153.875	164.95	159.475	158.8	168.05	155.225	163.925	148.85	152.5	154.025	156.675	140.575	159.25	156.95	155	141.45	147.1	147.675	162.85	154.7	152.1	146.9	147.675	143.7	152.7	139.125	149.8	155.225	158.775	145.675	152.325
A11	0	0	0	0	0	0	0	0	0	0	0	0	0	0	0	0	0	0	0	0	0	0	0	0	0	0	0	0	0	0	0	0
A12	11.5961	14.9135	17.8942	19.3558	18.1154	16.5289	20.5865	13.0577	4.4231	23.6731	9.3269	15.0769	18.9711	17.9615	14.2692	20.8942	13.1923	19.2981	14.4231	17.9711	20.1539	21.7692	20.9808	17.7211	18.1058	16.9231	22.8461	9.5	8.93268	12.0673	18.1539	19.2981
A13	0	0	0	0	0	0	0	0	0	0	0	0	0	0	0	0	0	0	0	0	0	0	0	0	0	0	0	0	0	0	0	0
A14	0	0	0	0	0	0	0	0	0	0	0	0	0	0	0	0	0	0	0	0	0	0	0	0	0	0	0	0	0	0	0	0
A15	85.375	87.1667	98.2917	82.2917	86.2083	86.1667	97.7917	88.0833	79.9167	83.0833	102.917	99.5	85.7083	91.0833	99	91.1667	85.25	92.5417	94.7083	86.3333	84.5	91.9167	107.208	85.9167	92.2083	89.4583	101.125	86.125	83.7917	98.1667	101.5	78.375
A16	131.308	142.933	129.508	138.917	134.25	143.542	140.858	131.725	140.242	136.75	134.2	139.75	139.558	139.817	145.408	140.7	140.883	136.683	146.725	141.208	136.842	129.983	131.383	127.992	129.775	132.617	134.675	129.117	138.717	124.908	125.758	122.942
A17	0	0	0	0	0	0	0	0	0	0	0	0	0	0	0	0	0	0	0	0	0	0	0	0	0	0	0	0	0	0	0	0
A18	0	0	0	0	0	0	0	0	0	0	0	0	0	0	0	0	0	0	0	0	0	0	0	0	0	0	0	0	0	0	0	0
A19	218.625	218	211.5	206.375	209.625	217.625	202.875	204.125	211.75	205.625	215	213.125	218.875	212	213.125	214.5	213.5	212.375	208.5	209.75	210.125	216.75	218.75	215.75	203.375	206.5	216.75	221.375	219.125	208.625	212.25	210
A20	0	0	0	0	0	0	0	0	0	0	0	0	0	0	0	0	0	0	0	0	0	0	0	0	0	0	0	0	0	0	0	0
A21	0	0	0	0	0	0	0	0	0	0	0	0	0	0	0	0	0	0	0	0	0	0	0	0	0	0	0	0	0	0	0	0
A22	0	0	0	0	0	0	0	0	0	0	0	0	0	0	0	0	0	0	0	0	0	0	0	0	0	0	0	0	0	0	0	0
A23	0	0	0	0	0	0	0	0	0	0	0	0	0	0	0	0	0	0	0	0	0	0	0	0	0	0	0	0	0	0	0	0
A24	0	0	0	0	0	0	0	0	0	0	0	0	0	0	0	0	0	0	0	0	0	0	0	0	0	0	0	0	0	0	0	0
B01	333.375	309.25	293.25	339.5	296.625	303.5	290	311.375	317.625	339.375	300.875	309.75	296.125	329.75	327.375	292.625	294.75	331.125	294.125	270.125	308.375	316.25	338	305.75	291	300.875	297.625	286.875	302.375	302.375	298.375	326.125
B02	165.821	169.536	172.536	201.429	191.518	176.571	148.036	187.411	174.107	168.732	174	151.393	151.304	135.696	169.661	188.589	148.393	144.554	143.125	147.125	143.821	127.661	154.571	155.411	153.929	141.429	158.089	196.446	209.982	183.411	190.875	168.946
B03	39.6316	53.7763	65	37.2697	49.6184	40.2105	19.125	65.2895	61.6645	42.3355	41.0789	59.6316	49.6184	44.3487	48.9013	38.5921	38.7697	39.0855	39.4737	29.7171	52.8816	38.9145	38.0329	67.4868	33.8816	65.8684	42.0132	39.3947	60.0987	34.5789	51.2171	59.0592
B04	0	0	0	0	0	0	0	0	0	0	0	0	0	0	0	0	0	0	0	0	0	0	0	0	0	0	0	0	0	0	0	0
B05	66.5054	53.0435	74.5489	64.2391	87.4457	61.3967	68.9022	39.875	66.3478	92.538	65.6522	73.5543	61.6359	61.462	73.7283	97.5652	74.0598	61.75	69.2283	66.4185	68.9239	71.2446	74.288	54.7337	67.6413	88.0924	96.9565	74.9783	58.3641	74.8696	65.9728	63.7554
B06	0	0	0	0	0	0	0	0	0	0	0	0	0	0	0	0	0	0	0	0	0	0	0	0	0	0	0	0	0	0	0	0
B07	58.9107	33.8214	43.6964	39.75	38.6607	1.23212	45.25	38.9286	18.8036	14.6429	27.4464	27.8393	57.2679	6.66071	26.125	32.75	28.6964	15.2679	23.1071	38.4643	8.33929	76.0536	44.6607	30.375	21.0179	57.125	41.5714	30.25	35.75	21.9821	7.64288	23.4464
B08	24.4583	25.2639	15.5972	25.6667	11.9583	60.9028	29.0972	31.7639	19.2361	25.6945	26.6667	26.3889	36.5695	21.7778	27.4722	19.5417	66.4861	26.4305	22.0555	24.3055	31.8055	33.9583	24.4722	31.25	37.1389	30.625	16.8472	4.29169	31.1111	23.2917	23.875	48.2083
B09	0	0	0	0	0	0	0	0	0	0	0	0	0	0	0	0	0	0	0	0	0	0	0	0	0	0	0	0	0	0	0	0
B10	129.05	116.175	123.075	129.75	123.5	126.35	117.625	126.85	126.175	118.375	123.025	126	122.625	112.725	127.55	114.175	119.075	124.475	129.925	124.525	118.9	126.125	118.075	122.675	121.5	118.075	132.275	120.65	123.425	127.45	119.85	118.175
B11	116.625	117.75	122.625	125.5	130.125	122.375	127.25	124.5	122.5	130.5	130	115.625	130.125	128.5	121.25	124.5	124	136.875	123.875	128.625	106.75	121.5	127.625	115	123.25	115.75	103.625	121.125	124.875	114.875	140.75	112.375
B12	0	0	0	0	0	0	0	0	0	0	0	0	0	0	0	0	0	0	0	0	0	0	0	0	0	0	0	0	0	0	0	0
B13	0	0	0	0	0	0	0	0	0	0	0	0	0	0	0	0	0	0	0	0	0	0	0	0	0	0	0	0	0	0	0	0
B14	98.375	50.875	47.875	93.5	62.25	59.75	52.125	56.375	64.125	57.125	47	34.5	79.75	53.875	54.75	52.125	67.125	68.125	54.375	47.375	24.5	55.375	48.375	44.75	75.75	60	54.125	65.125	59.25	56.25	51.25	43.625
B15	0	0	0	0	0	0	0	0	0	0	0	0	0	0	0	0	0	0	0	0	0	0	0	0	0	0	0	0	0	0	0	0
B16	0	0	0	0	0	0	0	0	0	0	0	0	0	0	0	0	0	0	0	0	0	0	0	0	0	0	0	0	0	0	0	0
B17	126.944	124.306	136.444	128.569	132.444	134.639	131.292	136.472	127.292	128.486	126.528	132.403	126.319	130.5	129	126.931	127.917	128.028	133.097	123.639	135.653	134.958	122.167	133.014	127.444	130.208	127.097	121.208	125.833	130.292	130.208	124.194
B18	151.339	142.946	150.5	159.482	149.429	156.857	153.589	155.232	155.696	153.232	148.625	156.964	157.946	150.018	155.232	150.964	150.964	149.375	153.679	152.179	152.839	145.643	155.125	154.232	148.482	158.625	151.821	152.143	140.589	145.893	153.429	158.946
B19	136.661	127.161	131.143	134.161	138.321	121.464	116.964	128.482	124.393	129.625	124.696	132.821	149.429	132.804	125.571	133.5	140.161	130.018	131.089	127.089	132.196	135.482	127.089	131.518	135.018	134.286	129.554	129.393	137.804	126.911	134.089	138.232
B20	169.25	174.875	167	171	167.25	174.375	168	169.875	165.125	179.875	164.625	169	172.375	158.875	168.875	175.5	161.125	171.875	170.375	167.875	179.375	169.375	164.125	165.125	163.125	167.625	161.125	162.5	168.75	167.375	155.625	169.125
B21	0	0	0	0	0	0	0	0	0	0	0	0	0	0	0	0	0	0	0	0	0	0	0	0	0	0	0	0	0	0	0	0
B22	0	0	0	0	0	0	0	0	0	0	0	0	0	0	0	0	0	0	0	0	0	0	0	0	0	0	0	0	0	0	0	0
B23	0	0	0	0	0	0	0	0	0	0	0	0	0	0	0	0	0	0	0	0	0	0	0	0	0	0	0	0	0	0	0	0
B24	0	0	0	0	0	0	0	0	0	0	0	0	0	0	0	0	0	0	0	0	0	0	0	0	0	0	0	0	0	0	0	0
C01	0	0	0	0	0	0	0	0	0	0	0	0	0	0	0	0	0	0	0	0	0	0	0	0	0	0	0	0	0	0	0	0
C02	117.239	111.784	143.716	125.227	139.341	121.875	150.705	116.909	155.17	114.557	161.261	139.523	95.3523	136.091	90.2273	166.966	112.102	133.08	107.852	107.659	129.511	126.034	133.761	144.67	91.1705	118.386	125.125	142.739	119.17	73.0341	133.295	120.739
C03	169	148.875	141.875	150	139.625	133.625	140.125	155.5	131	132.375	146.875	142.875	130.75	125.125	130.75	145.75	147.5	133.375	131	132.5	149.125	140.375	134.875	143.25	169.125	140.375	129	139.25	149.25	126.5	135.5	143
C04	214.65	235.775	219.85	212.325	227.15	218.225	236.9	246.025	244.3	230.8	222.675	226.575	248.175	219.125	228.2	235.475	234.825	235.975	235.775	235.7	243.2	240.825	226.9	231.65	241.525	235.125	234.425	222.25	219.325	232.6	232.425	243.05
C05	60.9205	79.5114	110.909	60.125	105.864	87.8977	94.2273	10.0341	92.8977	78.5341	108.716	71.6023	49.4432	84.2159	98.3977	66.8864	111.523	82.4318	106.716	107.136	68.125	95.1364	100.511	85.4886	80.0795	107.159	68.5455	40	84.9545	95.2955	130.045	61.7955
C06	13.375	26.4167	28.2083	28.75	79.875	2.375	6.83331	85.3333	22.5417	2.58331	43.0833	73	1.54169	19.5833	20.625	16.7917	17.875	50.8333	2.16669	38.75	24.6667	11.6667	53.25	28.625	30.5	56.5833	46.625	28.4583	7.33331	43.3333	49.7083	27.25
C07	91.225	158.875	117.6	78.525	95.625	115.4	107.725	97.375	165.75	149.225	94.975	94.35	97.075	53.1	105.425	108	130.35	144.275	99.75	88.75	106.75	104.425	99.125	93.1	113.525	69.6	83.25	88.625	98.4	150.2	98.875	88.6
C08	0	0	0	0	0	0	0	0	0	0	0	0	0	0	0	0	0	0	0	0	0	0	0	0	0	0	0	0	0	0	0	0
C09	0	0	0	0	0	0	0	0	0	0	0	0	0	0	0	0	0	0	0	0	0	0	0	0	0	0	0	0	0	0	0	0
C10	129.125	106.125	144.125	70.875	117.125	113.5	144.5	122.375	140.875	124.25	107.375	135.125	117.75	126.25	113.25	133.75	102.5	125.875	119.125	121	78.75	109.75	129.625	135	72.5	106.5	125.75	127.75	120.625	121.625	122.25	122.625
C11	65.0417	57.8834	63.875	63.9833	64.0417	65.9833	60.45	78.0833	60.45	61.825	69.7	65.575	56.0584	64.9	67.0917	64.7167	66.025	67.6667	71.75	62.825	64.4667	62.5333	73.6	62.4583	61.2667	59.0167	68.9167	57.8583	72.1916	77.525	60.275	90.75
C12	0	0	0	0	0	0	0	0	0	0	0	0	0	0	0	0	0	0	0	0	0	0	0	0	0	0	0	0	0	0	0	0
C13	125.325	138.55	142.8	136.3	135.25	140.4	134.925	140.325	136.975	135.525	135.725	132.275	143.725	135.05	133.125	133.375	132.075	132.625	131.85	130.325	139.05	134.3	141.45	134.35	137.65	134.475	132.05	135.225	128.3	130.75	132.025	126.45
C14	0	0	0	0	0	0	0	0	0	0	0	0	0	0	0	0	0	0	0	0	0	0	0	0	0	0	0	0	0	0	0	0
C15	112	115.458	114.958	117.292	116.667	110.25	106.5	134.208	118	115.042	111.708	117.917	115.917	116.083	114.333	122.458	122.5	123.167	111.417	128.25	109.708	118.292	115.125	111.25	116.167	128.542	117.333	110.333	78.4167	112.708	118.417	108.042
C16	32.125	29	21.25	25.75	29.125	30.375	30.5	30.125	21	24.625	32	24.375	20.125	40.375	29.75	27	29	23.5	22.75	24.5	20.125	34.25	26.75	20.25	29.25	32.875	32.625	27.5	22.75	30.125	29.5	30.375
C17	42.5536	43.5357	42.1607	55.75	49.5536	45.6071	45.3036	43.9107	57.7321	41.0536	40.125	43.8571	44.4643	48.3214	43.0714	43.5714	37.2143	43.3214	48.5357	32.0536	41.9821	42.3393	39	43.0536	39.2857	31.8214	34.5	51.3571	32.7321	39.375	35.3036	36.6607
C18	0	0	0	0	0	0	0	0	0	0	0	0	0	0	0	0	0	0	0	0	0	0	0	0	0	0	0	0	0	0	0	0
C19	0	0	0	0	0	0	0	0	0	0	0	0	0	0	0	0	0	0	0	0	0	0	0	0	0	0	0	0	0	0	0	0
C20	56.0417	52.8333	55.5417	56.0417	45.9167	55.875	57.0417	49.625	54.4167	53.5417	50.5833	53	57.7083	55.4167	57.875	46.8333	58.125	43.0833	50.0417	58.5417	61.9583	47.2083	48.3333	58	53.4167	50.875	61	59.625	56.9167	49.9167	43.7917	51.1667
C21	0	0	0	0	0	0	0	0	0	0	0	0	0	0	0	0	0	0	0	0	0	0	0	0	0	0	0	0	0	0	0	0
C22	0	0	0	0	0	0	0	0	0	0	0	0	0	0	0	0	0	0	0	0	0	0	0	0	0	0	0	0	0	0	0	0
C23	0	0	0	0	0	0	0	0	0	0	0	0	0	0	0	0	0	0	0	0	0	0	0	0	0	0	0	0	0	0	0	0
C24	0	0	0	0	0	0	0	0	0	0	0	0	0	0	0	0	0	0	0	0	0	0	0	0	0	0	0	0	0	0	0	0
D01	256.111	263.917	268.653	272.722	284.917	296.403	286.861	277.347	277.597	255.458	305.458	297.042	308.583	287.542	268.75	277.861	315.75	305.069	286.958	256.472	278.208	283.806	270.083	295.139	250.472	305.208	265.625	257.875	283.056	285.625	272.361	255.861
D02	0	0	0	0	0	0	0	0	0	0	0	0	0	0	0	0	0	0	0	0	0	0	0	0	0	0	0	0	0	0	0	0
D03	58.0568	92.6932	78.5114	85.6136	51.2159	16.5114	77.3977	63.6818	28.4545	60.375	53.8409	91.7614	2.53412	59.9773	58.8636	62.4091	58.3182	69.5454	27.8295	93.7273	67.6818	64.9091	109.432	85.5	76.5	82.6136	110.591	65.0455	56.3295	67.1818	81.3636	60.8068
D04	0	0	0	0	0	0	0	0	0	0	0	0	0	0	0	0	0	0	0	0	0	0	0	0	0	0	0	0	0	0	0	0
D05	114.1	100.75	136.125	95.025	124.6	129.45	111.575	117.625	107.925	115.3	105.025	122.625	121.625	116.925	106.15	138.45	110.225	108.275	107.85	113.975	120.45	90.975	87.1	140.7	118.25	113.7	134.95	122.525	111.3	111.7	124.2	106.55
D06	267.625	250.398	265.727	257.432	259.943	274.455	285.841	268.841	251.682	283.239	231.693	279.693	272.091	267.273	261.795	273.795	253.761	241.659	281.58	284.216	270.83	286.795	254.602	273.898	238.705	278.955	269.023	262.386	275.898	246.159	256.489	265.557
D07	0	0	0	0	0	0	0	0	0	0	0	0	0	0	0	0	0	0	0	0	0	0	0	0	0	0	0	0	0	0	0	0
D08	0	0	0	0	0	0	0	0	0	0	0	0	0	0	0	0	0	0	0	0	0	0	0	0	0	0	0	0	0	0	0	0
D09	0	0	0	0	0	0	0	0	0	0	0	0	0	0	0	0	0	0	0	0	0	0	0	0	0	0	0	0	0	0	0	0
D10	0	0	0	0	0	0	0	0	0	0	0	0	0	0	0	0	0	0	0	0	0	0	0	0	0	0	0	0	0	0	0	0
D11	195.931	206.917	212.069	202.764	200.431	193.653	193.153	200.931	191.847	198.417	191.028	204.903	195.694	194.208	198.389	206	197.569	194.278	191.944	192.583	203.972	201.153	195.056	196.611	195.361	194.806	205.958	207.056	196.361	201.583	194.111	196.389
D12	101.528	100.597	67.4861	100.222	99.3195	87.6389	94.3195	100.792	95.4305	93.3333	102.764	68.2083	93.6805	78.3333	92.5278	90.5972	92.3195	93.25	100.847	100.778	102.75	83.5417	48.1805	90.5833	96.7917	88.9583	99.2639	92.8333	95.3195	102.208	97.25	96.4028
D13	54.9643	68.0893	61.3571	60.9821	48.2321	53.2143	65.2679	46.9643	54.8393	60.6786	61.9821	51.4286	52.8929	53.3929	63.3929	63.5	54.9286	54.0179	49.3929	56.3036	56.7857	65.9107	50.7143	49.5893	55.3571	66.8393	58.9286	57.3929	59.0179	51.9643	50.6786	55.375
D14	41.0357	53.6429	40.7321	40.8214	39.9643	54.8036	42.1964	31.4286	73.6786	29.625	43.4286	11.875	51.6429	31.625	44.4643	28.1964	51.0536	26.2857	43.7143	48.125	41.1429	29.0893	40.7679	55.5357	47.2679	42.5	24.6071	43.875	45.2321	39.1429	48.125	58.1964
D15	0	0	0	0	0	0	0	0	0	0	0	0	0	0	0	0	0	0	0	0	0	0	0	0	0	0	0	0	0	0	0	0
D16	181.194	185.903	180.875	186.667	189.139	162.847	162.167	187.236	181.861	184.347	180.431	209.056	206.681	182.681	185.111	184.875	180.5	182.667	188.681	183.847	188.778	179.639	190.431	192.403	185.417	182.069	183.417	184.472	176.236	177.778	185.931	184.194
D17	0	0	0	0	0	0	0	0	0	0	0	0	0	0	0	0	0	0	0	0	0	0	0	0	0	0	0	0	0	0	0	0
D18	196.036	202.089	195.821	207.875	188.786	204.696	194.446	197.143	193.661	191.25	193.304	193.893	196.964	194.75	195.696	195.964	195.679	195.268	194.554	193.821	193.089	189.393	195.518	194.536	190.893	195.018	203.25	196.5	206.75	195.25	186.125	194.161
D19	97.8333	112.333	111.417	101.208	106.917	101.167	104.375	102.375	113.417	104.625	109.375	57.2917	124.5	109.875	108.208	113.458	106.333	117.583	104.542	99.75	96.5	104.542	109.167	100.458	105.5	105.042	114.375	102.083	114.417	103.75	104.292	107.042
D20	249.042	234.5	238.875	250.5	243.083	239.083	244.083	232.333	238.833	241.542	244.417	242.833	243.667	235.417	242.25	236.542	241.5	240.875	239.625	236.042	236.625	239.583	241.583	241.125	245.958	232.25	239.708	249.208	243.833	242.333	243.375	233.417
D21	0	0	0	0	0	0	0	0	0	0	0	0	0	0	0	0	0	0	0	0	0	0	0	0	0	0	0	0	0	0	0	0
D22	0	0	0	0	0	0	0	0	0	0	0	0	0	0	0	0	0	0	0	0	0	0	0	0	0	0	0	0	0	0	0	0
D23	0	0	0	0	0	0	0	0	0	0	0	0	0	0	0	0	0	0	0	0	0	0	0	0	0	0	0	0	0	0	0	0
D24	0	0	0	0	0	0	0	0	0	0	0	0	0	0	0	0	0	0	0	0	0	0	0	0	0	0	0	0	0	0	0	0
E01	0	0	0	0	0	0	0	0	0	0	0	0	0	0	0	0	0	0	0	0	0	0	0	0	0	0	0	0	0	0	0	0
E02	0	0	0	0	0	0	0	0	0	0	0	0	0	0	0	0	0	0	0	0	0	0	0	0	0	0	0	0	0	0	0	0
E03	0	0	0	0	0	0	0	0	0	0	0	0	0	0	0	0	0	0	0	0	0	0	0	0	0	0	0	0	0	0	0	0
E04	0	0	0	0	0	0	0	0	0	0	0	0	0	0	0	0	0	0	0	0	0	0	0	0	0	0	0	0	0	0	0	0
E05	97.6667	104.931	68.625	129.583	99.7361	88.4028	121.931	113.5	95.2222	100.875	88.6389	91.3333	109.681	115.361	97.0695	76.6945	87.0417	52.2083	103.528	96.7917	89.625	109.861	97.8889	117.958	99.7361	99.0972	105.069	155.417	147.875	93.9028	81.3611	100.667
E06	184.375	198.25	177.25	173.375	181.625	204.875	208.625	185.625	171.625	158.75	178	197.75	195	190.125	194.25	155.125	162.75	198.625	186.625	179	196	182.25	177.375	178.5	184.75	166.125	204.5	186	198.5	179	201.5	187.625
E07	0	0	0	0	0	0	0	0	0	0	0	0	0	0	0	0	0	0	0	0	0	0	0	0	0	0	0	0	0	0	0	0
E08	1.66669	12.7917	64.0833	38.75	17.4167	11.5417	17.375	22.625	4.625	17.125	9.58331	16.875	2.33331	39.6667	20.3333	12.0833	2	5.70831	68.5	11.8333	8.95831	1.41669	21.625	2.41669	10.9167	3.75	24.7917	16.1667	10	11.375	29.9583	4.66669
E09	134	137.125	137	125.875	137.625	143.25	136.25	136.75	146	135.5	128.25	135.875	144.875	165	125.125	123.25	135.25	162.625	134.375	128.125	129.875	137.875	131	135.25	170.25	146.875	137.125	138.875	135.75	136.875	141.5	138
E10	123.5	118.464	167.857	143.357	145.214	161.5	177.893	164.411	187.375	175.107	146.196	125.75	150.107	165.143	163.196	162	148.196	159.179	155.321	178	144.554	152.964	139.107	143.964	144.964	162.321	141.357	146.232	139.696	153.464	148.982	137
E11	0	0	0	0	0	0	0	0	0	0	0	0	0	0	0	0	0	0	0	0	0	0	0	0	0	0	0	0	0	0	0	0
E12	161.643	129.714	182.554	159.732	156.143	186.196	165.696	163.018	171.143	157.375	166.054	161.929	160.768	166.429	163.804	157.964	173.446	161.196	164.661	167.268	199.214	162.464	163.643	104.357	183.821	161.625	164.446	173.232	160.607	167.446	175.875	182.589
E13	172.875	182.575	181.5	189.625	180.2	170.175	181.175	173.675	175.25	173.85	183.25	176.85	184.625	179.4	177.625	178.075	183.15	173.3	181.425	180.525	180.475	180.075	165.8	181.7	178.2	178.425	173.4	177.15	179.85	172.625	173.475	173.025
E14	0	0	0	0	0	0	0	0	0	0	0	0	0	0	0	0	0	0	0	0	0	0	0	0	0	0	0	0	0	0	0	0
E15	0	0	0	0	0	0	0	0	0	0	0	0	0	0	0	0	0	0	0	0	0	0	0	0	0	0	0	0	0	0	0	0
E16	116.964	129.679	137.893	130.411	119.232	133.071	122.625	132.357	135.054	128.696	129.696	127.268	133.429	98.5714	138.411	132.054	136.714	133.286	112.393	122.196	129.607	127.893	141.161	133.482	117.75	150.893	135.268	125.732	125.839	144.446	133.161	116.589
E17	0	0	0	0	0	0	0	0	0	0	0	0	0	0	0	0	0	0	0	0	0	0	0	0	0	0	0	0	0	0	0	0
E18	0	0	0	0	0	0	0	0	0	0	0	0	0	0	0	0	0	0	0	0	0	0	0	0	0	0	0	0	0	0	0	0
E19	0	0	0	0	0	0	0	0	0	0	0	0	0	0	0	0	0	0	0	0	0	0	0	0	0	0	0	0	0	0	0	0
E20	168.1	171.875	165.2	166.8	162.225	166.9	172.25	168.7	161.975	166.85	168.325	168.625	163.05	162.45	173.35	168.475	166.925	168.7	165.8	174.625	159.9	164.4	161.175	161.85	164.05	164.5	167.35	164.7	170.475	164.875	163.175	168.85
E21	0	0	0	0	0	0	0	0	0	0	0	0	0	0	0	0	0	0	0	0	0	0	0	0	0	0	0	0	0	0	0	0
E22	0	0	0	0	0	0	0	0	0	0	0	0	0	0	0	0	0	0	0	0	0	0	0	0	0	0	0	0	0	0	0	0
E23	0	0	0	0	0	0	0	0	0	0	0	0	0	0	0	0	0	0	0	0	0	0	0	0	0	0	0	0	0	0	0	0
E24	0	0	0	0	0	0	0	0	0	0	0	0	0	0	0	0	0	0	0	0	0	0	0	0	0	0	0	0	0	0	0	0
F01	0	0	0	0	0	0	0	0	0	0	0	0	0	0	0	0	0	0	0	0	0	0	0	0	0	0	0	0	0	0	0	0
F02	63.5724	42.0724	79.3816	70.6645	75.8618	48.8618	46.0329	49.7829	51.7237	93.7237	75.7829	60.6908	68.7961	41.0461	88.875	76.0132	72.2237	50.5263	87.5592	79.6645	65.8092	58.9079	60.0921	61.9539	51.4803	68.6908	64.4934	65.5526	79.1184	46.6053	78.9803	64.1974
F03	139.75	27.55	59.8	76.1	76.2	60	50.875	69.575	62.625	93.575	85.575	63.475	76.95	37.1	73.15	73.2	72	79.875	24.325	58.625	35.9	48.25	57.825	77.55	75.1	45.625	54.275	106.7	52.5	47.775	81.675	137.125
F04	86.7222	111.153	96.3611	96.2361	110.292	75.0972	88.7639	86.3055	124.014	121.903	82.7778	89.9167	93.5417	87.9305	79.4583	100.972	95.0833	82.7361	104.292	106.514	97.3889	117.181	126.708	89.7361	83.1528	71.0833	100.292	71.25	84.5695	104.042	93.1528	99.0139
F05	0	0	0	0	0	0	0	0	0	0	0	0	0	0	0	0	0	0	0	0	0	0	0	0	0	0	0	0	0	0	0	0
F06	292.347	300.75	308.958	310.75	317.694	300.431	310.111	306	291.222	288.847	294.389	308.903	301.583	308.486	313.139	321.028	316.681	310.556	302.333	315.014	312.222	295.292	315.431	311.083	303.75	292.389	312.569	321.792	326.472	301.958	312.806	288.472
F07	0	0	0	0	0	0	0	0	0	0	0	0	0	0	0	0	0	0	0	0	0	0	0	0	0	0	0	0	0	0	0	0
F08	54.125	85.825	72.875	67.95	115.525	70	76.625	81.45	100.95	116.55	78.025	91.35	93.7	69.1	61.55	68.075	106.85	77.825	59.3	66.325	66.925	58.725	72.6	69.425	87.15	67.05	64.3	72.95	73.575	79.65	38.075	68.525
F09	104.938	116.688	104.75	106.25	122.75	114.438	112.312	120	82.1875	117.562	99.3125	112.625	128.125	111.562	103.75	110.188	86.5	126.75	99.6875	102.562	101.312	113.562	106.812	99.5625	112.062	118.625	105.25	101.5	123.875	113	102.688	96.4375
F10	86.0114	101.455	104.807	103.045	92.6364	87.8182	116.068	99.9546	110.864	95.5796	86.1477	100.375	113.307	97.6932	102.739	94.2614	112.034	80.8409	95.0796	85.6932	117.091	84.2046	123.136	93.3409	104.83	108.227	102.977	98.0341	86.0227	95.6591	82.4546	81.3864
F11	0	0	0	0	0	0	0	0	0	0	0	0	0	0	0	0	0	0	0	0	0	0	0	0	0	0	0	0	0	0	0	0
F12	94.9821	89.7857	86.0893	89.0536	90.0714	98.7321	76.3393	92.1429	91.5179	82.0536	84.0893	91.625	97.1786	88.3036	97.7143	90.6964	87.75	91.1607	80.8571	83.1429	100.071	81.8214	90.5357	98.3214	88.9643	87.2679	92.7857	93.6071	76.125	80.0179	86.1071	95.9464
F13	40.3611	7.34723	35.9028	40.6805	44.5417	38.3611	35.1667	37.4305	30.9583	41.9722	34.2361	34.2639	29.1667	39.1111	30.7222	30.4722	34.4722	26.3333	41.1528	43.3195	30.4028	34.3195	59.5139	60.8195	13.9861	40.8333	43.3195	41.9583	19.375	37.9583	38.9583	41.1111
F14	0	0	0	0	0	0	0	0	0	0	0	0	0	0	0	0	0	0	0	0	0	0	0	0	0	0	0	0	0	0	0	0
F15	99.625	102.804	98.4821	104.911	100.964	94.5714	91.375	105.768	119.857	131.357	106.107	106.268	101.107	94.9643	103.161	122.875	155.536	98.2321	95.1429	111.554	130.643	92.8036	105.964	81.0893	105.232	96.25	101.286	100.964	83.4464	90.6786	95.5357	94.9464
F16	179.222	193.944	192.944	186.347	195.819	185.514	195.542	185.264	196.306	190.556	188.792	182.5	188.403	183	181.25	190.653	182.764	209.931	192.819	192.306	187.306	188.736	188.708	193.653	178.542	192.958	186.361	196.667	187.347	194.056	190.236	181.972
F17	0	0	0	0	0	0	0	0	0	0	0	0	0	0	0	0	0	0	0	0	0	0	0	0	0	0	0	0	0	0	0	0
F18	181.714	182.768	192.607	176.125	188.768	182.732	182.214	179.982	192.821	182.625	179.429	189.107	183.804	184.125	175.375	192.25	197.071	189	184.839	185.25	192.696	178.661	187.179	190.946	191.268	189.357	177.411	188.946	192.571	180.482	199.518	189.321
F19	100.011	93.875	94.875	97.0227	104.284	93.6364	95.9545	98.6364	101.341	97.9205	96.5795	97.1136	96.2955	95.8409	108.057	95.6136	99.2045	97.7841	103.807	99.0795	87.1818	96.6023	102.159	100.807	95.1477	94.5	97.9432	100.932	99.6023	97.3409	109.625	102.398
F20	130.625	127	127.9	127.15	130.45	132.325	135.625	127.975	130.05	129.2	126.55	130.05	134.75	130.175	134.725	127.6	125.45	128.625	128.9	136.2	136.4	126.725	129.95	131.725	129.475	135.4	126.175	139.45	136.15	125.125	131.45	142.375
F21	0	0	0	0	0	0	0	0	0	0	0	0	0	0	0	0	0	0	0	0	0	0	0	0	0	0	0	0	0	0	0	0
F22	0	0	0	0	0	0	0	0	0	0	0	0	0	0	0	0	0	0	0	0	0	0	0	0	0	0	0	0	0	0	0	0
F23	0	0	0	0	0	0	0	0	0	0	0	0	0	0	0	0	0	0	0	0	0	0	0	0	0	0	0	0	0	0	0	0
F24	0	0	0	0	0	0	0	0	0	0	0	0	0	0	0	0	0	0	0	0	0	0	0	0	0	0	0	0	0	0	0	0
G01	133.692	145.038	162.875	183.25	158.538	159.654	135.337	167.856	112.788	151.385	164.058	159.885	151.192	167.981	154.183	140.279	141.26	126.875	179.558	141.067	146.567	143.558	134.99	148.24	147.74	145.644	141.952	128.25	150.885	158.413	185	144.375
G02	257.1	242.825	247.675	288.775	243.125	255.35	257.425	279.725	257	251.85	240.45	250.95	283.725	241.825	248.15	255.325	239.75	257.575	238.15	238.75	249.475	256.675	260.6	252.4	242.2	234.075	245.825	233.075	246.475	260.325	265	242.125
G03	131.917	103.583	113.333	97.25	199.458	159.5	167.167	134.583	121.333	130.292	84.125	84.25	120.792	63.9583	165.208	156.875	130.625	22.875	120.333	130.042	112.375	121.167	133.083	145.042	182.25	82.0833	138.417	126.208	153.667	148.667	175.542	66.7917
G04	68.2083	56.2619	95.2321	60.6905	60.6964	61.8393	67.1131	56.0357	69.0893	58.9345	70.8929	56.369	72.631	68.1786	55.8274	54.5119	57.0119	62.4226	57.869	69.8155	55.8036	65.9762	66.0476	99.5298	54.9881	53.4821	56	58.9583	50.0833	72.0417	59.494	68.9583
G05	77.8214	84.875	100.5	126.929	94.7857	108.696	98.8929	89.7857	83.8214	76.0714	84.125	113.125	91.7143	102.946	130	92.1071	110.482	103.411	91	96.4821	137.839	131.482	104.732	106.732	120.821	137.286	112.714	83.125	87.7143	61.0893	104.804	78.9464
G06	0	0	0	0	0	0	0	0	0	0	0	0	0	0	0	0	0	0	0	0	0	0	0	0	0	0	0	0	0	0	0	0
G07	34.1111	35.9861	47.7222	36.1945	47.9305	10.5833	47.4167	43.0555	36.3195	2.25	47.5972	46.3333	93.1389	46.9722	26.9722	48.2222	49.5695	33.6945	29.2083	42.5972	41.5278	37.8889	53.9722	62	40.4861	6.58331	42.1389	31.8611	39.3333	40.7222	85.8611	36.125
G08	118.708	121	122.056	117.597	125.611	113.889	131.708	122.056	114.819	120.486	127.222	118.208	119.389	117.056	127.083	126.25	120.972	116.972	114.472	137.194	122.681	109.139	122.319	130	131.153	122.917	132.931	139.681	133.528	117.458	125.708	118.708
G09	88.0417	67.1667	81.0417	71.375	80.0417	71.2083	82.625	82.1667	86.625	70.5833	78.7917	95.9167	95.125	70.2917	82.7083	83.1667	80.5833	78.25	77.0417	73.7083	75.8333	77.75	74.5833	78.6667	78.4167	76.3333	82.4583	76.125	85.25	85.2083	82.75	73.125
G10	106.25	99.5833	92.8333	64.875	111.542	98.2083	116.167	75.3333	113.542	82	103.542	97.5	107.167	85.75	98.1667	60.9167	50.5833	102.25	105.458	89.2917	105.25	91.5833	75	112.083	71.2083	82.9583	80.4583	58.7917	94.4583	95.2917	93.9167	111.75
G11	75.9305	68.5555	70.5417	78.3889	57.625	70.6111	75.5139	78.9861	58.9583	77.6945	77.5833	77.3611	73.1389	63.1805	77.7917	67.7083	73.2778	62.5139	68.9445	71.5833	77.4167	64.0972	69.6389	81.4722	73.5833	68.0555	67.0139	68.7778	79.5139	66.0833	71.3889	90.625
G12	35	41.25	44.25	37.875	41.125	42.625	46.25	41.375	44.75	40.375	43.125	39	39.625	40.875	35.75	41.5	32.5	46.375	42.125	41.25	29.625	40	43.5	37.75	41.5	42.625	52.375	45.875	37.375	49.625	39.25	42.125
G13	0	0	0	0	0	0	0	0	0	0	0	0	0	0	0	0	0	0	0	0	0	0	0	0	0	0	0	0	0	0	0	0
G14	37.5714	35.2857	40.5714	39.6786	41.2143	34.2143	33.9643	30.5893	31.2143	40.2321	29.6964	35.8929	57.125	20.3393	35.9821	39.0714	38.6786	35.875	27.8571	36.2857	34.3571	31.4643	25.8571	34.6607	35.5536	43.2679	32.7679	34.3929	36.6607	31.9464	34.875	37.75
G15	0	0	0	0	0	0	0	0	0	0	0	0	0	0	0	0	0	0	0	0	0	0	0	0	0	0	0	0	0	0	0	0
G16	112.045	115.659	107.352	109.852	111.17	113.875	113.148	103.636	105.966	115.386	114.261	115.023	108.693	120.341	111.5	111.386	106.273	111.284	121.011	124.807	104.455	112.943	112.875	126.659	98.8295	111.25	119.33	126.716	113.818	105.148	118.943	122.33
G17	76.2222	74.0139	72.625	67.9028	64.7778	66.9861	66.8055	77.5972	75.3611	74.1389	70.375	70.6528	74.3195	73.0139	63.3889	67.3195	64.0695	71.6945	75.8611	61.4305	68.125	72.3333	73.3195	74.9583	74.5	64.2778	71	73.7361	72.7778	69.0833	70.3055	64.1389
G18	11.9904	12.625	17.5961	12.25	10.7019	13.7885	13.5673	15.6923	18.9519	13.9519	23.9039	7.05768	21.0769	17.5577	18.9615	15.7019	15.3558	2.63464	14.7789	5.6731	12.7211	15.0096	12.4423	11	14.5769	12.6923	21.1154	12.5769	12.5	15.6635	10.6923	8.86536
G19	179.587	174.596	179.019	183.885	184.433	189.087	185.442	187.529	182.24	183.894	184.885	185.654	186.933	178.135	180.808	190.644	185.808	184.317	178.712	182.865	183.269	188.769	187.644	184.221	183.779	184.308	181.99	184.442	175.144	180.731	182.346	183.981
G20	127.25	127.875	121.208	118.542	133.083	126.833	121.792	119.708	125.583	116.875	110.583	71.0417	119.208	123.042	120.708	137.5	140.125	122.917	125.667	128.583	134.625	119.083	117.958	124.375	138.167	116.333	114.792	140.833	135.125	111.458	133.5	140.583
G21	0	0	0	0	0	0	0	0	0	0	0	0	0	0	0	0	0	0	0	0	0	0	0	0	0	0	0	0	0	0	0	0
G22	0	0	0	0	0	0	0	0	0	0	0	0	0	0	0	0	0	0	0	0	0	0	0	0	0	0	0	0	0	0	0	0
G23	0	0	0	0	0	0	0	0	0	0	0	0	0	0	0	0	0	0	0	0	0	0	0	0	0	0	0	0	0	0	0	0
G24	0	0	0	0	0	0	0	0	0	0	0	0	0	0	0	0	0	0	0	0	0	0	0	0	0	0	0	0	0	0	0	0
H01	203.325	182.6	207.4	174.667	211.475	206.017	196.267	200.642	194.192	191.575	200.158	198.717	200.375	193.883	203.567	170.933	184.933	183.617	217.633	191.467	192.033	207.767	205.375	198.317	211.233	183.217	205.883	186.417	195.758	210.35	199.558	199.2
H02	55.85	32.4	57.325	59.525	60.925	41.45	59.65	90.875	67.825	60.425	58.775	44.15	67.35	44.125	67.275	55.6	64.65	60.425	61.875	44.925	43.825	56.55	39.3	63.6	44.025	40.45	44.275	48.875	37.1	72.025	68.85	60.975
H03	112.975	142.075	157.6	147.825	125.375	140	144.85	120.075	145.4	132.05	147.325	165.475	137.225	136.45	98.3	134.425	142.35	143.575	164.2	133.825	129.45	96.7	145.65	146.7	126.475	173.725	130.975	137.3	125.375	131.825	137	118.875
H04	0	0	0	0	0	0	0	0	0	0	0	0	0	0	0	0	0	0	0	0	0	0	0	0	0	0	0	0	0	0	0	0
H05	150.042	135.833	75.8333	136.292	135.375	122.542	152.458	154.333	141.25	136.5	147.792	147.625	159.583	155.625	121.083	138.708	158.792	163.958	148.625	127.875	152.125	148	144.458	137.833	111.792	180.208	147.125	144.875	98.625	149.417	132.083	152.458
H06	0	0	0	0	0	0	0	0	0	0	0	0	0	0	0	0	0	0	0	0	0	0	0	0	0	0	0	0	0	0	0	0
H07	0	0	0	0	0	0	0	0	0	0	0	0	0	0	0	0	0	0	0	0	0	0	0	0	0	0	0	0	0	0	0	0
H08	175.221	169.894	174.125	180.115	185.115	181.144	175.24	179.913	190.99	183.279	183.856	193.913	195.827	201.356	193.875	193.26	187.51	186.452	184.625	194.173	200.298	179.481	181.135	185.606	182.067	176.663	185.308	184.038	172.394	175.577	175.933	191.673
H09	96	92.375	97.375	83.875	91.375	82.625	96.625	90.125	79.75	82.125	96.75	88.125	112.625	91.75	89.375	89.25	89	92.875	97.875	85.375	82.875	95.625	93.5	80.125	42.625	165	86.375	84.375	97.75	111.375	86.25	80.875
H10	0	0	0	0	0	0	0	0	0	0	0	0	0	0	0	0	0	0	0	0	0	0	0	0	0	0	0	0	0	0	0	0
H11	0	0	0	0	0	0	0	0	0	0	0	0	0	0	0	0	0	0	0	0	0	0	0	0	0	0	0	0	0	0	0	0
H12	72.3333	72.4861	76.7222	79.7917	77.2639	103.694	75.5833	82.0555	87.6528	75.9722	86.8472	65.0139	83.0695	85.75	47.0972	89.7361	77.9305	71.8195	73.4861	79.3611	81.8333	84.25	72.0695	74.6528	81.1805	67.1111	77.625	83.3195	81.3055	91.0139	81.8195	83.3472
H13	43.0139	50.8055	51.3611	28.0833	50.1528	57.125	52.2639	43.7917	57.9861	47.1389	45.1945	51.1667	53.375	52.7083	31.25	38.375	44.3889	39.8611	42.9445	31.1667	43.3333	30.7639	60.6805	42.8472	43.6528	39.5139	45.5972	46.4722	45.5972	44.0417	45.7778	39.7222
H14	0	0	0	0	0	0	0	0	0	0	0	0	0	0	0	0	0	0	0	0	0	0	0	0	0	0	0	0	0	0	0	0
H15	123.625	118.312	125.125	123	127.25	130.188	119.812	120.438	127.562	126.688	122.062	117.188	125.062	111.375	116.875	120.062	123.938	120.375	131.438	125.562	120.125	121.312	120.312	126	116.625	124.5	119.938	123.938	116.062	133	123.25	119.125
H16	0	0	0	0	0	0	0	0	0	0	0	0	0	0	0	0	0	0	0	0	0	0	0	0	0	0	0	0	0	0	0	0
H17	126	133.375	123.375	133.625	137.875	134.5	133	129	128	136.625	131.5	131.375	131.75	141.625	126.875	130.375	130.625	136.25	131	126.875	138.625	132.375	125.375	119.625	140.25	138.25	127.375	131.875	131.625	136.875	123.25	137.625
H18	61.05	61.35	65.775	65.6	57.275	63.225	65.225	70.175	46.675	55.6	57.275	62	62.725	50.25	59.95	71.25	63.25	62.6	68.8	67.775	62.925	67.375	59.675	74.975	60.025	64.75	55.35	64.3	64.625	62.15	60.325	59.625
H19	0	0	0	0	0	0	0	0	0	0	0	0	0	0	0	0	0	0	0	0	0	0	0	0	0	0	0	0	0	0	0	0
H20	0	0	0	0	0	0	0	0	0	0	0	0	0	0	0	0	0	0	0	0	0	0	0	0	0	0	0	0	0	0	0	0
H21	0	0	0	0	0	0	0	0	0	0	0	0	0	0	0	0	0	0	0	0	0	0	0	0	0	0	0	0	0	0	0	0
H22	0	0	0	0	0	0	0	0	0	0	0	0	0	0	0	0	0	0	0	0	0	0	0	0	0	0	0	0	0	0	0	0
H23	0	0	0	0	0	0	0	0	0	0	0	0	0	0	0	0	0	0	0	0	0	0	0	0	0	0	0	0	0	0	0	0
H24	0	0	0	0	0	0	0	0	0	0	0	0	0	0	0	0	0	0	0	0	0	0	0	0	0	0	0	0	0	0	0	0
I01	78.25	116.056	70.0139	61.4861	87.4167	131.903	88.2361	107.361	148.583	83.7639	73.9445	87.6111	74.6945	87.5555	176.986	125.139	71.2917	73.7361	90	172.375	91.7361	90.0139	99.3195	112.667	62.7917	181.889	106.681	97.9167	54	98.7083	82.625	124.681
I02	107.25	107.875	135.25	137.25	144.75	154	116.125	120.375	125	129.25	155.5	124.75	125.75	128.75	128.625	145.25	121.875	140.25	102.125	132.625	159.5	108	95.625	117.75	133	110.75	114.5	130.625	116.375	148.625	162	131.5
I03	0	0	0	0	0	0	0	0	0	0	0	0	0	0	0	0	0	0	0	0	0	0	0	0	0	0	0	0	0	0	0	0
I04	0	0	0	0	0	0	0	0	0	0	0	0	0	0	0	0	0	0	0	0	0	0	0	0	0	0	0	0	0	0	0	0
I05	154.169	121.61	141.522	162.559	94.6617	136.044	141.287	127.625	150.934	117.478	117.074	148.559	130.316	122.846	169.051	156.728	140.926	120.5	137.426	157.61	112.287	124.64	153.015	148.846	141.346	115.941	165.838	133.75	133.279	126.015	133.169	141.397
I06	0	0	0	0	0	0	0	0	0	0	0	0	0	0	0	0	0	0	0	0	0	0	0	0	0	0	0	0	0	0	0	0
I07	143.903	165.778	149.806	159	175.778	146.083	162.972	148.903	153.708	147.417	139.319	139.208	146.875	145.875	146.236	151.181	139.125	128.597	131.833	157.486	149.444	169.236	173.542	153.194	145.889	127.75	161.125	141.458	179.722	170.889	171	144.778
I08	96.2841	89.6705	103.682	83.5114	100.784	102.193	81.5341	88.75	92.75	74.0341	100.966	146.08	87.0227	88.4432	93.3295	86.7159	80.8636	145.409	108.886	103.602	102.239	92.0341	106.909	83.5341	86.5341	88.3864	108.261	94.5341	126.761	126.341	108.261	83.7045
I09	0	0	0	0	0	0	0	0	0	0	0	0	0	0	0	0	0	0	0	0	0	0	0	0	0	0	0	0	0	0	0	0
I10	0	0	0	0	0	0	0	0	0	0	0	0	0	0	0	0	0	0	0	0	0	0	0	0	0	0	0	0	0	0	0	0
I11	165.25	173.554	171.089	164.679	171.643	177.643	187.339	169.411	170	167.964	184.661	168.964	177.107	170.393	168.196	161.339	166.375	162.821	168.196	160.911	157.75	166.964	164.375	170.946	165.696	179.964	169.821	178.304	172.911	176.321	182.696	181.393
I12	0	0	0	0	0	0	0	0	0	0	0	0	0	0	0	0	0	0	0	0	0	0	0	0	0	0	0	0	0	0	0	0
I13	97.125	82.625	86.25	88.75	97	83.25	74.625	80.125	98.25	106.625	68	87	83.25	115.375	82	87	97.125	93.625	87.25	86.125	96.25	93.25	96.125	85.625	94.375	85.75	90.25	80	87.375	89.25	91.75	98.75
I14	90.375	139	138.75	142.625	159.875	155.875	148.375	148.375	164.25	166.5	153.5	149	147.75	144.375	143.625	146.75	144.75	146.125	149.75	150.125	146.625	152.25	146.875	150.25	153.125	153.625	145.125	140	146.75	150.125	145.75	148.375
I15	107.194	82.4722	100.903	97.0695	108.611	106.986	111.139	111.194	110.986	100.986	99.2639	96.4861	98.7639	110.639	105.083	109.403	105.153	104.306	110.722	101.889	72.6805	107.486	82.4305	107.042	107.292	107.292	101.972	106.986	108.014	113.958	104.306	103.819
I16	128	141.5	139.125	110.625	121.625	127.375	117.625	118.375	151.375	127.625	114.25	131.625	117.5	131.625	127.5	120.25	132.375	125.125	126.5	153.75	126	125.125	116.25	112.875	125.25	92.75	116.75	115.875	144.375	16.375	113.125	124.375
I17	125.45	120.825	122.075	128.225	129.325	129.425	133.55	121.15	116.05	119.075	123.775	127.9	125.25	120.375	133.425	129.5	127.75	131.525	121.2	130.125	126.675	121.1	125.45	152.975	123.975	121.525	129.85	127.65	126.975	123.25	132.725	120.7
I18	40.7857	48.0357	51.1429	41.5	45.3214	55.8571	43.1071	40.0536	57.6786	48.6786	36.4821	58.0536	44.4821	57.2857	52.875	54.1071	52.0714	58	63.4286	46.5179	39.8393	48.0179	49.1964	53.375	51.3214	49.4464	64.3214	52.4286	38.3214	46.875	60.2143	51.1786
I19	0	0	0	0	0	0	0	0	0	0	0	0	0	0	0	0	0	0	0	0	0	0	0	0	0	0	0	0	0	0	0	0
I20	0	0	0	0	0	0	0	0	0	0	0	0	0	0	0	0	0	0	0	0	0	0	0	0	0	0	0	0	0	0	0	0
I21	0	0	0	0	0	0	0	0	0	0	0	0	0	0	0	0	0	0	0	0	0	0	0	0	0	0	0	0	0	0	0	0
I22	0	0	0	0	0	0	0	0	0	0	0	0	0	0	0	0	0	0	0	0	0	0	0	0	0	0	0	0	0	0	0	0
I23	0	0	0	0	0	0	0	0	0	0	0	0	0	0	0	0	0	0	0	0	0	0	0	0	0	0	0	0	0	0	0	0
I24	0	0	0	0	0	0	0	0	0	0	0	0	0	0	0	0	0	0	0	0	0	0	0	0	0	0	0	0	0	0	0	0
J01	146.875	206	130.917	135.208	123.792	160.167	140.083	148.667	121.833	130.458	147.917	178.875	183.417	154.833	144.458	154.875	140.208	131.292	109.583	145.583	143.25	120.75	144.333	140.167	166.167	117.833	149.542	137.25	153.917	161.208	123.792	152.875
J02	221.5	169.5	174.25	194.75	199.5	162.625	151.125	180.75	184	198.125	191.125	156.125	172.625	179.375	159.75	200.375	143.875	184.125	214.625	140.375	179.875	177.875	154.125	170.625	129.5	201.375	165.25	177.75	197.375	194.625	192.875	162.625
J03	14.6477	3.38635	0.5	41.5795	67.7159	40.8523	25.1477	20.5455	8.98865	15.2614	7.51135	27.8636	7.93182	25.875	56.9545	70.8523	13.4091	23.6136	2.70453	17.7955	47.2955	9.0227	28.3864	9.09088	4.2727	72.6704	21.9545	36.1477	27.2841	1	24.6136	16.2045
J04	27.65	95.025	89.375	63.025	81.45	102.225	71.425	126.025	70.35	101.875	124.325	98.45	89.675	85.975	124.475	107.95	93.9	102.875	103.875	78.75	131.6	79.25	70.45	109.375	104.125	129.1	90.9	77.45	135.125	99.4	97.6	51.625
J05	66.9485	65.5809	75.5441	81.6323	89.772	82.0662	106.824	86.4338	79.2647	64.4633	71.875	72.2573	39.1323	78.2206	72.4706	68.8162	102.603	62.9927	89.1177	59.8677	100.243	44.728	80.6912	83.8235	88.3383	64.4412	62.4633	79.103	86.9559	83.6544	59.7941	74.875
J06	109.045	140.716	118.443	87	133.284	145.886	139.398	128.08	117.58	118.852	88.4773	136.67	109.966	37.2273	112.557	140.182	126.864	131.08	128.466	82.0227	172.977	134.943	105.807	90.1932	156.693	127.534	114.727	132.42	128.057	102.943	68.8636	97.5795
J07	0	0	0	0	0	0	0	0	0	0	0	0	0	0	0	0	0	0	0	0	0	0	0	0	0	0	0	0	0	0	0	0
J08	0	0	0	0	0	0	0	0	0	0	0	0	0	0	0	0	0	0	0	0	0	0	0	0	0	0	0	0	0	0	0	0
J09	163.986	116.847	136.528	143.319	138.611	139.889	142.653	142.194	147.319	180.722	141.236	158.083	145.583	146.028	150.417	140.236	144.875	136.847	136.778	135.236	139.639	147.819	150.958	143.847	134.472	146.514	148.597	120.681	154.5	136.917	145.847	166.986
J10	51.875	37.75	43	65	43.875	46.75	40.75	20.25	38.75	46.25	49.625	58.5	43.125	10.375	31.25	24.25	54.75	66.875	42.375	53.625	59.25	51.25	51.875	69.375	47.875	38.25	46	46.625	39.75	66.875	41.625	58.625
J11	228.75	227.175	234.725	226.175	217.125	212.825	242.3	224.025	221.475	246.375	236.675	218.125	211.375	227.35	236.325	223.275	225.725	209.4	240.075	212.1	210.575	243.65	208.825	224.425	214.9	246	210.475	212.575	217	226.425	230.225	226.7
J12	106.875	103.75	92.375	99.625	101.875	98.875	103.375	93.75	111.125	105	111.75	99.5	110	101.5	110.625	110.625	96.75	100.75	106.5	102.5	104.625	94	91.875	104.25	109.75	94.75	98.5	96	110.375	102.625	101.125	114.5
J13	125.1	130.2	123.175	112.225	7.67499	126.65	124.275	99.625	104.875	112.25	125.575	107.125	109.5	145.725	90.075	100.875	106.275	35.725	129.325	114.05	152.9	103.275	88.35	114.35	115.075	74.55	112.4	109.95	147.125	117.825	116.725	125.35
J14	70.8611	58.6805	67.25	61.9028	62.0972	66.4722	63.4722	65.0555	63.7917	62.3055	64.9305	60.0555	58.0972	58.9722	61.2639	61.8472	65.5555	59.7222	68.5972	62.7778	58.9167	57.0139	73.4028	56.1945	76.5972	67.6667	60.5	69.8055	63.4028	70.5417	68.4167	74.7361
J15	45.35	26.775	42.1	16.55	33.475	28.4	32.1	25.675	26.425	34.725	44.625	30.175	26.175	21.95	34.3	31.875	30.9	31.175	43.525	22.075	30.9	31.1	38.9	19.9	20.7	31.55	35.025	26.55	22	29.7	43.375	30.5
J16	0	0	0	0	0	0	0	0	0	0	0	0	0	0	0	0	0	0	0	0	0	0	0	0	0	0	0	0	0	0	0	0
J17	101.568	94.8182	100.795	90.4545	96.5227	88.8182	94.0909	95.7386	104.909	93.4886	90.2614	95	95.4886	94.7614	104.966	102.75	102.148	99.7386	96.4205	91.4432	95.9659	93.5795	89.4773	99.4432	110.284	96.1364	87.5	95.8523	99.0682	92.6932	94.6136	98.9432
J18	0	0	0	0	0	0	0	0	0	0	0	0	0	0	0	0	0	0	0	0	0	0	0	0	0	0	0	0	0	0	0	0
J19	236.125	235.111	241.972	237.181	230.361	236.958	243.847	241.569	229.069	226.514	238.792	233.056	229.056	236.528	237.597	236.181	233.681	227.972	237.472	230.208	242.361	238.417	241.653	239.722	235.569	233.181	237.778	235.333	242.306	255.722	237.639	234.75
J20	0	0	0	0	0	0	0	0	0	0	0	0	0	0	0	0	0	0	0	0	0	0	0	0	0	0	0	0	0	0	0	0
J21	0	0	0	0	0	0	0	0	0	0	0	0	0	0	0	0	0	0	0	0	0	0	0	0	0	0	0	0	0	0	0	0
J22	0	0	0	0	0	0	0	0	0	0	0	0	0	0	0	0	0	0	0	0	0	0	0	0	0	0	0	0	0	0	0	0
J23	0	0	0	0	0	0	0	0	0	0	0	0	0	0	0	0	0	0	0	0	0	0	0	0	0	0	0	0	0	0	0	0
J24	0	0	0	0	0	0	0	0	0	0	0	0	0	0	0	0	0	0	0	0	0	0	0	0	0	0	0	0	0	0	0	0
K01	213.2	191.325	222.525	227.75	221.025	195.05	186.3	174.675	228.075	192.175	215.75	194.575	257.55	208.9	211.85	185.25	191.725	184.7	201.125	205.95	211.525	176.9	176.825	190.725	187	193.3	224.2	195.25	209.675	227.65	187.975	198.6
K02	0	0	0	0	0	0	0	0	0	0	0	0	0	0	0	0	0	0	0	0	0	0	0	0	0	0	0	0	0	0	0	0
K03	0	0	0	0	0	0	0	0	0	0	0	0	0	0	0	0	0	0	0	0	0	0	0	0	0	0	0	0	0	0	0	0
K04	303.958	306.653	326.458	324.264	301.278	316.972	323.903	306.333	313.653	322.931	320.736	313.972	320.847	322.278	294.819	314.833	320.347	305.722	310.583	305.458	329.931	310.639	310.694	309.944	333.611	317.667	310.514	313.319	324.653	301.528	312.75	301.028
K05	0	0	0	0	0	0	0	0	0	0	0	0	0	0	0	0	0	0	0	0	0	0	0	0	0	0	0	0	0	0	0	0
K06	49.1667	33.6805	52.6111	49.3611	24.6667	32.5833	42.7361	66.875	24.4305	38.8611	42.4167	78.0278	30.4583	42.125	50.2361	48.25	30.625	48.0278	35.5139	31.2639	45.4861	22.2917	5.40277	20.2778	61.5417	12.7361	18.3889	41.4722	29.5	57.1667	38.0695	41.0417
K07	5.375	5.39288	9.76788	1.19641	14.2857	17.1964	1.92859	2.08929	7.33929	2.71429	1.76788	24.2857	7.28571	0.696411	12.3214	35.2857	18.0893	1.69641	7.67859	41.9464	17.5893	2.57141	5.51788	13.8929	26.25	9.92859	23.7143	14.9286	9.10712	5.23212	23.75	17.8036
K08	0	0	0	0	0	0	0	0	0	0	0	0	0	0	0	0	0	0	0	0	0	0	0	0	0	0	0	0	0	0	0	0
K09	0	0	0	0	0	0	0	0	0	0	0	0	0	0	0	0	0	0	0	0	0	0	0	0	0	0	0	0	0	0	0	0
K10	74.95	71.75	74.85	91.275	79.275	75.475	59.75	75.9	69.075	74.15	54.45	68.025	72.4	80.625	25.9	68.65	81.2	78.675	77.225	95.475	80.425	84.95	69.225	90.8	62.875	72	105.15	86.6	62.75	70	76.725	70.05
K11	0	0	0	0	0	0	0	0	0	0	0	0	0	0	0	0	0	0	0	0	0	0	0	0	0	0	0	0	0	0	0	0
K12	0	0	0	0	0	0	0	0	0	0	0	0	0	0	0	0	0	0	0	0	0	0	0	0	0	0	0	0	0	0	0	0
K13	179.339	181.143	187.857	182.964	185.054	184.393	182.304	186.75	178.321	188.714	187.571	184.5	180.286	180.571	187.964	180.768	182.821	190.75	181.411	180.732	176.089	184.089	182.661	174.411	178.554	187.071	178.893	180.571	183.179	183.518	175.982	181.5
K14	15.625	14.3036	22.1607	20.0357	21.4821	14.7679	16.125	34.2321	42.7143	15.1071	17.1071	7.32141	20.4821	20.3214	25.1607	18.8214	24.6964	28.7143	19.3571	21.0179	19.4643	30.0893	18.4464	17.6786	36.3571	23.1964	25.0893	16.0893	17.8393	31.7679	27.5536	30.0536
K15	21.4318	24.1364	26.4432	14.0341	12.2159	21.1023	27.4545	14.5	22.1818	30.1705	17.5114	8.23865	17.7727	10.0341	13.1136	20.2045	11.1591	20.7159	20.0568	21.5682	16.2159	13.2727	16.8523	3.65912	26.2955	24.5568	3.88635	3.18182	18.4091	14.625	12.4773	23.25
K16	0	0	0	0	0	0	0	0	0	0	0	0	0	0	0	0	0	0	0	0	0	0	0	0	0	0	0	0	0	0	0	0
K17	173.917	172.542	166.583	163.667	170.667	159.667	161.667	159.833	172.875	153.792	160.042	158.792	168.417	155.292	158	152.833	164.25	159.625	158.458	160.917	159	164.333	159.583	162.458	162	166.042	150.917	163.333	153.792	158.75	155.583	157.5
K18	95.375	93.125	108.375	92.875	55.375	96.625	106.5	87	89.5	123.625	98.875	89.5	86	92.375	105.625	94.5	85.5	93.375	92.5	95.75	88	97	92.125	104.125	92.5	76	89.375	79	87.625	98.5	95.75	99.25
K19	0	0	0	0	0	0	0	0	0	0	0	0	0	0	0	0	0	0	0	0	0	0	0	0	0	0	0	0	0	0	0	0
K20	121.125	119.25	113.444	130.847	128.889	134.181	116.75	120.514	127.847	122.611	136.111	119.556	120.681	122.292	128.056	128.653	116.292	118.347	122.278	123.528	121.792	120.958	120.903	129.889	120.264	122.792	112.194	114.722	126.181	127.583	128.778	121.875
K21	0	0	0	0	0	0	0	0	0	0	0	0	0	0	0	0	0	0	0	0	0	0	0	0	0	0	0	0	0	0	0	0
K22	0	0	0	0	0	0	0	0	0	0	0	0	0	0	0	0	0	0	0	0	0	0	0	0	0	0	0	0	0	0	0	0
K23	0	0	0	0	0	0	0	0	0	0	0	0	0	0	0	0	0	0	0	0	0	0	0	0	0	0	0	0	0	0	0	0
K24	0	0	0	0	0	0	0	0	0	0	0	0	0	0	0	0	0	0	0	0	0	0	0	0	0	0	0	0	0	0	0	0
L01	82.875	76.0289	62.7019	65.8942	10	51.5	77.0192	91.3654	69.6539	67.9519	27.875	61.4423	72.0577	41.9808	77.9135	64.4327	71.5961	18.4231	62.1635	49.9904	62.5385	46.0385	74.0961	30.6442	97.4711	71.7404	20.5865	91.4615	61.6827	65.0769	51.9519	86.375
L02	0	0	0	0	0	0	0	0	0	0	0	0	0	0	0	0	0	0	0	0	0	0	0	0	0	0	0	0	0	0	0	0
L03	171.464	173.036	142.446	137.286	136.911	157.911	99.1429	163.857	133.5	183.554	186.786	142.446	165.214	136.089	133.482	134.786	149.821	140.964	136.839	163.018	158	129.857	139.643	85.9464	176.196	143.589	155.25	126	135.732	124.893	132.893	180.964
L04	0	0	0	0	0	0	0	0	0	0	0	0	0	0	0	0	0	0	0	0	0	0	0	0	0	0	0	0	0	0	0	0
L05	88.325	108.425	124.7	124.125	134.9	140.975	128.6	124.9	136.55	120.575	105.05	108.075	128.075	106.775	148.175	87.725	146.7	134.425	141.475	83.075	144.725	105.325	105.95	69.1	69.6	93.425	149.825	150.15	122.525	104.325	124.825	153.025
L06	154.125	140.875	161.875	130.5	160	178.375	142.25	130.375	89.5	147.125	120	171	190.625	170.75	124.625	117.75	167.875	125.125	153.5	148	105.75	160.125	165.25	154	120.5	141.875	132	175.625	166.875	146.125	166.125	132
L07	97.375	58.75	90.375	81.125	106.875	85.625	79.125	85.375	90.625	87.25	97.625	56.5	77.375	64.5	83.5	79.25	101.625	70.125	95.375	105.25	84.5	86	77.75	83.75	76.125	89.875	81.25	36.5	116.25	73.125	87.5	4.5
L08	233.767	233.183	252.833	241.033	234.317	243.967	248.192	231.225	230.4	254.592	254.875	243.85	236.433	247.808	247.717	240.708	237.633	265.325	248.783	226.942	236.367	256.35	240.908	237.558	245.492	249.875	234.65	242.033	245.192	257.55	226.3	238.65
L09	0	0	0	0	0	0	0	0	0	0	0	0	0	0	0	0	0	0	0	0	0	0	0	0	0	0	0	0	0	0	0	0
L10	22.9445	9.56946	21.4583	25.8611	52.8195	35.9028	10.4445	24.1805	9.09723	12.6528	15.9722	23.9722	39.4167	11.3889	26.5972	36.2639	0.513916	21.5972	18.9305	68.1528	43.2778	23.25	16.9167	5.72223	13.1111	31.5278	11.2639	15.8611	21.8611	17.3333	14.125	21.4861
L11	165.75	172.794	168.588	172.022	118.463	152.816	163.809	165.699	171.706	171.412	165.397	152.934	160.228	160.993	154.213	160.353	169.838	144.044	163.184	157.993	172.743	177.176	170.132	177.176	156.669	163.412	168.706	155.978	158.074	175.86	162.912	160.419
L12	133.65	122.375	134.15	138.65	137	123.875	141.825	142.575	123.45	126.725	132.575	127.925	127.575	122.15	135.375	136.425	143.35	126.15	134.975	133.125	133.65	130.8	135.825	134.325	123.65	131.625	114.45	127.125	129.4	126.85	120.2	127.625
L13	12.4861	13.0833	13.875	13.2639	9	11.4028	22.7917	7.29169	20.0139	10.2083	15.9028	17.875	16.7361	10.2917	13.8055	18.7639	14.3055	16.3472	13.25	17.8333	13.75	11.7639	21.4722	10.6528	11.125	15.8472	13.0278	13.8611	17.8333	6.56946	16.2639	19.7361
L14	1.04169	2.41669	1.20831	2.79169	4.29169	4.25	0.083313	3.375	4.125	5.70831	0.708313	4.58331	5.91669	4.58331	1.08331	10.7917	4.16669	8.29169	6.20831	7.58331	0.708313	6.04169	2.95831	2.75	4.70831	4.95831	4.58331	11.9583	7.58331	3.95831	0.083313	3.04169
L15	203.839	195.107	197.214	200.946	206.125	198.857	192.268	198.393	198.75	206.571	188.214	197.125	216.679	192.696	198.911	205.161	206.464	201.286	193.946	213.589	218.214	194.25	186.446	207.179	213.143	195.393	179.643	205.196	204.554	182.589	188.304	204.464
L16	35.65	36.2	36.9916	39.7	41.9	45.225	47.2167	33.7833	29.2333	39.9167	42.875	45.8166	46.2667	39.2917	40.3	34.1	41.6667	40.2584	36.4416	43.2917	43.125	44.9083	40.9167	46.1417	44.8666	47.05	31.575	39.975	49.0666	35.9916	48.5833	38.9833
L17	51.625	52.5417	48.0833	48.9167	54.2083	58.4167	44.5833	54.7083	61.875	44.25	46.4167	46.875	50.625	50.25	42.0833	56.25	49.3333	46.2083	52	46.4583	54.7083	42.7917	49.7917	45.75	54.5417	38.7917	59.5417	50.5833	48.7917	44.0417	50.9583	43.5417
L18	0	0	0	0	0	0	0	0	0	0	0	0	0	0	0	0	0	0	0	0	0	0	0	0	0	0	0	0	0	0	0	0
L19	0	0	0	0	0	0	0	0	0	0	0	0	0	0	0	0	0	0	0	0	0	0	0	0	0	0	0	0	0	0	0	0
L20	0	0	0	0	0	0	0	0	0	0	0	0	0	0	0	0	0	0	0	0	0	0	0	0	0	0	0	0	0	0	0	0
L21	0	0	0	0	0	0	0	0	0	0	0	0	0	0	0	0	0	0	0	0	0	0	0	0	0	0	0	0	0	0	0	0
L22	0	0	0	0	0	0	0	0	0	0	0	0	0	0	0	0	0	0	0	0	0	0	0	0	0	0	0	0	0	0	0	0
L23	0	0	0	0	0	0	0	0	0	0	0	0	0	0	0	0	0	0	0	0	0	0	0	0	0	0	0	0	0	0	0	0
L24	0	0	0	0	0	0	0	0	0	0	0	0	0	0	0	0	0	0	0	0	0	0	0	0	0	0	0	0	0	0	0	0
M01	0	0	0	0	0	0	0	0	0	0	0	0	0	0	0	0	0	0	0	0	0	0	0	0	0	0	0	0	0	0	0	0
M02	120.175	122.175	144.9	136.1	157.6	145.05	138.725	127.55	126.425	112.9	157.8	142.275	172.425	123.475	128.3	107.15	120.3	125.35	117.2	95.5	118.25	123.725	127.65	125.95	141.725	117.5	146.85	138.125	153.175	129.55	132.35	151
M03	167.25	176	175.5	190.875	190.875	167.75	197.75	166.625	192.5	196	176.5	169.5	180	184.125	189.25	174.75	185.625	171.125	175.75	160.875	193.625	198.25	191	173.625	192.625	184.875	190.25	168.75	190.5	179.625	168.25	169.25
M04	48.6323	34.625	36.2206	93.2353	46.6617	39.125	21.3897	58.2794	24.853	21.6397	13.6691	32.022	31.0883	34.103	0.485291	47.8603	32.7867	46.5	76.7794	15.3823	48.3677	64.9559	26.0441	41.8162	36.125	41.0441	58.6617	30.0735	51.0147	36.9853	53.2133	48.6323
M05	0	0	0	0	0	0	0	0	0	0	0	0	0	0	0	0	0	0	0	0	0	0	0	0	0	0	0	0	0	0	0	0
M06	104.625	116.317	100.24	87.6827	103.115	119.183	142.173	109.962	118.038	136.577	117.346	135.154	136.01	99.3846	141.087	115.115	111.413	145.24	137.038	122.337	120.067	162.606	81.75	116.933	107.577	134.606	123.76	101.019	115.375	151.952	104.433	104.875
M07	162.692	175.019	169.346	229.279	139.606	169.423	157.981	165.75	160.635	167.442	161.038	158.288	162.385	172.067	164.606	184.288	175.423	170.5	166.615	163.413	181.279	179.952	167.096	161.663	171.971	164.288	169.442	165.394	162.404	164.163	183.058	173.288
M08	0	0	0	0	0	0	0	0	0	0	0	0	0	0	0	0	0	0	0	0	0	0	0	0	0	0	0	0	0	0	0	0
M09	236.143	223.518	232.661	234.125	234.411	229.036	233.25	235.607	240.732	227.964	232.661	244.429	237.661	220.911	241.161	231.143	222.964	230.464	223.036	236.857	238.607	239.804	223.982	227.839	227.893	228.036	230.946	241.5	240.464	223.696	236.696	234.768
M10	215.5	220.5	229.125	219.375	225.125	225.25	230.5	225.125	231.25	231.375	229.875	233.375	232.375	233.125	226.625	230.875	225.5	227	235.5	239.25	236.875	240.625	233	228.125	218.625	219.125	230.875	222.75	212.75	236.75	234.375	232.125
M11	32.25	38.1805	34.25	15.0972	59.5833	38.7361	35.0417	37.0139	42.9028	39.9028	50.1667	42.375	45.4445	39.5139	42.8611	44.1945	51.3472	40.7917	32.7639	38.5417	39.5972	48.2222	32.875	43.7361	40.2639	37.3889	33.4722	63.4028	39.875	40.6805	32.5139	38.5
M12	37.9	29.125	54.85	35.35	40.475	47.2	48.35	47.05	31.75	48.05	31.95	50.975	39.425	20.25	39.9	39.45	32.775	35.875	44.675	37.35	40.6	44.575	32.775	47.325	20.675	45.625	45.3	43.1	37.225	14.425	51.275	40.275
M13	85.7841	65.0795	80.7386	78.7614	83.0682	87.5682	79.8295	81.4773	71.8523	77.2841	72.2727	71.1818	74.4432	82.0341	78.6705	78.0227	79.0341	83.2159	82.7955	77.0227	72.0227	77.4205	74.7955	93.1477	86.6477	75.3068	76.4091	78.75	69.7045	71.0682	78.6364	73.1364
M14	335.975	315.825	321.625	308.25	323.575	330.025	321.675	321.8	320.325	319.525	330.2	319.175	318.575	329.575	318.4	327.3	328.6	318.275	321.25	329.65	319.8	316.575	318.625	312.95	324.925	314.2	314.775	322.05	316.275	321.75	333.275	318.65
M15	33.05	52.075	20.85	23.7	38.3	52.95	39.125	28.4	27.075	30.425	29.25	22.475	26.675	27.3	23.225	23.975	27.275	23.6	38.2	28.75	33.175	18.075	24.95	21.9	24.575	28.55	28.55	25.3	28.375	26.45	38.825	33.35
M16	0	0	0	0	0	0	0	0	0	0	0	0	0	0	0	0	0	0	0	0	0	0	0	0	0	0	0	0	0	0	0	0
M17	123	100.764	93.7083	97.1389	102.875	107.25	103.25	106.875	108.222	110.264	99.1667	101.917	114.597	113.694	98.25	103.639	105.333	103.472	103.542	101.722	97.8195	105.431	105.444	105.139	104.597	92.8195	123.597	105.264	110.694	102.903	104.778	108.847
M18	125.525	123.225	118.025	112.225	129.6	121.375	132.85	120.125	128.35	115.925	123.725	129.625	120.975	112.975	77.175	130.175	124.825	121.15	132.475	130.725	117.825	129.25	141.975	124.6	122.675	112.75	135.6	128.575	116.425	129.25	125.775	113.6
M19	87	86.25	93.625	102	94.25	92.75	97.75	89.625	85.125	84.125	102.125	84.125	87.875	90.25	95.625	85	83.375	86.375	93.25	92.25	85.75	89.375	92	93.625	94.25	94.875	99.875	87.125	96.5	91.75	95	95.125
M20	0	0	0	0	0	0	0	0	0	0	0	0	0	0	0	0	0	0	0	0	0	0	0	0	0	0	0	0	0	0	0	0
M21	0	0	0	0	0	0	0	0	0	0	0	0	0	0	0	0	0	0	0	0	0	0	0	0	0	0	0	0	0	0	0	0
M22	0	0	0	0	0	0	0	0	0	0	0	0	0	0	0	0	0	0	0	0	0	0	0	0	0	0	0	0	0	0	0	0
M23	0	0	0	0	0	0	0	0	0	0	0	0	0	0	0	0	0	0	0	0	0	0	0	0	0	0	0	0	0	0	0	0
M24	0	0	0	0	0	0	0	0	0	0	0	0	0	0	0	0	0	0	0	0	0	0	0	0	0	0	0	0	0	0	0	0
N01	0	0	0	0	0	0	0	0	0	0	0	0	0	0	0	0	0	0	0	0	0	0	0	0	0	0	0	0	0	0	0	0
N02	266.143	253.071	270.607	253.982	269.357	264.036	274.75	279.536	268.625	264.964	266.696	252.429	260.679	265.071	257.786	267.161	266.982	267.625	265.589	251.732	267.107	262.679	262.482	261.268	267.607	255.929	273.446	258.25	258.375	270.875	261.393	256
N03	61.0096	48.6731	40.8558	57.3173	65.8942	49.0481	38.7404	46.0961	55.2019	45.75	49.5192	68.8654	59.1827	71.8077	71.2789	43.1731	59.2789	87.7308	52.3461	72.5481	39.8654	72.7308	71.6731	54.5192	68.9039	51.0769	86.6827	52.6827	36.9231	60.9615	43.9135	67.1346
N04	30.1397	17.8015	27.4338	19.2647	15.272	15.9044	40.1617	29.8603	37.1177	43.7427	54.2794	50.3823	23.375	25.522	15.9706	24.7353	42.6691	19.0073	19.4559	38.5367	25.2867	26.0735	43.3677	30.7059	22.647	42.2941	29.9927	25.8015	32.4853	20.228	31.8015	25.6838
N05	109.227	67.7841	157.341	107.636	126.716	77.5341	110.273	134.602	65.8409	143.023	140.568	125.875	102.08	123.352	97.5682	173.898	118.625	127.591	93.0682	114.739	115.125	131	124.864	104.739	117.307	122.523	123.625	126.25	121.239	113.307	92.7727	74.0795
N06	0	0	0	0	0	0	0	0	0	0	0	0	0	0	0	0	0	0	0	0	0	0	0	0	0	0	0	0	0	0	0	0
N07	575.857	509.857	525.286	531.714	540.714	570.143	528	537.429	536.429	528.429	526.714	541	510.714	506.714	529.571	547.714	511.857	533.286	549.857	544.429	587.143	533	543.857	545.857	537	536.286	523.571	542.857	592.571	546.143	558.857	575.857
N08	0	0	0	0	0	0	0	0	0	0	0	0	0	0	0	0	0	0	0	0	0	0	0	0	0	0	0	0	0	0	0	0
N09	0	0	0	0	0	0	0	0	0	0	0	0	0	0	0	0	0	0	0	0	0	0	0	0	0	0	0	0	0	0	0	0
N10	96.9445	104.986	116.014	101.708	110.097	105.389	107.042	99.7917	115.708	119.458	102.181	107.069	124.778	110.583	105.708	111.181	107.111	110.417	103.417	105.264	121.444	97.1945	116.194	100.681	113.194	100.833	102.153	98.375	121.389	106.639	102.528	117.028
N11	221.536	222.75	232.589	212	225.429	213.554	228.679	224.589	229.518	219.929	219.446	239.107	229.179	215.643	223.607	222.714	221.839	216.714	228.107	220.089	220.357	219.571	229.411	227.875	234.214	232.804	233.036	234.411	216.25	231.054	226.071	219.875
N12	147.295	141.705	140.102	149.341	148.693	139.432	143.545	140.341	144.25	141.852	146.989	143.341	141.205	139.273	150.409	147.523	132.284	145.864	146.67	136.239	140.409	131.045	147.091	144.67	143.977	148.239	144.398	151.614	148.023	147.693	138.591	147.045
N13	194.571	192.893	187.071	202.768	190.018	197.161	202.179	195.643	196.143	193.661	186.018	206.571	192.482	196.464	191.393	183	188.946	195.554	199.143	183.125	204.589	193.036	184.357	186.411	195.268	196.357	196.75	195.911	193.196	184.054	193.25	197.696
N14	1.34088	8.06818	33.8182	0.352295	1.11365	0.284119	8.95453	3.30682	4.76135	28.1591	26.6477	8.43182	1.07953	10.1023	8.32953	7.6477	1.84088	4.78412	13.6705	23.9773	3.1477	3.34088	20.3068	14.625	12.4432	7.93182	26.1705	17.4659	7.65912	8.88635	12.625	16.75
N15	0	0	0	0	0	0	0	0	0	0	0	0	0	0	0	0	0	0	0	0	0	0	0	0	0	0	0	0	0	0	0	0
N16	35.1667	26.5833	45.0833	32.5	35.125	23.4583	33.1667	42.5	30.375	28.9167	25.75	35.9167	42.5	42.5417	36.7917	30.25	34.6667	87.9167	35.875	42.375	52.875	25.9167	32.625	35.375	35.9167	32.2917	26.4167	52.75	44.25	60.875	41.3333	35.2083
N17	0	0	0	0	0	0	0	0	0	0	0	0	0	0	0	0	0	0	0	0	0	0	0	0	0	0	0	0	0	0	0	0
N18	259.75	273.8	279.65	259.4	268.25	263.625	257.825	268.775	271.9	256.825	264	264.325	260.95	258.8	264.25	269.45	267.55	260.85	269.725	263.4	265.3	256.925	267.8	265.15	265.3	262.825	262.625	265.775	267.6	259.05	258.025	252.5
N19	180.264	175.347	190.361	188.472	183.764	172.292	182.986	181.514	173.361	175.361	183.708	192.611	196.611	173.486	190.25	188.611	181.972	180.806	185.819	190.528	186.944	181.583	188.042	178.139	180.097	177.847	186.139	178.764	174.889	177.778	189.375	176.639
N20	20.8365	7.2019	7.49036	11.7211	24.2596	16.8365	9.43268	11.5	7.9519	14.7019	11.6923	5.18268	10.8942	13	19.7019	13.7211	11.3077	11.3558	16.3173	11.9135	18.9808	13.2789	22.3558	5.83655	15.6058	5.22113	13.2019	13.1058	9.73077	12.1154	13.7692	22.3365
N21	0	0	0	0	0	0	0	0	0	0	0	0	0	0	0	0	0	0	0	0	0	0	0	0	0	0	0	0	0	0	0	0
N22	0	0	0	0	0	0	0	0	0	0	0	0	0	0	0	0	0	0	0	0	0	0	0	0	0	0	0	0	0	0	0	0
N23	0	0	0	0	0	0	0	0	0	0	0	0	0	0	0	0	0	0	0	0	0	0	0	0	0	0	0	0	0	0	0	0
N24	0	0	0	0	0	0	0	0	0	0	0	0	0	0	0	0	0	0	0	0	0	0	0	0	0	0	0	0	0	0	0	0
O01	0	0	0	0	0	0	0	0	0	0	0	0	0	0	0	0	0	0	0	0	0	0	0	0	0	0	0	0	0	0	0	0
O02	254.135	257.971	254.692	252.24	255.913	254.769	262.173	258.74	259.154	257.5	245.875	251.038	255.202	238.596	256.596	252.74	268.846	254.942	249.519	267.048	261.558	248.404	263.981	257.125	251.894	254.913	255.279	254.327	251.49	261.269	259.846	254.279
O03	0	0	0	0	0	0	0	0	0	0	0	0	0	0	0	0	0	0	0	0	0	0	0	0	0	0	0	0	0	0	0	0
O04	288	304.75	302.625	288.25	285.875	314.75	292.625	293.125	317.375	312.5	288	304	307.25	284.125	295	310.75	293.5	299.625	306.625	306.375	297	305	292.375	296.75	279.25	304.375	305.75	287.75	293.5	302.5	296.375	301.5
O05	132.071	153.786	187.589	161.143	140.661	157.964	193.464	137.839	121.946	114.839	68.2143	183.429	142.125	172.143	175.839	140.464	133.571	165.839	89.2857	113.179	148.964	85.7143	244.089	158.589	146.107	187.571	179.768	157.714	152.214	226.857	113.089	118.036
O06	123.633	120.183	101.958	73.2	120.092	117.883	89.3917	156.167	121.658	115.367	139.1	107.9	112.067	89.5333	119.158	103.375	100.442	80.3666	103.992	98.0167	133.35	114.767	108.933	107.1	104.683	111.142	126.392	127.217	116.55	119.342	109.658	125.192
O07	76.5555	155.611	202.042	139.458	154.194	170.25	216.889	187.667	169.778	220.736	190.153	177.917	170.056	212.333	110.347	173.597	165.056	203.458	176	149.639	157.833	179.528	157.25	156.042	161.736	157.819	187.847	195.097	151.514	168.806	146.597	77.1805
O08	0	0	0	0	0	0	0	0	0	0	0	0	0	0	0	0	0	0	0	0	0	0	0	0	0	0	0	0	0	0	0	0
O09	0	0	0	0	0	0	0	0	0	0	0	0	0	0	0	0	0	0	0	0	0	0	0	0	0	0	0	0	0	0	0	0
O10	0	0	0	0	0	0	0	0	0	0	0	0	0	0	0	0	0	0	0	0	0	0	0	0	0	0	0	0	0	0	0	0
O11	302.795	288.159	291.443	293.784	298.432	285.705	281.705	297.966	298.455	286.602	298.136	292.705	301.648	291.523	284.875	296.602	297.864	292.977	283.67	291.205	294.477	296.068	277.955	290.477	293.83	298.955	297.102	296.114	294.977	294.193	286.114	286.023
O12	126.67	93.5795	115.534	107.443	111.943	119.875	113.489	123.625	115.034	116.636	114.955	110.193	115.5	119.58	126.136	119.136	122.841	107.045	121.159	120.148	99.7727	135.295	114.182	122.125	121.182	110.341	121.705	104.023	137.977	113.034	113.057	140.114
O13	140.833	149.625	157.917	158.917	158.5	157.5	138.542	145.792	152.792	142.375	142.917	140.792	153.25	161.667	155.042	146.75	154.208	147.667	141.917	157.208	155.458	156.375	153.333	176	157.917	128.042	156.833	153.292	149.75	141.5	148.833	146.708
O14	0	0	0	0	0	0	0	0	0	0	0	0	0	0	0	0	0	0	0	0	0	0	0	0	0	0	0	0	0	0	0	0
O15	0	0	0	0	0	0	0	0	0	0	0	0	0	0	0	0	0	0	0	0	0	0	0	0	0	0	0	0	0	0	0	0
O16	158.375	151.55	160.925	155.775	158.65	156.775	162.725	160.225	149.175	148.825	167.925	155.275	156.3	157.35	167.975	163.3	150.9	160	173.925	151.65	150.15	157.7	160.6	160.125	157.3	168.7	161.175	156.2	153.65	173.45	151.05	159.5
O17	0	0	0	0	0	0	0	0	0	0	0	0	0	0	0	0	0	0	0	0	0	0	0	0	0	0	0	0	0	0	0	0
O18	62.1705	70.2841	63.9659	56.3523	66.6591	4.40912	75.1591	72.8295	65.0568	77.7045	56.1364	64.6023	71.4091	58.2386	52.9318	65.8977	75.9659	74.9318	85.7273	67.3977	77.375	89.6932	67.0568	61.1591	65.1932	56.7955	58.3068	76.7159	62.9659	62.0455	60.1023	50.1477
O19	0	0	0	0	0	0	0	0	0	0	0	0	0	0	0	0	0	0	0	0	0	0	0	0	0	0	0	0	0	0	0	0
O20	0	0	0	0	0	0	0	0	0	0	0	0	0	0	0	0	0	0	0	0	0	0	0	0	0	0	0	0	0	0	0	0
O21	0	0	0	0	0	0	0	0	0	0	0	0	0	0	0	0	0	0	0	0	0	0	0	0	0	0	0	0	0	0	0	0
O22	0	0	0	0	0	0	0	0	0	0	0	0	0	0	0	0	0	0	0	0	0	0	0	0	0	0	0	0	0	0	0	0
O23	0	0	0	0	0	0	0	0	0	0	0	0	0	0	0	0	0	0	0	0	0	0	0	0	0	0	0	0	0	0	0	0
O24	0	0	0	0	0	0	0	0	0	0	0	0	0	0	0	0	0	0	0	0	0	0	0	0	0	0	0	0	0	0	0	0
P01	149.875	178.35	220.15	165.775	161.95	156.3	230.175	175.65	195.125	160.05	179.725	170.675	132.3	156.375	173.075	167.375	162.075	166.675	149.2	150.7	175.025	195.175	184.35	177.725	164.375	161.95	159.675	181.1	193.35	152.25	186.475	145
P02	95.6023	104.977	120.295	121.261	107.466	120.784	114.307	117.364	163.068	145.352	143.898	165.636	180.409	132.807	139.261	132.284	136.034	109.58	85.4318	132.273	130.716	135.92	145.023	121.409	74.1705	166.409	113.841	108.375	111.057	82.7386	105.114	94.8523
P03	71.4583	65.0833	145.417	76.0417	50.8333	23.2917	63.5833	50.7083	101.792	73.125	80.4583	99.75	69.0833	70.9167	38.125	66.4583	104.583	95.9583	77.4583	78.3333	75.5833	79.125	77.125	57.9167	86.25	82.25	108.583	75.0417	62.9583	45.1667	60.375	75.7083
P04	0	0	0	0	0	0	0	0	0	0	0	0	0	0	0	0	0	0	0	0	0	0	0	0	0	0	0	0	0	0	0	0
P05	254.275	273.867	260.083	263.133	268.275	258.933	271.808	263.967	279.75	264.55	262.167	273.833	259.158	267.317	261.433	264.992	273.092	268.808	272.733	274.625	247.092	275.65	269.642	275.142	263.967	276.492	274.792	262.075	243.017	263.067	282.858	278.917
P06	0	0	0	0	0	0	0	0	0	0	0	0	0	0	0	0	0	0	0	0	0	0	0	0	0	0	0	0	0	0	0	0
P07	5.625	60.875	8.875	5.125	5.25	14.75	7.125	3.75	37.625	11.375	10.125	11	2.625	10.25	22.75	49.625	0.875	3.25	38.875	40.5	0.25	66.5	9.375	5.875	5.875	30	5.125	3.75	21.125	33.5	5.25	5.75
P08	173.45	162.3	170.25	179.35	150.25	148.25	175.425	146.3	166.875	171.6	170.725	168.325	162.8	157.3	165.775	152.575	121.25	153.75	173.225	132.825	163.225	161.35	161.4	163.45	154.425	209.175	143.375	158.7	162.375	191.45	163.6	175.975
P09	83	38	114.375	80.125	59.875	93.75	73.25	82.5	115.375	91.25	87	100.5	108.125	96.75	65.75	89.75	96.25	106	73.875	98.125	98.375	102.125	65.625	97.125	85.25	87.625	102.875	108.5	101.125	101.625	140.75	63.125
P10	34.1477	8.8977	27.5227	46.5341	26.0227	32.7614	2.8523	8.40912	36.0114	59.0682	73.2159	25.75	32.5568	18.8523	22.0909	6.63635	30.5227	23.5341	14.6705	22.4318	4.76135	18.6364	14.0568	14.2727	31.6818	100.739	13.2045	32.2273	7.88635	62.8295	14.7386	30.7727
P11	0	0	0	0	0	0	0	0	0	0	0	0	0	0	0	0	0	0	0	0	0	0	0	0	0	0	0	0	0	0	0	0
P12	0	0	0	0	0	0	0	0	0	0	0	0	0	0	0	0	0	0	0	0	0	0	0	0	0	0	0	0	0	0	0	0
P13	0	0	0	0	0	0	0	0	0	0	0	0	0	0	0	0	0	0	0	0	0	0	0	0	0	0	0	0	0	0	0	0
P14	277.333	270.361	276.069	251.153	291.222	283.75	268.319	260.139	247.875	265.444	269.319	246.417	281.528	270.875	269.681	251.944	280.597	277.139	264.097	293.278	282.889	280.861	270.236	243.319	246.306	301.694	270.056	283.667	277.458	281.292	283.514	269.056
P15	100.542	104.167	100.167	110.167	112.917	98.4167	103.542	115.208	106.167	112.583	108.917	102.083	108.375	111.667	99.2083	107.125	119.417	106.458	108.667	112.083	112.75	110.333	108.75	109.375	119.333	95.5833	111.333	117.667	106.208	110.333	107.625	111.75
P16	3.81818	0.306824	1.13635	4.78412	12.8068	1.3977	1.7727	5.80682	2.20453	4.09088	22.25	5.40912	12.1818	3.86365	4.46588	2.67047	0.511353	2.23865	4.65912	11.3977	6.17047	0.829529	10.7614	7.375	12.0114	5.96588	1.19318	5.57953	2	6.9773	4.29547	9.17047
P17	0	0	0	0	0	0	0	0	0	0	0	0	0	0	0	0	0	0	0	0	0	0	0	0	0	0	0	0	0	0	0	0
P18	170.083	174.917	150.542	167.861	168.486	169.667	162.361	183.75	183.639	169.361	173.028	175.569	171.569	164.542	170.417	161.792	158.944	145.264	178.153	176.778	159.972	166.597	175.125	175.889	166.514	188.25	160.458	159.819	172.986	169.833	164.667	155.417
P19	112.1	107.075	97.625	98.4	104.2	97.575	98.975	102.025	108.25	87.025	103.175	106.325	94.175	103	109.4	100.275	104.125	101.4	115.95	105.1	105.025	102.45	105.775	97.35	96.425	84.925	101.075	103	107.025	90.9	96.725	109.475
P20	102.875	101.625	93.625	84.375	95.375	99.75	102.375	101.625	99.875	100.125	105.5	101.375	91.125	96.625	106.5	99.25	105.625	92.75	110.375	92.375	100.5	105.125	96.5	104.75	90.625	110.625	90.625	93.75	97	101	101.875	103.375
P21	0	0	0	0	0	0	0	0	0	0	0	0	0	0	0	0	0	0	0	0	0	0	0	0	0	0	0	0	0	0	0	0
P22	0	0	0	0	0	0	0	0	0	0	0	0	0	0	0	0	0	0	0	0	0	0	0	0	0	0	0	0	0	0	0	0
P23	0	0	0	0	0	0	0	0	0	0	0	0	0	0	0	0	0	0	0	0	0	0	0	0	0	0	0	0	0	0	0	0
P24	0	0	0	0	0	0	0	0	0	0	0	0	0	0	0	0	0	0	0	0	0	0	0	0	0	0	0	0	0	0	0	0
Last Cell

## Sheet: PCV-Normalized
PCV Normalized to the Notochord (abs(PCV-Notochord))
	1	2	3	4	5	6	7	8	9	10	11	12	13	14	15	16	17	18	19	20	21	22	23	24	25	26	27	28	29	30	31	32
A01	238.625	235.125	237.875	236.375	234.625	235.875	234.875	236.375	234.125	236	235.375	234.625	233.375	233.625	235.625	236.5	236.875	236.75	233.125	236.25	235.25	238.5	233.5	235.875	234.625	237	236.5	236.125	236.5	236.375	238.625	235.875
A02	0	0	0	0	0	0	0	0	0	0	0	0	0	0	0	0	0	0	0	0	0	0	0	0	0	0	0	0	0	0	0	0
A03	587.375	589	581.875	590	593.5	591	589	588.75	587	588	589.375	592.125	594.5	588.625	584.375	589.5	589.75	583.25	585.125	587.875	588.875	592.375	588.625	588	588.75	589.875	593.25	585.5	588	593.125	584.25	591.625
A04	0	0	0	0	0	0	0	0	0	0	0	0	0	0	0	0	0	0	0	0	0	0	0	0	0	0	0	0	0	0	0	0
A05	591.125	592.125	591.875	596.125	593.875	593.25	597.75	594	600.625	592.75	598.875	593.125	593.125	590.75	591.625	600	602.125	595.25	594.375	596.5	594.75	596	596.875	595.5	603.5	590.375	598.625	598.25	596.75	593.625	600.25	591.75
A06	0	0	0	0	0	0	0	0	0	0	0	0	0	0	0	0	0	0	0	0	0	0	0	0	0	0	0	0	0	0	0	0
A07	500.5	501.25	500.625	503.75	501.125	499	498.5	502	502	500.875	498.5	499.625	501.625	500.875	505.375	501.125	503.875	502.25	503.125	502.75	499.5	502.5	503.875	506	496.375	504.75	501.375	507.625	499.625	499.75	504.5	501.125
A08	556.25	563.5	563.125	560.5	564.125	562.625	563.5	556.125	560.75	555.125	557.875	560.625	557.25	559.5	561.125	564.375	561.75	558.875	563.5	555.75	559.625	563.75	562.625	555	562.875	563.625	555.625	552.625	557.375	550.125	562.25	558.5
A09	609.5	610.25	605.625	609.75	606.875	611	608.625	610	616.5	608.25	610.375	602.625	605.625	609.375	600.875	615	608.875	609	613.875	608.625	608.5	614.375	616.375	609.5	613.5	608	610.75	605.625	609.75	610.75	614	616
A10	563	565.875	565.75	563.375	572	565.75	564.625	568.625	561.75	566	566.625	565.875	565.875	569.25	568.25	567	566.25	565.5	569.875	564.75	569	563	569.5	568.375	563	567	562.625	566	568.625	564.375	564.375	567.125
A11	0	0	0	0	0	0	0	0	0	0	0	0	0	0	0	0	0	0	0	0	0	0	0	0	0	0	0	0	0	0	0	0
A12	579.75	578.375	583.125	581.125	584.5	582.375	585.125	579.75	575.5	587.75	572.25	579	583.125	579.5	579.5	583.125	579.5	583.375	580.5	584.125	582	581	580.75	584.875	579.875	582	587	578.5	575.625	578.375	581	582.375
A13	0	0	0	0	0	0	0	0	0	0	0	0	0	0	0	0	0	0	0	0	0	0	0	0	0	0	0	0	0	0	0	0
A14	0	0	0	0	0	0	0	0	0	0	0	0	0	0	0	0	0	0	0	0	0	0	0	0	0	0	0	0	0	0	0	0
A15	582.125	575.5	578.625	574.875	579.125	579	576.375	578.75	579.75	576.5	582	587.5	581.625	582.75	579	582	585.5	582.375	581.375	581.25	582.5	578.5	587.625	578.75	587.625	580.625	584.125	576.875	582.375	583.5	587	574.125
A16	446.625	437	443.625	440.75	444.75	437.125	436.875	444.875	437.625	439.25	442	440.25	438.375	439.25	436.125	438.5	442.25	442.25	438.875	438.125	439.625	441.75	443.75	443.875	440.625	442.25	447.125	446.75	438.75	449.625	452.375	451.125
A17	0	0	0	0	0	0	0	0	0	0	0	0	0	0	0	0	0	0	0	0	0	0	0	0	0	0	0	0	0	0	0	0
A18	0	0	0	0	0	0	0	0	0	0	0	0	0	0	0	0	0	0	0	0	0	0	0	0	0	0	0	0	0	0	0	0
A19	601.875	601.875	601.125	595.25	596.75	598.75	592.125	596.25	595.125	595.875	595.875	596.375	600.625	597.625	595.125	599.5	600	598.875	600	599.375	600	599.875	603.625	602.375	599	594.375	608.125	601.75	601.75	595.75	598.875	593.25
A20	0	0	0	0	0	0	0	0	0	0	0	0	0	0	0	0	0	0	0	0	0	0	0	0	0	0	0	0	0	0	0	0
A21	0	0	0	0	0	0	0	0	0	0	0	0	0	0	0	0	0	0	0	0	0	0	0	0	0	0	0	0	0	0	0	0
A22	0	0	0	0	0	0	0	0	0	0	0	0	0	0	0	0	0	0	0	0	0	0	0	0	0	0	0	0	0	0	0	0
A23	0	0	0	0	0	0	0	0	0	0	0	0	0	0	0	0	0	0	0	0	0	0	0	0	0	0	0	0	0	0	0	0
A24	0	0	0	0	0	0	0	0	0	0	0	0	0	0	0	0	0	0	0	0	0	0	0	0	0	0	0	0	0	0	0	0
B01	653.625	649.875	652.25	651.625	645.125	650.375	653.25	649.25	643.625	647.5	644.5	651.5	647.875	650	648.375	640.375	646.25	647.625	645.625	648.625	645.25	644.875	653.75	649	648.375	643	646.875	646	647	651.25	645.25	646.375
B02	611.25	608.25	613.25	612	611.375	610	608.75	609.125	610.25	614.875	612	611.25	606.875	609.125	619.375	615.875	611.25	610.125	613.125	609.125	608.25	610.375	611	612.125	616.5	613	613.375	612.875	611.125	610.125	616.875	614.375
B03	623	620.25	623	622.375	627.25	619	623.125	625.5	618.875	621.125	617.5	623	624.25	624.875	621.375	622.75	616.875	627.875	619	625.875	621.25	622.125	623.875	619.75	625.25	623.5	620.75	616.5	622.625	621	623.375	622.375
B04	0	0	0	0	0	0	0	0	0	0	0	0	0	0	0	0	0	0	0	0	0	0	0	0	0	0	0	0	0	0	0	0
B05	637.375	629	622.375	629.5	626.75	632.875	634.25	630.875	634	639.625	627	635.25	630.375	629.375	630.25	637	631.625	626.75	633.75	638.375	635.75	638.375	639.375	635.125	634.25	631.875	636	634.5	637.625	635	632.625	634.625
B06	0	0	0	0	0	0	0	0	0	0	0	0	0	0	0	0	0	0	0	0	0	0	0	0	0	0	0	0	0	0	0	0
B07	649.625	649.25	650.125	648.75	652.375	650.625	655.25	646.5	643.375	650.5	646.875	650.125	650.125	647.375	658.125	648.75	647.125	650.125	648.25	655.75	641.625	650.625	651.375	650.375	647.875	651.125	648	654.25	651.75	650.125	654.5	652.875
B08	582.125	581.375	572.375	580	580.375	579.125	581.875	587.875	579.875	582.25	586	586.5	590.125	582	587.25	578.875	582.375	577.875	580.5	580.75	584.25	585.625	581.25	582.25	589.25	586.625	580.375	587.375	577	584.625	584.875	587.875
B09	0	0	0	0	0	0	0	0	0	0	0	0	0	0	0	0	0	0	0	0	0	0	0	0	0	0	0	0	0	0	0	0
B10	604.75	592.375	594.875	598.25	595	598.75	594.125	595.25	593.875	593.875	596.125	598	594.125	591.125	595.75	591.875	596.375	599.375	595.125	600.125	597.5	599.125	593.375	596.875	595.5	595.875	598.875	596.25	597.625	598.25	594.75	593.875
B11	595.125	597.875	601.125	598.125	599.625	595.25	600.875	596.375	598.375	602.75	599.25	597.375	601.375	596.5	593.5	600.125	601.875	600.75	597.5	601.25	593.25	592.5	599.625	591.125	601.875	595.5	600.25	597.75	595.375	595.5	596.375	590.875
B12	0	0	0	0	0	0	0	0	0	0	0	0	0	0	0	0	0	0	0	0	0	0	0	0	0	0	0	0	0	0	0	0
B13	0	0	0	0	0	0	0	0	0	0	0	0	0	0	0	0	0	0	0	0	0	0	0	0	0	0	0	0	0	0	0	0
B14	609.875	614.75	612.125	616.375	607.375	619.5	611.875	610.875	612.5	615.25	608.25	616.375	615.125	614	614.75	610.875	616.25	611.25	619.125	606.625	612.375	614.625	610.75	608	615.875	610.125	612	621.375	611.875	611.75	614.125	612
B15	0	0	0	0	0	0	0	0	0	0	0	0	0	0	0	0	0	0	0	0	0	0	0	0	0	0	0	0	0	0	0	0
B16	0	0	0	0	0	0	0	0	0	0	0	0	0	0	0	0	0	0	0	0	0	0	0	0	0	0	0	0	0	0	0	0
B17	632.5	626.75	637	631.125	634	630.75	630.625	635.25	630.625	631.375	627.75	635.625	625.875	633.5	635	630.375	632.25	630.25	631.875	628.75	632.875	632.625	623.5	630.125	635	630.875	631.875	624.875	630.5	629.625	631.875	629.75
B18	606.625	605.375	611.5	607.625	604	610	611.875	609.375	605.125	611.375	603.625	609.25	609.375	608.875	607.375	607.25	606.25	610.375	607.25	603.75	609.125	602.5	605.125	609.375	604.625	611.625	607.25	604	601.875	599.75	605	609.375
B19	622.375	615.875	623	624.875	625.75	610.75	616.25	618.625	614.25	622.625	618.125	621.25	628	624.375	622	626.5	621.875	623.875	627.375	622.375	623.625	623.625	621.375	623.375	625.875	622	621.125	622.25	626.375	620.625	625.375	626.375
B20	626.125	630.5	622.75	631.875	628.625	628.75	629	631	630.375	639.5	626.75	631.625	633.875	623.125	628.125	630.5	625.125	630.5	631.125	626.5	636.25	628.5	626.5	627.75	623.875	631.375	631.75	630.75	627.625	626.125	627.75	629.5
B21	0	0	0	0	0	0	0	0	0	0	0	0	0	0	0	0	0	0	0	0	0	0	0	0	0	0	0	0	0	0	0	0
B22	0	0	0	0	0	0	0	0	0	0	0	0	0	0	0	0	0	0	0	0	0	0	0	0	0	0	0	0	0	0	0	0
B23	0	0	0	0	0	0	0	0	0	0	0	0	0	0	0	0	0	0	0	0	0	0	0	0	0	0	0	0	0	0	0	0
B24	0	0	0	0	0	0	0	0	0	0	0	0	0	0	0	0	0	0	0	0	0	0	0	0	0	0	0	0	0	0	0	0
C01	0	0	0	0	0	0	0	0	0	0	0	0	0	0	0	0	0	0	0	0	0	0	0	0	0	0	0	0	0	0	0	0
C02	634.875	640.875	641.625	633.5	640.25	633.875	636.25	634	635.625	639.375	631.625	639.25	635.625	632	639.5	631.875	633.375	634.625	633.125	636.75	641.875	640.125	634.125	636.125	639.625	639.75	642.125	645.375	644.625	631.125	633.75	638.375
C03	663.25	654.625	661.875	658.5	654.75	654.875	656.5	659	659.625	653.75	661.875	657.375	657.625	653	660.625	669.875	658.625	659.125	660	661.75	668.75	662	660.125	663.25	660.5	662.25	655.5	657.875	656.875	659.875	656	660.25
C04	641.25	636.125	632.5	637.375	638.5	630.375	635.25	638.875	637.5	641.5	632.125	634.375	637.875	632.125	634.25	637.375	638.125	641.125	642.125	635.25	636.75	640.875	639.75	633.5	634.375	643.125	635.875	641.75	637.125	643.5	630.875	636.75
C05	629.375	627.875	627	628.125	629.5	627.625	627.5	628.875	632.625	625.625	629.625	621.875	632.625	625.125	634.125	631.25	630.25	629.25	635.625	630.5	628.125	629.5	633.875	635.125	628.625	627.25	627	628	631.5	625.75	637.5	630.25
C06	531.625	538.75	534.375	538	539.875	542.375	542.75	537	538.125	539	543	536.75	533.875	534	540.125	534.625	540.375	537	535	539.75	538.25	537.25	536.25	543.875	541.25	542	543.125	540.875	537.75	547	544.375	541
C07	627.125	632.375	626.5	626.125	628.625	625	620.125	623.375	627.75	628.125	624.875	628.25	628.375	632	623.125	628	627.25	626.375	628.25	627.25	628.75	628.125	626.625	627	626.125	630	626.25	625.625	620.5	631.5	629.375	624.5
C08	0	0	0	0	0	0	0	0	0	0	0	0	0	0	0	0	0	0	0	0	0	0	0	0	0	0	0	0	0	0	0	0
C09	0	0	0	0	0	0	0	0	0	0	0	0	0	0	0	0	0	0	0	0	0	0	0	0	0	0	0	0	0	0	0	0
C10	608.625	598.75	605.25	595	597	602.5	601	600.625	604	601.75	599.125	602.375	600.625	606	600.875	598	598.75	604.875	595.375	594.75	603.5	596.875	603.375	599.375	601	603.75	601.75	601.25	602.25	603.625	605	602.125
C11	607.375	600.75	599.875	602.25	604.375	603.25	604.25	610.75	600.25	604.625	603.5	606.375	600.125	607.5	605.625	605.25	603.625	607	608.75	606.625	613	609	609	604.125	606	598.75	609.25	602.125	613.125	611.125	606.875	616.75
C12	0	0	0	0	0	0	0	0	0	0	0	0	0	0	0	0	0	0	0	0	0	0	0	0	0	0	0	0	0	0	0	0
C13	606.875	617.25	617.75	613.25	611	614.5	610.375	618.375	615.125	610.375	614.125	609.625	619.625	613.5	610.625	609.625	609.375	611.875	611.25	612.875	613.75	613.75	620.25	611.25	618.75	615.875	611.25	610.875	609	610.25	609.375	608
C14	0	0	0	0	0	0	0	0	0	0	0	0	0	0	0	0	0	0	0	0	0	0	0	0	0	0	0	0	0	0	0	0
C15	596	596.625	604.125	600.125	597.5	592.75	596	604.375	599	597.875	598.875	595.25	595.75	596.75	600.5	599.125	597.5	596	600.25	596.75	591.375	602.125	598.625	598.75	598.5	597.375	600.5	597.5	597.75	595.375	598.25	594.375
C16	602.375	598.5	594.25	601.625	603	603	597.625	604.625	596.5	600.75	600.875	597.25	595.125	608.75	604	599.375	602.75	601.875	594.125	603.5	594.5	603.75	595.125	600	604.25	607.375	601.625	602.5	604	596.25	604.25	600.625
C17	619.125	624.25	620.875	627.75	621.125	620.75	620.875	618.625	630.875	619.625	619.125	620	624.75	627.75	619.5	624	622.5	618.75	626.25	618.625	618.125	619.625	620	620.625	621	617.25	618.5	626.5	617.875	620.375	615.875	619.375
C18	0	0	0	0	0	0	0	0	0	0	0	0	0	0	0	0	0	0	0	0	0	0	0	0	0	0	0	0	0	0	0	0
C19	0	0	0	0	0	0	0	0	0	0	0	0	0	0	0	0	0	0	0	0	0	0	0	0	0	0	0	0	0	0	0	0
C20	525.875	521.5	521.625	523.375	516	520.625	520.625	518.875	524	518.625	518	523.5	525.625	524	526.375	519.5	523.125	520.5	518.875	519.125	526.625	519.375	519	526.25	522	518.875	526	528.625	523.25	520.75	517.125	520
C21	0	0	0	0	0	0	0	0	0	0	0	0	0	0	0	0	0	0	0	0	0	0	0	0	0	0	0	0	0	0	0	0
C22	0	0	0	0	0	0	0	0	0	0	0	0	0	0	0	0	0	0	0	0	0	0	0	0	0	0	0	0	0	0	0	0
C23	0	0	0	0	0	0	0	0	0	0	0	0	0	0	0	0	0	0	0	0	0	0	0	0	0	0	0	0	0	0	0	0
C24	0	0	0	0	0	0	0	0	0	0	0	0	0	0	0	0	0	0	0	0	0	0	0	0	0	0	0	0	0	0	0	0
D01	639	634.25	637.875	633.5	645.25	639.625	638.75	636.125	641.375	634.125	638.125	642.375	636.25	644.875	633.75	634.75	637.75	646.625	632.625	639.25	638.875	640.25	646.75	641.25	634.25	634.875	637.625	638.875	638.5	644.625	635.25	638.75
D02	0	0	0	0	0	0	0	0	0	0	0	0	0	0	0	0	0	0	0	0	0	0	0	0	0	0	0	0	0	0	0	0
D03	575.875	572.875	572.875	576.25	569.125	572.875	580.125	575.5	574	574.375	571.75	582.125	576.625	574.25	574.5	571.5	575.5	578	572.375	581	573.5	570	576.25	582.5	578.5	583.25	579.5	577.5	572.875	576	573	578.625
D04	0	0	0	0	0	0	0	0	0	0	0	0	0	0	0	0	0	0	0	0	0	0	0	0	0	0	0	0	0	0	0	0
D05	640.5	627.75	628.125	635.125	637.5	633.75	634.875	639.625	628.625	633	632.625	637.625	634.625	631.125	633.25	635.75	631.125	632.875	634.25	630.875	637.25	634.375	627	630.5	634.75	632	634.75	635.625	636.5	632	630.5	632.75
D06	623.625	626.125	626	627.25	623.125	622	621.75	627.75	629.5	622.875	623.875	625.875	621	629	626.25	623.25	624.125	619.75	624.125	623.125	621.375	623.25	622.875	626.625	622.25	627.5	620.75	621.75	625.625	626.25	626.125	628.375
D07	0	0	0	0	0	0	0	0	0	0	0	0	0	0	0	0	0	0	0	0	0	0	0	0	0	0	0	0	0	0	0	0
D08	0	0	0	0	0	0	0	0	0	0	0	0	0	0	0	0	0	0	0	0	0	0	0	0	0	0	0	0	0	0	0	0
D09	0	0	0	0	0	0	0	0	0	0	0	0	0	0	0	0	0	0	0	0	0	0	0	0	0	0	0	0	0	0	0	0
D10	0	0	0	0	0	0	0	0	0	0	0	0	0	0	0	0	0	0	0	0	0	0	0	0	0	0	0	0	0	0	0	0
D11	603.375	606.25	604.625	603.875	605.875	601.875	601.375	601.375	600.625	604.75	598.25	606.125	605.25	598.875	600.5	607	601.125	602.5	599.5	599.25	609.75	606.375	598.5	607.5	605.25	603.25	607.625	611.5	605.25	608.25	603	607.5
D12	624.75	630.375	617.375	629	627.875	622.75	630.875	629.125	625.875	630	630.875	627.875	626.125	629	624.75	625.375	624.875	629.25	632.625	631	632.75	628.875	625.625	624.25	627.125	622.625	628.375	627.5	625.875	630.875	628.25	619.625
D13	613.25	611.375	607.5	613.125	601.375	603.5	612.125	607.25	610.125	610.25	609.125	608	606.75	610.25	607.25	608.5	606.5	606.875	606.25	613.875	615.5	615.625	606	610.875	613.5	605.125	612.5	612.25	612.875	608.25	612.25	607.375
D14	523.25	521.5	518.125	520.75	516.75	520.625	523.375	520	524.75	521.375	523	519.125	515.5	520.375	526.25	524.375	519.375	521	527	523.875	527	523.625	520.375	521.75	517.875	513.5	526.25	519.125	522.625	524	520.875	520.375
D15	0	0	0	0	0	0	0	0	0	0	0	0	0	0	0	0	0	0	0	0	0	0	0	0	0	0	0	0	0	0	0	0
D16	584.75	585.125	583.875	583	584.25	583.625	582.5	588.125	583.75	590.125	580.875	589.5	590.125	585.125	587	585.875	585.5	588	588.125	587.625	589	585.75	587.875	589.625	589.75	579.625	587.75	585.25	584.125	586	586.375	587.75
D17	0	0	0	0	0	0	0	0	0	0	0	0	0	0	0	0	0	0	0	0	0	0	0	0	0	0	0	0	0	0	0	0
D18	620.75	619.375	615.25	620.875	617.5	625.125	619.875	617	616.375	616.25	614.875	615.75	620.25	618.75	618.125	617.25	624.25	618.125	620.125	618.25	616.375	619.25	623.375	620.25	619.75	617.875	625.25	619.5	628.75	621.25	612.125	618.875
D19	607	608.5	608.25	608.375	607.75	602.5	607.375	607.875	615.25	614.125	608.375	606.625	614	614.375	609.375	606.125	610	617.25	605.375	610.75	613.5	614.875	609.5	611.125	609	608.375	607.375	609.25	612.75	611.75	609.625	610.375
D20	616.375	608.5	612.375	621.5	618.5	612.25	619	610.25	614	612.375	615.5	617.25	612.75	611.75	614	609.125	613.75	614.125	613.625	614.375	611.125	612.75	613	616.375	617.375	608.75	610.875	619.125	614.5	613.25	616.125	610.25
D21	0	0	0	0	0	0	0	0	0	0	0	0	0	0	0	0	0	0	0	0	0	0	0	0	0	0	0	0	0	0	0	0
D22	0	0	0	0	0	0	0	0	0	0	0	0	0	0	0	0	0	0	0	0	0	0	0	0	0	0	0	0	0	0	0	0
D23	0	0	0	0	0	0	0	0	0	0	0	0	0	0	0	0	0	0	0	0	0	0	0	0	0	0	0	0	0	0	0	0
D24	0	0	0	0	0	0	0	0	0	0	0	0	0	0	0	0	0	0	0	0	0	0	0	0	0	0	0	0	0	0	0	0
E01	0	0	0	0	0	0	0	0	0	0	0	0	0	0	0	0	0	0	0	0	0	0	0	0	0	0	0	0	0	0	0	0
E02	0	0	0	0	0	0	0	0	0	0	0	0	0	0	0	0	0	0	0	0	0	0	0	0	0	0	0	0	0	0	0	0
E03	0	0	0	0	0	0	0	0	0	0	0	0	0	0	0	0	0	0	0	0	0	0	0	0	0	0	0	0	0	0	0	0
E04	0	0	0	0	0	0	0	0	0	0	0	0	0	0	0	0	0	0	0	0	0	0	0	0	0	0	0	0	0	0	0	0
E05	647	648.375	643.625	644.25	642.625	642.625	644.375	647.5	649	653.875	648.75	643	644.125	647.25	649.625	644.25	643.375	648.875	645.75	649.125	651.625	654.75	648	649.625	651.625	647.875	648.625	647.75	644.875	652.125	647.25	650
E06	593.625	600.875	596.5	593.375	593.625	597.125	596.625	595.25	593.5	595.625	599.75	598.5	599.75	604.125	594.75	594.625	593.125	594.75	600.375	595.625	600.125	601.25	595.75	596.625	595	593.75	598.875	598.375	595.5	598.875	598	596.875
E07	0	0	0	0	0	0	0	0	0	0	0	0	0	0	0	0	0	0	0	0	0	0	0	0	0	0	0	0	0	0	0	0
E08	687	696.125	687.75	686.25	692.25	684.375	682.875	688.625	686.625	685.875	686.25	688.875	693	679.5	682.5	684.75	684	688.125	691.5	686.5	690.125	687.25	688.625	685.75	687.75	686.25	693.625	698	685.5	692.875	689.625	682
E09	618.25	625.875	630.75	625.125	628.875	629.25	624.5	627.625	629.875	624.5	620	627.625	632.125	634.25	624.625	624.25	629	626.375	630.625	624.125	626.625	622.25	624	630.625	627.875	630.25	624	629.75	627.625	625.375	626.875	622.25
E10	576.5	578.75	588	587.5	581.5	588.5	582.75	591.125	589.375	584.25	583.625	587.75	591.25	591	588.625	590	587.625	586.75	588.75	587	597.125	589.25	585.25	590.25	589.25	585.75	581.5	589.375	583.125	591.75	592.125	590
E11	0	0	0	0	0	0	0	0	0	0	0	0	0	0	0	0	0	0	0	0	0	0	0	0	0	0	0	0	0	0	0	0
E12	608.5	614	612.125	612.875	609	605.625	614.125	611.875	619	612.375	612.625	607.5	616.625	610	611.375	606.25	613.875	612.625	615.375	607.125	617.5	610.75	613.5	611.5	606.25	610.625	612.875	613.375	607.75	609.875	613.875	612.875
E13	624.125	629.625	624.25	630.125	627	622.375	628.625	624.125	618.25	626	627.25	625	629.875	626	626.375	621.125	629.5	623	623.875	627.375	620.875	624.875	621.75	624.25	624.5	624.375	622.25	621	625.5	623.125	623.875	621.125
E14	0	0	0	0	0	0	0	0	0	0	0	0	0	0	0	0	0	0	0	0	0	0	0	0	0	0	0	0	0	0	0	0
E15	0	0	0	0	0	0	0	0	0	0	0	0	0	0	0	0	0	0	0	0	0	0	0	0	0	0	0	0	0	0	0	0
E16	626.25	625.25	625.75	626.125	624.375	629.5	623.625	628.5	629.625	627.125	625.125	626.125	627	625	629.125	627.625	632	627	619.25	623.625	623.75	625.75	630.875	630.625	623.75	629.75	624.125	626.875	629.125	623.875	624.875	625.875
E17	0	0	0	0	0	0	0	0	0	0	0	0	0	0	0	0	0	0	0	0	0	0	0	0	0	0	0	0	0	0	0	0
E18	0	0	0	0	0	0	0	0	0	0	0	0	0	0	0	0	0	0	0	0	0	0	0	0	0	0	0	0	0	0	0	0
E19	0	0	0	0	0	0	0	0	0	0	0	0	0	0	0	0	0	0	0	0	0	0	0	0	0	0	0	0	0	0	0	0
E20	501	503.875	503.5	500.5	496.625	500	503.75	502.5	496.375	502.75	500.125	500.625	496.75	499.75	502.75	502.375	500.625	502.5	498.5	500.625	494.5	499.5	492.875	494.75	498.25	500	496.25	499	501.375	498.875	498.375	501.75
E21	0	0	0	0	0	0	0	0	0	0	0	0	0	0	0	0	0	0	0	0	0	0	0	0	0	0	0	0	0	0	0	0
E22	0	0	0	0	0	0	0	0	0	0	0	0	0	0	0	0	0	0	0	0	0	0	0	0	0	0	0	0	0	0	0	0
E23	0	0	0	0	0	0	0	0	0	0	0	0	0	0	0	0	0	0	0	0	0	0	0	0	0	0	0	0	0	0	0	0
E24	0	0	0	0	0	0	0	0	0	0	0	0	0	0	0	0	0	0	0	0	0	0	0	0	0	0	0	0	0	0	0	0
F01	0	0	0	0	0	0	0	0	0	0	0	0	0	0	0	0	0	0	0	0	0	0	0	0	0	0	0	0	0	0	0	0
F02	502.375	499.875	504.25	502.125	503.875	506.875	505.125	502.375	503.75	503.75	499.375	506.625	504.625	510.375	503.125	507.25	508.25	510	501.125	509.125	501.875	509.25	508.75	509.625	503.625	499.625	501.875	510.5	502.25	502.5	505.125	501.75
F03	619.25	623.25	621	621	618.5	623	622.875	624.875	621.125	624.375	622.875	614.875	622.25	614.5	626.75	611	617	614.875	613.125	619.125	615.5	618.25	618.625	620.75	612.5	618.625	618.375	619	618.5	611.375	613.375	616.625
F04	614	613.375	610.25	607.625	609.125	608.375	612.375	610.75	614.125	618.125	612.5	616.75	608.875	610.375	614.125	608.75	611.75	611.125	612.125	611.625	609	613.125	617.875	613.125	608.375	609.25	607.125	604.25	606.625	614.375	608.875	612.125
F05	0	0	0	0	0	0	0	0	0	0	0	0	0	0	0	0	0	0	0	0	0	0	0	0	0	0	0	0	0	0	0	0
F06	588.125	581.75	583.625	584.75	586.25	584.875	584	584	580	586.625	588.5	585.125	585.25	581.375	587.25	593.25	579.125	585	584	586.125	587	582.625	585.875	584.75	587.75	583.5	579.125	586.125	586.25	585.625	580.25	584.25
F07	0	0	0	0	0	0	0	0	0	0	0	0	0	0	0	0	0	0	0	0	0	0	0	0	0	0	0	0	0	0	0	0
F08	612.625	612.125	611.875	615.75	615.625	616.5	616.125	620.25	611.75	615.75	617.625	616.25	617	617	607.75	618.375	615.25	617.125	616.5	610.625	618.125	609.625	616	611.125	617.25	611.75	613	612.25	608.375	613.25	613.875	611.625
F09	581.375	575.25	579.125	577.375	580.375	580.875	577.375	580	578.125	582.125	577.625	583.125	574.125	578.5	574	578	577.875	581.625	576.75	575.125	574.625	582.625	574.75	574.375	577.375	576	582.25	580.375	583.5	577.875	577.625	572.875
F10	562.375	565	562.625	561.5	559	556	561.25	558.5	559.5	558.125	555.875	564.375	566.125	555.875	559.375	556.625	552.125	554.75	563.625	554.875	558	548.75	559.5	558.25	555.375	558.5	558.25	560.125	559.75	557.75	556	557.75
F11	0	0	0	0	0	0	0	0	0	0	0	0	0	0	0	0	0	0	0	0	0	0	0	0	0	0	0	0	0	0	0	0
F12	623.625	622	619.375	619.125	619	621.875	612.625	615	621.875	614.625	617.375	618.125	618.25	622.875	618	621.125	618.25	620.875	617	622	617	612.25	623.75	622.25	621.75	622.125	618	617.25	618.625	617.875	616.75	619.375
F13	592.25	598.875	590.125	603.125	593.875	597.25	598.5	600.875	592.625	598.75	598.125	592.375	591.5	599	592.5	593.25	592.25	586	592.375	594.875	590.625	593.875	592.625	600.375	593.875	599.5	598.875	596.625	592.375	592.625	595.625	593
F14	0	0	0	0	0	0	0	0	0	0	0	0	0	0	0	0	0	0	0	0	0	0	0	0	0	0	0	0	0	0	0	0
F15	628.625	634.375	628.625	627.625	629.25	633	628.375	631.625	632	632.5	630.25	632.125	629.25	631.25	633.875	628.875	627.25	632.375	632	628.125	636.5	628.375	628.25	633.375	632.375	629.25	629	630.25	631.875	623.25	631.25	627.375
F16	685	693.5	693.5	691.125	695.375	686.625	695.875	689.375	694.75	693	689.125	686.5	690.625	684	680.25	691.875	689.875	695.375	693.375	696.75	690.75	693.625	688.375	695.875	687.875	692.625	688.25	694	688.125	696.5	690.125	687.75
F17	0	0	0	0	0	0	0	0	0	0	0	0	0	0	0	0	0	0	0	0	0	0	0	0	0	0	0	0	0	0	0	0
F18	625	628.625	635.75	627.125	626.625	628.875	627.5	627.125	636.25	628.625	629	630.25	629.375	631.125	631.375	635.25	636.5	638	628.125	629.25	632.125	631.375	628.75	627.375	630.125	634.5	630.125	637.375	629	626.625	637.375	632.75
F19	617.375	616.875	613.875	613.75	617.375	618	613.5	617	619.25	617.375	613.125	619.75	623.75	616.75	622.875	613.25	620.75	615.875	619.625	615.625	616	616.875	620.25	613.625	618.875	617.5	616.125	619.75	616.875	615.25	623.625	615.125
F20	636.375	636.25	637.75	635.75	637.75	640.375	641.125	636.875	638.25	637	635.25	641	641.5	640.875	642.375	637.75	634.5	643.625	635	643.25	643.75	635.625	639.25	640.625	638.375	637.5	635.125	646.5	644.75	635.125	635.5	648.125
F21	0	0	0	0	0	0	0	0	0	0	0	0	0	0	0	0	0	0	0	0	0	0	0	0	0	0	0	0	0	0	0	0
F22	0	0	0	0	0	0	0	0	0	0	0	0	0	0	0	0	0	0	0	0	0	0	0	0	0	0	0	0	0	0	0	0
F23	0	0	0	0	0	0	0	0	0	0	0	0	0	0	0	0	0	0	0	0	0	0	0	0	0	0	0	0	0	0	0	0
F24	0	0	0	0	0	0	0	0	0	0	0	0	0	0	0	0	0	0	0	0	0	0	0	0	0	0	0	0	0	0	0	0
G01	623	628.5	627.875	625.25	628	620.5	623.875	623.625	622.25	626	623.75	624.5	627.5	622.75	619.875	624.125	625.875	623.875	618.25	617.375	623.875	625.25	626.375	620.625	619.125	625.875	622.875	619.25	624.5	624.875	620	626.375
G02	627.5	627.125	624.375	633.375	622.625	632.25	629.125	633.125	630	626.25	625.25	630.75	623.625	629.125	628.75	623.625	625.75	628.875	624.75	627.25	627.875	626.375	626.5	628	622	620.375	626.125	620.875	626.375	629.625	623.5	626.625
G03	637.75	629.25	630.5	634	642.875	637.25	633.5	637	635.5	639.875	639.625	628.25	633.125	635.875	626.875	636.375	629.875	627.375	639	636.375	638.375	634.5	635.75	634.875	638.25	629.75	637.5	639.375	631.75	633.75	629.625	634.625
G04	598.875	598.5	600.375	596.5	602.125	600.125	601.875	597.75	597.375	604.125	602.75	601.75	599.25	601.75	600.875	602.75	597.25	597.375	604.25	601.625	602.375	596.5	601	598.625	600.75	599.625	607	601.625	598.75	600.375	596.875	599.625
G05	601.25	597.375	605.5	602.5	601	603.125	597.25	604	600.75	600.5	597.125	605.125	597	598.875	597.5	604.25	602.125	603.125	596	597.125	598.125	601.625	601.375	608.375	601.75	603	603	598.625	599	594.375	600.375	602.375
G06	0	0	0	0	0	0	0	0	0	0	0	0	0	0	0	0	0	0	0	0	0	0	0	0	0	0	0	0	0	0	0	0
G07	579	574.875	577.5	578.75	579.375	580.25	578.75	578.5	579.875	579.25	579.375	576	582.25	582.75	577.75	582	580.125	574.25	569.875	577.375	577.75	575	576.75	574	579.375	576.75	576.25	578.75	583	574.5	577.75	570.125
G08	617.875	612	620.5	621.875	621	609.5	619.375	619	610.875	620.875	619	617.375	618.5	618.5	616.75	621.25	615.75	621.75	609.25	619.75	620.625	619.25	619.375	620	620.375	620.25	620.375	625.625	616.75	619.625	617.875	617.875
G09	635.875	627.25	627.875	626.875	635.125	632.375	633.125	631.75	635.875	628.5	631.625	635	638.625	630.125	636.875	635	635.25	634.5	634.875	629.875	629.75	633.75	629	635.5	629.25	632	635.875	624.875	637	632.875	637.75	624.625
G10	612.25	616.5	609.75	613.625	616.625	618.625	617	614.25	623.625	614.5	617.375	620	618.75	614	621.5	614.5	616	618.5	618.875	621.875	611	618	616.75	618	615.875	617.875	617.875	618.625	617.375	623.375	605.5	617.75
G11	650.375	646	637.875	643.5	648.625	641.5	645.625	649.875	638.625	644.25	646.25	641.25	649.25	639.625	649.125	642.375	652.5	644.625	640.5	641.25	643.75	641.875	647.75	648.25	640.25	645.5	642.125	638	650.625	647.75	643.5	641.625
G12	468.375	469.125	468	471.375	469.625	467	465.375	470	463.125	469.25	468.25	467.375	466.875	467.375	468.75	467.5	470.375	467	464.625	467.875	473.375	467.625	465.75	464.875	468	467.75	462.375	466.375	466.75	466.25	468.375	467
G13	0	0	0	0	0	0	0	0	0	0	0	0	0	0	0	0	0	0	0	0	0	0	0	0	0	0	0	0	0	0	0	0
G14	558	554	560	565.75	561.5	557	560.75	560.375	554	559.375	556.125	562.75	563.625	565.625	558.625	564	560.75	556.875	555	560.5	556.5	556.25	555	558.375	559.125	565.125	560.125	560.25	560.875	553.375	561.875	562.25
G15	0	0	0	0	0	0	0	0	0	0	0	0	0	0	0	0	0	0	0	0	0	0	0	0	0	0	0	0	0	0	0	0
G16	627.5	631.75	631.625	632.125	631.625	634.875	631.875	630	625.875	633.75	630.625	638.75	634.875	636.25	631.5	629.75	629	631.375	636.375	638.625	632	631.125	630.875	636.75	631.375	634.25	633.875	634.625	635	628.875	634.125	635.875
G17	601	604.125	603.625	600.125	592	597.875	598.25	604.375	600.25	604.25	601.375	600.875	603.875	599.125	596.5	598.875	595.625	607.25	596.75	598.875	601.125	602	599.875	604.625	606.5	596.5	593	606.625	605	599.75	596.75	599.25
G18	588.375	594.625	597.75	589.25	588.625	592.25	589.875	593	585.875	586.875	588.75	590.75	591	590.25	586.5	589.625	584.125	586.25	586.625	586.75	587.875	593.625	588.75	589	590.5	591	598.5	583.5	590.5	589.125	592	585.25
G19	619.125	615.75	616.25	620.5	619.125	625.625	623.75	623.375	617.625	624.125	625.5	625.5	624.625	625.75	619.5	627.875	624.5	621.625	618.25	620.25	625.5	627	626.875	623.375	623.625	623	622.375	625.75	616.375	620.5	626.5	622.75
G20	626.25	624.375	626.875	623.375	627.75	620.5	624.625	626.875	622.25	623.375	628.25	625.875	616.875	625.375	620.875	630	630.625	629.75	628.5	628.25	626.125	622.25	629.125	624.375	624.5	626.5	625.125	636	622.125	619.625	624.5	632.75
G21	0	0	0	0	0	0	0	0	0	0	0	0	0	0	0	0	0	0	0	0	0	0	0	0	0	0	0	0	0	0	0	0
G22	0	0	0	0	0	0	0	0	0	0	0	0	0	0	0	0	0	0	0	0	0	0	0	0	0	0	0	0	0	0	0	0
G23	0	0	0	0	0	0	0	0	0	0	0	0	0	0	0	0	0	0	0	0	0	0	0	0	0	0	0	0	0	0	0	0
G24	0	0	0	0	0	0	0	0	0	0	0	0	0	0	0	0	0	0	0	0	0	0	0	0	0	0	0	0	0	0	0	0
H01	637.125	629	637	639	638.875	634.75	639	637.375	630.125	639.375	638.625	637.25	635.375	630.75	639.5	638	636	635.75	633.5	626	636.5	639.5	638.375	632.25	636.5	633.75	638.75	636.75	633.625	640.75	634.625	633
H02	647.75	641.5	647.125	646.625	652.125	649.25	651.25	639.375	650.625	645.125	640.375	642.25	648.75	644.625	649.875	639	647.25	645.625	649.375	644.125	646.125	646.25	649	651	640.625	654.25	644.375	645.375	645	649.125	647.75	652.875
H03	624.875	629.375	627.5	626.125	627.875	632.5	621.75	628.375	626.5	628.75	628.625	629.875	632.625	623.75	627	626.125	625.75	628.875	621.5	622.125	624.75	629	628.25	629.5	629.375	622.125	623.875	624	623.875	620.125	624	628.875
H04	0	0	0	0	0	0	0	0	0	0	0	0	0	0	0	0	0	0	0	0	0	0	0	0	0	0	0	0	0	0	0	0
H05	640.125	633.5	636.75	638.625	636.125	635.125	631.375	643	631.5	636.75	638.875	637.875	637.25	635.625	637.25	641.625	639.875	644.875	640.125	640.125	642.125	638.75	642.375	639.75	637.375	637.625	640.375	635.875	639.875	642.25	634	643.375
H06	0	0	0	0	0	0	0	0	0	0	0	0	0	0	0	0	0	0	0	0	0	0	0	0	0	0	0	0	0	0	0	0
H07	0	0	0	0	0	0	0	0	0	0	0	0	0	0	0	0	0	0	0	0	0	0	0	0	0	0	0	0	0	0	0	0
H08	645.375	643.125	644.125	644.5	644.5	652.375	648.625	646.375	647.375	647.125	651.625	648.375	646.75	655.125	648.875	653.875	644.125	650.375	650.625	649.25	648.375	648.25	646.75	644.375	648.375	649.125	652	650.5	646.625	643.5	644.625	646.75
H09	627.75	636.75	628.125	628.625	633.625	630.625	630.375	629.25	627.875	622.75	631.875	629.875	632.625	627.375	631.5	629.125	629.875	627.375	630.375	636.25	626.5	626.375	635.625	626.25	630	632.875	631.375	624.75	627	631.75	628.125	627.25
H10	0	0	0	0	0	0	0	0	0	0	0	0	0	0	0	0	0	0	0	0	0	0	0	0	0	0	0	0	0	0	0	0
H11	0	0	0	0	0	0	0	0	0	0	0	0	0	0	0	0	0	0	0	0	0	0	0	0	0	0	0	0	0	0	0	0
H12	651	647.375	646.5	644.125	648.375	652.25	645.25	648.5	646.875	642.75	651.625	644.125	648.625	650.75	643.875	649.625	642.375	646.375	647.375	651.25	646.5	649.25	640.625	643.875	645.625	641	651.625	651.875	646.75	648.125	653.375	649.125
H13	634.125	628.25	639.25	627.75	640.375	639.125	631.375	635.125	634.875	634.25	633.75	633.5	632.375	632.375	630.25	631.375	629.5	632.75	634.5	630.5	636	629.875	631.125	634.625	627.875	633.625	635.375	633.25	636.375	630.375	632	630.5
H14	0	0	0	0	0	0	0	0	0	0	0	0	0	0	0	0	0	0	0	0	0	0	0	0	0	0	0	0	0	0	0	0
H15	486.625	491.375	485.375	489.25	487.875	487.25	489.875	491.75	486.625	489.25	484.5	490.875	488.625	487.875	490.375	491.5	492.5	490	484.375	485.75	492.125	490.375	488.25	484.875	489.875	489.5	487	489.875	492	484.75	491.125	491.125
H16	0	0	0	0	0	0	0	0	0	0	0	0	0	0	0	0	0	0	0	0	0	0	0	0	0	0	0	0	0	0	0	0
H17	601.25	603.875	600.25	614.5	605.125	608.875	604.25	604.75	604.625	607.625	607.625	609	606.5	610.625	606.125	608	602.75	610.25	606.5	601.875	606.75	609.25	608.625	600.25	613.25	610.125	608	608.875	608.125	611.375	602.875	612.875
H18	643.75	641.25	647.875	646.5	644.875	644.625	645.625	648.375	636.875	641	641.375	639	643.625	636.75	643.25	647.75	648.25	645	646	644.375	640.125	642.875	641.375	649.875	646.125	643.25	641.25	641	648.125	639.25	641.125	639.625
H19	0	0	0	0	0	0	0	0	0	0	0	0	0	0	0	0	0	0	0	0	0	0	0	0	0	0	0	0	0	0	0	0
H20	0	0	0	0	0	0	0	0	0	0	0	0	0	0	0	0	0	0	0	0	0	0	0	0	0	0	0	0	0	0	0	0
H21	0	0	0	0	0	0	0	0	0	0	0	0	0	0	0	0	0	0	0	0	0	0	0	0	0	0	0	0	0	0	0	0
H22	0	0	0	0	0	0	0	0	0	0	0	0	0	0	0	0	0	0	0	0	0	0	0	0	0	0	0	0	0	0	0	0
H23	0	0	0	0	0	0	0	0	0	0	0	0	0	0	0	0	0	0	0	0	0	0	0	0	0	0	0	0	0	0	0	0
H24	0	0	0	0	0	0	0	0	0	0	0	0	0	0	0	0	0	0	0	0	0	0	0	0	0	0	0	0	0	0	0	0
I01	651.25	655.5	651.125	648.375	655.75	660.125	662.125	658.25	659.25	661.875	658.5	658.5	658.25	657	657.875	662.25	652.625	655.625	652	653.375	656.625	658.125	651.875	659	660.125	655	655.125	652.25	656	656.375	654.625	661.125
I02	596.375	601.5	597.875	596.875	598.875	598.25	596.125	600.125	602.5	597.625	594.875	598	599.625	602.125	599.75	595.5	599.375	599.5	594	604.75	598.75	599.625	601.375	599.875	600.25	599.25	594.625	598.625	605.5	600.25	597.75	600.125
I03	0	0	0	0	0	0	0	0	0	0	0	0	0	0	0	0	0	0	0	0	0	0	0	0	0	0	0	0	0	0	0	0
I04	0	0	0	0	0	0	0	0	0	0	0	0	0	0	0	0	0	0	0	0	0	0	0	0	0	0	0	0	0	0	0	0
I05	641.875	635.375	639.875	646.5	640.25	637.75	644.875	642.625	645.875	644.125	645.25	641.5	645.375	644.375	638.875	638.375	645.75	642.5	640.25	651.375	637.875	640.875	643.25	645.375	646.875	641	643.25	645.75	641.75	645.25	651.875	639.75
I06	0	0	0	0	0	0	0	0	0	0	0	0	0	0	0	0	0	0	0	0	0	0	0	0	0	0	0	0	0	0	0	0
I07	640.625	642.5	634.25	643.5	644	644.75	638.75	639.125	640.875	641.25	641.375	634.875	635.375	640.375	638.625	637.125	642.625	642.375	641.5	634.875	643.5	640.625	639.875	644.75	638	644.75	645.125	642.125	641	641	635	641.5
I08	650.375	655.125	647.5	644.875	648.875	647.375	647.625	651.75	647.75	643.125	655.875	652.625	650.75	652.625	650.875	651.625	655.5	649.5	651.25	652.875	655.875	651.125	646	650.625	652.625	644.75	651.625	656.625	650.125	652.25	654.625	647.25
I09	0	0	0	0	0	0	0	0	0	0	0	0	0	0	0	0	0	0	0	0	0	0	0	0	0	0	0	0	0	0	0	0
I10	0	0	0	0	0	0	0	0	0	0	0	0	0	0	0	0	0	0	0	0	0	0	0	0	0	0	0	0	0	0	0	0
I11	604.25	612.125	613.375	611.25	610.5	607.5	616.625	609.125	617	609.25	616.375	605.25	616.25	610.25	602.625	606.625	609.375	601.25	610.625	602.625	601.75	606.25	603.375	604.375	609.125	612.25	612.25	608.875	606.625	610.75	616.125	612.25
I12	0	0	0	0	0	0	0	0	0	0	0	0	0	0	0	0	0	0	0	0	0	0	0	0	0	0	0	0	0	0	0	0
I13	620.75	621.875	618.75	626.625	620.125	621.375	621.375	616.125	623	618	620.5	620.375	618.5	626	622.625	625	623.75	624.125	623.25	626.125	627.25	621.5	625.625	629.5	629.125	626.125	619.5	621	629.25	625.75	622.25	622.375
I14	691.875	685.625	689.75	690.5	700	697.25	699.25	695.5	695.125	693	695.5	697	694.625	697.125	696.875	694	690.875	690.25	697.375	695.5	692.625	700.625	695.625	694.875	696.25	698.25	692.75	694.75	693.75	694.75	697.25	697.375
I15	544.25	547.75	541.875	544.375	541.5	548.125	538.75	534.25	539.125	544.125	544.625	547.625	548.125	545.25	542.25	544.375	540.625	543.25	543.5	547	545.875	542.625	546.125	546.625	545.375	547.375	549.25	543.125	542.875	537.375	543.25	547.625
I16	633.75	625	632.375	627.125	627.625	632.375	631.125	629.625	628.375	631.125	639.75	630.375	631	632.625	630.5	631.75	637.125	628.125	634.5	629.5	625.5	637.125	633.25	627.375	632.5	630	637.75	633.125	628.375	627.125	630.125	630.125
I17	633.75	632.125	631.375	632.625	637.125	639.125	637.75	631.75	624.75	636.875	633.375	637	636.75	630.875	640.125	639	639.25	640.125	636	639.125	633.875	633.5	632.75	631.875	628.875	633.125	638.25	633.25	633.875	633.25	639.625	636.5
I18	628.5	633.75	631	626.5	627.75	634	630.25	626.625	633.25	629.25	623.625	630.625	623.625	634	627.875	630.25	632.5	634	633	625.375	621.125	624.875	627.625	629.375	626.75	630.875	630.75	630	630.75	626.875	628.5	625.75
I19	0	0	0	0	0	0	0	0	0	0	0	0	0	0	0	0	0	0	0	0	0	0	0	0	0	0	0	0	0	0	0	0
I20	0	0	0	0	0	0	0	0	0	0	0	0	0	0	0	0	0	0	0	0	0	0	0	0	0	0	0	0	0	0	0	0
I21	0	0	0	0	0	0	0	0	0	0	0	0	0	0	0	0	0	0	0	0	0	0	0	0	0	0	0	0	0	0	0	0
I22	0	0	0	0	0	0	0	0	0	0	0	0	0	0	0	0	0	0	0	0	0	0	0	0	0	0	0	0	0	0	0	0
I23	0	0	0	0	0	0	0	0	0	0	0	0	0	0	0	0	0	0	0	0	0	0	0	0	0	0	0	0	0	0	0	0
I24	0	0	0	0	0	0	0	0	0	0	0	0	0	0	0	0	0	0	0	0	0	0	0	0	0	0	0	0	0	0	0	0
J01	611.375	614.25	617.25	617.375	616.875	611.25	612.25	608.25	611.5	611.125	619.75	609.875	613.25	613	615.125	609.625	619.125	617.625	619	612.75	614.25	615.25	618.5	613	615.5	614.25	622.375	612.75	613.25	621.125	616.625	617.375
J02	627.375	628.375	633.375	630.875	630.375	631.375	640.5	631.125	634.875	636.5	629.75	629.75	633.5	637.25	637.5	632.375	633.5	635.875	634	633.5	635	634.25	632.875	628.875	631.875	641.5	631	627.75	629.5	636.625	634.125	628.5
J03	560.625	564.25	558.5	562.125	559.625	568.125	562.875	558	560.375	566.625	562.875	564.5	570.75	565.875	559.5	563.125	566.5	563.25	562.25	564.25	566.75	563.75	560.75	562	559	566.125	565.5	564.875	565.375	565	564.25	563.25
J04	714.75	725.625	715.875	729.125	724.75	720.625	721.625	727.625	730.75	718.875	724.125	726.75	720.875	722.875	722.875	723.25	733	727.375	732.875	722.75	727	721.25	722.25	724.375	723.125	728	722.5	730.75	727.125	734	727	728.125
J05	514.875	518.125	513.75	517.25	515.875	517.875	514	514.625	518.5	520.125	516.125	516.625	518.75	517.25	517	513.125	517.75	519.125	517	514.25	516.875	518.625	517.25	517	518.25	512.5	516.125	518.25	518.75	512.875	514.5	519.125
J06	642.5	640.625	642.625	643	636.375	647.25	638.125	642.625	643.125	641.125	643.75	650.125	647.875	646.5	643.375	639	645.5	642.625	638.375	643.75	644.25	645.125	642.625	644.375	642.875	648.625	643	644.875	643.875	640.125	643.5	641.125
J07	0	0	0	0	0	0	0	0	0	0	0	0	0	0	0	0	0	0	0	0	0	0	0	0	0	0	0	0	0	0	0	0
J08	0	0	0	0	0	0	0	0	0	0	0	0	0	0	0	0	0	0	0	0	0	0	0	0	0	0	0	0	0	0	0	0
J09	643.875	642.625	640.75	638.875	639.5	638	639.875	642.75	641.875	640.5	645.125	651.75	641.25	646.25	643.75	640.125	641.875	639.625	639	640.125	639.75	648.375	649.625	640.625	640.25	646.625	647.375	642.125	643.5	637.25	644.625	646.875
J10	690	692	696.75	693.75	689.375	699.375	697.125	690.75	693.875	692.875	698.125	698	691.875	695.875	689.5	688.75	692.875	690.75	695	694.5	695.125	696.25	698.75	703.5	694.875	689.375	691.125	692.125	689.75	700.5	693.875	696.75
J11	652.75	645.875	645.625	652.375	644.125	639.125	649	651.625	651.375	650.875	649.875	647.625	643.375	642.75	649.625	651.875	651.125	649.5	647.875	647.5	650.375	648.75	649.625	651.625	648.5	643.5	651.875	647.375	646.5	644.125	651.625	654
J12	629.375	628.125	628.375	632.875	630.75	628.375	628.875	630.75	630.75	633.75	634	630	637.625	631	631.75	627.125	630.125	634.5	635.75	630.125	636	633.25	631.375	638	631.625	633.75	634.375	625.5	633.875	628.5	629.25	635.5
J13	648.5	644	649.375	645.625	648.875	642.25	646.875	651.625	643.875	641.25	649.375	645.125	644.5	643.125	647.875	644.875	645.875	645.125	651.125	647.25	644.5	646.875	647.75	644.75	645.875	642.75	643	647.75	644.125	650.625	641.125	648.75
J14	579.75	579.125	585.25	585.125	579.875	579.25	582.25	579.5	579.125	582.75	579.375	582.5	581.875	575.75	579.375	579.625	584	577.5	583.375	581	582.25	575.125	581.625	577.75	578.375	585	584.5	579.25	584.625	585.875	581.75	583.625
J15	601.25	596.375	599	591.25	603.875	599.5	601	594.375	596.125	603.125	605.625	598.375	597.375	600.75	599	601.375	605	597.375	603.125	595.875	604	603	600	595.5	600	597.75	603.625	596.75	598.5	600	606.875	598.5
J16	0	0	0	0	0	0	0	0	0	0	0	0	0	0	0	0	0	0	0	0	0	0	0	0	0	0	0	0	0	0	0	0
J17	623.75	613	617.25	615	621.25	614	615	616.375	623	617.125	616.625	618	619.125	615.125	621.875	618.75	616.875	619.375	617.875	618.625	611.875	622.125	617.75	621.625	622.375	620.5	610.5	613.125	615.25	615.875	618.25	617.125
J18	0	0	0	0	0	0	0	0	0	0	0	0	0	0	0	0	0	0	0	0	0	0	0	0	0	0	0	0	0	0	0	0
J19	664.125	663	665.75	665.625	657.25	661.625	663.625	665.125	661.625	658.625	662.125	664.5	656.5	661.75	663.375	665.625	660.125	659.75	663.25	655.875	666.25	662.75	662.875	664.5	667.125	659.625	665	661	662.75	660.5	663.75	662.75
J20	0	0	0	0	0	0	0	0	0	0	0	0	0	0	0	0	0	0	0	0	0	0	0	0	0	0	0	0	0	0	0	0
J21	0	0	0	0	0	0	0	0	0	0	0	0	0	0	0	0	0	0	0	0	0	0	0	0	0	0	0	0	0	0	0	0
J22	0	0	0	0	0	0	0	0	0	0	0	0	0	0	0	0	0	0	0	0	0	0	0	0	0	0	0	0	0	0	0	0
J23	0	0	0	0	0	0	0	0	0	0	0	0	0	0	0	0	0	0	0	0	0	0	0	0	0	0	0	0	0	0	0	0
J24	0	0	0	0	0	0	0	0	0	0	0	0	0	0	0	0	0	0	0	0	0	0	0	0	0	0	0	0	0	0	0	0
K01	618	617.125	626.125	622.25	622.625	616.75	630.5	617.875	620.875	619.875	624.75	618.375	625.75	623	621.75	621.25	626.125	618.5	620.125	616.75	626.125	623	614.625	619.125	617	615.5	621	622.75	622.875	620.25	620.375	625.5
K02	0	0	0	0	0	0	0	0	0	0	0	0	0	0	0	0	0	0	0	0	0	0	0	0	0	0	0	0	0	0	0	0
K03	0	0	0	0	0	0	0	0	0	0	0	0	0	0	0	0	0	0	0	0	0	0	0	0	0	0	0	0	0	0	0	0
K04	590.625	586.875	592.125	590.375	587.5	587.75	594.125	589	595.875	595.375	595.625	593.75	596.625	592.5	584.375	598.5	594.125	593.5	593.25	589.125	596.375	590.75	597.25	590.5	591.5	593	588.625	592.875	589.875	592.75	589.75	588.25
K05	0	0	0	0	0	0	0	0	0	0	0	0	0	0	0	0	0	0	0	0	0	0	0	0	0	0	0	0	0	0	0	0
K06	600.5	597.125	593.5	595.25	595	600.25	591.625	601.875	599.875	595.75	593.75	597.25	597.125	600.125	594.125	594.25	593.625	603.25	598.625	591.375	594.375	590.625	596.625	593.5	590.875	596.625	598.5	593.25	594.5	599.5	602.625	592.375
K07	573.375	572.75	575.125	572.125	574.5	571.125	567.5	574.125	579.375	570.5	573.375	569.5	574	572.125	570.75	571	577.875	574.125	572.25	576.875	567.875	564.5	573.875	573.75	571.75	571.5	571	569.5	572.75	571.875	575.25	568.375
K08	0	0	0	0	0	0	0	0	0	0	0	0	0	0	0	0	0	0	0	0	0	0	0	0	0	0	0	0	0	0	0	0
K09	0	0	0	0	0	0	0	0	0	0	0	0	0	0	0	0	0	0	0	0	0	0	0	0	0	0	0	0	0	0	0	0
K10	622.25	624.25	626.75	631.375	622.875	629.375	627.25	629.5	625.875	632.25	635.75	634.125	638	631.125	625.5	631.75	629	632.875	633.625	634.375	629.625	635.75	634.625	636.5	629.375	630.5	636.75	633	633.25	628.5	637.625	629.25
K11	0	0	0	0	0	0	0	0	0	0	0	0	0	0	0	0	0	0	0	0	0	0	0	0	0	0	0	0	0	0	0	0
K12	0	0	0	0	0	0	0	0	0	0	0	0	0	0	0	0	0	0	0	0	0	0	0	0	0	0	0	0	0	0	0	0
K13	623.625	622	624	620.25	623.625	626.25	622.875	628.75	623.75	632	627	626.5	627	623	625.25	626.625	625.25	632.75	623.125	624.875	619.375	627.375	627.375	619.125	623.125	630.5	624.75	627	623.75	625.375	626.125	625.5
K14	591.625	591.875	592.875	592.75	597.625	593.625	592.125	599.375	601	592.25	591.25	598.25	592.625	591.75	592.875	591.25	595.125	596	594.5	589.875	590.75	596.375	592.875	592.25	598.5	593.625	597.375	593.375	593.125	601.625	598.125	600.625
K15	667.25	664.5	663.625	667.125	671.125	668.375	668	668.5	672	665.625	664.875	667.875	670.5	662.125	661.75	668.75	664.25	669.625	672.875	669.75	655.125	660	665.125	668.75	673.75	666.625	671.25	663	665.5	669.625	669.75	668.25
K16	0	0	0	0	0	0	0	0	0	0	0	0	0	0	0	0	0	0	0	0	0	0	0	0	0	0	0	0	0	0	0	0
K17	553.25	549.875	551.75	551	550.5	551.5	549.5	550	554.375	547.625	550.375	547.625	549.25	546.625	551	543	551.25	550.625	550.625	554.75	551.5	549	550.75	554.625	545.5	547.375	542.75	548	543.625	544.75	547.25	549
K18	631.625	628.875	629	633.625	630.375	632.25	632.125	632.625	634	635.25	639.25	634.5	628	633.5	639.625	638.125	626.75	636.75	633.75	636.625	632	637.25	635.75	636.5	637	629.125	628.625	630	628.625	635.625	634.75	629.5
K19	0	0	0	0	0	0	0	0	0	0	0	0	0	0	0	0	0	0	0	0	0	0	0	0	0	0	0	0	0	0	0	0
K20	661.125	656.25	654	659.625	660	664.625	654.75	659.625	660.625	657.5	669	662	655.125	656.625	657.5	658.875	654.625	658.125	658.5	657.75	654.125	658.625	657.125	665	657.375	658.125	652.75	656.5	661.625	659.25	662	661.875
K21	0	0	0	0	0	0	0	0	0	0	0	0	0	0	0	0	0	0	0	0	0	0	0	0	0	0	0	0	0	0	0	0
K22	0	0	0	0	0	0	0	0	0	0	0	0	0	0	0	0	0	0	0	0	0	0	0	0	0	0	0	0	0	0	0	0
K23	0	0	0	0	0	0	0	0	0	0	0	0	0	0	0	0	0	0	0	0	0	0	0	0	0	0	0	0	0	0	0	0
K24	0	0	0	0	0	0	0	0	0	0	0	0	0	0	0	0	0	0	0	0	0	0	0	0	0	0	0	0	0	0	0	0
L01	454.125	453.125	451.375	454.875	461	449.5	452.75	459.25	450.5	451.125	452.125	459.25	453.25	451.25	452.625	454.875	453.25	451.5	453.375	450.625	451	453.5	450.75	454.125	456.375	453.875	453.875	454	451.625	447	451.125	450.625
L02	0	0	0	0	0	0	0	0	0	0	0	0	0	0	0	0	0	0	0	0	0	0	0	0	0	0	0	0	0	0	0	0
L03	639.25	641.25	644.375	644.5	637.625	639.125	643	645.5	646	643.625	639.5	641.375	649.5	644.375	638.625	640	649.25	639.25	643.625	645.375	640.5	643.5	637	642.875	649.125	643.875	638.25	641.5	639.375	638.75	643.75	648.75
L04	0	0	0	0	0	0	0	0	0	0	0	0	0	0	0	0	0	0	0	0	0	0	0	0	0	0	0	0	0	0	0	0
L05	670.625	664.625	666.5	666.125	673	666.375	663	665	666.75	665.875	661.25	665.875	659.375	670.875	667.375	669.625	672	673.125	669.375	667.875	669.125	666.625	675.25	668.5	674	668.125	678.125	670.25	672.625	671.625	665.125	673.625
L06	564.75	573.125	569.25	571.375	568.125	571.375	567	568	567.375	563.875	564	569.375	564.25	570.625	564.625	564.875	568.5	562.75	565.625	566.625	569.875	572	568.25	571.5	568.375	567.625	569.5	568.375	568.75	573.125	572	569.875
L07	581.75	586.125	578.375	581.125	586.625	587.75	585.875	586.5	584.875	586.75	579	586.25	588.875	583.875	584.5	583.875	587.875	585	583.375	585.875	587	585.125	582.875	583.125	581.25	583.875	583	583.625	588.625	581.125	581.75	585.75
L08	586.5	582.25	585.5	580.5	583.25	580.5	584.125	582.625	581	587.125	586.875	587.25	579.5	580.875	582.25	578.375	581.5	589.125	583.25	574.875	579.5	583.75	582.375	586.625	587.625	583.875	580.25	584.5	582.125	580.75	575.5	587.25
L09	0	0	0	0	0	0	0	0	0	0	0	0	0	0	0	0	0	0	0	0	0	0	0	0	0	0	0	0	0	0	0	0
L10	613.5	610.125	610.125	610.75	611.625	612.125	610	607.625	599.875	599.875	609.75	612.75	604.75	603.5	611.375	605.375	605.375	605.375	606.375	606.375	608.5	614.25	611.25	609.5	611	605.75	610.375	603.75	607.75	604	608.125	610.375
L11	641.75	638.5	636	640.375	636.875	639.875	634.75	636.875	637	638	640.75	637.875	637.875	639.875	633.625	637	644.25	639.75	641.125	636.875	635.625	637	638.25	642	639.375	642	640	638.625	637.25	644.625	638.5	638.125
L12	634.25	627.875	631.25	632.75	636	631.875	634.625	634.375	631.25	633.625	632.875	631.125	631.375	625.25	631.875	633.625	635.25	627.25	632.375	637.125	631.25	634	629.125	626.125	629.75	629.625	627.75	632.625	630	625.75	628.5	633.625
L13	632.375	635.75	635.875	631.375	635	635.625	639.125	628.625	639.125	631.875	637.125	636.875	635.625	637.625	636.25	641.875	636.75	639.125	637.25	635.5	633.75	632.875	637.25	634.875	638.125	634.625	631.25	632.75	639.5	631.125	638.375	639.625
L14	624.125	623.25	623.125	625.375	626.375	616.75	622.75	622.625	623.875	621.125	624.125	625.75	629.75	624.75	626.25	625.625	626	622.875	624.125	631.75	624.375	624.625	626.625	625.25	625.875	629.125	622.75	619.375	624.25	622.875	626.75	627.125
L15	662.125	659.25	660.5	662.375	658.125	664	664.125	658.25	653.75	671	659.5	653.125	664.25	661.125	666.625	661.875	656.75	667	656.375	668.875	664.5	660.25	660.875	661.75	658	659.25	658.5	659.625	653.125	657.875	655.875	662.75
L16	555.75	556	552.875	557.5	554.5	553.375	556.25	561.75	565.5	557.75	561.125	549.25	552	560.375	554.5	561.5	561	558.875	560.625	555.375	553.875	556.625	559.75	554.125	555	555.75	560.625	552.625	558	561.875	552.75	556.75
L17	653.875	654.875	657.5	656	659.375	659.5	657	660.875	657.625	654.25	655.5	651.375	658.125	658.75	657.25	660.5	658.5	661.375	652.5	655.625	658.125	656.625	659.625	654	658.875	656.375	658.375	659.5	660.875	659.375	661.875	655.625
L18	0	0	0	0	0	0	0	0	0	0	0	0	0	0	0	0	0	0	0	0	0	0	0	0	0	0	0	0	0	0	0	0
L19	0	0	0	0	0	0	0	0	0	0	0	0	0	0	0	0	0	0	0	0	0	0	0	0	0	0	0	0	0	0	0	0
L20	0	0	0	0	0	0	0	0	0	0	0	0	0	0	0	0	0	0	0	0	0	0	0	0	0	0	0	0	0	0	0	0
L21	0	0	0	0	0	0	0	0	0	0	0	0	0	0	0	0	0	0	0	0	0	0	0	0	0	0	0	0	0	0	0	0
L22	0	0	0	0	0	0	0	0	0	0	0	0	0	0	0	0	0	0	0	0	0	0	0	0	0	0	0	0	0	0	0	0
L23	0	0	0	0	0	0	0	0	0	0	0	0	0	0	0	0	0	0	0	0	0	0	0	0	0	0	0	0	0	0	0	0
L24	0	0	0	0	0	0	0	0	0	0	0	0	0	0	0	0	0	0	0	0	0	0	0	0	0	0	0	0	0	0	0	0
M01	0	0	0	0	0	0	0	0	0	0	0	0	0	0	0	0	0	0	0	0	0	0	0	0	0	0	0	0	0	0	0	0
M02	553.375	551.375	555	548	556	554.25	552.125	551.25	550.625	551.5	557.5	550.875	549.625	553.875	551.5	548.25	552	551.75	550.5	557.5	554.25	555.625	558.75	552.25	554.125	552.5	553.25	552.625	556.375	554.25	557.75	555
M03	579.625	584.125	583.625	590.125	583.375	583.625	581.5	589	588	591.875	585.375	590.25	586.125	586.875	588.375	589.875	587	579.5	582.875	587.75	585.625	581.5	590.125	584.875	586.25	590.375	588.25	583.75	584.5	589	590.625	579.625
M04	637.75	633.625	638.75	644	637.25	640.125	643.625	640.75	633.5	639.875	633.375	635.375	639.5	632.75	635.75	636.625	633.375	635.5	639.25	632.5	640.25	641.25	633.75	634.875	638.125	637.75	635.25	635.25	638.25	640.75	631.625	637.75
M05	0	0	0	0	0	0	0	0	0	0	0	0	0	0	0	0	0	0	0	0	0	0	0	0	0	0	0	0	0	0	0	0
M06	639.625	643.625	641.625	638.375	637.5	646.875	642.25	644.5	646.5	643.5	644.5	635	650.625	645	646.625	641.5	642.875	642.625	648.5	650.875	640.375	641.375	643.75	641.625	643.5	642.375	646.375	639.25	645.375	644.875	645.125	639.875
M07	628	628.25	630.5	633.125	623.375	628.5	627.75	633.75	627.25	629.75	634.5	631.75	633	629.375	629.375	625.75	629.5	633.5	629	626.875	630.125	629.875	633.25	629.125	628.125	626.75	629.75	627.625	625.25	627.625	627.75	629.75
M08	0	0	0	0	0	0	0	0	0	0	0	0	0	0	0	0	0	0	0	0	0	0	0	0	0	0	0	0	0	0	0	0
M09	626	619.375	625.375	623.125	626.125	620.75	628.25	625.75	625.875	624.25	624.375	626	625.375	623.625	628.875	632	621.25	621.75	621.75	623	630.75	631.375	623.125	626.125	623.75	624.75	622.375	627.5	624.75	627.125	621.125	624.625
M10	549.5	545.625	550.75	543.625	547	545.75	550	550.125	549	555.5	546.75	550	552.625	550	549.75	547.875	546.625	553.625	550.5	554.625	549	547.25	550.375	546.875	547	543.625	545.75	553.625	548.125	550.375	544.125	557.75
M11	576.25	579.625	574.25	576.875	575.25	582.625	579.375	582.125	577.125	576.125	579.5	582.375	585	577.625	581.75	581.75	579.125	576.125	581.875	576.875	579.375	584	577.875	582.625	578.375	577.5	583.25	580.625	577.875	579.125	579.625	582.5
M12	650	643.625	653.25	646.75	656.875	649	654.75	649.25	643.75	647.25	645.25	653.875	651.125	652.25	653	650.25	647.875	649.375	651.875	651.25	645	645.875	651.375	649.125	650.375	652.125	651.5	649.5	651.125	658.125	655.875	652.375
M13	630.875	625.625	633.375	640.125	641.25	634.75	632.375	635.75	634.125	636.375	632	635	635.625	639.125	636.125	636.75	638.125	637.125	643.25	631.75	631.75	640.875	634.25	635.875	632.375	628.125	630.5	634.75	631.25	631.25	636	636.5
M14	691.875	687.125	684.125	681.75	688.875	688.625	689.875	684.5	690.125	688.625	690.5	682.375	685.875	683.375	687	689.5	691.5	687.875	689.75	694.75	683	684.875	688.125	685.25	686.125	685	692.875	689.75	681.875	688.75	687.375	685.25
M15	553.25	560.375	550.25	553	556.5	555.25	553.125	557.5	550.875	558.125	556.25	555.375	555.875	555	553.375	555.375	551.375	550	557.5	553.75	558.375	547.375	549.75	554	554.875	554.25	555.75	551	554.875	554.25	559.125	562.25
M16	0	0	0	0	0	0	0	0	0	0	0	0	0	0	0	0	0	0	0	0	0	0	0	0	0	0	0	0	0	0	0	0
M17	675	669.875	667.375	674.25	672.875	675.25	673.25	674.875	675	677.375	675.5	670.25	673.375	679.25	676.25	674.75	673	678.25	673.875	671.5	673.375	682.875	676	675.25	676.375	670.375	675.375	674.375	683.25	673.125	672	671.625
M18	662.125	667.625	666.625	664.625	664.5	658.375	662.25	664.625	667.75	663.125	665.625	664.625	666.375	663.875	668.875	669.375	662.125	661.25	665.875	665.625	665.125	664.75	655.875	664	661.875	660.75	671.5	665.875	661.125	659.75	663.375	663.5
M19	678.25	679.25	673.125	685.875	679.25	680.125	676.875	669.875	675.5	678	681.25	674	678.25	680.25	674.125	673.75	681.25	680.25	679.125	679.625	674.625	676.625	681.5	680.5	678.875	681.25	682.625	681.875	684.375	675.75	675.5	680.375
M20	0	0	0	0	0	0	0	0	0	0	0	0	0	0	0	0	0	0	0	0	0	0	0	0	0	0	0	0	0	0	0	0
M21	0	0	0	0	0	0	0	0	0	0	0	0	0	0	0	0	0	0	0	0	0	0	0	0	0	0	0	0	0	0	0	0
M22	0	0	0	0	0	0	0	0	0	0	0	0	0	0	0	0	0	0	0	0	0	0	0	0	0	0	0	0	0	0	0	0
M23	0	0	0	0	0	0	0	0	0	0	0	0	0	0	0	0	0	0	0	0	0	0	0	0	0	0	0	0	0	0	0	0
M24	0	0	0	0	0	0	0	0	0	0	0	0	0	0	0	0	0	0	0	0	0	0	0	0	0	0	0	0	0	0	0	0
N01	0	0	0	0	0	0	0	0	0	0	0	0	0	0	0	0	0	0	0	0	0	0	0	0	0	0	0	0	0	0	0	0
N02	564	562.5	567.25	561.125	563.5	561.75	563.75	563.25	561.125	565.75	569.125	558.5	564.25	561	563	563.875	563.125	568.625	562.875	553.375	566.75	562.25	564.125	566.625	568.75	565	561.875	567.25	561.875	568.875	567.25	565
N03	671.625	670.75	679.625	676.625	672.125	675.125	670.125	667.25	673.125	670.75	678.75	675.25	678.875	678.5	675.125	670.25	673.125	676.5	674.5	675.625	673.25	672.5	675.75	676.75	677.75	675	684.375	667.375	668	675.5	671.375	677.75
N04	570.375	574.625	567.375	571.5	573.625	572.375	573.75	572.625	574	572.625	571.75	574.5	571.375	568.875	576.5	575.5	577.375	575.125	573.75	572.125	572.875	574.25	580.25	578	579	573	575.875	575.625	569.25	576.875	567.625	578.625
N05	627.5	622.875	639.25	632	635.625	629.625	629	633.875	624.75	630.75	637.75	628.875	636.625	635.625	630.75	629.625	635.625	628.5	631.25	630.375	633.125	631	633.5	628.375	631.125	626.25	633.625	634.25	633.875	630.125	629.5	631.625
N06	0	0	0	0	0	0	0	0	0	0	0	0	0	0	0	0	0	0	0	0	0	0	0	0	0	0	0	0	0	0	0	0
N07	0	0	0	0	0	0	0	0	0	0	0	0	0	0	0	0	0	0	0	0	0	0	0	0	0	0	0	0	0	0	0	0
N08	0	0	0	0	0	0	0	0	0	0	0	0	0	0	0	0	0	0	0	0	0	0	0	0	0	0	0	0	0	0	0	0
N09	0	0	0	0	0	0	0	0	0	0	0	0	0	0	0	0	0	0	0	0	0	0	0	0	0	0	0	0	0	0	0	0
N10	548.5	543.875	546.125	546.375	548.875	545.5	548.375	544.125	542.375	549.125	543.625	542.625	547	548.25	547.375	547.625	542	547.75	549.75	545.375	546	546.75	550.75	548.125	548.75	540.5	545.375	547.375	545.5	548.75	546.75	546.25
N11	648.75	651.75	652.375	647	654.5	653.125	656.25	650.875	653.375	653	650.875	658.25	660.75	652.5	655.25	655.5	655.125	654.5	652.75	650.375	651.5	657	654.125	652.875	657	655.875	656.25	660.125	652.25	654.625	660	654.375
N12	644.75	644.25	641.375	641.25	643.875	641.25	645	642.25	640.25	642.125	642.625	646.25	643.75	640	640.5	643.25	642.375	643.5	644.125	640.875	642.5	638.5	644	644.125	646.25	651.875	644.125	647.25	648.75	644.875	642.5	644.5
N13	648	653.75	648.5	656.625	652.875	657.875	661.75	648.5	655	652.375	651.875	661	651.625	657.75	657.25	647	644.375	658.125	656	646.125	654.875	651.75	648.5	653.125	649.125	653.5	658.75	653.625	652.625	648.625	660.25	651.125
N14	615.25	614.25	617	615.625	616.75	614.375	613.5	615.875	622.125	616.25	619.375	617.25	613.375	616.375	618.875	621.375	615.25	611.875	615.125	615.25	613.875	613.75	620.125	616.625	616.625	613.25	624.625	614.375	621.75	612.25	612.625	623.75
N15	0	0	0	0	0	0	0	0	0	0	0	0	0	0	0	0	0	0	0	0	0	0	0	0	0	0	0	0	0	0	0	0
N16	645.25	641	646.25	646	652.625	642.875	643.5	644.75	644.625	646.75	641.75	645.75	645.75	647.875	648.625	649.5	650.5	651.5	652.375	646.875	648.625	646	646.625	645.875	650.5	650.625	643	643.5	644	643.875	650.5	643.625
N17	0	0	0	0	0	0	0	0	0	0	0	0	0	0	0	0	0	0	0	0	0	0	0	0	0	0	0	0	0	0	0	0
N18	682.75	688.5	690.75	680	689.25	682.125	680.625	686.375	688	681.125	684	684.125	683.25	680.5	682.75	683.25	686.25	682.75	682.625	682	680.5	680.625	682	686.75	685.5	683.625	677.625	682.375	687	677.75	676.125	671.5
N19	617.375	611.125	618.25	614.25	608.875	613.625	610.875	615.625	612.25	612.25	612.375	618.5	615.5	612.375	618.25	615.5	618.75	617.25	614.375	615.75	620.5	617.25	613.375	608.25	616.875	615.625	616.25	610.875	610	613	618.375	613.75
N20	644.375	638.125	639.875	643.875	647.875	643.375	639.125	640.5	639.875	639.625	642	637.875	640.125	637	644.625	639.875	637	637.125	644.625	639.375	641.75	641.125	646.125	638.375	645.375	642.375	641.125	642.875	637.5	638.5	639	645.875
N21	0	0	0	0	0	0	0	0	0	0	0	0	0	0	0	0	0	0	0	0	0	0	0	0	0	0	0	0	0	0	0	0
N22	0	0	0	0	0	0	0	0	0	0	0	0	0	0	0	0	0	0	0	0	0	0	0	0	0	0	0	0	0	0	0	0
N23	0	0	0	0	0	0	0	0	0	0	0	0	0	0	0	0	0	0	0	0	0	0	0	0	0	0	0	0	0	0	0	0
N24	0	0	0	0	0	0	0	0	0	0	0	0	0	0	0	0	0	0	0	0	0	0	0	0	0	0	0	0	0	0	0	0
O01	0	0	0	0	0	0	0	0	0	0	0	0	0	0	0	0	0	0	0	0	0	0	0	0	0	0	0	0	0	0	0	0
O02	609.75	610.125	606	608.625	611.375	609	611.25	611.125	614	610.5	605.875	609.5	605.125	598.75	609.75	608.125	610	608.25	608.75	616.125	615.25	605.25	615.75	602.125	604.125	609.375	609.125	605.25	604.875	609.5	613	611.125
O03	0	0	0	0	0	0	0	0	0	0	0	0	0	0	0	0	0	0	0	0	0	0	0	0	0	0	0	0	0	0	0	0
O04	642.375	644	645	647.5	643.125	644.5	640.375	644.875	641.75	644.375	644.375	642.625	646.125	639.5	644.125	641.375	643	647.875	648	645.375	651.625	643.25	646.25	648.625	643.625	642	654.5	646.75	643	644.25	649	642.125
O05	697.5	694.5	690.875	696	698.375	691.25	695.75	698.125	696.375	698.125	689.5	697	694.125	697	701.125	699.75	695	692.125	691	687.75	699.25	691	696.375	694.875	690.25	690	694.625	698	690.5	702	695.375	699.75
O06	650.5	644.25	651.625	646	647.625	655.75	653.125	655.5	650.125	654.5	656.5	649.5	655	641	650.625	649.375	646.375	649.5	649.125	649.75	656.75	651.5	655	651.5	649.75	653.875	650.125	651.75	650.75	652.875	653.125	656.125
O07	647	647.5	643.375	646.125	643.75	645.25	645	653	653	647.625	651.375	646.25	645.5	653	651.125	648.375	649.5	651.125	651	649.75	645.5	648.75	646.25	649.375	647.625	649.375	656.625	651.875	651.625	653.25	645.375	647.625
O08	0	0	0	0	0	0	0	0	0	0	0	0	0	0	0	0	0	0	0	0	0	0	0	0	0	0	0	0	0	0	0	0
O09	0	0	0	0	0	0	0	0	0	0	0	0	0	0	0	0	0	0	0	0	0	0	0	0	0	0	0	0	0	0	0	0
O10	0	0	0	0	0	0	0	0	0	0	0	0	0	0	0	0	0	0	0	0	0	0	0	0	0	0	0	0	0	0	0	0
O11	661.25	660.25	662.625	660.875	654.25	663.25	654.25	666.875	661	657.875	665.5	667.25	664.375	663.25	666.875	662.875	661.5	662.25	663.125	665.75	658.75	660.25	655.5	660.75	664.375	663.5	669.375	664.75	668.25	661.375	661.75	656.75
O12	650.125	655.125	649.625	647.625	649.125	657.875	651.125	658.625	652.125	652	653.5	650.375	651.5	650.125	657.5	652.5	656.75	648.5	651.25	648.875	652.5	652.75	653	654.125	658	652.25	653.25	655.75	651.25	652.125	645.875	646.75
O13	667.25	666.875	674.5	668.75	671.25	670.25	662.625	660.625	666.125	658.375	665	665.125	667.25	672.5	673.625	667.5	669.625	664.5	664.25	674.875	672.375	671.875	665.75	672.75	670.5	667.125	663	670.875	667.25	664.5	665.5	673.125
O14	0	0	0	0	0	0	0	0	0	0	0	0	0	0	0	0	0	0	0	0	0	0	0	0	0	0	0	0	0	0	0	0
O15	0	0	0	0	0	0	0	0	0	0	0	0	0	0	0	0	0	0	0	0	0	0	0	0	0	0	0	0	0	0	0	0
O16	686.875	681.25	687.625	677.875	685.75	683.875	686.125	683.125	678.875	677.125	686.125	679.875	687.5	683.75	690.375	686	682.5	685	684.125	680.75	677.75	686	686	687.625	686.5	682.5	680.375	682	682.25	689.75	676.75	688
O17	0	0	0	0	0	0	0	0	0	0	0	0	0	0	0	0	0	0	0	0	0	0	0	0	0	0	0	0	0	0	0	0
O18	676.625	676.375	674.875	681.625	680.75	679.5	680.25	680.375	675.875	683.25	680.5	681.875	679.5	676.875	678.75	675.625	679.875	681.75	678	680.125	686.375	683.875	678.875	684.25	675.375	675.25	678.125	678.625	671.875	673.5	682.375	672.875
O19	0	0	0	0	0	0	0	0	0	0	0	0	0	0	0	0	0	0	0	0	0	0	0	0	0	0	0	0	0	0	0	0
O20	0	0	0	0	0	0	0	0	0	0	0	0	0	0	0	0	0	0	0	0	0	0	0	0	0	0	0	0	0	0	0	0
O21	0	0	0	0	0	0	0	0	0	0	0	0	0	0	0	0	0	0	0	0	0	0	0	0	0	0	0	0	0	0	0	0
O22	0	0	0	0	0	0	0	0	0	0	0	0	0	0	0	0	0	0	0	0	0	0	0	0	0	0	0	0	0	0	0	0
O23	0	0	0	0	0	0	0	0	0	0	0	0	0	0	0	0	0	0	0	0	0	0	0	0	0	0	0	0	0	0	0	0
O24	0	0	0	0	0	0	0	0	0	0	0	0	0	0	0	0	0	0	0	0	0	0	0	0	0	0	0	0	0	0	0	0
P01	692.375	686.25	687.25	694.875	689.25	691	697.875	688.75	694.625	689.75	693.625	691.375	695.5	691.375	689.875	692.375	688.375	695.375	678.5	682	690.625	689.375	689.75	690.625	689.375	688.25	690.375	691	685.25	683.25	691.875	687.5
P02	636.875	641.25	639.75	641.625	641.375	640.875	644.125	637	641.25	635.625	637.625	635	640.5	643.625	645.625	641.375	646.125	640.125	640.25	640	641.625	643.375	635.75	641.5	642.625	646.5	640.75	646.375	650.875	637.375	639.75	636.125
P03	623.375	625.5	624	622.875	620.25	617.875	625.25	623.875	616.625	625.125	618.375	626.5	619	622.25	631.375	623.375	628.25	623.125	616.875	627	625.5	624.625	628.875	620.75	625.25	618.5	622.25	624.375	621.875	621.5	620.875	627.625
P04	0	0	0	0	0	0	0	0	0	0	0	0	0	0	0	0	0	0	0	0	0	0	0	0	0	0	0	0	0	0	0	0
P05	616.875	624	622.75	621	623.875	621	629.875	626.5	634.75	622.75	622.5	618.5	623.625	621.25	624.5	625.125	627.625	624.875	630	627.625	619.625	624.25	623.375	622.875	618.5	621.625	626.125	620.875	623.75	622	625.125	624.25
P06	0	0	0	0	0	0	0	0	0	0	0	0	0	0	0	0	0	0	0	0	0	0	0	0	0	0	0	0	0	0	0	0
P07	637.75	638	638.25	641.875	634.75	644.25	642.5	644.25	638.25	637.125	640.25	639.375	641.75	643.875	638	642.125	641.125	640.125	640.625	642.75	639.625	641.25	637.75	640.375	638.375	637.375	636.75	638.625	640.375	639.75	638.5	637.625
P08	658.75	660.5	663.75	661.75	654.75	660.25	658.125	649	659.875	665.5	654.125	657.125	664	660.5	657.375	659.875	663.25	657.75	661.125	659.125	656.625	658.25	657	656.25	655.625	660.375	662.875	662.5	659.375	659.75	666.5	660.875
P09	661.125	669.5	668.625	666.625	665.75	663	668.625	665.875	666.375	671.75	662.5	672.75	675.875	669.875	665.25	664.75	666	672.375	663.125	667.625	671.25	670.625	670.75	672.875	668.125	665.625	673.75	679.375	672.5	674	668.5	675.125
P10	630.125	635.375	628.75	630.375	632.25	634.875	625.875	646.5	628.625	636.75	628.875	637.25	630.625	631.875	640	640	631.75	632.625	640.125	633.75	630.875	630	632.125	634	631.5	629.625	636.25	626.5	638.25	636.625	628.625	633.5
P11	0	0	0	0	0	0	0	0	0	0	0	0	0	0	0	0	0	0	0	0	0	0	0	0	0	0	0	0	0	0	0	0
P12	0	0	0	0	0	0	0	0	0	0	0	0	0	0	0	0	0	0	0	0	0	0	0	0	0	0	0	0	0	0	0	0
P13	0	0	0	0	0	0	0	0	0	0	0	0	0	0	0	0	0	0	0	0	0	0	0	0	0	0	0	0	0	0	0	0
P14	705	708.25	709.625	705.375	714	710.75	709.875	709.25	706.875	703	703.875	713.75	709.75	699.875	710.125	705.5	708.375	708.25	706.875	713.5	710	711.75	707.125	704.875	707.75	711.25	708.5	707	709.125	710.625	712.625	708.5
P15	728.625	731.25	727	733.25	737.5	728.75	729.875	739.625	736.25	732.75	733.25	732.5	732.625	738.5	731.375	738.375	739.75	730.875	736.25	734.25	734.25	737.5	739.75	734.875	738.75	726.5	735.25	738.75	737.375	737	736.625	740
P16	699	701.875	699.5	704.875	701.625	692.125	695.5	697.375	700.25	701	706.25	700.5	692	702.5	701.625	697.125	694.125	696.125	704.75	692.875	694.375	692.375	700.875	700.375	702.625	702.875	704.375	696.875	703	701.25	693.25	702.625
P17	0	0	0	0	0	0	0	0	0	0	0	0	0	0	0	0	0	0	0	0	0	0	0	0	0	0	0	0	0	0	0	0
P18	744.75	740.25	742.875	741.75	736.375	738	743.25	739.75	746.75	745.25	741.25	740.125	741.125	738.875	743.75	736.125	739.5	742.375	747.375	742	736.75	742.375	741.125	742	738.625	744.25	734.125	737.375	742.875	736.5	739	745.75
P19	745.75	742.375	743.625	741.25	743.25	739.625	741.875	744.625	746	738.875	748.125	748.375	742.625	744.75	742.25	742.625	743.875	746.75	747.75	748	745.625	741.25	741.875	737	741.125	742.375	744.625	742.25	738.875	736.25	744.875	743.125
P20	728.25	725.875	727.625	718	721.5	724.125	724.375	722.25	729.375	727.25	730.375	728.875	726.625	728.5	733.125	728.75	731.875	729.625	730.625	723.625	731.5	727.875	720.5	729.125	726.625	730.375	724.25	722.25	727.125	719.625	728	728.75
P21	0	0	0	0	0	0	0	0	0	0	0	0	0	0	0	0	0	0	0	0	0	0	0	0	0	0	0	0	0	0	0	0
P22	0	0	0	0	0	0	0	0	0	0	0	0	0	0	0	0	0	0	0	0	0	0	0	0	0	0	0	0	0	0	0	0
P23	0	0	0	0	0	0	0	0	0	0	0	0	0	0	0	0	0	0	0	0	0	0	0	0	0	0	0	0	0	0	0	0
P24	0	0	0	0	0	0	0	0	0	0	0	0	0	0	0	0	0	0	0	0	0	0	0	0	0	0	0	0	0	0	0	0
Last Cell

## Sheet: Summary Sheet
DA Normalize				PCV Normalized
Row	Column	Max	FFT Value	Row	Column	Max	FFT Value			Row	Column	DA-Max	Treatment
A	3	8.29987	3.22581							B	1	12.0604	0
A	5	6.40277	0.716846							D	1	10.7547	0
A	7	5.68078	5.01792							G	1	8.67483	0
A	8	5.26562	2.15054							H	1	9.36146	0
A	9	7.71434	2.86738							I	1	19.2646	0
A	10	5.01477	0.358423							J	1	11.1354	0
A	12	2.076	5.37634							K	1	12.7758	0
A	15	7.59704	2.86738							L	1	13.4467	0
A	16	5.50537	0.358423							P	1	12.7734	0
A	19	4.05078	2.15054							B	2	18.1869	0
B	1	12.0604	2.50896							C	2	14.208	0
B	2	18.1869	0.358423							F	2	8.50971	0
B	3	7.70793	3.94265							G	2	8.1834	0
B	5	10.3342	2.15054							H	2	6.4722	0
B	7	9.41236	3.22581							I	2	11.4529	0
B	8	7.13483	5.37634							J	2	13.952	0
B	10	2.87817	3.22581							M	2	11.2797	0
B	11	5.01123	3.94265							N	2	4.56362	0
B	14	7.72515	2.86738							O	2	3.85859	0
B	17	2.73658	5.01792							P	2	19.8422	0
B	18	2.52084	2.86738							A	3	8.29987	0.05
B	19	4.73876	2.86738							B	3	7.70793	0.05
B	20	3.31078	4.30108							C	3	7.45	0.05
C	2	14.208	4.6595							D	3	15.489	0.05
C	3	7.45	2.86738							F	3	15.3435	0.05
C	4	5.24102	2.50896							G	3	29.7786	0.05
C	5	16.5215	2.86738							H	3	11.4191	0.05
C	6	16.3772	3.58423							J	3	14.8484	0.05
C	7	14.2014	2.86738							L	3	13.0236	0.05
C	10	13.3505	5.37634							M	3	7.82812	0.05
C	11	4.08512	4.30108							N	3	8.76403	0.05
C	13	2.90758	0.716846							P	3	20.0286	0.05
C	15	5.65638	2.50896							C	4	5.24102	0.05
C	16	2.58466	2.86738							F	4	9.09523	0.05
C	17	4.34704	0.358423							G	4	7.58621	0.05
C	20	3.15404	1.79211							J	4	15.4232	0.05
D	1	10.7547	0.358423							K	4	6.9375	0.05
D	3	15.489	0.358423							M	4	10.9949	0.05
D	5	8.7735	3.22581							N	4	6.9921	0.05
D	6	9.10361	3.58423							O	4	7.54629	0.05
D	11	3.88249	1.79211							A	5	6.40277	0.098
D	12	7.22385	1.07527							B	5	10.3342	0.098
D	13	3.79535	1.79211							C	5	16.5215	0.098
D	14	9.03997	5.37634							D	5	8.7735	0.098
D	16	6.22808	1.07527							E	5	10.4752	0.098
D	18	2.66149	5.37634							G	5	11.8987	0.098
D	19	6.51236	5.01792							H	5	10.8836	0.098
D	20	3.05469	5.73477							I	5	13.5435	0.098
E	5	10.4752	0.716846							J	5	9.74483	0.098
E	6	9.57218	1.79211							L	5	14.6312	0.098
E	8	12.4721	2.86738							N	5	16.0757	0.098
E	9	7.55288	2.86738							O	5	22.4975	0.098
E	10	10.1382	2.15054							P	5	5.14693	0.098
E	12	9.43638	5.73477							C	6	16.3772	0.098
E	13	2.81771	1.43369							D	6	9.10361	0.098
E	16	6.30347	2.50896							E	6	9.57218	0.098
E	20	2.23069	2.50896							F	6	6.92526	0.098
F	2	8.50971	5.01792							J	6	16.522	0.098
F	3	15.3435	2.86738							K	6	8.78786	0.098
F	4	9.09523	3.22581							L	6	14.5361	0.098
F	6	6.92526	1.07527							M	6	10.9785	0.098
F	8	11.2289	2.86738							O	6	8.82217	0.098
F	9	7.29321	4.30108							A	7	5.68078	0.195
F	10	8.03978	5.73477							B	7	9.41236	0.195
F	12	3.6367	3.58423							C	7	14.2014	0.195
F	13	6.63141	2.50896							G	7	12.6398	0.195
F	15	9.62666	0.358423							I	7	10.1355	0.195
F	16	4.43183	5.37634							K	7	6.72921	0.195
F	18	3.26136	3.22581							L	7	18.4844	0.195
F	19	3.08769	2.50896							M	7	7.35901	0.195
F	20	2.64907	1.79211							N	7	12.5607	0.195
G	1	8.67483	2.15054							O	7	18.5473	0.195
G	2	8.1834	2.50896							P	7	12.2574	0.195
G	3	29.7786	5.73477							A	8	5.26562	0.195
G	4	7.58621	5.37634							B	8	7.13483	0.195
G	5	11.8987	1.07527							E	8	12.4721	0.195
G	7	12.6398	5.73477							F	8	11.2289	0.195
G	8	4.54421	2.86738							G	8	4.54421	0.195
G	9	5.05469	5.73477							H	8	7.99384	0.195
G	10	9.74598	1.07527							I	8	9.59321	0.195
G	11	4.66576	2.86738							L	8	7.49003	0.195
G	12	3.01381	2.86738							P	8	8.72108	0.195
G	14	3.56675	4.30108							A	9	7.71434	0.39
G	16	5.02524	2.50896							E	9	7.55288	0.39
G	17	3.56014	2.15054							F	9	7.29321	0.39
G	18	3.63702	5.73477							G	9	5.05469	0.39
G	19	2.38878	2.15054							H	9	9.85143	0.39
G	20	6.83266	3.22581							J	9	6.91724	0.39
H	1	9.36146	5.73477							M	9	4.215	0.39
H	2	6.4722	0.358423							P	9	11.2913	0.39
H	3	11.4191	1.43369							A	10	5.01477	0.39
H	5	10.8836	2.50896							B	10	2.87817	0.39
H	8	7.99384	0.358423							C	10	13.3505	0.39
H	9	9.85143	5.37634							E	10	10.1382	0.39
H	12	7.11967	4.30108							F	10	8.03978	0.39
H	13	4.82539	3.22581							G	10	9.74598	0.39
H	15	2.97659	3.22581							J	10	9.78871	0.39
H	17	4.09804	2.86738							K	10	8.01094	0.39
H	18	3.25468	5.73477							L	10	9.68748	0.39
I	1	19.2646	1.79211							M	10	4.50418	0.39
I	2	11.4529	2.15054							N	10	4.3316	0.39
I	5	13.5435	2.86738							P	10	11.3782	0.39
I	7	10.1355	1.43369							B	11	5.01123	0.78
I	8	9.59321	1.43369							C	11	4.08512	0.78
I	11	5.18249	0.358423							D	11	3.88249	0.78
I	13	6.18441	2.50896							G	11	4.66576	0.78
I	14	8.3466	0.716846							I	11	5.18249	0.78
I	15	6.44781	1.07527							J	11	7.32838	0.78
I	16	10.1219	3.94265							L	11	6.3537	0.78
I	17	3.44495	2.86738							M	11	5.32723	0.78
I	18	4.35867	3.58423							N	11	4.12695	0.78
J	1	11.1354	2.50896							O	11	5.136	0.78
J	2	13.952	4.6595							A	12	2.076	0.78
J	3	14.8484	2.15054							D	12	7.22385	0.78
J	4	15.4232	2.50896							E	12	9.43638	0.78
J	5	9.74483	5.01792							F	12	3.6367	0.78
J	6	16.522	3.58423							G	12	3.01381	0.78
J	9	6.91724	3.58423							H	12	7.11967	0.78
J	10	9.78871	1.79211							J	12	3.87519	0.78
J	11	7.32838	2.86738							L	12	4.25349	0.78
J	12	3.87519	2.50896							M	12	7.00725	0.78
J	13	14.4094	3.22581							N	12	2.89638	0.78
J	14	3.3557	0.358423							O	12	5.96987	0.78
J	15	6.95	5.73477							C	13	2.90758	1.56
J	17	3.80965	1.43369							D	13	3.79535	1.56
J	19	3.53188	1.43369							E	13	2.81771	1.56
K	1	12.7758	1.43369							F	13	6.63141	1.56
K	4	6.9375	3.22581							H	13	4.82539	1.56
K	6	8.78786	2.50896							I	13	6.18441	1.56
K	7	6.72921	2.86738							J	13	14.4094	1.56
K	10	8.01094	5.73477							K	13	2.35705	1.56
K	13	2.35705	3.22581							L	13	2.47303	1.56
K	14	4.65863	2.15054							M	13	3.16429	1.56
K	15	5.32424	3.58423							N	13	3.66415	1.56
K	17	4.14945	5.37634							O	13	5.50468	1.56
K	18	7.05861	2.86738							B	14	7.72515	1.56
K	20	3.4469	1.79211							D	14	9.03997	1.56
L	1	13.4467	5.37634							G	14	3.56675	1.56
L	3	13.0236	5.37634							I	14	8.3466	1.56
L	5	14.6312	1.07527							J	14	3.3557	1.56
L	6	14.5361	5.01792							K	14	4.65863	1.56
L	7	18.4844	5.73477							L	14	2.35157	1.56
L	8	7.49003	2.86738							M	14	3.43127	1.56
L	10	9.68748	1.43369							N	14	7.43775	1.56
L	11	6.3537	1.07527							P	14	8.32335	1.56
L	12	4.25349	0.716846							A	15	7.59704	3.125
L	13	2.47303	3.58423							C	15	5.65638	3.125
L	14	2.35157	5.73477							F	15	9.62666	3.125
L	15	9.81519	2.86738							H	15	2.97659	3.125
L	16	3.29633	1.79211							I	15	6.44781	3.125
L	17	3.11134	3.22581							J	15	6.95	3.125
M	2	11.2797	5.73477							K	15	5.32424	3.125
M	3	7.82812	5.73477							L	15	9.81519	3.125
M	4	10.9949	2.50896							M	15	5.01643	3.125
M	6	10.9785	2.86738							P	15	3.95959	3.125
M	7	7.35901	5.37634							A	16	5.50537	3.125
M	9	4.215	2.86738							C	16	2.58466	3.125
M	10	4.50418	1.07527							D	16	6.22808	3.125
M	11	5.32723	5.37634							E	16	6.30347	3.125
M	12	7.00725	5.01792							F	16	4.43183	3.125
M	13	3.16429	1.07527							G	16	5.02524	3.125
M	14	3.43127	4.30108							I	16	10.1219	3.125
M	15	5.01643	0.358423							L	16	3.29633	3.125
M	17	4.48386	2.50896							N	16	6.75489	3.125
M	18	6.71459	3.22581							O	16	4.64162	3.125
M	19	3.54162	2.86738							P	16	2.68897	3.125
N	2	4.56362	5.73477							B	17	2.73658	6.25
N	3	8.76403	2.50896							C	17	4.34704	6.25
N	4	6.9921	0.716846							G	17	3.56014	6.25
N	5	16.0757	5.37634							H	17	4.09804	6.25
N	7	12.5607	0.358423							I	17	3.44495	6.25
N	10	4.3316	5.73477							J	17	3.80965	6.25
N	11	4.12695	0.716846							K	17	4.14945	6.25
N	12	2.89638	3.22581							L	17	3.11134	6.25
N	13	3.66415	1.79211							M	17	4.48386	6.25
N	14	7.43775	2.86738							B	18	2.52084	6.25
N	16	6.75489	4.6595							D	18	2.66149	6.25
N	18	3.06406	5.73477							F	18	3.26136	6.25
N	19	4.50592	2.86738							G	18	3.63702	6.25
N	20	3.38457	2.50896							H	18	3.25468	6.25
O	2	3.85859	3.22581							I	18	4.35867	6.25
O	4	7.54629	3.22581							K	18	7.05861	6.25
O	5	22.4975	1.07527							M	18	6.71459	6.25
O	6	8.82217	4.30108							N	18	3.06406	6.25
O	7	18.5473	0.716846							O	18	9.56787	6.25
O	11	5.136	2.86738							P	18	7.92637	6.25
O	12	5.96987	4.30108							P	18	7.92637	6.25
O	13	5.50468	3.22581							A	19	4.05078	12.5
O	16	4.64162	3.22581							B	19	4.73876	12.5
O	18	9.56787	3.94265							D	19	6.51236	12.5
P	1	12.7734	1.79211							F	19	3.08769	12.5
P	2	19.8422	0.358423							G	19	2.38878	12.5
P	3	20.0286	1.43369							J	19	3.53188	12.5
P	5	5.14693	4.6595							M	19	3.54162	12.5
P	7	12.2574	3.22581							N	19	4.50592	12.5
P	8	8.72108	3.22581							P	19	3.98281	12.5
P	9	11.2913	5.37634							P	19	3.98281	12.5
P	10	11.3782	5.37634							B	20	3.31078	12.5
P	14	8.32335	2.86738							C	20	3.15404	12.5
P	15	3.95959	3.94265							D	20	3.05469	12.5
P	16	2.68897	1.79211							E	20	2.23069	12.5
P	18	7.92637	3.22581							F	20	2.64907	12.5
P	19	3.98281	5.73477							G	20	6.83266	12.5
P	20	3.91078	5.01792							K	20	3.4469	12.5
P	18	7.92637	3.22581							N	20	3.38457	12.5
P	19	3.98281	5.73477							P	20	3.91078	12.5
P	20	3.91078	5.01792							P	20	3.91078	12.5

## Sheet: David's Results
A03
Time	Data	FFT Freq	FFT Mag	FFT Complex			Max
0	156.298	0	311.972	4991.557678			8.29987
0.09	149.615	0.358423	3.15013	22.5068287266353+45.0977225475028i
0.18	151.337	0.716846	7.44179	11.6990004258514-118.492533314789i
0.27	186.231	1.07527	1.53627	-3.9952366240396-24.2534109862272i
0.36	170.654	1.43369	3.20523	-41.8426179865179+29.6514202076126i
0.45	151.385	1.79211	3.57253	-49.9975023455015-27.7051801507304i
0.54	152.692	2.15054	4.29063	37.3045610978086+57.6299565722845i
0.63	163.519	2.50896	7.17844	-92.0146305207662+68.7385566959819i
0.72	151.538	2.86738	1.28356	-18.894288+8.04809599999999i
0.81	134.154	3.22581	8.29987	130.825723027385+22.8017302353438i
0.9	150.99	3.58423	3.40081	33.4284446838351-42.9336922564816i
0.99	161.663	3.94265	0.868891	4.10755337394019+13.2815885578499i
1.08	127.808	4.30108	2.94471	40.3041659865181+24.4014202076125i
1.17	155.394	4.6595	3.28137	-33.6361822763175-40.3120426836915i
1.26	147.529	5.01792	1.48707	-20.6242662074953-11.8639221435554i
1.35	159.962	5.37634	3.06365	46.8955826386641+14.2693036808202i
1.44	153.212	5.73477	7.63462	-122.15387
1.53	165.404	6.09319	3.06365	46.8955826386641-14.2693036808204i
1.62	148.202	6.45161	1.48707	-20.6242662074952+11.8639221435555i
1.71	153.721	6.81004	3.28137	-33.6361822763174+40.3120426836917i
1.8	157.413	7.16846	2.94471	40.3041659865181-24.4014202076126i
1.89	193.913	7.52688	0.868891	4.10755337394018-13.2815885578499i
1.98	162.24	7.8853	3.40081	33.4284446838351+42.9336922564816i
2.07	155.231	8.24373	8.29987	130.825723027385-22.8017302353441i
2.16	142.519	8.60215	1.28356	-18.894288-8.04809599999999i
2.25	163.952	8.96057	7.17844	-92.0146305207663-68.7385566959816i
2.34	161.558	9.319	4.29063	37.3045610978085-57.6299565722846i
2.43	144.577	9.67742	3.57253	-49.9975023455014+27.7051801507306i
2.52	148.462	10.0358	3.20523	-41.8426179865179-29.6514202076125i
2.61	160.587	10.3943	1.53627	-3.99523662403954+24.2534109862272i
2.7	152.25	10.7527	7.44179	11.6990004258517+118.492533314789i
2.79	157.548	11.1111	3.15013	22.5068287266351-45.0977225475029i
A05
Time	Data	FFT Freq	FFT Mag	FFT Complex			Max
0	71.225	0	158.269	2532.299928			6.40277
0.09	64.825	0.358423	3.01688	-41.4545705698873+24.7288035218239i
0.18	75.175	0.716846	6.40277	-84.854584522519+57.3981546261931i
0.27	73.125	1.07527	3.4061	-49.5958186141327+22.5885002329987i
0.36	61.675	1.43369	3.58964	54.2068297760586+18.9820933608852i
0.45	73.25	1.79211	3.29528	-21.1386785233411-48.3014891565587i
0.54	86.65	2.15054	2.03983	-32.5868545392598+1.81237031845927i
0.63	77.1	2.50896	1.23671	-19.3520588512588-4.1278108708048i
0.72	98.425	2.86738	1.62669	9.12506000000006-24.3750600000001i
0.81	90.35	3.22581	2.98131	-24.0161308491114+41.2140691298676i
0.9	74.775	3.58423	3.21283	-26.3287559740012+44.1508309789815i
0.99	80.825	3.94265	2.06755	-32.7577885044489-4.61150663306114i
1.08	63.025	4.30108	4.18239	51.3430982239413-42.9178106391147i
1.17	93.45	4.6595	5.80969	-5.34659875062023-92.8011949204707i
1.26	73.725	5.01792	2.05763	27.0702430357801+18.7366152867152i
1.35	86.6	5.37634	4.71687	75.2612606627995-5.60909015447092i
1.44	86.025	5.73477	0.765625	-12.25
1.53	77.45	6.09319	4.71687	75.2612606627995+5.60909015447054i
1.62	73.875	6.45161	2.05763	27.07024303578-18.7366152867154i
1.71	73.5	6.81004	5.80969	-5.34659875061988+92.8011949204706i
1.8	73.65	7.16846	4.18239	51.3430982239414+42.9178106391147i
1.89	84.5	7.52688	2.06755	-32.7577885044487+4.61150663306121i
1.98	77.675	7.8853	3.21283	-26.3287559740012-44.1508309789815i
2.07	81.3	8.24373	2.98131	-24.0161308491114-41.2140691298676i
2.16	88	8.60215	1.62669	9.12506000000009+24.3750600000001i
2.25	96.275	8.96057	1.23671	-19.3520588512587+4.12781087080481i
2.34	73.425	9.319	2.03983	-32.5868545392597-1.81237031845929i
2.43	88.25	9.67742	3.29528	-21.1386785233409+48.3014891565587i
2.52	92.55	10.0358	3.58964	54.2068297760586-18.9820933608852i
2.61	68.225	10.3943	3.4061	-49.5958186141327-22.5885002329986i
2.7	90.15	10.7527	6.40277	-84.8545845225191-57.398154626193i
2.79	63.25	11.1111	3.01688	-41.4545705698873-24.7288035218238i
A07
Time	Data	FFT Freq	FFT Mag	FFT Complex			Max
0	21.1667	0	38.5747	617.194489			5.68078
0.09	4.13889	0.358423	1.13086	17.7481366004895-3.51973897776829i
0.18	11.625	0.716846	5.49519	-75.7769587675775+44.5905475829287i
0.27	32.75	1.07527	4.27337	61.2365513617845-30.4152310609488i
0.36	30.6805	1.43369	1.75974	-27.8993387918931-3.7917172512806i
0.45	7.66666	1.79211	4.5783	-72.9677286054175+6.45620886309004i
0.54	4.94446	2.15054	2.20721	-13.4284340203536+32.6626442921962i
0.63	25.3333	2.50896	4.03811	43.4719198823614+47.7977051263591i
0.72	12	2.86738	4.148	16.416624+64.305573i
0.81	34.6528	3.22581	3.46001	19.0885387659741+51.9652104860929i
0.9	30.6111	3.58423	3.82272	34.3754396920477-50.5895710320664i
0.99	30.7361	3.94265	0.607142	9.09258983675974-3.41934197943122i
1.08	16.0695	4.30108	2.08041	-31.906203208107-9.48617125128066i
1.17	23.2083	4.6595	1.38893	8.97222480096054-20.3312088095735i
1.26	21.0417	5.01792	5.68078	82.3853690958832+38.3937522586659i
1.35	8.23611	5.37634	1.10934	-17.642232642912-1.94832452413822i
1.44	12.5417	5.73477	2.88716	-46.194493
1.53	8.36111	6.09319	1.10934	-17.6422326429121+1.94832452413834i
1.62	12.125	6.45161	5.68078	82.3853690958832-38.3937522586661i
1.71	5.08334	6.81004	1.38893	8.97222480096061+20.3312088095736i
1.8	24.1667	7.16846	2.08041	-31.906203208107+9.48617125128066i
1.89	15.8333	7.52688	0.607142	9.0925898367597+3.41934197943125i
1.98	22.7639	7.8853	3.82272	34.375439692048+50.5895710320664i
2.07	42	8.24373	3.46001	19.0885387659739-51.9652104860928i
2.16	14.8195	8.60215	4.148	16.416624-64.305573i
2.25	22.75	8.96057	4.03811	43.4719198823612-47.7977051263592i
2.34	11.4861	9.319	2.20721	-13.4284340203535-32.6626442921961i
2.43	32.0695	9.67742	4.5783	-72.9677286054175-6.45620886308983i
2.52	19.5139	10.0358	1.75974	-27.8993387918931+3.7917172512806i
2.61	17.0833	10.3943	4.27337	61.2365513617846+30.4152310609485i
2.7	19.9445	10.7527	5.49519	-75.7769587675777-44.5905475829285i
2.79	21.7917	11.1111	1.13086	17.7481366004895+3.51973897776824i
A08
Time	Data	FFT Freq	FFT Mag	FFT Complex			Max
0	63.4853	0	126.604	2025.661743			5.26562
0.09	65.5588	0.358423	2.95911	29.4240483180374+37.0924556194025i
0.18	72.5368	0.716846	4.57117	34.6836402137994-64.3919289953753i
0.27	59.3235	1.07527	2.63832	-34.6974684292022+24.0423871791968i
0.36	69.7132	1.43369	2.85499	34.4683417048997+29.9762617053465i
0.45	55.5074	1.79211	1.89307	26.0440315085284+15.4640422931194i
0.54	69.6765	2.15054	5.26562	-72.721697124727-42.5392868095191i
0.63	76.2426	2.50896	1.80777	-25.1701677837521-14.250457894758i
0.72	62.4559	2.86738	0.977931	-14.1544479999999+6.66909699999991i
0.81	56.0074	3.22581	5.1158	70.076527867892-42.2983250902244i
0.9	40.0515	3.58423	3.33902	-19.4853023516791+49.7441256889417i
0.99	56.4485	3.94265	1.50262	-7.83181540512265-22.7305008495421i
1.08	58.3676	4.30108	0.49883	-3.85072370489965+6.99091170534649i
1.17	51.0294	4.6595	5.02817	-54.5710533044077+59.1128633878834i
1.26	66.4779	5.01792	1.06781	15.2587112626068+7.68555150308565i
1.35	63.4926	5.37634	0.761221	11.549385228027-3.8669042247157i
1.44	61.6324	5.73477	1.73897	27.8235490000002
1.53	60.1691	6.09319	0.761221	11.549385228027+3.8669042247157i
1.62	81.7941	6.45161	1.06781	15.2587112626068-7.68555150308569i
1.71	73.6912	6.81004	5.02817	-54.5710533044079-59.1128633878832i
1.8	50.5074	7.16846	0.49883	-3.85072370489968-6.99091170534644i
1.89	68.2206	7.52688	1.50262	-7.83181540512265+22.7305008495422i
1.98	65.2721	7.8853	3.33902	-19.4853023516792-49.7441256889417i
2.07	58.2941	8.24373	5.1158	70.0765278678921+42.2983250902242i
2.16	73.2279	8.60215	0.977931	-14.1544479999999-6.66909699999991i
2.25	66.5662	8.96057	1.80777	-25.1701677837521+14.2504578947581i
2.34	60.0956	9.319	5.26562	-72.7216971247269+42.5392868095192i
2.43	48.625	9.67742	1.89307	26.0440315085284-15.4640422931195i
2.52	66.9044	10.0358	2.85499	34.4683417048996-29.9762617053465i
2.61	73.0662	10.3943	2.63832	-34.6974684292024-24.0423871791967i
2.7	64.5441	10.7527	4.57117	34.6836402137995+64.3919289953753i
2.79	66.6765	11.1111	2.95911	29.4240483180374-37.0924556194026i
A09
Time	Data	FFT Freq	FFT Mag	FFT Complex			Max
0	82.1	0	153.897	2462.349976			7.71434
0.09	80.05	0.358423	3.98075	26.9350089162355+57.7163252102451i
0.18	76.825	0.716846	1.70739	27.0657734606741+3.7049257977265i
0.27	68.75	1.07527	2.83756	24.8835096497703+37.9744975477785i
0.36	65.475	1.43369	1.13958	8.77439053066171+15.9831207147352i
0.45	87.2	1.79211	1.60735	-12.3492839893926+22.5586549174905i
0.54	73.625	2.15054	2.0706	29.9445634634356-14.1737454854609i
0.63	64.4	2.50896	0.595727	-0.12914408970518+9.53075020760029i
0.72	73.5	2.86738	7.71434	13.6248199999997-122.675108i
0.81	78.45	3.22581	3.76232	22.8103803622316+55.7079896486531i
0.9	75.775	3.58423	4.24364	-35.6737132241855+57.7716560380906i
0.99	69.225	3.94265	0.856311	-13.6849486572784+0.66258867417427i
1.08	70.225	4.30108	3.05859	33.2756574693384+35.8831447147353i
1.17	83.775	4.6595	0.415677	3.37459409700529-5.73111524781252i
1.26	64.875	5.01792	1.46642	-23.0368156999243+4.45013532127779i
1.35	69.6	5.37634	0.47056	-0.440212288866253-7.51607790097691i
1.44	75.675	5.73477	2.86874	-45.8999039999999
1.53	88.8	6.09319	0.47056	-0.44021228886627+7.51607790097696i
1.62	82.275	6.45161	1.46642	-23.0368156999243-4.45013532127768i
1.71	66.225	6.81004	0.415677	3.3745940970053+5.73111524781257i
1.8	73.1	7.16846	3.05859	33.2756574693383-35.8831447147353i
1.89	97.975	7.52688	0.856311	-13.6849486572785-0.662588674174167i
1.98	78.775	7.8853	4.24364	-35.6737132241857-57.7716560380905i
2.07	65.1	8.24373	3.76232	22.8103803622314-55.7079896486531i
2.16	84.7	8.60215	7.71434	13.6248199999998+122.675108i
2.25	83.4	8.96057	0.595727	-0.129144089705271-9.53075020760027i
2.34	68.75	9.319	2.0706	29.9445634634355+14.1737454854608i
2.43	73.825	9.67742	1.60735	-12.3492839893927-22.5586549174905i
2.52	86.15	10.0358	1.13958	8.77439053066169-15.9831207147352i
2.61	88.75	10.3943	2.83756	24.8835096497701-37.9744975477786i
2.7	76.4	10.7527	1.70739	27.0657734606741-3.7049257977266i
2.79	88.6	11.1111	3.98075	26.9350089162353-57.7163252102453i
A10
Time	Data	FFT Freq	FFT Mag	FFT Complex			Max
0	163.1	0	306.813	4909.00003			5.01477
0.09	153.875	0.358423	5.01477	47.0064559904336-65.0250633837319i
0.18	164.95	0.716846	3.3265	23.5238577726965-47.7432233711231i
0.27	159.475	1.07527	0.206284	2.88273850059899+1.60729022091997i
0.36	158.8	1.43369	2.76828	-41.8100572489832+14.6197223205489i
0.45	168.05	1.79211	2.01116	21.5231679390837-23.9210645646295i
0.54	155.225	2.15054	1.32527	-18.0575397348229+11.1152198840255i
0.63	163.925	2.50896	3.86054	26.2315467729661-55.9220766917885i
0.72	148.85	2.86738	0.333105	-4.1249399999997+3.37496999999985i
0.81	152.5	3.22581	2.49203	37.5306220639843+13.4633899444517i
0.9	154.025	3.58423	0.87763	13.8086153411389+2.54996671533636i
0.99	156.675	3.94265	2.63498	-21.4808255884136+36.2768619475209i
1.08	140.575	4.30108	1.50648	17.4100932489832+16.6697103205489i
1.17	159.25	4.6595	2.04261	30.6419714125537+11.3652836553097i
1.26	156.95	5.01792	2.01084	28.7250666209875+14.4914514601877i
1.35	155	5.37634	1.82961	28.864274908793-4.87957782525242i
1.44	141.45	5.73477	4.69687	-75.149934
1.53	147.1	6.09319	1.82961	28.864274908793+4.87957782525243i
1.62	147.675	6.45161	2.01084	28.7250666209875-14.4914514601878i
1.71	162.85	6.81004	2.04261	30.6419714125537-11.3652836553097i
1.8	154.7	7.16846	1.50648	17.4100932489832-16.6697103205489i
1.89	152.1	7.52688	2.63498	-21.4808255884137-36.2768619475208i
1.98	146.9	7.8853	0.87763	13.8086153411389-2.54996671533639i
2.07	147.675	8.24373	2.49203	37.5306220639842-13.4633899444518i
2.16	143.7	8.60215	0.333105	-4.1249399999997-3.37496999999985i
2.25	152.7	8.96057	3.86054	26.2315467729663+55.9220766917885i
2.34	139.125	9.319	1.32527	-18.0575397348229-11.1152198840254i
2.43	149.8	9.67742	2.01116	21.5231679390838+23.9210645646295i
2.52	155.225	10.0358	2.76828	-41.8100572489832-14.6197223205489i
2.61	158.775	10.3943	0.206284	2.88273850059895-1.60729022091988i
2.7	145.675	10.7527	3.3265	23.5238577726966+47.7432233711231i
2.79	152.325	11.1111	5.01477	47.0064559904338+65.0250633837319i
A12
Time	Data	FFT Freq	FFT Mag	FFT Complex			Max
0	11.5961	0	32.9988	527.980774			2.076
0.09	14.9135	0.358423	1.38752	-16.169164647223+15.2122696692084i
0.18	17.8942	0.716846	1.89436	0.408693783551173-30.3069285986892i
0.27	19.3558	1.07527	1.88063	10.4898540675523-28.2024480375656i
0.36	18.1154	1.43369	0.861845	-7.8615478838606+11.3290276306644i
0.45	16.5289	1.79211	0.973059	5.75440897229605+14.4664628907211i
0.54	20.5865	2.15054	1.68952	5.64290216943749+26.4367511423707i
0.63	13.0577	2.50896	1.4456	-18.4159445101215+13.99391286784i
0.72	4.4231	2.86738	1.68841	-24.990418-10.2597679999999i
0.81	23.6731	3.22581	1.613	-25.4929867877381+4.02045107763756i
0.9	9.3269	3.58423	1.38303	11.6040962106797+18.8418576154631i
0.99	15.0769	3.94265	1.89684	26.7545881816002-14.3276930342227i
1.08	18.9711	4.30108	1.92624	-29.8498761161395-7.67109636933544i
1.17	17.9615	4.6595	1.589	-15.2248010024111+20.3613496729786i
1.26	14.2692	5.01792	0.582732	-8.61736416366821+3.55984987440307i
1.35	20.8942	5.37634	2.076	19.5345097260453-26.8646624855062i
1.44	13.1923	5.73477	1.50241	-24.038514
1.53	19.2981	6.09319	2.076	19.5345097260453+26.8646624855062i
1.62	14.4231	6.45161	0.582732	-8.61736416366821-3.55984987440301i
1.71	17.9711	6.81004	1.589	-15.2248010024111-20.3613496729786i
1.8	20.1539	7.16846	1.92624	-29.8498761161395+7.67109636933547i
1.89	21.7692	7.52688	1.89684	26.7545881816002+14.3276930342227i
1.98	20.9808	7.8853	1.38303	11.6040962106796-18.8418576154631i
2.07	17.7211	8.24373	1.613	-25.4929867877381-4.02045107763749i
2.16	18.1058	8.60215	1.68841	-24.990418+10.2597679999999i
2.25	16.9231	8.96057	1.4456	-18.4159445101215-13.9939128678399i
2.34	22.8461	9.319	1.68952	5.64290216943743-26.4367511423708i
2.43	9.5	9.67742	0.973059	5.75440897229602-14.4664628907211i
2.52	8.93268	10.0358	0.861845	-7.86154788386063-11.3290276306645i
2.61	12.0673	10.3943	1.88063	10.4898540675524+28.2024480375655i
2.7	18.1539	10.7527	1.89436	0.408693783551244+30.3069285986892i
2.79	19.2981	11.1111	1.38752	-16.169164647223-15.2122696692083i
A15
Time	Data	FFT Freq	FFT Mag	FFT Complex			Max
0	85.375	0	181.43	2902.874968			7.59704
0.09	87.1667	0.358423	1.85682	-22.9387724765054+18.8797444420007i
0.18	98.2917	0.716846	1.73868	-12.2197977463754+24.9912492042466i
0.27	82.2917	1.07527	1.27316	11.2690608548783-16.9696802211172i
0.36	86.2083	1.43369	1.21804	-15.6957988556307+11.5519135402741i
0.45	86.1667	1.79211	1.73417	-22.1158026296511+16.7563058925027i
0.54	97.7917	2.15054	1.39659	15.9153017982267-15.6850015257056i
0.63	88.0833	2.50896	2.47001	-30.8667140677685-24.6798282871993i
0.72	79.9167	2.86738	7.59704	-119.583312-21.791656i
0.81	83.0833	3.22581	2.10525	28.1600713700661-18.4831125957585i
0.9	102.917	3.58423	1.72025	3.0639188987104-27.3529881612849i
0.99	99.5	3.94265	0.361718	-2.70583912241668-5.11599312237889i
1.08	85.7083	4.30108	1.34128	20.7791108556307-5.36477445972591i
1.17	91.0833	4.6595	1.57846	14.6418667180676+20.5779116008744i
1.26	99	5.01792	1.38697	-12.7594229505617+18.1566385686673i
1.35	91.1667	5.37634	1.81636	25.5561293533296-13.8371530296856i
1.44	85.25	5.73477	4.25781	68.1250319999999
1.53	92.5417	6.09319	1.81636	25.5561293533296+13.8371530296855i
1.62	94.7083	6.45161	1.38697	-12.7594229505618-18.1566385686673i
1.71	86.3333	6.81004	1.57846	14.6418667180676-20.5779116008744i
1.8	84.5	7.16846	1.34128	20.7791108556307+5.36477445972588i
1.89	91.9167	7.52688	0.361718	-2.70583912241665+5.11599312237887i
1.98	107.208	7.8853	1.72025	3.06391889871045+27.3529881612849i
2.07	85.9167	8.24373	2.10525	28.1600713700663+18.4831125957584i
2.16	92.2083	8.60215	7.59704	-119.583312+21.791656i
2.25	89.4583	8.96057	2.47001	-30.8667140677684+24.6798282871994i
2.34	101.125	9.319	1.39659	15.9153017982268+15.6850015257056i
2.43	86.125	9.67742	1.73417	-22.1158026296511-16.7563058925026i
2.52	83.7917	10.0358	1.21804	-15.6957988556307-11.5519135402741i
2.61	98.1667	10.3943	1.27316	11.2690608548783+16.9696802211172i
2.7	101.5	10.7527	1.73868	-12.2197977463755-24.9912492042466i
2.79	78.375	11.1111	1.85682	-22.9387724765055-18.8797444420006i
A16
Time	Data	FFT Freq	FFT Mag	FFT Complex			Max
0	131.308	0	271.23	4339.675049			5.50537
0.09	142.933	0.358423	5.50537	-66.296824777673-57.9987727890586i
0.18	129.508	0.716846	1.78533	20.6548820797697-19.7319624179962i
0.27	138.917	1.07527	2.55098	-39.3079042971036-10.9911707832161i
0.36	134.25	1.43369	2.03933	-17.6942333031356-27.4150928864835i
0.45	143.542	1.79211	1.88138	26.8673018285532-13.5752703246217i
0.54	140.858	2.15054	0.709297	0.885462260740683-11.3141583812972i
0.63	131.725	2.50896	2.36317	28.384824482215-24.979064350164i
0.72	140.242	2.86738	0.94965	3.05835000000001-14.8834230000002i
0.81	136.75	3.22581	1.63949	8.11485043042477-24.9451841836425i
0.9	134.2	3.58423	0.995624	-5.42132710675202+14.979099564942i
0.99	139.75	3.94265	0.576072	5.43973291442446+7.44077306543998i
1.08	139.558	4.30108	1.51572	3.37758130313552-24.0151888864837i
1.17	139.817	4.6595	2.66609	-21.5881981771268-36.7913308614601i
1.26	145.408	5.01792	1.46127	-7.41881723375814-22.172104471757i
1.35	140.7	5.37634	1.73967	-18.2138784037145-21.0481840908433i
1.44	140.883	5.73477	1.28178	20.5085470000004
1.53	136.683	6.09319	1.73967	-18.2138784037144+21.0481840908433i
1.62	146.725	6.45161	1.46127	-7.41881723375809+22.172104471757i
1.71	141.208	6.81004	2.66609	-21.5881981771267+36.7913308614601i
1.8	136.842	7.16846	1.51572	3.37758130313558+24.0151888864837i
1.89	129.983	7.52688	0.576072	5.43973291442443-7.44077306544004i
1.98	131.383	7.8853	0.995624	-5.42132710675207-14.979099564942i
2.07	127.992	8.24373	1.63949	8.11485043042484+24.9451841836424i
2.16	129.775	8.60215	0.94965	3.05835000000003+14.8834230000002i
2.25	132.617	8.96057	2.36317	28.3848244822152+24.9790643501639i
2.34	134.675	9.319	0.709297	0.88546226074068+11.3141583812972i
2.43	129.117	9.67742	1.88138	26.8673018285533+13.5752703246216i
2.52	138.717	10.0358	2.03933	-17.6942333031355+27.4150928864836i
2.61	124.908	10.3943	2.55098	-39.3079042971035+10.9911707832163i
2.7	125.758	10.7527	1.78533	20.6548820797697+19.7319624179961i
2.79	122.942	11.1111	5.50537	-66.2968247776728+57.9987727890589i
A19
Time	Data	FFT Freq	FFT Mag	FFT Complex			Max
0	218.625	0	424.766	6796.25			4.05078
0.09	218	0.358423	1.46078	-3.0615198825084E-002+23.372423431345i
0.18	211.5	0.716846	2.17092	20.1831847919748+28.2690361802818i
0.27	206.375	1.07527	1.52582	18.4397546945248-15.9992262362624i
0.36	209.625	1.43369	1.48503	-23.7582521472478-0.330582617584072i
0.45	217.625	1.79211	1.82465	-8.47400598418747-27.9374521245979i
0.54	202.875	2.15054	4.05078	61.0903677467689-21.6476143967634i
0.63	204.125	2.50896	2.10679	30.4905604420197+14.373398853442i
0.72	211.75	2.86738	0.420716	6.25-2.5i
0.81	205.625	3.22581	2.11377	-13.7097948814722-30.9168978949715i
0.9	215	3.58423	1.08047	-15.7766592477841-7.06792461354626i
0.99	213.125	3.94265	0.8513	-8.64844200621476+10.5228654150138i
1.08	218.875	4.30108	0.598456	2.75825214724777+9.16941738241591i
1.17	212	4.6595	1.49059	19.8898000770639-13.1602290402103i
1.26	213.125	5.01792	1.89094	2.50310670904043-30.1512740365011i
1.35	214.5	5.37634	0.621129	3.04274285709103+9.46080633937173i
1.44	213.5	5.73477	0.703125	11.25
1.53	212.375	6.09319	0.621129	3.042742857091-9.46080633937174i
1.62	208.5	6.45161	1.89094	2.50310670904047+30.1512740365011i
1.71	209.75	6.81004	1.49059	19.8898000770639+13.1602290402103i
1.8	210.125	7.16846	0.598456	2.75825214724777-9.16941738241593i
1.89	216.75	7.52688	0.8513	-8.64844200621478-10.5228654150138i
1.98	218.75	7.8853	1.08047	-15.7766592477841+7.06792461354635i
2.07	215.75	8.24373	2.11377	-13.7097948814721+30.9168978949716i
2.16	203.375	8.60215	0.420716	6.25+2.5i
2.25	206.5	8.96057	2.10679	30.4905604420197-14.3733988534421i
2.34	216.75	9.319	4.05078	61.0903677467689+21.6476143967633i
2.43	221.375	9.67742	1.82465	-8.4740059841874+27.937452124598i
2.52	219.125	10.0358	1.48503	-23.7582521472478+0.330582617584094i
2.61	208.625	10.3943	1.52582	18.4397546945249+15.9992262362624i
2.7	212.25	10.7527	2.17092	20.1831847919748-28.2690361802818i
2.79	210	11.1111	1.46078	-3.06151988251933E-002-23.3724234313449i
B01
Time	Data	FFT Freq	FFT Mag	FFT Complex			Max
0	333.375	0	615.906	9854.5			12.0604
0.09	309.25	0.358423	4.89587	7.64005447477929-77.9605141793894i
0.18	293.25	0.716846	1.33569	21.3698280797888-0.227826876241314i
0.27	339.5	1.07527	8.5736	133.107133539047-33.1692404819756i
0.36	296.625	1.43369	6.32632	74.5273583517648+68.4937184335382i
0.45	303.5	1.79211	5.85616	-62.421205247124-69.8785619532897i
0.54	290	2.15054	0.979509	6.18380606753509+14.4005691270257i
0.63	311.375	2.50896	12.0604	63.5055260075521+182.216597225492i
0.72	317.625	2.86738	5.64857	0.62499999999995-90.375i
0.81	339.375	3.22581	8.56419	100.393153284367+93.2611662589842i
0.9	300.875	3.58423	3.30746	51.7313003292051-11.1505762390355i
0.99	309.75	3.94265	7.59102	75.6170628415833+95.0456730698614i
1.08	296.125	4.30108	4.23335	-8.02735835176474-67.2562815664617i
1.17	329.75	4.6595	2.18526	23.7533580525982-25.6566937042556i
1.26	327.375	5.01792	0.0814879	-1.28493447652899+0.221027757697508i
1.35	292.625	5.37634	7.25008	-32.5950829528028-111.327633391329i
1.44	294.75	5.73477	5.92188	-94.75
1.53	331.125	6.09319	7.25008	-32.5950829528024+111.327633391329i
1.62	294.125	6.45161	0.0814879	-1.28493447652899-0.221027757697458i
1.71	270.125	6.81004	2.18526	23.7533580525982+25.6566937042558i
1.8	308.375	7.16846	4.23335	-8.02735835176468+67.2562815664618i
1.89	316.25	7.52688	7.59102	75.617062841583-95.0456730698614i
1.98	338	7.8853	3.30746	51.7313003292051+11.1505762390355i
2.07	305.75	8.24373	8.56419	100.393153284367-93.2611662589844i
2.16	291	8.60215	5.64857	0.62500000000005+90.375i
2.25	300.875	8.96057	12.0604	63.5055260075516-182.216597225492i
2.34	297.625	9.319	0.979509	6.18380606753507-14.4005691270257i
2.43	286.875	9.67742	5.85616	-62.4212052471238+69.8785619532898i
2.52	302.375	10.0358	6.32632	74.5273583517646-68.4937184335383i
2.61	302.375	10.3943	8.5736	133.107133539047+33.1692404819752i
2.7	298.375	10.7527	1.33569	21.3698280797888+0.227826876241297i
2.79	326.125	11.1111	4.89587	7.64005447477952+77.9605141793894i
B02
Time	Data	FFT Freq	FFT Mag	FFT Complex			Max
0	165.821	0	330.882	5294.10712			18.1869
0.09	169.536	0.358423	18.1869	274.010020814055-97.9488993520994i
0.18	172.536	0.716846	6.45414	38.7130309096231+95.7352008167366i
0.27	201.429	1.07527	8.40002	-127.909978110661+41.2609458388247i
0.36	191.518	1.43369	3.36673	-50.9278770691326+17.5520908233804i
0.45	176.571	1.79211	12.4595	-172.755822731558-99.4831278199049i
0.54	148.036	2.15054	3.70583	-50.434598763053+31.1777002522755i
0.63	187.411	2.50896	4.85437	72.3514429180625-28.2470627074689i
0.72	174.107	2.86738	9.48517	27.9821460000001+149.160736i
0.81	168.732	3.22581	2.93615	36.5796630504953-29.477147679182i
0.9	174	3.58423	2.63427	-35.8980416490236-22.0863640802809i
0.99	151.393	3.94265	2.65186	-23.0462811758488-35.6251015700894i
1.08	151.304	4.30108	3.70732	-57.8221229308674-13.2336171766195i
1.17	135.696	4.6595	5.79948	92.552502623192-6.65767405535093i
1.26	169.661	5.01792	3.86199	-7.66603049754649-61.3145035158197i
1.35	188.589	5.37634	3.19026	-12.3528353877368-49.526918467803i
1.44	148.393	5.73477	0.339287	5.42858799999976
1.53	144.554	6.09319	3.19026	-12.3528353877367+49.5269184678032i
1.62	143.125	6.45161	3.86199	-7.66603049754636+61.3145035158197i
1.71	147.125	6.81004	5.79948	92.552502623192+6.6576740553505i
1.8	143.821	7.16846	3.70732	-57.8221229308674+13.2336171766195i
1.89	127.661	7.52688	2.65186	-23.0462811758485+35.6251015700894i
1.98	154.571	7.8853	2.63427	-35.8980416490235+22.086364080281i
2.07	155.411	8.24373	2.93615	36.5796630504954+29.4771476791819i
2.16	153.929	8.60215	9.48517	27.982146-149.160736i
2.25	141.429	8.96057	4.85437	72.3514429180627+28.2470627074688i
2.34	158.089	9.319	3.70583	-50.4345987630531-31.1777002522754i
2.43	196.446	9.67742	12.4595	-172.755822731558+99.4831278199054i
2.52	209.982	10.0358	3.36673	-50.9278770691326-17.5520908233804i
2.61	183.411	10.3943	8.40002	-127.909978110661-41.2609458388241i
2.7	190.875	10.7527	6.45414	38.7130309096228-95.7352008167368i
2.79	168.946	11.1111	18.1869	274.010020814055+97.9488993520987i
B03
Time	Data	FFT Freq	FFT Mag	FFT Complex			Max
0	39.6316	0	92.9104	1486.565672			7.70793
0.09	53.7763	0.358423	3.25098	51.0879078348337-9.78033273052272i
0.18	65	0.716846	3.36662	-30.6100810847377+44.3233802496368i
0.27	37.2697	1.07527	4.18552	59.4075751977099-30.9111425991049i
0.36	49.6184	1.43369	2.53914	37.6930789318772-15.1564375605314i
0.45	40.2105	1.79211	1.87519	4.25037944036668-29.7004927837501i
0.54	19.125	2.15054	3.54908	-52.1714446786122-22.4209621945693i
0.63	65.2895	2.50896	3.22074	-41.4630040915175+30.5998890218192i
0.72	61.6645	2.86738	3.48013	41.322388+37.3223879999998i
0.81	42.3355	3.22581	1.81507	15.7042096328186-24.4286884432895i
0.9	41.0789	3.58423	5.16443	-73.1115806013807-38.503956691506i
0.99	59.6316	3.94265	7.70793	-67.2535107444145+103.375469990757i
1.08	49.6184	4.30108	7.68325	-114.232506931877+45.422542439469i
1.17	44.3487	4.6595	3.10452	-13.3699789525225-47.8391751607333i
1.26	48.9013	5.01792	5.45727	87.3140023647305-0.628022247300365i
1.35	38.5921	5.37634	0.474602	-1.46855431727486+7.4502784682337i
1.44	38.7697	5.73477	1.53453	-24.5524879999999
1.53	39.0855	6.09319	0.474602	-1.46855431727482-7.45027846823365i
1.62	39.4737	6.45161	5.45727	87.3140023647306+0.628022247300049i
1.71	29.7171	6.81004	3.10452	-13.3699789525224+47.8391751607334i
1.8	52.8816	7.16846	7.68325	-114.232506931877-45.4225424394689i
1.89	38.9145	7.52688	7.70793	-67.2535107444148-103.375469990757i
1.98	38.0329	7.8853	5.16443	-73.1115806013805+38.5039566915061i
2.07	67.4868	8.24373	1.81507	15.7042096328185+24.4286884432894i
2.16	33.8816	8.60215	3.48013	41.3223879999999-37.3223879999998i
2.25	65.8684	8.96057	3.22074	-41.4630040915176-30.5998890218191i
2.34	42.0132	9.319	3.54908	-52.1714446786121+22.4209621945694i
2.43	39.3947	9.67742	1.87519	4.2503794403666+29.7004927837501i
2.52	60.0987	10.0358	2.53914	37.6930789318771+15.1564375605312i
2.61	34.5789	10.3943	4.18552	59.40757519771+30.9111425991047i
2.7	51.2171	10.7527	3.36662	-30.6100810847378-44.3233802496367i
2.79	59.0592	11.1111	3.25098	51.0879078348337+9.78033273052259i
B05
Time	Data	FFT Freq	FFT Mag	FFT Complex			Max
0	66.5054	0	139.982	2239.717345			10.3342
0.09	53.0435	0.358423	3.02859	-29.9113856423309+38.1238637897725i
0.18	74.5489	0.716846	2.94987	-13.8268871366315+45.1271707744174i
0.27	64.2391	1.07527	4.88704	-61.7697484217962-47.9436080884734i
0.36	87.4457	1.43369	3.66549	0.440597287360006-58.6461549474352i
0.45	61.3967	1.79211	3.51007	-45.7881151517095-32.5193987563881i
0.54	68.9022	2.15054	10.3342	35.7989627360357+161.424931147405i
0.63	39.875	2.50896	0.747201	-7.04344787603511+9.6600801223622i
0.72	66.3478	2.86738	3.01567	-38.3532719999997-29.277161i
0.81	92.538	3.22581	4.77391	-1.83657483650349-76.3604538579131i
0.9	65.6522	3.58423	4.22372	8.91926078854072+66.9882688215302i
0.99	73.5543	3.94265	3.77731	58.8673311881106-13.6841130144229i
1.08	61.6359	4.30108	0.771717	-4.07109328736006-11.657018947435i
1.17	61.462	4.6595	2.81593	-24.6604406294664+37.706883108336i
1.26	73.7283	5.01792	6.01738	-4.58713638794439+96.1687804485425i
1.35	97.5652	5.37634	3.27583	51.7078133697308+8.57087926434128i
1.44	74.0598	5.73477	2.5428	40.684751
1.53	61.75	6.09319	3.27583	51.7078133697308-8.57087926434149i
1.62	69.2283	6.45161	6.01738	-4.58713638794463-96.1687804485423i
1.71	66.4185	6.81004	2.81593	-24.6604406294664-37.706883108336i
1.8	68.9239	7.16846	0.771717	-4.07109328736004+11.657018947435i
1.89	71.2446	7.52688	3.77731	58.8673311881107+13.6841130144226i
1.98	74.288	7.8853	4.22372	8.91926078854047-66.9882688215301i
2.07	54.7337	8.24373	4.77391	-1.83657483650317+76.3604538579131i
2.16	67.6413	8.60215	3.01567	-38.3532719999997+29.277161i
2.25	88.0924	8.96057	0.747201	-7.043447876035-9.6600801223622i
2.34	96.9565	9.319	10.3342	35.7989627360353-161.424931147406i
2.43	74.9783	9.67742	3.51007	-45.7881151517093+32.5193987563882i
2.52	58.3641	10.0358	3.66549	0.440597287360106+58.6461549474352i
2.61	74.8696	10.3943	4.88704	-61.769748421796+47.9436080884736i
2.7	65.9728	10.7527	2.94987	-13.8268871366317-45.1271707744176i
2.79	63.7554	11.1111	3.02859	-29.911385642331-38.1238637897723i
B07
Time	Data	FFT Freq	FFT Mag	FFT Complex			Max
0	58.9107	0	63.471	1015.535705			9.41236
0.09	33.8214	0.358423	4.55278	36.6248476160935+62.9677329547967i
0.18	43.6964	0.716846	4.00455	-37.4541271979406-51.9857647390892i
0.27	39.75	1.07527	6.96706	58.3180563623801-95.0012400522224i
0.36	38.6607	1.43369	1.99017	-9.67243610119866-30.3381995706926i
0.45	1.23212	1.79211	6.01622	53.9360871678654-79.7295755469646i
0.54	45.25	2.15054	7.05549	101.702826430071-48.9919513322412i
0.63	38.9286	2.50896	5.84549	-88.8226312158265+29.2916622612978i
0.72	18.8036	2.86738	2.24426	7.94653299999995+35.017882i
0.81	14.6429	3.22581	9.41236	146.545902855516-34.6983439168885i
0.9	27.4464	3.58423	8.85464	76.3978898923227+119.31027177839i
0.99	27.8393	3.94265	4.84011	19.6181393935752-74.9156628782222i
1.08	57.2679	4.30108	1.04035	-15.5061518988014-6.0526775706925i
1.17	6.66071	4.6595	4.65747	-35.9152431409107+65.2935167222396i
1.26	26.125	5.01792	5.28138	50.495990875547-67.7550736284584i
1.35	32.75	5.37634	9.13054	51.4092009613069+136.74421888233i
1.44	28.6964	5.73477	2.39732	38.357117
1.53	15.2679	6.09319	9.13054	51.4092009613065-136.74421888233i
1.62	23.1071	6.45161	5.28138	50.4959908755472+67.7550736284585i
1.71	38.4643	6.81004	4.65747	-35.9152431409109-65.2935167222395i
1.8	8.33929	7.16846	1.04035	-15.5061518988013+6.05267757069249i
1.89	76.0536	7.52688	4.84011	19.6181393935754+74.9156628782221i
1.98	44.6607	7.8853	8.85464	76.3978898923225-119.31027177839i
2.07	30.375	8.24373	9.41236	146.545902855516+34.6983439168881i
2.16	21.0179	8.60215	2.24426	7.94653299999991-35.017882i
2.25	57.125	8.96057	5.84549	-88.8226312158265-29.2916622612975i
2.34	41.5714	9.319	7.05549	101.702826430071+48.991951332241i
2.43	30.25	9.67742	6.01622	53.9360871678656+79.7295755469645i
2.52	35.75	10.0358	1.99017	-9.67243610119861+30.3381995706926i
2.61	21.9821	10.3943	6.96706	58.3180563623802+95.0012400522224i
2.7	7.64288	10.7527	4.00455	-37.4541271979404+51.9857647390894i
2.79	23.4464	11.1111	4.55278	36.6248476160933-62.9677329547966i
B08
Time	Data	FFT Freq	FFT Mag	FFT Complex			Max
0	24.4583	0	56.513	904.208374			7.13483
0.09	25.2639	0.358423	2.55159	-38.0822186665808-14.712617662174i
0.18	15.5972	0.716846	2.37004	17.284371976587-33.7524816265729i
0.27	25.6667	1.07527	0.594151	-8.65739530650228+3.92703015499415i
0.36	11.9583	1.43369	5.9487	48.7404246318139+81.7523499862036i
0.45	60.9028	1.79211	5.72297	-7.15405887059253+91.2876840599506i
0.54	29.0972	2.15054	4.36692	68.5060413182621+13.7419450837895i
0.63	31.7639	2.50896	3.79028	-46.1854271275647-39.3020910818341i
0.72	19.2361	2.86738	5.08395	72.6804200000001-36.5277100000001i
0.81	25.6945	3.22581	4.1086	-51.1017569214168+41.352586124214i
0.9	26.6667	3.58423	3.60652	12.0643698222721+56.4291147242533i
0.99	26.3889	3.94265	4.58825	-43.0158843664544+59.4890305189927i
1.08	36.5695	4.30108	2.57896	23.0095753681863+34.2523499862037i
1.17	21.7778	4.6595	2.36445	-37.7086915231919+3.04187683799662i
1.26	27.4722	5.01792	5.98058	40.4228048828786-86.7320599861098i
1.35	19.5417	5.37634	7.13483	-104.316735217696-46.3670962321654i
1.44	66.4861	5.73477	0.907127	-14.5140380000003
1.53	26.4305	6.09319	7.13483	-104.316735217696+46.3670962321656i
1.62	22.0555	6.45161	5.98058	40.4228048828788+86.7320599861098i
1.71	24.3055	6.81004	2.36445	-37.7086915231919-3.04187683799651i
1.8	31.8055	7.16846	2.57896	23.0095753681862-34.2523499862036i
1.89	33.9583	7.52688	4.58825	-43.0158843664547-59.4890305189926i
1.98	24.4722	7.8853	3.60652	12.0643698222719-56.4291147242532i
2.07	31.25	8.24373	4.1086	-51.101756921417-41.3525861242139i
2.16	37.1389	8.60215	5.08395	72.6804200000002+36.5277100000001i
2.25	30.625	8.96057	3.79028	-46.1854271275647+39.3020910818341i
2.34	16.8472	9.319	4.36692	68.5060413182621-13.7419450837896i
2.43	4.29169	9.67742	5.72297	-7.15405887059286-91.2876840599507i
2.52	31.1111	10.0358	5.9487	48.7404246318137-81.7523499862037i
2.61	23.2917	10.3943	0.594151	-8.65739530650232-3.92703015499433i
2.7	23.875	10.7527	2.37004	17.2843719765872+33.7524816265729i
2.79	48.2083	11.1111	2.55159	-38.0822186665807+14.7126176621739i
B10
Time	Data	FFT Freq	FFT Mag	FFT Complex			Max
0	129.05	0	245.512	3928.199952			2.87817
0.09	116.175	0.358423	0.874866	13.9976673827783-7.25885527557906E-002i
0.18	123.075	0.716846	0.915629	-6.6795991475899-13.0386792421286i
0.27	129.75	1.07527	1.26882	-12.1352683661705+16.2748171192985i
0.36	123.5	1.43369	2.03375	-17.1159140848987-27.6748557341529i
0.45	126.35	1.79211	0.536107	0.121251967697884+8.57685230279145i
0.54	117.625	2.15054	0.563625	-6.84299308411761-5.8734824863473i
0.63	126.85	2.50896	1.14715	3.88376829820333+17.9388007665916i
0.72	126.175	2.86738	0.930019	-7.15002400000002+13.0499279999999i
0.81	118.375	3.22581	2.87817	43.8525260183044-14.0579309028763i
0.9	123.025	3.58423	1.19954	-5.55058191690811-18.3724419331637i
0.99	126	3.94265	2.81703	39.5882686162744+21.5474653740382i
1.08	122.625	4.30108	2.44365	31.8159260848987+22.725108265847i
1.17	112.725	4.6595	1.34354	-2.94783772086842+21.2935521762692i
1.26	127.55	5.01792	2.82754	20.8732221486155-40.137614688945i
1.35	114.175	5.37634	0.441554	-6.56056819621947-2.62129423649975i
1.44	119.075	5.73477	1.44375	23.099976
1.53	124.475	6.09319	0.441554	-6.56056819621946+2.62129423649984i
1.62	129.925	6.45161	2.82754	20.8732221486157+40.1376146889449i
1.71	124.525	6.81004	1.34354	-2.94783772086852-21.2935521762691i
1.8	118.9	7.16846	2.44365	31.8159260848987-22.7251082658471i
1.89	126.125	7.52688	2.81703	39.5882686162743-21.5474653740383i
1.98	118.075	7.8853	1.19954	-5.55058191690803+18.3724419331637i
2.07	122.675	8.24373	2.87817	43.8525260183044+14.0579309028762i
2.16	121.5	8.60215	0.930019	-7.15002400000004-13.0499279999999i
2.25	118.075	8.96057	1.14715	3.88376829820331-17.9388007665915i
2.34	132.275	9.319	0.563625	-6.84299308411759+5.87348248634733i
2.43	120.65	9.67742	0.536107	0.121251967697876-8.57685230279142i
2.52	123.425	10.0358	2.03375	-17.1159140848987+27.6748557341529i
2.61	127.45	10.3943	1.26882	-12.1352683661705-16.2748171192984i
2.7	119.85	10.7527	0.915629	-6.67959914758985+13.0386792421286i
2.79	118.175	11.1111	0.874866	13.9976673827783+7.25885527557475E-002i
B11
Time	Data	FFT Freq	FFT Mag	FFT Complex			Max
0	116.625	0	245.664	3930.625			5.01123
0.09	117.75	0.358423	4.19119	-29.9937899121823-59.9774695206547i
0.18	122.625	0.716846	1.36434	20.7872258568317-6.6647283914779i
0.27	125.5	1.07527	1.68951	-14.5449852035684+22.7855149542012i
0.36	130.125	1.43369	1.12115	-6.11871843353821+16.8626217791284i
0.45	122.375	1.79211	4.15364	-55.94399154119+35.8743299849247i
0.54	127.25	2.15054	2.5901	-32.6571729987597-25.5130724959208i
0.63	124.5	2.50896	1.81973	12.4762610970614+26.3071255163532i
0.72	122.5	2.86738	1.75371	-18.75-20.875i
0.81	130.5	3.22581	1.53089	-14.8416795841787+19.4856355408591i
0.9	130	3.58423	1.23517	-5.87709824870224+18.8686554877245i
0.99	115.625	3.94265	5.01123	-47.8341295475021-64.3480723202082i
1.08	130.125	4.30108	3.55296	-4.88128156646183-56.6373782208717i
1.17	128.5	4.6595	2.38255	37.5578646562357+6.52683909492789i
1.26	121.25	5.01792	2.18074	-2.75295460936989-34.7830004078326i
1.35	124.5	5.37634	3.454	54.1244500353243+11.1647669497106i
1.44	124	5.73477	1.24219	19.875
1.53	136.875	6.09319	3.454	54.1244500353243-11.1647669497108i
1.62	123.875	6.45161	2.18074	-2.75295460936981+34.7830004078326i
1.71	128.625	6.81004	2.38255	37.5578646562358-6.52683909492808i
1.8	106.75	7.16846	3.55296	-4.88128156646173+56.6373782208716i
1.89	121.5	7.52688	5.01123	-47.8341295475019+64.3480723202083i
1.98	127.625	7.8853	1.23517	-5.87709824870227-18.8686554877245i
2.07	115	8.24373	1.53089	-14.8416795841787-19.485635540859i
2.16	123.25	8.60215	1.75371	-18.75+20.875i
2.25	115.75	8.96057	1.81973	12.4762610970613-26.3071255163532i
2.34	103.625	9.319	2.5901	-32.6571729987596+25.5130724959209i
2.43	121.125	9.67742	4.15364	-55.94399154119-35.8743299849246i
2.52	124.875	10.0358	1.12115	-6.11871843353823-16.8626217791283i
2.61	114.875	10.3943	1.68951	-14.5449852035685-22.7855149542012i
2.7	140.75	10.7527	1.36434	20.7872258568318+6.66472839147785i
2.79	112.375	11.1111	4.19119	-29.9937899121822+59.9774695206548i
B14
Time	Data	FFT Freq	FFT Mag	FFT Complex			Max
0	98.375	0	114.984	1839.75			7.72515
0.09	50.875	0.358423	5.20427	75.7153020285356-34.6527775423485i
0.18	47.875	0.716846	2.63212	40.9482784848059+9.83970890439723i
0.27	93.5	1.07527	6.423	-68.0770925426492-76.9855244089638i
0.36	62.25	1.43369	4.16579	56.4672529161405-35.4123195746668i
0.45	59.75	1.79211	1.53635	-10.0631166866169+22.4273563873534i
0.54	52.125	2.15054	2.53781	-13.8896074921729-38.1554256961302i
0.63	56.375	2.50896	6.25885	31.4360227449868+95.0795393996076i
0.72	64.125	2.86738	7.72515	121.25-24i
0.81	57.125	3.22581	4.44451	65.6133872022343+27.419311952733i
0.9	47	3.58423	5.127	55.7704426414511+60.1573899684874i
0.99	34.5	3.94265	7.17714	75.9159812151031-86.1607476474828i
1.08	79.75	4.30108	6.9316	102.782747083859-41.6623195746669i
1.17	53.875	4.6595	5.15822	78.433860112291+25.6822515726654i
1.26	54.75	5.01792	6.42175	19.6708863659157-100.847475430985i
1.35	52.125	5.37634	0.99849	1.02565592611526+15.9428750272427i
1.44	67.125	5.73477	2.64062	42.25
1.53	68.125	6.09319	0.99849	1.02565592611519-15.9428750272426i
1.62	54.375	6.45161	6.42175	19.670886365916+100.847475430985i
1.71	47.375	6.81004	5.15822	78.4338601122909-25.6822515726656i
1.8	24.5	7.16846	6.9316	102.782747083859+41.6623195746668i
1.89	55.375	7.52688	7.17714	75.9159812151034+86.1607476474827i
1.98	48.375	7.8853	5.127	55.770442641451-60.1573899684875i
2.07	44.75	8.24373	4.44451	65.6133872022342-27.4193119527331i
2.16	75.75	8.60215	7.72515	121.25+24i
2.25	60	8.96057	6.25885	31.4360227449866-95.0795393996075i
2.34	54.125	9.319	2.53781	-13.8896074921728+38.1554256961303i
2.43	65.125	9.67742	1.53635	-10.0631166866168-22.4273563873534i
2.52	59.25	10.0358	4.16579	56.4672529161406+35.4123195746669i
2.61	56.25	10.3943	6.423	-68.0770925426491+76.9855244089641i
2.7	51.25	10.7527	2.63212	40.9482784848059-9.83970890439727i
2.79	43.625	11.1111	5.20427	75.7153020285357+34.6527775423483i
B17
Time	Data	FFT Freq	FFT Mag	FFT Complex			Max
0	126.944	0	258.345	4133.527831			2.73658
0.09	124.306	0.358423	1.27181	-3.45976435236444-20.0527220573392i
0.18	136.444	0.716846	2.27284	-11.3012705838261-34.5648229621495i
0.27	128.569	1.07527	0.252423	-3.44968705088863-2.10030000939776i
0.36	132.444	1.43369	1.21687	-13.8838970310404+13.6496235561978i
0.45	134.639	1.79211	0.58986	2.69502754146063+9.04478008440629i
0.54	131.292	2.15054	0.952092	-15.2252022372717+0.501920777321201i
0.63	136.472	2.50896	2.00521	-30.0412217999419-11.2635528146595i
0.72	127.292	2.86738	1.00859	-5.9860839999999-14.986085i
0.81	128.486	3.22581	0.781499	7.03469879950407+10.3374339237685i
0.9	126.528	3.58423	1.42429	-15.1661656246552-17.0091118377105i
0.99	132.403	3.94265	1.1271	15.011623253058+9.99296262086812i
1.08	126.319	4.30108	2.21473	-7.42170896895965+34.6496855561978i
1.17	130.5	4.6595	0.704724	-7.69633820643534-8.24045096349279i
1.26	129	5.01792	2.73658	42.192638445753+11.7018524228186i
1.35	126.931	5.37634	0.867876	12.1280778156076-6.76248480946806i
1.44	127.917	5.73477	0.135414	-2.16662699999961
1.53	128.028	6.09319	0.867876	12.1280778156077+6.76248480946801i
1.62	133.097	6.45161	2.73658	42.192638445753-11.7018524228187i
1.71	123.639	6.81004	0.704724	-7.69633820643531+8.24045096349282i
1.8	135.653	7.16846	2.21473	-7.42170896895971-34.6496855561978i
1.89	134.958	7.52688	1.1271	15.0116232530579-9.99296262086816i
1.98	122.167	7.8853	1.42429	-15.1661656246552+17.0091118377105i
2.07	133.014	8.24373	0.781499	7.03469879950406-10.3374339237686i
2.16	127.444	8.60215	1.00859	-5.98608399999988+14.986085i
2.25	130.208	8.96057	2.00521	-30.0412217999418+11.2635528146596i
2.34	127.097	9.319	0.952092	-15.2252022372717-0.501920777321157i
2.43	121.208	9.67742	0.58986	2.69502754146061-9.0447800844063i
2.52	125.833	10.0358	1.21687	-13.8838970310405-13.6496235561978i
2.61	130.292	10.3943	0.252423	-3.44968705088862+2.10030000939777i
2.7	130.208	10.7527	2.27284	-11.301270583826+34.5648229621495i
2.79	124.194	11.1111	1.27181	-3.45976435236436+20.0527220573392i
B18
Time	Data	FFT Freq	FFT Mag	FFT Complex			Max
0	151.339	0	304.501	4872.017941			2.52084
0.09	142.946	0.358423	1.65219	-9.31197814730325-24.7405603419483i
0.18	150.5	0.716846	1.23829	-18.4544782945466-7.20907090866795i
0.27	159.482	1.07527	0.83757	2.46916246384195-13.1716894828922i
0.36	149.429	1.43369	0.728965	8.77222430120477+7.68661593642358i
0.45	156.857	1.79211	2.35676	22.8092785315619+30.0273068121631i
0.54	153.589	2.15054	1.52395	-8.05272318361877+23.015132936826i
0.63	155.232	2.50896	2.37799	-12.7601362935522+35.8443626898348i
0.72	155.696	2.86738	2.52084	-14.714234+37.5535869999999i
0.81	153.232	3.22581	0.708433	-7.92535194397837-8.1036573836677i
0.9	148.625	3.58423	1.30775	-0.89950158933685+20.9046962909696i
0.99	156.964	3.94265	1.84114	14.1927549106535+25.8139096596443i
1.08	157.946	4.30108	1.125	2.5849536987952-17.8133820635764i
1.17	150.018	4.6595	1.3658	20.769250523125-6.79585664172514i
1.26	155.232	5.01792	1.29261	19.9066990675022+5.60895644547571i
1.35	150.964	5.37634	1.70286	-27.2429800443485-0.384990421764979i
1.44	150.964	5.73477	0.840401	-13.4464129999997
1.53	149.375	6.09319	1.70286	-27.2429800443484+0.384990421765076i
1.62	153.679	6.45161	1.29261	19.9066990675022-5.60895644547574i
1.71	152.179	6.81004	1.3658	20.769250523125+6.79585664172512i
1.8	152.839	7.16846	1.125	2.58495369879523+17.8133820635764i
1.89	145.643	7.52688	1.84114	14.1927549106534-25.8139096596443i
1.98	155.125	7.8853	1.30775	-0.899501589336878-20.9046962909696i
2.07	154.232	8.24373	0.708433	-7.92535194397837+8.10365738366773i
2.16	148.482	8.60215	2.52084	-14.7142340000001-37.5535869999999i
2.25	158.625	8.96057	2.37799	-12.7601362935524-35.8443626898348i
2.34	151.821	9.319	1.52395	-8.05272318361881-23.015132936826i
2.43	152.143	9.67742	2.35676	22.8092785315619-30.0273068121632i
2.52	140.589	10.0358	0.728965	8.77222430120475-7.68661593642358i
2.61	145.893	10.3943	0.83757	2.46916246384201+13.1716894828922i
2.7	153.429	10.7527	1.23829	-18.4544782945465+7.20907090866797i
2.79	158.946	11.1111	1.65219	-9.31197814730317+24.7405603419483i
B19
Time	Data	FFT Freq	FFT Mag	FFT Complex			Max
0	136.661	0	262.945	4207.125001			4.73876
0.09	127.161	0.358423	1.68819	-8.04286088630043+25.785887130928i
0.18	131.143	0.716846	3.19696	39.4004344058729+32.6199287508893i
0.27	134.161	1.07527	2.67404	26.0736062389653-33.9218091256688i
0.36	138.321	1.43369	1.00452	-12.5401629780617-10.0530335918448i
0.45	121.464	1.79211	1.56183	-9.92465387339387+22.9338928990868i
0.54	116.964	2.15054	0.276099	0.977730098404523+4.3080214962936i
0.63	128.482	2.50896	3.19452	-29.6810475002483+41.6114041682127i
0.72	124.393	2.86738	4.73876	73.7856469999999+17.4464719999999i
0.81	129.625	3.22581	0.296676	3.09683439275445+3.59748338830279i
0.9	124.696	3.58423	1.68484	0.48338098577571+26.9531056689853i
0.99	132.821	3.94265	1.75952	-5.59122591142524-27.5915568028489i
1.08	149.429	4.30108	2.13755	-30.4956010219382+15.4826124081552i
1.17	132.804	4.6595	0.763442	-9.00137726804222+8.2573226366405i
1.26	125.571	5.01792	1.93925	28.7812785099469-11.5919150764191i
1.35	133.5	5.37634	0.424696	5.07072480769037-4.52345218473696i
1.44	140.161	5.73477	1.32701	21.2321769999999
1.53	130.018	6.09319	0.424696	5.07072480769039+4.52345218473694i
1.62	131.089	6.45161	1.93925	28.7812785099469+11.5919150764191i
1.71	127.089	6.81004	0.763442	-9.00137726804221-8.25732263664047i
1.8	132.196	7.16846	2.13755	-30.4956010219383-15.4826124081551i
1.89	135.482	7.52688	1.75952	-5.59122591142519+27.5915568028489i
1.98	127.089	7.8853	1.68484	0.483380985775659-26.9531056689852i
2.07	131.518	8.24373	0.296676	3.09683439275445-3.59748338830279i
2.16	135.018	8.60215	4.73876	73.7856469999999-17.4464719999999i
2.25	134.286	8.96057	3.19452	-29.6810475002485-41.6114041682126i
2.34	129.554	9.319	0.276099	0.977730098404479-4.30802149629357i
2.43	129.393	9.67742	1.56183	-9.92465387339393-22.9338928990868i
2.52	137.804	10.0358	1.00452	-12.5401629780617+10.0530335918448i
2.61	126.911	10.3943	2.67404	26.0736062389654+33.9218091256687i
2.7	134.089	10.7527	3.19696	39.4004344058729-32.6199287508894i
2.79	138.232	11.1111	1.68819	-8.0428608863005-25.785887130928i
B20
Time	Data	FFT Freq	FFT Mag	FFT Complex			Max
0	169.25	0	336.273	5380.375			3.31078
0.09	174.875	0.358423	2.16788	-14.1687715875456-31.6602348815454i
0.18	167	0.716846	2.45224	9.2781882230873-38.1229682982715i
0.27	171	1.07527	1.18382	13.1171846492201+13.6640822237956i
0.36	167.25	1.43369	1.12186	-5.43692283025066-17.1066017177982i
0.45	174.375	1.79211	1.26175	6.16516269502745-19.2235080811378i
0.54	168	2.15054	1.01929	12.0471686041708+10.9926949920452i
0.63	169.875	2.50896	2.07996	11.1958105260881-31.3395514623194i
0.72	165.125	2.86738	1.88741	26.625-14.25i
0.81	179.875	3.22581	0.836466	13.212307748262-2.13351528839607i
0.9	164.625	3.58423	1.89751	-13.4540228536631+27.2163060677273i
0.99	169	3.94265	2.92068	45.7758346878715+9.39934733874625i
1.08	172.375	4.30108	3.31078	-52.8130771697493-4.10660171779818i
1.17	158.875	4.6595	0.98567	11.9895451826335+10.2453070833372i
1.26	168.875	5.01792	0.0397919	0.628666026405041+0.100642777410609i
1.35	175.5	5.37634	1.81014	-22.2870739015572-18.4958292679646i
1.44	161.125	5.73477	3.00781	-48.125
1.53	171.875	6.09319	1.81014	-22.2870739015572+18.4958292679647i
1.62	170.375	6.45161	0.0397919	0.628666026405057-0.100642777410577i
1.71	167.875	6.81004	0.98567	11.9895451826335-10.2453070833372i
1.8	179.375	7.16846	3.31078	-52.8130771697493+4.10660171779822i
1.89	169.375	7.52688	2.92068	45.7758346878715-9.39934733874636i
1.98	164.125	7.8853	1.89751	-13.4540228536632-27.2163060677272i
2.07	165.125	8.24373	0.836466	13.212307748262+2.133515288396i
2.16	163.125	8.60215	1.88741	26.625+14.25i
2.25	167.625	8.96057	2.07996	11.1958105260882+31.3395514623194i
2.34	161.125	9.319	1.01929	12.0471686041707-10.9926949920452i
2.43	162.5	9.67742	1.26175	6.16516269502753+19.2235080811378i
2.52	168.75	10.0358	1.12186	-5.43692283025065+17.1066017177982i
2.61	167.375	10.3943	1.18382	13.1171846492201-13.6640822237956i
2.7	155.625	10.7527	2.45224	9.27818822308739+38.1229682982715i
2.79	169.125	11.1111	2.16788	-14.1687715875454+31.6602348815454i
C02
Time	Data	FFT Freq	FFT Mag	FFT Complex			Max
0	117.239	0	250.267	4004.272983			14.208
0.09	111.784	0.358423	7.11803	-14.733148645924-112.931406696929i
0.18	143.716	0.716846	6.32911	-83.3010137974463-57.5821319946107i
0.27	125.227	1.07527	1.08185	-3.76596195004525-16.8949672532251i
0.36	139.341	1.43369	2.33035	31.1333902603654-20.51638587781i
0.45	121.875	1.79211	6.75193	-79.575801222299-73.064215627962i
0.54	150.705	2.15054	9.59035	146.721269695696+44.9265915440585i
0.63	116.909	2.50896	3.02381	-1.86283331358305+48.3451565998076i
0.72	155.17	2.86738	9.75141	-86.886323+129.59088i
0.81	114.557	3.22581	4.91011	-71.436461364049+32.6922370171135i
0.9	161.261	3.58423	3.28887	-45.2942493725189-26.786034712537i
0.99	139.523	3.94265	3.59371	-53.6126452883333+20.7810468302221i
1.08	95.3523	4.30108	3.81079	-46.5197442603654+39.4154381221901i
1.17	136.091	4.6595	14.208	62.3296501004051-218.615368555527i
1.26	90.2273	5.01792	7.69683	-86.1258865257305+88.0232377487933i
1.35	166.966	5.37634	13.8675	203.748017683828+87.84976995989i
1.44	112.102	5.73477	0.35795	5.72720299999992
1.53	133.08	6.09319	13.8675	203.748017683828-87.8497699598908i
1.62	107.852	6.45161	7.69683	-86.1258865257308-88.0232377487931i
1.71	107.659	6.81004	14.208	62.3296501004059+218.615368555526i
1.8	129.511	7.16846	3.81079	-46.5197442603654-39.41543812219i
1.89	126.034	7.52688	3.59371	-53.6126452883331-20.781046830222i
1.98	133.761	7.8853	3.28887	-45.294249372519+26.7860347125371i
2.07	144.67	8.24373	4.91011	-71.436461364049-32.6922370171131i
2.16	91.1705	8.60215	9.75141	-86.8863230000001-129.59088i
2.25	118.386	8.96057	3.02381	-1.86283331358303-48.3451565998076i
2.34	125.125	9.319	9.59035	146.721269695696-44.926591544059i
2.43	142.739	9.67742	6.75193	-79.5758012222989+73.0642156279622i
2.52	119.17	10.0358	2.33035	31.1333902603654+20.5163858778099i
2.61	73.0341	10.3943	1.08185	-3.765961950045+16.8949672532251i
2.7	133.295	10.7527	6.32911	-83.3010137974462+57.5821319946108i
2.79	120.739	11.1111	7.11803	-14.7331486459238+112.93140669693i
C03
Time	Data	FFT Freq	FFT Mag	FFT Complex			Max
0	169	0	281.758	4508.125			7.45
0.09	148.875	0.358423	4.18441	63.8537395031585+20.1263763731599i
0.18	141.875	0.716846	2.58153	-0.814479957229592-41.2964502875736i
0.27	150	1.07527	3.34057	38.6237044923202-36.9461341804892i
0.36	139.625	1.43369	5.35497	84.8213293169971-12.0961940777126i
0.45	133.625	1.79211	0.149736	0.877027102259721-2.22947699503714i
0.54	140.125	2.15054	2.81597	44.8175126780077-4.62546678948698i
0.63	155.5	2.50896	5.34525	-18.2266640295444-83.5592331080085i
0.72	131	2.86738	7.45	95.375+71.5i
0.81	132.375	3.22581	6.04352	54.7461073671431+79.7060470635573i
0.9	146.875	3.58423	0.919669	4.54949667987616-13.9937388058416i
0.99	142.875	3.94265	2.85281	-5.89176462093666-45.2630817222126i
1.08	130.75	4.30108	0.706742	10.9286706830029+2.90380592228749i
1.17	125.125	4.6595	1.73438	26.935188903641-6.67569840055803i
1.26	130.75	5.01792	1.44238	16.9474705993456-15.6647223039284i
1.35	145.75	5.37634	3.09746	11.0826612819585-48.3043029481673i
1.44	147.5	5.73477	2.66406	42.625
1.53	133.375	6.09319	3.09746	11.0826612819586+48.3043029481673i
1.62	131	6.45161	1.44238	16.9474705993457+15.6647223039284i
1.71	132.5	6.81004	1.73438	26.935188903641+6.675698400558i
1.8	149.125	7.16846	0.706742	10.9286706830029-2.90380592228742i
1.89	140.375	7.52688	2.85281	-5.89176462093657+45.2630817222127i
1.98	134.875	7.8853	0.919669	4.54949667987618+13.9937388058417i
2.07	143.25	8.24373	6.04352	54.7461073671429-79.7060470635575i
2.16	169.125	8.60215	7.45	95.375-71.5i
2.25	140.375	8.96057	5.34525	-18.2266640295443+83.5592331080087i
2.34	129	9.319	2.81597	44.8175126780077+4.62546678948691i
2.43	139.25	9.67742	0.149736	0.877027102259742+2.22947699503721i
2.52	149.25	10.0358	5.35497	84.8213293169971+12.0961940777125i
2.61	126.5	10.3943	3.34057	38.6237044923202+36.9461341804892i
2.7	135.5	10.7527	2.58153	-0.814479957229477+41.2964502875737i
2.79	143	11.1111	4.18441	63.8537395031585-20.12637637316i
C04
Time	Data	FFT Freq	FFT Mag	FFT Complex			Max
0	214.65	0	463.237	7411.799988			5.24102
0.09	235.775	0.358423	4.44934	-66.7189745107247+24.8297298474542i
0.18	219.85	0.716846	2.40584	-36.5803874552952-11.9842845081604i
0.27	212.325	1.07527	4.06284	11.0842394183854+64.053532999282i
0.36	227.15	1.43369	4.246	58.4378782377294+34.6456143215814i
0.45	218.225	1.79211	3.87115	60.2486163041043+14.3688179085125i
0.54	236.9	2.15054	1.43784	-23.0010149223337-0.451371650234779i
0.63	246.025	2.50896	5.24102	-83.2271748146705+10.2534152065978i
0.72	244.3	2.86738	2.2683	36.0000299999999+4.60000599999989i
0.81	230.8	3.22581	2.22938	-15.6489677246087-32.0541401297037i
0.9	222.675	3.58423	2.70534	-43.1228949243196-3.74720362363774i
0.99	226.575	3.94265	2.25884	12.0430893271527-34.075954920494i
1.08	248.175	4.30108	4.03284	-63.5379142377293+11.2455903215815i
1.17	219.125	4.6595	3.44171	-37.0796561191011+40.7125325730875i
1.26	228.2	5.01792	2.67947	-42.6956066980514-3.88009248156334i
1.35	235.475	5.37634	3.22472	-42.1013158805373+29.8258989139647i
1.44	234.825	5.73477	0.549995	8.79992799999945
1.53	235.975	6.09319	3.22472	-42.1013158805374-29.8258989139647i
1.62	235.775	6.45161	2.67947	-42.6956066980514+3.88009248156335i
1.71	235.7	6.81004	3.44171	-37.0796561191013-40.7125325730874i
1.8	243.2	7.16846	4.03284	-63.5379142377294-11.2455903215813i
1.89	240.825	7.52688	2.25884	12.0430893271528+34.0759549204939i
1.98	226.9	7.8853	2.70534	-43.1228949243197+3.74720362363775i
2.07	231.65	8.24373	2.22938	-15.6489677246086+32.0541401297037i
2.16	241.525	8.60215	2.2683	36.0000299999999-4.60000599999989i
2.25	235.125	8.96057	5.24102	-83.2271748146705-10.2534152065976i
2.34	234.425	9.319	1.43784	-23.0010149223337+0.451371650234747i
2.43	222.25	9.67742	3.87115	60.2486163041042-14.3688179085127i
2.52	219.325	10.0358	4.246	58.4378782377292-34.6456143215815i
2.61	232.6	10.3943	4.06284	11.0842394183852-64.0535329992821i
2.7	232.425	10.7527	2.40584	-36.5803874552952+11.9842845081604i
2.79	243.05	11.1111	4.44934	-66.7189745107248-24.8297298474542i
C05
Time	Data	FFT Freq	FFT Mag	FFT Complex			Max
0	60.9205	0	167.82	2685.124971			16.5215
0.09	79.5114	0.358423	5.88116	-51.9197208372158+78.4785732794223i
0.18	110.909	0.716846	6.97018	80.4845281906297-77.1983155876585i
0.27	60.125	1.07527	1.46181	18.6967330025011+14.052485120783i
0.36	105.864	1.43369	0.759965	-12.1579840302451+0.187902900107495i
0.45	87.8977	1.79211	13.1908	-174.756231421869+118.336496923814i
0.54	94.2273	2.15054	9.19091	-97.4751875520461+110.107262716352i
0.63	10.0341	2.50896	5.77662	17.8922791200952-90.6776015142049i
0.72	92.8977	2.86738	16.5215	-164.261384-207.113587i
0.81	78.5341	3.22581	5.65784	-46.1763777581363-77.8627718648522i
0.9	108.716	3.58423	2.57476	-8.34110506098404+40.3428389602283i
0.99	71.6023	3.94265	9.81336	-143.307538279017+64.1581909990943i
1.08	49.4432	4.30108	6.4397	86.2261000302449-56.4029810998926i
1.17	84.2159	4.6595	8.70326	-110.224186189274-85.0987860395517i
1.26	98.3977	5.01792	1.61538	23.1955324224007+11.4010286562186i
1.35	66.8864	5.37634	10.7133	84.9771703629156+148.865845693159i
1.44	111.523	5.73477	16.1641	258.624845
1.53	82.4318	6.09319	10.7133	84.9771703629152-148.86584569316i
1.62	106.716	6.45161	1.61538	23.1955324224008-11.4010286562186i
1.71	107.136	6.81004	8.70326	-110.224186189273+85.0987860395519i
1.8	68.125	7.16846	6.4397	86.2261000302451+56.4029810998925i
1.89	95.1364	7.52688	9.81336	-143.307538279017-64.1581909990941i
1.98	100.511	7.8853	2.57476	-8.34110506098418-40.3428389602283i
2.07	85.4886	8.24373	5.65784	-46.1763777581361+77.8627718648523i
2.16	80.0795	8.60215	16.5215	-164.261384+207.113587i
2.25	107.159	8.96057	5.77662	17.8922791200955+90.6776015142047i
2.34	68.5455	9.319	9.19091	-97.4751875520464-110.107262716351i
2.43	40	9.67742	13.1908	-174.756231421869-118.336496923813i
2.52	84.9545	10.0358	0.759965	-12.157984030245-0.187902900107382i
2.61	95.2955	10.3943	1.46181	18.6967330025011-14.0524851207834i
2.7	130.045	10.7527	6.97018	80.4845281906298+77.1983155876582i
2.79	61.7955	11.1111	5.88116	-51.9197208372161-78.4785732794223i
C06
Time	Data	FFT Freq	FFT Mag	FFT Complex			Max
0	13.375	0	61.7839	988.541751			16.3772
0.09	26.4167	0.358423	4.00733	62.5872676007244+13.9236670759915i
0.18	28.2083	0.716846	6.17151	-98.6781316712185-3.61199987367652i
0.27	28.75	1.07527	0.942575	-9.92239883960922-11.3573161314982i
0.36	79.875	1.43369	2.48725	5.16970080785779-39.4588136731872i
0.45	2.375	1.79211	6.66684	-48.0326735504353+95.2429321437646i
0.54	6.83331	2.15054	2.37516	-20.7014863367043+31.8692174865343i
0.63	85.3333	2.50896	10.687	-159.592000183063+61.3912962119771i
0.72	22.5417	2.86738	7.82826	-52.7916579999999+113.583281i
0.81	2.58331	3.22581	11.8205	167.816348965345-87.2168143454074i
0.9	43.0833	3.58423	16.3772	46.5323554268871-257.869865313538i
0.99	73	3.94265	10.8633	-168.647843864288+42.0567128026322i
1.08	1.54169	4.30108	5.46191	-63.4197008078579-60.1253776731871i
1.17	19.5833	4.6595	7.06086	36.06903417887+107.061214453262i
1.26	20.625	5.01792	5.65352	-14.3194854189646+89.3156653262508i
1.35	16.7917	5.37634	5.49317	83.7222656924559-26.7461975554998i
1.44	17.875	5.73477	5.75781	-92.1249389999999
1.53	50.8333	6.09319	5.49317	83.7222656924562+26.7461975554997i
1.62	2.16669	6.45161	5.65352	-14.3194854189648-89.315665326251i
1.71	38.75	6.81004	7.06086	36.0690341788697-107.061214453262i
1.8	24.6667	7.16846	5.46191	-63.4197008078578+60.1253776731871i
1.89	11.6667	7.52688	10.8633	-168.647843864288-42.0567128026318i
1.98	53.25	7.8853	16.3772	46.5323554268877+257.869865313538i
2.07	28.625	8.24373	11.8205	167.816348965345+87.2168143454068i
2.16	30.5	8.60215	7.82826	-52.791658-113.583281i
2.25	56.5833	8.96057	10.687	-159.592000183063-61.3912962119765i
2.34	46.625	9.319	2.37516	-20.7014863367042-31.8692174865342i
2.43	28.4583	9.67742	6.66684	-48.0326735504356-95.2429321437646i
2.52	7.33331	10.0358	2.48725	5.16970080785784+39.4588136731872i
2.61	43.3333	10.3943	0.942575	-9.92239883960941+11.3573161314981i
2.7	49.7083	10.7527	6.17151	-98.6781316712185+3.61199987367682i
2.79	27.25	11.1111	4.00733	62.5872676007244-13.9236670759918i
C07
Time	Data	FFT Freq	FFT Mag	FFT Complex			Max
0	91.225	0	211.741	3387.849886			14.2014
0.09	158.875	0.358423	7.26678	18.9321905636139-114.71672911745i
0.18	117.6	0.716846	4.8608	39.3953800795234-67.0567402542849i
0.27	78.525	1.07527	12.4595	-9.21042310683061+199.139559159497i
0.36	95.625	1.43369	12.5586	198.936652839-28.2833542868619i
0.45	115.4	1.79211	13.7693	-188.906382676204-113.358293200485i
0.54	107.725	2.15054	6.02666	-19.176813125078-94.5003844584032i
0.63	97.375	2.50896	6.47284	-26.2328548047387-100.187931931143i
0.72	165.75	2.86738	14.2014	91.975096-207.774994i
0.81	149.225	3.22581	9.72796	-84.3644203780919-130.800346897671i
0.9	94.975	3.58423	9.74787	-147.948191315688-49.3629367906601i
0.99	94.35	3.94265	7.2838	110.092692190648+38.2278999335876i
1.08	97.075	4.30108	3.74072	7.06328716099995-59.4333182868617i
1.17	53.1	4.6595	7.13357	-40.7574545262252+106.611896649354i
1.26	105.425	5.01792	6.45169	-103.070543638758+5.68056341345801i
1.35	108	5.37634	6.05001	-92.5535872621711+28.356808271806i
1.44	130.35	5.73477	1.43751	23.0000900000002
1.53	144.275	6.09319	6.05001	-92.5535872621712-28.3568082718058i
1.62	99.75	6.45161	6.45169	-103.070543638758-5.68056341345796i
1.71	88.75	6.81004	7.13357	-40.7574545262257-106.611896649354i
1.8	106.75	7.16846	3.74072	7.06328716099998+59.4333182868619i
1.89	104.425	7.52688	7.2838	110.092692190648-38.2278999335881i
1.98	99.125	7.8853	9.74787	-147.948191315688+49.3629367906602i
2.07	93.1	8.24373	9.72796	-84.3644203780915+130.800346897671i
2.16	113.525	8.60215	14.2014	91.9750960000002+207.774994i
2.25	69.6	8.96057	6.47284	-26.2328548047382+100.187931931143i
2.34	83.25	9.319	6.02666	-19.1768131250779+94.5003844584031i
2.43	88.625	9.67742	13.7693	-188.906382676204+113.358293200485i
2.52	98.4	10.0358	12.5586	198.936652839+28.2833542868618i
2.61	150.2	10.3943	12.4595	-9.21042310683124-199.139559159497i
2.7	98.875	10.7527	4.8608	39.3953800795235+67.0567402542847i
2.79	88.6	11.1111	7.26678	18.9321905636141+114.71672911745i
C10
Time	Data	FFT Freq	FFT Mag	FFT Complex			Max
0	129.125	0	236.727	3787.625			13.3505
0.09	106.125	0.358423	5.32706	16.184765523518-83.6821716553257i
0.18	144.125	0.716846	5.09639	-5.27638193288881+81.3713513669952i
0.27	70.875	1.07527	5.00261	-14.8105491595582+78.6596701831814i
0.36	117.125	1.43369	4.79029	46.547280797569+60.8913193824436i
0.45	113.5	1.79211	2.72983	25.7462742982405-35.2821999432322i
0.54	144.5	2.15054	9.13452	67.2009918183877-129.786423374637i
0.63	122.375	2.50896	5.26162	62.8283586056487+56.0344589197721i
0.72	140.875	2.86738	8.21214	-126.75+34.625i
0.81	124.25	3.22581	8.20198	-39.5143056208047-125.141409436369i
0.9	107.375	3.58423	3.47928	-18.6801765382165+52.4407590385131i
0.99	135.125	3.94265	5.22699	4.58293176504381+83.5061476594397i
1.08	117.75	4.30108	2.6591	-25.0472807975689+34.3913193824437i
1.17	126.25	4.6595	2.21264	-25.6912757995063+24.3571807143431i
1.26	113.25	5.01792	6.1384	29.7555666527178+93.5985337801455i
1.35	133.75	5.37634	13.3505	183.673800387418+109.051122917023i
1.44	102.5	5.73477	1.07031	-17.125
1.53	125.875	6.09319	13.3505	183.673800387418-109.051122917023i
1.62	119.125	6.45161	6.1384	29.7555666527175-93.5985337801455i
1.71	121	6.81004	2.21264	-25.6912757995064-24.3571807143429i
1.8	78.75	7.16846	2.6591	-25.047280797569-34.3913193824436i
1.89	109.75	7.52688	5.22699	4.58293176504371-83.5061476594397i
1.98	129.625	7.8853	3.47928	-18.6801765382166-52.440759038513i
2.07	135	8.24373	8.20198	-39.5143056208044+125.141409436369i
2.16	72.5	8.60215	8.21214	-126.75-34.625i
2.25	106.5	8.96057	5.26162	62.8283586056487-56.0344589197722i
2.34	125.75	9.319	9.13452	67.200991818388+129.786423374637i
2.43	127.75	9.67742	2.72983	25.7462742982405+35.2821999432322i
2.52	120.625	10.0358	4.79029	46.5472807975689-60.8913193824437i
2.61	121.625	10.3943	5.00261	-14.8105491595584-78.6596701831813i
2.7	122.25	10.7527	5.09639	-5.27638193288902-81.3713513669951i
2.79	122.625	11.1111	5.32706	16.1847655235181+83.6821716553258i
C11
Time	Data	FFT Freq	FFT Mag	FFT Complex			Max
0	65.0417	0	131.799	2108.783567			4.08512
0.09	57.8834	0.358423	1.33838	18.746912734015+10.3495328210752i
0.18	63.875	0.716846	1.83206	27.2617695175088+10.7726216674392i
0.27	63.9833	1.07527	3.22003	3.04615653113428+51.4303734750871i
0.36	64.0417	1.43369	2.40681	11.0274377545378+36.8963249118073i
0.45	65.9833	1.79211	1.42955	-14.0074148411312+18.0820480392627i
0.54	60.45	2.15054	0.519912	7.73690474752209+3.056038291553i
0.63	78.0833	2.50896	1.4894	8.42410082797402+22.2917089466799i
0.72	60.45	2.86738	2.43529	-26.1166379999999+28.9165649999999i
0.81	61.825	3.22581	3.43717	49.6348420771215+23.6813718339275i
0.9	69.7	3.58423	1.6149	24.645666497875+7.76001093627368i
0.99	65.575	3.94265	3.3385	-24.6750252230059+47.3751432585148i
1.08	56.0584	4.30108	4.08512	-18.9773897545376+62.5463489118074i
1.17	64.9	4.6595	2.45471	-12.7268802117729+37.1561617757798i
1.26	67.0917	5.01792	1.73136	-22.2441967629056+16.5100423121601i
1.35	64.7167	5.37634	3.30126	-36.3093878943345-38.3613192102361i
1.44	66.025	5.73477	1.14896	-18.3832990000001
1.53	67.6667	6.09319	3.30126	-36.3093878943344+38.3613192102363i
1.62	71.75	6.45161	1.73136	-22.2441967629056-16.51004231216i
1.71	62.825	6.81004	2.45471	-12.7268802117731-37.1561617757798i
1.8	64.4667	7.16846	4.08512	-18.9773897545378-62.5463489118073i
1.89	62.5333	7.52688	3.3385	-24.6750252230061-47.3751432585146i
1.98	73.6	7.8853	1.6149	24.6456664978749-7.76001093627371i
2.07	62.4583	8.24373	3.43717	49.6348420771214-23.6813718339277i
2.16	61.2667	8.60215	2.43529	-26.116638-28.9165649999999i
2.25	59.0167	8.96057	1.4894	8.42410082797391-22.29170894668i
2.34	68.9167	9.319	0.519912	7.73690474752206-3.056038291553i
2.43	57.8583	9.67742	1.42955	-14.0074148411313-18.0820480392627i
2.52	72.1916	10.0358	2.40681	11.0274377545377-36.8963249118074i
2.61	77.525	10.3943	3.22003	3.04615653113408-51.4303734750872i
2.7	60.275	10.7527	1.83206	27.2617695175088-10.7726216674392i
2.79	90.75	11.1111	1.33838	18.746912734015-10.3495328210754i
C13
Time	Data	FFT Freq	FFT Mag	FFT Complex			Max
0	125.325	0	269.537	4312.599976			2.90758
0.09	138.55	0.358423	1.78859	-8.74666767243781-27.2479232009047i
0.18	142.8	0.716846	2.90758	-36.6756922329938-28.620258394793i
0.27	136.3	1.07527	2.11854	7.26660336963556-33.1085748177353i
0.36	135.25	1.43369	0.850187	-13.5574619386285-1.11211754907457i
0.45	140.4	1.79211	1.06523	-2.68670062335404-16.8305822173146i
0.54	134.925	2.15054	1.53419	-10.3513431980716-22.2577746987041i
0.63	140.325	2.50896	1.49992	-23.9721702480624+1.1275994478322i
0.72	136.975	2.86738	0.887545	-5.59997599999998-13.0499279999999i
0.81	135.525	3.22581	1.80609	-27.1097022524403-10.0061625274345i
0.9	135.725	3.58423	1.12422	-17.946771320324-1.21048873446971i
0.99	132.275	3.94265	0.892095	-10.0111004726405-10.1740585892133i
1.08	143.725	4.30108	0.941136	-15.0424540613714+0.687870450925414i
1.17	135.05	4.6595	2.12838	32.8077261701671+9.1284509883542i
1.26	133.125	5.01792	0.263287	-3.92609724861055+1.52700356944132i
1.35	133.375	5.37634	1.44099	-21.5479882708678-8.20108699818297i
1.44	132.075	5.73477	0.75	12
1.53	132.625	6.09319	1.44099	-21.5479882708678+8.201086998183i
1.62	131.85	6.45161	0.263287	-3.92609724861053-1.52700356944137i
1.71	130.325	6.81004	2.12838	32.8077261701671-9.12845098835433i
1.8	139.05	7.16846	0.941136	-15.0424540613714-0.687870450925413i
1.89	134.3	7.52688	0.892095	-10.0111004726404+10.1740585892133i
1.98	141.45	7.8853	1.12422	-17.946771320324+1.2104887344697i
2.07	134.35	8.24373	1.80609	-27.1097022524403+10.0061625274345i
2.16	137.65	8.60215	0.887545	-5.59997599999996+13.0499279999999i
2.25	134.475	8.96057	1.49992	-23.9721702480624-1.12759944783216i
2.34	132.05	9.319	1.53419	-10.3513431980715+22.2577746987041i
2.43	135.225	9.67742	1.06523	-2.68670062335399+16.8305822173145i
2.52	128.3	10.0358	0.850187	-13.5574619386285+1.11211754907457i
2.61	130.75	10.3943	2.11854	7.26660336963566+33.1085748177353i
2.7	132.025	10.7527	2.90758	-36.6756922329937+28.6202583947931i
2.79	126.45	11.1111	1.78859	-8.74666767243772+27.2479232009047i
C15
Time	Data	FFT Freq	FFT Mag	FFT Complex			Max
0	112	0	230.529	3688.458343			5.65638
0.09	115.458	0.358423	4.16383	-61.3853929842198-25.8887066104463i
0.18	114.958	0.716846	2.63776	-5.37340368855908-41.8607150750647i
0.27	117.292	1.07527	1.44976	-3.74458798339202-22.8918493070934i
0.36	116.667	1.43369	4.32654	67.0796513321139-17.0988667770828i
0.45	110.25	1.79211	2.34392	34.4382795249143+14.8478791941099i
0.54	106.5	2.15054	3.05918	-29.4757665608051+39.0765753849465i
0.63	134.208	2.50896	5.65638	-83.0954312485306+35.8577269723896i
0.72	118	2.86738	1.42666	-20.416689+10.208344i
0.81	115.042	3.22581	3.61663	7.10994342517686-57.4275727169189i
0.9	111.708	3.58423	3.00506	18.180595015622-44.5111308326718i
0.99	117.917	3.94265	2.61095	-23.6250535168026-34.4532495893127i
1.08	115.917	4.30108	2.03201	28.8369746678861-15.0154907770828i
1.17	116.083	4.6595	3.71276	37.3162130687745+46.2206538094719i
1.26	114.333	5.01792	1.13788	18.0019512337421+2.71820670731696i
1.35	122.458	5.37634	1.03482	8.98602971407919+13.9063776002333i
1.44	122.5	5.73477	5.63281	-90.124969
1.53	123.167	6.09319	1.03482	8.98602971407922-13.9063776002334i
1.62	111.417	6.45161	1.13788	18.0019512337421-2.71820670731703i
1.71	128.25	6.81004	3.71276	37.3162130687744-46.2206538094721i
1.8	109.708	7.16846	2.03201	28.8369746678861+15.0154907770828i
1.89	118.292	7.52688	2.61095	-23.6250535168024+34.4532495893127i
1.98	115.125	7.8853	3.00506	18.1805950156222+44.5111308326718i
2.07	111.25	8.24373	3.61663	7.10994342517706+57.4275727169188i
2.16	116.167	8.60215	1.42666	-20.416689-10.208344i
2.25	128.542	8.96057	5.65638	-83.0954312485307-35.8577269723893i
2.34	117.333	9.319	3.05918	-29.4757665608052-39.0765753849464i
2.43	110.333	9.67742	2.34392	34.4382795249143-14.84787919411i
2.52	78.4167	10.0358	4.32654	67.0796513321139+17.0988667770828i
2.61	112.708	10.3943	1.44976	-3.74458798339196+22.8918493070934i
2.7	118.417	10.7527	2.63776	-5.37340368855898+41.8607150750647i
2.79	108.042	11.1111	4.16383	-61.3853929842197+25.8887066104465i
C16
Time	Data	FFT Freq	FFT Mag	FFT Complex			Max
0	32.125	0	55.2266	883.625			2.58466
0.09	29	0.358423	0.987012	15.7431444306295-1.24368838725278i
0.18	21.25	0.716846	1.32359	1.17929985297477+21.1445886065614i
0.27	25.75	1.07527	1.40609	-10.005801098517-20.1499176839835i
0.36	29.125	1.43369	1.88237	5.46141776686234+29.6185335214863i
0.45	30.375	1.79211	1.78085	28.2983749532318+3.32983065103636i
0.54	30.5	2.15054	2.31492	20.8837426511567+30.5897195717429i
0.63	30.125	2.50896	0.346618	-0.381111214874769+5.53278170645867i
0.72	21	2.86738	2.58466	-21.625-35.25i
0.81	24.625	3.22581	1.81689	22.956442208057+17.834708743613i
0.9	32	3.58423	1.91681	27.2059849480422-14.1568622769484i
0.99	24.375	3.94265	2.47465	-29.0652696930674-26.887251092652i
1.08	20.125	4.30108	2.23946	33.0385822331377+13.8685335214863i
1.17	40.375	4.6595	0.601919	-9.60776948682178+0.664223492584961i
1.26	29.75	5.01792	0.379577	-5.76902745217364+1.89800675787012i
1.35	27	5.37634	0.504526	7.06198990136273-3.91053842984149i
1.44	29	5.73477	1.64844	-26.375
1.53	23.5	6.09319	0.504526	7.06198990136275+3.91053842984148i
1.62	22.75	6.45161	0.379577	-5.76902745217366-1.89800675787008i
1.71	24.5	6.81004	0.601919	-9.60776948682178-0.664223492584938i
1.8	20.125	7.16846	2.23946	33.0385822331377-13.8685335214863i
1.89	34.25	7.52688	2.47465	-29.0652696930674+26.8872510926521i
1.98	26.75	7.8853	1.91681	27.2059849480422+14.1568622769484i
2.07	20.25	8.24373	1.81689	22.9564422080569-17.834708743613i
2.16	29.25	8.60215	2.58466	-21.625+35.25i
2.25	32.875	8.96057	0.346618	-0.381111214874819-5.53278170645865i
2.34	32.625	9.319	2.31492	20.8837426511566-30.5897195717429i
2.43	27.5	9.67742	1.78085	28.2983749532318-3.32983065103647i
2.52	22.75	10.0358	1.88237	5.46141776686229-29.6185335214863i
2.61	30.125	10.3943	1.40609	-10.005801098517+20.1499176839835i
2.7	29.5	10.7527	1.32359	1.17929985297472-21.1445886065614i
2.79	30.375	11.1111	0.987012	15.7431444306295+1.24368838725276i
C17
Time	Data	FFT Freq	FFT Mag	FFT Complex			Max
0	42.5536	0	84.9442	1359.106998			4.34704
0.09	43.5357	0.358423	4.34704	-0.364521722335343-69.5516454676003i
0.18	42.1607	0.716846	1.98993	-6.31141274500026-31.2070890477545i
0.27	55.75	1.07527	1.39166	-12.1112318196799-18.684694728856i
0.36	49.5536	1.43369	0.913368	-14.3844054049982-2.57968260708074i
0.45	45.6071	1.79211	1.57075	-8.72930374184737-23.5672847698595i
0.54	45.3036	2.15054	1.70667	-14.5700542613825-23.0948282806596i
0.63	43.9107	2.50896	3.15575	22.8699997361888+45.0155777795359i
0.72	57.7321	2.86738	1.43489	17.517822+14.839296i
0.81	41.0536	3.22581	0.531302	7.53762284390799+3.93045182539189i
0.9	40.125	3.58423	2.50123	-34.2739435859675-20.660718494238i
0.99	43.8571	3.94265	2.6649	37.3703354906324-20.5300922760713i
1.08	44.4643	4.30108	1.91321	30.4915834049981+2.70596339291926i
1.17	48.3214	4.6595	2.41159	16.5956309509617-34.8341817968883i
1.26	43.0714	5.01792	1.98502	-13.84434940765+28.5842007386671i
1.35	43.5714	5.37634	1.69254	-20.4541717378286+17.7478370164353i
1.44	37.2143	5.73477	0.754459	-12.0713500000001
1.53	43.3214	6.09319	1.69254	-20.4541717378286-17.7478370164353i
1.62	48.5357	6.45161	1.98502	-13.8443494076501-28.5842007386671i
1.71	32.0536	6.81004	2.41159	16.5956309509618+34.8341817968883i
1.8	41.9821	7.16846	1.91321	30.4915834049982-2.7059633929193i
1.89	42.3393	7.52688	2.6649	37.3703354906325+20.5300922760712i
1.98	39	7.8853	2.50123	-34.2739435859674+20.660718494238i
2.07	43.0536	8.24373	0.531302	7.53762284390795-3.9304518253919i
2.16	39.2857	8.60215	1.43489	17.517822-14.839296i
2.25	31.8214	8.96057	3.15575	22.8699997361888-45.0155777795359i
2.34	34.5	9.319	1.70667	-14.5700542613824+23.0948282806596i
2.43	51.3571	9.67742	1.57075	-8.72930374184729+23.5672847698595i
2.52	32.7321	10.0358	0.913368	-14.3844054049982+2.57968260708078i
2.61	39.375	10.3943	1.39166	-12.1112318196798+18.6846947288561i
2.7	35.3036	10.7527	1.98993	-6.31141274500021+31.2070890477545i
2.79	36.6607	11.1111	4.34704	-0.364521722335168+69.5516454676003i
C20
Time	Data	FFT Freq	FFT Mag	FFT Complex			Max
0	56.0417	0	106.893	1710.291592			3.15404
0.09	52.8333	0.358423	0.322661	-1.09508889080392+5.04509191274028i
0.18	55.5417	0.716846	1.10544	-15.6663624317774+8.2093920268174i
0.27	56.0417	1.07527	1.20447	-6.72706689460338-18.0593555868331i
0.36	45.9167	1.43369	1.82027	-21.4775030053116-19.6709415460184i
0.45	55.875	1.79211	3.15404	40.2465241905418-30.4450543370922i
0.54	57.0417	2.15054	0.419643	2.3741337790848-6.28053783220628i
0.63	49.625	2.50896	1.69167	17.3609498232784-20.7654206469466i
0.72	54.4167	2.86738	1.96826	20.291656+24.083312i
0.81	53.5417	3.22581	2.83592	-44.1112915750221+10.6331706652788i
0.9	50.5833	3.58423	1.52184	24.0222712287327+3.97852591746599i
0.99	53	3.94265	2.33097	21.3005165256312+30.6145137797136i
1.08	57.7083	4.30108	1.28035	20.4774390053115+0.579058453981578i
1.17	55.4167	4.6595	1.0051	-15.541372542118-4.13330112240669i
1.26	57.875	5.01792	1.05705	14.6033334239599-8.53154422351035i
1.35	46.8333	5.37634	1.76427	-28.099922636904-2.68983042741372i
1.44	58.125	5.73477	1.69531	27.124968
1.53	43.0833	6.09319	1.76427	-28.0999226369041+2.6898304274138i
1.62	50.0417	6.45161	1.05705	14.6033334239599+8.53154422351032i
1.71	58.5417	6.81004	1.0051	-15.541372542118+4.13330112240676i
1.8	61.9583	7.16846	1.28035	20.4774390053115-0.579058453981624i
1.89	47.2083	7.52688	2.33097	21.3005165256311-30.6145137797137i
1.98	48.3333	7.8853	1.52184	24.0222712287327-3.97852591746604i
2.07	58	8.24373	2.83592	-44.1112915750222-10.6331706652787i
2.16	53.4167	8.60215	1.96826	20.291656-24.083312i
2.25	50.875	8.96057	1.69167	17.3609498232785+20.7654206469465i
2.34	61	9.319	0.419643	2.37413377908484+6.28053783220629i
2.43	59.625	9.67742	3.15404	40.2465241905419+30.4450543370921i
2.52	56.9167	10.0358	1.82027	-21.4775030053116+19.6709415460184i
2.61	49.9167	10.3943	1.20447	-6.72706689460331+18.0593555868331i
2.7	43.7917	10.7527	1.10544	-15.6663624317774-8.20939202681734i
2.79	51.1667	11.1111	0.322661	-1.09508889080394-5.04509191274027i
D01
Time	Data	FFT Freq	FFT Mag	FFT Complex			Max
0	256.111	0	559.549	8952.791721			10.7547
0.09	263.917	0.358423	10.7547	-153.893186562469-76.9866342505112i
0.18	268.653	0.716846	2.08939	-19.0099220707424+27.4991059429401i
0.27	272.722	1.07527	5.14245	-77.6563838256322-27.1911891975305i
0.36	284.917	1.43369	3.50678	-55.9823169717007+3.76032132857868i
0.45	296.403	1.79211	10.3025	-89.7635382942021+138.25611418174i
0.54	286.861	2.15054	7.24982	84.5473053139631-79.4172728454891i
0.63	277.347	2.50896	7.76773	-124.267003491627-2.04071063148638i
0.72	277.597	2.86738	6.08902	29.9444260000004-92.7083130000001i
0.81	255.458	3.22581	1.69369	23.1722450933428-14.050066106036i
0.9	305.458	3.58423	3.25768	47.3087746004978-21.8788071149127i
0.99	297.042	3.94265	4.48695	-34.2539464725233+63.0923340410333i
1.08	308.583	4.30108	5.08047	-53.684309028299+61.0380913285784i
1.17	287.542	4.6595	7.5493	16.3478845822472-119.677470104226i
1.26	268.75	5.01792	4.29657	62.3204701562808-29.0179723264836i
1.35	277.861	5.37634	7.28988	-36.7971510291372+110.68150950895i
1.44	315.75	5.73477	0.381079	6.09726300000057
1.53	305.069	6.09319	7.28988	-36.7971510291374-110.68150950895i
1.62	286.958	6.45161	4.29657	62.3204701562809+29.0179723264834i
1.71	256.472	6.81004	7.5493	16.3478845822476+119.677470104226i
1.8	278.208	7.16846	5.08047	-53.6843090282991-61.0380913285784i
1.89	283.806	7.52688	4.48695	-34.2539464725234-63.0923340410334i
1.98	270.083	7.8853	3.25768	47.3087746004979+21.8788071149127i
2.07	295.139	8.24373	1.69369	23.172245093343+14.0500661060358i
2.16	250.472	8.60215	6.08902	29.9444260000005+92.7083130000001i
2.25	305.208	8.96057	7.76773	-124.267003491626+2.04071063148659i
2.34	265.625	9.319	7.24982	84.5473053139633+79.417272845489i
2.43	257.875	9.67742	10.3025	-89.7635382942024-138.25611418174i
2.52	283.056	10.0358	3.50678	-55.9823169717007-3.7603213285787i
2.61	285.625	10.3943	5.14245	-77.656383825632+27.1911891975304i
2.7	272.361	10.7527	2.08939	-19.0099220707424-27.4991059429399i
2.79	255.861	11.1111	10.7547	-153.893186562469+76.9866342505115i
D03
Time	Data	FFT Freq	FFT Mag	FFT Complex			Max
0	58.0568	0	132.455	2119.272706			15.489
0.09	92.6932	0.358423	15.489	81.9308803930019+233.88876945464i
0.18	78.5114	0.716846	4.00422	-42.6866497087413-47.7754804498342i
0.27	85.6136	1.07527	7.1033	70.0421339067675-89.5045540664371i
0.36	51.2159	1.43369	5.49524	66.8303662909746-57.1341244780457i
0.45	16.5114	1.79211	5.18686	-33.270877380415-76.0286628337493i
0.54	77.3977	2.15054	1.65191	19.8038364530856+17.5037153313913i
0.63	63.6818	2.50896	7.78296	-109.093710658938-60.0469122317032i
0.72	28.4545	2.86738	13.7603	-198.738647+94.738647i
0.81	60.375	3.22581	0.631894	7.22370267284997-7.07363834345511i
0.9	53.8409	3.58423	12.0134	151.095616348241-118.811796240899i
0.99	91.7614	3.94265	3.51214	-30.3855005884282+47.2705970512661i
1.08	2.53412	4.30108	10.6821	20.3059857090253-169.702482478046i
1.17	59.9773	4.6595	7.26582	-113.014840953042+27.2474731720116i
1.26	58.8636	5.01792	6.23511	-82.5309190925856+56.0452359778759i
1.35	62.4091	5.37634	10.1398	124.477396608203-104.048957303679i
1.44	58.3182	5.73477	7.83949	-125.431884
1.53	69.5454	6.09319	10.1398	124.477396608204+104.048957303679i
1.62	27.8295	6.45161	6.23511	-82.5309190925858-56.0452359778758i
1.71	93.7273	6.81004	7.26582	-113.014840953042-27.2474731720112i
1.8	67.6818	7.16846	10.6821	20.3059857090255+169.702482478046i
1.89	64.9091	7.52688	3.51214	-30.3855005884284-47.2705970512661i
1.98	109.432	7.8853	12.0134	151.095616348241+118.811796240898i
2.07	85.5	8.24373	0.631894	7.22370267285014+7.07363834345504i
2.16	76.5	8.60215	13.7603	-198.738647-94.738647i
2.25	82.6136	8.96057	7.78296	-109.093710658938+60.0469122317035i
2.34	110.591	9.319	1.65191	19.8038364530857-17.5037153313913i
2.43	65.0455	9.67742	5.18686	-33.2708773804149+76.0286628337495i
2.52	56.3295	10.0358	5.49524	66.8303662909747+57.1341244780457i
2.61	67.1818	10.3943	7.1033	70.0421339067676+89.5045540664369i
2.7	81.3636	10.7527	4.00422	-42.6866497087412+47.7754804498344i
2.79	60.8068	11.1111	15.489	81.9308803930012-233.88876945464i
D05
Time	Data	FFT Freq	FFT Mag	FFT Complex			Max
0	114.1	0	230.375	3686			8.7735
0.09	100.75	0.358423	1.374	20.863264922735-6.92988400559143i
0.18	136.125	0.716846	3.37981	-18.0851939393282+50.9631781120332i
0.27	95.025	1.07527	5.9725	-76.283275867264-57.5548948694129i
0.36	124.6	1.43369	0.772954	-0.498895327170494-12.3571937136954i
0.45	129.45	1.79211	3.169	29.5498030000584+41.2032907731679i
0.54	111.575	2.15054	1.57036	-13.9969716188602+20.8659981664117i
0.63	117.625	2.50896	3.74684	-2.26015029297164-59.9067528569876i
0.72	107.925	2.86738	4.50538	15.4998799999999+70.400024i
0.81	115.3	3.22581	8.7735	-125.95612300734-61.971730698077i
0.9	105.025	3.58423	3.65537	-40.1551522482374-42.5225149073286i
0.99	122.625	3.94265	3.55719	51.9955419202642+23.1471750332949i
1.08	121.625	4.30108	6.97926	-54.4511766728295+97.4927822863046i
1.17	116.925	4.6595	1.78038	27.7036042067511+6.63045213916407i
1.26	106.15	5.01792	4.63733	64.8371738064256+36.0746650382927i
1.35	138.45	5.37634	6.6126	105.387335117766-9.35349509823129i
1.44	110.225	5.73477	0.193756	-3.10009600000012
1.53	108.275	6.09319	6.6126	105.387335117766+9.35349509823094i
1.62	107.85	6.45161	4.63733	64.8371738064255-36.0746650382929i
1.71	113.975	6.81004	1.78038	27.7036042067513-6.63045213916417i
1.8	120.45	7.16846	6.97926	-54.4511766728297-97.4927822863046i
1.89	90.975	7.52688	3.55719	51.9955419202642-23.1471750332951i
1.98	87.1	7.8853	3.65537	-40.1551522482372+42.5225149073287i
2.07	140.7	8.24373	8.7735	-125.956123007339+61.9717306980774i
2.16	118.25	8.60215	4.50538	15.4998799999998-70.400024i
2.25	113.7	8.96057	3.74684	-2.2601502929714+59.9067528569876i
2.34	134.95	9.319	1.57036	-13.9969716188602-20.8659981664117i
2.43	122.525	9.67742	3.169	29.5498030000583-41.2032907731679i
2.52	111.3	10.0358	0.772954	-0.498895327170516+12.3571937136953i
2.61	111.7	10.3943	5.9725	-76.2832758672638+57.5548948694132i
2.7	124.2	10.7527	3.37981	-18.0851939393284-50.9631781120332i
2.79	106.55	11.1111	1.374	20.863264922735+6.92988400559148i
D06
Time	Data	FFT Freq	FFT Mag	FFT Complex			Max
0	267.625	0	530.752	8492.03415			9.10361
0.09	250.398	0.358423	2.63928	-42.0796820847266+3.54234538966548i
0.18	265.727	0.716846	3.9112	-38.114763785517-49.6328681452228i
0.27	257.432	1.07527	1.66889	-8.54863493971924+25.2969202128502i
0.36	259.943	1.43369	5.3755	-82.5931826848147+23.9949134935984i
0.45	274.455	1.79211	7.89111	124.020179911071-23.665050909695i
0.54	285.841	2.15054	2.07779	30.1652770161826+13.9734380655872i
0.63	268.841	2.50896	1.12456	13.3845456609821-12.0250763327556i
0.72	251.682	2.86738	2.51834	-16.2158800000002+36.8863239999996i
0.81	283.239	3.22581	2.35194	-9.05219588416013-36.525988618234i
0.9	231.693	3.58423	9.10361	-2.71715245628152+145.632445064524i
0.99	279.693	3.94265	3.57552	56.6111159551798+8.24504885729311i
1.08	272.091	4.30108	3.21557	-51.3841113151853+2.58585549359824i
1.17	267.273	4.6595	6.44907	-96.6040562196905-36.2607052484723i
1.26	261.795	5.01792	8.45677	134.666519225616+13.1624868537137i
1.35	273.795	5.37634	4.62143	73.1779036010635-10.6081721241239i
1.44	253.761	5.73477	6.09162	-97.4659140000003
1.53	241.659	6.09319	4.62143	73.1779036010636+10.6081721241237i
1.62	281.58	6.45161	8.45677	134.666519225616-13.1624868537139i
1.71	284.216	6.81004	6.44907	-96.6040562196904+36.2607052484726i
1.8	270.83	7.16846	3.21557	-51.3841113151853-2.58585549359826i
1.89	286.795	7.52688	3.57552	56.6111159551798-8.24504885729323i
1.98	254.602	7.8853	9.10361	-2.71715245628176-145.632445064524i
2.07	273.898	8.24373	2.35194	-9.05219588416006+36.5259886182341i
2.16	238.705	8.60215	2.51834	-16.2158800000002-36.8863239999996i
2.25	278.955	8.96057	1.12456	13.3845456609822+12.0250763327556i
2.34	269.023	9.319	2.07779	30.1652770161826-13.9734380655873i
2.43	262.386	9.67742	7.89111	124.020179911071+23.6650509096947i
2.52	275.898	10.0358	5.3755	-82.5931826848147-23.9949134935984i
2.61	246.159	10.3943	1.66889	-8.54863493971921-25.2969202128501i
2.7	256.489	10.7527	3.9112	-38.1147637855169+49.632868145223i
2.79	265.557	11.1111	2.63928	-42.0796820847266-3.54234538966526i
D11
Time	Data	FFT Freq	FFT Mag	FFT Complex			Max
0	195.931	0	396.945	6351.124971			3.88249
0.09	206.917	0.358423	1.96801	30.6885010876138+7.05147393307762i
0.18	212.069	0.716846	1.26094	20.1599717602366+0.779911753569801i
0.27	202.764	1.07527	2.26238	-1.63406156554745-36.1611039674135i
0.36	200.431	1.43369	2.10026	-18.2641924067208-28.2073506157808i
0.45	193.653	1.79211	3.88249	-9.6246447492454-61.3697251737444i
0.54	193.153	2.15054	1.10292	17.6289234964146+0.791180397005405i
0.63	200.931	2.50896	2.48367	-37.601733406352-12.8559747476557i
0.72	191.847	2.86738	1.4176	-4.54165600000009+22.2222290000002i
0.81	198.417	3.22581	0.95256	-8.99491587094081-12.3035979927362i
0.9	191.028	3.58423	1.81639	-21.0537849451342-20.0337660759958i
0.99	204.903	3.94265	1.42493	22.3560136705361-4.47187681444728i
1.08	195.694	4.30108	1.13253	-13.2358075932792+12.3760853842193i
1.17	194.208	4.6595	1.54941	-9.52115851928417+22.8892940720205i
1.26	198.389	5.01792	1.90819	8.43151368848294+29.3437572805688i
1.35	206	5.37634	1.1497	1.22067135321975-18.3546876318655i
1.44	197.569	5.73477	2.08593	-33.3749070000003
1.53	194.278	6.09319	1.1497	1.2206713532198+18.3546876318655i
1.62	191.944	6.45161	1.90819	8.43151368848288-29.3437572805688i
1.71	192.583	6.81004	1.54941	-9.52115851928423-22.8892940720205i
1.8	203.972	7.16846	1.13253	-13.2358075932792-12.3760853842193i
1.89	201.153	7.52688	1.42493	22.3560136705361+4.47187681444719i
1.98	195.056	7.8853	1.81639	-21.0537849451342+20.0337660759958i
2.07	196.611	8.24373	0.95256	-8.99491587094075+12.3035979927362i
2.16	195.361	8.60215	1.4176	-4.54165600000012-22.2222290000002i
2.25	194.806	8.96057	2.48367	-37.6017334063519+12.8559747476558i
2.34	205.958	9.319	1.10292	17.6289234964146-0.791180397005437i
2.43	207.056	9.67742	3.88249	-9.62464474924523+61.3697251737444i
2.52	196.361	10.0358	2.10026	-18.2641924067208+28.2073506157808i
2.61	201.583	10.3943	2.26238	-1.63406156554739+36.1611039674136i
2.7	194.111	10.7527	1.26094	20.1599717602366-0.779911753569827i
2.79	196.389	11.1111	1.96801	30.6885010876138-7.05147393307765i
D12
Time	Data	FFT Freq	FFT Mag	FFT Complex			Max
0	101.528	0	184.253	2948.055542			7.22385
0.09	100.597	0.358423	3.01852	47.1844556736996-10.3035361658959i
0.18	67.4861	0.716846	2.37674	36.7375378686915+9.82195317355414i
0.27	100.222	1.07527	7.22385	-64.9021361034421+95.6389460106214i
0.36	99.3195	1.43369	3.11592	23.8146013333518-43.7990963032396i
0.45	87.6389	1.79211	3.87531	55.7176533676826+27.2058096785408i
0.54	94.3195	2.15054	5.27075	-50.797093241373+67.3166545969004i
0.63	100.792	2.50896	3.17925	25.8538985762046-43.8079189129096i
0.72	95.4305	2.86738	4.72191	74.5000000000001+12.5555420000001i
0.81	93.3333	3.22581	1.90348	10.3123888329017+28.6566718047389i
0.9	102.764	3.58423	5.07428	34.8374740418418-73.3343720975072i
0.99	68.2083	3.94265	6.32209	65.9384353301446-76.7080651066482i
1.08	93.6805	4.30108	2.92557	-33.8146013333518+32.3676516967603i
1.17	78.3333	4.6595	1.41889	-14.8532170185849-17.1689412895291i
1.26	92.5278	5.01792	4.98989	-14.27791866916-78.5512415208531i
1.35	90.5972	5.37634	4.1725	-51.5849746586059+42.3778820367907i
1.44	92.3195	5.73477	0.718758	11.5001220000004
1.53	93.25	6.09319	4.1725	-51.5849746586061-42.3778820367906i
1.62	100.847	6.45161	4.98989	-14.2779186691598+78.5512415208531i
1.71	100.778	6.81004	1.41889	-14.853217018585+17.1689412895291i
1.8	102.75	7.16846	2.92557	-33.8146013333518-32.3676516967603i
1.89	83.5417	7.52688	6.32209	65.9384353301448+76.708065106648i
1.98	48.1805	7.8853	5.07428	34.8374740418419+73.3343720975072i
2.07	90.5833	8.24373	1.90348	10.3123888329015-28.6566718047389i
2.16	96.7917	8.60215	4.72191	74.5000000000001-12.5555420000001i
2.25	88.9583	8.96057	3.17925	25.8538985762048+43.8079189129096i
2.34	99.2639	9.319	5.27075	-50.7970932413732-67.3166545969002i
2.43	92.8333	9.67742	3.87531	55.7176533676825-27.2058096785409i
2.52	95.3195	10.0358	3.11592	23.8146013333518+43.7990963032396i
2.61	102.208	10.3943	7.22385	-64.9021361034424-95.6389460106212i
2.7	97.25	10.7527	2.37674	36.7375378686915-9.82195317355428i
2.79	96.4028	11.1111	3.01852	47.1844556736996+10.3035361658957i
D13
Time	Data	FFT Freq	FFT Mag	FFT Complex			Max
0	54.9643	0	113.398	1814.375241			3.79535
0.09	68.0893	0.358423	0.479874	7.51034634451086+1.5956967372773i
0.18	61.3571	0.716846	0.344843	4.75455493475217+2.79945432696508i
0.27	60.9821	1.07527	1.7617	-0.210071572878071-28.1864874022782i
0.36	48.2321	1.43369	1.88003	13.3885046653691-26.9366634703908i
0.45	53.2143	1.79211	3.79535	14.4073000750135-58.9916920276821i
0.54	65.2679	2.15054	2.40272	19.6035729183388+33.06966474658i
0.63	46.9643	2.50896	2.9457	-15.10028557833-44.6467758629023i
0.72	54.8393	2.86738	2.55473	-24.696472-32.571471i
0.81	60.6786	3.22581	1.8059	4.32131660963484+28.5693674245773i
0.9	61.9821	3.58423	2.208	-3.13907576515899+35.1882874427884i
0.99	51.4286	3.94265	0.815708	10.9220664578385-7.1446084991957i
1.08	52.8929	4.30108	1.54705	-7.06709466536913-23.7225494703907i
1.17	53.3929	4.6595	1.50138	-18.1073879575138-15.7854311543927i
1.26	63.3929	5.01792	1.9926	-22.433164087932-22.6536949768263i
1.35	63.5	5.37634	1.96338	-3.45764437827583+31.2232287441558i
1.44	54.9286	5.73477	1.05692	-16.910765
1.53	54.0179	6.09319	1.96338	-3.45764437827594-31.2232287441558i
1.62	49.3929	6.45161	1.9926	-22.433164087932+22.6536949768264i
1.71	56.3036	6.81004	1.50138	-18.1073879575138+15.7854311543927i
1.8	56.7857	7.16846	1.54705	-7.06709466536909+23.7225494703907i
1.89	65.9107	7.52688	0.815708	10.9220664578385+7.14460849919563i
1.98	50.7143	7.8853	2.208	-3.13907576515911-35.1882874427883i
2.07	49.5893	8.24373	1.8059	4.32131660963475-28.5693674245774i
2.16	55.3571	8.60215	2.55473	-24.696472+32.571471i
2.25	66.8393	8.96057	2.9457	-15.1002855783299+44.6467758629023i
2.34	58.9286	9.319	2.40272	19.6035729183387-33.0696647465801i
2.43	57.3929	9.67742	3.79535	14.4073000750136+58.9916920276821i
2.52	59.0179	10.0358	1.88003	13.3885046653691+26.9366634703908i
2.61	51.9643	10.3943	1.7617	-0.210071572877984+28.1864874022783i
2.7	50.6786	10.7527	0.344843	4.75455493475217-2.79945432696515i
2.79	55.375	11.1111	0.479874	7.51034634451086-1.59569673727725i
D14
Time	Data	FFT Freq	FFT Mag	FFT Complex			Max
0	41.0357	0	83.9888	1343.821532			9.03997
0.09	53.6429	0.358423	4.06339	64.8928410365703+3.97099343080119i
0.18	40.7321	0.716846	2.20306	3.91544696151035-35.0307960330051i
0.27	40.8214	1.07527	1.54737	8.96109005536227+23.0792903987711i
0.36	39.9643	1.43369	4.37547	53.4762170297404+45.1812031026475i
0.45	54.8036	1.79211	1.03076	12.5960548264527+10.645754161747i
0.54	42.1964	2.15054	3.99527	-63.0431553958519-10.5771528324704i
0.63	31.4286	2.50896	3.79509	60.7194973408895+0.489710367646708i
0.72	73.6786	2.86738	3.99968	62.9822389999999+11.3391730000001i
0.81	29.625	3.22581	5.25141	-79.4300072044766-27.3982387742619i
0.9	43.4286	3.58423	2.74239	-31.4912457210931+30.5549292087925i
0.99	11.875	3.94265	3.84106	-54.5561456125769+28.2946241956901i
1.08	51.6429	4.30108	1.04117	16.6309629702596-0.961738897352387i
1.17	31.625	4.6595	3.25886	14.3934062720902-50.1158322190128i
1.26	44.4643	5.01792	3.88361	-24.8097538445654-56.9700059917421i
1.35	28.1964	5.37634	9.03997	-107.719800714311+96.5246996371658i
1.44	51.0536	5.73477	5.89286	94.285766
1.53	26.2857	6.09319	9.03997	-107.719800714311-96.5246996371655i
1.62	43.7143	6.45161	3.88361	-24.8097538445653+56.9700059917422i
1.71	48.125	6.81004	3.25886	14.3934062720902+50.1158322190127i
1.8	41.1429	7.16846	1.04117	16.6309629702596+0.961738897352436i
1.89	29.0893	7.52688	3.84106	-54.556145612577-28.2946241956899i
1.98	40.7679	7.8853	2.74239	-31.4912457210931-30.5549292087925i
2.07	55.5357	8.24373	5.25141	-79.4300072044767+27.3982387742621i
2.16	47.2679	8.60215	3.99968	62.9822389999999-11.3391730000001i
2.25	42.5	8.96057	3.79509	60.7194973408894-0.489710367646969i
2.34	24.6071	9.319	3.99527	-63.0431553958519+10.5771528324705i
2.43	43.875	9.67742	1.03076	12.5960548264525-10.645754161747i
2.52	45.2321	10.0358	4.37547	53.4762170297403-45.1812031026476i
2.61	39.1429	10.3943	1.54737	8.96109005536218-23.0792903987712i
2.7	48.125	10.7527	2.20306	3.91544696151045+35.030796033005i
2.79	58.1964	11.1111	4.06339	64.8928410365702-3.97099343080148i
D16
Time	Data	FFT Freq	FFT Mag	FFT Complex			Max
0	181.194	0	368.595	5897.527678			6.22808
0.09	185.903	0.358423	3.78735	-60.370175510371+5.24512683487304i
0.18	180.875	0.716846	2.93984	1.789921925159+47.0034364143742i
0.27	186.667	1.07527	6.22808	89.8939024928256-43.000666009998i
0.36	189.139	1.43369	2.98011	-20.0464787348924-43.2630680516061i
0.45	162.847	1.79211	1.72046	-9.51213052912912+25.8317366418189i
0.54	162.167	2.15054	1.97602	-21.2249394103206-23.4326540289055i
0.63	187.236	2.50896	3.53882	-29.8945769508627+48.0861013143394i
0.72	181.861	2.86738	5.10493	32.7639470000002+74.8194589999998i
0.81	184.347	3.22581	3.54621	20.9946901286924-52.7121668279816i
0.9	180.431	3.58423	2.47606	-24.0989081616051-31.4442385938489i
0.99	209.056	3.94265	1.2967	12.0849843524646-16.8641093690923i
1.08	206.681	4.30108	3.10678	-43.6756892651077-23.735298051606i
1.17	182.681	4.6595	1.01992	-4.60046582473148+15.6568797359721i
1.26	185.111	5.01792	1.77896	21.2006736467667+18.9918478494308i
1.35	184.875	5.37634	1.63317	-13.0405641588884-22.6440775505669i
1.44	180.5	5.73477	0.239588	-3.83340400000043
1.53	182.667	6.09319	1.63317	-13.0405641588883+22.6440775505669i
1.62	188.681	6.45161	1.77896	21.2006736467667-18.9918478494309i
1.71	183.847	6.81004	1.01992	-4.60046582473152-15.6568797359721i
1.8	188.778	7.16846	3.10678	-43.6756892651077+23.735298051606i
1.89	179.639	7.52688	1.2967	12.0849843524646+16.8641093690923i
1.98	190.431	7.8853	2.47606	-24.0989081616049+31.444238593849i
2.07	192.403	8.24373	3.54621	20.9946901286926+52.7121668279816i
2.16	185.417	8.60215	5.10493	32.7639470000001-74.8194589999998i
2.25	182.069	8.96057	3.53882	-29.8945769508628-48.0861013143393i
2.34	183.417	9.319	1.97602	-21.2249394103205+23.4326540289056i
2.43	184.472	9.67742	1.72046	-9.51213052912921-25.8317366418188i
2.52	176.236	10.0358	2.98011	-20.0464787348923+43.2630680516061i
2.61	177.778	10.3943	6.22808	89.8939024928257+43.0006660099977i
2.7	185.931	10.7527	2.93984	1.78992192515887-47.0034364143742i
2.79	184.194	11.1111	3.78735	-60.370175510371-5.24512683487284i
D18
Time	Data	FFT Freq	FFT Mag	FFT Complex			Max
0	196.036	0	391.386	6262.178561			2.66149
0.09	202.089	0.358423	1.79305	28.1750810207062-5.40499467875431i
0.18	195.821	0.716846	0.544769	8.60459934970276+1.39094683040145i
0.27	207.875	1.07527	2.60137	-34.6718008743381-23.027077192299i
0.36	188.786	1.43369	1.73908	-16.9228908180656-22.0876285321238i
0.45	204.696	1.79211	1.51478	5.16648308330888-23.6793499539142i
0.54	194.446	2.15054	2.02111	14.2715010660645-29.0181317508821i
0.63	197.143	2.50896	0.719644	10.0418882745366-5.63378154725385i
0.72	193.661	2.86738	0.433247	3.14282200000003+6.17855899999995i
0.81	191.25	3.22581	0.482474	6.97561326718071-3.30649368961983i
0.9	193.304	3.58423	1.67277	20.3034426024547+17.4383888786196i
0.99	193.893	3.94265	2.00186	10.549114425733+30.2427891870505i
1.08	196.964	4.30108	0.523532	-1.72005118193435+8.19801346787651i
1.17	194.75	4.6595	1.28829	4.87902411303679-20.0268913694581i
1.26	195.696	5.01792	2.63119	-14.536723018222-39.5097085400969i
1.35	195.964	5.37634	2.66149	-28.2582193101642-31.856836139244i
1.44	195.679	5.73477	1.31473	-21.0357369999997
1.53	195.268	6.09319	2.66149	-28.2582193101641+31.856836139244i
1.62	194.554	6.45161	2.63119	-14.536723018222+39.5097085400969i
1.71	193.821	6.81004	1.28829	4.87902411303682+20.0268913694581i
1.8	193.089	7.16846	0.523532	-1.72005118193435-8.19801346787652i
1.89	189.393	7.52688	2.00186	10.5491144257329-30.2427891870505i
1.98	195.518	7.8853	1.67277	20.3034426024547-17.4383888786196i
2.07	194.536	8.24373	0.482474	6.9756132671807+3.30649368961979i
2.16	190.893	8.60215	0.433247	3.14282200000002-6.17855899999995i
2.25	195.018	8.96057	0.719644	10.0418882745366+5.6337815472538i
2.34	203.25	9.319	2.02111	14.2715010660646+29.0181317508821i
2.43	196.5	9.67742	1.51478	5.16648308330895+23.6793499539142i
2.52	206.75	10.0358	1.73908	-16.9228908180656+22.0876285321238i
2.61	195.25	10.3943	2.60137	-34.671800874338+23.0270771922991i
2.7	186.125	10.7527	0.544769	8.60459934970279-1.39094683040145i
2.79	194.161	11.1111	1.79305	28.1750810207063+5.40499467875425i
D19
Time	Data	FFT Freq	FFT Mag	FFT Complex			Max
0	97.8333	0	210.859	3373.749999			6.51236
0.09	112.333	0.358423	1.0536	2.6909107333667+16.6414093189486i
0.18	111.417	0.716846	2.12354	32.9771968256183+8.18047243942382i
0.27	101.208	1.07527	3.82083	-58.5033183096987-17.7381134578212i
0.36	106.917	1.43369	2.68371	39.6166722408869+16.5621143479976i
0.45	101.167	1.79211	3.60521	-1.55990949053544-57.6622973600594i
0.54	104.375	2.15054	2.78626	-39.7258000324784-20.2300751996063i
0.63	102.375	2.50896	3.9542	21.3876443878656+59.5425013919655i
0.72	113.417	2.86738	4.70317	-0.33331200000002-75.2499369999999i
0.81	104.625	3.22581	2.73845	-43.5419774461942+4.88479063744084i
0.9	109.375	3.58423	2.94184	22.7180989183856+41.2239379995412i
0.99	57.2917	3.94265	2.93073	-17.790689326057-43.385715006576i
1.08	124.5	4.30108	5.6003	-78.1166082408867+43.8954263479977i
1.17	109.875	4.6595	3.03862	42.9111684244876+22.8546009529589i
1.26	108.208	5.01792	6.51236	-74.9693677115253-72.3655143614285i
1.35	113.458	5.37634	3.33704	-13.5938289732345+51.6330786217207i
1.44	106.333	5.73477	5.53645	88.5832489999998
1.53	117.583	6.09319	3.33704	-13.5938289732347-51.6330786217207i
1.62	104.542	6.45161	6.51236	-74.9693677115252+72.3655143614286i
1.71	99.75	6.81004	3.03862	42.9111684244875-22.8546009529591i
1.8	96.5	7.16846	5.6003	-78.1166082408869-43.8954263479976i
1.89	104.542	7.52688	2.93073	-17.7906893260568+43.3857150065761i
1.98	109.167	7.8853	2.94184	22.7180989183855-41.2239379995412i
2.07	100.458	8.24373	2.73845	-43.5419774461943-4.88479063744071i
2.16	105.5	8.60215	4.70317	-0.333311999999936+75.2499369999999i
2.25	105.042	8.96057	3.9542	21.3876443878655-59.5425013919656i
2.34	114.375	9.319	2.78626	-39.7258000324785+20.2300751996064i
2.43	102.083	9.67742	3.60521	-1.55990949053522+57.6622973600594i
2.52	114.417	10.0358	2.68371	39.6166722408868-16.5621143479977i
2.61	103.75	10.3943	3.82083	-58.5033183096986+17.7381134578214i
2.7	104.292	10.7527	2.12354	32.9771968256183-8.18047243942396i
2.79	107.042	11.1111	1.0536	2.69091073336659-16.6414093189486i
D20
Time	Data	FFT Freq	FFT Mag	FFT Complex			Max
0	249.042	0	481.503	7704.04172			3.05469
0.09	234.5	0.358423	1.24892	19.9189568255325-1.59586819790684i
0.18	238.875	0.716846	0.890431	-2.48334675920423+14.0287877130563i
0.27	250.5	1.07527	0.703549	-2.74381536106402-10.9172580886547i
0.36	243.083	1.43369	1.532	-21.8681503476911-11.0733687656521i
0.45	239.083	1.79211	2.5484	-39.4584723414893+10.2749365467966i
0.54	244.083	2.15054	1.13455	14.9517130429113-10.2940550794089i
0.63	232.333	2.50896	1.38339	21.616931278601+4.75709260218954i
0.72	238.833	2.86738	1.15903	8.62500000000001+16.4166559999999i
0.81	241.542	3.22581	1.39531	3.83285000935733+21.9935083273454i
0.9	244.417	3.58423	0.328396	4.56212998042553-2.6067386327693i
0.99	242.833	3.94265	2.89306	40.8051331452616-21.8543601005438i
1.08	243.667	4.30108	2.97117	38.118150347691-28.4067447656522i
1.17	235.417	4.6595	0.826905	12.8253583461801+3.24893575397705i
1.26	242.25	5.01792	0.69862	5.96937573586726-9.45051984030412i
1.35	236.542	5.37634	0.379504	3.53630609762076+4.9360380172211i
1.44	241.5	5.73477	3.05469	48.8750319999999
1.53	240.875	6.09319	0.379504	3.53630609762072-4.93603801722108i
1.62	239.625	6.45161	0.69862	5.96937573586728+9.45051984030411i
1.71	236.042	6.81004	0.826905	12.8253583461801-3.24893575397708i
1.8	236.625	7.16846	2.97117	38.1181503476911+28.4067447656521i
1.89	239.583	7.52688	2.89306	40.8051331452616+21.8543601005437i
1.98	241.583	7.8853	0.328396	4.56212998042554+2.6067386327693i
2.07	241.125	8.24373	1.39531	3.8328500093573-21.9935083273454i
2.16	245.958	8.60215	1.15903	8.62499999999999-16.4166559999999i
2.25	232.25	8.96057	1.38339	21.616931278601-4.75709260218959i
2.34	239.708	9.319	1.13455	14.9517130429113+10.2940550794089i
2.43	249.208	9.67742	2.5484	-39.4584723414893-10.2749365467965i
2.52	243.833	10.0358	1.532	-21.8681503476911+11.0733687656521i
2.61	242.333	10.3943	0.703549	-2.74381536106399+10.9172580886547i
2.7	243.375	10.7527	0.890431	-2.48334675920425-14.0287877130563i
2.79	233.417	11.1111	1.24892	19.9189568255325+1.5958681979068i
E05
Time	Data	FFT Freq	FFT Mag	FFT Complex			Max
0	97.6667	0	202.33	3237.277679			10.4752
0.09	104.931	0.358423	8.4962	120.620302575132+62.6912778699595i
0.18	68.625	0.716846	10.4752	-147.898224367687+78.8464122272077i
0.27	129.583	1.07527	3.75437	-57.0749584365793-18.7305903656213i
0.36	99.7361	1.43369	9.37983	-148.370740024912+22.56793023338i
0.45	88.4028	1.79211	8.16273	67.8515058356443-111.595300062784i
0.54	121.931	2.15054	6.54962	5.82618668688458-104.631797677987i
0.63	113.5	2.50896	8.27599	126.276320860877+39.8529026953345i
0.72	95.2222	2.86738	8.30648	62.472168+117.305633i
0.81	100.875	3.22581	5.73017	25.8291774072354+87.9691950867026i
0.9	88.6389	3.58423	5.41514	62.6909277599662+59.8056585534035i
0.99	91.3333	3.94265	7.63794	-1.39694979765671-122.199014227458i
1.08	109.681	4.30108	2.7769	13.8708620249122-42.20977976662i
1.17	115.361	4.6595	8.60196	-103.508302869775-90.7106613062873i
1.26	97.0695	5.01792	3.0253	38.3813539208365-29.493963541402i
1.35	76.6945	5.37634	5.90876	-93.5970955748777+13.3203734853355i
1.44	87.0417	5.73477	3.49305	-55.8887629999999
1.53	52.2083	6.09319	5.90876	-93.5970955748779-13.3203734853352i
1.62	103.528	6.45161	3.0253	38.3813539208366+29.4939635414019i
1.71	96.7917	6.81004	8.60196	-103.508302869775+90.7106613062875i
1.8	89.625	7.16846	2.7769	13.8708620249123+42.2097797666198i
1.89	109.861	7.52688	7.63794	-1.3969497976565+122.199014227458i
1.98	97.8889	7.8853	5.41514	62.6909277599662-59.8056585534037i
2.07	117.958	8.24373	5.73017	25.8291774072349-87.9691950867026i
2.16	99.7361	8.60215	8.30648	62.4721679999998-117.305633i
2.25	99.0972	8.96057	8.27599	126.276320860877-39.8529026953349i
2.34	105.069	9.319	6.54962	5.82618668688496+104.631797677987i
2.43	155.417	9.67742	8.16273	67.8515058356446+111.595300062784i
2.52	147.875	10.0358	9.37983	-148.370740024912-22.5679302333799i
2.61	93.9028	10.3943	3.75437	-57.0749584365792+18.7305903656216i
2.7	81.3611	10.7527	10.4752	-147.898224367687-78.8464122272073i
2.79	100.667	11.1111	8.4962	120.620302575132-62.6912778699599i
E06
Time	Data	FFT Freq	FFT Mag	FFT Complex			Max
0	184.375	0	370.234	5923.75			9.57218
0.09	198.25	0.358423	3.78663	60.5231850473019+2.75960444922372i
0.18	177.25	0.716846	1.10109	12.350834177327+12.5629781664165i
0.27	173.375	1.07527	1.65095	-13.5955431650788+22.6477323913655i
0.36	181.625	1.43369	7.45554	-112.703057300642+39.0873106012294i
0.45	204.875	1.79211	9.57218	131.935795354528+77.7776631234981i
0.54	208.625	2.15054	6.68754	62.015473364258-87.1964873399562i
0.63	185.625	2.50896	0.463691	4.1924130078887-6.12094980970115i
0.72	171.625	2.86738	3.99573	-53.5-35i
0.81	158.75	3.22581	2.79117	-16.5954339236909+41.4607490504359i
0.9	178	3.58423	7.32976	-67.9643279981969-95.5747971722927i
0.99	197.75	3.94265	3.43987	35.0282677288853+42.4522434874487i
1.08	195	4.30108	2.42939	-22.5469426993576-31.6626893987707i
1.17	190.125	4.6595	2.35447	-36.109374936719-10.7358220995221i
1.26	194.25	5.01792	4.59366	-43.4019795433883-59.3153316659201i
1.35	155.125	5.37634	3.32905	7.62069088688548-52.7168315454773i
1.44	162.75	5.73477	5.10938	81.75
1.53	198.625	6.09319	3.32905	7.6206908868856+52.7168315454773i
1.62	186.625	6.45161	4.59366	-43.4019795433882+59.3153316659201i
1.71	179	6.81004	2.35447	-36.109374936719+10.7358220995224i
1.8	196	7.16846	2.42939	-22.5469426993576+31.6626893987706i
1.89	182.25	7.52688	3.43987	35.0282677288851-42.4522434874486i
1.98	177.375	7.8853	7.32976	-67.9643279981967+95.5747971722928i
2.07	178.5	8.24373	2.79117	-16.5954339236911-41.4607490504358i
2.16	184.75	8.60215	3.99573	-53.5+35i
2.25	166.125	8.96057	0.463691	4.1924130078886+6.12094980970121i
2.34	204.5	9.319	6.68754	62.0154733642581+87.1964873399561i
2.43	186	9.67742	9.57218	131.935795354527-77.7776631234984i
2.52	198.5	10.0358	7.45554	-112.703057300642-39.0873106012293i
2.61	179	10.3943	1.65095	-13.5955431650789-22.6477323913655i
2.7	201.5	10.7527	1.10109	12.350834177327-12.5629781664165i
2.79	187.625	11.1111	3.78663	60.523185047302-2.75960444922394i
E08
Time	Data	FFT Freq	FFT Mag	FFT Complex			Max
0	1.66669	0	33.9349	542.958374			12.4721
0.09	12.7917	0.358423	3.29719	25.1688937865084-46.3639342890549i
0.18	64.0833	0.716846	6.05401	76.9851581890277-58.7872396828054i
0.27	38.75	1.07527	3.12848	-32.9075083466161-37.7183636103182i
0.36	17.4167	1.43369	6.98537	-66.4931059220318-89.8347586815669i
0.45	11.5417	1.79211	1.19791	5.07786085165264-18.4817398236696i
0.54	17.375	2.15054	9.8127	-144.775856438826-60.7449610832734i
0.63	22.625	2.50896	3.12414	3.88995613775998+49.8346465777246i
0.72	4.625	2.86738	12.4721	-198.333252+22.0416259999999i
0.81	17.125	3.22581	0.912431	0.236813912388152+14.596977181358i
0.9	9.58331	3.58423	3.00173	-33.8304423740004+34.0904224686636i
0.99	16.875	3.94265	2.80934	-12.2866021068819-43.2375880575564i
1.08	2.33331	4.30108	4.43968	27.4932279220319+65.4986153184331i
1.17	39.6667	4.6595	2.23289	-6.82556231874188-35.0682348590961i
1.26	20.3333	5.01792	6.68273	54.1211406237989+92.2148918691319i
1.35	12.0833	5.37634	6.59981	14.9796440839305-104.529122700313i
1.44	2	5.73477	5.33593	85.3748779999999
1.53	5.70831	6.09319	6.59981	14.9796440839309+104.529122700313i
1.62	68.5	6.45161	6.68273	54.1211406237987-92.214891869132i
1.71	11.8333	6.81004	2.23289	-6.82556231874174+35.0682348590961i
1.8	8.95831	7.16846	4.43968	27.4932279220318-65.4986153184332i
1.89	1.41669	7.52688	2.80934	-12.2866021068818+43.2375880575565i
1.98	21.625	7.8853	3.00173	-33.8304423740004-34.0904224686636i
2.07	2.41669	8.24373	0.912431	0.236813912388103-14.596977181358i
2.16	10.9167	8.60215	12.4721	-198.333252-22.0416259999999i
2.25	3.75	8.96057	3.12414	3.88995613775982-49.8346465777246i
2.34	24.7917	9.319	9.8127	-144.775856438826+60.7449610832737i
2.43	16.1667	9.67742	1.19791	5.07786085165273+18.4817398236695i
2.52	10	10.0358	6.98537	-66.4931059220316+89.834758681567i
2.61	11.375	10.3943	3.12848	-32.907508346616+37.7183636103183i
2.7	29.9583	10.7527	6.05401	76.9851581890278+58.7872396828053i
2.79	4.66669	11.1111	3.29719	25.1688937865086+46.3639342890549i
E09
Time	Data	FFT Freq	FFT Mag	FFT Complex			Max
0	134	0	276.961	4431.375			7.55288
0.09	137.125	0.358423	1.46775	-7.89779986478787+22.1160535643807i
0.18	137	0.716846	3.2308	-37.078599148235+36.0184466385894i
0.27	125.875	1.07527	2.74822	-24.4360146321707-36.5565299904868i
0.36	137.625	1.43369	2.49681	39.9382620818012+0.92569894887769i
0.45	143.25	1.79211	5.84523	41.6591105984845+83.732853967266i
0.54	136.25	2.15054	4.79692	-48.265421209459-59.675056720392i
0.63	136.75	2.50896	3.52352	-16.0672140398635+54.038274954124i
0.72	146	2.86738	7.55288	62.9999999999999-103.125i
0.81	135.5	3.22581	4.39836	-34.295558808142+61.4515000883312i
0.9	128.25	3.58423	3.65687	-53.3359766882965-24.0558918696703i
0.99	135.875	3.94265	2.0413	-30.656940586651-11.2642321571933i
1.08	144.875	4.30108	2.21538	34.8117379181988+6.6756989488777i
1.17	165	4.6595	1.12754	12.3229319168632+13.1760916151457i
1.26	125.125	5.01792	3.30643	-49.3200029540095+19.1376114893111i
1.35	123.25	5.37634	3.32324	49.3714854162675-19.7410135713202i
1.44	135.25	5.73477	1.42969	-22.875
1.53	162.625	6.09319	3.32324	49.3714854162676+19.7410135713201i
1.62	134.375	6.45161	3.30643	-49.3200029540096-19.1376114893111i
1.71	128.125	6.81004	1.12754	12.3229319168632-13.1760916151457i
1.8	129.875	7.16846	2.21538	34.8117379181988-6.67569894887769i
1.89	137.875	7.52688	2.0413	-30.656940586651+11.2642321571934i
1.98	131	7.8853	3.65687	-53.3359766882964+24.0558918696703i
2.07	135.25	8.24373	4.39836	-34.2955588081422-61.4515000883311i
2.16	170.25	8.60215	7.55288	63.0000000000001+103.125i
2.25	146.875	8.96057	3.52352	-16.0672140398637-54.0382749541239i
2.34	137.125	9.319	4.79692	-48.2654212094589+59.6750567203921i
2.43	138.875	9.67742	5.84523	41.6591105984843-83.7328539672662i
2.52	135.75	10.0358	2.49681	39.9382620818012-0.925698948877697i
2.61	136.875	10.3943	2.74822	-24.4360146321706+36.5565299904868i
2.7	141.5	10.7527	3.2308	-37.0785991482351-36.0184466385894i
2.79	138	11.1111	1.46775	-7.89779986478788-22.1160535643807i
E10
Time	Data	FFT Freq	FFT Mag	FFT Complex			Max
0	123.5	0	304.523	4872.37512			10.1382
0.09	118.464	0.358423	9.41904	-105.501241235019-107.616913884913i
0.18	167.857	0.716846	6.05214	-82.2772190220624-51.0618954543862i
0.27	143.357	1.07527	9.70689	-128.125834003486+87.7783519182102i
0.36	145.214	1.43369	2.90362	21.6611158299829+41.0990759526986i
0.45	161.5	1.79211	4.09211	35.1558075632502-55.2348513308572i
0.54	177.893	2.15054	10.1382	-158.33499589749+35.2473729075537i
0.63	164.411	2.50896	1.01894	-13.5020902752323+9.13692727467751i
0.72	187.375	2.86738	4.60111	-56.3035899999998-47.4285880000002i
0.81	175.107	3.22581	4.57562	-72.559160384241+9.74018794836515i
0.9	146.196	3.58423	5.79673	-6.51356143607626+92.5187098930698i
0.99	125.75	3.94265	1.91991	-6.75062735503368+29.9676034020622i
1.08	150.107	4.30108	1.72437	27.2674741700171+4.20625395269856i
1.17	165.143	4.6595	2.80467	28.511962580304+34.6527466855564i
1.26	163.196	5.01792	0.474114	4.55436835562899+6.06649353113016i
1.35	162	5.37634	7.14702	65.199647109458+93.9439348232015i
1.44	148.196	5.73477	1.5837	-25.3392319999998
1.53	159.179	6.09319	7.14702	65.1996471094579-93.9439348232017i
1.62	155.321	6.45161	0.474114	4.55436835562906-6.06649353113023i
1.71	178	6.81004	2.80467	28.5119625803039-34.6527466855566i
1.8	144.554	7.16846	1.72437	27.2674741700171-4.20625395269855i
1.89	152.964	7.52688	1.91991	-6.75062735503355-29.9676034020622i
1.98	139.107	7.8853	5.79673	-6.5135614360764-92.5187098930699i
2.07	143.964	8.24373	4.57562	-72.559160384241-9.74018794836505i
2.16	144.964	8.60215	4.60111	-56.3035899999997+47.4285880000002i
2.25	162.321	8.96057	1.01894	-13.5020902752322-9.13692727467757i
2.34	141.357	9.319	10.1382	-158.33499589749-35.2473729075535i
2.43	146.232	9.67742	4.09211	35.1558075632505+55.234851330857i
2.52	139.696	10.0358	2.90362	21.6611158299828-41.0990759526986i
2.61	153.464	10.3943	9.70689	-128.125834003486-87.7783519182099i
2.7	148.982	10.7527	6.05214	-82.2772190220623+51.0618954543862i
2.79	137	11.1111	9.41904	-105.501241235019+107.616913884913i
E12
Time	Data	FFT Freq	FFT Mag	FFT Complex			Max
0	161.643	0	329.753	5276.053619			9.43638
0.09	129.714	0.358423	0.733924	5.07424414945742-10.5898539940437i
0.18	182.554	0.716846	2.04126	32.1306131726403-5.85715478872395i
0.27	159.732	1.07527	6.60179	-43.9232900070123+96.0633458095693i
0.36	156.143	1.43369	4.78135	-76.3800846724752+4.30932129487091i
0.45	186.196	1.79211	4.37335	69.4382338057361+8.63961723581793i
0.54	165.696	2.15054	7.84813	-0.550047941493744+125.568925929616i
0.63	163.018	2.50896	6.28498	-100.514988150366+2.99621116938273i
0.72	171.143	2.86738	1.87707	20.0536199999999-22.3571790000001i
0.81	157.375	3.22581	6.74504	-39.9401899732394+100.257947745913i
0.9	166.054	3.58423	6.38547	-77.4594168519327+66.6202448039584i
0.99	161.929	3.94265	4.6827	-54.0146264074243+51.9221634343771i
1.08	160.768	4.30108	6.58025	103.022970672475+21.7021432948705i
1.17	166.429	4.6595	7.7671	103.564303844515+68.6903611913323i
1.26	163.804	5.01792	4.91682	-33.6211483792134+71.1227520856183i
1.35	157.964	5.37634	5.74828	-34.1123992616668-85.4123602343089i
1.44	173.446	5.73477	9.43638	150.982089
1.53	161.196	6.09319	5.74828	-34.1123992616665+85.4123602343091i
1.62	164.661	6.45161	4.91682	-33.6211483792136-71.1227520856181i
1.71	167.268	6.81004	7.7671	103.564303844515-68.6903611913326i
1.8	199.214	7.16846	6.58025	103.022970672475-21.7021432948707i
1.89	162.464	7.52688	4.6827	-54.0146264074244-51.9221634343768i
1.98	163.643	7.8853	6.38547	-77.459416851933-66.6202448039582i
2.07	104.357	8.24373	6.74504	-39.9401899732397-100.257947745913i
2.16	183.821	8.60215	1.87707	20.0536199999999+22.3571790000001i
2.25	161.625	8.96057	6.28498	-100.514988150366-2.99621116938246i
2.34	164.446	9.319	7.84813	-0.550047941494128-125.568925929616i
2.43	173.232	9.67742	4.37335	69.4382338057361-8.63961723581826i
2.52	160.607	10.0358	4.78135	-76.3800846724752-4.30932129487074i
2.61	167.446	10.3943	6.60179	-43.9232900070126-96.0633458095692i
2.7	175.875	10.7527	2.04126	32.1306131726402+5.85715478872366i
2.79	182.589	11.1111	0.733924	5.07424414945757+10.5898539940435i
E13
Time	Data	FFT Freq	FFT Mag	FFT Complex			Max
0	172.875	0	355.833	5693.324982			2.81771
0.09	182.575	0.358423	1.38589	-15.4259070787577-15.929129129004i
0.18	181.5	0.716846	1.33714	16.1648978299552-14.0146664334318i
0.27	189.625	1.07527	2.02584	1.0237211863102-32.3973289325052i
0.36	180.2	1.43369	2.81771	-24.0188695327199-38.1523562116618i
0.45	170.175	1.79211	0.483337	-4.71478544506135-6.12994151531961i
0.54	181.175	2.15054	1.42083	-21.5977817532585-7.09471910198509i
0.63	173.675	2.50896	1.76405	-17.2612434404662-22.3312644571357i
0.72	175.25	2.86738	1.64909	16.9750660000002+20.200012i
0.81	173.85	3.22581	1.74825	-7.12956848408445+27.0482116096205i
0.9	183.25	3.58423	0.784447	12.0398907634528+3.54576514542867i
0.99	176.85	3.94265	1.89066	4.63427290934989-29.8935171647438i
1.08	184.625	4.30108	0.549309	-7.33116646728016+4.84764378833817i
1.17	179.4	4.6595	2.63038	-27.7596616117561-31.6329345205714i
1.26	177.625	5.01792	1.18361	3.69292115985048-18.5741341860179i
1.35	178.075	5.37634	2.35865	-15.5667800355343+34.3782209991099i
1.44	183.15	5.73477	0.701563	11.2250060000006
1.53	173.3	6.09319	2.35865	-15.5667800355344-34.3782209991099i
1.62	181.425	6.45161	1.18361	3.69292115985053+18.5741341860179i
1.71	180.525	6.81004	2.63038	-27.759661611756+31.6329345205714i
1.8	180.475	7.16846	0.549309	-7.33116646728015-4.8476437883382i
1.89	180.075	7.52688	1.89066	4.63427290934996+29.8935171647437i
1.98	165.8	7.8853	0.784447	12.0398907634528-3.54576514542871i
2.07	181.7	8.24373	1.74825	-7.12956848408453-27.0482116096205i
2.16	178.2	8.60215	1.64909	16.9750660000002-20.200012i
2.25	178.425	8.96057	1.76405	-17.2612434404661+22.3312644571357i
2.34	173.4	9.319	1.42083	-21.5977817532585+7.09471910198515i
2.43	177.15	9.67742	0.483337	-4.71478544506133+6.12994151531961i
2.52	179.85	10.0358	2.81771	-24.0188695327199+38.1523562116618i
2.61	172.625	10.3943	2.02584	1.02372118631031+32.3973289325051i
2.7	173.475	10.7527	1.33714	16.1648978299552+14.0146664334317i
2.79	173.025	11.1111	1.38589	-15.4259070787577+15.929129129004i
E16
Time	Data	FFT Freq	FFT Mag	FFT Complex			Max
0	116.964	0	258.239	4131.821412			6.30347
0.09	129.679	0.358423	2.1223	13.6980374228944+31.0713681408873i
0.18	137.893	0.716846	2.71268	-42.2640849503811+9.87714128320913i
0.27	130.411	1.07527	1.89311	-29.0096930620736-8.71259239945775i
0.36	119.232	1.43369	1.99607	31.9246775468505-0.891418009216267i
0.45	133.071	1.79211	5.15443	-72.1886974357724-39.8776777531453i
0.54	122.625	2.15054	0.949244	9.74941530324928+11.6456504730527i
0.63	132.357	2.50896	6.30347	-97.6086258838369-25.3848105741799i
0.72	135.054	2.86738	2.79278	-36.017827-26.4464129999999i
0.81	128.696	3.22581	4.82733	5.20864084786596-77.0614138196459i
0.9	129.696	3.58423	0.118515	1.74865331920159+0.733455814902664i
0.99	127.268	3.94265	4.76575	18.6404306039602+73.9384436846632i
1.08	133.429	4.30108	3.38132	-35.1746775468505-41.1056520092162i
1.17	98.5714	4.6595	3.82248	54.3685714675873+28.0100457735689i
1.26	138.411	5.01792	3.42422	34.26613632793-42.7492853749411i
1.35	132.054	5.37634	4.08456	-51.1086639606251+40.7297456306396i
1.44	136.714	5.73477	0.0892869	-1.42859000000044
1.53	133.286	6.09319	4.08456	-51.1086639606252-40.7297456306395i
1.62	112.393	6.45161	3.42422	34.2661363279301+42.749285374941i
1.71	122.196	6.81004	3.82248	54.3685714675872-28.0100457735691i
1.8	129.607	7.16846	3.38132	-35.1746775468504+41.1056520092163i
1.89	127.893	7.52688	4.76575	18.6404306039601-73.9384436846634i
1.98	141.161	7.8853	0.118515	1.74865331920164-0.733455814902653i
2.07	133.482	8.24373	4.82733	5.20864084786628+77.0614138196458i
2.16	117.75	8.60215	2.79278	-36.017827+26.4464129999999i
2.25	150.893	8.96057	6.30347	-97.6086258838368+25.3848105741801i
2.34	135.268	9.319	0.949244	9.74941530324929-11.6456504730527i
2.43	125.732	9.67742	5.15443	-72.1886974357723+39.8776777531455i
2.52	125.839	10.0358	1.99607	31.9246775468504+0.891418009216213i
2.61	144.446	10.3943	1.89311	-29.0096930620736+8.71259239945782i
2.7	133.161	10.7527	2.71268	-42.264084950381-9.87714128320902i
2.79	116.589	11.1111	2.1223	13.6980374228943-31.0713681408873i
E20
Time	Data	FFT Freq	FFT Mag	FFT Complex			Max
0	168.1	0	332.906	5326.50003			2.23069
0.09	171.875	0.358423	1.14771	1.05768452139447-18.3328184101524i
0.18	165.2	0.716846	1.5449	24.2469400130364+4.80438618393632i
0.27	166.8	1.07527	1.27068	-16.2711540653902+12.1899603197273i
0.36	162.225	1.43369	0.926323	9.9431890102491-10.9909068251573i
0.45	166.9	1.79211	1.19422	18.4674497804755-4.90425819472922i
0.54	172.25	2.15054	0.807587	12.4256335118826-3.54485366991519i
0.63	168.7	2.50896	2.23069	12.2533146986707-33.5216550793673i
0.72	161.975	2.86738	1.45615	-19.9250179999999+12.0750120000002i
0.81	166.85	3.22581	1.10636	16.0647288739617+7.43475644240192i
0.9	168.325	3.58423	0.710107	7.80176981941784+8.25958994150845i
0.99	168.625	3.94265	0.454624	-2.99683742147113+6.62796161552475i
1.08	163.05	4.30108	1.09761	0.856798989750865-17.5408348251572i
1.17	162.45	4.6595	1.76449	-22.0766356127032+17.5971128232128i
1.26	173.35	5.01792	1.88777	-8.47434334433682-28.99114620464i
1.35	168.475	5.37634	0.18146	2.90159322506234-0.10133019515149i
1.44	166.925	5.73477	1.24063	-19.850066
1.53	168.7	6.09319	0.18146	2.90159322506234+0.101330195151503i
1.62	165.8	6.45161	1.88777	-8.47434334433676+28.99114620464i
1.71	174.625	6.81004	1.76449	-22.0766356127033-17.5971128232128i
1.8	159.9	7.16846	1.09761	0.856798989750894+17.5408348251572i
1.89	164.4	7.52688	0.454624	-2.99683742147118-6.62796161552475i
1.98	161.175	7.8853	0.710107	7.8017698194178-8.25958994150844i
2.07	161.85	8.24373	1.10636	16.0647288739617-7.43475644240199i
2.16	164.05	8.60215	1.45615	-19.9250179999999-12.0750120000002i
2.25	164.5	8.96057	2.23069	12.2533146986708+33.5216550793672i
2.34	167.35	9.319	0.807587	12.4256335118826+3.54485366991519i
2.43	164.7	9.67742	1.19422	18.4674497804755+4.90425819472916i
2.52	170.475	10.0358	0.926323	9.94318901024911+10.9909068251573i
2.61	164.875	10.3943	1.27068	-16.2711540653902-12.1899603197273i
2.7	163.175	10.7527	1.5449	24.2469400130364-4.80438618393637i
2.79	168.85	11.1111	1.14771	1.05768452139455+18.3328184101524i
F02
Time	Data	FFT Freq	FFT Mag	FFT Complex			Max
0	63.5724	0	130.546	2088.737002			8.50971
0.09	42.0724	0.358423	3.39266	-53.5207291539611+9.0625982336347i
0.18	79.3816	0.716846	4.04393	58.419774605451+27.8134201672837i
0.27	70.6645	1.07527	1.49953	3.01625292550082+23.802146514448i
0.36	75.8618	1.43369	6.02022	-25.8599730573581-92.7872999160791i
0.45	48.8618	1.79211	5.1986	-79.3936177035496-24.8025067298973i
0.54	46.0329	2.15054	8.47463	-49.398596201487+126.275604556033i
0.63	49.7829	2.50896	3.89659	62.288802458913-2.65673688573273i
0.72	51.7237	2.86738	5.88475	-52.6118159999999+78.0855100000001i
0.81	93.7237	3.22581	0.42929	2.01745383752591-6.56567086582846i
0.9	75.7829	3.58423	5.61122	-10.4262908606442+89.1720202774247i
0.99	60.6908	3.94265	1.16522	0.270172415457154-18.6416194266877i
1.08	68.7961	4.30108	4.98597	-75.3109229426419-26.3136679160789i
1.17	41.0461	4.6595	2.0318	-16.1270589416304+28.2265354241333i
1.26	88.875	5.01792	8.50971	131.773520456681-34.2640441113247i
1.35	76.0132	5.37634	0.835147	12.2382761617442+5.36442986001475i
1.44	72.2237	5.73477	8.17681	130.828918
1.53	50.5263	6.09319	0.835147	12.2382761617442-5.3644298600148i
1.62	87.5592	6.45161	8.50971	131.773520456681+34.2640441113246i
1.71	79.6645	6.81004	2.0318	-16.1270589416304-28.2265354241333i
1.8	65.8092	7.16846	4.98597	-75.3109229426418+26.3136679160789i
1.89	58.9079	7.52688	1.16522	0.270172415457203+18.6416194266877i
1.98	60.0921	7.8853	5.61122	-10.4262908606443-89.1720202774245i
2.07	61.9539	8.24373	0.42929	2.01745383752597+6.56567086582844i
2.16	51.4803	8.60215	5.88475	-52.611816-78.0855100000001i
2.25	68.6908	8.96057	3.89659	62.2888024589131+2.65673688573253i
2.34	64.4934	9.319	8.47463	-49.3985962014873-126.275604556033i
2.43	65.5526	9.67742	5.1986	-79.3936177035494+24.8025067298975i
2.52	79.1184	10.0358	6.02022	-25.8599730573579+92.7872999160791i
2.61	46.6053	10.3943	1.49953	3.01625292550081-23.802146514448i
2.7	78.9803	10.7527	4.04393	58.4197746054509-27.8134201672839i
2.79	64.1974	11.1111	3.39266	-53.5207291539611-9.06259823363454i
F03
Time	Data	FFT Freq	FFT Mag	FFT Complex			Max
0	139.75	0	136.289	2180.62506			15.3435
0.09	27.55	0.358423	10.6497	159.385673119535-60.2549341811726i
0.18	59.8	0.716846	9.71743	73.7583191663003+136.8700563268i
0.27	76.1	1.07527	5.81429	90.0235974872285+23.4539007158616i
0.36	76.2	1.43369	11.6875	182.913636085959+38.8782704989983i
0.45	60	1.79211	6.24296	-52.5734241200107+84.9324582002985i
0.54	50.875	2.15054	12.6013	147.186321411638+137.793459941607i
0.63	69.575	2.50896	12.6234	140.128827367882+145.455978619235i
0.72	62.625	2.86738	15.3435	103.524964+222.599976i
0.81	93.575	3.22581	9.2786	-34.2395817649134+144.45513753154i
0.9	85.575	3.58423	1.99437	14.4402276988325+28.4557097022191i
0.99	63.475	3.94265	3.83167	61.3052927342935-0.427357775267268i
1.08	76.95	4.30108	3.24915	32.936219914041-40.2217055010016i
1.17	37.1	4.6595	13.3348	127.414031853513+171.134645067612i
1.26	73.15	5.01792	4.60945	60.7152277232298-41.8675979125877i
1.35	73.2	5.37634	5.49776	50.5555833224731+71.9849770584485i
1.44	72	5.73477	1.47343	-23.5748919999999
1.53	79.875	6.09319	5.49776	50.5555833224728-71.9849770584481i
1.62	24.325	6.45161	4.60945	60.7152277232299+41.8675979125879i
1.71	58.625	6.81004	13.3348	127.414031853513-171.134645067612i
1.8	35.9	7.16846	3.24915	32.936219914041+40.2217055010017i
1.89	48.25	7.52688	3.83167	61.3052927342934+0.427357775267382i
1.98	57.825	7.8853	1.99437	14.4402276988324-28.4557097022188i
2.07	77.55	8.24373	9.2786	-34.2395817649139-144.45513753154i
2.16	75.1	8.60215	15.3435	103.524964-222.599976i
2.25	45.625	8.96057	12.6234	140.128827367882-145.455978619235i
[truncated: 4,936 more rows]

## Sheet: David's Results2
A03
Time	Data	FFT Freq	FFT Mag	FFT Complex			Max
0	45.6945	0	328.449	5255.180634			29.863
0.09	182.278	0.358423	11.8437	111.777426239229-153.022110882299i
0.18	219.847	0.716846	7.56859	-100.318481959925+67.8292141060192i
0.27	150.444	1.07527	20.7422	53.8797799659856+327.472423692417i
0.36	137.722	1.43369	2.69902	-40.7317543186633-14.3459244490285i
0.45	188.639	1.79211	21.5619	-299.622217629244-171.009801995132i
0.54	118.653	2.15054	18.8133	-295.979264049931+54.818464212338i
0.63	215.681	2.50896	10.0579	-69.0236191273264-145.372171305863i
0.72	181.903	2.86738	10.8191	-106.972229-136.097137i
0.81	248.75	3.22581	15.191	-163.34880086311+179.980656140825i
0.9	201.806	3.58423	15.8814	-221.622646737041+124.303027338887i
0.99	162	3.94265	29.863	-473.016715070614-67.4931122365845i
1.08	86.2917	4.30108	8.11818	-45.7404136813366+121.570701550971i
1.17	206.236	4.6595	2.4308	-16.1363968816571-35.3873098025926i
1.26	116.639	5.01792	9.27851	-5.07936325310257+148.369197232568i
1.35	164.556	5.37634	16.7877	-48.0651206332626-264.267874689167i
1.44	158.639	5.73477	22.0599	-352.958344
1.53	130.625	6.09319	16.7877	-48.0651206332616+264.267874689167i
1.62	166.597	6.45161	9.27851	-5.07936325310283-148.369197232568i
1.71	160.764	6.81004	2.4308	-16.1363968816571+35.3873098025922i
1.8	167.486	7.16846	8.11818	-45.7404136813368-121.570701550971i
1.89	167.486	7.52688	29.863	-473.016715070614+67.4931122365858i
1.98	160.944	7.8853	15.8814	-221.622646737041-124.303027338887i
2.07	111.264	8.24373	15.191	-163.34880086311-179.980656140825i
2.16	178.181	8.60215	10.8191	-106.972229+136.097137i
2.25	155.319	8.96057	10.0579	-69.0236191273263+145.372171305863i
2.34	85.25	9.319	18.8133	-295.979264049931-54.8184642123378i
2.43	173.944	9.67742	21.5619	-299.622217629244+171.009801995133i
2.52	216.153	10.0358	2.69902	-40.7317543186633+14.3459244490285i
2.61	190.75	10.3943	20.7422	53.8797799659843-327.472423692417i
2.7	209.306	10.7527	7.56859	-100.318481959925-67.8292141060195i
2.79	195.333	11.1111	11.8437	111.77742623923+153.022110882298i
A06
Time	Data	FFT Freq	FFT Mag	FFT Complex			Max
0	48.5	0	142.539	2280.625			27.3346
0.09	33.25	0.358423	23.0994	159.82849091883-333.243849183661i
0.18	80.625	0.716846	6.30408	-91.7793066773163+41.8372088396258i
0.27	129.75	1.07527	6.01639	-62.5310668066297-73.1865794479655i
0.36	77.75	1.43369	11.1952	92.7851640818291+153.218145750508i
0.45	100.125	1.79211	6.06749	-86.2817547011044-44.4966495893044i
0.54	103.125	2.15054	18.1125	-96.1409431867464+273.388689974224i
0.63	88.875	2.50896	9.6396	-11.6553036625891+153.792524506204i
0.72	64.625	2.86738	8.09258	27.6249999999999-126.5i
0.81	181.5	3.22581	27.3346	-129.446153280078+417.757643505788i
0.9	54.625	3.58423	8.45943	-18.9622403797426+134.015953786034i
0.99	44.25	3.94265	5.86689	87.8770298006979+33.0037914629855i
1.08	64.125	4.30108	10.2835	1.21483591817094-164.531854249492i
1.17	84.75	4.6595	15.9769	-82.2860336999112+242.024539722979i
1.26	127.125	5.01792	4.11462	61.8824902438057+22.4644726514359i
1.35	32.375	5.37634	15.171	-177.505208569215-165.568052065421i
1.44	86.25	5.73477	4.86719	-77.875
1.53	67.5	6.09319	15.171	-177.505208569214+165.568052065422i
1.62	7.375	6.45161	4.11462	61.8824902438058-22.4644726514359i
1.71	8.375	6.81004	15.9769	-82.286033699912-242.024539722979i
1.8	66.625	7.16846	10.2835	1.21483591817115+164.531854249492i
1.89	64.5	7.52688	5.86689	87.8770298006975-33.0037914629857i
1.98	49.25	7.8853	8.45943	-18.9622403797429-134.015953786034i
2.07	21.125	8.24373	27.3346	-129.446153280079-417.757643505788i
2.16	106.375	8.60215	8.09258	27.6250000000001+126.5i
2.25	62.375	8.96057	9.6396	-11.6553036625898-153.792524506204i
2.34	46.375	9.319	18.1125	-96.140943186747-273.388689974224i
2.43	66.625	9.67742	6.06749	-86.2817547011044+44.4966495893041i
2.52	50.25	10.0358	11.1952	92.7851640818288-153.218145750508i
2.61	58.875	10.3943	6.01639	-62.5310668066297+73.1865794479655i
2.7	68.375	10.7527	6.30408	-91.7793066773164-41.837208839626i
2.79	135	11.1111	23.0994	159.828490918831+333.24384918366i
A08
Time	Data	FFT Freq	FFT Mag	FFT Complex			Max
0	178.556	0	368.499	5895.986268			19.2695
0.09	180.167	0.358423	4.16192	-41.8817931769877+51.771113021909i
0.18	172.194	0.716846	10.373	108.988662403345+125.166249066894i
0.27	174.806	1.07527	11.4034	35.2601695023279-179.01447169769i
0.36	201.194	1.43369	15.5592	-51.0668626686148+243.653823473309i
0.45	171.403	1.79211	3.68105	-58.4971025883358-6.8493085153993i
0.54	169.292	2.15054	5.12226	81.398359747936+9.54618151051255i
0.63	185.764	2.50896	4.45437	-41.4947227535414+57.9447643296731i
0.72	152.528	2.86738	3.52108	-41.1944880000001-38.4305099999999i
0.81	143.028	3.22581	13.8473	210.864575985312+67.9964569907558i
0.9	178.222	3.58423	2.08545	23.9262234356095-23.2573493184241i
0.99	206.861	3.94265	19.2695	-266.475475535478+155.071796739007i
1.08	176.417	4.30108	13.9179	-22.0165713313854-221.596054526691i
1.17	210.333	4.6595	5.80324	24.5782816391937+89.5397929549755i
1.26	250.153	5.01792	4.37925	64.964466413109+26.2516342379574i
1.35	176.403	5.37634	9.70404	-18.7985170724905+154.122469081251i
1.44	198.111	5.73477	12.4575	-199.319336
1.53	203.25	6.09319	9.70404	-18.7985170724909-154.122469081251i
1.62	125.264	6.45161	4.37925	64.9644664131089-26.2516342379574i
1.71	179.292	6.81004	5.80324	24.5782816391934-89.5397929549754i
1.8	150.569	7.16846	13.9179	-22.016571331385+221.596054526691i
1.89	205.264	7.52688	19.2695	-266.475475535479-155.071796739006i
1.98	232.347	7.8853	2.08545	23.9262234356096+23.2573493184242i
2.07	176.278	8.24373	13.8473	210.864575985312-67.9964569907565i
2.16	154.319	8.60215	3.52108	-41.1944880000001+38.4305099999999i
2.25	236.042	8.96057	4.45437	-41.4947227535416-57.9447643296732i
2.34	130.389	9.319	5.12226	81.3983597479359-9.54618151051258i
2.43	192.583	9.67742	3.68105	-58.4971025883357+6.84930851539924i
2.52	191.875	10.0358	15.5592	-51.0668626686151-243.653823473309i
2.61	193.556	10.3943	11.4034	35.2601695023283+179.014471697689i
2.7	186.903	10.7527	10.373	108.988662403345-125.166249066894i
2.79	212.625	11.1111	4.16192	-41.8817931769878-51.7711130219089i
A09
Time	Data	FFT Freq	FFT Mag	FFT Complex			Max
0	217.375	0	434.195	6947.125			22.2014
0.09	303.875	0.358423	3.15617	37.5438074294038+33.7726244481436i
0.18	147.625	0.716846	7.25214	-112.17629722548+29.6721285390114i
0.27	199.5	1.07527	5.81033	-92.6670166444324-7.44173882374292i
0.36	197.625	1.43369	16.4039	186.26587296526-184.908793104386i
0.45	244.75	1.79211	16.7399	267.77413713117+5.8581430728819i
0.54	212.75	2.15054	17.8774	276.456197162737+73.4166687582663i
0.63	243	2.50896	5.74536	-46.3557150863726-79.3819712517612i
0.72	216.625	2.86738	12.5971	201.375+8.5i
0.81	208.5	3.22581	13.8619	-219.921629144961-28.7307724714063i
0.9	235.625	3.58423	11.044	36.6862448333131-172.854452894224i
0.99	215	3.94265	22.2014	-285.114255832232-211.879714902246i
1.08	208.25	4.30108	9.23875	108.48412703474-100.408793104386i
1.17	220	4.6595	11.3502	-100.608827991863-151.187479122016i
1.26	170.25	5.01792	9.78023	-10.9661447705705-156.098993113479i
1.35	191.125	5.37634	13.3068	-187.650499860713-100.584059094645i
1.44	295.75	5.73477	6.83594	-109.375
1.53	185.5	6.09319	13.3068	-187.650499860713+100.584059094645i
1.62	188.375	6.45161	9.78023	-10.9661447705702+156.098993113479i
1.71	238.25	6.81004	11.3502	-100.608827991862+151.187479122016i
1.8	225.625	7.16846	9.23875	108.48412703474+100.408793104386i
1.89	205.5	7.52688	22.2014	-285.114255832232+211.879714902247i
1.98	179.25	7.8853	11.044	36.6862448333135+172.854452894224i
2.07	198.5	8.24373	13.8619	-219.921629144961+28.7307724714068i
2.16	249	8.60215	12.5971	201.375-8.5i
2.25	246.25	8.96057	5.74536	-46.3557150863729+79.3819712517612i
2.34	253.875	9.319	17.8774	276.456197162737-73.4166687582667i
2.43	268.125	9.67742	16.7399	267.77413713117-5.8581430728829i
2.52	199.875	10.0358	16.4039	186.26587296526+184.908793104386i
2.61	145.5	10.3943	5.81033	-92.6670166444326+7.44173882374314i
2.7	221	10.7527	7.25214	-112.17629722548-29.672128539011i
2.79	214.875	11.1111	3.15617	37.5438074294038-33.772624448144i
A12
Time	Data	FFT Freq	FFT Mag	FFT Complex			Max
0	58.7639	0	92.1207	1473.930694			22.075
0.09	51.8195	0.358423	8.57287	-96.9666641468529+97.0151310775384i
0.18	12.6389	0.716846	10.3202	87.4518574747173-140.063761031953i
0.27	43.2917	1.07527	11.0637	-18.0071688334866+176.101623153632i
0.36	99.3055	1.43369	15.9029	-163.900318295369-194.626549333324i
0.45	14.8611	1.79211	6.58754	72.9857559224708+76.0418630708671i
0.54	20.0695	2.15054	7.02895	-105.497758649859+38.9638324254497i
0.63	64.4445	2.50896	8.77359	66.6116174935193-123.56672227633i
0.72	11	2.86738	16.8123	264.902679+46.7499389999998i
0.81	49.1945	3.22581	4.16366	50.3980361797619-43.5669710554815i
0.9	50.2639	3.58423	20.3995	290.062075270596-149.651718987524i
0.99	30.0139	3.94265	5.76473	-91.5225892300482+11.4469509645786i
1.08	56.5278	4.30108	11.9212	-125.127267704631-143.959861333324i
1.17	33.125	4.6595	22.075	82.8545373586096+343.343828680465i
1.26	19.2917	5.01792	16.3315	-245.127138095455-90.5126884449263i
1.35	35.7361	5.37634	11.507	173.424307256026-61.8147520684916i
1.44	28.7917	5.73477	4.91058	-78.5693040000002
1.53	109.167	6.09319	11.507	173.424307256026+61.8147520684914i
1.62	5.25	6.45161	16.3315	-245.127138095455+90.5126884449269i
1.71	175.861	6.81004	22.075	82.8545373586087-343.343828680465i
1.8	86.9167	7.16846	11.9212	-125.127267704631+143.959861333324i
1.89	9.56946	7.52688	5.76473	-91.5225892300482-11.4469509645783i
1.98	45.6528	7.8853	20.3995	290.062075270596+149.651718987523i
2.07	9.40277	8.24373	4.16366	50.3980361797622+43.5669710554813i
2.16	69.8333	8.60215	16.8123	264.902679-46.7499389999998i
2.25	25.1945	8.96057	8.77359	66.6116174935197+123.56672227633i
2.34	52.7083	9.319	7.02895	-105.497758649859-38.9638324254493i
2.43	23.2917	9.67742	6.58754	72.9857559224709-76.0418630708673i
2.52	70.1528	10.0358	15.9029	-163.900318295369+194.626549333324i
2.61	71.8195	10.3943	11.0637	-18.0071688334872-176.101623153632i
2.7	10.5139	10.7527	10.3202	87.4518574747177+140.063761031953i
2.79	29.4583	11.1111	8.57287	-96.966664146853-97.0151310775381i
A13
Time	Data	FFT Freq	FFT Mag	FFT Complex			Max
0	206	0	396.492	6343.875			19.728
0.09	238	0.358423	11.746	42.8768552919993+182.97974912757i
0.18	188.875	0.716846	14.3448	-222.732119970872-55.3940063809787i
0.27	153.25	1.07527	9.11718	88.5640570511319+115.913247613099i
0.36	164.25	1.43369	2.11458	15.0842622740244-30.2846410715657i
0.45	187	1.79211	19.728	238.550876559877-206.705654599852i
0.54	214.25	2.15054	15.8093	-39.0557412125272-249.915264421544i
0.63	213.75	2.50896	13.3752	213.897197874384+6.74841456064062i
0.72	212	2.86738	10.6518	143.625-91.75i
0.81	246.125	3.22581	12.1601	-193.458746279069-20.6802247062806i
0.9	152.25	3.58423	8.34343	88.137739674741+100.262711480439i
0.99	147.75	3.94265	7.07645	34.1484325675589-107.950864956012i
1.08	222.875	4.30108	4.04194	28.1657377259756+58.2153589284343i
1.17	209.5	4.6595	13.0078	-171.856728567019+117.392387980828i
1.26	173.125	5.01792	8.23044	126.150121508657+37.7839695210034i
1.35	133.125	5.37634	13.8772	-173.721944498861+138.275460584538i
1.44	196.125	5.73477	11.7891	-188.625
1.53	149.875	6.09319	13.8772	-173.721944498861-138.275460584538i
1.62	215.25	6.45161	8.23044	126.150121508657-37.7839695210038i
1.71	235.125	6.81004	13.0078	-171.85672856702-117.392387980827i
1.8	200.875	7.16846	4.04194	28.1657377259755-58.2153589284343i
1.89	233.25	7.52688	7.07645	34.1484325675589+107.950864956012i
1.98	193.5	7.8853	8.34343	88.1377396747411-100.262711480439i
2.07	248.875	8.24373	12.1601	-193.45874627907+20.6802247062812i
2.16	202	8.60215	10.6518	143.625+91.75i
2.25	198.25	8.96057	13.3752	213.897197874383-6.74841456064136i
2.34	199.25	9.319	15.8093	-39.0557412125263+249.915264421544i
2.43	254.875	9.67742	19.728	238.550876559877+206.705654599851i
2.52	206.5	10.0358	2.11458	15.0842622740245+30.2846410715657i
2.61	217	10.3943	9.11718	88.5640570511315-115.913247613099i
2.7	130.5	10.7527	14.3448	-222.732119970871+55.3940063809795i
2.79	200.5	11.1111	11.746	42.8768552919986-182.97974912757i
A14
Time	Data	FFT Freq	FFT Mag	FFT Complex			Max
0	152.625	0	355.727	5691.625			26.0515
0.09	165.75	0.358423	10.6951	-71.2685431102172-155.574308430936i
0.18	180.25	0.716846	6.7778	-103.967706675096+30.8378856941093i
0.27	217.5	1.07527	23.7193	35.1590966637279-377.877420469261i
0.36	195.25	1.43369	26.0515	-409.659577619781+76.9529489816703i
0.45	224	1.79211	4.47516	70.5986917954695+11.9482529137813i
0.54	187.625	2.15054	10.9989	159.463531819401-74.4374588276256i
0.63	164.75	2.50896	4.03421	-64.5419990774839-0.83435237045402i
0.72	158.25	2.86738	5.67947	-20.625+88.5i
0.81	103.125	3.22581	8.6129	110.322721496556-82.5802297563143i
0.9	195.875	3.58423	7.61603	82.9974526715724+89.2211810906011i
0.99	244.125	3.94265	9.41872	-87.025923007156+123.031808149711i
1.08	217.625	4.30108	10.422	54.9095776197809+157.45294898167i
1.17	254.5	4.6595	9.73066	6.89198020845911-155.537985216865i
1.26	156.875	5.01792	13.0891	-202.993277815877-51.503474387664i
1.35	215.25	5.37634	9.19403	145.863975030643-19.0643058003314i
1.44	134.375	5.73477	13.7422	-219.875
1.53	145.25	6.09319	9.19403	145.863975030644+19.0643058003308i
1.62	133	6.45161	13.0891	-202.993277815877+51.5034743876644i
1.71	182.375	6.81004	9.73066	6.89198020845978+155.537985216866i
1.8	157.75	7.16846	10.422	54.9095776197808-157.45294898167i
1.89	203.375	7.52688	9.41872	-87.0259230071564-123.031808149711i
1.98	202.625	7.8853	7.61603	82.997452671572-89.2211810906013i
2.07	179.625	8.24373	8.6129	110.322721496556+82.580229756314i
2.16	144.875	8.60215	5.67947	-20.6250000000001-88.5i
2.25	179.125	8.96057	4.03421	-64.5419990774837+0.834352370454191i
2.34	200.125	9.319	10.9989	159.463531819402+74.4374588276251i
2.43	157.75	9.67742	4.47516	70.5986917954695-11.9482529137815i
2.52	196.875	10.0358	26.0515	-409.659577619781-76.95294898167i
2.61	158.5	10.3943	23.7193	35.1590966637292+377.877420469261i
2.7	121.875	10.7527	6.7778	-103.967706675096-30.8378856941091i
2.79	160.75	11.1111	10.6951	-71.2685431102166+155.574308430937i
A20
Time	Data	FFT Freq	FFT Mag	FFT Complex			Max
0	63	0	269.102	4305.625			34.2839
0.09	191.875	0.358423	23.0769	114.116126678577+351.153915148998i
0.18	71.5	0.716846	29.0058	-318.307648150397-337.731734271539i
0.27	64.75	1.07527	17.8491	-284.682625174721+22.6840354905799i
0.36	199	1.43369	34.2839	316.936304642311+447.716111717937i
0.45	197.5	1.79211	20.4402	-296.883927934789+137.174657588067i
0.54	135.875	2.15054	5.00751	-76.3163209604982-24.393590736769i
0.63	177.375	2.50896	7.40846	-73.4437218601901-93.0411709143202i
0.72	139.875	2.86738	22.2226	113.75-336.875i
0.81	150.25	3.22581	32.9897	-203.811057573611-486.899865647305i
0.9	71.875	3.58423	5.92617	-47.0143251088709-82.3422921845483i
0.99	12.125	3.94265	28.6841	-121.352573181441-442.611138644113i
1.08	107.375	4.30108	15.9375	-254.93630464231+5.71611171793722i
1.17	94.75	4.6595	14.7446	225.061695190569+70.7262331072567i
1.26	17.125	5.01792	19.4078	-306.361705780235-50.6804357193183i
1.35	235.625	5.37634	15.6221	233.996083855605-87.8767857351295i
1.44	113.875	5.73477	20.6953	-331.125
1.53	178.625	6.09319	15.6221	233.996083855605+87.8767857351281i
1.62	83.375	6.45161	19.4078	-306.361705780235+50.6804357193185i
1.71	134.875	6.81004	14.7446	225.06169519057-70.7262331072582i
1.8	99	7.16846	15.9375	-254.93630464231-5.71611171793651i
1.89	160.875	7.52688	28.6841	-121.352573181439+442.611138644112i
1.98	218.125	7.8853	5.92617	-47.0143251088709+82.3422921845479i
2.07	194.625	8.24373	32.9897	-203.811057573609+486.899865647305i
2.16	224	8.60215	22.2226	113.75+336.875i
2.25	164	8.96057	7.40846	-73.4437218601896+93.0411709143207i
2.34	131.125	9.319	5.00751	-76.3163209604979+24.3935907367688i
2.43	102.375	9.67742	20.4402	-296.883927934789-137.174657588066i
2.52	104.375	10.0358	34.2839	316.93630464231-447.716111717937i
2.61	189.75	10.3943	17.8491	-284.682625174721-22.6840354905789i
2.7	207.75	10.7527	29.0058	-318.307648150396+337.731734271539i
2.79	69	11.1111	23.0769	114.116126678576-351.153915148998i
A24
Time	Data	FFT Freq	FFT Mag	FFT Complex			Max
0	252.375	0	537.75	8604			37.9375
0.09	273	0.358423	31.2095	-77.390851435134-493.317735845329i
0.18	291.5	0.716846	22.6115	361.767500771507+3.48748200362127i
0.27	367.75	1.07527	17.0899	39.2801512639644-270.602936592569i
0.36	270	1.43369	14.2934	-191.644597488888+124.79252339471i
0.45	336.25	1.79211	24.3706	-376.213681325946+102.511739274328i
0.54	256.875	2.15054	8.93986	142.85033110606-7.32127429016509i
0.63	256.625	2.50896	8.42759	-115.414458629378-69.725978771644i
0.72	212.375	2.86738	1.46908	-20.5+11.5i
0.81	248.625	3.22581	9.13237	-45.2191245416919+138.944788586777i
0.9	336.625	3.58423	12.8862	156.337223053427+134.418318069749i
0.99	299.375	3.94265	16.4317	-253.908872617435-68.1968003908955i
1.08	297.5	4.30108	14.6183	230.144597488888-41.7074766052906i
1.17	331.125	4.6595	13.5746	212.955840699832-42.6938541552703i
1.26	265.375	5.01792	9.41098	9.54494506900724-150.272925636464i
1.35	323.125	5.37634	10.5773	-33.0890034142127+165.970653615613i
1.44	333.5	5.73477	37.9375	-607
1.53	289	6.09319	10.5773	-33.0890034142129-165.970653615613i
1.62	195.375	6.45161	9.41098	9.54494506900753+150.272925636464i
1.71	280.75	6.81004	13.5746	212.955840699833+42.6938541552694i
1.8	185.5	7.16846	14.6183	230.144597488888+41.7074766052902i
1.89	287.25	7.52688	16.4317	-253.908872617435+68.1968003908959i
1.98	258.875	7.8853	12.8862	156.337223053426-134.418318069749i
2.07	242.875	8.24373	9.13237	-45.2191245416922-138.944788586777i
2.16	205.875	8.60215	1.46908	-20.5-11.5i
2.25	248.625	8.96057	8.42759	-115.414458629377+69.7259787716441i
2.34	139.625	9.319	8.93986	142.850331106059+7.32127429016513i
2.43	266.25	9.67742	24.3706	-376.213681325947-102.511739274327i
2.52	231.875	10.0358	14.2934	-191.644597488888-124.792523394709i
2.61	283.125	10.3943	17.0899	39.2801512639652+270.602936592568i
2.7	265.25	10.7527	22.6115	361.767500771507-3.48748200362184i
2.79	271.75	11.1111	31.2095	-77.3908514351326+493.317735845329i
B03
Time	Data	FFT Freq	FFT Mag	FFT Complex			Max
0	220	0	451.539	7224.625			13.876
0.09	218.75	0.358423	10.3701	-151.185850273914+68.3585620291834i
0.18	237.125	0.716846	7.06844	10.7463213923147+112.583339746581i
0.27	182.875	1.07527	5.38668	-76.7124678413474-39.2858395849992i
0.36	181.25	1.43369	9.12982	127.20521279348+71.8147545195112i
0.45	213.875	1.79211	5.40387	59.8814713932695-62.3687560769847i
0.54	268	2.15054	5.49805	-61.8776101060064-62.5274190926546i
0.63	184	2.50896	13.876	125.806062344042-182.932312104493i
0.72	243.875	2.86738	6.53002	-65.375-81.5i
0.81	207.375	3.22581	12.7714	-154.587832972321+133.635088788995i
0.9	258.875	3.58423	7.69713	123.151996723646+0.704813954378775i
0.99	185.25	3.94265	7.76706	23.3169295300789+122.06596075113i
1.08	204.875	4.30108	12.2931	51.5447872065199+189.814754519511i
1.17	278.125	4.6595	10.7398	-98.2666329919949-140.965913170145i
1.26	248.625	5.01792	7.65109	-113.520708009954+45.8155727936153i
1.35	239.625	5.37634	8.18108	4.7483208121881+130.811172509409i
1.44	253.375	5.73477	12.8516	205.625
1.53	218.75	6.09319	8.18108	4.7483208121875-130.811172509409i
1.62	235.375	6.45161	7.65109	-113.520708009954-45.815572793615i
1.71	221.875	6.81004	10.7398	-98.2666329919944+140.965913170146i
1.8	236.375	7.16846	12.2931	51.5447872065196-189.814754519511i
1.89	202.875	7.52688	7.76706	23.3169295300785-122.06596075113i
1.98	204	7.8853	7.69713	123.151996723646-0.704813954379112i
2.07	268.375	8.24373	12.7714	-154.587832972322-133.635088788994i
2.16	239.875	8.60215	6.53002	-65.375+81.5i
2.25	220	8.96057	13.876	125.806062344042+182.932312104492i
2.34	243.25	9.319	5.49805	-61.8776101060063+62.5274190926548i
2.43	207.375	9.67742	5.40387	59.8814713932697+62.3687560769845i
2.52	245.25	10.0358	9.12982	127.20521279348-71.8147545195114i
2.61	235.75	10.3943	5.38668	-76.712467841347+39.2858395849994i
2.7	195	10.7527	7.06844	10.7463213923144-112.583339746582i
2.79	224.625	11.1111	10.3701	-151.185850273915-68.3585620291829i
B04
Time	Data	FFT Freq	FFT Mag	FFT Complex			Max
0	252.875	0	332.195	5315.125			22.7256
0.09	207.25	0.358423	8.17249	130.681328135628-4.53103354021457i
0.18	183.125	0.716846	17.9778	120.167383684694+261.341489075368i
0.27	129.125	1.07527	11.0237	124.504487403335-124.932757162219i
0.36	156.5	1.43369	14.9684	144.078656903985-191.308581272022i
0.45	162.75	1.79211	4.31293	32.6206541358431-60.8099136576769i
0.54	133.125	2.15054	9.91252	156.684250226932+24.5790153392496i
0.63	114.375	2.50896	16.8913	262.263289984932-65.2601224658672i
0.72	157.75	2.86738	10.3358	-104.25-128.375i
0.81	185.125	3.22581	9.97406	75.0179289656791-140.85335296319i
0.9	208.125	3.58423	1.11664	6.794411482633-16.5237984031359i
0.99	172.5	3.94265	7.18982	109.327703676273+35.7908222851827i
1.08	159	4.30108	11.4166	-167.578656903985+72.6914187279785i
1.17	178.375	4.6595	22.7256	207.817447054456-298.369340794026i
1.26	168.125	5.01792	14.3252	186.853954605741+132.738675332982i
1.35	206.375	5.37634	9.49693	101.767160643853+112.838416387796i
1.44	122.375	5.73477	0.210938	3.375
1.53	158.5	6.09319	9.49693	101.767160643853-112.838416387796i
1.62	193	6.45161	14.3252	186.853954605741-132.738675332982i
1.71	104.125	6.81004	22.7256	207.817447054457+298.369340794025i
1.8	154.875	7.16846	11.4166	-167.578656903986-72.6914187279783i
1.89	122.625	7.52688	7.18982	109.327703676273-35.7908222851829i
1.98	151.625	7.8853	1.11664	6.79441148263309+16.5237984031362i
2.07	199.375	8.24373	9.97406	75.0179289656796+140.85335296319i
2.16	99.875	8.60215	10.3358	-104.25+128.375i
2.25	221.25	8.96057	16.8913	262.263289984932+65.2601224658668i
2.34	172.625	9.319	9.91252	156.684250226932-24.5790153392497i
2.43	192	9.67742	4.31293	32.6206541358433+60.8099136576774i
2.52	174.25	10.0358	14.9684	144.078656903986+191.308581272021i
2.61	156.25	10.3943	11.0237	124.504487403336+124.932757162219i
2.7	172	10.7527	17.9778	120.167383684693-261.341489075368i
2.79	145.875	11.1111	8.17249	130.681328135628+4.53103354021487i
B08
Time	Data	FFT Freq	FFT Mag	FFT Complex			Max
0	81.625	0	161.398	2582.375			30.814
0.09	182.625	0.358423	15.5225	226.879052602387+101.038731892178i
0.18	118.375	0.716846	30.814	250.352792203969-424.730874605706i
0.27	121.5	1.07527	8.58038	-108.629627681423+83.946855610541i
0.36	76.125	1.43369	19.294	-132.908085182071-278.628278106444i
0.45	107.625	1.79211	14.1906	227.033954166319-2.69218723087083i
0.54	107.25	2.15054	25.9976	43.7120325231131-413.65853580976i
0.63	83.75	2.50896	6.00802	-33.5161544339921+90.0962369183991i
0.72	74.75	2.86738	7.95954	-83.2500000000001-96.375i
0.81	10.625	3.22581	13.0778	63.6944507101187-199.315527747218i
0.9	21.75	3.58423	11.3903	40.2827636568439+177.737630709918i
0.99	45.375	3.94265	9.77997	-154.33382119204-25.8247463296848i
1.08	93.875	4.30108	5.56954	75.1580851820706-47.8782781064444i
1.17	47.875	4.6595	10.5789	-168.771821791951+12.8724313665645i
1.26	25.375	5.01792	17.8239	-160.347588383927-235.834708086028i
1.35	13.25	5.37634	6.33104	-93.3560323794176-39.3148979186001i
1.44	86.75	5.73477	2.85156	45.625
1.53	104.875	6.09319	6.33104	-93.3560323794174+39.3148979186004i
1.62	154.625	6.45161	17.8239	-160.347588383927+235.834708086029i
1.71	156.5	6.81004	10.5789	-168.771821791951-12.8724313665642i
1.8	34.625	7.16846	5.56954	75.1580851820709+47.878278106444i
1.89	98.25	7.52688	9.77997	-154.33382119204+25.8247463296853i
1.98	107	7.8853	11.3903	40.2827636568433-177.737630709918i
2.07	26.75	8.24373	13.0778	63.6944507101189+199.315527747217i
2.16	50.125	8.60215	7.95954	-83.2499999999999+96.375i
2.25	64	8.96057	6.00802	-33.5161544339926-90.0962369183989i
2.34	112.25	9.319	25.9976	43.7120325231138+413.658535809759i
2.43	64.125	9.67742	14.1906	227.033954166319+2.6921872308701i
2.52	117.5	10.0358	19.294	-132.90808518207+278.628278106444i
2.61	66.5	10.3943	8.58038	-108.629627681423-83.9468556105408i
2.7	52	10.7527	30.814	250.35279220397+424.730874605706i
2.79	74.75	11.1111	15.5225	226.879052602387-101.038731892178i
B12
Time	Data	FFT Freq	FFT Mag	FFT Complex			Max
0	56.75	0	194.758	3116.125			33.7578
0.09	54.375	0.358423	26.5933	-279.637101947123-320.697637074512i
0.18	109.875	0.716846	21.7224	-347.544603285203-3.17934553295265i
0.27	75.75	1.07527	3.99149	-3.41954822330199+63.7721598513768i
0.36	78.5	1.43369	3.13283	41.1972221513642-28.554085374294i
0.45	48.875	1.79211	3.91875	49.1707286323396+38.9040451085068i
0.54	208	2.15054	9.65254	13.9351318085228-153.81059973779i
0.63	154.375	2.50896	18.1678	-189.921644927614-220.062142921304i
0.72	101	2.86738	17.0176	-146.125+229.75i
0.81	127.5	3.22581	3.16744	-29.7639500977768+41.018028429763i
0.9	159.375	3.58423	16.0715	148.985854604683+209.585260409569i
0.99	123.75	3.94265	10.7454	-43.597160492032-166.307379224955i
1.08	173.75	4.30108	10.9334	-67.6972221513643-161.304085374294i
1.17	44	4.6595	8.47628	-67.0080065834876+117.910284295151i
1.26	120.5	5.01792	8.95236	143.123616871997+5.7165146144054i
1.35	80.625	5.37634	11.5602	-141.823316361005+118.732083053792i
1.44	145	5.73477	33.7578	540.125
1.53	34.625	6.09319	11.5602	-141.823316361006-118.732083053792i
1.62	120.75	6.45161	8.95236	143.123616871997-5.71651461440578i
1.71	115.625	6.81004	8.47628	-67.0080065834881-117.910284295151i
1.8	90.75	7.16846	10.9334	-67.6972221513641+161.304085374294i
1.89	67.25	7.52688	10.7454	-43.5971604920315+166.307379224955i
1.98	120.75	7.8853	16.0715	148.985854604682-209.585260409569i
2.07	84.75	8.24373	3.16744	-29.7639500977768-41.0180284297634i
2.16	111.125	8.60215	17.0176	-146.125-229.75i
2.25	100.875	8.96057	18.1678	-189.921644927613+220.062142921304i
2.34	70.375	9.319	9.65254	13.9351318085235+153.81059973779i
2.43	78.625	9.67742	3.91875	49.1707286323397-38.9040451085072i
2.52	84.125	10.0358	3.13283	41.1972221513642+28.554085374294i
2.61	51.625	10.3943	3.99149	-3.41954822330215-63.7721598513768i
2.7	77.5	10.7527	21.7224	-347.544603285203+3.1793455329536i
2.79	45.375	11.1111	26.5933	-279.637101947121+320.697637074512i
B18
Time	Data	FFT Freq	FFT Mag	FFT Complex			Max
0	118.279	0	300.401	4806.41339			11.3697
0.09	151.827	0.358423	11.3697	-181.40314139368-13.6502871183876i
0.18	146.115	0.716846	5.68486	55.8192768523665-71.815978792139i
0.27	162.269	1.07527	6.27225	-98.6531999994023-18.4084958120077i
0.36	141.058	1.43369	0.958986	-6.49267004127177+13.9024031246295i
0.45	157.894	1.79211	6.86585	-74.3858962681808-80.8365854202074i
0.54	128.529	2.15054	8.11065	8.00070483740621-129.523501059703i
0.63	157.673	2.50896	8.1161	-76.6134701978378+104.849240916825i
0.72	180.731	2.86738	7.78453	121.057678+29.2979719999998i
0.81	129.096	3.22581	5.86923	-33.9215928217119-87.5670593070675i
0.9	120.413	3.58423	2.69063	-38.6329370337182+18.9948666614968i
0.99	150.077	3.94265	6.58593	-20.9182839953347+103.277808593353i
1.08	174.356	4.30108	1.18513	-14.2572059587283-12.5016528753703i
1.17	149.154	4.6595	3.07905	48.9562622276871-5.50451823373057i
1.26	149.231	5.01792	6.82201	-108.725372656055-9.64380307093872i
1.35	168.087	5.37634	8.7605	-107.675909551541-89.7384277775643i
1.44	186.356	5.73477	2.13762	34.2019660000001
1.53	181.231	6.09319	8.7605	-107.67590955154+89.7384277775644i
1.62	154.644	6.45161	6.82201	-108.725372656055+9.64380307093894i
1.71	145.452	6.81004	3.07905	48.9562622276871+5.50451823373025i
1.8	168.413	7.16846	1.18513	-14.2572059587283+12.5016528753703i
1.89	137.779	7.52688	6.58593	-20.9182839953349-103.277808593354i
1.98	182.769	7.8853	2.69063	-38.6329370337183-18.9948666614969i
2.07	140.49	8.24373	5.86923	-33.9215928217115+87.5670593070673i
2.16	144.788	8.60215	7.78453	121.057678-29.2979719999998i
2.25	128.173	8.96057	8.1161	-76.6134701978379-104.849240916826i
2.34	147.038	9.319	8.11065	8.00070483740641+129.523501059703i
2.43	144.433	9.67742	6.86585	-74.3858962681804+80.8365854202074i
2.52	156.702	10.0358	0.958986	-6.49267004127179-13.9024031246295i
2.61	143.25	10.3943	6.27225	-98.6531999994021+18.4084958120079i
2.7	120.885	10.7527	5.68486	55.8192768523666+71.8159787921389i
2.79	139.221	11.1111	11.3697	-181.40314139368+13.650287118388i
B21
Time	Data	FFT Freq	FFT Mag	FFT Complex			Max
0	201.15	0	290.473	4647.574952			18.0155
0.09	175.05	0.358423	10.9616	125.220780344677+122.800407062072i
0.18	137.825	0.716846	10.7604	39.5924861407023+167.552484916663i
0.27	101.825	1.07527	6.99015	107.550322066411+30.6865463024838i
0.36	115.25	1.43369	18.0155	265.814110716842-111.489879537813i
0.45	126.05	1.79211	13.3451	207.231943960455+51.4455878819247i
0.54	129.75	2.15054	4.73943	31.7961543765925+68.8427962252129i
0.63	145.225	2.50896	12.2912	146.790457988239-130.870994117473i
0.72	128.9	2.86738	4.39761	62.049988+33.1750480000001i
0.81	155.375	3.22581	4.76162	-60.1836346972844+46.714325241072i
0.9	179.3	3.58423	8.66078	132.669498083544+40.0140566750225i
0.99	114.85	3.94265	7.15643	-95.8842642512522-62.586810400535i
1.08	134.3	4.30108	10.6962	-12.1141587168419+170.710072462187i
1.17	155.85	4.6595	3.19114	-44.3650017470338+25.2721862776111i
1.26	118.45	5.01792	4.96957	-15.558138600838-77.9762066335274i
1.35	150.625	5.37634	5.51196	53.6393963357892+70.0037646782039i
1.44	146.15	5.73477	6.20469	-99.2750239999996
1.53	121.5	6.09319	5.51196	53.6393963357888-70.0037646782039i
1.62	137.3	6.45161	4.96957	-15.558138600838+77.9762066335276i
1.71	178.35	6.81004	3.19114	-44.3650017470339-25.2721862776108i
1.8	117.975	7.16846	10.6962	-12.1141587168423-170.710072462187i
1.89	127.725	7.52688	7.15643	-95.8842642512522+62.5868104005355i
1.98	99.65	7.8853	8.66078	132.669498083544-40.0140566750227i
2.07	167	8.24373	4.76162	-60.1836346972847-46.7143252410716i
2.16	171.275	8.60215	4.39761	62.049988-33.1750480000001i
2.25	171.8	8.96057	12.2912	146.790457988239+130.870994117473i
2.34	169.15	9.319	4.73943	31.7961543765923-68.8427962252128i
2.43	147.025	9.67742	13.3451	207.231943960455-51.4455878819251i
2.52	153.1	10.0358	18.0155	265.814110716842+111.489879537813i
2.61	136.775	10.3943	6.99015	107.550322066411-30.686546302484i
2.7	134.625	10.7527	10.7604	39.5924861407019-167.552484916663i
2.79	198.4	11.1111	10.9616	125.220780344676-122.800407062072i
B22
Time	Data	FFT Freq	FFT Mag	FFT Complex			Max
0	111.625	0	509.039	8144.625			41.5234
0.09	270.625	0.358423	30.5756	-475.035284058324+116.905291729072i
0.18	291.375	0.716846	7.67032	11.8548947621804-122.151189561685i
0.27	221.5	1.07527	24.8503	-163.813856525096+362.291131618556i
0.36	168.875	1.43369	41.5234	-517.185794773342-417.028372646398i
0.45	372	1.79211	5.49064	-55.6750282555346-67.9556355827262i
0.54	165.75	2.15054	21.2316	-304.375888269213-150.849395790811i
0.63	217.625	2.50896	14.3175	-20.6377702303384-228.149229550002i
0.72	245.5	2.86738	33.7151	14.3749999999997-539.25i
0.81	322.375	3.22581	23.1599	-368.129698268381+42.3506979829647i
0.9	228.125	3.58423	34.1388	-519.366039052289+169.163690352375i
0.99	265.75	3.94265	28.8729	-432.195017356769-163.158833632815i
1.08	269	4.30108	34.4205	529.685794773341-150.7783726464i
1.17	270.375	4.6595	11.5208	-159.24041269274+92.8507767911187i
1.26	289.125	5.01792	38.9087	530.88703255932-325.138103418499i
1.35	116.125	5.37634	25.3872	-340.272932612817-221.831937515308i
1.44	363.5	5.73477	2.14844	-34.375
1.53	235.25	6.09319	25.3872	-340.272932612816+221.831937515309i
1.62	378.125	6.45161	38.9087	530.887032559322+325.138103418498i
1.71	367.875	6.81004	11.5208	-159.24041269274-92.8507767911191i
1.8	272.875	7.16846	34.4205	529.685794773342+150.778372646398i
1.89	351.125	7.52688	28.8729	-432.195017356768+163.158833632816i
1.98	195.625	7.8853	34.1388	-519.366039052289-169.163690352374i
2.07	152.375	8.24373	23.1599	-368.129698268381-42.3506979829644i
2.16	299.875	8.60215	33.7151	14.3750000000003+539.25i
2.25	244.25	8.96057	14.3175	-20.637770230338+228.149229550002i
2.34	179.125	9.319	21.2316	-304.375888269212+150.849395790812i
2.43	317.875	9.67742	5.49064	-55.6750282555342+67.9556355827257i
2.52	303.5	10.0358	41.5234	-517.185794773341+417.0283726464i
2.61	248.375	10.3943	24.8503	-163.813856525097-362.291131618556i
2.7	293.125	10.7527	7.67032	11.8548947621808+122.151189561685i
2.79	116	11.1111	30.5756	-475.035284058324-116.905291729072i
B23
Time	Data	FFT Freq	FFT Mag	FFT Complex			Max
0	243.663	0	456.364	7301.817198			25.944
0.09	286.837	0.358423	4.15469	37.5210628675298-54.8734750168108i
0.18	248.106	0.716846	6.3395	-66.5827469543612-76.5192075969462i
0.27	247.74	1.07527	16.7603	-110.793006783798-244.207589697976i
0.36	217.846	1.43369	8.363	62.3671731051872-118.384690550405i
0.45	266.75	1.79211	11.4712	45.5898311993105-177.786922183437i
0.54	186.721	2.15054	13.2242	-45.5305833953574-206.630127088537i
0.63	269.942	2.50896	8.56575	-83.6335699644227-108.57576955304i
0.72	231.692	2.86738	25.6518	393.221223-117.596037i
0.81	241.673	3.22581	14.8545	-232.216471952497-50.6329778624721i
0.9	173.413	3.58423	9.12535	106.286410877317-100.104011390797i
0.99	224.548	3.94265	15.6757	-250.781806969963-3.8317037279828i
1.08	238.587	4.30108	17.6137	175.286696894812-220.673142550406i
1.17	267.779	4.6595	9.76424	124.332922687329+94.5962381264164i
1.26	197.49	5.01792	6.93144	22.4421514724009-108.608695899207i
1.35	199.413	5.37634	25.944	48.05794291651-412.312785957304i
1.44	296.404	5.73477	2.76743	44.2788080000005
1.53	228.183	6.09319	25.944	48.0579429165114+412.312785957303i
1.62	146.394	6.45161	6.93144	22.4421514724013+108.608695899206i
1.71	251.087	6.81004	9.76424	124.332922687329-94.5962381264172i
1.8	243.404	7.16846	17.6137	175.286696894813+220.673142550405i
1.89	174.99	7.52688	15.6757	-250.781806969962+3.83170372798344i
1.98	251.894	7.8853	9.12535	106.286410877317+100.104011390797i
2.07	190.827	8.24373	14.8545	-232.216471952497+50.6329778624724i
2.16	304.221	8.60215	25.6518	393.221223+117.596037i
2.25	219.875	8.96057	8.56575	-83.6335699644226+108.57576955304i
2.34	226.471	9.319	13.2242	-45.5305833953568+206.630127088537i
2.43	234.317	9.67742	11.4712	45.5898311993111+177.786922183437i
2.52	257.317	10.0358	8.363	62.3671731051875+118.384690550406i
2.61	187.096	10.3943	16.7603	-110.793006783798+244.207589697977i
2.7	209.423	10.7527	6.3395	-66.5827469543608+76.5192075969466i
2.79	137.712	11.1111	4.15469	37.5210628675302+54.8734750168109i
C04
Time	Data	FFT Freq	FFT Mag	FFT Complex			Max
0	192.125	0	328.422	5254.75			22.7893
0.09	213.75	0.358423	22.7893	361.686603395697-46.2255345608933i
0.18	201.125	0.716846	3.56888	-56.580041416111-7.70367389073608i
0.27	189.75	1.07527	11.4049	115.875842157374-140.965174366823i
0.36	181.75	1.43369	14.0667	103.436336368202-199.890764646288i
0.45	164.375	1.79211	5.10696	81.6569852659978-2.97988971692056i
0.54	156.125	2.15054	6.28446	-45.4370077640192+89.6997564397925i
0.63	162	2.50896	2.76057	44.0325106888447+3.47053832657609i
0.72	154.75	2.86738	8.75169	2.74999999999992-140i
0.81	187.875	3.22581	15.5658	70.7617999699562+238.789162479838i
0.9	194.5	3.58423	12.4291	-197.89209555715-19.6546897851677i
0.99	127.625	3.94265	7.15448	53.5617327586058-101.167674068743i
1.08	172.75	4.30108	13.9554	-222.186336368203-22.1407646462878i
1.17	128.375	4.6595	10.4211	129.394292529729-105.159055373056i
1.26	177.5	5.01792	9.80846	142.40914473728+65.9418798843033i
1.35	112.25	5.37634	15.8351	-252.969766766203+14.0869929379602i
1.44	116.625	5.73477	14.5156	232.25
1.53	139.5	6.09319	15.8351	-252.969766766204-14.0869929379591i
1.62	189.625	6.45161	9.80846	142.40914473728-65.9418798843037i
1.71	67	6.81004	10.4211	129.394292529729+105.159055373056i
1.8	199.25	7.16846	13.9554	-222.186336368203+22.140764646288i
1.89	142.375	7.52688	7.15448	53.5617327586059+101.167674068743i
1.98	132	7.8853	12.4291	-197.89209555715+19.6546897851682i
2.07	148.375	8.24373	15.5658	70.7617999699552-238.789162479838i
2.16	193.375	8.60215	8.75169	2.75000000000008+140i
2.25	218.5	8.96057	2.76057	44.0325106888443-3.47053832657613i
2.34	144.375	9.319	6.28446	-45.4370077640193-89.6997564397925i
2.43	190.125	9.67742	5.10696	81.6569852659977+2.97988971692048i
2.52	162.5	10.0358	14.0667	103.436336368203+199.890764646288i
2.61	130.875	10.3943	11.4049	115.875842157374+140.965174366823i
2.7	175.125	10.7527	3.56888	-56.5800414161111+7.7036738907361i
2.79	188.5	11.1111	22.7893	361.686603395697+46.2255345608923i
C07
Time	Data	FFT Freq	FFT Mag	FFT Complex			Max
0	131.5	0	199.672	3194.75			21.9937
0.09	70.75	0.358423	5.7454	19.0788318877324+89.9246950807781i
0.18	122.5	0.716846	2.13555	29.4061406500709-17.4006525384682i
0.27	80.75	1.07527	5.08196	-75.0685411747306+31.2451647970681i
0.36	80.875	1.43369	2.2553	-35.3574945521653-7.20799961555358i
0.45	93.875	1.79211	21.9937	349.900229121903-37.4536219411162i
0.54	118.375	2.15054	8.24215	-111.371505351695-70.6204690889451i
0.63	119.375	2.50896	4.38556	67.2615207902007+19.989263543709i
0.72	96.875	2.86738	7.91275	37.2500000000001+121i
0.81	92.125	3.22581	5.03532	-36.7287800229909+71.7059003103693i
0.9	28	3.58423	1.82277	-29.0934837526353-2.03237397232093i
0.99	106.875	3.94265	14.85	159.460461408277+176.143345898386i
1.08	96.875	4.30108	2.24317	20.8574945521652-29.2079996155536i
1.17	118.75	4.6595	13.2769	32.7193043051629+209.895650133414i
1.26	117.25	5.01792	7.245	-57.4411515457402+100.687442578156i
1.35	91.75	5.37634	12.1745	166.376973684446-101.305150655718i
1.44	46.125	5.73477	3.82812	-61.25
1.53	126.375	6.09319	12.1745	166.376973684446+101.305150655718i
1.62	92.375	6.45161	7.245	-57.4411515457405-100.687442578156i
1.71	146.625	6.81004	13.2769	32.7193043051623-209.895650133413i
1.8	127.625	7.16846	2.24317	20.8574945521653+29.2079996155536i
1.89	69.5	7.52688	14.85	159.460461408277-176.143345898386i
1.98	82.125	7.8853	1.82277	-29.0934837526353+2.03237397232084i
2.07	89.375	8.24373	5.03532	-36.7287800229911-71.705900310369i
2.16	122.875	8.60215	7.91275	37.2499999999999-121i
2.25	84	8.96057	4.38556	67.2615207902005-19.9892635437091i
2.34	134	9.319	8.24215	-111.371505351695+70.6204690889452i
2.43	119.375	9.67742	21.9937	349.900229121903+37.4536219411153i
2.52	99.25	10.0358	2.2553	-35.3574945521652+7.20799961555364i
2.61	98.125	10.3943	5.08196	-75.0685411747306-31.2451647970676i
2.7	70.125	10.7527	2.13555	29.4061406500709+17.4006525384681i
2.79	120.375	11.1111	5.7454	19.0788318877323-89.9246950807781i
C09
Time	Data	FFT Freq	FFT Mag	FFT Complex			Max
0	193.75	0	225.625	3610			34.4057
0.09	133.75	0.358423	12.8672	-12.8103284570247+205.476505892885i
0.18	114.5	0.716846	13.2468	-12.3614763100027+211.587884732804i
0.27	6.75	1.07527	7.58251	112.295123011857+45.9170835113513i
0.36	48.125	1.43369	34.4057	546.528372646399+65.9363363682023i
0.45	77.25	1.79211	16.5371	253.586293575713-75.5235655297005i
0.54	72.375	2.15054	3.73082	-27.5106243086614-52.9758589616377i
0.63	178.375	2.50896	19.814	198.849461296138-246.907341746726i
0.72	120	2.86738	6.52998	-9.99999999999994+104i
0.81	85.75	3.22581	12.5758	187.425106692192+73.2007915935802i
0.9	163.5	3.58423	8.47201	-133.218190587064-25.0458173011917i
0.99	64.25	3.94265	14.3828	-180.055797852635-143.308398634032i
1.08	80.625	4.30108	16.2848	-21.2783726463984+259.686336368203i
1.17	106.5	4.6595	15.5032	221.77310065972+111.11365407147i
1.26	133.25	5.01792	7.5986	-87.9097087942723-83.9820736067499i
1.35	170.375	5.37634	11.613	123.93704107404-138.433957102357i
1.44	80.625	5.73477	16.9688	271.5
1.53	100	6.09319	11.613	123.93704107404+138.433957102357i
1.62	135.25	6.45161	7.5986	-87.9097087942722+83.9820736067499i
1.71	108.875	6.81004	15.5032	221.77310065972-111.113654071471i
1.8	87.125	7.16846	16.2848	-21.2783726463991-259.686336368202i
1.89	87.125	7.52688	14.3828	-180.055797852635+143.308398634033i
1.98	118.25	7.8853	8.47201	-133.218190587063+25.0458173011919i
2.07	111.375	8.24373	12.5758	187.425106692192-73.2007915935806i
2.16	219.625	8.60215	6.52998	-10.0000000000001-104i
2.25	114.625	8.96057	19.814	198.849461296138+246.907341746726i
2.34	122.875	9.319	3.73082	-27.5106243086614+52.9758589616376i
2.43	105.5	9.67742	16.5371	253.586293575713+75.5235655297001i
2.52	135.5	10.0358	34.4057	546.528372646399-65.936336368203i
2.61	77.625	10.3943	7.58251	112.295123011857-45.917083511351i
2.7	115.375	10.7527	13.2468	-12.3614763100031-211.587884732804i
2.79	141.125	11.1111	12.8672	-12.810328457025-205.476505892885i
C11
Time	Data	FFT Freq	FFT Mag	FFT Complex			Max
0	133.875	0	174.156	2786.5			29.6153
0.09	129.375	0.358423	13.5483	200.959238753239+81.2772066633815i
0.18	127	0.716846	20.9166	302.781601061825-142.56282082038i
0.27	109.75	1.07527	28.7855	-11.3172120441727+460.428388347107i
0.36	17.25	1.43369	29.6153	193.066202090034-432.728891488805i
0.45	78.375	1.79211	7.48925	64.6225743688889-100.909237173221i
0.54	63.25	2.15054	4.9039	73.8477685363347+26.5114572083753i
0.63	125.375	2.50896	10.8592	-82.3105365104646-153.013688817358i
0.72	56.375	2.86738	4.2993	-49.875+47.375i
0.81	109.625	3.22581	7.85066	-48.7195450886492+115.777375472804i
0.9	138	3.58423	9.86	128.26440682561+91.850291973207i
0.99	19.75	3.94265	10.6775	60.896600712669-159.618661724165i
1.08	54.875	4.30108	16.954	23.1837979099662+270.271108511195i
1.17	10.5	4.6595	12.2442	140.734111825687+136.284368229506i
1.26	8.375	5.01792	12.1944	-43.3937764237702-190.223986055548i
1.35	100.5	5.37634	5.10611	-80.865232017196+11.6336753868881i
1.44	103.375	5.73477	15.3906	-246.25
1.53	123.25	6.09319	5.10611	-80.8652320171962-11.6336753868877i
1.62	132.5	6.45161	12.1944	-43.3937764237698+190.223986055548i
1.71	152	6.81004	12.2442	140.734111825686-136.284368229507i
1.8	94.125	7.16846	16.954	23.1837979099657-270.271108511195i
1.89	97.125	7.52688	10.6775	60.8966007126696+159.618661724165i
1.98	10.375	7.8853	9.86	128.26440682561-91.8502919732071i
2.07	35.625	8.24373	7.85066	-48.7195450886494-115.777375472803i
2.16	65.5	8.60215	4.2993	-49.875-47.375i
2.25	63.75	8.96057	10.8592	-82.3105365104643+153.013688817358i
2.34	108.25	9.319	4.9039	73.8477685363344-26.5114572083752i
2.43	108.125	9.67742	7.48925	64.622574368889+100.909237173221i
2.52	84.75	10.0358	29.6153	193.066202090034+432.728891488805i
2.61	122.5	10.3943	28.7855	-11.3172120441743-460.428388347106i
2.7	72.25	10.7527	20.9166	302.781601061825+142.56282082038i
2.79	130.75	11.1111	13.5483	200.959238753239-81.2772066633824i
C12
Time	Data	FFT Freq	FFT Mag	FFT Complex			Max
0	150.208	0	287.655	4602.486298			34.7822
0.09	135.792	0.358423	15.3218	183.795418653483+162.225630252735i
0.18	120.597	0.716846	28.9844	161.856712026913+434.587749239381i
0.27	123.681	1.07527	20.6651	-322.162202864324-74.4001458496471i
0.36	87.3333	1.43369	21.0624	332.201276855751+56.6562307052488i
0.45	215.861	1.79211	4.69686	10.5992370971133+74.3985201605174i
0.54	42.3889	2.15054	12.4697	198.759353076253+17.3536078482031i
0.63	153.694	2.50896	18.0969	103.609339646278+270.379269821925i
0.72	191.444	2.86738	22.3743	73.3055120000002+350.402648i
0.81	75.8889	3.22581	16.9252	-249.997661675717-104.092115951658i
0.9	106.764	3.58423	23.4829	-345.965255253716-146.553923976099i
0.99	161.75	3.94265	26.3864	-226.289886319797+356.414099556049i
1.08	118.153	4.30108	3.54902	56.4098671442493-6.51051729475105i
1.17	140.278	4.6595	10.49	153.882960522388-67.0100315536543i
1.26	145.375	5.01792	34.7822	-140.92864184945-538.375326584922i
1.35	211.875	5.37634	23.608	374.117970940576-52.0933886203861i
1.44	146.764	5.73477	32.638	-522.208282
1.53	241.556	6.09319	23.608	374.117970940577+52.0933886203852i
1.62	31.7361	6.45161	34.7822	-140.928641849449+538.375326584922i
1.71	168.986	6.81004	10.49	153.882960522389+67.010031553654i
1.8	27.1389	7.16846	3.54902	56.4098671442492+6.51051729475135i
1.89	94.9167	7.52688	26.3864	-226.289886319797-356.414099556048i
1.98	96.0139	7.8853	23.4829	-345.965255253716+146.5539239761i
2.07	198.069	8.24373	16.9252	-249.997661675717+104.092115951659i
2.16	137.097	8.60215	22.3743	73.3055119999998-350.402648i
2.25	139.639	8.96057	18.0969	103.609339646277-270.379269821925i
2.34	216.819	9.319	12.4697	198.759353076252-17.3536078482035i
2.43	216.153	9.67742	4.69686	10.5992370971131-74.3985201605176i
2.52	198.583	10.0358	21.0624	332.20127685575-56.656230705249i
2.61	62.0417	10.3943	20.6651	-322.162202864324+74.4001458496477i
2.7	223.722	10.7527	28.9844	161.856712026912-434.587749239381i
2.79	222.167	11.1111	15.3218	183.795418653482-162.225630252736i
C16
Time	Data	FFT Freq	FFT Mag	FFT Complex			Max
0	186.375	0	345.768	5532.291656			18.5129
0.09	160.917	0.358423	10.5354	146.244152529938+83.8282615976607i
0.18	149.375	0.716846	5.80899	77.5625412533847+51.2115635910008i
0.27	197.792	1.07527	8.99773	-101.589399970807-102.005643804632i
0.36	193.292	1.43369	3.27219	21.8172294712097+47.5926219751611i
0.45	195.583	1.79211	11.0646	4.83989479588317+176.966977968574i
0.54	151.333	2.15054	18.5129	143.10486742943+259.343896464326i
0.63	198.083	2.50896	6.79189	-80.8488766320035+72.6131683405413i
0.72	98.8333	2.86738	16.1046	-215.124969+141.833313i
0.81	151.042	3.22581	0.257127	-1.02888056799686+3.98329440964807i
0.9	189.042	3.58423	10.8127	-22.8062438465349-171.493847313701i
0.99	176.083	3.94265	16.6365	-92.6200035118013-249.551151902963i
1.08	142.625	4.30108	5.19201	71.43252652879-42.4073160248388i
1.17	158.667	4.6595	7.25922	109.885339456184-37.6223463339624i
1.26	181	5.01792	14.0204	218.80558316372-49.4594321870262i
1.35	183.958	5.37634	7.49561	-37.5487300993965-113.900184991025i
1.44	192.958	5.73477	3.28386	-52.5417179999999
1.53	146.958	6.09319	7.49561	-37.5487300993963+113.900184991025i
1.62	177.333	6.45161	14.0204	218.80558316372+49.4594321870258i
1.71	151	6.81004	7.25922	109.885339456185+37.6223463339619i
1.8	151.917	7.16846	5.19201	71.43252652879+42.4073160248388i
1.89	170.5	7.52688	16.6365	-92.6200035118006+249.551151902963i
1.98	166.75	7.8853	10.8127	-22.8062438465345+171.493847313702i
2.07	162.917	8.24373	0.257127	-1.02888056799683-3.9832944096479i
2.16	176.333	8.60215	16.1046	-215.124969-141.833313i
2.25	194.042	8.96057	6.79189	-80.8488766320039-72.613168340541i
2.34	200.5	9.319	18.5129	143.10486742943-259.343896464326i
2.43	216.542	9.67742	11.0646	4.83989479588281-176.966977968574i
2.52	120.042	10.0358	3.27219	21.8172294712097-47.5926219751611i
2.61	147.583	10.3943	8.99773	-101.589399970807+102.005643804632i
2.7	262.167	10.7527	5.80899	77.5625412533845-51.2115635910009i
2.79	180.75	11.1111	10.5354	146.244152529937-83.8282615976612i
C20
Time	Data	FFT Freq	FFT Mag	FFT Complex			Max
0	275.062	0	532.254	8516.0625			14.7649
0.09	288.25	0.358423	9.16532	39.4343174575622-141.243561449491i
0.18	236.188	0.716846	9.63266	150.477126104922-33.3223951453085i
0.27	256.25	1.07527	13.9109	-97.5762681324404+200.045002910708i
0.36	305.375	1.43369	7.02844	-112.290699429436+6.07865033333794i
0.45	271.062	1.79211	1.44031	19.0464206501509-12.9733354825807i
0.54	284.375	2.15054	11.1695	174.629723739034-37.980446813505i
0.63	297.75	2.50896	9.72783	122.884323570481+95.5243352301116i
0.72	231.312	2.86738	6.89272	-109.25-15.0625i
0.81	279.5	3.22581	4.7794	68.1572175109518-34.6744321095506i
0.9	281.812	3.58423	6.81481	17.5337501751319-107.617901627456i
0.99	242.562	3.94265	14.7649	77.3851466453948-223.204886675152i
1.08	278.25	4.30108	9.4025	-150.209300570564+8.32865033333798i
1.17	252.875	4.6595	11.8006	52.4347623664475+181.382300585379i
1.26	257.562	5.01792	10.4691	-130.140600019088-105.45984995926i
1.35	293.75	5.37634	8.97067	131.234079931452+58.1265200780898i
1.44	223.438	5.73477	13.8477	-221.5625
1.53	325.188	6.09319	8.97067	131.234079931452-58.1265200780899i
1.62	268.438	6.45161	10.4691	-130.140600019088+105.45984995926i
1.71	287.688	6.81004	11.8006	52.434762366447-181.382300585379i
1.8	231.875	7.16846	9.4025	-150.209300570564-8.32865033333794i
1.89	288.625	7.52688	14.7649	77.3851466453956+223.204886675152i
1.98	250.062	7.8853	6.81481	17.533750175132+107.617901627456i
2.07	234.625	8.24373	4.7794	68.1572175109519+34.6744321095506i
2.16	214.062	8.60215	6.89272	-109.25+15.0625i
2.25	207.188	8.96057	9.72783	122.884323570481-95.5243352301116i
2.34	278.25	9.319	11.1695	174.629723739034+37.9804468135048i
2.43	292.688	9.67742	1.44031	19.0464206501512+12.9733354825806i
2.52	259.625	10.0358	7.02844	-112.290699429436-6.07865033333798i
2.61	279.25	10.3943	13.9109	-97.5762681324411-200.045002910707i
2.7	271.562	10.7527	9.63266	150.477126104922+33.3223951453083i
2.79	271.562	11.1111	9.16532	39.4343174575626+141.243561449491i
C21
Time	Data	FFT Freq	FFT Mag	FFT Complex			Max
0	71.875	0	87.2891	1396.625			23.9698
0.09	7.25	0.358423	20.6364	-105.651727503083+312.822805885231i
0.18	11.5	0.716846	23.9698	193.615732901644+331.055706677399i
0.27	27	1.07527	4.77451	-65.1353762509434-39.9142535055712i
0.36	1.875	1.43369	8.84513	-24.3034540450585+139.419678887548i
0.45	4.75	1.79211	8.03804	10.4526590654643-128.183116173876i
0.54	20.5	2.15054	14.9092	199.68901320969+130.495442752122i
0.63	4.25	2.50896	8.9405	-89.4069942882473+111.665313802717i
0.72	13	2.86738	6.27713	-96.875-26.5i
0.81	1	3.22581	8.1274	108.703866556558+71.368305370609i
0.9	30.25	3.58423	8.13112	86.6623846880661-97.0314057306746i
0.99	61	3.94265	8.69736	26.1797547038535+136.67297659574i
1.08	12.375	4.30108	12.6911	190.303454045058-70.8303211124526i
1.17	71.5	4.6595	3.22489	-51.0785129703256+7.30549392240437i
1.26	105	5.01792	4.84623	77.5328692006008+1.02885819460315i
1.35	54.125	5.37634	6.27769	32.9363306867236+94.8894521114824i
1.44	88.5	5.73477	5.24219	-83.875
1.53	62.625	6.09319	6.27769	32.9363306867232-94.8894521114824i
1.62	5.75	6.45161	4.84623	77.5328692006007-1.02885819460303i
1.71	30.875	6.81004	3.22489	-51.0785129703257-7.30549392240414i
1.8	34.5	7.16846	12.6911	190.303454045059+70.8303211124524i
1.89	86.875	7.52688	8.69736	26.1797547038532-136.67297659574i
1.98	52	7.8853	8.13112	86.6623846880662+97.0314057306749i
2.07	33.5	8.24373	8.1274	108.703866556558-71.3683053706094i
2.16	8	8.60215	6.27713	-96.875+26.5i
2.25	70.75	8.96057	8.9405	-89.4069942882475-111.665313802717i
2.34	88.25	9.319	14.9092	199.689013209689-130.495442752122i
2.43	85.375	9.67742	8.03804	10.4526590654648+128.183116173876i
2.52	49.625	10.0358	8.84513	-24.3034540450587-139.419678887547i
2.61	78.625	10.3943	4.77451	-65.1353762509432+39.9142535055713i
2.7	63.375	10.7527	23.9698	193.615732901643-331.0557066774i
2.79	60.75	11.1111	20.6364	-105.651727503083-312.82280588523i
C22
[truncated: 4,861 more rows]

## Sheet: Unsuccessful wells
	1	2	3	4	5	6	7	8	9	10	11	12	13	14	15	16	17	18	19	20	21	22	23	24
[truncated: 16 more rows]
