# Supplementary material for: High-Content Screening in Zebrafish Embryos Identifies Butafenacil as a Potent Inducer of Anemia
Source: PLoS One. 2014 Aug 4;9(8):e104190. doi: 10.1371/journal.pone.0104190 (PMC4121296; doi:10.1371/journal.pone.0104190)
Supplement: Dataset S1 — Microsoft Excel spreadsheets containing raw data for all chemical screening assays. (ZIP) [file pone.0104190.s036.zip › Dataset S1/3- Butafenacil/Butafenacil_Heart_Rate.xlsx]

## Sheet: DESCRIPTION
ToxCast Screen - Heart Rate
Butafenacil
Data was collected using the Heart Rate Journal in MetaXpress
Imaged 74 hpf fli1 larvae using ImageXpress
Incubated larvae in 100 mg/l MS-222 for 30 min
Centrifuged plate for 2 min at 200 rpm
Imaging parameters:
*live stream acquisition
*32 frames; 0.09 sec interval
*FITC
*2X magnification; 1 site/well
Had the doors off of the imager and the fan on to stablize temperature
Test Initation Date: 8/2/2013
Imaging Date: 8/5/13
Start Imaging Temperature: 26°C
End Imaging Temperature: 27°C
Total Imaging Duration: 2:20
W.O. = Wrong Orientation
U.H. = Unhatched
Malf. = Malformed
N.A. = Not Analyzed (did not meet analysis criteria)

## Sheet: ALL DATA
Measurement	Average (Show Region Statistics)
	1	2	3	4	5	6	7	8	9	10	11	12	13	14	15	16	17	18	19	20	21	22	23	24	25	26	27	28	29	30	31	32		# Peaks	Heart Rate
A01	111.295	112.795	112.739	109.767	112.034	113.725	107.433	111.716	111.253	107.618	111.837	110.624	112.239	112.784	108.365	111.385	112.157	107.351	111.882	110.669	111.371	111.343	108.772	111.354	111.708	106.941	111.343	110.343	112.124	113.017	107.646	111.295		11	236.559
A02																																		0	0
A03	157.11	144.441	163.992	153.98	129.421	138.719	164.014	154.551	134.433	133.947	162.882	154.868	138.916	130.966	162.067	155.826	140.725	127.919	161.096	156.242	140.82	128.256	160.376	155.584	141.694	127.573	161.598	157.225	143.101	126.388	161.683	157.11		8	172.043
A04																																		0	0
A05	146.511	145.596	148.888	149.326	146.829	147.888	150.986	147.466	146.169	148.073	150.194	146.708	146.871	150.073	149.742	146.478	147.933	150.607	148.323	146.615	148.809	149.949	146.376	147.862	150.399	148.511	146.472	148.202	150.034	146.331	146.112	149.171		8	172.043
A06																																		0	0
A07	111.823	111.646	108.34	105.441	109.829	110.576	106.07	107.52	111.829	107.416	105.789	111.421	108.846	105.671	109.764	110.907	106.385	107.871	111.708	107.107	106.295	111.955	108.213	105.84	111.11	109.565	105.896	109.68	110.857	106.472	107.846	111.823		8	172.043
A08	119.239	113.713	117.702	119.781	116.64	115.447	119.399	119.618	113.958	117.854	120.124	116.775	115.598	119.593	120.008	114.43	117.871	120.374	116.719	115.725	119.52	119.365	114.048	118.003	119.879	116.171	116.197	119.764	118.657	114.716	119.16	119.758		8	172.043
A09	118.129	131.138	120.011	140.713	143.419	119.708	129.916	140.913	140.23	113.817	137.865	141.385	130.118	120.969	140.329	143.138	120.781	130.635	141.57	140.638	113.82	138.997	142.581	129.197	123.43	140.657	142.691	116.225	134.904	141.831	134.663	118.129		9	193.548
A10	123.404	166.904	129.579	123.708	136.199	157.587	124.413	123.511	161.073	133.511	123.854	131.567	163.469	124.604	123.553	158.121	136.632	123.938	129.972	166.545	124.907	123.803	155.728	137.11	123.955	131.537	162.096	124.601	123.927	159.817	135.421	123.938		9	193.548
A11																																		0	0
A12	112.017	101.73	102.18	113.244	108.081	102.362	103.388	116.666	103.784	102.497	107.551	113.862	102.618	102.48	113.247	108.306	102.433	104.388	116.413	103.104	102.742	109.716	112.008	102.612	102.733	115.205	106.022	102.475	106.107	115.225	102.975	102.683		8	172.043
A13	144.803	140.354	148.048	150.767	143.489	141.126	150.388	148.635	142.213	141.511	151.309	146.98	140.663	144.337	151.343	145.32	140.242	147.228	149.874	142.865	140.39	150.362	146.671	140.556	143.039	151.893	145.191	140.076	146.705	149.287	142.486	140.767		8	172.043
A14																																		0	0
A15	103.213	104.784	103.242	102.744	103.579	105.081	103.003	103.065	104.284	105.076	103.264	103.115	104.579	104.654	102.98	103.59	104.902	104.191	102.978	103.711	105.427	103.86	103.323	104.306	105.284	103.138	103.511	105.101	104.43	103.143	103.854	105.228		8	172.043
A16	110.612	110.975	106.792	107.334	111.52	110.961	109.952	110.43	112.792	109.449	107.315	107.795	113.014	108.837	107.441	107.992	113.014	107.961	107.435	108.747	113.098	107.767	107.576	109.028	112.725	107.368	107.438	109.865	112.463	107.48	107.638	110.612		8	172.043
A17	133.084	163.048	124.076	116.07	123.68	157.649	137.778	116.494	117.781	149.955	151.222	117.449	116.68	139.258	160.469	119.326	116.458	131.34	162.489	125.871	116.837	123.674	157.222	135.323	116.596	118.522	151.365	147.081	117.022	116.949	143.14	153.629		7	150.538
A18	134.941	134.862	132.135	142.329	138.803	133.497	132.868	142.77	139.031	134	135.593	143.843	137.562	132.919	138.23	140.812	135.556	131.857	140.919	140.213	134.927	133.893	142.801	137.975	133.205	135.747	143.32	137.169	132.618	140.545	140.699	134.941		8	172.043
A19	116.435	111.461	114.787	129.171	124.767	112.868	112.337	121.382	130.744	118.992	112.194	113.834	127.222	127.096	114.323	111.826	118.329	130.506	120.112	112.18	113.913	126.739	127.256	114.621	111.969	117.784	130.441	122.463	112.306	112.961	125.079	128.388		6	129.032
A20	118.438	117.764	119.702	121.23	118.458	118.014	120.042	121.104	118.553	118.067	120.635	120.913	118.902	118.244	120.632	120.795	118.407	118.169	120.879	120.899	118.607	118.382	121.008	120.584	118.362	118.607	121.065	119.978	118.52	118.764	121.25	119.402		8	172.043
A21																																		0	0
A22																																		0	0
A23																																		0	0
A24																																		0	0
B01	117.16	125.452	113.433	113.716	124.899	116.787	110.902	122.567	121.076	110.275	121.211	123.913	111.11	117.775	123.643	113.059	115.287	124.028	114.758	113.298	125.211	116.938	111.416	123.596	119.379	110.357	123.669	122.371	110.25	122.503	123.517	110.413		10	215.054
B02	108.68	113.27	105.067	104.708	109.638	111.171	104.947	105.008	112.537	107.927	105.062	105.803	114.511	105.885	105.115	108.916	112.104	105.037	105.177	112.067	109.02	105.121	105.593	114.413	106.16	104.944	108.657	112.185	105.213	105.343	112.242	108.68		9	193.548
B03	140.66	133.761	117.559	136.458	135.087	122.261	129.626	137.36	126.815	122.688	139.486	130.441	118.562	141.216	133.716	116.646	139.449	134.419	118.767	136.604	135.475	122.09	132.301	137.174	125.713	127.208	138.77	127.329	123.382	138.899	129.242	120.278		9	193.548
B04																																		0	0
B05	135.264	120.494	124.699	136.028	128.376	119.98	130.73	135.298	121.202	123.638	135.84	129.747	119.862	130.784	135.489	122.034	123.449	135.27	129.463	119.84	130.539	135.11	121.716	124.452	135.781	127.736	119.862	132.416	133.86	120.789	127.118	135.997		8	172.043
B06																																		0	0
B07	134.014	140.649	160.149	144.927	132.517	150.14	158.618	138.581	135.494	158.132	150.09	132.933	146.601	158.916	139.784	134.75	156.469	151.438	133.354	145.228	159.084	140.138	134.073	156.301	151.289	132.739	144.907	158.433	138.646	135.208	157.388	149.067		9	193.548
B08	114.73	134.89	142.008	115.654	118.652	156.315	120.708	114.784	145.34	133.081	115.073	127.865	148.787	116.93	115.854	154.503	123.222	114.733	142.441	135.421	115.348	127.961	147.854	116.817	117.506	153.36	119.649	114.643	148.146	130.258	115.096	133.419		9	193.548
B09																																		0	0
B10	130.143	141.478	119.062	116.68	141.598	132.683	115.733	126.851	142.34	121.081	116.671	139.542	133.831	116.185	124.787	143.604	122.581	116.522	137.663	135.244	116.174	125.27	141.944	121.34	116.815	139.907	133.868	116.351	127.306	141.652	119.935	116.837		9	193.548
B11	112.789	108.764	111.789	126.247	120.124	109.702	109.191	118.087	125.938	115.098	109.079	110.278	124.919	123.424	111.011	109.379	115.958	126.371	116.607	109.379	109.944	123.213	123.801	111.598	109.236	114.888	125.683	117.132	109.497	109.865	124.216	123.076		7	150.538
B12																																		0	0
B13																																		0	0
B14	131.441	136.166	144.199	133.787	131.433	137.062	144.433	133.48	131.997	137.91	143.017	132.289	131.337	138.149	142.284	131.98	132.003	138.713	142.121	132.202	132.652	140.5	141.228	131.758	133.216	140.876	139.624	131.522	134.115	142.949	137.702	131.5		8	172.043
B15	142.567	148.75	148.514	144.944	141.261	145.626	147.899	146.834	144.169	140.463	148.907	147.68	145.638	142.211	144.07	148.584	148.098	144.511	140.154	147.761	147.719	145.435	142.281	143.992	148.121	147.174	144.146	140.871	148.239	147.792	145.374	141.744		7	150.538
B16																																		0	0
B17	140.601	135.621	121.831	120.722	131.343	141.466	123.747	120.733	127.298	144.264	125.129	120.761	125.16	145.407	126.407	120.84	124.742	144.907	126.949	121.008	123.834	144.787	128.52	121.388	123.32	144.107	129.334	121.287	123.317	143.5	129.483	121.011		7	150.538
B18	107.365	106.73	116.947	132.758	110.317	107.087	121.958	130.301	108.73	107.256	127.73	124.837	107.851	108.596	132.124	119.447	107.337	111.34	134.646	114.354	107.045	115.576	133.876	110.927	107.225	121.876	129.225	108.295	107.826	130.278	121.059	107.365		8	172.043
B19	111.14	115.278	112.059	111.537	111.747	114.525	114.551	111.424	111.632	112.169	115.486	113.138	111.522	111.497	113.107	115.531	112.289	111.385	111.593	114.629	113.924	111.413	111.573	112.685	115.548	112.32	111.629	111.576	114.073	114.461	111.857	111.14		7	150.538
B20	169.065	122.177	118.472	122.857	176.419	140.455	118.815	119.542	155.365	160.208	120.256	118.649	132.025	175.992	129.466	118.461	120.34	168.503	144.261	118.719	119.242	153.466	161.806	120.466	118.556	136.674	171.624	125.326	118.379	121.823	172.787	140.787		7	150.538
B21																																		0	0
B22																																		0	0
B23																																		0	0
B24																																		0	0
C01																																		0	0
C02	102.73	106.716	107.157	104.152	103.247	106.919	107.503	104.289	103.475	107.045	106.978	104.073	103.635	107.461	107.374	103.756	103.916	107.517	106.969	103.657	104.202	107.621	106.685	103.556	104.843	107.772	106.567	103.435	105.441	107.486	105.876	103.202		8	172.043
C03	119.118	113.992	118.66	109.961	110.576	117.677	116.048	109.949	110.654	121.365	111.708	110.309	114.244	118.778	110.469	110.452	118.298	115.008	110.242	111.239	121.031	110.893	110.551	114.699	117.888	110.489	110.567	120.126	112.452	110.371	113.705	119.118		8	172.043
C04	119.346	117.27	129.626	124.514	114.506	123.596	129.247	122.834	113.006	129.744	127.315	118.699	118.846	130.154	124.938	113.941	127.171	129.07	122.233	114.351	129.871	125.952	115.084	123.522	128.733	122.281	113.989	129.77	126.017	115.559	122.674	129.343		8	172.043
C05	120.174	120.025	114.638	116.424	120.16	119.938	114.624	116.753	120.604	119.798	114.604	117.39	120.843	118.876	114.506	117.787	121.185	118.143	114.919	118.919	121.537	117.346	115.171	119.011	121.309	116.472	115.649	119.48	121.056	115.39	116.247	120.174		7	150.538
C06	126.871	122.281	125.202	127.188	126.736	122.152	126.503	127.096	122.525	125.331	126.865	125.649	122.744	126.52	127.317	121.955	125.36	126.994	125.264	123.011	126.115	127.337	121.921	125.567	126.84	124.289	124.309	126.733	126.581	122.008	126.199	126.871		8	172.043
C07	104.216	104.562	103.503	102.41	104.921	104.478	104.154	102.556	104.669	104.371	104.152	102.598	104.803	105.27	104.48	102.935	106.084	105.584	104.469	102.654	104.879	104.798	104.037	103.087	105.011	105.354	104.374	103.197	104.969	105.129	103.654	103.171		8	172.043
C08	146.904	155.817	157.298	148.919	148.525	155.61	157.402	145.792	151.096	156.11	157.576	143.885	153.188	156.691	155.581	143.506	154.447	156.978	151.025	146.649	155.171	156.73	146.326	150.129	155.427	156.287	143.295	153.281	156.213	154.278	143.458	153.944		8	172.043
C09																																		0	0
C10	105.874	107.152	109.037	106.548	106.337	107.831	108.972	106.287	106.728	108.598	108.798	106.388	107.065	109.14	108.545	106.374	107.435	109.528	107.989	106.278	107.747	109.787	107.357	106.506	108.09	109.399	106.725	107.14	109.174	108.716	106.537	107.556		8	172.043
C11	138.584	148.208	148.188	141.421	142.416	151.194	142.935	138.295	146.992	148.309	139.685	140.185	149.862	141.447	137.986	147.419	146.27	138.772	141.199	149.312	140.517	137.975	148.466	144.531	139.792	144.301	147.34	139.702	139.806	149.421	141.669	138.584		9	193.548
C12	106.494	107.711	113.784	108.806	106.183	108.416	114.062	108.952	106.115	108.652	114.098	108.913	106.287	109.096	114.079	108.447	106.261	109.497	113.761	108.171	106.315	110.719	113.25	107.615	106.624	111.674	112.365	106.86	106.958	113.017	111.823	106.494		8	172.043
C13	113.219	108.935	107.86	112.017	113.166	110.222	107.702	111.539	113.152	111.433	107.272	110.902	112.86	112.376	107.73	110.32	112.685	113.008	108.32	109.551	112.469	113.194	108.789	108.739	112.402	113.236	109.354	108.57	112.112	113.385	109.902	107.98		7	150.538
C14	164.053	161.551	156.711	158.115	161.708	165.857	158.39	154.795	160.949	163.952	160.25	155.309	159.404	161.32	163.056	158.129	155.688	161.006	166.483	159.073	154.949	158.525	164.803	160.104	155.354	160.126	162.098	162.343	156.697	157.492	160.787	164.053		6	129.032
C15	112.935	114.68	128.517	129.393	112.955	114.992	128.517	129.728	112.284	115.854	128.792	129.624	112.211	116.739	129.152	129.067	111.045	118.466	130.191	127.522	110.02	120.809	130.261	124.562	109.427	123.388	130.989	120.607	110.199	126.163	130.388	116.913		8	172.043
C16	115.042	107.076	109.803	115.992	114.202	107.084	110.441	116.848	112.907	107.329	111.407	117.312	111.34	107.385	112.494	117.124	109.772	108.056	113.91	116.73	108.385	108.963	114.879	115.66	107.531	110.053	115.691	114.118	107.652	111.32	116.826	111.694		8	172.043
C17	146.191	128.843	147.199	147.489	119.728	124.699	145.556	150.871	124.393	120.882	142.402	150.896	129.685	118.978	138.584	149.893	135.433	118.522	135.135	149.421	140.343	118.081	131.612	148.298	143.629	118.36	129.379	147.115	146.528	119.32	126.851	146.191		7	150.538
C18																																		0	0
C19																																		0	0
C20	111.362	108.823	108.219	111.879	113.309	108.228	108.441	111.118	114.222	107.874	108.812	110.292	114.666	107.896	109.011	110.056	114.407	108.379	109.371	109.132	114.152	108.904	109.492	109.003	113.663	109.93	109.374	108.669	113.75	109.907	109.567	109.067		9	193.548
C21																																		0	0
C22																																		0	0
C23																																		0	0
C24																																		0	0
D01																																		0	0
D02																																		0	0
D03	134.542	117.961	112.079	122.59	131.031	115.228	112.025	128.5	126.674	113.379	112.913	132.865	121.256	112.25	117.008	133.154	117.851	112.562	124.351	128.149	113.938	112.301	131.59	121.834	112.508	117.278	132.621	116.736	112.289	126.379	127.376	113.407		8	172.043
D04																																		0	0
D05	108.736	110.86	108.494	107.07	110.169	110.685	108.008	108.056	110.48	110.042	107.469	109.25	111.289	108.854	107.298	110.404	111.36	107.927	108.388	110.921	110.685	107.621	110.008	111.331	108.775	107.337	110.829	110.924	107.598	108.419	110.77	110.059		9	193.548
D06	197.166	195.222	178.416	183.643	196.132	195.051	177.61	186.404	197.166	194.5	176.955	186.854	196.329	192.798	173.826	190.118	195.247	191.14	172.874	193.404	195.725	188.258	175.025	195.27	194.267	182.028	179.424	194.944	193.553	178.202	185.101	196.096		7	150.538
D07	135.708	137.098	135.41	135.955	135.09	138.365	134.02	136.312	136.472	135.494	135.233	134.654	138.11	133.486	136.157	136.073	135.329	135.463	134.444	137.624	133.924	135.669	136.323	135.081	135.331	134.284	137.598	133.567	135.629	136.478	134.351	135.986		12	258.065
D08																																		0	0
D09	204.02	203.916	258.742	217.598	202.528	213.587	256.73	206.048	202.669	228.16	244.739	204.239	202.017	245.368	226.087	202.635	204.534	257.86	210.961	201.874	222.542	246.396	204.309	201.43	246.503	224.82	201.722	207.885	257.062	206.494	201.093	228.882		8	172.043
D10	234.059	252.862	256.166	234.191	234.916	269.213	236.447	232.444	258.416	247.604	232.497	243.48	257.213	232.185	231.303	265.154	235.725	230.994	254.382	246.719	231.705	241.444	257.562	232.228	230.904	266.736	235.115	230.287	256.531	244.357	232.16	244.239		9	193.548
D11	109.579	109.904	115.904	113.219	109.989	109.711	115.07	114.219	110.096	109.826	114.104	115.433	110.654	110.017	113.371	115.697	110.542	110.042	112.843	116.469	110.43	109.888	112.424	116.899	110.781	110.025	112.098	116.73	110.815	109.997	111.902	116.697		7	150.538
D12	111.053	109.848	123.081	129.531	122.59	107.48	131.315	128.093	117.36	112.896	130.848	125.792	113.744	119.368	130.087	124.062	108.506	127.247	128.43	118.893	110.34	131.02	126.379	114.559	117.75	130.57	123.781	108.065	127.89	128.157	119.146	111.053		8	172.043
D13	103.449	101.607	102.452	102.767	103.514	102.565	102.697	103.143	103.663	102.944	102.475	103.222	103.809	103.629	102.421	103.124	103.506	104.079	102.247	103.149	103.326	104.14	102.264	103.219	103.438	104.081	102.612	103.079	103.357	103.938	102.778	103.073		7	150.538
D14	111.059	114.154	115.702	113.065	111.579	115.149	115.433	112.093	112.413	115.497	114.941	111.604	113.635	115.399	113.64	111.713	114.983	115.438	112.301	112.795	115.388	114.458	111.522	114.219	115.553	113.093	112.087	115.497	115.169	112.118	113.77	115.537		8	172.043
D15																																		0	0
D16	108.497	113.287	119.893	111.115	108.756	113.34	119.882	111.096	109.042	113.36	119.635	110.702	109.104	113.817	119.826	110.831	108.966	114.52	119.84	110.031	109.098	115.587	118.949	109.312	109.287	117.191	117.371	108.787	109.598	117.424	117.444	108.756		8	172.043
D17	140.25	173.371	166.542	162.463	138.618	161.913	172.823	162.756	146.174	150.374	173.702	162.062	153.199	141.154	172.688	162.997	160.32	137.208	166.194	167.935	161.882	139.115	160.362	171.972	162.11	144.876	152.219	172.514	161.489	148.287	148.309	172.896		7	150.538
D18	147.697	139.107	141.506	133.051	149.098	137.331	144.958	132.528	149.213	138.913	145.146	133.101	143.904	142.284	142.997	135.75	139.053	144.486	141.772	138.441	136.343	147.871	138.829	141.826	133.851	149.194	137.441	144.236	132.228	149.199	137.5	145.084		13	279.57
D19	142.132	146.93	144.115	141.871	141.685	145.124	145.278	141.053	141.199	143.539	145.301	140.725	141.66	143.579	145.84	141.143	141.351	142.525	146.096	141.306	141.5	142.5	145.775	140.657	141.233	141.857	145.562	140.542	141.365	141.955	145.374	141.081		8	172.043
D20	148.348	144.556	138.511	152.834	146.542	146.486	145.219	138.371	151.596	145.635	148.475	143.728	138.823	151.183	145.326	149.149	140.427	141.36	148.306	146.789	150.14	137.393	146.233	145.458	149.107	149.576	135.966	149.857	144.781	147.854	147.638	137.346		11	236.559
D21																																		0	0
D22																																		0	0
D23																																		0	0
D24																																		0	0
E01																																		0	0
E02																																		0	0
E03																																		0	0
E04																																		0	0
E05	126.402	142.716	146.621	139.371	131.494	146.803	149.997	128.323	142.051	146.798	141.756	130.371	144.427	147.284	130.357	139.275	145.124	141.84	129.916	143.938	146.705	130.463	140.022	145.135	141.612	130.02	144.32	148.455	129.281	141.354	146.41	141.604		9	193.548
E06	165.553	166.983	185.073	166.438	164.388	179.817	175.972	164.562	167.919	185.674	166.59	164.77	183.601	172.713	164.801	174.197	179.944	165.216	166.416	185.017	167.947	164.865	181.334	173.59	164.612	174.329	181.952	164.744	165.629	183.935	166.565	164.169		9	193.548
E07	174.284	181.216	198.955	191.817	170.435	189.837	202.051	178.146	180.713	198.657	192.404	170.947	189.183	200.393	176.236	178.98	198.233	190.444	171.699	188.857	198.197	171.486	183.969	199.826	182.938	173.404	194.48	193.966	167.525	186.514	198.329	174.284		9	193.548
E08	104.86	108.947	126.893	111.166	104.921	114.663	124.368	107.843	105.138	119.643	121.101	106.157	105.587	124.461	115.593	105.548	108.938	126.795	111.154	105.118	115.365	123.699	107.503	105.612	121.236	119.093	105.775	106.764	126.278	113.171	105.551	114.374		8	172.043
E09	130.18	114.851	107.337	113.039	130.888	112.559	107.41	115.281	130.612	110.152	107.542	118.107	129.537	108.744	107.351	121.955	126.152	107.972	107.68	126.419	121.753	107.772	109.424	129.34	117.699	107.899	113.32	131.32	112.034	107.626	118.506	128.593		7	150.538
E10	179.037	171.36	177.295	181.562	172.497	174.225	180.542	178.697	171.222	177.646	182.48	172.68	173.629	180.112	177.57	171.017	177.59	181.469	172.216	174.303	180.764	176.306	171.202	178.199	180.916	171.907	173.593	180.152	174.924	171.371	178.14	179.037		8	172.043
E11	162.441	152.795	146.219	159.761	161.747	148.017	151.18	160.685	157.539	144.719	156.41	161.511	150.056	148.711	160.138	158.865	145.188	155.101	162.329	151.879	147.121	159.772	159.736	145.421	153.896	161.52	151.5	146.89	159.685	159.666	144.978	154.376		8	172.043
E12	101.323	104.683	110.767	106.264	101.551	103.694	110.497	107.292	101.902	103.23	110.699	108	102.07	102.716	110.424	108.39	102.236	102.831	110.531	108.907	102.261	102.685	110.64	108.48	102.247	102.82	110.747	108.278	102.275	102.952	110.624	108.087		8	172.043
E13	126.441	118.225	108.281	108.702	127.393	116.871	108.669	110.039	128.331	115.079	108.315	110.975	128.362	114.419	108.247	112.868	128.228	112.135	108.236	115.57	127.006	110.5	108.104	119.573	124.379	109.256	107.983	124.744	119.952	108.61	109.691	127.753		7	150.538
E14	122.407	123.938	122.525	121.758	122.573	123.989	123.407	122.191	123.135	123.601	123.067	121.388	124.433	123.393	122.522	121.09	124.449	123.716	122.899	122.565	123.921	122.669	122.284	122.39	123.902	122.924	121.688	124.022	122.831	121.944	121.008	124.486		8	172.043
E15																																		0	0
E16	123.213	115.809	110.034	117.854	123.562	115.902	110.469	118.73	122.135	114.615	110.753	120.317	123.531	113.963	110.688	120.683	122.379	112.992	111.146	122.025	121.205	111.801	112.48	122.772	120.247	111.045	112.949	123.463	120.421	110.947	114.056	122.691		7	150.538
E17	126.989	127.553	113.758	118.947	128.315	123.787	112.351	124.61	128.91	118.458	114.517	127.708	127.815	113.43	120.197	128.39	122.893	112.393	125.256	128.638	116.893	116.025	127.174	126.174	112.388	122.185	129.129	119.494	113.57	127.374	128.337	113.618		9	193.548
E18	167.669	170.601	215.006	190.32	167.118	173.272	214.694	185.39	166.947	176.815	217.374	182.438	166.421	178.834	216.11	180.351	166.466	182.374	213.242	177.292	166.199	187.941	211.683	173.921	166.312	192.598	207.84	171.466	166.18	197.576	206.534	170.132		8	172.043
E19																																		0	0
E20																																		0	0
E21																																		0	0
E22																																		0	0
E23																																		0	0
E24																																		0	0
F01	151.539	140.452	138.132	146.848	147.421	137.882	141.86	151.767	140.065	138.051	147.528	146.677	137.562	142.365	150.598	137.972	138.317	149.306	141.354	137.062	144.91	147.402	137.348	141.267	150.008	138.531	138.287	149.337	140.174	136.924	146.11	144.933		9	193.548
F02	120.902	127.003	130.011	123.118	122.629	127.941	128.486	121.607	124.89	129.081	125.331	120.216	126.871	129.685	123.666	123.711	128.458	127.337	120.728	125.567	129.135	123.798	122.138	127.48	127.239	121.287	124.253	128.39	124.812	120.537	126.629	128.537		8	172.043
F03	147.615	150.632	167.169	152.11	143.36	165.916	158.506	145.188	153.781	165.121	149.551	145.593	166.272	154.772	143.323	163.216	159.037	146.098	153.601	164.098	148.629	146.747	166.374	152.593	142.963	163.666	157.744	144.348	155.177	163.458	147.89	147.615		9	193.548
F04	112.115	116.115	117.772	113.048	113.126	119.39	114.528	112.52	117.284	117.247	112.84	114.424	119.32	113.921	112.244	118.537	116.837	112.772	115.152	118.854	113.225	112.632	119.348	115.298	112.514	117.298	117.222	112.632	114.393	118.846	113.694	112.362		9	193.548
F05																																		0	0
F06	142.017	133.079	142.615	130.626	129.542	136.747	140.472	129.77	129.483	140.191	136.385	129.382	130.121	143.247	133.039	129.559	133.764	141.89	130.16	129.093	139.834	136.438	129.404	130.449	143.197	132.034	129.438	135.994	139.801	129.551	129.511	142.017		8	172.043
F07	105.736	123.5	106.598	101.744	112.433	121.275	102.612	101.933	120.059	114.382	102.129	106.618	123.854	105.89	101.93	116.222	118.017	102.154	104.486	123.876	108.121	101.913	113.399	120.559	102.573	103.506	123.461	108.697	102.031	112.876	120.469	102.621		9	193.548
F08	188.242	202.522	188.129	179.216	214.89	195.346	182.77	189.764	211.404	191.598	176.497	202.972	202.697	188.098	180.185	213.944	195.699	182.497	192.992	207.829	191.904	175.961	207.098	197.522	183.576	185.301	211.753	193.084	177.885	205.003	200.579	188.242		9	193.548
F09	154.68	142.152	129.121	134.157	154.756	140.202	129.357	136.685	155.478	137.18	127.281	141.441	152.461	133.708	128.587	145.601	150.275	131.888	129.978	151.053	146.447	131.129	130.365	153.208	140.612	128.208	135.927	153.506	135.868	127.503	142.803	150.846		7	150.538
F10	133.48	119.691	116.303	133.733	121.478	116.483	130.584	124.649	118.444	123.539	130.166	118.688	118.478	132.826	120.728	117.177	132.949	122.191	119.166	130.876	124.351	118.919	125.343	128.427	118.539	120.32	132.843	118.966	117.228	133.882	121.615	116.671		9	193.548
F11	104.728	104.677	105.096	104.275	104.228	104.68	105.472	104.635	104.368	105.301	105.222	105.149	104.43	105.062	105.461	105.118	104.278	104.978	105.177	105.362	104.466	105.163	105.205	105.466	104.39	104.958	105.365	105.101	104.567	105.081	105.663	104.728		8	172.043
F12	113.694	108.584	114.809	109.303	107.612	110.483	113.865	109.003	107.166	112.812	112.758	108.376	107.244	114.874	110.621	108.017	109.317	114.52	109.292	107.5	111.792	112.798	108.66	107.185	114.216	110.489	108.034	109.506	113.812	108.994	107.152	113.694		8	172.043
F13	201.222	240.652	176.534	170.208	218.253	222.317	172.02	169.699	237.104	202.559	169.969	178.604	245.208	185.275	167.972	198.334	234.817	175.213	168.621	223.202	212.11	173.722	175.716	240.756	192.553	168.739	189.862	239.132	175.284	169.149	218.677	215.152		9	193.548
F14	112.053	114.699	116.166	115.924	112.056	115.008	116.357	115.882	111.933	115.315	116.281	116.02	111.972	115.68	116.416	115.624	111.593	115.907	115.983	115.261	111.601	116.463	116.306	114.919	111.784	116.447	116.413	114.548	112.669	116.278	116.34	113.677		8	172.043
F15	124.357	106.596	124.638	112.309	104.963	105.402	121.986	116.893	105.379	105.39	118.059	119.736	106.104	105.079	116.112	121.006	106.475	105.073	113.831	123.112	107.284	105.284	111.955	124.149	108.233	104.992	110.407	124.517	109.011	105.258	109.82	124.357		7	150.538
F16	120.101	120.287	116.444	116.177	119.683	120.868	118.267	115.433	119.525	120.393	119.57	115.191	118.261	119.876	120.39	116.348	117.051	120.073	121.065	116.758	115.972	119.941	120.635	118.379	115.725	120.104	121.503	118.525	115.393	119.632	120.992	118.955		8	172.043
F17																																		0	0
F18	110.48	116.447	122.146	121.98	111.157	115.404	121.944	121.18	112.93	113.784	122.635	121.385	114.857	112.208	123.053	121.346	116.747	111.208	123.07	121.652	116.194	110.438	122.222	120.584	117.494	110.295	123.815	122.135	118.758	109.5	122.86	121.309		8	172.043
F19	112.854	114.475	116.64	113.506	112.949	114.483	116.497	113.77	113.087	114.455	116.879	113.719	113.115	114.404	116.685	113.657	113.455	114.68	116.826	113.528	113.228	114.691	116.699	113.478	113.41	114.508	116.225	113.478	113.402	115.014	116.365	113.629		8	172.043
F20	104.618	104.32	109.924	114.534	114.351	110.68	105.632	107.758	114.258	114.452	110	105.228	108.851	114.565	114.874	109.795	105.093	109.486	114.629	114.846	109.435	104.747	110.435	114.41	114.739	108.899	104.733	111.208	114.424	113.997	107.573	104.618		6	129.032
F21																																		0	0
F22																																		0	0
F23																																		0	0
F24																																		0	0
G01	130.638	128.185	133.205	134.124	129.104	128.93	134.921	132.629	128.157	131.688	134.997	130.376	128.862	134.02	134.329	128.919	129.626	135.244	131.514	128.25	132.542	134.351	129.452	129.132	134.022	132.177	128.081	131.61	134.076	129.343	128.831	134.806		8	172.043
G02	128.326	133.211	135.037	128.017	131.104	136.309	130.098	128.657	133.003	135.663	127.888	130.677	136.416	130.669	128.463	132.669	136.011	128.256	130.761	136.056	130.933	128.233	132.73	135.542	128.048	130.334	135.301	130	128.742	133.292	135.067	127.848		9	193.548
G03	160.949	159.604	154.244	161.542	165.129	152.919	161.77	159.784	162.416	153.885	163.183	164.129	154.272	161.753	159.528	161.545	151.972	161.975	164.475	153.076	160.576	159.177	161.744	154.688	161.374	164.031	151.84	161.885	159.612	157.986	154.983	159.958		11	236.559
G04	129.486	128.801	129.438	131.11	128.736	128.778	130.834	130.447	129.037	129.615	131.096	129.239	128.601	131.028	131.11	128.747	128.781	131.947	128.879	128.871	130.152	130.764	128.949	128.657	131.357	128.935	128.61	129.874	130.07	128.654	128.935	131.494		8	172.043
G05	109.587	109.972	104.264	104.424	111.191	107.921	102.354	108.194	111.253	105.528	103.362	110.719	109.511	103.208	106.885	111.587	106.562	102.82	110.393	109.961	103.787	105.267	111.413	107.851	102.492	109.081	110.61	104.994	104.25	111.486	108.483	102.77		9	193.548
G06	115.767	118.787	132.593	123.742	114.053	127.539	131.424	116.629	119	132.489	123.452	113.986	128.183	130.899	116.09	119.618	132.593	122.444	114.438	128.815	130.376	115.742	120.455	133.267	121.626	114.522	129.289	129.756	115.275	121.492	133.239	120.43		9	193.548
G07	108.711	114.205	126.416	115.399	108.07	124.902	122.205	108.421	115.958	126.472	114.045	108.899	125.823	120.75	108.014	119.438	125.171	111.301	112.191	126.567	117.601	107.792	123.98	123.07	109.003	117.685	126.233	112.551	110.517	126.587	118.463	107.978		9	193.548
G08																																		0	0
G09	127.539	130.612	123.989	124.823	128.871	129.492	124.267	125.438	129.11	128.289	124.475	126.539	129.983	125.896	124.483	127.581	130.292	124.247	124.742	128.362	127.944	124.545	125.857	129.581	125.77	124.809	127.963	130.357	124.396	125.433	128.781	128.331		9	193.548
G10	102.02	100.688	100.112	101.368	102.449	100.494	100.469	102.75	101.537	100.537	101.483	102.511	100.789	100.604	102.758	101.806	100.829	101.795	102.393	100.82	100.742	102.587	101.579	100.907	101.75	102.657	100.949	100.837	102.952	101.455	100.93	102.02		8	172.043
G11	125.166	118.486	118.447	129.596	133.034	117.694	118.683	131.511	131.449	117.708	118.011	134.621	128.376	117.598	119.118	137.171	123.317	118.303	122.503	136.236	120.376	118.452	126.831	134.506	118.163	118.25	132.685	129.447	117.758	118.789	136.539	125.166		8	172.043
G12	104.025	132.492	126.23	101.744	105.253	133.997	123.309	101.508	107.126	134.017	121.084	101.472	108.938	134.697	119.713	101.399	110.348	134.815	118.638	101.444	112.57	135.115	115.93	101.52	115.163	134.865	114.045	101.556	118.494	134.076	109.764	101.716		8	172.043
G13																																		0	0
G14	105.671	113.537	111.244	103.947	110.629	114.138	107.404	104.947	113.728	113.312	104.843	109.211	114.424	108.483	104.756	113.228	113.683	104.997	108.02	114.118	109.764	104.275	113.062	113.784	105.323	108.11	114.267	110.115	104.225	112.396	113.947	105.671		9	193.548
G15																																		0	0
G16	118.525	107.778	134.138	109.517	102.517	106.02	132.66	113.272	102.489	104.994	131.722	115.289	102.697	104.199	130.758	116.5	102.708	103.531	128.882	119.404	102.927	103.272	128.076	120.219	102.854	103.413	128.037	119.579	102.983	103.166	128.52	118.525		8	172.043
G17	113.896	113.989	130.576	127.725	112.806	112.354	126.362	130.112	116.961	112.157	119.107	131.862	123.084	112.478	114.051	130.278	126.829	112.744	112.795	127.722	129.503	114.913	112.449	122.77	130.739	119.098	112.539	117.169	131.556	124.256	112.812	113.896		7	150.538
G18	138.368	162.326	140.02	136.107	144.331	158.228	137.927	135.933	153.284	150.969	137.315	136.124	159.289	145.098	136.624	139.264	161.315	139.902	135.972	145.59	156.75	137.84	135.994	153.84	149.896	136.787	136.59	161.326	141.713	136.517	143.986	157.834		8	172.043
G19	141.062	131.868	123.27	133.876	140.39	135.427	123.287	132.43	139.065	138.452	123.983	129.989	136.157	139.764	125.924	127.933	136.073	140.764	128.244	126.205	134.138	139.803	131.084	124.174	133.236	139.247	134.815	123.022	131.312	138.244	137.449	123.36		7	150.538
G20	104.522	105.053	104.801	103.433	104.587	105.006	104.846	103.522	104.475	105.34	105.084	103.624	104.716	105.461	105.211	103.629	104.635	105.511	105.222	103.916	104.534	105.183	105.132	103.994	104.587	105.632	105.61	104.242	104.559	105.84	105.489	104.146		8	172.043
G21																																		0	0
G22																																		0	0
G23																																		0	0
G24																																		0	0
H01	141.225	134.253	137.882	145.784	136.166	134.199	144.736	142.458	134.958	137.989	146.006	136.475	134.683	145.669	140.472	133.879	139.306	144.421	134.697	135.163	145.815	137.298	133.621	142.621	141.843	134.77	137.716	144.758	134.93	134.348	146.289	138.146		9	193.548
H02	136.096	125.944	121.705	133.77	132.056	119.817	130.983	136.402	119.247	127.416	137.691	120.775	124.525	136.534	124.638	122.761	134.992	127.98	121.098	132.792	131.517	120.174	131.466	134.52	119.253	129.228	137.511	119.402	127.66	137.25	120.626	124.958		9	193.548
H03	115.98	103.966	103.803	113.104	114.219	104.169	104.003	115.447	112.02	104.256	105.135	116.961	109.171	104.031	106.607	117.927	106.775	104.065	109.16	117.317	104.834	104.295	112.817	114.947	104.469	104.508	115.747	111.084	104.312	105.362	117.163	109.076		8	172.043
H04																																		0	0
H05	102.812	102.292	102.379	109.711	104.888	102.379	103.713	110.41	103.506	102.739	106.281	108.713	102.789	102.697	109.404	106.225	102.612	103.537	110.525	103.657	102.593	106.607	108.25	102.924	103.003	109.59	105.604	102.764	104.685	110.037	103.382	102.812		8	172.043
H06																																		0	0
H07																																		0	0
H08	126.051	120.823	117.89	126.107	123.185	117.303	124.346	124.792	118.596	121.351	126.096	120.553	118.958	126.705	122.525	117.402	125.228	123.978	117.39	123.584	124.576	118.846	120.787	125.876	120.466	118.576	126.202	122.104	117.402	125.247	122.972	117.472		9	193.548
H09	113.264	119.865	115.576	114.882	115.202	117.86	114.503	112.792	118.935	117.831	116.638	112.135	120.194	116.393	116.163	113.525	119.188	115.483	114.331	117.528	117.854	116.18	112.618	120.362	116.579	115.924	114.081	119.146	115.452	113.91	118.264	117.191		9	193.548
H10																																		0	0
H11	169.545	168.112	181.197	188.671	168.93	167.994	194.11	176.697	167.986	169.882	195.713	168.699	167.758	184.112	182.143	168.011	167.683	195.736	169.455	167.421	179.284	184.657	167.975	167.396	195.778	172.185	167.874	174.767	190.126	168.36	167.587	191.683		8	172.043
H12	115.385	114.143	109.236	112.98	115.764	114.143	109.576	113.419	115.826	113.601	109.371	114.458	115.848	113.14	109.598	114.329	115.463	112.685	109.365	114.795	116.638	112.188	110.008	114.902	115.399	111.365	110.542	115.115	115.396	110.739	111.34	115.267		7	150.538
H13	103.494	101.947	111.963	106.61	102.104	102.188	112.556	106.5	102.25	102.419	112.865	106.222	102.416	102.522	112.876	106.084	102.413	102.607	113.163	105.893	102.455	102.75	113.365	105.663	102.486	103.399	113.534	104.174	102.522	104.772	113.213	103.494		8	172.043
H14	135.461	131.222	126.228	134.124	141.772	130.309	126.152	135.503	141.067	128.317	126.188	137.983	138.882	126.837	126.829	140.301	136.955	126.334	129.115	141.652	132.604	125.728	133.441	140.806	129.435	125.93	137.295	138.843	127.053	126.753	140.118	135.461		8	172.043
H15	111.39	106.5	112.199	117.309	110.362	106.952	114.014	116.596	109.312	107.388	115.865	115.346	108.093	108.272	117.438	114.486	107.073	109.371	118.301	112.056	106.829	111.935	117.27	110.216	107.174	115.096	116.034	108.073	107.888	117.138	114.065	107.006		8	172.043
H16																																		0	0
H17	124.708	125.497	122.663	124.281	124.171	126.037	123.154	124.857	124.556	125.733	123.402	124.612	124.492	125.419	123.632	124.539	124.469	124.413	124.494	124.354	125.138	123.25	124.944	123.992	125.169	123.323	124.854	124.537	125.64	122.924	124.298	124.657		14	301.075
H18	173.416	179.037	169.534	174.25	171.343	178.382	170.157	173.486	170.77	178.739	170.191	173.23	171.441	178.152	170.404	172.424	171.11	177.764	170.014	172.295	170.64	176.716	169.258	172.809	170.098	177.295	169.539	173.346	170.716	177.242	168.497	173.416		15	322.581
H19	103.733	109.494	110.542	103.104	102.576	104.326	110.579	109.876	103.228	102.688	105.087	111.006	109.618	103.062	102.829	105.593	111.551	107.843	103.216	102.916	106.562	112.084	106.503	103.096	103.264	107.517	112.489	104.764	103.025	103.565	109.247	111.48		6	129.032
H20																																		0	0
H21																																		0	0
H22																																		0	0
H23																																		0	0
H24																																		0	0
I01	105.331	105.812	107.264	106.045	105.455	107.362	106.803	105.747	106.551	107.292	106.11	105.697	107.576	106.621	105.792	107.048	107.034	105.947	106.073	107.61	106.545	105.669	107.671	106.831	105.848	106.713	107.053	106.208	106.292	107.548	106.506	105.806		9	193.548
I02	174.963	175.458	192.601	204.514	168.317	180.225	192.716	204.096	163.688	182.952	195.919	200.657	160.5	189.317	198.5	193.756	160.531	191.331	200.556	184.483	168.149	193.567	200.449	171.458	176.528	190.91	200.86	161.576	186.399	194.376	191.382	161.789		8	172.043
I03																																		0	0
I04																																		0	0
I05	145.39	139.716	128.365	141.174	147.39	130.112	131.961	146.458	138.52	128.25	141.34	145.646	128.469	134.166	146.163	135.211	129.573	144.649	141.528	127.975	139.91	147.18	129.396	133.022	146.295	135.98	128.761	144.017	140.879	127.935	140.101	145.39		8	172.043
I06																																		0	0
I07	105.382	104.632	104.815	105.626	105.23	104.579	105.295	105.784	105.295	104.902	105.733	105.98	104.907	105.247	105.654	105.567	104.826	105.522	106.149	105.211	105.09	105.567	105.792	105.037	105.663	106.087	105.643	105.065	105.801	106.112	105.132	105.382		8	172.043
I08	132.048	126.14	124.567	130.534	130.562	123.267	126.944	132.326	127.685	123.225	130.225	131.528	124.59	126.34	131.115	128.854	122.537	129.663	131.244	125.211	126.006	131.348	128.694	122.506	129.216	131.713	124.865	125.444	130.778	129.376	122.624	130.02		8	172.043
I09																																		0	0
I10																																		0	0
I11	137.691	121.646	148.553	156.587	129.98	129.272	149.41	155.958	117.008	137.632	150.781	148.517	116.868	146.806	157.32	135.433	125.02	149.337	155.952	118.205	137.272	149.961	146.053	118.244	147.705	153.101	127.579	130.003	150.076	153.402	115.817	142.539		8	172.043
I12																																		0	0
I13	107.435	110.992	110.006	106.654	109.713	111.191	110.278	106.831	109.902	111.208	110.556	106.688	109.66	111.132	110.306	106.961	109.385	111.135	110.522	107.149	109.427	111.275	110.663	107.298	109.472	111.211	110.854	107.309	109.272	111.121	110.93	107.435		8	172.043
I14	116.152	116.475	122.615	121.157	117.132	117.528	122.806	121.761	116.419	118.503	122.792	121.09	115.469	120.287	122.497	120.716	114.702	121.75	122.59	120.416	114.239	122.323	122.292	119.138	115.289	123.362	121.972	117.719	117.61	123.107	121.511	116.152		8	172.043
I15	109.213	104.169	102.584	107.315	109.447	103.935	103.07	108.051	109.711	103.528	103.652	108.261	109.337	103.118	104.388	108.624	108.545	102.711	104.837	108.742	107.11	102.41	106.059	109.559	105.663	102.767	106.992	109.511	104.483	103.396	108.368	109.758		7	150.538
I16	108.132	103.093	104.756	107.396	108.138	103.011	105.202	107.463	108.368	103.073	105.435	107.346	107.758	102.941	105.876	107.348	107.514	103.096	106.281	107.365	107.126	103.107	106.508	107.73	106.565	103.292	107.093	107.868	105.713	104.006	107.118	108.435		7	150.538
I17	118.239	126.073	126.331	119.492	118.612	127.163	125.202	119.306	118.857	128.705	123.893	118.848	120.216	129.716	122.104	118.73	121.969	129.042	121.244	118.32	124.927	127.337	120.211	118.75	127.899	124.537	119.051	120.115	129.281	122.334	118.61	123.469		8	172.043
I18	105.233	105.671	107.067	107.944	106.256	105.511	106.191	107.753	107.879	105.733	105.904	107.287	108.132	106.579	105.683	106.77	108.093	107.5	105.708	106.003	107.77	108.073	105.787	106.011	107.317	108.301	106.854	105.747	106.657	108.188	107.621	105.739		7	150.538
I19																																		0	0
I20	212.264	193.646	203.219	213.742	208.143	193.351	203.531	213.98	200.798	195.902	208.463	214.649	195.84	198.787	209.86	207.899	192.584	202.303	212.834	201.048	195.107	205.27	213.452	195.194	198.879	210.494	207.806	191.756	202.784	212.587	199.138	195.278		8	172.043
I21																																		0	0
I22																																		0	0
I23																																		0	0
I24																																		0	0
J01	104.166	103.037	107.601	105.924	104.494	104.781	106.888	105.607	103.461	106.663	106.087	105.542	103.329	107.626	105.801	104.455	104.677	107.553	105.68	103.795	106.674	106.306	105.357	103.441	107.626	105.919	104.713	104.447	107.851	105.691	103.941	106.924		8	172.043
J02	124.295	121.194	120.346	123.112	124.697	120.916	120.86	122.671	124.739	120.101	121.601	123.994	124.829	118.75	122.076	123.722	123.947	119.096	123.056	124.258	122.177	119.854	122.587	124.817	120.039	121.407	122.885	124.051	118.778	122.32	123.539	122.388		8	172.043
J03																																		0	0
J04	139.031	143.61	144.39	140.885	140.848	144.309	142.612	138.548	142.596	143.73	140.775	139.848	143.362	143.124	138.986	142.017	144.32	140.677	139.435	143.43	143.463	139.112	141.986	143.862	140.671	139.57	143.185	142.174	138.256	142.27	143.778	139.795		9	193.548
J05	124.331	125.806	119.93	120.371	124.23	127.416	116.761	122.006	123.663	126.792	116.68	123.781	125.079	123.91	118.205	124.919	126.871	119.803	120.857	124.907	127.337	116.466	123.503	124.506	124.657	117.096	123.152	125.458	120.461	120.455	124.272	126.663		8	172.043
J06	121.303	130.346	107.781	110.031	134.517	114.132	106.708	123.93	128.444	107.669	112.006	134.455	111.632	107.087	127.994	124.489	107.413	115.048	133.441	109.73	107.862	132.893	117.916	107.152	119.213	130.764	108.419	110.143	134.775	113.697	106.907	125.301		9	193.548
J07																																		0	0
J08	276.402	304.846	286.079	271.646	286.129	300.298	275.955	267.424	296.556	290.75	270.329	274.688	302.447	281.826	269.065	288.952	295.357	272.348	270.997	300.093	282.626	268.171	285.202	297.258	273.879	270.104	299.393	285.685	269.941	284.157	297.598	273.205		9	193.548
J09	140.756	112.166	108.388	134.635	132.955	110.146	110.522	142.34	124.48	108.84	116.315	144.649	117.888	108.076	124.52	139.949	112.087	108.902	135.629	130.211	109.489	113.124	142.958	118.556	108.368	125.329	138.402	111.194	109.778	139.629	123.862	108.593		8	172.043
J10	133.006	138.775	142.789	136.382	132.559	138.433	141.888	137.073	132.66	138.983	143.07	137.919	132.421	138.725	141.492	136.208	132.82	139.545	144.371	138.194	132.101	138.163	141.846	137.02	132.48	138.98	142.862	136.874	132.466	138.404	141.626	135.848		8	172.043
J11	107.694	101.725	112.815	117.657	105.385	102.612	115.427	118.871	103.433	104.205	115.579	117.292	101.601	106.09	118.154	114.601	101.166	108.365	119.77	110.174	101.761	112.492	120.183	106.407	102.843	115.758	119.522	102.635	105.194	118.031	115.837	101.517		8	172.043
J12	131.348	127.213	131.23	133.037	118.924	125.649	130.848	133.598	121.525	123.031	130.514	133.205	125.124	121.511	129.697	132.27	127.537	120.121	129.374	131.739	130.829	119.385	127.494	131.458	132.882	118.882	126.219	131.051	133.742	119.045	125.157	131.348		7	150.538
J13	133.517	144.452	142.351	135.166	133.767	144.671	141.815	134.879	134.93	145.115	140.666	134.551	136.747	144.947	138.888	133.621	138.492	144.098	138.43	133.618	142.174	142.169	135.938	133.89	144.121	141.149	135.079	135.531	144.382	139.789	134.132	137.736		8	172.043
J14	108.601	105.402	107.219	108.385	108.393	106.781	106.86	108.483	108.508	106.927	106.694	108.483	108.435	106.907	106.702	108.697	108.713	107.421	106.489	108.728	108.669	107.803	106.272	108.559	108.573	107.497	106.469	108.826	108.545	107.68	106.424	108.601		7	150.538
J15	103.503	103.556	103.654	103.711	103.756	103.843	103.871	103.823	103.913	104.073	103.904	103.885	104.025	104.101	104.037	104.143	104.23	104.051	104.154	103.955	104.41	104.157	104.272	103.963	104.267	104.107	104.163	104.135	104.449	104.154	104.126	104.171		10	215.054
J16																																		0	0
J17	115.216	106.11	106.219	110.84	114.562	107.312	105.77	106.489	113.66	112.379	106.421	106.183	108.138	115.244	109.587	106.053	106.056	111.52	113.919	107.014	105.82	107.593	115.028	109.843	106.264	106.194	111.736	114.006	106.978	106.025	108.02	115.216		6	129.032
J18	115.733	118.553	113.522	117.966	117.298	117.306	114.118	117.435	119.298	115.388	115.784	115.511	119.506	114.497	117.899	114.469	118.351	115.205	118.758	114.267	118.284	116	118.733	113.879	117.888	116.587	117.986	114.23	118.003	116.699	117.598	114.41		15	322.581
J19	117.371	138.5	142.767	117.444	128.084	128.671	142.466	136.357	117.767	129.483	130.573	144.511	125.163	122.556	128.944	135.216	143.792	117.629	126.604	128.154	140.893	134.688	118.169	130.112	130.952	144.41	120.424	126.191	129.424	138.242	140.334	117.371		7	150.538
J20																																		0	0
J21																																		0	0
J22																																		0	0
J23																																		0	0
J24																																		0	0
K01	386.851	274.896	286.817	385.41	326.011	275.157	286.475	382.132	332.652	274.393	285.941	375.067	334.654	275.301	284.528	381.902	330.191	274.067	288.725	381.031	327.197	274.084	290.958	384.843	314.306	271.469	296.449	396.935	304.899	268.506	311.261	386.851		7	150.538
K02																																		0	0
K03																																		0	0
K04																																		0	0
K05																																		0	0
K06	108.11	106.986	108.18	108.169	107.601	107.362	108.767	107.511	107.539	108.702	107.831	107.239	108.503	108.256	107.581	108.126	108.848	107.48	107.716	108.955	107.683	107.722	109.115	108.017	107.59	108.803	108.354	107.567	108.11	108.573	107.803	108.11		9	193.548
K07	114.157	114.654	123.862	125.031	118.143	116.303	124.803	125.831	116.435	117.699	125.567	125.396	114.798	119.5	124.666	123.441	113.823	121.826	126.329	122.126	114	123.18	125.435	119.548	115.657	124.708	125.694	116.955	118.163	125.239	124.59	114.157		8	172.043
K08																																		0	0
K09	157.298	166.239	176.489	163.351	157.986	176.497	171.031	157.199	167.579	175.84	161.93	159.104	175.949	169.185	155.803	170.567	173.483	159.242	162.798	175.228	166.213	156.64	175.483	171.61	157.775	167.68	175.933	161.354	160.919	175.862	167.424	156.725		9	193.548
K10	109.076	107.362	108.362	101.455	101.393	109.275	107.382	101.059	102.834	109.885	105.371	101.354	105.261	109.261	103.045	101.413	107.537	108.733	101.772	101.84	109.483	106.483	101.36	104.194	110.031	103.573	101.427	106.831	108.767	102.154	101.761	109.076		8	172.043
K11	123.806	120.393	115.992	118.997	122.961	118.896	115.559	121.669	122.399	117.449	116.003	124.66	121.365	116.843	119.326	122.961	118.907	115.84	123.076	122.753	117.253	116.75	123.885	120.899	116.427	119.272	122.862	118.424	115.191	122.764	121.876	117.584		8	172.043
K12																																		0	0
K13	115.348	121.733	122.615	112.933	114.537	121.576	122.868	113.913	113.581	121.674	122.989	114.042	113.688	121.522	123.065	114.18	113.854	121.461	123.166	113.789	114.357	121.874	123.062	113.129	115.017	121.152	122.73	112.93	115.048	121.708	122.593	112.32		8	172.043
K14	131.921	204.419	165.666	131.07	146.354	203.747	169.781	131.837	144.065	203.059	170.593	131.935	144.185	202.022	172.48	132.584	143.16	202.716	169.348	132.306	146.121	202.98	168.272	132.444	147.708	203.685	165.48	131.874	150.694	205.733	167.989	131.921		8	172.043
K15	133.447	133.11	133.421	130.904	133.941	133.635	133.104	131.685	133.421	134.149	131.612	132.888	132.511	134.343	131.371	133.281	133.385	133.084	130.93	133.75	133.955	132.098	131.921	133.09	133.772	130.812	133.163	133.348	132.671	131.447	132.59	133.447		9	193.548
K16	156.643	168.548	148.146	166.86	171.303	164.989	151.02	167.733	170.649	157.494	156.48	168.022	169.421	150.997	162.503	168.846	166.559	148.829	166.705	168.91	158.183	154.84	168.542	170.011	151.014	162.404	168.528	165.716	149.933	167.716	169.542	156.643		9	193.548
K17	133.834	113.941	119.868	138.084	138.146	130.666	111.809	125.893	138.404	137.792	126.233	110.994	131.368	138.458	137.138	119.941	113.461	136.16	138.767	133.084	113.042	122.57	137.975	137.767	125.348	111.048	131.98	138.955	135.753	117.025	116.368	137.354		6	129.032
K18	107.66	118.452	117.876	108.803	108.992	119.402	116.416	108.41	110.301	119.885	114.635	107.792	112.146	120.812	112.635	107.688	113.944	120.694	111.084	107.604	116.008	119.396	109.713	108.149	118.581	117.208	108.576	110.034	119.921	114.615	108.003	112.497		8	172.043
K19	142.028	132.893	181.537	151.087	121.039	118.986	132.503	186.317	146.615	121.073	119.404	132.458	187.702	139.497	120.59	120.396	133.949	188.989	141.076	120.978	120.27	134.183	194.837	133.374	120.475	121.23	135.975	198.525	126.61	119.924	123.503	142.028		6	129.032
K20	160.669	160.784	168.354	221.854	194.708	161.809	158.843	165.725	206.348	209.447	166.787	158.337	163.166	187.098	220.303	174.312	158.02	160.197	175.489	221.671	181.126	159.472	159.803	167.567	218.823	192.59	161.444	159.559	165.904	209.452	201.34	163.871		6	129.032
K21																																		0	0
K22																																		0	0
K23																																		0	0
K24																																		0	0
L01	137.778	129.281	120.438	122.337	146.483	127.787	120.258	125.154	147.242	125.522	120.166	131.149	141.433	124.042	119.581	137.07	137.194	123.028	119.197	143.643	131.596	121.399	120.66	146.503	128.076	120.713	126.087	142.716	124.598	119.506	133.893	137.778		7	150.538
L02																																		0	0
L03	115.135	106.812	113.767	112.722	106.351	108.893	114.874	110.309	105.764	111.916	114.874	107.702	107.376	114.463	112.385	106.469	110.247	115.239	108.744	106.789	113.657	113.295	106.823	109.34	115.09	109.27	106.354	113.331	113.438	106.742	109.517	115.135		8	172.043
L04																																		0	0
L05	123.306	124.287	125.789	110.388	119.699	125.719	124.708	110.062	121.865	126.326	122.053	111.348	122.289	127.803	118.096	114.399	123.567	126.772	113.573	117.351	124.542	126.008	110.812	120.199	125.93	124.272	110.643	122.379	126.52	119.458	113.213	123.306		8	172.043
L06																																		0	0
L07	124.545	132.899	129.528	129.854	126.014	132.096	131.317	128.385	128.739	130.539	131.947	124.553	132.618	129.899	131.531	126.351	132.354	132.053	129.52	128.643	131.157	132.404	125.775	130.966	128.809	131.118	125.739	132.146	131.149	128.579	129.326	130.312		11	236.559
L08	122.626	120.441	127.697	127.916	118.992	124.093	128.834	125.643	118.823	126.798	128.927	121.039	121.52	127.986	127.219	118.567	124.834	128.478	123.68	119.449	127.289	127.857	119.506	122.478	128.129	125.767	118.301	126.121	128.011	120.952	121.812	128.008		8	172.043
L09	170.674	158.301	144.07	165.548	170.247	140.542	160.935	171.112	151.989	149.258	167.809	165.778	141.399	163.138	170.713	143.295	157.86	170.688	156.742	145.531	166.784	167.444	140.753	163.039	170.59	144.753	156.337	169.18	154.643	147.188	166.792	163.548		9	193.548
L10	109.362	108.621	107.287	109.39	109.419	107.317	109.562	109.997	108.239	108.261	109.823	109.413	107.261	109.969	110.556	107.716	109.056	109.772	108.792	107.952	109.508	109.722	107.222	109.472	109.812	107.888	108.952	110.098	109.177	107.879	109.725	109.725		8	172.043
L11	105.815	107.337	109.638	107.334	102.34	107.618	109.806	107.798	102.539	107.447	110	107.843	102.514	107.669	109.885	107.994	102.419	107.562	109.888	107.612	102.638	107.98	110.301	107.188	103.051	108.371	109.952	106.66	103.253	108.239	110.177	105.815		8	172.043
L12	150.579	157.823	147.525	142.736	155.638	154.699	140.404	151.677	157.725	145.747	144.576	156.329	153.447	140.025	151.621	157.039	144.902	145.228	155.972	151.904	139.61	153.402	156.663	142.68	147.865	155.708	149.037	140.789	155.045	155.225	141.053	150.579		9	193.548
L13	126.059	112.916	110.16	112.472	123.261	117.287	110.087	111.368	118.697	123.306	110.933	110.525	114.916	125.376	111.744	110.452	113.11	126.171	114.11	110.435	112.452	122.654	118.346	110.553	111.323	119.022	122.371	111.028	110.876	115.994	125.435	111.834		7	150.538
L14	121.076	118.719	119.463	119.079	120.36	124.017	119.112	119.61	118.986	120.846	123.087	119.213	119.567	119.202	121.815	122.129	119.537	119.258	119.626	123.121	120.247	120.045	119.07	120.379	123.809	119.393	119.958	119.079	120.972	122.697	120.865	121.076		10	215.054
L15	166.211	149.708	141.022	144.284	165.587	146.86	139.596	145.775	164.169	145.736	139.393	148.371	163.129	144.472	138.528	151.84	161.98	143.385	138	155.419	159.183	141.581	138.444	158.376	154.553	141.508	139.267	161.826	152.042	141.247	141.132	163.331		7	150.538
L16	225.239	242.042	221.388	227.624	217.343	237.697	229.497	226.371	218.612	231.261	241.972	219.022	225.508	218.402	241.357	225.775	226.826	217.171	233.376	237.14	221.503	221.834	225.025	241.514	220.548	227.287	218.713	237.916	225.702	224.022	215.343	232.983		11	236.559
L17	129.236	134.638	134.031	125.135	124.772	135.961	133.222	124.396	126.455	136.048	132.66	123.663	127.848	135.371	130.346	123.573	130.624	134.691	128.048	123.764	133.764	134.933	126.551	124.472	135.278	133.267	124.503	126.171	135.576	131.868	123.621	129.236		8	172.043
L18																																		0	0
L19	119.267	119.831	118.764	118.565	119.374	120.087	118.584	117.573	119.787	118.772	120.376	119.124	117.719	119.618	119.545	119.427	118.171	118.919	118.837	120.59	118.885	117.444	119.893	119.211	120.281	118.767	118.694	119.191	120.239	118.654	117.598	119.882		10	215.054
L20	150.124	143.742	166.525	161.73	136.77	137.205	143.219	172.419	153.649	135.053	138.904	150.096	172.98	144.205	135.031	142.691	165.562	159.694	136.371	137.736	146.438	173.522	149.317	134.691	141.933	158.295	162.362	137.837	136.008	144.593	170.624	150.124		7	150.538
L21																																		0	0
L22																																		0	0
L23																																		0	0
L24																																		0	0
M01																																		0	0
M02	144.817	146.843	152.396	143.789	144.626	150.713	148.331	143.152	145.211	152.975	145.267	144.146	146.874	151.753	144.138	145.699	152.11	145.635	143.146	146.41	151.722	143.744	144.051	151.211	145.115	143.16	146.742	151.267	143.039	144.222	151.843	144.817		9	193.548
M03	249.787	242.306	210.528	216.722	259.933	228.208	213.716	235.404	252.896	219.713	216.834	255.576	235.253	218.264	223.781	260.624	217.385	211.983	242.41	242.202	212.846	219.278	258.671	222.098	219.817	234.784	247.916	216.073	217.747	258.118	228.66	218.626		8	172.043
M04	157.528	149.68	152.846	179.629	158.837	147.75	161.463	175.542	152.767	147.216	173.118	164.455	148.907	153.34	176.469	155.211	147.166	166.522	169.435	148.916	149.253	175.531	158.463	147.256	160.882	173.514	151.25	147.503	174.511	162.062	147.621	157.528		8	172.043
M05																																		0	0
M06	130.059	210.93	142.722	112.003	179.169	192.171	113.494	138.197	213.011	128.84	116.163	193.421	170.388	112.045	154.739	206.702	117.899	128.149	207.43	138.461	112.885	183.503	179.941	112.573	145.792	209.163	121.14	124.351	204.75	145.421	112.028	177.607		9	193.548
M07	135.27	165.149	150.098	135.697	144.719	167.728	138.295	136.18	157.169	158.871	135.278	138.764	168.037	143.062	136.694	152.553	162.851	135.48	136.334	166.433	146.654	135.511	149.449	161.346	135.135	137.194	166.264	145.511	136.16	151.492	160.416	135.475		9	193.548
M08																																		0	0
M09	123.23	123.329	121.573	125.542	123.329	123.629	121.166	125.604	123.548	124.084	121.045	126.199	123.059	123.705	121.483	126.32	123.191	123.27	121.652	125.851	123.278	123.118	122.579	124.753	123.152	122.469	124.129	124.27	123.449	121.955	124.882	123.691		13	279.57
M10																																		0	0
M11	120.626	120.545	114.972	114.907	120.551	119.801	114.458	115.539	121.921	118.404	114.143	117.761	120.803	117.719	114.07	119.126	120.787	116.121	114.843	120.177	120.767	114.716	115.823	120.817	119.163	114.427	116.952	120.857	117.742	114.081	118.624	120.626		7	150.538
M12	102.534	103.666	103.402	103.256	103.528	104.042	103.694	102.966	104.351	103.983	103.949	103.419	104.112	103.862	103.267	104.129	103.98	103.688	103.396	104.236	103.862	103.407	104.028	104.028	104.056	103.362	104.303	104.154	103.949	104.073	104.545	104.205		9	193.548
M13	109.789	110.242	109.652	109.868	110.573	111.581	109.051	110.868	110.902	111.829	108.75	111.573	112.806	110.688	108.952	108.753	109.121	109.396	109.008	108.84	109.761	108.534	108.896	108.899	109.868	108.551	108.43	109.093	109.576	108.576	109.169	109.789		8	172.043
M14	138.441	115.096	121.458	144.09	120.185	115.534	122.289	144.031	120.059	115.52	122.166	143.587	120.129	115.654	122.806	143.778	119.376	115.466	124.705	142.719	118.239	115.702	126.612	141.458	117.615	115.525	127.874	140.256	116.963	115.466	129.916	138.441		7	150.538
M15	106.742	114.11	116.683	112.949	106.351	113.941	116.039	113.992	105.52	113.975	116.115	114.952	105.508	113.458	116.222	115.657	105.149	113.287	115.683	116.197	105.683	112.618	115.947	116.629	105.84	111.921	115.43	116.39	105.871	112.346	115.542	116.014		7	150.538
M16																																		0	0
M17	131.211	130.885	130.871	125.096	122.503	131.882	130.868	122.261	125.478	131.919	130.379	119.25	129.691	131.941	129.357	119.553	130.638	131.084	125.947	121.913	131.301	130.966	122.02	125.728	131.146	130.376	119.966	129.258	131.267	129.126	120.008	131.211		7	150.538
M18	107.913	107.75	106.944	105.295	106.899	108.132	107.031	104.809	108.253	107.815	106.646	106.18	108.208	107.64	105.756	107.539	108.402	107.598	105.09	108.739	108.298	106.666	106.452	108.758	107.753	105.629	107.719	108.197	107.014	105.758	108.272	107.913		8	172.043
M19	122.292	157.073	177.115	132.031	121.598	145.138	178.86	140.202	121.073	132.761	178.5	153.854	122.104	127.062	170.143	164.208	123.829	124.357	163.413	168.952	126.034	122.643	162.705	170.112	126.537	122.947	161.455	171.511	127.329	122.534	159.112	172.972		7	150.538
M20	114.25	114.087	118.511	123.438	115.326	114.801	116.104	119.716	120.935	115.778	114.348	118.435	123.531	115.062	114.888	116.424	119.68	121.236	115.722	114.416	118.747	123.545	115.272	114.789	116.146	120.18	120.008	115.91	114.534	118.829	123.489	114.25		7	150.538
M21																																		0	0
M22																																		0	0
M23																																		0	0
M24																																		0	0
N01	109.41	112.281	113.514	110.225	111.323	113.994	111.435	110.317	113.379	112.989	109.713	112.761	113.581	110.022	111.66	113.809	110.992	111.219	113.39	112.545	110.36	113.225	113.076	109.545	112.761	113.542	110.135	112.065	113.789	110.84	111.256	113.494		9	193.548
N02	118.166	116.688	112.076	113.764	119.635	113.34	112.211	119.525	116.34	112.025	116.199	118.963	112.534	112.697	120.424	114.424	111.941	118.438	116.904	112.045	115.205	119.587	112.972	112.809	120.18	114.185	112.188	118.899	116.562	112.475	116.354	118.567		8	172.043
N03	170.312	129.008	126.042	153.652	153.025	126.534	127.289	170.882	134.455	125.685	139.497	165.008	127.761	126.604	163.823	139.851	126.469	134.143	169.98	128.118	125.949	159.975	145.188	126.087	132.466	171.559	128.671	126.371	158.933	145.537	126.045	133.346		8	172.043
N04	190.64	149.711	147.022	187.062	164	148.607	158.944	187.093	150.281	147.228	187.503	161.784	148.654	161.775	188.666	150.093	146.846	191.618	157.337	147.77	169.281	177.104	148.949	149.941	191.652	151.983	146.761	183.907	168.278	147.876	156.907	190.64		8	172.043
N05	112.199	111.191	109.781	109.756	113.587	110.118	109.433	113.815	110.41	109.789	112.764	111.284	110	110.913	113.18	110.062	109.506	113.966	110.528	110.056	113.646	110.612	110.649	113.154	111.463	109.829	111.393	112.699	110.404	110.104	113.91	110.416		9	193.548
N06																																		0	0
N07	119.048	106.66	123.087	132.857	118.775	108.334	127.795	134.157	110.899	114.52	128.756	130.711	107.764	120.292	131.27	122.635	107.851	126.528	133.761	111.798	114.68	128.803	129.756	107.494	121.514	131.048	118.823	110.593	128.202	131.809	108.579	119.048		8	172.043
N08	114.267	113.219	114.154	113.07	113.584	114.163	112.649	114.008	113.882	113.194	114.087	113.32	114.084	113.927	113.551	114.565	113.042	113.77	114.239	112.68	114.185	113.674	113.357	114.489	113.649	114.003	114.292	113.323	114.239	113.831	113.713	114.267		11	236.559
N09	129.365	132.854	135.062	135.045	130.126	133.851	135.149	130.053	133.138	135.739	134.301	130.194	134.042	134.933	129.413	132.938	135.219	131.542	131.152	134.767	134.239	129.27	133.525	134.871	129.702	132.969	134.388	132.927	130.652	135.138	135.57	129.365		9	193.548
N10	155.169	135	140.275	159.213	143.739	133.635	151.969	156.427	135.812	140.654	161.5	143.705	133.789	154.081	154.284	134.736	143.396	159.087	139.823	135.902	156.829	147.312	133.073	149.031	156.374	135.854	140.199	159.124	142.037	134.09	154.079	150.871		9	193.548
N11	106.107	104.846	115.435	110.562	105.292	109.427	115.326	106.219	105.228	115.573	109.851	105.236	110.994	114.32	105.789	106.348	116.396	108.258	105.143	113.107	112.368	105.233	108.649	115.025	106.433	105.514	115.739	109.722	104.784	112.219	112.924	105.433		9	193.548
N12	118.084	110.624	105.343	106.09	118.289	110.955	105.75	107.705	118.82	109.312	105.772	109.289	118.112	108.244	105.66	110.253	117.716	107.64	105.795	111.517	117.306	107.02	105.654	113.219	116.135	106.309	105.48	115.334	114.728	105.75	105.68	117.216		7	150.538
N13	128.256	111.963	110.64	118.239	123.921	112.149	110.646	118.596	123.382	112.264	111.028	120.506	122.486	112.138	111.065	122.767	120.685	111.739	111.048	125.056	117.947	111.045	111.093	126.312	116.744	111.126	111.028	127.36	115.958	110.98	111.553	128.256		7	150.538
N14	105.393	108.68	110.469	109.829	105.368	109.784	110.559	109.969	105.86	110.581	110.374	108.48	106.789	110.823	110.478	107.441	107.801	110.837	110.239	106.056	108.843	110.722	110.421	105.629	109.657	110.39	109.699	105.983	110.427	110.371	108.357	106.843		8	172.043
N15	132.07	130.191	147.278	136.61	131.374	137.118	144.893	132.506	130.435	147.559	135.511	130.725	137.764	144.129	132.228	130.475	147.584	134.882	130.831	139.062	142.938	131.326	131.635	146.537	132.75	129.966	143.275	138.919	130.84	134.551	144.433	131.935		9	193.548
N16	107.77	112.48	105.694	102.795	107.23	112.525	106.784	102.89	107.07	112.542	106.604	102.975	107.275	112.64	106.435	103.25	107.438	112.699	106.424	103.017	107.815	112.503	105.93	103.084	107.84	112.545	106.059	103.003	108.885	112.742	105.545	103.157		8	172.043
N17	116.357	144.028	117.225	113.104	121.657	143.52	117.688	113.567	122.787	143.228	116.674	113.506	125.489	141.567	115.652	113.385	128.101	139.211	114.966	113.528	131.174	136.41	114.438	113.764	135.028	132.281	113.955	113.86	140.261	126.346	113.879	116.357		8	172.043
N18	102.885	102.761	108.152	106.065	103.177	102.89	107.242	106.947	103.539	103.27	106.691	107.753	103.753	103.427	105.764	108.396	103.862	103.303	105.483	108.357	104.211	103.365	104.615	109.011	104.388	103.382	104.202	108.857	104.629	103.404	104.463	109.152		7	150.538
N19																																		0	0
N20	122.882	112.545	112.699	121.781	137.065	114.829	112.506	114.427	133.846	125.486	112.787	112.803	120.253	137.306	115.281	112.317	114.272	134.719	123.621	112.753	113	123.77	134.584	114.115	112.742	115.691	137.694	119.118	112.848	113.708	130.879	127.197		7	150.538
N21																																		0	0
N22																																		0	0
N23																																		0	0
N24																																		0	0
O01																																		0	0
O02	151.121	195.506	154.452	159.163	203.643	183.848	150.14	172.371	203.073	165.494	152.104	192.104	193.188	153.388	159.848	201.379	177.427	149.253	180.812	198.41	155.756	154.483	198.337	187.329	150.697	169.438	202.93	164.747	152.396	194.921	188.233	151.121		9	193.548
O03																																		0	0
O04	109.89	106.41	107.601	108.972	109.037	105.559	109.281	109.528	106.728	107.674	109.242	109.301	105.567	109.478	109.514	106.256	108.326	109.23	108.84	106.062	109.323	109.548	105.772	109.104	109.551	108.135	106.747	109.219	109.497	105.604	109.222	109.89		8	172.043
O05	102.758	102.756	101.781	102.899	103	102.857	101.882	103.197	103.126	102.902	101.907	103.256	103.354	102.792	102.433	103.247	103.362	102.472	102.497	103.542	103.41	102.472	103.039	103.646	103.379	102.303	103.084	103.629	103.169	102.225	103.419	103.351		8	172.043
O06	107.278	105.348	107.93	106.399	105.441	107.281	107.607	105.413	106.472	108.374	106.059	105.949	108.275	106.531	105.955	107.596	107.567	106.006	106.882	108.301	105.902	106.219	108.48	106.185	105.854	108.441	106.983	105.888	107.826	107.553	105.848	107.278		9	193.548
O07	127.475	126.806	123.152	123.051	129.747	124.115	122.91	127.843	126.376	122.551	123.635	129.767	124.017	123.02	128.461	126.166	122.68	124.944	128.382	123.326	122.096	129.427	124.43	122.666	126.593	127.295	122.958	123.379	128.728	123.514	121.924	128.888		8	172.043
O08																																		0	0
O09																																		0	0
O10	176.087	192.458	195.64	186.579	181.382	194.096	195.36	178.143	188.573	193.537	193.475	175.607	191.562	194.517	183.831	183.11	194.208	194.419	175.278	189.534	194.326	187.59	178.899	192.084	193.989	178.334	186.753	193.126	191.787	175.82	190.452	192.989		8	172.043
O11	140.275	148.261	146.264	132.739	141.528	147.404	145.708	131.298	143.699	147.494	143.994	131.042	145.522	147.256	141.567	132.157	146.096	147.115	138.719	134.298	147.421	147.871	136.003	137.629	147.702	147.152	133.23	141.112	147.028	144.362	131.042	143.93		8	172.043
O12	114.916	114.761	113.163	118.421	117.149	113.919	114.517	118.579	117.612	112.447	116.458	118.163	117.073	111.963	117.435	117.492	115.722	113.045	118.615	117.756	114.213	114.174	118.396	117.374	112.194	117.185	118.393	116.767	112.334	118.087	117.565	114.916		8	172.043
O13	113.705	125.806	120.014	114.199	127.702	125.576	121.823	112.739	128.003	125.941	122.138	111.975	127.64	125.997	124.163	111.868	127.551	126.955	124.747	111.379	127.112	126.362	125.708	111.966	124.461	126.893	125.941	112.772	123.542	127.5	126.64	113.705		8	172.043
O14	140.362	122.48	122.666	139.337	140.435	124.517	120.087	138.947	140.461	127.823	118.239	137.812	142.028	131.461	116.626	135.643	141.301	134.371	115.868	133.525	141.652	136.567	116.388	131.458	141.528	135.652	116.034	133.601	141.534	136.379	115.739	132.654		7	150.538
O15																																		0	0
O16	108.975	107.303	106.508	108.371	109.256	106.601	107.298	109.427	108.722	106.708	107.904	109.511	107.433	106.826	108.91	109.39	106.615	107.545	109.5	108.43	106.888	108.382	109.604	107.376	107.014	109.076	109.098	106.756	107.93	109.725	108.326	106.93		8	172.043
O17	130.798	141.705	145.433	142.472	128.803	145.503	145.421	138.312	133.632	144.081	145.303	131.713	143.449	144.772	142.722	128.351	145.98	146.646	137.469	135.514	144.25	144.565	127.907	144.306	145.169	140.596	132.626	144.008	145.124	130.933	140.59	144.829		8	172.043
O18	146.846	154.213	160.287	151.598	150.228	160.775	156.289	145.961	157.666	159.135	146.346	155.003	158.798	150.472	150.542	161.514	154.77	147.545	158.478	157.115	146.087	156.531	158.944	147.051	154.281	160.848	150.843	150.424	159.059	153.051	147.846	160.997		9	193.548
O19																																		0	0
O20	176.542	158.461	160.615	169.708	176.492	159.183	160.149	169.006	176.281	158.612	159.98	169.056	175.638	158.744	159.719	169.067	175.624	159.624	159.326	168.691	174.986	158.017	159.787	168.772	174.607	156.419	160.798	169.84	172.781	154.758	162.461	171.483		7	150.538
O21																																		0	0
O22																																		0	0
O23																																		0	0
O24																																		0	0
P01	115.91	112.961	114.124	114.949	114.955	113.289	114.354	115.969	113.02	114.447	115.27	114.792	113.261	115.463	116.525	113.042	114.483	115.236	114.256	113.896	114.188	116.07	113.003	114.219	115.539	114.326	113.539	114.067	115.371	113.48	114.281	115.91		8	172.043
P02	118.115	109.506	116.834	117.385	108.711	112.242	120.331	114.548	109.121	116.138	118.921	109.567	111.393	119.256	114.416	108.753	116.492	119.183	110.008	111.25	118.896	114.694	109.126	116.194	118.899	109.935	111.626	118.798	113.89	109.303	116.346	118.115		8	172.043
P03	105.16	105.154	105.494	105.407	105.27	105.542	105.576	105.157	105.486	105.868	105.677	105.441	105.736	105.632	105.531	105.938	105.888	105.416	105.713	105.705	105.537	105.699	105.938	105.685	105.522	105.75	105.781	105.562	105.806	105.654	105.441	105.792		9	193.548
P04																																		0	0
P05	126.32	126.36	128.36	129.983	124.295	128.031	129.171	125.11	126.435	127.753	128.846	123.975	127.601	129.674	124.525	126.798	128.011	128.118	124.904	128.062	129.705	124.371	127.758	128.98	126.045	126.815	128.494	129.14	124.764	128.02	129.118	124		9	193.548
P06	123.522	121.711	123.997	123.096	121.374	123.056	124.346	122.618	121.511	122.848	123.006	121.958	122.458	123.829	122.803	121.346	122.93	123.579	122.18	122.034	123.904	123.076	121.587	123.674	123.753	122.253	121.716	123.618	123.388	121.225	122.961	123.522		8	172.043
P07																																		0	0
P08	101.862	112.778	102.916	103.16	112.969	104.722	102.003	112.489	106.713	101.463	110.438	109.43	101.775	108.056	111.039	102.166	105.848	112.823	102.972	104.452	112.742	103.916	103.447	113.18	104.902	102.612	112.643	105.882	102.278	112.118	106.865	101.862		10	215.054
P09	112.267	105.312	112.629	115.081	106.567	109.899	115.834	108.624	106.983	116.011	111.618	105.671	113.683	114.64	106.685	111.267	115.862	107.73	108.407	116.292	110.143	106.5	115.483	112.649	105.896	113.548	114.205	106.14	111.826	115.612	107.565	109.916		9	193.548
P10	129.862	136.817	176.093	143.772	129.118	156.374	168.312	130.64	130.744	176.489	152.003	129.803	147.132	174.924	135.562	129.75	168.07	157.837	130.385	144.697	175.711	137.25	129.337	165.736	158.801	129.02	140.323	174.638	138.452	129.129	162.57	163.772		8	172.043
P11	123.64	120.697	123.632	124.646	122.076	122.576	125.351	123.747	120.907	123.809	124.455	122.073	122.065	123.843	123.272	121.011	124.34	125.073	121.402	122.697	124.188	122.522	121.323	124.087	123.756	120.646	123.163	123.975	122.287	121.615	124.705	123.885		9	193.548
P12	120.562	121.379	123.722	119.885	121.975	123.003	120.834	121.079	122.253	122.702	119.556	122.163	123.475	119.955	121.955	122.475	121.435	120.972	121.559	123.199	119.579	122.025	123.242	120.419	121.941	122.343	121.565	120.843	121.008	123.197	119.77	121.764		9	193.548
P13	156.767	202.955	250.969	164.632	158.902	241.801	216.545	157.112	189.272	254.253	172.017	157.169	238.197	218.584	157.098	192.205	254.562	169.994	158.697	243.823	206.5	155.913	204.258	246.166	161.244	169.143	252.034	185.52	156.197	223.045	228.817	157.112		9	193.548
P14	117.264	116.761	119.309	117.75	117.022	117.205	119.882	118.303	117.938	117.725	119.61	118.177	117.213	118.281	119.031	117.562	116.081	118.82	118.949	117.621	116.691	119.376	118.522	118.008	117.385	119.795	118.045	116.772	117.115	119.781	117.638	117.264		8	172.043
P15	180.649	170.306	186.281	182.817	174.281	178.992	186.736	180.222	170.697	186.371	183.419	173.654	178.728	185.486	178.596	170.865	186.705	182.295	171.61	181.256	184.728	176.385	174.003	186.581	182.444	169.438	184.874	183.466	172.508	177.598	185.885	178.104		9	193.548
P16	115.272	163.177	124.646	110.073	153.329	156.753	112.719	119.098	164.208	138.43	110.174	138.045	161.904	121.306	111.393	155.188	152.197	111.18	128.775	163.449	128.211	110.472	150.402	157.124	112.84	121.008	165.051	133.149	110.073	144.289	160.197	115.272		9	193.548
P17																																		0	0
P18	141.579	149.966	145.66	141.753	142.601	149.626	144.958	139.657	146.584	148.871	144.096	139.882	149.562	147.626	142.803	140.472	149.879	145.402	140.576	142.725	149.084	146.14	140.298	147.107	148.348	144.758	139.531	149.59	146.66	141.848	141.975	149.963		8	172.043
P19	113.153	113.169	110.019	112.922	116.25	114.276	110.065	112.614	113.302	112.776	109.844	112.078	111.708	110.88	110.312	112.01	111.75	110.633	110.747	112.071	112.088	110.312	111.094	112.143	111.958	110.64	112.208	112.581	112.506	110.159	112.808	112.536		9	193.548
P20	162.57	148.458	210.579	295.598	205.107	146.935	235.129	292.497	183.41	146.508	259.081	285.677	166.935	152.57	277.537	268.146	157.053	169.874	289.25	244.809	150.955	197.789	293.584	213.618	147.711	231.135	294.43	183.865	147.963	264.177	280.652	162.57		8	172.043
P21																																		0	0
P22																																		0	0
P23																																		0	0
P24																																		0	0

## Sheet: HEART RATE
Column	Row	# Peaks	Heart Rate	Treatment (µM)
1	A	11	236.559	0
1	B	10	215.054	0
1	C	0		0
1	D	0		0
1	E	0		0
1	F	9	193.548	0
1	G	8	172.043	0
1	H	9	193.548	0
1	I	9	193.548	0
1	J	8	172.043	0
1	K	7	150.538	0
1	L	7	150.538	0
1	M	0		0
1	N	9	193.548	0
1	O	0		0
1	P	8	172.043	0
2	A	0		0
2	B	9	193.548	0
2	C	8	172.043	0
2	D	0		0
2	E	0		0
2	F	8	172.043	0
2	G	9	193.548	0
2	H	9	193.548	0
2	I	8	172.043	0
2	J	8	172.043	0
2	K	0		0
2	L	0		0
2	M	9	193.548	0
2	N	8	172.043	0
2	O	9	193.548	0
2	P	8	172.043	0
3	A	8	172.043	0.05
3	B	9	193.548	0.05
3	C	8	172.043	0.05
3	D	8	172.043	0.05
3	E	0		0.05
3	F	9	193.548	0.05
3	G	11	236.559	0.05
3	H	8	172.043	0.05
3	I	0		0.05
3	J	0		0.05
3	K	0		0.05
3	L	8	172.043	0.05
3	M	8	172.043	0.05
3	N	8	172.043	0.05
3	O	0		0.05
3	P	9	193.548	0.05
4	A	0		0.05
4	B	0		0.05
4	C	8	172.043	0.05
4	D	0		0.05
4	E	0		0.05
4	F	9	193.548	0.05
4	G	8	172.043	0.05
4	H	0		0.05
4	I	0		0.05
4	J	9	193.548	0.05
4	K	0		0.05
4	L	0		0.05
4	M	8	172.043	0.05
4	N	8	172.043	0.05
4	O	8	172.043	0.05
4	P	0		0.05
5	A	8	172.043	0.098
5	B	8	172.043	0.098
5	C	7	150.538	0.098
5	D	9	193.548	0.098
5	E	9	193.548	0.098
5	F	0		0.098
5	G	9	193.548	0.098
5	H	8	172.043	0.098
5	I	8	172.043	0.098
5	J	8	172.043	0.098
5	K	0		0.098
5	L	8	172.043	0.098
5	M	0		0.098
5	N	9	193.548	0.098
5	O	8	172.043	0.098
5	P	9	193.548	0.098
6	A	0		0.098
6	B	0		0.098
6	C	8	172.043	0.098
6	D	7	150.538	0.098
6	E	9	193.548	0.098
6	F	8	172.043	0.098
6	G	9	193.548	0.098
6	H	0		0.098
6	I	0		0.098
6	J	9	193.548	0.098
6	K	9	193.548	0.098
6	L	0		0.098
6	M	9	193.548	0.098
6	N	0		0.098
6	O	9	193.548	0.098
6	P	8	172.043	0.098
7	A	8	172.043	0.195
7	B	9	193.548	0.195
7	C	8	172.043	0.195
7	D	12	258.065	0.195
7	E	9	193.548	0.195
7	F	9	193.548	0.195
7	G	9	193.548	0.195
7	H	0		0.195
7	I	8	172.043	0.195
7	J	0		0.195
7	K	8	172.043	0.195
7	L	11	236.559	0.195
7	M	9	193.548	0.195
7	N	8	172.043	0.195
7	O	8	172.043	0.195
7	P	0		0.195
8	A	8	172.043	0.195
8	B	9	193.548	0.195
8	C	8	172.043	0.195
8	D	0		0.195
8	E	8	172.043	0.195
8	F	9	193.548	0.195
8	G	0		0.195
8	H	9	193.548	0.195
8	I	8	172.043	0.195
8	J	9	193.548	0.195
8	K	0		0.195
8	L	8	172.043	0.195
8	M	0		0.195
8	N	11	236.559	0.195
8	O	0		0.195
8	P	10	215.054	0.195
9	A	9	193.548	0.39
9	B	0		0.39
9	C	0		0.39
9	D	8	172.043	0.39
9	E	7	150.538	0.39
9	F	7	150.538	0.39
9	G	9	193.548	0.39
9	H	9	193.548	0.39
9	I	0		0.39
9	J	8	172.043	0.39
9	K	9	193.548	0.39
9	L	9	193.548	0.39
9	M	13	279.57	0.39
9	N	9	193.548	0.39
9	O	0		0.39
9	P	9	193.548	0.39
10	A	9	193.548	0.39
10	B	9	193.548	0.39
10	C	8	172.043	0.39
10	D	9	193.548	0.39
10	E	8	172.043	0.39
10	F	9	193.548	0.39
10	G	8	172.043	0.39
10	H	0		0.39
10	I	0		0.39
10	J	8	172.043	0.39
10	K	8	172.043	0.39
10	L	8	172.043	0.39
10	M	0		0.39
10	N	9	193.548	0.39
10	O	8	172.043	0.39
10	P	8	172.043	0.39
11	A	0		0.78
11	B	7	150.538	0.78
11	C	9	193.548	0.78
11	D	7	150.538	0.78
11	E	8	172.043	0.78
11	F	8	172.043	0.78
11	G	8	172.043	0.78
11	H	8	172.043	0.78
11	I	8	172.043	0.78
11	J	8	172.043	0.78
11	K	8	172.043	0.78
11	L	8	172.043	0.78
11	M	7	150.538	0.78
11	N	9	193.548	0.78
11	O	8	172.043	0.78
11	P	9	193.548	0.78
12	A	8	172.043	0.78
12	B	0		0.78
12	C	8	172.043	0.78
12	D	8	172.043	0.78
12	E	8	172.043	0.78
12	F	8	172.043	0.78
12	G	8	172.043	0.78
12	H	7	150.538	0.78
12	I	0		0.78
12	J	7	150.538	0.78
12	K	0		0.78
12	L	9	193.548	0.78
12	M	9	193.548	0.78
12	N	7	150.538	0.78
12	O	8	172.043	0.78
12	P	9	193.548	0.78
13	A	8	172.043	1.56
13	B	0		1.56
13	C	7	150.538	1.56
13	D	7	150.538	1.56
13	E	7	150.538	1.56
13	F	9	193.548	1.56
13	G	0		1.56
13	H	8	172.043	1.56
13	I	8	172.043	1.56
13	J	8	172.043	1.56
13	K	8	172.043	1.56
13	L	7	150.538	1.56
13	M	8	172.043	1.56
13	N	7	150.538	1.56
13	O	8	172.043	1.56
13	P	9	193.548	1.56
14	A	0		1.56
14	B	8	172.043	1.56
14	C	6	129.032	1.56
14	D	8	172.043	1.56
14	E	8	172.043	1.56
14	F	8	172.043	1.56
14	G	9	193.548	1.56
14	H	8	172.043	1.56
14	I	8	172.043	1.56
14	J	7	150.538	1.56
14	K	8	172.043	1.56
14	L	10	215.054	1.56
14	M	7	150.538	1.56
14	N	8	172.043	1.56
14	O	7	150.538	1.56
14	P	8	172.043	1.56
15	A	8	172.043	3.125
15	B	7	150.538	3.125
15	C	8	172.043	3.125
15	D	0		3.125
15	E	0		3.125
15	F	7	150.538	3.125
15	G	0		3.125
15	H	8	172.043	3.125
15	I	7	150.538	3.125
15	J	10	215.054	3.125
15	K	9	193.548	3.125
15	L	7	150.538	3.125
15	M	7	150.538	3.125
15	N	9	193.548	3.125
15	O	0		3.125
15	P	9	193.548	3.125
16	A	8	172.043	3.125
16	B	0		3.125
16	C	8	172.043	3.125
16	D	8	172.043	3.125
16	E	7	150.538	3.125
16	F	8	172.043	3.125
16	G	8	172.043	3.125
16	H	0		3.125
16	I	7	150.538	3.125
16	J	0		3.125
16	K	9	193.548	3.125
16	L	11	236.559	3.125
16	M	0		3.125
16	N	8	172.043	3.125
16	O	8	172.043	3.125
16	P	9	193.548	3.125
17	A	7	150.538	6.25
17	B	7	150.538	6.25
17	C	7	150.538	6.25
17	D	7	150.538	6.25
17	E	9	193.548	6.25
17	F	0		6.25
17	G	7	150.538	6.25
17	H	14	301.075	6.25
17	I	8	172.043	6.25
17	J	6	129.032	6.25
17	K	6	129.032	6.25
17	L	8	172.043	6.25
17	M	7	150.538	6.25
17	N	8	172.043	6.25
17	O	8	172.043	6.25
17	P	0		6.25
18	A	8	172.043	6.25
18	B	8	172.043	6.25
18	C	0		6.25
18	D	13	279.57	6.25
18	E	8	172.043	6.25
18	F	8	172.043	6.25
18	G	8	172.043	6.25
18	H	15	322.581	6.25
18	I	7	150.538	6.25
18	J	15	322.581	6.25
18	K	8	172.043	6.25
18	L	0		6.25
18	M	8	172.043	6.25
18	N	7	150.538	6.25
18	O	9	193.548	6.25
18	P	8	172.043	6.25
19	A	6	129.032	12.5
19	B	7	150.538	12.5
19	C	0		12.5
19	D	8	172.043	12.5
19	E	0		12.5
19	F	8	172.043	12.5
19	G	7	150.538	12.5
19	H	6		12.5
19	I	0		12.5
19	J	7	150.538	12.5
19	K	6	129.032	12.5
19	L	10	215.054	12.5
19	M	7	150.538	12.5
19	N	0		12.5
19	O	0		12.5
19	P	9	193.548	12.5
20	A	8	172.043	12.5
20	B	7	150.538	12.5
20	C	9	193.548	12.5
20	D	11	236.559	12.5
20	E	0		12.5
20	F	6	129.032	12.5
20	G	8	172.043	12.5
20	H	0		12.5
20	I	8	172.043	12.5
20	J	0		12.5
20	K	6	129.032	12.5
20	L	7	150.538	12.5
20	M	7	150.538	12.5
20	N	7	150.538	12.5
20	O	7	150.538	12.5
20	P	8	172.043	12.5
21	A	0		25
21	B	0		25
21	C	0		25
21	D	0		25
21	E	0		25
21	F	0		25
21	G	0		25
21	H	0		25
21	I	0		25
21	J	0		25
21	K	0		25
21	L	0		25
21	M	0		25
21	N	0		25
21	O	0		25
21	P	0		25
22	A	0		25
22	B	0		25
22	C	0		25
22	D	0		25
22	E	0		25
22	F	0		25
22	G	0		25
22	H	0		25
22	I	0		25
22	J	0		25
22	K	0		25
22	L	0		25
22	M	0		25
22	N	0		25
22	O	0		25
22	P	0		25
23	A	0		50
23	B	0		50
23	C	0		50
23	D	0		50
23	E	0		50
23	F	0		50
23	G	0		50
23	H	0		50
23	I	0		50
23	J	0		50
23	K	0		50
23	L	0		50
23	M	0		50
23	N	0		50
23	O	0		50
23	P	0		50
24	A	0		50
24	B	0		50
24	C	0		50
24	D	0		50
24	E	0		50
24	F	0		50
24	G	0		50
24	H	0		50
24	I	0		50
24	J	0		50
24	K	0		50
24	L	0		50
24	M	0		50
24	N	0		50
24	O	0		50
24	P	0		50

## Sheet: Unsuccessful wells
	1	2	3	4	5	6	7	8	9	10	11	12	13	14	15	16	17	18	19	20	21	22	23	24
A		W.O		W.O		W.O					W.O			W.O							N.A	N.A	N.A	N.A
B				W.O		W.O			W.O			W.O	W.O			W.O					N.A	N.A	N.A	N.A
C	W.O								W.O									W.O	W.O		N.A	N.A	N.A	N.A
D	W.O	W.O		W.O				W.O							W.O						N.A	N.A	N.A	N.A
E	W.O	W.O	W.O	W.O											W.O				Dead	N.E	N.A	N.A	N.A	N.A
F					W.O												W.O				N.A	N.A	N.A	N.A
G								W.O					W.O		W.O						N.A	N.A	N.A	N.A
H				N.E		W.O	W.O			W.O						W.O				W.O	N.A	N.A	N.A	N.A
I			W.O	W.O		W.O			W.O	W.O		W.O							Dead		N.A	N.A	N.A	N.A
J			N.E				W.O									W.O				Dead	N.A	N.A	N.A	N.A
K		W.O	W.O	W.O	W.O			W.O				W.O									N.A	N.A	N.A	N.A
L		W.O		W.O		W.O												W.O			N.A	N.A	N.A	N.A
M	W.O				Dead			W.O		W.O						W.O					N.A	N.A	N.A	N.A
N						W.O													W.O		N.A	N.A	N.A	N.A
O	W.O		W.O					W.O	W.O						U.H				Malformed		N.A	N.A	N.A	N.A
P				W.O			N.E										W.O				N.A	N.A	N.A	N.A
