# Supplementary material for: High-Content Screening in Zebrafish Embryos Identifies Butafenacil as a Potent Inducer of Anemia
Source: PLoS One. 2014 Aug 4;9(8):e104190. doi: 10.1371/journal.pone.0104190 (PMC4121296; doi:10.1371/journal.pone.0104190)
Supplement: Dataset S1 — Microsoft Excel spreadsheets containing raw data for all chemical screening assays. (ZIP) [file pone.0104190.s036.zip › Dataset S1/3- Butafenacil/Butafenacil_ISV.xlsx]

## Sheet: Description
ToxCast Screen - ISV
Butafenacil
Data was collected using the Intersegmental Vessel Journal in MetaXpress
Imaged 74 hpf fli1 larvae using ImageXpress
Incubated larvae in 100 mg/l MS-222 for 30 min
Centrifuged plate for 2 min at 200 rpm
Imaging parameters:
*1 frame
*FITC
*2X magnification; 1 site/well
Had the doors off of the imager and the fan on to stablize temperature
Test Initation Date: 8/2/13
Imaging Date: 8/5/13
Start Imaging Temperature: 26°C
End Imaging Temperature: 26°C
Total Imaging Duration: 0:09
W.O. = Wrong Orientation
U.H. = Unhatched
N.A. = Not Analyzed (Did not meet analysis criteria)
Malf. = Malformed

## Sheet: ISV
Time point	1
Measurement	Thresholded Area (Show Region Statistics)
	1	2	3	4	5	6	7	8	9	10	11	12	13	14	15	16	17	18	19	20	21	22	23	24
A	241958		261234		105479			244416	249904	226255		135709				123504	363370		199325
B	199867	160920	334024		155516		206542	299660		252913	227411			279155			187089	243343	191057	241802
C		140958	177332	272293	192504			287809		135792	79663.5	172094		150569	213956	147039	247977			132116
D			243198		153037		209791					196837	145300	130357		171396	317196	282634	286060	258578
E					325662			230306	245395			121151	283790	197649		269086			129982
F			249779	137604				297140	211905	224276	72676	114986	266055	134043	188266	294411		254382	300659	203741
G	234575		180883			221038	201512				151590	115986		130002		143446	275053	157942	280030	95179.7
H	277583	255860	139750		119381				167783			163451						292079
I					241156		100220	170063			186704		131106	160587	122421		96606.3	120578
J	200835			151965	290350	273615			268148	265639	141020	271064	120662	155974	155505		127639	118579	243093
K							127399			99855.3			134501	283363	269794		294380	200908	291652	290871
L	101126		92638.8		177873	87452.8	327776			167127		144477	244593	155953	251872	283217	121536		164096	149684
M		250727		283790		280322	160952		169293		114341	158004	113580	222589	137511		242510	245749	276490	218070
N				271366	92992.8		223412	167772			120984	279926		106364		133710		103292		302419
O		320351			156526	97678.9				191994	250508	294495	277614	226234			285935	250810
P	137407	208375			172948			112393	157369	274449				120172	339335	276490		229285	196753	307157

## Sheet: Normalized ISV
Row	Treatment (µM)	ISV Area	Body Length (µm)	Normalized ISV
A	0	241958	2826.57	85.6013
B	0	199867	2936.65	68.0595
C	0
D	0
E	0
F	0
G	0	234575	2989.12	78.4762
H	0	277583	2924.64	94.9119
I	0
J	0	200835	3027.9	66.3283
K	0
L	0	101126	2942.67	34.3654
M	0
N	0
O	0
P	0	137407	3143.26	43.7146
A	0
B	0	160920	3056.94	52.641
C	0	140958	3009.3	46.8407
D	0
E	0
F	0
G	0
H	0	255860	3188.68	80.2401
I	0
J	0
K	0
L	0
M	0	250727	2952.82	84.9109
N	0
O	0	320351	2918.22	109.776
P	0	208375	3150.66	66.1369
A	0.05	261234	2663.11	98.0936
B	0.05	334024	3039.9	109.88
C	0.05	177332	3047.45	58.1902
D	0.05	243198	2959.31	82.1804
E	0.05
F	0.05	249779	3059.02	81.6533
G	0.05	180883	2762.8	65.4708
H	0.05	139750	2891.58	48.3298
I	0.05
J	0.05
K	0.05
L	0.05	92638.8	3027.13	30.6028
M	0.05
N	0.05
O	0.05
P	0.05
A	0.05
B	0.05
C	0.05	272293	2878.27	94.603
D	0.05
E	0.05
F	0.05	137604	3049.41	45.1249
G	0.05
H	0.05
I	0.05
J	0.05	151965	3043.45	49.9317
K	0.05
L	0.05
M	0.05	283790	3120.96	90.9303
N	0.05	271366	2966.5	91.4769
O	0.05
P	0.05
A	0.098	105479	3041.93	34.6749
B	0.098	155516	2863.77	54.3044
C	0.098	192504	3204.29	60.0772
D	0.098	153037	3085.23	49.6032
E	0.098	325662	3027.39	107.572
F	0.098
G	0.098
H	0.098	119381	3087.87	38.6611
I	0.098	241156	3097.52	77.8546
J	0.098	290350	3132.14	92.7001
K	0.098
L	0.098	177873	2978.35	59.7221
M	0.098
N	0.098	92992.8	2746.38	33.8602
O	0.098	156526	3019.93	51.831
P	0.098	172948	2936.84	58.8892
A	0.098
B	0.098
C	0.098
D	0.098
E	0.098
F	0.098
G	0.098	221038	2816.7	78.4741
H	0.098
I	0.098
J	0.098	273615	2923.86	93.5804
K	0.098
L	0.098	87452.8	3101.43	28.1976
M	0.098	280322	3055.55	91.7419
N	0.098
O	0.098	97678.9	2785.98	35.0609
P	0.098
A	0.195
B	0.195	206542	3070.9	67.2578
C	0.195
D	0.195	209791	2879.01	72.8692
E	0.195
F	0.195
G	0.195	201512	3089.76	65.2193
H	0.195
I	0.195	100220	2767.33	36.2153
J	0.195
K	0.195	127399	3111.07	40.9503
L	0.195	327776	3277.17	100.018
M	0.195	160952	2740.9	58.7221
N	0.195	223412	2994.1	74.6173
O	0.195
P	0.195
A	0.195	244416	3082.22	79.2987
B	0.195	299660	3053.03	98.1516
C	0.195	287809	2858.92	100.671
D	0.195
E	0.195	230306	3096.74	74.3704
F	0.195	297140	3036.78	97.847
G	0.195
H	0.195
I	0.195	170063	3053.01	55.7035
J	0.195
K	0.195
L	0.195
M	0.195
N	0.195	167772	3071.27	54.6263
O	0.195
P	0.195	112393	2106.82	53.3474
A	0.39	249904	2938.93	85.0324
B	0.39
C	0.39
D	0.39
E	0.39	245395	2961.38	82.865
F	0.39	211905	3107.36	68.1945
G	0.39
H	0.39	167783	2786.61	60.2103
I	0.39
J	0.39	268148	3074.73	87.2102
K	0.39
L	0.39
M	0.39	169293	3042.19	55.6483
N	0.39
O	0.39
P	0.39	157369	3131.02	50.2613
A	0.39	226255	3103.06	72.9134
B	0.39	252913	2782.75	90.8861
C	0.39	135792	3034	44.7569
D	0.39
E	0.39
F	0.39	224276	3056.65	73.3732
G	0.39
H	0.39
I	0.39
J	0.39	265639	2930.69	90.6404
K	0.39	99855.3	2891.54	34.5336
L	0.39	167127	3061.78	54.5848
M	0.39
N	0.39
O	0.39	191994	2931.93	65.4839
P	0.39	274449	3186.75	86.1218
A	0.78
B	0.78	227411	3024.21	75.1967
C	0.78	79663.5	2032.22	39.2002
D	0.78
E	0.78
F	0.78	72676	2898.58	25.073
G	0.78	151590	3164.85	47.898
H	0.78
I	0.78	186704	3089.66	60.4288
J	0.78	141020	3024.53	46.6255
K	0.78
L	0.78
M	0.78	114341	2911.96	39.2658
N	0.78	120984	2867.04	42.1983
O	0.78	250508	3026.45	82.7727
P	0.78
A	0.78	135709	3032.96	44.7448
B	0.78
C	0.78	172094	2891.99	59.5072
D	0.78	196837	3046.03	64.6207
E	0.78	121151	2986.27	40.5693
F	0.78	114986	2979.16	38.5969
G	0.78	115986	2979.26	38.9311
H	0.78	163451	3135.79	52.1243
I	0.78
J	0.78	271064	3042.19	89.1017
K	0.78
L	0.78	144477	3077.66	46.9439
M	0.78	158004	3151.17	50.1416
N	0.78	279926	3052.1	91.716
O	0.78	294495	2980.42	98.8096
P	0.78
A	1.56
B	1.56
C	1.56
D	1.56	145300	3075.94	47.2375
E	1.56	283790	2940.19	96.5209
F	1.56	266055	3081.72	86.3332
G	1.56
H	1.56
I	1.56	131106	3058.42	42.8673
J	1.56	120662	2950.56	40.8945
K	1.56	134501	2945.65	45.6609
L	1.56	244593	3026.95	80.805
M	1.56	113580	2920.53	38.8903
N	1.56
O	1.56	277614	2901.82	95.6691
P	1.56
A	1.56
B	1.56	279155	2943.66	94.8327
C	1.56	150569	3088.67	48.7489
D	1.56	130357	2985.08	43.6694
E	1.56	197649	2758.29	71.6564
F	1.56	134043	2768.3	48.4207
G	1.56	130002	2953.08	44.0226
H	1.56
I	1.56	160587	2939.22	54.636
J	1.56	155974	3005.15	51.9021
K	1.56	283363	2968.86	95.4448
L	1.56	155953	3003.23	51.9283
M	1.56	222589	3108.96	71.596
N	1.56	106364	2960.75	35.9246
O	1.56	226234	2734.11	82.745
P	1.56	120172	3134.92	38.3334
A	3.125
B	3.125
C	3.125	213956	3051.21	70.1219
D	3.125
E	3.125
F	3.125	188266	2946.8	63.8883
G	3.125
H	3.125
I	3.125	122421	2706.04	45.24
J	3.125	155505	2890.37	53.8011
K	3.125	269794	3095.94	87.1445
L	3.125	251872	3092.35	81.45
M	3.125	137511	2871.72	47.8844
N	3.125
O	3.125
P	3.125	339335	2885.39	117.604
A	3.125	123504	2988.97	41.3201
B	3.125
C	3.125	147039	2942.63	49.9686
D	3.125	171396	3083.16	55.591
E	3.125	269086	3024.53	88.9678
F	3.125	294411	3035.23	96.9979
G	3.125	143446	3005.18	47.7331
H	3.125
I	3.125
J	3.125
K	3.125
L	3.125	283217	2973.22	95.2559
M	3.125
N	3.125	133710	2900.73	46.0952
O	3.125
P	3.125	276490	3129.41	88.3519
A	6.25	363370	2973.36	122.209
B	6.25	187089	3019.09	61.9689
C	6.25	247977	2987.12	83.0156
D	6.25	317196	2908.71	109.05
E	6.25
F	6.25
G	6.25	275053	3054.27	90.0552
H	6.25
I	6.25	96606.3	2929.26	32.9798
J	6.25	127639	2740.28	46.5787
K	6.25	294380	2997.13	98.2206
L	6.25	121536	2981.06	40.7695
M	6.25	242510	3038.49	79.8127
N	6.25
O	6.25	285935	3201.42	89.3148
P	6.25
A	6.25
B	6.25	243343	3047.29	79.8557
C	6.25
D	6.25	282634	3065.98	92.1837
E	6.25
F	6.25	254382	3042.74	83.6029
G	6.25	157942	2914.9	54.1843
H	6.25	292079	3170.39	92.1269
I	6.25	120578	3128.18	38.5459
J	6.25	118579	2860.29	41.4569
K	6.25	200908	3086.95	65.0831
L	6.25
M	6.25	245749	2895.97	84.8589
N	6.25	103292	3000.08	34.4297
O	6.25	250810	3135.35	79.9942
P	6.25	229285	3073.14	74.6094
A	12.5	199325	3001.56	66.4073
B	12.5	191057	2826.57	67.5931
C	12.5
D	12.5	286060	2871.42	99.623
E	12.5
F	12.5	300659	3028.09	99.29
G	12.5	280030	2993.66	93.5412
H	12.5
I	12.5
J	12.5	243093	3038.57	80.0026
K	12.5	291652	2911.39	100.176
L	12.5	164096	2410.88	68.0649
M	12.5	276490	2897.8	95.4136
N	12.5
O	12.5
P	12.5	196753	3036.98	64.7858
A	12.5
B	12.5	241802	2538.53	95.253
C	12.5	132116	3055.44	43.2397
D	12.5	258578	2592.35	99.7467
E	12.5
F	12.5	203741	2656.91	76.6833
G	12.5	95179.7	2912.71	32.6774
H	12.5
I	12.5
J	12.5
K	12.5	290871	2620.83	110.984
L	12.5	149684	2853.81	52.4506
M	12.5	218070	3112.99	70.0516
N	12.5	302419	2942.01	102.794
O	12.5
P	12.5	307157	2923.29	105.073
A	25
B	25
C	25
D	25
E	25
F	25
G	25
H	25
I	25
J	25
K	25
L	25
M	25
N	25
O	25
P	25
A	25
B	25
C	25
D	25
E	25
F	25
G	25
H	25
I	25
J	25
K	25
L	25
M	25
N	25
O	25
P	25
A	50
B	50
C	50
D	50
E	50
F	50
G	50
H	50
I	50
J	50
K	50
L	50
M	50
N	50
O	50
P	50
A	50
B	50
C	50
D	50
E	50
F	50
G	50
H	50
I	50
J	50
K	50
L	50
M	50
N	50
O	50
P	50

## Sheet: Unsuccessful wells
	1	2	3	4	5	6	7	8	9	10	11	12	13	14	15	16	17	18	19	20	21	22	23	24
A		W.O		W.O		W.O	W.O *				W.O		W.O	W.O	W.O			W.O		W.O	U.H	Dead	Dead	U.H
B				W.O		W.O			W.O			W.O	W.O		W.O	W.O					U.H	Dead	Dead	Dead
C	W.O					W.O	W.O		W.O				W.O					W.O	W.O		U.H	Dead	Dead	Dead
D	W.O	W.O		W.O		W.O		W.O	W.O	W.O					W.O						Dead	Dead	Dead	U.H
E	W.O	W.O	W.O	W.O		W.O	W.O			W.O	W.O				W.O		W.O	W.O		N.E or Dead	W.O	Malf.	U.H	Malf.
F	W.O	W.O *			W.O	W.O	W.O										W.O				Malf.	Dead	Dead	U.H
G		W.O		W.O *	W.O *			W.O *	W.O	W.O *			W.O		W.O						U.H	U.H	Dead	U.H
H				N.E or Dead		W.O		W.O		W.O	W.O		W.O	W.O	W.O	W.O	W.O		Malf.	W.O	N.E or Dead	Dead	U.H	U.H
I	W.O *	W.O	W.O	W.O		W.O			W.O	W.O		W.O				W.O *			Dead	W.O		U.H	Dead	U.H
J		W.O	N.E or Dead				W.O	W.O								W.O				Dead		U.H	U.H	Dead
K	W.O	W.O	W.O	W.O	W.O	W.O		W.O	W.O		W.O	W.O				W.O						Malf.	Dead	U.H
L		W.O		W.O				W.O	W.O		W.O *							W.O				U.H	U.H	U.H
M	W.O		W.O		W.O			W.O		W.O						W.O					Dead	Dead	Dead	Dead
N	W.O	W.O	W.O			W.O			W.O	W.O			W.O		W.O		W.O		W.O		U.H	U.H	U.H	U.H
O	W.O		W.O	W.O			W.O *	W.O	W.O						Dead or U.H	W.O			Malf.	W.O		U.H	U.H	U.H
P			W.O *	W.O		W.O	N.E or Dead				W.O	W.O	W.O				W.O				U.H		U.H	U.H
