# Supplementary material for: High-Content Screening in Zebrafish Embryos Identifies Butafenacil as a Potent Inducer of Anemia
Source: PLoS One. 2014 Aug 4;9(8):e104190. doi: 10.1371/journal.pone.0104190 (PMC4121296; doi:10.1371/journal.pone.0104190)
Supplement: Dataset S1 — Microsoft Excel spreadsheets containing raw data for all chemical screening assays. (ZIP) [file pone.0104190.s036.zip › Dataset S1/3- Butafenacil/Butafenacil_Pericardial_Area.xlsx]

## Sheet: Description
ToxCast Screen- Pericardial Area
Butafenacil
Data was collected using the Pericardial Area Journal in MetaXpress
Imaged 74 hpf fli1 larvae using ImageXpress
Incubated larvae in 100 mg/l MS-222 for 30 min
Centrifuged plate for 2 min at 200 rpm
Imaging parameters:
2X
Transmitted light
1 frame
Had the doors off of the imager and the fan on to stablize temperature
Test Initation Date: 8/2/13
Imaging Date: 8/5/13
Start Imaging Temperature: 26°C
End Imaging Temperature: 26°C
Total Imaging Duration: 0:08
W.O. = Wrong Orientation
N.A. = Not Analyzed (did not meet analysis criteria)

## Sheet: Area
Time point	1
Measurement	Area (Show Region Statistics)
	1	2	3	4	5	6	7	8	9	10	11	12	13	14	15	16	17	18	19	20	21	22	23	24
A	30813.6		12746.2		9788.72		11892.2	14578.9	17900.9	12954.4		21972.5				23617.9	72290.7		31875.8	22868.1
B	8716.12	16932.4	17661.3	10715.5	17244.8		9517.97	15401.6		21868.4	22722.3			15287.1	12069.3		24076.1	16536.7	40300.4	26679.5
C		14933	12996.1	16849.1	14703.9	11621.5	15599.5	11371.6		16536.7	17692.6	18911		32615.2	24680.1	16859.5	25596.5			56149.8
D	12485.8		14058.3		20014.8	9788.72	17557.2				24138.6	21222.8	22514	20098.1		26408.7	34448	28179	26471.2	43976.3
E			9476.31		19619.1	15245.4		16495	17046.9	9538.79	11225.8	18577.7	20108.5	14474.8		20556.3	18140.4	11027.9		48173
F		16307.6	18515.3	16828.3		8247.51	20493.8	14860.1	18244.5	20566.7	22597.4	16318	18296.6	10330.2	17078.2	32667.2		26783.6	34489.6	47006.7
G	13183.5	11579.8	17828	20670.9	14672.7	15526.6	17869.6	13870.8	13766.7	20296	14204.1	21545.6		20337.6		19015.1	35718.4	32198.6	55754	27824.9
H	19390	15224.6	14766.4		12392.1			21681	26939.8			16849.1	14839.3		17682.2	11309.1	18723.5	28845.5	51963.5	26471.2
I	15745.3	12558.7			21004.1		14578.9	18931.8			40008.8		21983	18952.6	17807.1	14099.9	22701.5	41904		11996.4
J		12350.4	15516.2	16776.2	21847.6	13829.2		11100.8	15089.2	17286.5	22160	15984.8	14068.7	17973.8	16661.6		36228.7	43174.5	38998.7
K	8549.51			8716.12		10715.5	17432.2		10955	17630.1	18077.9		15245.4	27366.8	22951.4	14578.9	31813.3	26158.8	45757	55316.7
L	13225.2		13308.5		13371	11121.6	18140.4	20181.4	10840.5	23576.2		13256.4	26471.2	18202.8	16453.4	33906.4	20868.7		25575.6	65001.2
M		18296.6	12902.4	23180.5	13121	17140.7	19348.3		10163.6	8955.63	18952.6	19233.8	15058	25554.8	11996.4	12090.1	23503.3	28345.6	40029.6	57649.3
N		13870.8	15870.2	29970.1	15162.1		19619.1	13183.5	15162.1	11684	18994.3	15682.8	12704.5	16495	13766.7	17244.8	23628.3	17890.4	18348.6	40383.7
O		24201		16692.9	16203.5	16557.5	13870.8			8976.46	16474.2	15984.8	19390	15766.1		16474.2	24294.8	22701.5	24430.1	15266.2
P	12121.3	15453.7	14204.1		20098.1	10246.9	22045.4	16245.1	14870.5	17078.2	11663.2	16859.5		15182.9	19213	18994.3		22451.6	26200.4	19577.4

## Sheet: SPSS Input
Row	Treatment (µM)	Pericardial Area
A	0	30813.6
B	0	8716.12
C	0
D	0	12485.8
E	0
F	0
G	0	13183.5
H	0	19390
I	0	15745.3
J	0
K	0	8549.51
L	0	13225.2
M	0
N	0
O	0
P	0	12121.3
A	0
B	0	16932.4
C	0	14933
D	0
E	0
F	0	16307.6
G	0	11579.8
H	0	15224.6
I	0	12558.7
J	0	12350.4
K	0
L	0
M	0	18296.6
N	0	13870.8
O	0	24201
P	0	15453.7
A	0.05	12746.2
B	0.05	17661.3
C	0.05	12996.1
D	0.05	14058.3
E	0.05	9476.31
F	0.05	18515.3
G	0.05	17828
H	0.05	14766.4
I	0.05
J	0.05	15516.2
K	0.05
L	0.05	13308.5
M	0.05	12902.4
N	0.05	15870.2
O	0.05
P	0.05	14204.1
A	0.05
B	0.05	10715.5
C	0.05	16849.1
D	0.05
E	0.05
F	0.05	16828.3
G	0.05	20670.9
H	0.05
I	0.05
J	0.05	16776.2
K	0.05	8716.12
L	0.05
M	0.05	23180.5
N	0.05	29970.1
O	0.05	16692.9
P	0.05
A	0.098	9788.72
B	0.098	17244.8
C	0.098	14703.9
D	0.098	20014.8
E	0.098	19619.1
F	0.098
G	0.098	14672.7
H	0.098	12392.1
I	0.098	21004.1
J	0.098	21847.6
K	0.098
L	0.098	13371
M	0.098
N	0.098	15162.1
O	0.098	16203.5
P	0.098	20098.1
A	0.098
B	0.098
C	0.098	11621.5
D	0.098	9788.72
E	0.098	15245.4
F	0.098	8247.51
G	0.098	15526.6
H	0.098
I	0.098
J	0.098	13829.2
K	0.098	10715.5
L	0.098	11121.6
M	0.098	17140.7
N	0.098
O	0.098	16557.5
P	0.098	10246.9
A	0.195	11892.2
B	0.195	9517.97
C	0.195	15599.5
D	0.195	17557.2
E	0.195
F	0.195	20493.8
G	0.195	17869.6
H	0.195
I	0.195	14578.9
J	0.195
K	0.195	17432.2
L	0.195	18140.4
M	0.195	19348.3
N	0.195	19619.1
O	0.195	13870.8
P	0.195	22045.4
A	0.195	14578.9
B	0.195	15401.6
C	0.195	11371.6
D	0.195
E	0.195	16495
F	0.195	14860.1
G	0.195	13870.8
H	0.195	21681
I	0.195	18931.8
J	0.195	11100.8
K	0.195
L	0.195	20181.4
M	0.195
N	0.195	13183.5
O	0.195
P	0.195	16245.1
A	0.39	17900.9
B	0.39
C	0.39
D	0.39
E	0.39	17046.9
F	0.39	18244.5
G	0.39	13766.7
H	0.39	26939.8
I	0.39
J	0.39	15089.2
K	0.39	10955
L	0.39	10840.5
M	0.39	10163.6
N	0.39	15162.1
O	0.39
P	0.39	14870.5
A	0.39	12954.4
B	0.39	21868.4
C	0.39	16536.7
D	0.39
E	0.39	9538.79
F	0.39	20566.7
G	0.39	20296
H	0.39
I	0.39
J	0.39	17286.5
K	0.39	17630.1
L	0.39	23576.2
M	0.39	8955.63
N	0.39	11684
O	0.39	8976.46
P	0.39	17078.2
A	0.78
B	0.78	22722.3
C	0.78	17692.6
D	0.78	24138.6
E	0.78	11225.8
F	0.78	22597.4
G	0.78	14204.1
H	0.78
I	0.78	40008.8
J	0.78	22160
K	0.78	18077.9
L	0.78
M	0.78	18952.6
N	0.78	18994.3
O	0.78	16474.2
P	0.78	11663.2
A	0.78	21972.5
B	0.78
C	0.78	18911
D	0.78	21222.8
E	0.78	18577.7
F	0.78	16318
G	0.78	21545.6
H	0.78	16849.1
I	0.78
J	0.78	15984.8
K	0.78
L	0.78	13256.4
M	0.78	19233.8
N	0.78	15682.8
O	0.78	15984.8
P	0.78	16859.5
A	1.56
B	1.56
C	1.56
D	1.56	22514
E	1.56	20108.5
F	1.56	18296.6
G	1.56
H	1.56	14839.3
I	1.56	21983
J	1.56	14068.7
K	1.56	15245.4
L	1.56	26471.2
M	1.56	15058
N	1.56	12704.5
O	1.56	19390
P	1.56
A	1.56
B	1.56	15287.1
C	1.56	32615.2
D	1.56	20098.1
E	1.56	14474.8
F	1.56	10330.2
G	1.56	20337.6
H	1.56
I	1.56	18952.6
J	1.56	17973.8
K	1.56	27366.8
L	1.56	18202.8
M	1.56	25554.8
N	1.56	16495
O	1.56	15766.1
P	1.56	15182.9
A	3.125
B	3.125	12069.3
C	3.125	24680.1
D	3.125
E	3.125
F	3.125	17078.2
G	3.125
H	3.125	17682.2
I	3.125	17807.1
J	3.125	16661.6
K	3.125	22951.4
L	3.125	16453.4
M	3.125	11996.4
N	3.125	13766.7
O	3.125
P	3.125	19213
A	3.125	23617.9
B	3.125
C	3.125	16859.5
D	3.125	26408.7
E	3.125	20556.3
F	3.125	32667.2
G	3.125	19015.1
H	3.125	11309.1
I	3.125	14099.9
J	3.125
K	3.125	14578.9
L	3.125	33906.4
M	3.125	12090.1
N	3.125	17244.8
O	3.125	16474.2
P	3.125	18994.3
A	6.25	72290.7
B	6.25	24076.1
C	6.25	25596.5
D	6.25	34448
E	6.25	18140.4
F	6.25
G	6.25	35718.4
H	6.25	18723.5
I	6.25	22701.5
J	6.25	36228.7
K	6.25	31813.3
L	6.25	20868.7
M	6.25	23503.3
N	6.25	23628.3
O	6.25	24294.8
P	6.25
A	6.25
B	6.25	16536.7
C	6.25
D	6.25	28179
E	6.25	11027.9
F	6.25	26783.6
G	6.25	32198.6
H	6.25	28845.5
I	6.25	41904
J	6.25	43174.5
K	6.25	26158.8
L	6.25
M	6.25	28345.6
N	6.25	17890.4
O	6.25	22701.5
P	6.25	22451.6
A	12.5	31875.8
B	12.5	40300.4
C	12.5
D	12.5	26471.2
E	12.5
F	12.5	34489.6
G	12.5	55754
H	12.5
I	12.5
J	12.5	38998.7
K	12.5	45757
L	12.5	25575.6
M	12.5	40029.6
N	12.5	18348.6
O	12.5
P	12.5	26200.4
A	12.5	22868.1
B	12.5	26679.5
C	12.5	56149.8
D	12.5	43976.3
E	12.5	48173
F	12.5	47006.7
G	12.5	27824.9
H	12.5	26471.2
I	12.5	11996.4
J	12.5
K	12.5	55316.7
L	12.5	65001.2
M	12.5	57649.3
N	12.5	40383.7
O	12.5	15266.2
P	12.5	19577.4
A	25
B	25
C	25
D	25
E	25
F	25
G	25
H	25
I	25
J	25
K	25
L	25
M	25
N	25
O	25
P	25
A	25
B	25
C	25
D	25
E	25
F	25
G	25
H	25
I	25
J	25
K	25
L	25
M	25
N	25
O	25
P	25
A	50
B	50
C	50
D	50
E	50
F	50
G	50
H	50
I	50
J	50
K	50
L	50
M	50
N	50
O	50
P	50
A	50
B	50
C	50
D	50
E	50
F	50
G	50
H	50
I	50
J	50
K	50
L	50
M	50
N	50
O	50
P	50

## Sheet: Unsuccessful wells
	1	2	3	4	5	6	7	8	9	10	11	12	13	14	15	16	17	18	19	20	21	22	23	24
A		W.O		W.O		W.O					W.O		W.O	W.O	W.O			W.O			N.A	N.A	N.A	N.A
B						W.O			W.O			W.O	W.O			W.O					N.A	N.A	N.A	N.A
C	W.O								W.O				W.O					W.O	W.O		N.A	N.A	N.A	N.A
D		W.O		W.O				W.O	W.O	W.O					W.O						N.A	N.A	N.A	N.A
E	W.O	W.O		W.O			W.O								W.O				Dead		N.A	N.A	N.A	N.A
F	W.O				W.O												W.O				N.A	N.A	N.A	N.A
G													W.O		W.O						N.A	N.A	N.A	N.A
H				W.O		W.O	W.O			W.O	W.O			W.O					Malformed		N.A	N.A	N.A	N.A
I			W.O	W.O		W.O			W.O	W.O		W.O							Dead		N.A	N.A	N.A	N.A
J	W.O						W.O									W.O				Dead	N.A	N.A	N.A	N.A
K		W.O	W.O		W.O			W.O				W.O									N.A	N.A	N.A	N.A
L		W.O		W.O							W.O							W.O			N.A	N.A	N.A	N.A
M	W.O				Dead			W.O													N.A	N.A	N.A	N.A
N	W.O					W.O															N.A	N.A	N.A	N.A
O	W.O		W.O					W.O	W.O						Dead				Malformed		N.A	N.A	N.A	N.A
P				W.O									W.O				W.O				N.A	N.A	N.A	N.A
