# Supplementary material for: High-Content Screening in Zebrafish Embryos Identifies Butafenacil as a Potent Inducer of Anemia
Source: PLoS One. 2014 Aug 4;9(8):e104190. doi: 10.1371/journal.pone.0104190 (PMC4121296; doi:10.1371/journal.pone.0104190)
Supplement: Dataset S1 — Microsoft Excel spreadsheets containing raw data for all chemical screening assays. (ZIP) [file pone.0104190.s036.zip › Dataset S1/30- Oxyfluorfen/Oxyfluorfen_Body_Length.xlsx]

## Sheet: Description
ToxCast Screen -Body Length
Chemical	Oxyfluorfen
Data was collected using the Fish Measurement Journal in MetaXpress
Imaged 74 hpf fli1 larvae using ImageXpress
Incubated larvae in 100 mg/l MS-222 for 30 min
Centrifuged plate for 2 min at 200 rpm
Imaging parameters:
*1 frame
*FITC
*2X magnification; 1 site/well
Had the doors off of the imager and the fan on to stablize temperature
Test Initation Date: 10/25/13
Imaging Date: 10/28/13
Start Imaging Temperature: 27°C
End Imaging Temperature: 27°C
Total Imaging Duration: 0:08
W.O. = Wrong Orientation
U.H. = Unhatched

## Sheet: Length
Stage Label	Length
A01	3129.1
A02	1887.67
A03	3071.05
A04	3143.11
A05	2939.35
A06	3141.57
A07	3104.68
A08	3085.49
A09	1153.7
A10	1608.59
A11	3132.13
A12	2837.15
A13	2930.12
A14	2914.97
A15	2936.01
A16	3170.14
A17	2772.6
A18	2777.7
A19	2859.52
A20	3145.97
A21	1709.03
A22	2637.6
A23	2840.17
A24	2405.76
B01	3019.61
B02	3087.3
B03	3175.95
B04	3022.48
B05	2954.38
B06	3098
B07	3128.45
B08	2873.48
B09	3141.36
B10	3049.47
B11	2961
B12	1270.54
B13	3046.62
B14	3117.53
B15	2726.26
B16	1814.28
B17	1799.87
B18	2992.43
B19	3109.28
B20	2914.65
B21	2959.69
B22	2834.86
B23	1840.89
B24	1645
C01	3044.44
C02	2864.86
C03	2985.95
C04	2980.56
C05	3130.04
C06	3048.95
C07	3079.61
C08	3059.27
C09	3098.81
C10	2951.21
C11	3192.34
C12	3021.61
C13	2879.28
C14	3082.45
C15	3063.82
C16	2801.86
C17	2978.73
C18	3077.47
C19	1149
C20	2804.78
C21	3002.38
C22	3005.49
C23	2835.55
C24	2606.75
D01	3197.21
D02	1361.45
D03	3149.67
D04	3072.9
D05	3167.95
D06	3032.87
D07	3001.25
D08	3051.76
D09	2840.88
D10	2897.5
D11	1150.06
D12	2849.4
D13	2844.45
D14	3088.24
D15	2850.97
D16	2872.24
D17	2779.36
D18	2804.49
D19	2774.92
D20	2825.78
D21	2916.1
D22	2891.51
D23	2682.48
D24	2776.3
E01	3281.86
E02	2936.69
E03	3129.29
E04	2860.55
E05	1730.54
E06	2950.76
E07	2940.57
E08	2971.07
E09	3028.91
E10	2901.65
E11	2952.27
E12	2789.91
E13	2880.7
E14	3105.08
E15	2866.77
E16	2751.46
E17	3192.79
E18	3093.77
E19	2970.34
E20	3015.03
E21	1779.25
E22	2701.8
E23	2745.14
E24	2824.91
F01	2919.53
F02	2793.93
F03	3006.16
F04	3073.79
F05	2897.73
F06	3057.61
F07	3056.75
F08	3129.67
F09	3116.9
F10	3081.62
F11	2836.32
F12	1844.99
F13	3078.22
F14	2776.22
F15	2794.26
F16	2852.98
F17	3054.27
F18	2866.3
F19	3064.61
F20	2844.51
F21	2840.75
F22	2685.72
F23	2714.88
F24	2603.41
G01	1232.74
G02	3128.47
G03	2972.36
G04	3081.76
G05	2902.04
G06	2840.81
G07	1769.06
G08	1021.77
G09	3030.17
G10	2930.01
G11	2937.36
G12	3016.75
G13	1903.32
G14	2741.49
G15	2947.58
G16	2752.9
G17	2690.6
G18	3047.26
G19	3156.83
G20	2588.44
G21	2782.64
G22	1360.07
G23	2724.6
G24	2779.88
H01	3091.09
H02	2967.85
H03	2929.62
H04	2926.85
H05	2684.97
H06	3007.52
H07	3025.81
H08	2915.96
H09	2828.3
H10	3090.44
H11	2946.1
H12	1150.1
H13	2790.35
H14	3141.81
H15	1613.82
H16	2914.82
H17	2895.91
H18	3007.14
H19	2956.9
H20	2586.41
H21	2825.41
H22	2738.59
H23	2536.61
H24	2576.89
I01	3146.92
I02	2915.75
I03	3103.81
I04	2902.45
I05	2929.04
I06	3113.29
I07	2813.58
I08	3091.91
I09	3087.69
I10	2981.38
I11	2983.97
I12	3060.13
I13	3156.96
I14	2861.21
I15	2758.66
I16	3131.52
I17	2919.86
I18	2783.41
I19	3015.03
I20	3031.67
I21	2896.42
I22	1347.73
I23	2797.71
I24	2591.85
J01	3179.15
J02	1150.57
J03	847.049
J04	2972.32
J05	3142.4
J06	3156.95
J07	2743.07
J08	2978.58
J09	2997.91
J10	3050.62
J11	3076.67
J12	3024.36
J13	3064.53
J14	2860.63
J15	2756.67
J16	2861.43
J17	2772.86
J18	2919.85
J19	3030.78
J20	3130.39
J21	2792.76
J22	2745.05
J23	2698.38
J24	2507.45
K01	3257.99
K02	3089.69
K03	3039.46
K04	952.971
K05	2992.05
K06	3150.14
K07	3100.51
K08	2895.57
K09	2986.56
K10	2878.55
K11	3056.65
K12	3055.09
K13	3056.79
K14	2799.02
K15	2958.04
K16	2898.53
K17	3158.06
K18	2774.33
K19	2916.28
K20	3110.52
K21	2671.41
K22	2963.39
K23	2752.43
K24	1173.04
L01	2775.1
L02	3029.69
L03	2953.14
L04	2954.14
L05	3000.33
L06	3146.12
L07	1642.34
L08	3004.28
L09	1887.81
L10	2933.46
L11	3110.64
L12	3051.11
L13	3915.84
L14	2972.19
L15	2818.11
L16	2811.11
L17	3140.87
L18	3209.98
L19	2841.68
L20	2764.92
L21	2904.27
L22	1579.72
L23	2472.37
L24	2524.51
M01	3012.7
M02	3057.91
M03	3025.74
M04	3008.93
M05	3079.39
M06	2429.47
M07	2984.85
M08	2905.11
M09	3106.6
M10	2721.77
M11	2896.63
M12	2993.36
M13	3082.42
M14	2844.42
M15	2591.52
M16	2794.87
M17	3062.67
M18	2812.06
M19	2670.37
M20	3087.15
M21	2851.45
M22	2767.26
M23	2746.4
M24	2440.23
N01	3027.55
N02	2796.71
N03	3072.54
N04	2779.99
N05	2941.36
N06	3026.83
N07	1511.73
N08	2871.22
N09	1833.04
N10	2875.29
N11	2987.78
N12	3068.75
N13	3085.09
N14	3017.63
N15	2799.45
N16	2756.03
N17	3090.83
N18	3174.26
N19	2970.7
N20	2583.21
N21	2758.35
N22	2586.16
N23	2669.82
N24	3044.83
O01	2853.93
O02	3045.2
O03	2146.25
O04	3158.61
O05	2892.6
O06	2901.56
O07	2845.79
O08	3026.94
O09	3009.1
O10	3098
O11	3052.59
O12	3929.45
O13	3066.61
O14	2859.77
O15	3110.6
O16	3098.74
O17	3160.48
O18	1568.41
O19	2894.81
O20	2868.61
O21	3096.97
O22	2995.66
O23	2488.44
O24	2449.18
P01	1638.67
P02	2815.83
P03	3045.39
P04	3103.7
P05	3026.99
P06	3076.71
P07	3110.21
P08	3090.99
P09	3010.09
P10	1698.68
P11	2970.68
P12	3077.92
P13	2877.7
P14	3189.32
P15	3006.38
P16	2884.79
P17	1506.38
P18	3138.24
P19	2911.66
P20	2894.88
P21	2959.93
P22	2628.97
P23	2694.78
P24	2700.31

## Sheet: Length by Treatment
Row	Treatment (µM)	Body Length (µm)	Average	SD
A	0
B	0	3019.61
C	0	3044.44
D	0	3197.21
E	0	3281.86
F	0	2919.53
G	0
H	0	3091.09
I	0
J	0	3179.15
K	0	3257.99
L	0
M	0	3012.7
N	0	3027.55
O	0
P	0
A	0
B	0
C	0	2864.86
D	0
E	0
F	0
G	0	3128.47
H	0	2967.85
I	0	2915.75
J	0
K	0	3089.69
L	0	3029.69
M	0	3057.91
N	0
O	0	3045.2
P	0		3062.81	114.083
A	0.0244
B	0.0244	3175.95
C	0.0244	2985.95
D	0.0244	3149.67
E	0.0244	3129.29
F	0.0244	3006.16
G	0.0244
H	0.0244
I	0.0244	3103.81
J	0.0244
K	0.0244	3039.46
L	0.0244
M	0.0244	3025.74
N	0.0244	3072.54
O	0.0244
P	0.0244
A	0.0244	3143.11
B	0.0244	3022.48
C	0.0244	2980.56
D	0.0244
E	0.0244	2860.55
F	0.0244
G	0.0244	3081.76
H	0.0244	2926.85
I	0.0244
J	0.0244
K	0.0244
L	0.0244
M	0.0244	3008.93
N	0.0244
O	0.0244	3158.61
P	0.0244		3051.26	87.3141
A	0.05	2939.35
B	0.05	2954.38
C	0.05	3130.04
D	0.05
E	0.05
F	0.05	2897.73
G	0.05
H	0.05	2684.97
I	0.05	2929.04
J	0.05	3142.4
K	0.05
L	0.05	3000.33
M	0.05	3079.39
N	0.05	2941.36
O	0.05	2892.6
P	0.05	3026.99
A	0.05	3141.57
B	0.05	3098
C	0.05
D	0.05	3032.87
E	0.05
F	0.05
G	0.05	2840.81
H	0.05
I	0.05	3113.29
J	0.05	3156.95
K	0.05	3150.14
L	0.05	3146.12
M	0.05
N	0.05	3026.83
O	0.05
P	0.05	3076.71	3018.27	122.743
A	0.098	3104.68
B	0.098
C	0.098	3079.61
D	0.098	3001.25
E	0.098	2940.57
F	0.098	3056.75
G	0.098
H	0.098	3025.81
I	0.098	2813.58
J	0.098	2743.07
K	0.098	3100.51
L	0.098
M	0.098	2984.85
N	0.098
O	0.098	2845.79
P	0.098	3110.21
A	0.098
B	0.098
C	0.098	3059.27
D	0.098
E	0.098	2971.07
F	0.098
G	0.098
H	0.098
I	0.098	3091.91
J	0.098
K	0.098	2895.57
L	0.098
M	0.098	2905.11
N	0.098	2871.22
O	0.098	3026.94
P	0.098	3090.99	2985.94	109.082
A	0.195
B	0.195	3141.36
C	0.195	3098.81
D	0.195
E	0.195	3028.91
F	0.195	3116.9
G	0.195
H	0.195	2828.3
I	0.195	3087.69
J	0.195	2997.91
K	0.195
L	0.195
M	0.195
N	0.195
O	0.195	3009.1
P	0.195	3010.09
A	0.195
B	0.195	3049.47
C	0.195	2951.21
D	0.195	2897.5
E	0.195	2901.65
F	0.195
G	0.195	2930.01
H	0.195	3090.44
I	0.195	2981.38
J	0.195	3050.62
K	0.195
L	0.195
M	0.195	2721.77
N	0.195	2875.29
O	0.195	3098
P	0.195		2993.32	108.647
A	0.39
B	0.39
C	0.39
D	0.39
E	0.39	2952.27
F	0.39	2836.32
G	0.39
H	0.39	2946.1
I	0.39	2983.97
J	0.39	3076.67
K	0.39	3056.65
L	0.39	3110.64
M	0.39	2896.63
N	0.39	2987.78
O	0.39	3052.59
P	0.39
A	0.39
B	0.39
C	0.39	3021.61
D	0.39	2849.4
E	0.39	2789.91
F	0.39
G	0.39
H	0.39
I	0.39	3060.13
J	0.39	3024.36
K	0.39	3055.09
L	0.39	3051.11
M	0.39
N	0.39	3068.75
O	0.39
P	0.39	3077.92	2994.63	92.6621
A	0.78	2930.12
B	0.78
C	0.78	2879.28
D	0.78	2844.45
E	0.78	2880.7
F	0.78	3078.22
G	0.78
H	0.78
I	0.78	3156.96
J	0.78	3064.53
K	0.78	3056.79
L	0.78
M	0.78	3082.42
N	0.78	3085.09
O	0.78	3066.61
P	0.78
A	0.78
B	0.78	3117.53
C	0.78	3082.45
D	0.78	3088.24
E	0.78	3105.08
F	0.78
G	0.78
H	0.78	3141.81
I	0.78	2861.21
J	0.78	2860.63
K	0.78	2799.02
L	0.78	2972.19
M	0.78	2844.42
N	0.78	3017.63
O	0.78	2859.77
P	0.78	3189.32	3002.69	120.461
A	1.56	2936.01
B	1.56	2726.26
C	1.56	3063.82
D	1.56	2850.97
E	1.56
F	1.56	2794.26
G	1.56	2947.58
H	1.56
I	1.56	2758.66
J	1.56	2756.67
K	1.56	2958.04
L	1.56	2818.11
M	1.56	2591.52
N	1.56	2799.45
O	1.56	3110.6
P	1.56	3006.38
A	1.56
B	1.56
C	1.56	2801.86
D	1.56	2872.24
E	1.56	2751.46
F	1.56	2852.98
G	1.56	2752.9
H	1.56	2914.82
I	1.56
J	1.56	2861.43
K	1.56	2898.53
L	1.56	2811.11
M	1.56	2794.87
N	1.56
O	1.56
P	1.56		2851.27	115.286
A	3.125
B	3.125
C	3.125	2978.73
D	3.125	2779.36
E	3.125	3192.79
F	3.125
G	3.125	2690.6
H	3.125
I	3.125	2919.86
J	3.125
K	3.125
L	3.125	3140.87
M	3.125	3062.67
N	3.125	3090.83
O	3.125	3160.48
P	3.125
A	3.125	2777.7
B	3.125	2992.43
C	3.125	3077.47
D	3.125
E	3.125	3093.77
F	3.125	2866.3
G	3.125
H	3.125	3007.14
I	3.125
J	3.125	2919.85
K	3.125	2774.33
L	3.125
M	3.125
N	3.125	3174.26
O	3.125
P	3.125		2983.3	155.511
A	6.25
B	6.25	3109.28
C	6.25
D	6.25	2774.92
E	6.25	2970.34
F	6.25	3064.61
G	6.25	3156.83
H	6.25	2956.9
I	6.25
J	6.25	3030.78
K	6.25	2916.28
L	6.25
M	6.25
N	6.25	2970.7
O	6.25	2894.81
P	6.25
A	6.25	3145.97
B	6.25
C	6.25	2804.78
D	6.25
E	6.25	3015.03
F	6.25	2844.51
G	6.25
H	6.25
I	6.25
J	6.25	3130.39
K	6.25	3110.52
L	6.25	2764.92
M	6.25	3087.15
N	6.25	2583.21
O	6.25	2868.61
P	6.25		2960.03	153.709
A	12.5
B	12.5	2959.69
C	12.5	3002.38
D	12.5
E	12.5
F	12.5	2840.75
G	12.5	2782.64
H	12.5	2825.41
I	12.5
J	12.5	2792.76
K	12.5
L	12.5	2904.27
M	12.5	2851.45
N	12.5	2758.35
O	12.5	3096.97
P	12.5
A	12.5	2637.6
B	12.5	2834.86
C	12.5	3005.49
D	12.5	2891.51
E	12.5	2701.8
F	12.5	2685.72
G	12.5
H	12.5	2738.59
I	12.5
J	12.5
K	12.5	2963.39
L	12.5
M	12.5	2767.26
N	12.5
O	12.5	2995.66
P	12.5	2628.97	2841.22	129.78
A	25	2840.17
B	25
C	25	2835.55
D	25	2682.48
E	25	2745.14
F	25	2714.88
G	25	2724.6
H	25	2536.61
I	25	2797.71
J	25	2698.38
K	25	2752.43
L	25	2472.37
M	25	2746.4
N	25	2669.82
O	25	2488.44
P	25	2694.78
A	25	2405.76
B	25
C	25
D	25	2776.3
E	25
F	25	2603.41
G	25	2779.88
H	25	2576.89
I	25	2591.85
J	25	2507.45
K	25
L	25	2524.51
M	25	2440.23
N	25	3044.83
O	25	2449.18
P	25	2700.31	2659.27	150.282

## Sheet: Unsuccessful wells
	1	2	3	4	5	6	7	8	9	10	11	12	13	14	15	16	17	18	19	20	21	22	23	24
A	W.O	W.O*	W.O					W.O	W.O	W.O	W.O	W.O		W.O		W.O	W.O		W.O		W.O
B		W.O					W.O	W.O			W.O	Dead	W.O			W.O*	W.O			W.O			Malf.	W.O*
C					W.O	W.O					W.O								U.H					Dead
D		W.O		W.O				W.O	W.O		W.O*							W.O		W.O	W.O
E		W.O			W.O*	W.O									W.O						Malf.			W.O
F		W.O		W.O		W.O		W.O		W.O		W.O		W.O			W.O
G	W.O		W.O		W.O		W.O*	W.O	W.O		W.O	W.O	Dead	W.O				W.O		W.O		W.O
H			W.O			W.O		W.O				W.O	W.O		W.O*		Dead			W.O
I	W.O			W.O												W.O		W.O	W.O	W.O	W.O	W.O
J		U.H	W.O*	W.O				W.O									W.O					W.O
K				W.O	W.O				W.O	W.O							W.O				W.O			W.O
L	W.O		W.O	W.O			W.O*	W.O	Dead	W.O			Dead					W.O	W.O			W.O
M						W.O			W.O			W.O						W.O	W.O
N		W.O		W.O			W.O		W.O							W.O						W.O
O	W.O		Malf.			W.O						Dead				W.O		W.O
P	W.O	W.O	W.O	W.O						W.O	W.O		W.O			W.O	W.O	W.O	W.O	W.O	W.O
			* = not enough fluorescence to get correct measurement
