# Supplementary material for: High-Content Screening in Zebrafish Embryos Identifies Butafenacil as a Potent Inducer of Anemia
Source: PLoS One. 2014 Aug 4;9(8):e104190. doi: 10.1371/journal.pone.0104190 (PMC4121296; doi:10.1371/journal.pone.0104190)
Supplement: Dataset S1 — Microsoft Excel spreadsheets containing raw data for all chemical screening assays. (ZIP) [file pone.0104190.s036.zip › Dataset S1/30- Oxyfluorfen/Oxyfluorfen_Circulation_FFTAnalysis.xlsm]

## Sheet: Description
ToxCast Screen - Circulation
Oxyfluoren
Data was collected using the Circulation Journal in MetaXpress
Imaged 74 hpf fli1 larvae using ImageXpress
Incubated larvae in 100 mg/l MS-222 for 30 min
Centrifuged plate for 2 min at 200 rpm
Imaging parameters:
*32 frames (0.09 sec interval)
*Transmitted light
*4X magnification; 1 site/well
Had the doors off of the imager and the fan on to stablize temperature
Test Initation Date: 10/25/13
Imaging Date: 8/15/13
Start Imaging Temperature: 27°C
End Imaging Temperature: 27°C
Total Imaging Duration: 2:04
W.O. = Wrong Orientation
N.F. = No fish in viewing screen
N.A. = Not Analyzed (did not meet analysis criteria)
O.F. = Out of Focus

## Sheet: Background
Measurement	Average (Show Region Statistics)
	1	2	3	4	5	6	7	8	9	10	11	12	13	14	15	16	17	18	19	20	21	22	23	24	25	26	27	28	29	30	31	32
A01
A02	672.125	663.625	668.75	672.75	674.75	666.125	672.5	665.5	672.625	670.125	664.875	670.25	670.125	678.625	677.75	669.375	663.875	664.375	665.75	669.875	664	667.25	670	669.75	665.375	669.375	667.375	671.625	664.5	666.875	670	668.625
A03
A04	550.375	547.875	542.25	550.375	553.625	547.625	545.375	547	552.25	549.375	547.5	550.25	547.25	549.375	548.125	553.125	550.75	553.125	545.875	555	547.875	548.5	548.75	551.375	546.375	549.25	549.875	555.625	548.875	550.25	554.5	546
A05	529.25	529.375	532.625	539.25	528.5	527.875	534.625	534.125	529.25	535.375	531.875	534.25	528.75	526.5	532.875	531.875	527.5	534	531.25	532	532.375	529.875	526.375	527.75	531.75	538.875	530.375	530	528.25	532.625	529.875	524.25
A06	556.875	562.25	561.75	564.125	563	565.25	559.5	565.625	560.25	564.75	562.625	562.875	562.875	565.5	566.5	564	560.5	565.25	566.5	568	560	563	561.75	561.625	568.875	561.5	563.375	562.375	566.75	564.125	572.375	566.125
A07	563.75	556.75	564.875	567.125	563.125	558	558.875	566	560.125	563.125	567.625	567	571.375	566.125	564.375	563.375	564.875	568.875	565.625	563.75	561.25	565.125	562.75	564.375	570.5	564.125	562.625	564.875	563.125	565.875	559.75	571.75
A08	543.5	546.375	545.5	549.25	555.625	554.625	547	546.25	542.125	546.5	547.375	543.75	545	543.375	550.5	551.375	544	547.625	548.625	552.125	544.5	547.875	551.875	549.5	548.625	543.5	548.375	550.625	552.5	548.375	546.75	546
A09
A10
A11	539.375	537.5	534	539.875	535.25	540.125	542.25	539.125	539.625	540.5	536.5	536.75	540	534.25	542.25	544.375	539.5	542.75	537	541.5	535.5	535.5	540.75	539.5	539.75	538	540.75	537	540.875	540.75	537.625	541.875
A12
A13	538.75	541.25	534.5	537	542.5	538.625	539.5	542.625	539.25	537.875	538.5	540.625	539.5	542.25	547.125	542.125	540.75	542.125	538	541.125	540.25	542.125	539.125	539.875	534.375	536.625	537.875	534.125	541	537.125	536.75	539
A14
A15
A16
A17
A18	567.625	571.25	566.375	567.125	566.75	562.75	568.875	570	570.75	564.75	569	565	569.875	564.625	568.875	572.75	565.625	566.125	567.875	567.125	568.25	564.5	566.25	565.375	573.75	568.875	570.875	563.875	571.375	562.875	563	567.5
A19
A20	552.25	542.5	544.125	547.375	547.375	546.625	552.125	549.125	547	547.375	542.375	548.75	546.125	546.75	549.625	547.125	543.125	545.625	549.875	544.5	542.625	547	546.375	542.375	546.875	539.625	542.25	543.375	547.125	549	544	542.125
A21
A22	550.75	552.5	553.375	549.75	552.875	554.125	548.5	552	554.375	548.625	549.375	552.75	557.125	551.125	552.875	552.5	549.75	551.875	548.25	556.375	554.125	548.25	552.625	554.25	550	552.375	552.125	547.5	550.625	550.125	551.375	553.5
A23
A24
B01	605.25	607.5	606.5	605.125	604.125	608.625	599.125	607.625	609	608.875	602	606.375	602.25	603.125	618	606.875	606.5	605.75	608.125	609.125	603.375	608.375	609.625	606.25	608	610.375	607.5	606.125	607.625	601.625	606.875	611
B02
B03	565.875	566.25	564.25	560.75	565.5	568.625	565.375	571.75	568.875	566.125	562.625	566.625	568	568	572.5	570.375	571.5	564.375	568.875	567.625	569.625	566.375	563.125	566.25	568.75	561.5	563.75	564.375	564.125	561.5	566.25	565
B04	635.9	634.7	633.6	635.2	634.6	637.3	635.4	640	632.8	632.3	640.2	637.4	634.9	635.3	635.8	632.4	636.3	634.5	637.8	635.5	635.8	637.2	633	628.7	635	633.4	635.4	640.5	627.7	635.1	636.4	634.8
B05	558.5	558	554.625	557	562.125	554.75	560.125	562.125	556.125	559.375	562.625	555	553.5	558.125	561.25	561.125	558.75	560.875	559.25	559	564	555.375	556.25	556.75	563.875	559.625	561.5	559.125	560.375	559.25	556.875	557.625
B06
B07
B08
B09	550.125	549.875	544.875	551	549.875	549.875	552.625	548.25	553.875	554.375	551.25	550.75	548.125	550.75	551.75	553.125	554.25	553.5	549.875	553.375	549.375	554	555.375	550.5	546	549.125	549.75	550.75	553	551.875	553.875	548.25
B10	530.75	526.875	524.375	525.75	526.25	527.5	524.875	530	530.25	531.875	531.125	527.75	527.875	528.75	529.625	527.75	529.875	530.5	530.375	529.625	532.375	526.5	530.375	528.5	531.875	527	531.125	531.625	527.5	534.75	527.5	525.5
B11
B12
B13
B14	538.75	545.375	550.25	541.25	537.5	546.75	549.25	539.625	543.75	541.375	541.25	540.875	544	546.625	541.875	545.75	541	549.25	548.125	544	542.25	542.125	545.375	544.125	543.625	544.25	543.875	550.5	542.25	545	548.375	545.875
B15	543.75	541.75	544.25	543.625	545.875	545.375	544.25	537.875	543.375	548	539.875	542.375	540.625	546.625	541.375	538.375	542.125	540.375	548.125	540.375	539.125	540.875	542.625	540.875	542.5	540	542	546.5	537.75	537.75	539.75	539.875
B16	551.75	552.625	553	551	546.625	551.5	552.75	551	553.5	550.25	555.125	551.125	555.75	550.75	548.625	548	552	555	550	542	552	554.5	548.75	547.5	550.25	550.25	552.25	548	550.5	553.75	546.625	551.625
B17
B18	572.25	577.5	575.125	575.625	577.5	577.875	573.875	577.75	576.375	575.875	571.375	572.125	569.625	578.25	575.625	577.625	572.75	577.5	573.625	581.625	574.375	568.5	569	578.75	573.75	585.375	578	573.5	574.125	575.375	580.5	576.5
B19	533.25	534.75	531.875	534.875	536.25	534.125	540	531.5	534.25	533.875	538.625	534.375	540.5	533.625	531.25	534.5	535.25	539.875	541	531	534	536.125	532	536.75	530.875	536.125	534.125	531.875	529.875	536.75	531.75	537.5
B20
B21
B22
B23
B24
C01	582.375	581.125	581.5	583	586.75	583.125	585.5	586.625	583.75	588	582.625	582.375	582.375	589.5	587.75	585.875	579.375	585.25	587.5	582.875	577.375	584.375	591.375	587.25	588	587.25	589.375	581.25	582.5	585.25	586.375	585.125
C02	653.875	654.875	648	651.75	655.125	655.375	654.25	656.625	658.5	654.125	648.875	655.375	653	657.625	649.875	653.375	647.25	652.625	650.625	654.25	650.25	653	652.75	655.875	655.125	652.625	651.875	652.125	654.375	655.25	661.125	656.375
C03	567.125	569.75	571	570.5	573.75	572.625	569.25	565.125	571.75	562	566.75	562.375	567	569.375	568.25	568.875	570.5	573.5	574.25	567.75	567.625	569.375	571.5	567.75	566.75	566	569.5	568.25	570.375	568.875	573.125	576
C04
C05	547.625	560.125	553.5	550.25	554.375	554.625	551.875	555.25	554.75	554.25	557.75	552.75	557	556	556.625	553.875	555.75	549.125	564	556.875	554.25	556.25	558.375	550.875	552.5	553.375	559.5	560	558.125	560.625	558.125	559.5
C06
C07	542.375	542.25	542.5	540.75	542.5	544.125	543.5	548.375	540.75	545.125	536.875	541.25	541.625	543.875	541	545.5	541.375	541.875	543.25	545.625	541.125	541.875	547.25	539.5	540.875	539.5	543.25	545.375	546.75	542.25	545	545.75
C08	547.5	542.875	546.875	548.625	545.25	549.5	549.625	548.125	551.75	548.375	547.125	548.5	551.5	544.75	541.625	553.875	547.75	545.25	551.625	544.5	542.625	546.5	544.125	546.375	554.125	547.625	543.75	553.875	543.625	548.375	545.375	539.125
C09	546.25	548.875	550.5	548.375	550.875	551.625	551.875	546.625	556.25	553.625	549	554.25	550.5	551.375	547.875	555.25	549.625	552.375	557.875	550.375	556.625	555.875	551.125	552.25	546.875	549.75	550.75	553.125	547.625	550.5	546.625	551.75
C10	492.625	491.5	494.125	492.375	492.875	493.625	496.875	495.125	495.375	489	491.375	490.375	488.875	496.875	495	499.375	493.75	493.875	495.75	500.75	501.375	496.5	491.625	489.5	490.5	494.875	498.125	493.5	492.25	495.625	493	495.125
C11
C12	548.625	542.75	543.875	542.375	539	538.5	536.5	538.875	533.625	543	537.625	543.625	544	547.375	537	540	545.625	538.5	543.875	544.5	544.25	545.625	540.375	537.25	542	547.625	538.625	544.625	542.625	544.875	542.75	543.875
C13
C14	538.5	541.625	536.25	536.625	543	534.625	543.5	533.5	535.25	533.375	535.75	537.375	536.25	531.125	538.25	539.625	540.625	536.625	538.375	534.875	534.5	526	536.625	536.375	537.875	541.5	538.375	533.625	536.75	540	533.5	531
C15
C16
C17	539.75	546.875	539.5	546.75	543	542.25	547.25	545.5	539.875	546.25	544.75	547.375	538.25	546.375	539.125	544.125	541	540.5	548.5	543	541.25	538.25	541.5	544.875	550.125	543.125	544.75	542.375	545.375	546.375	543.875	537.25
C18	551.125	548.75	539.75	547	541	547.375	548.625	548.5	542.625	544	540.125	547.125	544	551.25	547.625	542	543.5	545.625	545.75	540.875	541.75	550.625	548.625	543.625	550.625	548.75	546.375	546.625	553.75	542.125	547.875	544.375
C19
C20	543.125	543.125	537.875	541.25	545.875	541.625	543.5	541	539.375	538.375	541.25	540.25	540	539.75	539	540.625	543	533.875	535.375	536.875	536	539.125	538.5	541	540.375	540.5	538.125	539.875	542.875	535	539.375	541.75
C21	533.125	533.875	533.875	542.125	536.25	538	538.875	543.5	538.125	535.75	536.375	537.875	536.75	541.875	541	537.75	542.875	535.625	536.75	537.75	539	538.125	542.125	539.5	544.5	533.5	539.875	535.75	537.625	540.75	541.25	540.375
C22
C23
C24
D01	593.625	592.625	591.5	591	594.375	585.125	592.25	593.875	584	591.5	593.25	592.25	586.5	595	584.75	588.75	584.625	591.875	588.125	593.375	595.875	591.125	593.625	590.25	595	594	594.875	589.625	589.875	588.625	588.625	592.5
D02
D03	565.875	564	571.75	567.625	567.5	570	574	564.75	567	566.25	562.375	572.25	565.875	568.75	565.25	568.5	573	568.375	568.125	570.375	563.625	565.25	572.5	569.75	570.75	567.5	561	564.5	573.375	568.5	564.25	569.625
D04
D05	555.625	551.75	556.5	559.25	561	559.375	553.125	551.25	559.75	551.875	557.625	559.375	553.625	556.875	559.75	558.125	559.375	559.25	551.375	560.125	560.75	560.5	558.125	557.875	557.625	555.375	557.75	549.875	558.125	557	560.625	562.375
D06	502.375	499.625	501.5	496.375	503.25	497.875	506.125	503.625	499.375	497	500.75	504.75	499.125	504	498.375	499.5	501	502.375	500.125	503.5	498.75	500.5	504.125	503.625	503	499.125	502.125	505.125	504.625	501.375	502.5	501.125
D07	542.375	543	541.625	543.125	546.25	548	542.25	537	542.25	542.75	542.875	544.875	545.75	546.25	545.25	545.375	541.5	549	547.375	541.25	541.625	539.5	544	544.375	544	542.875	546.25	544.375	544.125	539.75	541.125	546.75
D08
D09
D10
D11	478.625	478.125	475.5	476.375	480.75	476.5	483.375	479.75	478	482.375	486.375	486.125	480.5	479.875	484	482.75	483.25	484.75	484.5	484.875	479	477.125	483.125	479.5	482.875	481.75	480.75	481.625	480.625	483.125	479	479.875
D12
D13	547.375	548.375	550.375	545.5	550.25	549.75	549.25	546.75	550.125	549.25	549.625	547.125	555.125	554.125	549.125	552.875	549.625	553.375	550.125	549	547.875	548.625	553.625	546.375	554.625	551.875	552.125	549.125	544.375	548.75	552.75	550.5
D14	556.125	554.5	558.875	559.25	564.875	553.875	561.75	557.375	553.875	558	563.125	555.125	564.625	559.625	551.25	558.375	558.25	562.5	557.25	560.375	558.125	559.125	559.75	554.875	556.75	558.5	559.625	564	558.75	555.625	559.125	554.5
D15
D16	539.875	537.25	541.375	544.75	538.75	536.5	534.25	534.125	538.875	539.25	536.25	543.375	539.625	535	537.25	537.875	532.5	542.25	537.375	535	540.25	531.625	536	537.125	546.375	540.375	542.625	535.875	537.5	538.875	534.75	535.375
D17
D18
D19	548.75	547.125	546.625	546.75	543.875	548	546.5	544.375	554.5	543.875	547.125	537.625	541.25	543.875	550.875	546.75	550.5	549.875	546.25	543.75	548.75	551.125	543.625	546	547.5	546.875	544	548.375	541.25	552.25	545.125	550.125
D20
D21
D22
D23
D24
E01	544.5	545.875	543.625	546.5	546.25	542.375	548.125	547.625	548.375	544.25	547	543.125	544.5	552.625	545.625	541.125	545.125	550.125	543.125	542.75	541.875	542.5	543.875	549.875	547.75	549.5	541.25	540.875	543.75	546.125	546.375	550.75
E02
E03	577.75	583.75	583.75	581.25	581.25	581.875	575.75	584.875	581.75	582.5	575.875	577.125	579.75	580.75	582	584.25	579.125	579.625	582.625	579.875	584.5	583.5	581.625	579.5	583.375	576.875	585.875	583.75	584.625	585.375	581.125	585
E04	625.125	629.875	629.375	631.375	626.375	631.25	632	626.875	632.375	628.625	632.125	623.25	633.125	627	630.5	633.375	628.625	630.875	625.75	629.125	629.25	633.25	631.125	635.125	629.125	629.625	628.5	635.25	627.5	626.625	626.875	616.625
E05	554.5	554.625	554.625	554.875	551.375	549.75	550.375	549.875	555.625	548.375	552.75	552.75	550.125	551.625	550.5	558.375	550.375	551	557.625	552.875	550.875	553.25	556.375	553.875	554.375	554.625	555.125	552.625	554.125	551.75	554.5	560.125
E06
E07	513.5	512.875	515.5	512.75	519.625	515.125	509.5	513.5	517.375	513.625	509.75	517.875	512.375	513.5	517.875	515.125	511.625	512.25	515	517.75	516.625	507.875	512.625	511.25	513.875	513	509.375	514.375	512.625	510.875	510.125	517.625
E08	540.125	538	542.875	544.25	536.625	547.625	540.625	544.5	540	544.625	542.375	541.125	546.25	546.25	539.875	539.25	542.375	540.375	546.125	537.25	539.25	540	543.875	545.5	546.625	541.25	539.5	539.875	544.375	543.25	544.5	538.5
E09	547.875	546.375	547.125	549.25	555	548.875	550.375	547.5	547.5	547.75	546.375	549.125	551.875	549.875	544.875	546.375	546	550.875	554.25	544.625	549.25	554	544.5	550.875	543.25	547	550.875	554	554.125	552	550.25	550.625
E10	546.5	541.5	543	541.25	540	536.75	539	541.625	538	541.75	544.25	540.875	539	546.875	537.625	545.875	544.25	540.5	544.125	542	541.375	539.125	542.75	537	538.875	539	546.5	540.75	540.125	538.875	536.75	545
E11
E12	534.875	528.125	539.5	539.25	537.125	534.75	535.75	532.5	533.625	543.5	538	539.5	535.625	536.625	534.375	538.625	538.375	536.75	533.875	535.75	534.875	534	540.75	533.75	533.5	536.625	531.875	534.5	539.5	541.625	535.5	531.5
E13
E14	547.875	545.25	547.25	550.125	545.5	548.875	548.875	545.75	548	550.125	545.125	551.625	547.75	552.375	547.75	549.125	544.875	553.25	546.125	546.125	547.875	546.875	552.25	548.75	549.75	550.125	549.75	551.875	547.875	549.875	552.875	548.375
E15	546	538.625	551.25	541.75	543.25	549.625	545.25	550.875	544.625	551.75	549.375	544	551.625	543.5	543	551.5	542.875	541.625	551	550.25	546.75	549.25	548	547.625	546.375	549.5	546.875	547	552.375	549.75	549.375	550.25
E16	541.625	545.625	545.625	547.375	537.75	548.25	541.875	543.375	539.25	547.875	545.875	543.875	545.125	549	540.75	545.625	547.25	546	548.625	540.75	543.625	547.125	546	542.625	538.25	545.5	544.75	542.375	543.5	539.375	544.75	539.25
E17	527.875	535.75	533.75	531.25	524.875	524.5	532.25	534.375	533.625	530.125	528.75	534.375	535.25	536.25	527.375	533.625	533.375	529	527.125	533	528.875	529.375	528.875	536.5	528.875	529.875	534.625	533.375	538.125	531.375	534.625	529.625
E18	553.75	549.125	549	553.5	545	551.125	546.125	548	550.125	550.625	553.25	547.625	547.875	551.875	550.5	544.75	550.125	547.25	549	544.25	553.375	545.625	552.25	555	548.375	549	549.625	545.5	555.25	551.625	546.375	559.5
E19	545.125	552.375	550.125	553.25	555	549.375	550.875	549.375	551.625	549	546.5	549.75	552.25	552.5	553	557.125	548.875	552.625	551.375	557	547.5	554.375	551.75	549.875	550.5	550.625	550.625	549.875	548.375	553.75	553.875	552.375
E20	646.25	649	641.5	637.375	637.625	642.375	642.5	642.75	645.5	636.25	641.625	643.875	642.875	643.125	632	642.375	640.5	640.75	641	642.25	645.625	651.25	633.5	643.875	642.625	637	640.75	644	641.75	637.5	639.75	639.75
E21
E22	554.125	549.75	548.875	554.75	554.25	546.125	551.375	548.25	548.25	549.75	549.5	547.375	554.5	555.5	550.875	548.25	550.75	557.75	551.875	544.875	557.75	550.625	547.75	551.25	547.25	553.75	549.75	554.5	557.25	555.75	549	548
E23
E24
F01	526.75	527.25	525.375	527.125	525.375	526.75	524.5	525.25	527.5	523	529.375	527.375	526.75	523.25	535.375	536.125	530.625	519.875	530.125	532.375	526.5	526.75	522.625	521.875	524.25	528.625	526.75	527.625	526.625	525.875	528	526.75
F02
F03
F04	562.875	561.125	558.75	557.5	557.625	560.125	561.25	560.375	566.25	562.625	552.5	568.625	560.25	560.5	562.125	561.125	562.25	560.25	558.5	560	562.5	559.125	559	560.625	557.5	562.625	561.25	562.375	556.625	558	557.125	559.5
F05	516.125	515.875	515.875	521.875	522	518.75	521.125	522.25	520.375	521	527.25	513.125	523	514.625	524.375	522.875	522.875	518.875	518.375	516.5	514.625	523.625	520.875	524.375	523.625	512.125	517.5	521.75	517.75	516.875	522.25	517.375
F06
F07	489.25	490.625	491.25	494.625	490.375	485.625	486.75	492.625	491.375	489.375	489.625	492.875	482.5	488	485.125	490.875	488.75	488	493.375	492	487.875	488.25	487.625	491.875	498.5	490.25	489.625	492.625	491.875	489.5	493	494.625
F08
F09	641.25	645.375	638.125	640.875	641.75	636.625	644.125	642.875	641.875	639	648.75	647.375	644.875	642.875	634	640.125	642.375	642.125	649.125	639.25	642.5	646.125	644.25	638.25	640.375	643.875	641.5	640	644.375	643.125	644.125	639.375
F10	561.75	565.875	566.375	559.875	568.375	562.875	567.375	568.125	565.5	569.125	566	571.375	565.25	565.75	568.625	566.875	568.875	566.375	564.125	571.5	570.125	568.125	566.25	573.5	564.625	564.875	567.125	568.875	573.625	565.625	570.25	567.625
F11	556.25	549.625	554	556.875	555.75	556.5	556	556.125	560.625	562.375	555.875	552.125	554.25	559.5	556.875	558.5	563.75	556.125	556.625	556.875	556.625	558.125	560.5	557.875	557.375	558.25	556.5	557.625	555.375	560	558	556.5
F12
F13	548.875	545.375	548.75	544.625	543.875	550.625	546.5	547.75	550.5	545.25	548	546.75	549.375	545.625	543.75	548.5	552.375	547.625	548.875	547.375	548.5	549.875	545.75	547.25	545.75	546.25	553.375	550.75	547.125	546.5	545.875	548.625
F14
F15	546	540.375	542.5	542.375	542.5	544.375	545.5	545.625	544.25	547.875	546.375	545.875	546.5	549.875	547.125	542.75	542	545.5	542.25	546.375	546.875	543.875	546.75	546.5	545.375	549.875	549.625	543.25	545.75	545.75	546.125	543.25
F16	579.125	571.875	574.375	574.875	573.75	574.25	570.25	572.75	573.75	575.875	571.875	569.75	574	568	571.25	573.75	564.75	569.375	582	573.5	575.75	573.5	568.875	576.5	569	576.875	574.25	574.125	569.5	578.5	575.5	574
F17
F18	550.25	546.625	541.75	550	542.375	543.5	546.125	545.375	548	550.375	547.25	546.375	549.5	552.875	547.25	544	541.5	542.25	549.5	551.75	553.625	548.5	543.625	540.75	547.75	544	546.375	547	546.875	548.25	543.625	543.625
F19	548.25	551.75	550.75	550.875	550	553.75	548.25	557.125	551.5	556	551.625	553.5	552.5	556.5	557.5	553.375	552.375	550.25	550.5	552.875	551.75	555.375	546.125	548.875	556.375	550.125	550.75	553.125	548.875	560.375	550	559.625
F20	520.25	528	519.375	528.5	523.125	521.5	528.75	521.875	530	532.375	534.875	526.375	532.5	528.25	525.5	527.375	525.875	528.5	529.625	529.625	527.625	528.375	525.625	529.125	526.625	531.125	529.125	527.875	527.75	526.75	521.5	525.375
F21
F22	539.875	541.375	536.625	547.5	539.375	542.5	545.875	539.5	540.125	540.5	539.375	544.75	540.125	540.25	543.25	545.875	543.125	542.5	544.875	547.75	537.875	541.25	541.375	544.875	542.75	541.375	544.75	537.375	542.75	540.5	540.875	539.25
F23
F24
G01
G02
G03
G04
G05
G06
G07	538.75	546.125	541.875	540.125	540.25	541	540.75	545.125	546.375	540.75	531.375	542.875	536.5	539.375	539.375	541.125	539.875	537.25	545.875	540.125	540.5	540	542.75	544.375	543.125	542.25	545.375	539.625	541.375	536.5	543.25	533.25
G08	577.5	571.25	578.75	572.875	574.625	570.125	577	569.875	570.5	572.875	567.625	571.625	568.375	571.875	574.625	573.25	578.375	574.625	576.25	569	581.5	569.25	574.5	576.375	569.875	578.5	571.125	574	579.75	569.625	573.125	573.375
G09
G10	547.375	550.125	548.25	547.375	549.5	550.875	551.5	555.375	547.75	544.875	551.125	552.125	550.5	548.5	554.5	553.75	555.375	548.5	549.375	546.875	549.375	548.25	553.75	547	549.5	553	550.75	556.125	552.125	552.5	549.125	550.5
G11
G12
G13
G14
G15	612.25	609.625	614.75	617.75	614.75	614.75	608.125	606.875	614	613.625	609.5	615	609.125	608.125	601	611.375	614.5	614.5	616.875	607.125	611	614	607	612	613.5	615.375	611.625	616.75	612.25	607.75	610.25	615
G16	551	542.25	551.75	553.875	556.125	554.5	553.25	552.25	546.5	552.125	552.125	551.375	549.375	548	554.125	548.375	553.625	553.75	546.375	561.625	557.125	548.5	548.25	547.25	553.375	548.875	557.5	549	555.5	556.375	549.25	555.375
G17	548.25	544.375	545.5	550.125	546.75	545.375	542.625	554.375	546.125	545.125	546.125	543.5	547.375	551	546.125	546.625	546.625	549	547.625	549.375	552.5	554	544.875	544.875	548.875	551.5	543.625	553.25	549.875	549	548.5	551.375
G18
G19	613.25	614	619.875	612.875	614.375	609.5	614.5	613.75	614.75	611.625	616	612.25	606	613.75	610.125	609.75	612	613.5	611.5	619	616.75	616.375	609.125	617.5	616.125	617.125	616.5	612.25	611.75	618.125	617	615.625
G20
G21	458	452.25	456.75	452.875	457.75	459.125	458.25	453.625	458.375	453.5	457	458.25	455.375	459.125	453.5	455.75	459.75	458	459.5	454.625	457.375	454.5	448.25	460.625	452.875	462.25	455.375	453	456.125	457.25	452.125	455
G22
G23
G24
H01	505.375	506.25	504.125	508.625	511.125	504.625	509.375	504.5	506.25	499.75	508.375	506.75	511.125	507.125	507.25	506.875	505.375	506.625	504.25	508.25	508	512.25	507.5	504.375	508.875	506.125	508.125	504.875	510.75	507.5	507.625	511.125
H02	555	549.25	547.375	552.5	552.875	553.875	551.125	552.5	549	553.5	552.375	548.75	550.25	551	552.75	551	552.125	553.875	556.625	548.625	550.125	553.125	552	550.375	553.5	551.875	543.75	546.75	549.875	552.25	553.625	546.625
H03
H04	563.25	565.75	563.25	562.875	567	559.25	564.25	560.375	566.875	563.375	567.5	563.75	565.375	567.375	562.625	564.5	569.75	559.125	560	564.125	563.875	565	573.375	567.625	562.75	568.5	563.375	557.25	567.375	565.625	568.5	565.375
H05
H06
H07	550.375	554.125	555.25	558.625	559.125	555.5	558.375	555.375	561.625	562.875	557.125	564.25	554	560.375	556.875	559.125	557.375	565.125	558.875	553.25	554.875	555.875	556.5	551.25	562.625	557.375	551.875	557.125	562.625	556.875	555.75	556.75
H08
H09	548.25	550.875	546.5	559.25	547.125	545.125	547.625	548.5	552	543	551.875	547.375	549.125	551.625	550	550.625	551.375	545.625	546.125	540.5	543.625	545.125	544.25	544.75	543.5	553.375	546.125	548.5	549.625	550.875	550.25	548
H10	551.25	555.375	553.25	557.125	551.5	554.625	549.875	553.5	554.875	550	559.375	551.625	552.875	547.875	553.625	548.25	552.125	555.125	559.75	552.75	548.75	551.125	551.5	546.5	555.75	555.625	550.25	551.125	553	563.25	557.25	548
H11	647.75	645.5	647.25	645	652	649	645.125	637.75	653.375	645.25	648.625	645.75	647.75	645.5	646.875	645.625	641	645.25	644.5	643.25	649.25	646	649.375	645.25	645.875	640.875	644.5	643.375	642.125	646.75	640.25	641.125
H12
H13
H14	555	549.25	545.125	545.125	549.625	547.625	550.25	545.625	543.5	547.5	548	551.625	547.25	543.5	539.625	550.375	547.375	552.25	548.875	550.625	543.5	547	547.125	543.5	549.625	546.5	545.125	546	544.875	548.875	547.5	549.625
H15	541.5	544.75	539.75	546.125	550.125	550	548.625	550.25	546.125	543.375	552.125	544.5	550.375	549	547.75	542.875	541.875	548	548.5	548	547.625	546.5	547.25	542	544.5	549.25	546.875	542.625	545.25	551.25	547.75	547.875
H16	611.5	615.125	610	610.75	619	611	620.75	619.125	615.125	613.375	617.375	618.875	613	623.875	617.375	616.5	618.5	615.75	608.75	618.75	615	614.125	615.75	620	617.5	616.875	614.25	619.25	619.125	612.125	611.5	612.75
H17
H18	476.125	473.625	478.75	477.125	473.75	478	481.5	472.375	477.5	478.125	477	482.875	478.25	476.25	479	470.75	485.375	479.125	477.5	480	476.25	475.875	478.25	479.625	481.625	481.75	472.125	479.5	476.75	474.625	477.875	477
H19
H20
H21
H22
H23
H24
I01
I02	518.5	521.25	519.5	522.75	516.75	511	513.75	518.125	520.25	515.125	518.25	514.875	513.875	517.5	519.625	518.25	514.75	511.75	511.625	519.875	512.625	521.5	513.125	513.125	518.375	521.25	522.375	519.25	510.375	517.75	515.125	512.875
I03	540.625	544.25	544.25	549.5	545.375	545.25	546.625	550.125	550.625	545.5	538.125	547.75	541.125	544.375	547.5	544.125	541.75	544.25	536.25	542.875	548.75	540.875	537	544	544.375	544.5	545.625	542.5	545.75	546	546.625	541.875
I04
I05	543.25	547.875	545.5	549.375	543	543.125	546.75	545.875	546.25	544.25	543.875	548.5	547.125	544.875	544.375	545.5	548.375	549.875	547.875	543.5	549.75	550.5	542.125	546.875	545.25	546.5	545.375	548.25	548.75	546.25	553.625	543.25
I06	563.25	559.875	563.5	560.375	566.5	555.625	564	554.75	559	567.125	564.875	558.625	558.25	564.5	561.875	559.375	563.5	562.25	559.875	560.625	564	561.875	563	561.875	567	560.625	561.5	557.5	558.625	558.5	562.375	565.25
I07	556.25	556.375	550.875	547.5	551.5	552.25	558.25	549.125	559.5	557.875	557.625	556.125	552.875	564	556.75	555.5	553.625	555.125	552.875	554.375	553.5	554.125	562.375	552	556.375	553.875	557.375	552.125	552.125	556.125	546.875	553.875
I08	537.75	541.25	541.375	540.625	542.25	539.375	543.875	539	540	539	542.625	538.5	539.5	537.25	537.5	540.625	541.125	542.625	536.625	544	541.25	534.375	538.25	542.125	540.5	546.75	543.5	538.75	537.25	543.875	541	542.875
I09	546.875	553.875	556.25	550.375	551.5	552.875	547.875	554.375	545.625	554.125	551	551	546.75	548	547	545.625	554.875	552.125	549.625	549.25	550.5	551.375	551.75	551.25	551.625	550.5	544.25	551.5	550.25	551.125	552.375	552.875
I10	546.875	546.125	552	550.875	547.125	549.875	547.875	546.375	548	547	546.375	555.375	552	544.875	546.25	548.625	546.25	548.75	547.875	546.25	546.875	548.125	543.25	552.625	550.25	544.875	547.875	550.5	549.5	551.875	546.875	544.75
I11	516.125	512.25	517.125	517.5	514	519.5	518.5	518.625	515.375	508.25	518	513	515.5	520.25	516.5	514	511.5	517.625	511.5	515	517.75	516	512.875	516.625	514.25	508.5	515	519.375	519.375	515.5	519.25	514.125
I12	553.125	543.25	549.625	546.25	545.5	549.5	556.375	555.125	547.875	554.75	551.625	554.375	548.5	553.875	548	556.25	556.75	551.375	559	552.5	555.875	551.625	546.375	550.875	553.25	550.5	551	552.75	554.625	554.75	555.875	550
I13
I14	557.125	557	555.5	558.75	554.75	557.125	553.5	557.375	556.25	552.625	551	547.125	554.625	557.625	555.125	555.75	558	553.5	551.5	554.5	553.5	555.875	556.625	559	555.375	556.75	552.875	555.75	548.5	556.375	553	554.375
I15
I16
I17	545.875	551.625	550.625	554.875	548.25	546.625	549.5	553	558	546.25	552.625	552.875	550.125	552.5	552.625	545.625	550.625	549.875	551.5	545.625	553.375	551.375	552.625	552.125	550.75	555.375	555	555.125	549	551.875	553.5	543.625
I18
I19
I20
I21
I22
I23
I24
J01	551	553.125	550.25	551.875	557.25	554.75	553.625	552.375	549.5	556.375	556	560.75	563.75	556.25	558.125	558.125	554.75	552.875	554.875	557	551.875	551.75	558.375	556.375	551.875	555.75	557.5	555.875	555.125	558	552.125	554.875
J02
J03	584.5	581.625	587.75	588.625	585.75	586.625	587.125	580.5	587	585.625	587.75	583.125	587.75	590.75	585.75	588.875	585.5	582.875	589.125	585.75	586	591.625	592.625	586.625	585.5	582.125	588	585.125	580.875	588.875	585.875	587.875
J04
J05	636.25	631.625	634.75	643	641.125	639.125	639.75	638.625	639.125	642.5	635.25	635.625	634.375	637.875	641.625	641.375	639.625	629	634	635.875	638.375	636.25	639.5	629.5	643.75	638.625	638.625	638.875	645.875	643	636.625	637.875
J06	553.625	552	555	554.875	557.375	551.5	552.375	557.25	554.625	558.5	559.875	554.625	556.125	547.625	554	551.625	551.625	550.125	556.125	553.25	560.625	555	554.75	554	549.125	555.75	557.375	564.375	553.625	558	552.375	558.625
J07	509.375	508.5	508.875	507.125	509.5	503	511.75	507.75	505.875	503	508.125	505.375	504.625	507.25	505.25	503.25	503.75	508.875	508.625	511.875	504	502.75	508.875	505.25	508.875	507.875	507.75	504.75	509	508.625	516.25	509.75
J08
J09	562.75	566.5	568.75	563.375	562.75	565.25	562.125	567.375	563.875	561.125	561.5	564.375	564.5	567.75	559.5	561.875	565.875	564.625	566.75	559	560.875	564.25	563.25	569.25	566	563.875	560.625	562.25	558.75	570.375	563.25	561.75
J10	528.5	527.25	524.25	523	524.125	525.25	522	529.125	523.625	525.875	529.875	522.625	526.5	526	532.5	536.625	533	527	519.5	524.25	529	523.625	525.5	524.75	528.75	526.75	524.75	528.375	522.5	528	529	524.75
J11	551.875	557	553.625	554	550	550	555.375	555.375	548.125	547.125	556.25	556	554.25	551.625	554.25	555.125	558.125	556.125	552.375	550	558.375	554.625	553.375	547	556.125	554	556	552.125	552.75	557.875	558.75	553.125
J12	553.5	561.125	559.75	560	558.75	560.125	556.5	560.25	559.875	556.125	563.375	557	556.625	554.625	561.25	559.5	555.75	558.375	552.875	565.625	557.5	555.25	556.125	554.25	556	554.625	553.375	554.125	560.75	553.625	560.75	553
J13	525	533.125	531.5	531.25	525.625	526.375	523.625	522.875	531.875	530.125	526.625	530.875	524.25	531.25	536.625	531.375	527	528.625	525.375	529.5	529.25	532.25	531.625	525.875	530.375	529.25	530.75	531.75	532	528.125	532	528.25
J14	538.75	543.25	543.875	548	543.625	540.25	546.125	545.875	544.375	542.375	541.625	541.125	539.75	545.5	538.375	546.625	540.875	542	541.625	541.75	542.125	546	541.875	534.125	546.625	546.625	543	547.375	544.75	540.125	541.5	538.5
J15
J16
J17
J18	550.625	552.5	553.25	547.125	556.625	552.875	552.75	552.5	550	548.875	552.75	554.125	549.625	553.75	551.125	549.375	550	549.125	551.5	547.375	549.375	546.75	553.375	544.875	548.125	552.25	556.75	555.5	548.625	553.625	549.125	548.875
J19	517.875	516	522.75	520.75	516.875	519.875	518.125	511.875	522.5	520.375	515	516.75	520.375	521.375	524.5	518.125	517.375	518.125	518.375	520.5	516.5	517.625	519	516	517	514.625	516.875	516.5	515	518.875	516.5	517.625
J20	571.375	565.125	565.125	566.875	566	567.875	565.25	561	567.375	565.25	561.75	568.25	564.625	559.25	567.875	568.125	564.625	560.5	562.875	563.5	565.625	566	560.875	561.25	559.5	568.5	568.375	564.75	565.625	563.375	563	564
J21	558.25	561.375	560.25	564.625	568	563.875	556.375	562.625	565.375	564.75	565.875	564.625	562.875	559	563.5	563.625	565.875	563.5	561.75	565.25	565.75	557.875	565.625	569.125	563.125	568.125	564.125	561.375	575.5	558.125	564	565
J22
J23
J24
K01	436.875	437.875	437	436.75	439.5	440.25	442.125	437.875	443.875	442.625	444.5	438.625	437.125	441.5	443.5	439.5	438.625	445.75	442.375	443.75	444.625	441.125	441.5	441.125	435.875	441.875	444.375	437.5	445.25	438.375	435.125	444.25
K02	553.5	555.875	548.875	552.875	548	554.625	548.75	552.125	551	547	549.75	552.25	553.875	549.25	556.5	549.375	554.75	549.375	553	555.75	549.375	551.75	551.125	547.75	551.5	551.5	550.5	546	547.875	556.75	545.75	545.5
K03	548.5	545	541.75	544.25	546.5	547.375	546.5	545.75	550	541.75	545.75	557.375	550.25	545.25	547	539.625	543.25	546.875	556.625	553.25	549.25	549.5	543.375	538.125	546.125	548.5	547.625	546.75	554.375	544.125	548.125	552.375
K04
K05
K06	557.125	555	559.875	553.5	559.75	559.625	556.5	550.875	556.875	560.625	557.25	562.5	559.75	554.375	560.875	557.5	564.25	562	554.75	556.25	557.375	557.375	560.875	559	563	559.875	554.875	558	557.25	562.375	558.75	559
K07	556.25	558.375	554	555.875	557.5	549.375	552.625	552.625	552.125	559.125	553.625	553.125	550.125	551.25	551.375	554.125	552.5	547.375	550.625	556.625	552.125	547.375	555.625	554.5	556.125	549.875	551.375	556.625	554.5	558	550.875	552
K08
K09	629.875	629.5	631.25	628.125	636.875	630	632.5	624.875	635.25	634.25	627.875	627	629.875	622.75	630.75	622.75	635	626.75	628.75	627.875	633.5	632.75	633.375	625.375	632.25	631.75	627.25	629.25	635.25	634.5	630.25	632.25
K10
K11	554.625	549.375	555.375	550.875	550.25	546.625	553.5	551.875	546	556.25	556.5	555.25	548.875	549.5	553.75	553	552	553.75	552.25	548.25	551	551.75	553.25	547.625	549.875	550.25	557	554.25	550.5	542.5	555.875	553.875
K12	555	553.5	557.375	560	560.875	557.5	555.625	556	553.25	557.125	551.875	555.375	552.125	553.75	559	551.375	557.25	556.625	554	552.125	554.375	555.375	550.75	556.875	560.75	558.875	552.125	561.125	556.375	553.75	557.25	560.625
K13
K14	641.125	642.625	646.375	636.75	648	638.75	639.25	643.375	650.5	644.375	641.125	650.625	640.75	642.375	648.125	635.75	639.625	639.875	643.875	640	640.875	643	637.375	635.75	645.25	642.75	641.625	644.625	641.625	641.25	646.125	648.375
K15	553	557.125	557.875	554.5	548.625	561	555.125	557.125	556.75	551.25	553.875	556.5	548.5	552.25	557	554.875	550.125	552.375	555.875	546.625	555.125	545.875	558.25	555.25	553.75	553.875	557	551.875	553.125	557.375	554.25	558
K16	463.25	474.875	472	472.375	470	472.25	476.375	476.375	472	474	479.75	471.375	471.75	477.125	476.75	478.125	476.75	478.375	471.75	475.75	481.25	477	472.25	469.25	468.625	475.25	476	474.625	472.25	481.75	471.875	469.625
K17
K18	542.75	545	549.25	547	547.25	539.5	539.25	545.625	542.25	549.75	546.375	542.875	544.75	547.875	545.375	544.625	542	546.125	548	542	551.25	544.875	546.875	543.25	543.75	544.5	547.5	547.375	548	545.875	545.25	550.375
K19	545	538	546.125	536	538.125	537.375	540	547.625	541.5	541.75	541.75	541.375	545	541	542.625	539.875	541.75	537.875	539.375	540.125	540.625	534.875	534.25	547.25	540.875	543.75	539.625	538.875	541.5	538	546.625	535.75
K20	561	554.875	559.125	555	557.25	559	556.125	558.5	553.75	560	562.75	558.5	560.625	565.875	551.625	560.125	557.125	559.25	554.375	561.75	557.375	560	554.125	555.75	559.625	562.25	553.25	554	561.125	557.875	562.125	561.25
K21
K22	558.5	559.25	565.375	559.375	565.625	557	560.5	561	558.25	562.625	560.625	569.75	558.625	559.875	561.875	562.125	561.875	563	563.125	560.125	554.25	558.5	560.875	559.875	558.375	560.875	569.5	566	563.125	560.625	563.375	566.375
K23
K24
L01
L02	576.125	574	571	573.125	576.25	573.25	574.25	579	573.5	571.125	579.25	576	572.75	579.5	569.5	576.375	573.625	575.875	574.375	571.75	576.125	575.375	577.375	573.75	574.5	579.25	572.375	574.625	572	571.25	576.125	571.875
L03
L04
L05	576.375	579.125	579.375	574.25	576.875	575.375	585.375	580.375	581.25	580.75	570.75	582	579.125	579.25	580	571.5	579.625	580.875	577.625	578.5	580.875	580.625	579	578.5	577.875	580	579.25	576.75	575.5	580.125	579	580.5
L06	645.75	645.625	640.625	639.875	635.75	646.125	647.5	646.125	646.5	641.625	645.625	642.75	637.5	645.25	640.5	640.875	645.375	634.125	636.5	637.875	641.375	637.125	640	638.125	642.75	643.5	637.625	644.375	637	645.375	641.875	640.875
L07	553.875	553.75	552.75	553.375	557.5	564.625	557.25	552.125	553.25	557.625	556.625	553.875	556.25	553.375	554.75	554.125	555.75	551.875	553	555.875	561.5	559.875	559	558	558.375	555	555	557.125	558.75	557	553.375	555.25
L08	669.5	671.5	680.625	670.625	674.75	670.375	675.375	677.875	678.5	675.375	676.25	668.125	672.5	671.5	678	678.375	673.125	676.625	674.75	671.375	674	677.5	672.875	672	674.75	669.5	671	671.375	674	672.625	675.25	674.625
L09
L10
L11	554.25	557.25	556.125	557.625	553.125	557.125	556.625	552.25	554.125	551	552.125	551	557.25	556.5	555.5	557.25	553.75	555.625	555.75	552.375	549.625	557.125	552	553.125	556.75	553.625	551	554	555.625	550.125	555.75	553.375
L12	546	543.375	546.875	547.875	542.375	549	554.125	548.25	548.625	544.875	548.375	545.5	548.25	545.875	546	553.625	550.375	547.875	549.25	552.875	550.25	550.375	549.25	551.125	557.125	546.875	546.75	545.875	548.5	549.25	549.375	552.5
L13
L14	583.125	584	578.25	574.625	583.375	583.625	579.625	581.625	582	578.5	581.375	581.375	579.5	585.125	579.5	577.25	580	584.25	581	579	580.375	576.25	583.875	586.5	584.5	579.5	577.375	577.125	584.125	582.625	577.5	579.375
L15	526.875	530.375	529.25	527.5	531.25	530.375	529.25	528.75	532.5	531.625	525	532.75	525.5	527.375	533	524.5	530.625	529.625	531.5	526.5	531.5	528.375	530.5	528.25	527.125	529.125	522.875	530.875	526	533.875	527	528.75
L16	558	558.875	563.75	555.625	560.125	560.375	563	555.375	556.75	560.125	566	558.875	555	559.625	562	559.375	564.625	555.875	556.375	555.875	557.625	556	560.75	559.75	563.625	560.25	558.875	556.125	554.625	558.5	555.875	554.125
L17	559.75	559.625	556.375	557.625	559.875	560.875	557.5	554	556.375	558.75	562.5	562.5	559	559.625	562.375	556.875	565.25	554.75	565.125	565.375	560.625	563.875	560.25	557.625	557.125	557	555	559.625	558.875	556.625	559.375	561.5
L18
L19
L20	559.875	555.875	555.75	562	557.875	557	559.25	559.25	559.25	559.75	552.5	558	563.375	557.5	557.625	553.625	555.375	553.75	560.375	555.5	549.625	551.375	555.375	557.75	557.375	558.25	559.875	558.75	557.75	562.5	558	558.875
L21	564	559.25	561.875	565	556.5	564.25	560.875	559.125	561.75	554.875	558.25	561.375	565.75	557.625	558.75	564	566.625	562	562.25	560.375	555.5	560.25	559.875	560.875	562.375	559.625	558.625	557.75	560.25	560	568.5	563.625
L22
L23
L24
M01	593.25	593.625	592.25	594.5	593.375	592.375	592.375	597.125	591.5	593.5	589	594.625	587.75	589.125	590.5	599.75	598.375	591.75	594	590.625	597.125	592.25	597.25	593.25	596.75	592.875	588.5	592.625	596.125	595.625	589	594.75
M02	559.75	558	558.5	561.625	558.75	557	561.5	562	566.75	562.625	562.25	560	560.125	558.625	564.125	561	563.875	555.375	563.375	560.875	562.75	564.125	562.25	558.75	557.25	561.625	558.25	558.625	563.625	564.375	559.625	560.625
M03	554.75	556.5	558.875	555.125	554	562.25	556.75	557	558.125	558.875	556	548.75	555.5	562.125	555.25	554.625	554.125	555.5	556.875	554.375	554.625	558.5	557	551.75	564	554.375	557.625	557	559.625	560.75	559.125	560.25
M04	548.25	556	551.5	550.75	546	554.875	549.875	557.125	549.875	551.625	548.5	558.75	551.625	552.75	553.875	552.5	552.5	553.5	554.5	552.875	547.125	549.25	553.75	549.75	556.25	550.25	551.125	554.375	553.5	553.25	551.875	551.625
M05	520.125	519.125	512.75	526.25	525	518.875	523.5	518.625	524.125	520.875	519.5	513.625	523.125	525.375	522.875	520.125	521.5	526.875	521.375	516.375	518.75	519.125	524.375	514.5	521.5	518.25	518.125	528.125	517.75	520.625	522	520
M06
M07	558.75	558.75	552.875	558.75	557.125	555.375	550.875	557.125	554.5	552.125	556.25	558.875	560.125	559.75	555.625	559.25	555.25	551.375	553	560.625	555.625	560.75	555.25	557.875	557.375	556.875	555.5	556.75	555.625	561.125	559.25	553.25
M08	596.875	603	601.375	599.125	601.375	599.375	606.25	603.125	600.625	604.25	599.625	595.375	605.625	602.375	603.375	602.875	604	599.75	604.875	601.375	601.5	604.625	601.375	599.5	602.375	609.625	601.375	595.125	603.25	602.875	596.125	604
M09	558.75	557.25	550	560.75	552.75	551.75	555.125	553.5	552.75	551.75	552.875	555.5	556.375	554.25	552.25	554.625	552.625	556.375	549.625	558.25	548.125	555.25	550.625	554.75	555	552	551.125	557	553.125	553.25	557.875	560.875
M10	538.25	544.5	544.125	546.375	544.25	541	546.875	550	546.875	547	548.625	551.125	549.125	552.5	542	542.25	552.875	551.125	554.5	546.125	549	552.125	541.75	548	546.25	546.375	544.375	547.25	552	549.625	551.625	550
M11
M12
M13	559	555.25	552.25	559.375	560.875	564	557	556.375	555.375	555.25	555.375	555.125	557.375	561.875	560.375	552.375	555.75	557.25	554.75	557	556.125	556.25	556.5	558.375	559.125	562.125	556.375	558	552.25	559	558.125	557.875
M14	554.25	553.75	554.5	551.625	556.625	557.75	552.25	554.125	547.375	555.5	553.25	559.875	549.875	562.75	548.75	557.25	548.375	553.875	557.5	553	555.25	549.875	551.625	551.375	558.625	557.5	553.625	553.875	558.125	549.625	556.75	552.375
M15	594.125	597.75	597.625	605.75	600.375	600.75	591.875	599.25	596.75	600.125	603.125	598.5	600.375	597.875	607.5	598.75	599.875	601.875	603.75	603	596.125	598.25	598	601	598.875	598.75	598.375	602.625	599.5	594.625	601	604.25
M16	566.875	573.375	577.625	570.75	578.75	573.25	571.875	569.75	580.375	573.375	577.375	580	574.625	568.625	577.75	576.75	574.25	572.5	576	577.375	573.25	575.125	573	576.375	571.875	577.25	573.875	578.25	575.75	577.25	571.25	579
M17
M18
M19
M20	554.125	550	553.375	552.75	555	551.5	555.875	555.375	554.75	553.625	556.5	552.75	553.75	548.625	554.25	559	557.375	564.75	557.625	555.875	553	554.625	552.5	556.25	559.5	555	554.125	554.25	557.25	554.625	557.5	555.125
M21
M22	540	543.125	544.25	543.375	545	536.75	538.125	541.625	539.125	540.375	541.875	540.375	539.375	538.375	543.375	535.25	538.75	537.25	542.125	541.875	538.5	536	540.25	537.875	542.125	543.875	535.125	539	539.625	538.625	539.875	548.5
M23
M24
N01	536.75	533.25	537.25	534.875	536.125	540	540.5	540.5	536.5	539.625	535.875	537.875	540.125	538.5	529.25	536.25	537.75	537.75	535.625	537.5	539	535.25	538.25	545.5	535.75	533.125	537.75	539.625	536.125	540	539.625	538.875
N02
N03	551.875	553.75	549.625	542.125	553.5	549.75	549	548.25	548.875	550.25	544.25	551.5	546.625	547.25	549.125	552	551.75	551.625	551.125	544.25	555.625	553.5	548.75	551.25	546.875	547.125	549	548.75	547.25	552.125	553.375	550.375
N04
N05	531.625	536.75	526.875	536.875	535	536.375	536.625	537.5	534.5	535.25	535.375	538.375	534.75	533.875	537.125	543.125	539.75	541.5	536.625	533.875	541	531.375	533.375	537.375	537.375	538.875	533.625	535.875	530.5	535.375	539.125	534.375
N06	553.75	545.25	546.25	552.625	551.375	552.25	546.875	547	546.875	549	551.125	550.625	550.625	551.375	548	553.5	551.5	545.625	551.625	555.375	549	551.125	550.5	548	552	549.125	551.875	548	550.625	552.75	549	546.5
N07
N08	541.625	539.125	544.125	539.75	535.875	545.125	538.5	544	543.875	543	536.625	540.5	538.5	539	537.125	541.25	539.875	541	540.375	542.625	545.25	542.625	541	537.375	542.875	543.375	543.875	542.375	545.125	545.75	541.375	540.375
N09
N10	550.375	546	548.125	553.875	547.5	549.75	552.375	552.25	546.75	545.875	548	549.625	545.125	545	552.25	552	546.5	548.625	550.375	546.25	544.25	549.625	550.625	545.5	549.625	546.75	551.5	556.125	551.25	551.125	547.125	548.5
N11	543.625	541.875	548.125	550.75	548.5	547.375	552.625	547.25	546.125	548.5	547.125	554	551.375	547.75	546.875	548.375	544.75	547.625	556.75	545.125	546.75	551.125	548.125	551.625	545.875	551	546.375	549	545.875	547.75	547.625	553.5
N12	620.125	619.375	621.75	618.5	622.5	621.875	613.125	623.5	624.875	620.625	615.875	618.125	624.75	623	626.375	620.5	622.875	624.75	618	618.75	618.875	622.625	620.125	622.5	621.25	613.375	623.625	615.375	627	626	628.125	619
N13	647.875	651.625	653.25	654.5	649.25	644.75	645	645.75	647.5	651.375	649	651.75	646.875	647.375	646.125	654.125	647.75	644.25	649.75	652.625	648.75	650.25	645.375	643.875	647	651.75	647.25	653.25	651.875	650.75	648.25	650
N14	504	513.25	506.25	510.625	509.625	512.125	509.875	508.5	509.75	510.25	507	509.75	514.75	506.625	513.25	507	509.875	508	512.875	506.625	508.875	505.375	512.5	511.125	508.375	509.25	510.5	515.25	508.625	509	507.25	512.125
N15
N16
N17
N18	543.25	550	550.625	546.625	539	543.75	540.875	544.125	545.5	541.375	548.25	539.25	543.75	546.875	543.625	539.375	540.25	546.75	543.25	543.5	539.25	546.5	539.625	537.875	545.75	547.875	542.125	545	545	544.375	544.5	545.25
N19	560.625	559.5	562.375	558.5	554.125	554.375	553.75	553.25	555.625	558.125	549.375	552.125	552.625	558.25	553.625	558	555.375	553.875	555.75	559.375	559.625	559.625	557.5	559.25	566.375	562.5	556.625	558.5	559.75	559.75	555	559.75
N20	565.75	561.625	560.125	559.125	555.75	552.25	559.375	558.25	560.25	562.125	558.75	558.25	559.125	556.5	561	557.125	565.25	558.125	559	557.5	564.25	555.625	563	556.625	562.625	559.5	560.5	561.875	558.25	561.875	557.875	565.375
N21	561.75	567.25	561	560	557.125	560	564.875	564.875	561	563.625	564.875	562.375	561.5	566.375	562.25	558.5	559.375	561.75	557.125	561.375	563.625	564.125	562.25	562.5	565.25	562	564.25	564.25	565	564.25	558.75	565.25
N22
N23
N24
O01
O02	513.75	519.125	522	514.875	520.75	523	526.125	524.625	517.625	522.25	521.25	523	525.625	521.625	521.75	519.125	521	520.375	516.5	520.5	523	522.625	521.875	517.625	521.5	518.25	518.875	518.5	519.625	520.75	524.375	518.375
O03
O04	530.625	526.875	525	524.875	525.75	527.375	528.5	524.375	522.5	528.75	526.875	524.125	525.75	531.375	526.625	524.75	530	527.5	525.375	525.75	532.125	526	523.25	523.375	529.75	532.125	524.5	524.625	530.75	525.375	528.75	530.875
O05	601.625	607.75	602.25	600	597.625	600.875	603.125	605.125	598.5	605.125	609.5	604	606.125	600.625	604.25	604.5	606.125	598.5	605	597.875	598.375	603.25	604.875	606.625	601.75	602.375	599.5	607.5	605.375	601	604.625	599.5
O06
O07	498.375	490.625	495.75	498.75	495.375	494.75	497.75	496.375	493	496.125	497.25	497.375	500.25	499	495.5	494.375	497.875	498.125	499.75	497.375	497.375	496.25	493.75	496	498.125	493.5	501.125	499.375	494.625	495.625	501.375	499.375
O08	545.375	547.5	547.875	545	548.625	543	546.375	541.75	543.375	541.375	547	553.625	548.875	544.625	540.25	545.875	543.625	544.25	545.875	546.125	546.125	542.875	540.125	548.625	548.25	542.625	548.125	547.25	552.25	550.375	548.875	546.875
O09	545.75	547.625	546.75	541.875	550.25	545.875	544.25	548	549.125	545	545.375	541.625	548.25	547.5	548.5	547.25	544.5	550.875	544.875	546.625	546.25	548.5	552.5	545.75	545.375	543.75	543.25	548.875	544	544.125	548	548
O10
O11	500.75	503	500.125	499.625	498.375	500.625	499.625	503.875	503.625	499.5	501.875	500.625	504.375	502.5	505.625	501.125	502	500	503.75	498.5	507.625	504.25	504.375	503.375	501.375	501.5	498.625	497.125	501.625	503.375	504.625	501.375
O12
O13	548.625	549.625	551.5	549	552.375	550.875	551.25	546.5	549.25	549.875	549.375	553.875	548.625	543.25	549.25	547.125	547	549.625	549.875	551.5	548.625	554.375	543.5	546.875	548.875	546	552.875	553.875	545.875	554.875	550.375	546.625
O14	545.5	550	549.5	547	549.75	542.375	547.375	545.625	544.5	548.625	545	549	549.75	543.5	541.625	545.125	545.625	542.875	553	545.875	546.625	548.25	544.125	538.625	546	548	541.125	542.75	543.5	542.75	547.5	549.875
O15	620.625	624.875	626.125	628.75	625	621.5	620.125	624.75	626.25	624.5	629.75	620.875	629	622.5	622.5	627.75	633.75	623.875	625.875	621.375	619.875	623.75	623.5	630.375	619.875	620.75	627.25	629.875	627.25	629.5	626.25	626.375
O16
O17	640.25	644.75	641.75	643.375	639.375	640.875	649.25	643	642	637.75	637.875	641.625	632.875	638.125	638.5	645.125	634.75	639.75	639.875	642.5	639.5	644.375	649.625	640.25	644.875	641.75	643.875	640.5	641.875	644.25	646.25	640.375
O18
O19	504.75	494.375	500.625	507.875	499.875	512	502.375	501.375	507.375	501.875	502.375	508.625	497.25	501.875	503.75	500.125	498	505.375	505.625	502.75	506.25	501.875	508.75	502.125	503.875	496.625	495.875	506.75	503.875	507.25	498.375	498.875
O20	560.625	562.625	563.125	560.875	559.875	561.25	562.375	554.625	558.75	558.625	562	560.875	557.25	562.25	562	558	557.5	560.375	559.625	554.375	552.75	559.5	557.25	557.125	558.625	553.625	560.875	561.25	563.25	561.5	561.625	560.875
O21	551.5	548.75	551.75	555.625	556.5	551.125	552.625	555.25	550	548.625	554	552.75	550	550.5	550	556.5	554	555.625	553.875	551.875	554.125	556.25	554.625	556.25	548.625	555.625	553.25	557.375	553.125	553.25	556	555.75
O22	562.875	565.125	561.125	564.75	563	565.625	559.375	562.75	560.875	563.125	564.75	563.5	568.5	565.75	564.375	570.375	560.125	567.125	568.875	561.625	568.625	564.125	562.25	561	561.625	563.375	567.25	557.5	567.625	563.75	561.5	564.625
O23
O24
P01	656.75	660	660.5	663.125	661.125	659.875	651.875	657.125	656.875	654.375	661	654.375	660.375	656.25	659	657	661.625	659.625	657.75	662.375	658.125	658.25	661.125	664.25	663.125	655.625	663.625	658.625	658.25	659	662.375	656.125
P02
P03
P04
P05	537.625	538	533.375	539	534.25	533.625	539.75	541.25	535.25	536.625	535	531.625	539.5	539.375	534.875	537	539.5	538.375	534	537	538.625	536	538.5	531.75	535.125	539.875	538.75	538.125	538.875	533.875	534.5	535.75
P06	640.25	640.875	639	644.125	636.25	637.125	641.25	642	643.75	646	646.625	642	639	634.5	640.875	642.625	642	640.125	637.75	641.875	644.375	643.125	643	633.625	638.875	638.5	641.75	642.625	637.25	641.5	643.125	645.25
P07	527.875	532	522.375	532.75	534.75	531	532.75	532	529.5	526.125	526.125	524.125	526.75	531.75	531.75	526	527.125	527.625	528.375	529.125	529.75	526.5	530.375	531.625	533.5	535.375	530.375	533.75	529.5	528.125	526.625	529.875
P08	554.375	557.25	556.25	556	554.75	549.625	554.875	555.625	553.25	551.75	559.5	554.375	556.875	553.125	558.25	560.125	551.375	555.25	557	559.875	550.25	556.75	556.75	550.625	556.875	554.25	556	552.125	553.625	551.75	559.125	560
P09
P10
P11
P12	543.375	546.25	541.75	542.875	547.875	546.25	550.5	547	543.375	552.25	549.375	545.5	550.875	547.75	543.375	552	549.25	550	546	550.5	545.375	548.25	552	545.625	548.25	552	546.875	548.125	549.75	547.5	552.125	548.75
P13
P14	602.125	598.625	602.125	597.875	606	601.25	597.875	598.375	605.375	593.625	602.625	609.125	604.25	603	603.5	609.875	601.5	607.375	605.125	602.875	601	603.25	601.375	604.75	601.5	597.875	602.125	604.5	607.625	604	612.625	603.75
P15
P16
P17
P18
P19	568.375	570.625	570.75	571	571	580.625	569.625	580.125	570.375	568.5	570.625	571.375	566	572	571.875	571	570	574.125	571.875	569	572.625	573	566.5	579.125	573	573	568.875	568.875	566.375	573	571.5	568.75
P20
P21
P22	561.5	565.875	561.875	564.125	567.75	563.875	567.125	564.875	562.25	571.75	571.5	565.125	567.375	562.125	567	569.5	565.25	560.125	561.625	571.875	565.5	560.125	568.125	564.125	569.5	571	567.875	560.375	557	567.625	560.75	563.625
P23
P24

## Sheet: DA
Measurement	Average (Show Region Statistics)
	1	2	3	4	5	6	7	8	9	10	11	12	13	14	15	16	17	18	19	20	21	22	23	24	25	26	27	28	29	30	31	32
A01
A02	518.5	523.214	533.286	525.714	509.357	529.786	520.286	528	534.071	531.571	512.429	530.143	514.143	524.357	521.571	533.286	533.643	508.5	509.357	540.286	532.143	548.786	562.143	531.714	509.714	530.286	507.571	554.071	525.286	539.071	501.857	538.357
A03
A04	534.941	529.706	524.353	524.647	541.647	548.647	543.706	538.529	534.471	518.059	541.353	519.059	540.235	531.471	545.176	565.059	533.353	543.765	503.471	552.353	528.235	547.353	535.059	543.824	541.882	525.059	535.412	539.588	546.647	533.529	562.353	545.647
A05	485.375	467.125	461.125	464.75	443.25	469.125	461	417.312	451.875	411.188	496.812	447.312	470.25	430.938	465.312	466.25	478.938	491	468.062	451.938	471.375	469.938	490.312	468.625	457.938	476.812	453.312	459.688	449.312	446.375	455.062	472.375
A06	509.917	444.75	521.833	542.667	487.083	528.583	506.167	534.333	500.583	523.833	475.75	512.167	523.25	518.417	529	527.917	529.583	507.75	520.5	488.667	516.083	524	508.833	539.25	517.833	526.583	497.417	520.167	516.417	521.583	508.75	520.917
A07	511.5	462	520.5	531.75	488.25	519.75	494.75	481	514.875	551.375	469.125	511.625	473.375	527.125	516.25	504.25	505.625	487.75	603.5	514.125	544.75	463.25	520.25	492.875	516.25	503	558.875	446.875	496.5	514.75	511	511.5
A08	268.25	286.125	344.75	314.375	277	306.5	264.375	374	252.875	313	313.375	286.5	328.75	278.875	325.75	368.875	336.125	316.875	325	298.875	295.125	310.75	290.125	361.125	319.375	332.125	366.625	297.125	347.375	262.5	327.25	297.625
A09
A10
A11	577.5	486.625	440.375	504.125	512.5	496.75	539.125	513.5	465.625	554.5	477.25	502.875	520.25	535.125	472.875	563.625	556.875	474.5	525.75	519.375	489.375	495.25	511	492.875	462	518.375	483.375	506.25	534.5	499.625	511.75	532.375
A12
A13	485.583	473.917	491.083	423.083	498.167	485.167	452.583	518.333	460	481	479.833	496.833	492.75	461.917	524.417	396.333	480.5	505.083	502.583	498.083	464.833	517.417	461.417	399.333	454.167	487	504.5	453.167	436.75	458.667	457.167	446.833
A14
A15
A16
A17
A18	517.375
A19
A20	557.6	552.8	564.2	537.7	531.5	558.5	575.1	551.4	546.6	568.6	561.8	549.5	544.7	533.3	563.1	562.7	559.3	536.2	542.1	535.7	569.4	550.7	577.6	538.4	552.6	548.2	543.6	557.1	527.1	532.4	548.3	557.6
A21
A22	407.5	385.125	384.625	354.5	388.625	379.875	363.375	383.875	403.125	451.5	375.75	365.25	337.5	381.75	354.375	375.375	396.625	379	353.625	389.5	419.75	398.375	406.25	371.25	357.5	374.625	381.75	375.375	377.875	366.125	377.375	378.125
A23
A24
B01	513	495.267	507.733	476.467	509.067	538.533	516.6	565.667	496	538.667	514.4	509.333	511.2	596.067	498.6	452	433.067	540.867	450	484.667	528	537.733	500.333	524	508.467	506.2	564.667	567.733	506.2	510.4	537.467	515.333
B02
B03	513.091	525.727	484	499.364	495.455	553.091	516.545	522.545	517.455	491.909	517.909	475.909	517.364	521.091	506.364	519.545	523.182	503.909	500.818	485.455	491.909	522.364	509.545	504.455	524.182	513.727	513.909	517.818	505.273	519.545	522.545	514.182
B04	485.889	501.667	499.333	481.444	503.333	504.444	517.444	478.222	456.889	465.222	503	459.778	490.444	477.444	468.667	486.444	479	491.889	467.444	443	482.444	483	516.667	505.667	468.222	516.667	494.333	461.778	459.667	473.778	475.889	495.111
B05	486.909	488.273	462.273	441.182	481.182	521.636	527.455	526.091	531.182	542.091	482.909	542.182	537.455	527.727	518.636	500.545	527.364	518.455	469.818	508.273	512.636	588	518.091	492.364	600.455	527.364	556.727	565.636	515.545	574.909	466.455	525.818
B06
B07
B08
B09	436.125	459.25	427.25	441.75	466.375	476.5	441.125	446.75	425.75	486.375	470.875	471.875	517.25	419.125	454.375	491.125	462.875	457.125	442.375	497.375	460.625	428	440.875	451.125	456.625	408.5	471.75	444.625	517	484.625	464.25	436.125
B10	506.818	460.455	479.818	462	461.909	452.091	482.273	438.727	483.182	461.727	465.091	466.545	481.273	440.273	470.545	419	465.636	448.182	443.364	486.818	454.273	429.727	481.818	481.818	465.091	450.091	465.727	481.909	448.273	497.545	452.273	439.364
B11
B12
B13
B14	494.077	504.462	483.846	453.077	481.692	479.385	487	500.077	492.615	481.462	480.769	484.538	491.692	504	485.846	477.077	477.692	488.385	485.462	480.077	483.231	480.077	485.615	491	455.769	485.231	492	494.923	482.846	489.769	489.154	482.154
B15	650	649.25	640.125	638.625	608.625	608.875	624.75	578.25	631.875	643	630.875	633.125	648.875	648.625	616	644	607	618.625	632.375	612.375	623.875	602.5	645.75	625.5	615.5	630.75	647	622.5	617.625	623.5	628.375	650
B16	480.083	463.25	448.5	478.833	445.083	479.5	486.667	490.083	456	476.917	456.25	457.667	469.083	444	451.5	449.167	492.833	450.25	455.75	471.167	454.25	475.833	507.25	463.083	470.5	402	463.75	449.333	449.667	440.333	480.583	466.75
B17
B18	515.417	513.917	500.417	522.25	515.5	548.833	513.917	516.083	524.75	509.667	518.667	522.75	515.75	513.5	537.75	518.333	533.917	547	514.75	515.833	520.583	522	518.25	489.917	525.75	498.583	551.417	519.833	503	516.583	526.833	509.5
B19	427.867	400.133	413.733	433.867	393.4	388.267	367.867	398.2	384.2	380	399.467	408.2	445.6	402.533	398.067	405	406.133	393.667	392.133	401.2	409.067	385.133	404.733	396.667	399.067	408.133	409	368.733	410.467	372.933	458.333	409.667
B20
B21
B22
B23
B24
C01	536.929	540.357	519.429	529.714	505.214	526.786	471.643	531.214	498	567.5	510.071	564.286	505.214	528.071	514.929	480.143	509.857	614.643	554.5	532.357	543.286	562.429	508.857	541.857	497.643	507.714	585.143	496.929	486.929	531.143	477.214	535
C02	495.167	499	475.833	453.583	499.417	468.5	435.917	484.75	460.5	475.417	506.75	508.333	465.333	494.083	479.167	500.083	477.5	446.583	498.25	485.333	423.417	482.667	482.083	488	516.5	497.333	479.833	515.667	479	503.417	491.917	501.75
C03	488.25	461	468.375	488.5	466.625	482.875	440.125	447	470.125	472.75	524.875	494.125	475.25	459.75	477.5	492.375	450.625	479.75	453.375	499	472.625	486.5	493.625	476.25	484.625	470	493.875	478.625	475	476.25	485.625	475.875
C04
C05	507.6	464.6	479	494.6	494	489.3	467	538.8	516.1	460	496.3	449.6	483.3	456.7	460.8	507.1	488.1	479.4	455.2	492.8	493.2	514.5	453.5	490.4	501.3	465	469.5	482.5	509.5	472.2	510.5	453.8
C06
C07	471.7	452	496.9	490.4	481.9	475.7	462.2	541.6	447.9	426.2	485.5	466.2	465.9	561.7	535.3	460	480.1	488.9	438.1	483.6	473	466.2	544.3	460.8	491.3	482	455	470.5	506.9	477.3	473	504.3
C08	444.5	458	455.125	452.25	482.5	461.25	470	466.375	475	488.375	450.5	474.75	485.5	478.5	481.625	503.875	426.125	467.625	457.875	482.5	476.875	479.25	477.25	472.375	512.75	455	451.125	441.625	497.25	465.375	454.75	453
C09	475.727	532.364	456.545	511.182	490	476.818	498	505.545	467	492	414.455	448.909	489.909	470.455	472.364	471.091	474.636	397	472.727	527.273	522.636	476	505.727	484.727	443.364	455.182	553.818	487.818	481.727	569	517.091	486.727
C10	509.5	465.8	497.1	484.7	467.3	432.4	500.1	500.8	475.9	484.1	477.7	477.8	485.3	508.2	487	464.7	469	489.9	492.2	464.9	498.6	469.7	490.5	484.3	459.8	504.3	483.7	465.5	470	497.6	497.1	464.2
C11
C12	517.733	511	521	520.467	480.933	453.667	514.267	468.533	536.867	500.733	507.333	539.6	519.533	482.533	489.533	527.333	506.733	490.933	528.6	517.467	503	463.133	538.733	512	505.867	453.067	523.6	520.067	495.467	511.067	507.133	495.467
C13
C14	495.909	509.273	553.909	567	561.909	537.545	508.727	486.909	527.909	517.273	581	559.545	513.909	574.182	540.091	513.273	537.455	551.636	506.818	514.182	556.636	558.636	562.636	528.364	509.364	508.545	542.182	501.182	533.364	530.182	561.182	540.364
C15
C16
C17	539	495.25	547	526.5	552.875	518.25	528.875	542.75	561.25	523.125	538.625	532.625	557.25	516.75	521	529.5	519.125	528.125	576.625	510.375	531	529.25	526	477.25	575.625	512.375	511.625	534	550.625	472.125	529.625	521
C18	482.2	473.9	494.2	487.4	488.2	491.7	480.5	487.3	510	541.7	508.7	470.1	512.4	505.2	526	462.3	502.5	498.3	507.6	456.6	477.4	459.4	516.1	482.3	481.8	494.4	475.6	531	471.2	495.8	478.9	503.4
C19
C20	522.545	515	517.455	534.182	518.091	505.455	521.636	510.636	523.091	488.636	534.909	534.273	465.091	566.364	532.545	558.818	526.727	511.909	483.545	491.364	526.273	546.909	548.545	497.091	525.909	471.455	520.273	535.455	542	518.636	531.091	490.818
C21	415.833	426.083	434	422.417	428.5	393.167	418	428.417	425.833	428.833	409	436.417	408.167	432.75	424.25	416.5	421.917	422.75	420.083	423.833	422	432.75	424.167	423.583	428.083	382.5	433.667	414.167	431.583	418.333	429.167	411.333
C22
C23
C24
D01	518.778	507.111	539.778	502.111	527.667	490.333	539	531.111	526.333	505.444	540.667	528.111	515.667	554.333	538.444	500.778	540.444	523.667	513.889	528	495	548.444	501	516.889	502.556	529.222	506.667	529.889	521.333	475.111	532.333	524.444
D02
D03	522	492	513.167	470.833	504.917	493.333	518.833	521.75	474	502.417	525	535.833	512	511.167	487.583	517	503.417	506.5	500.75	506.583	506.083	497.833	506.25	502.75	493.25	490.833	513.417	510.083	485.833	477.417	501.583	496.833
D04
D05	413.636	466.455	436.364	465.818	459.091	449.909	506.091	451.364	441.818	441.455	460.636	436.182	444.182	439.545	435.091	462.909	449	448.909	508.909	435.818	452.727	389.909	470.091	453	433.364	461.091	459.545	470.091	412.818	446.455	450.636	413.636
D06	474.429	558.286	538.286	549.643	552	572.286	497	563.357	551.5	510.357	542.214	555.214	500.929	526.786	561.5	554.929	561.929	560.071	547.214	563.571	541.5	489.071	553.214	556.643	560.786	567.286	561.143	548.214	564.929	508.714	541.5	568.429
D07	519.778	510.111	520.778	449	524.889	506.111	465.556	476.556	503.667	526	503	513	508.222	499	559	530	526.667	475.111	494.778	522.667	555.444	503.111	496.111	488.667	537.667	526.778	518.333	541.111	510.556	533.444	488.889	504.778
D08
D09
D10
D11	460.733	520.933	548.933	467.6	483.133	468.8	517.2	525.667	485.533	469.067	524.6	481.467	459.933	551.467	523.533	470.533	487.267	453.067	491.133	463.8	486.6	444.467	499.067	500.8	484.467	536	534.6	470.867	455.933	477.533	449.933	460.733
D12
D13	400.545	448.364	400.727	442.545	421.545	440.727	403.273	468.091	438.364	427.091	476.273	436.455	490.455	488.091	403.545	468.636	473.364	456.909	494.455	447.818	458.636	517.273	482.273	464	437.455	446	384.545	417.273	464.545	477.455	463.545	446.091
D14	435.25	373.125	409.25	413.125	419.75	390.375	404.625	436.25	410.375	418.875	402.5	438.75	406.375	386.375	416.5	395.5	414.625	450.375	390.5	391.75	432.125	410.25	426.875	437	406.125	420.875	421	420.375	430.625	413	415.625	435.25
D15
D16	436.7	425.3	371.4	432.4	426.1	397.4	468.1	421.7	441.8	471.1	437	400.6	479.9	452.2	477.8	432.3	429.2	469.7	437.5	419.9	424.5	360.8	385.6	397.6	427.8	415.9	401.1	441.5	426.2	434.4	452.5	436.7
D17
D18
D19	472.375	533.5	513.875	483.375	471.5	501	527.625	495.5	514.125	548.375	511.375	484	512.125	526	508.75	466.625	511.25	506.75	527.125	482.625	538.75	519.875	519	502	520.25	513.25	484.125	452.625	530.625	532.375	518.5	506.375
D20
D21
D22
D23
D24
E01	537.125	547	550.875	557.125	540	512.25	556.875	555.5	517.375	577.375	574	509	577.375	567.875	599.5	538.875	561.125	562	579.75	557.875	555.125	564.125	570.375	547.375	557.75	570	563.5	558.625	567.5	508.625	538.75	537.125
E02
E03	554.6	501.8	602.4	528.2	542.667	504.733	575.6	576.133	530.267	508.8	570.067	535.8	570.333	574.933	524.867	534.8	573.467	530.867	530.8	555.933	569.667	543.333	571	553.8	561.467	500.2	547.933	523.133	545.067	596.4	553.733	511
E04	388.167	432.333	417.5	423.083	416.25	407.333	437.25	436.333	416.417	432.083	425.333	418.167	417.167	443.5	426.833	442.917	403.917	424.833	421.833	423.083	416.75	415.667	402.583	433.083	428.917	426	420.583	436.667	447.333	427.583	419.917	417.25
E05	380.923	509.462	415.692	428.154	474.615	505.692	463.308	457.154	463.923	456.538	433.692	464.769	460.385	433	536.769	423.385	433.077	448.923	483.615	450.231	456.154	436.846	478.154	456	508.231	447.154	442.462	469.154	421.615	493.846	513.231	507.538
E06
E07	505.5	523.75	518.583	510.25	518.667	519.333	492.917	542.25	495.75	510.333	513.5	506.667	487.417	470.833	514.667	516.583	502.417	484.417	494.083	489.333	499.25	512.5	519.75	534.583	513.333	514.917	501.167	502.083	506.5	541.75	478.167	498.333
E08	454.214	435.357	497.857	442.643	436.357	463.857	471.214	460.286	473.429	474.214	442.571	464.143	466.071	466.286	479.143	463.929	483.429	435.286	478.571	462.571	521.286	475.5	460.214	455.143	492.429	471.143	427.286	469	472.5	487.071	436.643	466.714
E09	587	507.25	531	532.75	443.25	553.75	531.875	602.375	516.75	528.25	460.625	516.375	563.625	567.625	557.625	551.625	584.625	525.125	560.125	541.5	488	539.75	572.375	538.375	576.75	567.375	502.5	557.75	697	568	574.5	569.625
E10	500.273	456.727	495.364	475.909	532.818	476.909	513	530.909	467.727	485.182	474.455	507.091	476.182	508.091	516	496.727	521.091	437.091	503.727	488.818	536	509.909	486.364	535.727	489.364	512.636	436.545	513.818	503.636	498.909	512	474.182
E11	435.667	441.583	427.667	434.25	436.167	439.333	437.25	432.917	435.25	433.833	441.167	431.5	436.833	444.25	427.083	430.333	424	432.25	433.833	426.333	436.25	436.75	436.083	430.75	437.083	439.5	441.667	439.833	431.667	439.833	436.25	439.75
E12	477.5	490.625	509.875	475.875	465.375	507.25	476.25	448.75	439.5	501.75	485.375	501.625	457.375	499.875	501.5	453	471.125	529.75	517.875	466.875	473	497.125	499.5	491.875	496.125	481.5	468.5	530	501.375	513.75	471.625	461.375
E13
E14	415.375	388	401.875	402.625	415.375	420.75	361.25	388.5	418.625	427.25	341.875	422.875	437.125	406.125	420.75	436.375	396.75	422.875	441.875	414.125	390.75	416.5	359.5	392	399.5	415.625	396	416.75	453.25	396.5	381.75	406.5
E15	486.3	521.2	513.4	460.8	503.1	509.3	508.3	493.8	507.7	477.8	515.5	512.6	496.6	515.5	520.2	525.6	514.2	508.3	505.8	511.7	500.1	512.6	491.7	493.9	478.6	470.9	486	510.7	499.5	502.9	473.1	514.3
E16	517.533	511.6	545	521.867	502.8	531.133	504.8	488	529.867	518.733	559.267	503.333	516.6	502.467	542.933	505.333	530.2	515.733	509.133	513.133	519.067	503.933	498.2	462.867	509.333	510.867	519.6	524.467	504.267	508.733	548.267	517.533
E17	401	378.833	395	367.167	403	399.167	386.667	398	385	382.833	401.083	392.25	397	379.083	399.333	399.083	389.75	400.833	395.667	381.75	399.917	393.25	387.083	400.833	398.583	375.833	374.5	398.75	362.417	401.833	368.833	400.583
E18	486.846	464.154	485.154	490.385	478.385	485.692	474.154	484.077	478.462	480.769	462.154	461.615	477.154	476.154	496.692	462.385	478.154	496.615	466.385	476.462	440.385	473.846	494.615	486.231	481.923	493.923	474.769	490.308	487.308	500.538	478.692	481.462
E19	530.071	529.786	483.143	523.786	496.571	529.857	512.714	511.929	503.5	538.5	508.286	528.214	532.5	523.357	524.786	513.286	498.857	536.786	517.071	543.714	521.143	512.786	500.214	507.857	514.929	528.143	507.857	499.286	472.643	521.143	506	498.643
E20	509.714	501.214	504.071	510.5	502.5	504.714	514	507.857	513.571	502.214	507.286	496.214	489.643	498.357	494.571	488.786	493.786	509.929	505.786	462.714	507.929	517.5	517	503.714	510.357	516.714	483.857	506.286	497.429	497.786	513.071	504.571
E21
E22	533.538	529.923	534.154	530.231	533.923	536.385	531	529.615	530.769	534.077	531.846	534.385	536.154	530.231	536.846	532.308	529.692	526.923	531.077	533.692	538.615	536	535.923	533.615	531.154	533.769	530.923	536.846	533.077	528.385	537.231	532.692
E23
E24
F01	530.143	520.071	541.143	539.929	544.857	540.143	461.071	588	448.071	543.357	498	559.786	540.786	475.857	496.929	516.571	591.5	599.286	522.357	556.857	538.143	526.214	605.429	536.357	537.643	537.429	518	456.5	481.286	499.429	522.143	539.643
F02
F03
F04	469	455.75	453.5	469.125	467.75	477.375	469.625	466.375	448	469.875	470.625	487.5	458.25	500.625	467.5	459.375	456.875	477.5	470.125	452.125	446.25	463.25	441	482	450.875	448.875	415	442.875	472.125	495.875	445.25	469
F05	430.143	492.643	450.5	466.786	464.5	466.429	419.714	471.643	444.286	430.786	469.714	483.214	473.286	475.857	452.786	445.857	502.571	462.857	450.929	403.071	475.5	421.857	461.929	483.357	475.929	447.571	439.929	456.429	487.286	459.357	476.5	486.643
F06
F07	439.571	447.5	411.643	418.643	433.643	444.071	435	429.571	419.5	426.571	436.429	419.286	439.929	442.286	474.5	457.714	441.286	390.143	422.5	442.929	435.143	425.714	438.857	429.071	419.857	430.643	434	470	398.214	431.357	453.571	454
F08
F09	446.062	439.875	440.562	439.938	457	450.188	436.875	454.375	484.75	441.688	465.875	439.5	431.688	424.625	446.375	436.125	459.438	441.625	442.062	452.625	452.562	446.375	473.875	457.438	439	457.438	433.875	446.438	377.688	439.5	433.125	436.188
F10	508.5	481	496.083	533.833	540.667	504.333	486.25	530.417	498.417	536.667	504.583	486.75	500.5	521	468.917	511.917	503.25	504.083	492.917	549.917	490	489.75	555.833	477.583	513.833	542.167	490.667	459.917	539.583	511.25	503.667	508.5
F11	527.25	522.167	484.25	522.083	530.417	510.417	520.5	515.333	530.583	515.667	512.083	523.583	523.583	522.167	517.917	531.583	513.25	515.167	533.583	520.333	528.333	533.167	524	506.417	531.583	510.917	532.667	509.5	504.167	501.333	499	527
F12
F13	359.778	328.111	352.111	335	388	362.667	360.667	306.333	390.556	371.778	346	335.333	353.556	349.889	403.333	354.222	353.333	411.111	354.222	344.111	372.444	372.889	354.778	371.222	390.222	364.333	354.333	354	358.444	345.778	392.222	361.667
F14
F15	533.625	511.125	547.5	530.5	557.5	511.125	538.625	516.75	483.125	543.5	522.5	561.875	596.125	533.375	564.875	513.75	531.5	535.5	492.25	502	517.875	446.75	539.25	513.125	482.75	504.375	532.25	525.125	541.75	542.5	520.75	569.125
F16	472.111	452.667	429.778	453.333	464.778	483.889	440.444	431.778	448	439.444	436	425.222	450.556	454.222	451.556	475.889	465.889	426.444	460.889	450.333	439.111	442.778	469.556	492.111	461.333	455.889	475.556	448.222	427.222	455.444	418.111	456.778
F17
F18	431.75	492.917	427.5	459.5	421.5	426.75	403.833	438.5	441	463.917	438.083	425.667	430.667	445.833	439	436	424	444.583	426.417	397.5	425.083	450.25	468.5	451.25	437.417	410.083	446	431.333	430.833	450.583	441.75	441.167
F19	483.1	542.6	489.8	458.7	496.8	489.3	474.9	488.9	483.1	489.4	512.9	518.1	480	496.9	463.7	493.6	483.4	518.5	497.1	492.5	499.5	464.3	509.4	491.9	486.3	482.7	494.6	514.4	490.9	468.3	480.7	483.1
F20	504	504.167	508.667	510.917	500.75	494.167	505.833	520.083	478.667	525.917	517	504.333	508.667	508.083	559.167	518.667	519.417	508.583	519.75	519.083	514.5	493.833	503.333	502.583	480.25	496.75	512.417	524.417	551.25	509.667	513.917	521.5
F21
F22	541.538	543.077	546.462	547.615	541.923	534.923	544.615	545	539.077	547.385	545	548.231	545.462	548.308	541.615	549.231	544.154	542.077	530.615	546.462	534	545.231	552.615	551.154	548	547.154	547.308	547.385	544.231	539.923	548.154	543.308
F23
F24
G01
G02
G03
G04
G05
G06
G07	520.455	545.909	510	525.545	542.273	529.091	519.545	512.455	534.545	536.909	500.636	505.818	536.273	543.909	527.636	510.273	489.545	522.364	513.727	545.545	502	532.273	548.636	496.273	523.636	525.909	499.273	510.818	515.636	507.636	524	548.091
G08	390.6	386.3	386.3	376	401.3	354.2	411.5	376.9	413.8	407.8	402	407	385.2	407	432.7	435.1	408.7	388.4	420.1	408.9	390.1	423.7	414.4	401.7	404.2	419.6	416	379.6	402.4	396.8	402.9	360.7
G09
G10	543.733	545.2	529.467	535.133	510.667	528	546.8	561.4	546	558.733	524.667	563.267	544	529.6	530.2	560.667	551.8	535.067	530.667	538.067	502.8	550.2	529.333	538	534.267	540.133	522.667	521.667	547.933	582.467	536.8	567.667
G11
G12
G13
G14
G15	499.25	453.75	456.917	487.75	476.25	448.333	417.583	465.583	459.917	483.333	473.667	457.333	449.75	460.333	470	456.917	476.25	450.583	414.75	462.917	465.417	484.083	464.667	465.75	439.583	479.5	442.417	458.167	467.083	495.083	464.25	453.75
G16	529.071	593.071	531.786	583.786	560.857	541.286	565.929	547.929	557.143	572.143	507.714	523.929	563.357	583.857	572.929	563.286	545.429	544.429	555.714	562.786	572	520.714	495.5	558.643	574	535.429	575.643	573.929	510.786	546.214	546.286	536.429
G17	481	476.909	484.455	466.909	489.545	492.818	482.727	480.818	490	481.727	483.455	493.273	478.636	467.182	465.909	476.091	488	512.545	479.818	473	520.545	480.182	485.091	515.909	509.091	483	489.455	478.364	496.818	504.455	477.636	481
G18
G19	484.615	506.692	532.846	489.538	509.769	511	498.231	506.308	491.769	490.077	497.769	482.538	485.923	492.923	487.923	476.615	507.154	502.154	505.231	525.769	491.615	486.308	485.846	483.462	504.538	509.077	496.769	475.769	498.769	502.615	486.769	518.923
G20
G21	412.545	383.636	410.091	400.364	405.909	390	412.273	405.455	401.364	406.909	383	385.818	400.818	397	408.636	402	409.364	413.364	398.727	402.636	384.091	397.818	404.455	386.364	412.364	396.545	421.545	409.818	403.545	388.636	414.182	408.364
G22
G23
G24
H01	479.308	467.692	450.077	463.769	466.769	446.846	421.615	429.538	436.077	476.154	453.077	435.462	443.615	466.692	460.308	464.769	484.154	465.385	483.615	434.231	448.692	443.615	461	464.692	506.692	453.769	444.692	473.077	471.692	464.615	478.077	467.385
H02	590.833	569.333	566.833	568.917	585.25	585.083	572.833	580.167	577	576.167	580.083	590.167	609	581.25	591.167	590.25	580.917	571.583	591.667	582.333	579.083	561.333	586.667	580.833	571.667	576.25	607.167	537	572.917	554	576.25	587.917
H03
H04	529.5	511.2	501.8	493.5	574.4	506.2	504.1	470.4	515.8	500.3	476.3	537.3	522.6	529.8	518.3	513.5	516	516.2	496.5	516.3	500.7	524.1	516.9	521.3	493.1	525.5	542.9	507.7	517.8	488.4	529.6	504.9
H05
H06
H07	503.538	537.308	530	525.923	527.231	507.385	530.846	523.385	511.923	504.462	535.462	536.923	480.692	545.538	535.692	534.385	505.923	531.615	523.462	523.154	526.615	529.615	529.615	512.769	534.615	512.846	520.308	533.846	522.769	496.923	487.154	498.231
H08
H09	490.4	494.8	470	487.4	537.3	478.3	463.1	500.3	472.3	470.2	474.1	498.4	493.1	501.8	486.2	487.1	473	475.4	479.5	468.7	495.4	468.9	478.9	482.6	453	451.7	469.8	481	494.4	460.6	470.1	467.6
H10	523.8	467.3	508.2	440.1	496	471.3	448.2	580.7	435.4	465.9	525.6	514.1	453.5	568.7	480.1	484.3	450.4	520.2	513.2	459.2	504.8	492.3	492.2	523.3	498.3	458.6	505.1	487.1	486.7	528.8	520.6	454.5
H11	466	520.125	543.875	540.25	498.5	547.125	411.5	514.625	548.125	531.5	528.5	530.125	502	515.875	507.75	474.375	514.75	463.375	539.25	540.75	494.25	503.875	553.875	476.625	491.875	451.875	531.875	511.875	469.5	532.125	478.125	533.875
H12
H13
H14	497.583	495.667	497.333	522.583	517.75	533.333	522.583	504.833	503.333	526.667	517.083	518.167	517.25	489.417	550.917	541.583	500.75	525.333	513.333	532.167	468.5	499.583	531	516.417	522.5	552.583	547.583	531	494.417	556.583	530.5	506.667
H15	665.273	649.636	659.909	639.636	662.636	637.909	632.364	666.273	604.455	581.273	637	609.727	594.364	601.182	581.091	609.364	589.091	656	623.909	653.364	636	631.273	531.909	580.818	593.818	653.727	605.273	624.182	640.455	631.273	602.455	597.727
H16	418.909	496.182	488.909	444.545	495.091	457.273	490.182	479.455	475.091	501.727	444.182	447.727	447.364	424.818	428.727	512	377.545	489.455	425.818	460	500.364	479.455	523.455	448.182	502.182	441.909	452.455	476.182	442.455	455.727	419.364	454.727
H17
H18	486.222	466.111	423.333	440.889	437.333	402.333	453	441.111	431.778	452.556	445.333	457.222	454.333	461.444	427.444	429.222	443.222	466.667	462.333	458.333	422.667	427	436.333	454.444	422.556	428	466	425.778	446.667	411.556	438.778	425.444
H19
H20
H21
H22
H23
H24
I01
I02	390.5	394.875	448.625	371.75	406.25	426.75	405.625	403.625	404.875	441.625	399.875	406.875	386.875	413.625	402.25	379.75	401.75	401.5	402.125	409	402.25	386.5	375.625	399.875	379.875	396.875	396.125	414.75	395.125	405.375	409.375	442.875
I03	531	530.5	497.25	537.25	520.875	505.125	522.125	544.25	560.875	511.75	547.5	547.25	542.875	553.125	501.25	523	512	481.875	509.25	538.375	556.25	531.5	529.25	507.5	525	501.5	593.375	536	510.75	485.25	556.375	531
I04
I05	542.846	486.154	458.615	516.077	501.692	484.308	495.462	488.538	433.462	492.154	520.154	447.692	489.538	494.462	501.231	506.846	507.692	519.615	399.769	450.462	476.385	507.308	507.077	494.462	504.615	495.231	497	521.615	541.385	495.615	490.615	536.769
I06	501.75	471.917	498.333	505.167	519.75	498.083	495.75	484.333	498.417	515.167	497.083	492.667	512.917	480.417	481.667	499.667	503.333	517.083	482.917	478	532.25	509.75	485.667	476.083	510.75	496.417	501.167	454	514	518.083	488.417	478.667
I07	522.25	496.75	486.375	517.125	509.5	462.75	483	508	535.5	458.875	503.875	513.875	503.5	498.125	499.375	517.25	505.375	488.875	479.75	507	513.875	514.125	513.625	503.25	508.125	503	517.5	555.125	541.125	521	498.875	484.125
I08	496.071	494.571	507.429	560.571	515.071	543.429	536.643	513.5	506.714	519.429	497.429	511.571	523.357	514.571	511.286	544.286	528.286	513.786	471.643	450	503.929	505.071	508.857	513.571	505.786	544.357	503.786	514.571	501.786	484.643	509.429	528.214
I09	512.636	509.545	544.091	502.091	501.182	559.455	526	533.727	456.091	436.091	545.455	548.364	492.545	502.455	493.727	465.091	509.545	470.091	495.909	460.909	464.636	501.545	505.273	523.182	483.364	574.818	468.727	441.091	521.455	519.364	542.909	489.273
I10	472.4	464.7	477	517.7	470	461.1	415.2	431.2	444.3	470.4	447.3	456.3	433.3	432.6	459.7	470.6	493.1	449.5	421.5	490.1	490.1	516.4	433.4	506.3	502.1	423.9	449.9	482.5	491.2	478.8	479.6	478.6
I11	464.562	468.375	485.312	473.312	481.5	483.562	455.625	472.688	544.812	470	472.188	433.438	453.062	482.25	448.812	467.875	481.062	462.5	427.875	446.75	445.062	456.188	457.625	455.125	486.375	467.25	491.75	468.562	468.438	467.5	493.938	473.5
I12	495.25	509.5	507.125	512.75	526.75	499.25	494.625	514.625	484.875	518.5	478.875	484.5	460.625	507.5	483.875	469	501.25	499.5	503.375	488.25	472.625	517.5	494.625	498.75	480.75	511.125	503.125	455.75	509	498.125	525.625	517
I13
I14	414.182	415.636	419.182	418.818	416.364	416.182	403.818	418.636	425.091	424.636	410.909	419.273	424	424.273	418.636	421.545	421.545	420.091	418.182	415	418.818	420.273	427	421.273	424.636	421.455	422.273	421.182	416.636	419.818	422.364	423.091
I15
I16
I17	551.583	612.75	572.5	581	554.583	584.833	600.583	576.5	563.167	581	580.417	552.25	591.917	616.333	563.583	568	541.583	578.417	547.25	544.417	581.333	553.25	577.417	566.167	529.5	494.5	570	564.25	594.667	588.583	573.583	607.333
I18
I19
I20
I21
I22
I23
I24
J01	470.25	470.875	558	525.25	460.75	534.25	525.125	443.5	494.875	505.25	542.25	545.75	475	500	463.125	425.5	447.5	461.125	498	424.125	441.875	418.625	538.875	484.125	473.125	469.125	464	477.75	475.875	487.75	497.625	446.25
J02
J03	459.1	477.8	459.6	474.6	457.6	448.2	435.4	463.6	467.9	467.5	477.5	524	501.2	512.7	493.7	464	465.2	458.1	516.3	444.1	427.2	495.5	502	508.8	506.4	481.7	454	511.2	498.8	490.6	452.8	484.8
J04
J05	515	510.8	464.4	493.9	517.8	484.2	513	542	529.8	518.6	520.3	503.2	508.1	516.5	480.9	536.9	523.8	477.6	523.8	507.8	493.5	531.5	491.7	541	512	515	542.1	533	522.4	491.6	527.8	513.2
J06
J07	572.545	502.455	541.091	564.727	524.636	547.364	524.364	576.727	509.364	517.909	473.364	517.182	557.455	506.091	545.182	562.818	620	576.182	548.364	573.091	509.091	548.455	596.909	589.182	576	594.455	531.727	582.364	507.091	543.545	555.636	564.455
J08
J09	584.533	561.6	582.2	588.2	565	566.2	568.133	578.933	594.8	562.6	561.867	542.333	538.8	523.4	596.733	579.467	596.6	600.267	575.933	600.4	586.667	565.933	546.333	566.467	590.733	529.867	540.067	542.267	580.533	573.867	533.533	554.8
J10	539.5	562.5	558.125	551	537.875	567.75	573.375	594.375	541.125	533.375	500.5	533.875	537.125	524	521.125	566.125	607.5	534.125	522	576.375	504	570.25	561.25	602	522.625	575.875	497.5	551.5	553.375	585.75	558.375	549.375
J11	538.071	582.143	586.357	563.5	560.857	580.214	575.643	564.286	609.214	599.071	580.5	554.5	583.929	560.714	580.571	533.857	577.857	581.5	547	544.643	559.5	532.786	559.571	575	567.143	581	559.429	583.5	577.571	578.571	560.857	553.857
J12	451.636	523.727	467.364	433.818	452	495.091	520.909	464.273	500.818	496.182	530.364	536.455	483.273	445.182	507.727	479.818	515.455	430.818	479.364	509	498.818	473.818	490.091	472.636	457.273	485.091	507.273	488.455	504.273	493.182	493.818	451.636
J13	500.75	567.875	527.5	590.875	530.5	554.875	584.625	565.875	499.5	533.5	544.375	527.875	545.625	568.75	553.125	550.75	556.375	493.5	565.5	556.25	545.125	537.125	563.75	514.5	550.875	573.25	551.5	524.5	536.25	514.375	493.875	538
J14	506.167	444.417	493.75	406.583	486.167	482.167	439.583	476.5	468.917	502.417	472.167	474.167	479.5	458.917	462.167	426.917	468.75	448.167	482.25	457.333	471.75	435.833	453.833	501.25	445.5	467.5	444.5	490.25	522	484.583	452.083	506.167
J15
J16
J17
J18	564.308	586.615	575.538	566.692	549.846	575.846	587.385	562.692	580.615	581.615	534.231	571.538	575.692	554.923	584	584.231	592.308	580.154	566.615	610.615	574.462	578.154	604.308	528.846	584.308	560.923	570.231	575.462	549	582.846	573.077	576.538
J19	509.5	573.8	567.2	592.5	577.7	578.8	573.7	557.9	519.5	494.1	564.7	575.6	585.1	596.2	583.1	552.3	583.4	569.9	557.5	538.6	561.2	590.3	488.2	558.2	566.4	584.2	552.4	552.9	526	608.2	555.3	578.3
J20	543.8	562.5	564.2	554.7	553.3	566.5	554.8	558.1	550.2	541	563.4	531.7	537.5	556.1	520.6	553.5	554.1	530.2	553.7	559.2	570.3	587	575.4	549.2	562.3	569.9	561.8	537.9	550.2	571	552.4	543.8
J21	611.846	606.692	605.231	597.692	610	606.077	608.692	611.154	612.538	589.308	605.154	614	613.231	606.923	608	584.692	610.615	600.692	608	611.692	607.769	618.692	580.385	611.077	618.385	595.692	614.231	612.231	611.692	605.846	608.923	611.846
J22
J23
J24
K01	535.286	520.786	488.143	603.786	522	506.571	517.714	523.857	532.071	547.714	508.857	527.5	541.429	478.143	509.286	423.071	484.714	522.714	515.429	522	523	489.071	535.429	500	535.286	530.214	463.286	531.786	484.357	530	513.643	489.786
K02	550.769	561.846	537.385	517.231	551.923	549.308	588.615	569.538	535.462	554.385	557.692	528.769	508.769	462	553.538	523.769	563.154	546.923	586.923	572.692	531.462	569	521	567.538	542.538	564	574.923	560.231	488.923	566.385	519.615	573.308
K03	511.375	485.125	488.5	538.125	512	488.125	513	465.125	478.5	502.25	517	536.125	516.875	528.125	444.5	551.125	519	488.375	516.625	521.5	503.125	512.125	531.125	517.625	488.5	522.25	530	520	483.125	448.375	523.875	488
K04
K05
K06	562	563.125	615.625	600.25	583	580.125	574.75	598.5	578.25	626.25	597	601.75	559	576.375	540.125	601.125	557.875	553.375	593.625	614.5	568.5	656.5	523.375	595.375	559.5	487.5	616.25	614.875	737.125	587.625	547.75	557.5
K07	532.417	548.417	526.583	507.417	542.083	553	534.833	547.333	538.417	513.583	551.583	510.167	525.583	544.5	517.917	522.583	535.75	515.75	525.917	533.25	531	534.25	550.75	544.167	501.667	536.167	529.5	546.75	521.167	522.917	515.833	489.167
K08
K09	493.9	493.9	524.1	541	512.5	492.9	504.8	514.8	507.3	534.1	499	520.4	494.7	554.9	478.6	497.2	505.4	505.9	509.4	448	528.1	492.2	468.3	475.2	531.3	497.1	515	527.7	492.4	496.1	467.7	493.9
K10
K11	578.25	613.875	573.125	566.25	514.875	538.5	572.125	607.125	582	564.875	557.875	545.25	594.5	588.125	552.125	568.625	615.125	609.125	572.875	586	488.5	579.75	554.75	573.375	564.625	570.25	520.375	564.875	576	601.375	515.75	578.25
K12	550.75	550.625	503.875	555	515.125	539.875	554	474.125	533.5	570.5	563.125	581.75	534.875	563.75	513.125	560.375	573.875	562.875	570.5	549.625	573.125	578.375	555.875	543.875	578.25	540	583.125	537.5	552.5	530.625	565	571.75
K13	562.444	568.778	562	513.778	515.556	536.667	533.778	561.111	547.889	545.333	550.111	537.889	523.556	472.778	547.778	560.556	552.667	528.444	540	469.556	539.556	512.222	614.222	526.778	526.889	525.667	541.556	535.667	481.333	542.444	535	562.444
K14	518.222	544.667	527.444	499.444	472.778	483.889	488.333	545.222	491.222	441.778	520.333	512	567.778	434.444	463.333	516.667	450.556	502	479.444	483.889	535.778	478.778	497.556	528.222	500.778	488.111	535.111	490.667	484.667	479.333	466.444	507.556
K15	478.375	490.5	426.125	452.75	449.5	452.75	441.125	432.875	464.25	471.125	460.625	443.625	466.875	431.5	447.875	471.625	443.875	430.75	418.375	444.25	475.625	470.875	477.25	448.625	460.375	436.75	428	465.875	474.5	474.625	414.75	478.375
K16	496.375	477.5	499.875	527.375	467.625	472.125	441.625	447.625	479.875	489.75	397.5	481	478.75	508.875	486.875	498	535.25	492.75	521.5	501.125	467.5	487.875	479.25	433	516	450.375	460.875	485.5	460.75	482.875	510.25	489
K17
K18	624.125	617.625	612.5	618.375	614.625	621.75	620.75	616.125	621.375	611	618.25	617.375	615.375	609.375	614.25	620.25	613.625	616.375	621.25	620.375	612.25	610.25	616	612.625	618.125	626.75	607.375	628.25	616.625	623	620.25	624.125
K19	414.625	481.125	495	484.125	473.625	487.125	487.375	482	419.125	467.625	477.25	490.75	416	480.125	444.5	499.125	472	484.375	470.875	478.375	489.625	458.875	473.5	473.5	521.625	464.5	478.25	458.625	440.625	467.375	492.375	414.625
K20	487.444	459.222	486.556	475.889	466.778	482.111	492.889	471.333	464.556	460.667	529.889	478.556	468.111	524.667	491.556	482.444	530.444	467.222	473.444	467.333	517.444	487.444	514	441.333	478.111	474.667	439.444	487.778	472.667	461.556	481.778	498.444
K21
K22	539.636	521.909	540.455	545.909	550.636	576.818	543.091	526.636	543.545	540.636	543.364	524.455	557.091	538.091	528.091	540	542	524.364	545.818	526.364	536.455	527.636	537.182	543.636	569.818	537.273	542.909	502.182	568	543.545	533.182	538.091
K23
K24
L01
L02	512.875	556.75	526.625	506.375	539	531.75	487.75	510.625	534.75	523.5	518.875	523.25	460.5	519.125	518.5	564.625	533.75	518.375	536.25	532.625	510.375	544.5	516.375	573.25	533.625	546	558.5	544.875	505.25	526	550.125	530.5
L03
L04
L05	521.75	569.75	513.625	643	563.5	571.75	567.125	556.125	532.25	538.625	526.125	562.625	564.875	572.5	582.5	570.125	511.375	577.5	567.625	544.625	562.375	572.25	561.375	542.625	604.25	566.25	612.125	538	544	570.75	568.25	521.75
L06	412	399.067	412.467	419.133	423.067	428.2	414.467	426.867	412	427.333	423.4	401.4	407.067	423.8	433.133	406.267	422.8	422.2	423.6	413.333	426.067	391.2	411.733	421.667	416.667	416.8	416	436.6	401.4	397.8	418.8	409.8
L07	564.5	497.7	550.4	550.9	526.9	597.7	497	556.9	553.2	533.7	515.8	550.7	532.3	574.1	597.3	572.3	542.4	499.1	545.7	547.3	569.6	641.6	560.6	543.4	571	575.8	525.9	584.2	587.9	546	571	544
L08	392.923	388.692	381.308	329.923	411.077	390.308	375.385	460.154	384	368.154	394	382.692	380.846	353.846	349.308	403.308	347.692	386.538	391.923	381.538	379.385	367.769	328	384.846	409.538	399.462	381.692	359.769	385.692	388.385	381.077	392.923
L09
L10
L11	513.692	591.308	543.462	601.154	602.615	570.538	578.231	533.462	566.077	569.769	522.923	563.769	540.077	539.385	544	499.462	582.615	534.923	584.462	545.077	525.308	586.692	541.615	508.923	563.923	527	531.462	586.462	515.077	569.462	578.231	550.923
L12	417.1	401.7	413.9	478.8	452.8	403.2	443.3	424.4	441.1	390.3	405.6	408.2	460.6	439.2	464.3	433.3	417.9	403.8	409.8	445.3	427.8	429.1	477.2	431.9	372.1	427.1	420	429.1	417.3	462.3	445.8	441.7
L13
L14	483.273	541.364	523.636	499.545	482.727	524.909	489	486.364	493.091	479.364	465	499.545	472.364	488.909	488.364	502.727	469.636	479.636	492	503.364	517.273	508.727	473.727	500.818	468.636	486.364	531.909	481.182	503	537.273	476.455	514.545
L15	431.286	479.571	471.143	457.643	468.929	498.143	478.357	479.857	517.429	455.357	466	480.571	506.571	528.071	414.786	528.857	468.571	507.714	482.571	441.429	523.071	490	504.071	486.214	520.929	484.357	452.214	513.571	495.214	492	510.929	431.286
L16	510.9	506.2	490.7	529.4	504.1	498.9	526.6	449.3	513.1	493.5	502.8	501.8	504.1	468.6	509.6	493	513.2	530.1	513.8	473.4	513.3	506.9	503.3	495.4	534.9	516	482.7	526.5	483	517.3	506.9	503.7
L17	562	550.875	548.125	520.625	532.25	550.75	576.625	538.875	542.625	582.5	545.125	536.375	535.375	551.75	533.5	544.625	547.125	539.625	465.875	551.75	549.25	532.25	554.625	550	549.125	557.25	477.875	523.875	556.625	578.25	579.125	562.75
L18
L19
L20	571.571	570.643	562.5	606.143	575.714	580.071	593.571	578.714	591.857	622.214	573.929	558.357	583	578.071	578.929	548.5	568.786	579.714	593	573.5	582.643	594.429	575.929	594.357	586.429	554.071	569.429	580.714	542.786	614.786	572.214	632.857
L21	547.154	535.308	543.231	547.077	547.923	544.846	551.769	544.231	546.538	545.923	549.923	535.538	546.769	540.846	550.923	539.692	552.231	534.231	550.615	548.615	543.385	546.308	544.077	546.462	538.615	549.769	543.462	535.308	542.077	548.846	546.462	548.462
L22
L23
L24
M01	516.077	536.231	495.385	548.077	516.308	551.769	589.462	508.846	495.538	470.769	460.154	518.846	550.231	491.769	547.385	551.538	531.462	525.769	595.462	551.308	503.385	480.538	593.923	523.231	555.692	479.615	504.615	558.077	486.538	516.231	540.154	469
M02	485.4	498.6	520.9	498.7	520.8	497.7	468.3	522.1	467.7	496.4	475.7	498.1	487.4	495.4	495.6	513.3	547.4	488.4	493.1	471.2	484.9	504.7	484.3	503.3	490.2	484.9	529.2	532.2	546.2	513.6	494.4	487.5
M03	513.5	479.143	516.071	504.071	512	510.143	508	532.429	499.357	499.571	534.214	510.571	494.143	508.857	493.143	477.5	502.5	520.929	491.5	499.571	486.214	487.357	513.857	532.214	511.357	509.214	498.071	495.643	497.214	526.5	496.857	459.643
M04	559.9	555.4	563.6	584.1	565.4	585.6	558	579.1	568.6	582.1	585.2	589	569.3	566.9	580.3	565.3	594.7	579.6	579.4	573.3	599.2	587.2	557.1	594.6	573.2	554.3	599.6	585.9	567.8	604.4	594	541
M05	608.444	548.556	611.556	582.556	576.667	611.333	607.111	589.333	595.222	606.889	587	614.222	502.667	593	652.222	620.667	567.556	581.667	520.556	620.667	606.556	625.556	552.222	605	535.444	592.111	585.333	612.667	556.556	588.444	559.333	608.444
M06
M07	542.8	470	488.9	439.8	480.8	432.7	511.1	439.8	446.3	523	453	483	494.9	513.2	517.7	532	439.4	495.5	481.7	475.9	473.3	502.7	479.5	414.1	508.4	464.9	473.4	475.5	442.1	480.4	452.3	502.8
M08	518.846	519.154	522.692	520.769	530.769	501.846	495.923	531.538	525.615	529.154	518.231	531.846	549.077	522.462	506.308	511.615	522.846	509.308	495.231	528.846	518.462	494.308	535.077	530.615	539.462	526.769	527.308	549	521.615	520.154	521.077	507.462
M09	471.8	481.7	468	498.5	522.9	449.2	463.5	476.7	493	440.4	468.2	477.4	497	498.5	519.8	465	471.4	536.5	463.2	452.3	483.8	447.4	517.3	503.5	470.7	465.7	439.1	453.3	491.8	475.3	557.4	471.8
M10	413	417.111	362.556	374	424.222	467.222	380.333	418.111	377	452.444	389.444	375.444	378.444	407.556	433	409.889	399	424.667	434.222	392.556	387.556	398.556	421.444	376.778	456.556	387.556	363.667	365.111	410.778	420.333	414.111	413
M11
M12
M13	504.059	497.235	505.529	491.765	500.235	493.824	492	508.059	488.059	450.647	507.412	514.471	566.765	491.059	507	499.529	499.471	512.235	507.882	502.059	491.353	499.588	514.471	497.824	481.824	464.765	493.471	482.647	562.176	487	484.588	522.118
M14	460.583	488.833	508.5	504.667	508.167	500.75	492	508.833	462.25	508.667	438.417	507.583	510.5	491.083	482.667	506.917	489.583	507.25	487.583	432	491.833	484.083	532.083	477.75	483.167	509	491.667	472.417	518.667	513.917	502.667	480.75
M15	564.167	540.333	560.333	539.917	549.083	575.833	549.75	527.417	596.417	567.167	532.333	548.333	560.167	562.333	581	582.25	549.917	501.75	560.5	564.25	542.75	482.667	564.083	582.583	512.083	554.75	576.583	557.75	567.917	582	598.25	554.5
M16	531.538	542.923	613.923	541.385	546.692	535.692	553.923	533.615	579.615	547.154	591.692	613.231	564	539.615	572.615	544.615	552.846	564.462	538.846	559.231	567.154	550.231	552.846	529.615	532	550.077	556.154	529.462	513.769	560.923	522.538	559.231
M17
M18
M19
M20	581.786	618.571	602.214	604.786	646.429	608.429	607.714	601.214	618.214	601.714	618.357	620.571	605.929	618	635.571	602.429	621.857	618.786	592.857	635.357	648.071	621.5	629.5	617.5	616.929	623.143	595.214	617.071	614.429	616.071	622.571	595.786
M21
M22	614.125	612.125	625.125	620.875	617	631.25	617.25	609.125	619.25	622	620	620.5	624.125	620.375	616.125	630.75	613.875	608.125	608.5	614.125	617.5	613.875	616.375	612.25	613.375	617	616.625	621.875	615.125	616.125	612.625	617.625
M23
M24
N01	527	515.375	586.125	490	516.375	469.875	533.375	551.375	513.125	508.875	547.25	624.75	505.25	558.625	565.625	507.125	547.25	531.625	478.875	555	490	553.875	519	520.625	571.125	574.625	545	453.375	548	535.625	528	558.875
N02
N03	529.929	488.786	488.143	494.786	487	531.786	472	497.071	496.571	458.071	495.929	489.357	489.5	482.143	488.143	481.857	475.071	489	521.071	496.071	509.643	468.143	502.786	482.571	530	506.5	507.714	457.071	484.786	459	464.643	508.5
N04
N05	560	549.583	532.667	537.5	569.167	541.5	537.833	573.667	555.417	510.583	542	541.75	521.25	504	565	535.833	584.417	534.417	547.083	553.917	550.083	535.667	560.25	496.25	525.333	525.333	565.25	564.667	606.583	558.667	554.75	560
N06	449.556	532.444	478.444	459.556	437.778	474.667	498.889	427	510.667	466.444	489.444	407.889	454.111	475	511.222	443.333	482.333	475.444	506.333	444.667	479.444	454.889	452.556	486.556	465.889	477.667	438.889	455.556	483.222	485.111	474.667	469.444
N07
N08	515	530.375	555.5	552.188	541.875	540.688	536.938	539.375	536.625	550.625	554.875	543.375	591.75	528.062	542.188	548.062	546.25	561.125	545.188	534	516.188	533.812	531.25	491.062	536.5	533.125	545.5	547.375	559	545.75	560.188	516.062
N09
N10	490	458.25	415.417	455.333	505.417	492.167	472.417	468.583	473	439.917	470.667	399.667	445.5	497.25	477.667	460.083	496.417	428.417	474.333	426.75	509.167	464.083	411	432.333	442.833	455.083	493.083	434.583	520.417	428.333	463.167	517
N11	428.375	463.5	476.75	453.625	516.375	457	465	466.75	474.875	465.25	475.5	463.5	454.625	445.75	464.125	483	405.125	443.625	428.375	435.5	430.875	438.625	444.125	462.5	488.75	451.125	444.875	468.125	490	487.75	465.75	456.75
N12	516.6	570.1	503.9	521.4	506.5	511.1	504.1	508.2	441.4	546.9	522.7	579.3	503.7	524.5	548.7	527.9	515.6	498.9	548.2	525.9	476	593.8	534.2	531.4	469.3	514.4	479.2	569.9	530.4	511.7	493.9	516.6
N13	423.778	387.556	399.667	415.222	415.667	407.556	416.556	436.111	416.889	423.556	467.111	436.667	399.111	405.111	425.333	409.222	435.111	440.222	437.111	435.889	424.222	427.111	477.556	420.444	410.333	430	394.556	413.556	430	448.111	409.667	406.556
N14	425.571	350.214	428.786	399.929	414.5	462.643	416.286	410.786	418.357	394.571	392.643	415.786	404.5	407.286	441.643	418.857	401.929	397.929	423	421.286	390.071	394.571	415.071	400.429	416.286	395.357	448.571	397.429	423.5	354.714	405.643	377.429
N15
N16
N17
N18	552.727	565.909	548.636	544.182	511.455	516.818	545.273	531.091	632.909	536	533.364	567.091	529.455	542.909	548.091	549.909	534	520.727	540	584.909	508	554.182	523.091	515.182	559	582	506.182	544.909	565	536.909	552.545	609.909
N19	472.833	478.667	466.167	467.333	477.75	471.583	462.75	426.083	473.167	419.25	482.167	475.583	468.917	470.167	484.5	471.917	485	473.417	469.167	481	484.417	463.833	471.75	480.667	475.583	465.417	483.167	464.333	482.75	476.167	474.25	472.833
N20	460.833	468.667	461.833	468.25	467.333	464.75	471.417	467.5	463.917	462.833	466.583	468.417	471.417	468.333	464.083	466.333	464.917	463.333	467.583	464.75	467.583	465	456.25	473.333	466.083	465.917	466.25	466.917	463.417	468.25	466.667	463.583
N21	686.545	633.182	651	627	635.091	628.909	654.273	655.455	622.818	637.909	632.364	630.182	644.273	649.636	653.182	614.818	606.545	632.727	662.727	655.636	621.182	576.909	604.818	651.818	611.909	603.182	633.636	650.364	626.545	616.636	635	672
N22
N23
N24
O01
O02	514.083	539.5	533.833	519.833	544.75	503.667	492.333	492.5	464.5	489.75	501.833	454.25	488.667	435	471.833	485.583	437.833	504.667	484.25	500.5	525.25	509.667	469.583	499.5	446	492.333	500.833	518.083	490.417	505.583	540.25	489.75
O03
O04	542.333	558.083	523.833	572.75	542.417	490.667	586.833	543.167	578.083	560.333	542.25	526.167	547.5	561.917	531.667	577.917	564.583	536.833	553.917	561.417	540.333	548	561.583	545.917	498.75	573.5	526.5	537.833	576	516.583	539.583	582.583
O05	568.4	578.533	584.733	581.867	545.733	578.2	572.867	567	602.867	574.067	599.867	594.267	572.933	584.6	592.467	552.733	582.533	578.333	562.6	558.467	549.267	575.4	569.667	561.267	585.667	577.467	569.933	576.8	563.867	551	577.867	561
O06
O07	532.9	563.6	479.2	506.7	538.8	566.9	485.9	541.2	558.1	520.8	526.5	492.8	638.1	525.9	537.9	559.6	532.6	500.6	511.7	500.1	554.1	609.8	508.8	549.7	519.8	564.1	575.9	559.4	520.5	531.3	524.5	532.9
O08	539.455	457.545	541.455	468.091	514.273	496.545	498.182	564.818	544	457.818	520.455	471.455	422.273	540.545	494.818	483.364	453.818	491.727	523.091	546.091	489	487	522.091	466.091	545.727	459.545	473.273	459.455	496.636	513.909	499.545	550.091
O09	479.091	476.455	490.636	477	528.909	475.455	509.455	497.273	488.273	479.909	463.273	483.909	473.545	508.273	479.636	464.636	519.182	464.182	468.545	480.636	451.636	485.545	417.273	486.455	495.818	403.636	497.182	507.091	514.818	477.182	486.273	474.455
O10
O11	468.364	467.091	457.727	452.818	425.636	444.091	452.455	426.818	443.455	459.091	474.182	460.545	462.091	493.727	424.364	440	477.818	438.636	454.636	478.818	450.455	441.909	473.818	485.909	451.909	459.273	430.273	451.364	420.727	464.455	505.182	459
O12
O13	485.615	501.692	476.769	489.538	511.154	485.769	429.462	494.769	504.923	539	499.692	510.923	475.538	492.923	494.538	500.538	467.923	486.538	503.385	447.923	515.308	514.385	525.692	482.077	459.154	477	505	494.462	518.692	519.077	506.385	489.923
O14	556.75	559.5	553.625	554.875	566.5	559.625	552.5	550.5	560.75	553.125	553.625	560.375	559.625	560.25	558.25	557.125	553.375	557.5	560.75	550.75	551.875	558.25	560	550.875	561.625	564	553	565.375	563.5	553.5	568.125	558.5
O15	452.4	487.3	464.6	527.2	496.2	566.7	487.9	508	533.7	532.8	524.7	529.4	526.1	429.2	508.2	504.7	539.4	582.6	509	452.1	495.7	533.3	534.6	457.1	480.9	491.4	544.8	513.7	490.6	526.7	433.6	508.1
O16
O17	455.5	465.25	459.5	473.625	478.5	457.875	481.125	444.5	463.125	466.875	453.125	464.625	474	479	473.875	461.125	386.5	457.125	463.875	477.125	483.875	457.875	454.75	462.125	450	429.875	473.375	462	487.75	451.875	460.875	480.5
O18
O19	582.583	589.583	587	585.417	586.417	588.083	580.583	590.833	585.417	586.25	587.75	590.167	584.333	572.75	574.5	582	600.667	580.917	574.417	589.167	580.917	570.167	590.25	594.417	557.25	588.25	591.083	590.083	589.667	582.083	585.667	588.083
O20	502.615	537.462	516.308	517.846	509.385	523	519.846	516.923	515.462	521.462	513.077	519.462	519.615	514.692	516.308	524.308	520.308	522.231	519.923	517.615	511.462	507.769	507.077	521.231	516.923	523.615	515.692	521.385	519.769	520.615	519.846	517.538
O21	639.778	600.444	652	617.222	651.444	639.778	626.778	635.333	640.667	633.667	635.444	650	635.444	632.222	645	638.556	635.667	649.222	640.111	627	656.111	628.556	629.556	636	638.667	628.778	635	645.778	616.889	634.778	649.333	645.667
O22	512.75	540.875	533.75	530.75	536.75	539.125	539	532	540.625	541.375	537	540.125	531.75	536.125	544.25	544.875	538.625	537.625	538.25	538.125	541.375	546.625	533.25	543.5	544.125	539.625	531.125	541.875	544.25	513.25	546.625	536.5
O23
O24
P01	369.182	338.818	321.636	348.909	366.091	352.364	341.455	377.455	356.182	370.091	342.545	331.273	354.455	391.364	334.273	346.818	347.818	338	349.818	333.818	342.818	377.545	363.909	345.091	334.727	354.727	329.364	327.818	363.455	336.364	317.636	369.182
P02
P03
P04
P05	465.545	472.909	441.909	457.636	472	448	451.091	463	421.182	460.909	454.545	453	444.545	468.909	456.545	440.545	489.182	465.273	474.455	456	471.364	454.545	460.727	441.636	476.727	479.818	468.818	439.727	420.636	444.273	450.909	490.091
P06	480.875	505.5	506.75	538	465.75	513.125	500.625	449.75	466.375	481.375	483.375	492.125	492.625	463.625	420.25	471	497.25	540.625	481.625	519.875	572.25	481.25	509	486.625	475.375	439.625	388.875	502.875	485.125	503.875	503.5	486.75
P07	517.538	540.077	473.462	471.615	484.154	504.308	483.462	488.769	459.923	493.308	492.154	459.308	480.538	492.462	470.923	488.154	493.154	511.077	493.538	471.846	513.308	463.923	511.615	484.462	517.077	507.077	485.154	507.231	500.154	456.308	451.846	535.154
P08	528.222	541.111	535	531.444	522.444	526.333	549	543.333	554.222	485	528	530.444	550.222	521.778	487.889	563.222	542.667	525.667	605.556	543.444	539.111	622.667	534.111	513.667	546.111	546.333	530.444	494.556	535.222	528	544	521
P09
P10
P11
P12	445.8	461.6	482.2	473.2	468.9	491.1	475.8	484.9	518	436.2	452.4	457.5	485.7	441.4	479.9	480.8	446.1	412.7	464.5	421.8	443.9	439.7	454.7	422.5	429.1	457.6	445	476.4	457.1	478.1	468.8	421.4
P13
P14	447.8	495	470.4	477.4	489.3	480.2	477.5	465.6	495.2	477.5	481.8	492.3	490.8	473.7	472.5	491.4	492.6	474	488.4	484	491.6	453.8	483.4	497.4	480	500.1	472.7	488.3	485.1	489.1	422	482.7
P15
P16
P17
P18
P19	476.625	426.125	496.25	507.25	491.5	452.875	451.75	497.625	450.625	486.75	492.875	493.375	465.875	449.75	448.375	465.625	423.5	414.75	437.25	514.25	531	461	479.25	493.75	457.25	444.5	457.75	449	478.5	438.625	479.875	476.625
P20
P21
P22	566.077	594.308	628.077	620.385	603.462	622.154	619.231	572.615	588	566	582	616.077	573.846	575.462	623	636.154	484.462	599.462	640	654.923	599.308	600.769	588.385	602.154	599.615	620.462	629.385	631.923	625.462	620.769	618.154	614.231
P23
P24

## Sheet: PCV
PCV

## Sheet: DA-Normalized
DA Normalized to Background (Abs(DA-Background))
	1	2	3	4	5	6	7	8	9	10	11	12	13	14	15	16	17	18	19	20	21	22	23	24	25	26	27	28	29	30	31	32
A01	0	0	0	0	0	0	0	0	0	0	0	0	0	0	0	0	0	0	0	0	0	0	0	0	0	0	0	0	0	0	0	0
A02	153.625	140.411	135.464	147.036	165.393	136.339	152.214	137.5	138.554	138.554	152.446	140.107	155.982	154.268	156.179	136.089	130.232	155.875	156.393	129.589	131.857	118.464	107.857	138.036	155.661	139.089	159.804	117.554	139.214	127.804	168.143	130.268
A03	0	0	0	0	0	0	0	0	0	0	0	0	0	0	0	0	0	0	0	0	0	0	0	0	0	0	0	0	0	0	0	0
A04	15.4338	18.1691	17.897	25.728	11.978	1.02203	1.66913	8.47058	17.7794	31.3162	6.14703	31.1912	7.01471	17.9044	2.94855	11.9338	17.397	9.36029	42.4044	2.64703	19.6397	1.14703	13.6912	7.55145	4.49268	24.1912	14.4633	16.0367	2.22797	16.7206	7.85297	0.352966
A05	43.875	62.25	71.5	74.5	85.25	58.75	73.625	116.812	77.375	124.188	35.0625	86.9375	58.5	95.5625	67.5625	65.625	48.5625	43	63.1875	80.0625	61	59.9375	36.0625	59.125	73.8125	62.0625	77.0625	70.3125	78.9375	86.25	74.8125	51.875
A06	46.9583	117.5	39.9167	21.4583	75.9167	36.6667	53.3333	31.2917	59.6667	40.9167	86.875	50.7083	39.625	47.0833	37.5	36.0833	30.9167	57.5	46	79.3333	43.9167	39	52.9167	22.375	51.0417	34.9167	65.9583	42.2083	50.3333	42.5417	63.625	45.2083
A07	52.25	94.75	44.375	35.375	74.875	38.25	64.125	85	45.25	11.75	98.5	55.375	98	39	48.125	59.125	59.25	81.125	37.875	49.625	16.5	101.875	42.5	71.5	54.25	61.125	3.75	118	66.625	51.125	48.75	60.25
A08	275.25	260.25	200.75	234.875	278.625	248.125	282.625	172.25	289.25	233.5	234	257.25	216.25	264.5	224.75	182.5	207.875	230.75	223.625	253.25	249.375	237.125	261.75	188.375	229.25	211.375	181.75	253.5	205.125	285.875	219.5	248.375
A09	0	0	0	0	0	0	0	0	0	0	0	0	0	0	0	0	0	0	0	0	0	0	0	0	0	0	0	0	0	0	0	0
A10	0	0	0	0	0	0	0	0	0	0	0	0	0	0	0	0	0	0	0	0	0	0	0	0	0	0	0	0	0	0	0	0
A11	38.125	50.875	93.625	35.75	22.75	43.375	3.125	25.625	74	14	59.25	33.875	19.75	0.875	69.375	19.25	17.375	68.25	11.25	22.125	46.125	40.25	29.75	46.625	77.75	19.625	57.375	30.75	6.375	41.125	25.875	9.5
A12	0	0	0	0	0	0	0	0	0	0	0	0	0	0	0	0	0	0	0	0	0	0	0	0	0	0	0	0	0	0	0	0
A13	53.1667	67.3333	43.4167	113.917	44.3333	53.4583	86.9167	24.2917	79.25	56.875	58.6667	43.7917	46.75	80.3333	22.7083	145.792	60.25	37.0417	35.4167	43.0417	75.4167	24.7083	77.7083	140.542	80.2083	49.625	33.375	80.9583	104.25	78.4583	79.5833	92.1667
A14	0	0	0	0	0	0	0	0	0	0	0	0	0	0	0	0	0	0	0	0	0	0	0	0	0	0	0	0	0	0	0	0
A15	0	0	0	0	0	0	0	0	0	0	0	0	0	0	0	0	0	0	0	0	0	0	0	0	0	0	0	0	0	0	0	0
A16	0	0	0	0	0	0	0	0	0	0	0	0	0	0	0	0	0	0	0	0	0	0	0	0	0	0	0	0	0	0	0	0
A17	0	0	0	0	0	0	0	0	0	0	0	0	0	0	0	0	0	0	0	0	0	0	0	0	0	0	0	0	0	0	0	0
A18	50.25	571.25	566.375	567.125	566.75	562.75	568.875	570	570.75	564.75	569	565	569.875	564.625	568.875	572.75	565.625	566.125	567.875	567.125	568.25	564.5	566.25	565.375	573.75	568.875	570.875	563.875	571.375	562.875	563	567.5
A19	0	0	0	0	0	0	0	0	0	0	0	0	0	0	0	0	0	0	0	0	0	0	0	0	0	0	0	0	0	0	0	0
A20	5.34998	10.3	20.075	9.67499	15.875	11.875	22.975	2.27502	0.400024	21.225	19.425	0.75	1.42499	13.45	13.475	15.575	16.175	9.42499	7.77502	8.79999	26.775	3.70001	31.225	3.97498	5.72498	8.57501	1.34998	13.725	20.025	16.6	4.29999	15.475
A21	0	0	0	0	0	0	0	0	0	0	0	0	0	0	0	0	0	0	0	0	0	0	0	0	0	0	0	0	0	0	0	0
A22	143.25	167.375	168.75	195.25	164.25	174.25	185.125	168.125	151.25	97.125	173.625	187.5	219.625	169.375	198.5	177.125	153.125	172.875	194.625	166.875	134.375	149.875	146.375	183	192.5	177.75	170.375	172.125	172.75	184	174	175.375
A23	0	0	0	0	0	0	0	0	0	0	0	0	0	0	0	0	0	0	0	0	0	0	0	0	0	0	0	0	0	0	0	0
A24	0	0	0	0	0	0	0	0	0	0	0	0	0	0	0	0	0	0	0	0	0	0	0	0	0	0	0	0	0	0	0	0
B01	92.25	112.233	98.7667	128.658	95.0583	70.0917	82.525	41.9583	113	70.2083	87.6	97.0417	91.05	7.05835	119.4	154.875	173.433	64.8834	158.125	124.458	75.375	70.6417	109.292	82.25	99.5333	104.175	42.8333	38.3917	101.425	91.225	69.4083	95.6667
B02	0	0	0	0	0	0	0	0	0	0	0	0	0	0	0	0	0	0	0	0	0	0	0	0	0	0	0	0	0	0	0	0
B03	52.7841	40.5227	80.25	61.3864	70.0454	15.5341	48.8295	49.2045	51.4205	74.2159	44.7159	90.7159	50.6364	46.9091	66.1364	50.8295	48.3182	60.4659	68.0568	82.1704	77.7159	44.0114	53.5796	61.7954	44.5682	47.7727	49.8409	46.5568	58.8523	41.9545	43.7045	50.8182
B04	150.011	133.033	134.267	153.756	131.267	132.856	117.956	161.778	175.911	167.078	137.2	177.622	144.456	157.856	167.133	145.956	157.3	142.611	170.356	192.5	153.356	154.2	116.333	123.033	166.778	116.733	141.067	178.722	168.033	161.322	160.511	139.689
B05	71.5909	69.7273	92.3523	115.818	80.9432	33.1136	32.6705	36.0341	24.9432	17.2841	79.7159	12.8182	16.0455	30.3977	42.6136	60.5796	31.3864	42.4205	89.4318	50.7273	51.3636	32.625	38.1591	64.3864	36.5795	32.2614	4.7727	6.51135	44.8295	15.6591	90.4204	31.8068
B06	0	0	0	0	0	0	0	0	0	0	0	0	0	0	0	0	0	0	0	0	0	0	0	0	0	0	0	0	0	0	0	0
B07	0	0	0	0	0	0	0	0	0	0	0	0	0	0	0	0	0	0	0	0	0	0	0	0	0	0	0	0	0	0	0	0
B08	0	0	0	0	0	0	0	0	0	0	0	0	0	0	0	0	0	0	0	0	0	0	0	0	0	0	0	0	0	0	0	0
B09	114	90.625	117.625	109.25	83.5	73.375	111.5	101.5	128.125	68	80.375	78.875	30.875	131.625	97.375	62	91.375	96.375	107.5	56	88.75	126	114.5	99.375	89.375	140.625	78	106.125	36	67.25	89.625	112.125
B10	23.9318	66.4204	44.5568	63.75	64.3409	75.4091	42.6023	91.2727	47.0682	70.1477	66.0341	61.2046	46.6023	88.4773	59.0796	108.75	64.2386	82.3182	87.0114	42.8068	78.1023	96.7727	48.5568	46.6818	66.7841	76.9091	65.3977	49.7159	79.2273	37.2046	75.2273	86.1364
B11	0	0	0	0	0	0	0	0	0	0	0	0	0	0	0	0	0	0	0	0	0	0	0	0	0	0	0	0	0	0	0	0
B12	0	0	0	0	0	0	0	0	0	0	0	0	0	0	0	0	0	0	0	0	0	0	0	0	0	0	0	0	0	0	0	0
B13	0	0	0	0	0	0	0	0	0	0	0	0	0	0	0	0	0	0	0	0	0	0	0	0	0	0	0	0	0	0	0	0
B14	44.6731	40.9135	66.4038	88.1731	55.8077	67.3654	62.25	39.5481	51.1346	59.9135	60.4808	56.3365	52.3077	42.625	56.0288	68.6731	63.3077	60.8654	62.6635	63.9231	59.0192	62.0481	59.7596	53.125	87.8558	59.0192	51.875	55.5769	59.4038	55.2308	59.2212	63.7212
B15	106.25	107.5	95.875	95	62.75	63.5	80.5	40.375	88.5	95	91	90.75	108.25	102	74.625	105.625	64.875	78.25	84.25	72	84.75	61.625	103.125	84.625	73	90.75	105	76	79.875	85.75	88.625	110.125
B16	71.6667	89.375	104.5	72.1667	101.542	72	66.0833	60.9167	97.5	73.3333	98.875	93.4583	86.6667	106.75	97.125	98.8333	59.1667	104.75	94.25	70.8333	97.75	78.6667	41.5	84.4167	79.75	148.25	88.5	98.6667	100.833	113.417	66.0417	84.875
B17	0	0	0	0	0	0	0	0	0	0	0	0	0	0	0	0	0	0	0	0	0	0	0	0	0	0	0	0	0	0	0	0
B18	56.8333	63.5833	74.7083	53.375	62	29.0417	59.9583	61.6667	51.625	66.2083	52.7083	49.375	53.875	64.75	37.875	59.2917	38.8333	30.5	58.875	65.7917	53.7917	46.5	50.75	88.8333	48	86.7917	26.5833	53.6667	71.125	58.7917	53.6667	67
B19	105.383	134.617	118.142	101.008	142.85	145.858	172.133	133.3	150.05	153.875	139.158	126.175	94.9	131.092	133.183	129.5	129.117	146.208	148.867	129.8	124.933	150.992	127.267	140.083	131.808	127.992	125.125	163.142	119.408	163.817	73.4167	127.833
B20	0	0	0	0	0	0	0	0	0	0	0	0	0	0	0	0	0	0	0	0	0	0	0	0	0	0	0	0	0	0	0	0
B21	0	0	0	0	0	0	0	0	0	0	0	0	0	0	0	0	0	0	0	0	0	0	0	0	0	0	0	0	0	0	0	0
B22	0	0	0	0	0	0	0	0	0	0	0	0	0	0	0	0	0	0	0	0	0	0	0	0	0	0	0	0	0	0	0	0
B23	0	0	0	0	0	0	0	0	0	0	0	0	0	0	0	0	0	0	0	0	0	0	0	0	0	0	0	0	0	0	0	0
B24	0	0	0	0	0	0	0	0	0	0	0	0	0	0	0	0	0	0	0	0	0	0	0	0	0	0	0	0	0	0	0	0
C01	45.4464	40.7679	62.0714	53.2857	81.5357	56.3393	113.857	55.4107	85.75	20.5	72.5536	18.0893	77.1607	61.4286	72.8214	105.732	69.5179	29.3929	33	50.5179	34.0893	21.9464	82.5179	45.3929	90.3571	79.5357	4.23212	84.3214	95.5714	54.1071	109.161	50.125
C02	158.708	155.875	172.167	198.167	155.708	186.875	218.333	171.875	198	178.708	142.125	147.042	187.667	163.542	170.708	153.292	169.75	206.042	152.375	168.917	226.833	170.333	170.667	167.875	138.625	155.292	172.042	136.458	175.375	151.833	169.208	154.625
C03	78.875	108.75	102.625	82	107.125	89.75	129.125	118.125	101.625	89.25	41.875	68.25	91.75	109.625	90.75	76.5	119.875	93.75	120.875	68.75	95	82.875	77.875	91.5	82.125	96	75.625	89.625	95.375	92.625	87.5	100.125
C04	0	0	0	0	0	0	0	0	0	0	0	0	0	0	0	0	0	0	0	0	0	0	0	0	0	0	0	0	0	0	0	0
C05	40.025	95.525	74.5	55.65	60.375	65.325	84.875	16.45	38.65	94.25	61.45	103.15	73.7	99.3	95.825	46.775	67.65	69.725	108.8	64.075	61.05	41.75	104.875	60.475	51.2	88.375	90	77.5	48.625	88.425	47.625	105.7
C06	0	0	0	0	0	0	0	0	0	0	0	0	0	0	0	0	0	0	0	0	0	0	0	0	0	0	0	0	0	0	0	0
C07	70.675	90.25	45.6	50.35	60.6	68.425	81.3	6.77502	92.85	118.925	51.375	75.05	75.725	17.825	5.70001	85.5	61.275	52.975	105.15	62.025	68.125	75.675	2.95001	78.7	49.575	57.5	88.25	74.875	39.85	64.95	72	41.45
C08	103	84.875	91.75	96.375	62.75	88.25	79.625	81.75	76.75	60	96.625	73.75	66	66.25	60	50	121.625	77.625	93.75	62	65.75	67.25	66.875	74	41.375	92.625	92.625	112.25	46.375	83	90.625	86.125
C09	70.5227	16.5114	93.9546	37.1932	60.875	74.8068	53.875	41.0796	89.25	61.625	134.545	105.341	60.5909	80.9204	75.5114	84.1591	74.9886	155.375	85.1477	23.1023	33.9886	79.875	45.3977	67.5227	103.511	94.5682	3.06818	65.3068	65.8977	18.5	29.5341	65.0227
C10	16.875	25.7	2.97501	7.67499	25.575	61.225	3.22501	5.67499	19.475	4.89999	13.675	12.575	3.57501	11.325	8	34.675	24.75	3.97501	3.54999	35.85	2.77499	26.8	1.125	5.20001	30.7	9.42499	14.425	28	22.25	1.97501	4.10001	30.925
C11	0	0	0	0	0	0	0	0	0	0	0	0	0	0	0	0	0	0	0	0	0	0	0	0	0	0	0	0	0	0	0	0
C12	30.8917	31.75	22.875	21.9083	58.0667	84.8333	22.2333	70.3417	3.24164	42.2667	30.2917	4.02502	24.4667	64.8417	47.4667	12.6667	38.8917	47.5667	15.275	27.0333	41.25	82.4917	1.64166	25.25	36.1333	94.5583	15.025	24.5584	47.1583	33.8083	35.6167	48.4083
C13	0	0	0	0	0	0	0	0	0	0	0	0	0	0	0	0	0	0	0	0	0	0	0	0	0	0	0	0	0	0	0	0
C14	42.5909	32.3523	17.6591	30.375	18.9091	2.92047	34.7727	46.5909	7.34088	16.1023	45.25	22.1705	22.3409	43.0568	1.84088	26.3523	3.17047	15.0114	31.5568	20.6932	22.1364	32.6364	26.0114	8.01135	28.5114	32.9546	3.80682	32.4432	3.38635	9.81818	27.6818	9.36365
C15	0	0	0	0	0	0	0	0	0	0	0	0	0	0	0	0	0	0	0	0	0	0	0	0	0	0	0	0	0	0	0	0
C16	0	0	0	0	0	0	0	0	0	0	0	0	0	0	0	0	0	0	0	0	0	0	0	0	0	0	0	0	0	0	0	0
C17	0.75	51.625	7.5	20.25	9.875	24	18.375	2.75	21.375	23.125	6.125	14.75	19	29.625	18.125	14.625	21.875	12.375	28.125	32.625	10.25	9	15.5	67.625	25.5	30.75	33.125	8.375	5.25	74.25	14.25	16.25
C18	68.925	74.85	45.55	59.6	52.8	55.675	68.125	61.2	32.625	2.29999	31.425	77.025	31.6	46.05	21.625	79.7	41	47.325	38.15	84.275	64.35	91.225	32.525	61.325	68.825	54.35	70.775	15.625	82.55	46.325	68.975	40.975
C19	0	0	0	0	0	0	0	0	0	0	0	0	0	0	0	0	0	0	0	0	0	0	0	0	0	0	0	0	0	0	0	0
C20	20.5795	28.125	20.4205	7.06818	27.7841	36.1704	21.8636	30.3636	16.2841	49.7386	6.34088	5.9773	74.9091	26.6136	6.45453	18.1932	16.2727	21.9659	51.8296	45.5114	9.7273	7.78412	10.0455	43.9091	14.4659	69.0454	17.8523	4.42047	0.875	16.3636	8.28412	50.9318
C21	117.292	107.792	99.875	119.708	107.75	144.833	120.875	115.083	112.292	106.917	127.375	101.458	128.583	109.125	116.75	121.25	120.958	112.875	116.667	113.917	117	105.375	117.958	115.917	116.417	151	106.208	121.583	106.042	122.417	112.083	129.042
C22	0	0	0	0	0	0	0	0	0	0	0	0	0	0	0	0	0	0	0	0	0	0	0	0	0	0	0	0	0	0	0	0
C23	0	0	0	0	0	0	0	0	0	0	0	0	0	0	0	0	0	0	0	0	0	0	0	0	0	0	0	0	0	0	0	0
C24	0	0	0	0	0	0	0	0	0	0	0	0	0	0	0	0	0	0	0	0	0	0	0	0	0	0	0	0	0	0	0	0
D01	74.8472	85.5139	51.7222	88.8889	66.7083	94.7917	53.25	62.7639	57.6667	86.0555	52.5833	64.1389	70.8333	40.6667	46.3055	87.9722	44.1805	68.2083	74.2361	65.375	100.875	42.6805	92.625	73.3611	92.4445	64.7778	88.2083	59.7361	68.5417	113.514	56.2917	68.0555
D02	0	0	0	0	0	0	0	0	0	0	0	0	0	0	0	0	0	0	0	0	0	0	0	0	0	0	0	0	0	0	0	0
D03	43.875	72	58.5833	96.7917	62.5833	76.6667	55.1667	43	93	63.8333	37.375	36.4167	53.875	57.5833	77.6667	51.5	69.5833	61.875	67.375	63.7917	57.5417	67.4167	66.25	67	77.5	76.6667	47.5833	54.4167	87.5417	91.0833	62.6667	72.7917
D04	0	0	0	0	0	0	0	0	0	0	0	0	0	0	0	0	0	0	0	0	0	0	0	0	0	0	0	0	0	0	0	0
D05	141.989	85.2954	120.136	93.4318	101.909	109.466	47.0341	99.8864	117.932	110.42	96.9886	123.193	109.443	117.33	124.659	95.2159	110.375	110.341	42.4659	124.307	108.023	170.591	88.0341	104.875	124.261	94.2841	98.2046	79.7841	145.307	110.545	109.989	148.739
D06	27.9464	58.6607	36.7857	53.2679	48.75	74.4107	9.125	59.7321	52.125	13.3571	41.4643	50.4643	1.80356	22.7857	63.125	55.4286	60.9286	57.6964	47.0893	60.0714	42.75	11.4286	49.0893	53.0179	57.7857	68.1607	59.0179	43.0893	60.3036	7.33929	39	67.3036
D07	22.5972	32.8889	20.8472	94.125	21.3611	41.8889	76.6945	60.4445	38.5833	16.75	39.875	31.875	37.5278	47.25	13.75	15.375	14.8333	73.8889	52.5972	18.5833	13.8195	36.3889	47.8889	55.7083	6.33331	16.0972	27.9167	3.26392	33.5695	6.30554	52.2361	41.9722
D08	0	0	0	0	0	0	0	0	0	0	0	0	0	0	0	0	0	0	0	0	0	0	0	0	0	0	0	0	0	0	0	0
D09	0	0	0	0	0	0	0	0	0	0	0	0	0	0	0	0	0	0	0	0	0	0	0	0	0	0	0	0	0	0	0	0
D10	0	0	0	0	0	0	0	0	0	0	0	0	0	0	0	0	0	0	0	0	0	0	0	0	0	0	0	0	0	0	0	0
D11	17.8917	42.8084	73.4334	8.77499	2.38333	7.70001	33.825	45.9167	7.53332	13.3083	38.225	4.65832	20.5667	71.5917	39.5333	12.2167	4.01666	31.6833	6.63333	21.075	7.60001	32.6583	15.9417	21.3	1.59168	54.25	53.85	10.7583	24.6917	5.59168	29.0667	19.1417
D12	0	0	0	0	0	0	0	0	0	0	0	0	0	0	0	0	0	0	0	0	0	0	0	0	0	0	0	0	0	0	0	0
D13	146.83	100.011	149.648	102.955	128.705	109.023	145.977	78.6591	111.761	122.159	73.3523	110.67	64.6704	66.0341	145.58	84.2386	76.2614	96.4659	55.6704	101.182	89.2386	31.3523	71.3523	82.375	117.17	105.875	167.58	131.852	79.8296	71.2954	89.2046	104.409
D14	120.875	181.375	149.625	146.125	145.125	163.5	157.125	121.125	143.5	139.125	160.625	116.375	158.25	173.25	134.75	162.875	143.625	112.125	166.75	168.625	126	148.875	132.875	117.875	150.625	137.625	138.625	143.625	128.125	142.625	143.5	119.25
D15	0	0	0	0	0	0	0	0	0	0	0	0	0	0	0	0	0	0	0	0	0	0	0	0	0	0	0	0	0	0	0	0
D16	103.175	111.95	169.975	112.35	112.65	139.1	66.15	112.425	97.075	68.15	99.25	142.775	59.725	82.8	59.45	105.575	103.3	72.55	99.875	115.1	115.75	170.825	150.4	139.525	118.575	124.475	141.525	94.375	111.3	104.475	82.25	98.675
D17	0	0	0	0	0	0	0	0	0	0	0	0	0	0	0	0	0	0	0	0	0	0	0	0	0	0	0	0	0	0	0	0
D18	0	0	0	0	0	0	0	0	0	0	0	0	0	0	0	0	0	0	0	0	0	0	0	0	0	0	0	0	0	0	0	0
D19	76.375	13.625	32.75	63.375	72.375	47	18.875	48.875	40.375	4.5	35.75	53.625	29.125	17.875	42.125	80.125	39.25	43.125	19.125	61.125	10	31.25	24.625	44	27.25	33.625	59.875	95.75	10.625	19.875	26.625	43.75
D20	0	0	0	0	0	0	0	0	0	0	0	0	0	0	0	0	0	0	0	0	0	0	0	0	0	0	0	0	0	0	0	0
D21	0	0	0	0	0	0	0	0	0	0	0	0	0	0	0	0	0	0	0	0	0	0	0	0	0	0	0	0	0	0	0	0
D22	0	0	0	0	0	0	0	0	0	0	0	0	0	0	0	0	0	0	0	0	0	0	0	0	0	0	0	0	0	0	0	0
D23	0	0	0	0	0	0	0	0	0	0	0	0	0	0	0	0	0	0	0	0	0	0	0	0	0	0	0	0	0	0	0	0
D24	0	0	0	0	0	0	0	0	0	0	0	0	0	0	0	0	0	0	0	0	0	0	0	0	0	0	0	0	0	0	0	0
E01	7.375	1.125	7.25	10.625	6.25	30.125	8.75	7.875	31	33.125	27	34.125	32.875	15.25	53.875	2.25	16	11.875	36.625	15.125	13.25	21.625	26.5	2.5	10	20.5	22.25	17.75	23.75	37.5	7.625	13.625
E02	0	0	0	0	0	0	0	0	0	0	0	0	0	0	0	0	0	0	0	0	0	0	0	0	0	0	0	0	0	0	0	0
E03	23.15	81.95	18.65	53.05	38.5833	77.1417	0.150024	8.74164	51.4833	73.7	5.80835	41.325	9.41669	5.81665	57.1334	49.45	5.65832	48.7584	51.825	23.9416	14.8333	40.1667	10.625	25.7	21.9083	76.675	37.9416	60.6166	39.5584	11.025	27.3917	74
E04	236.958	197.542	211.875	208.292	210.125	223.917	194.75	190.542	215.958	196.542	206.792	205.083	215.958	183.5	203.667	190.458	224.708	206.042	203.917	206.042	212.5	217.583	228.542	202.042	200.208	203.625	207.917	198.583	180.167	199.042	206.958	199.375
E05	173.577	45.1635	138.933	126.721	76.7596	44.0577	87.0673	92.7212	91.7019	91.8365	119.058	87.9808	89.7404	118.625	13.7308	134.99	117.298	102.077	74.0096	102.644	94.7212	116.404	78.2212	97.875	46.1442	107.471	112.663	83.4712	132.51	57.9038	41.2692	52.5865
E06	0	0	0	0	0	0	0	0	0	0	0	0	0	0	0	0	0	0	0	0	0	0	0	0	0	0	0	0	0	0	0	0
E07	8	10.875	3.08331	2.5	0.958313	4.20831	16.5833	28.75	21.625	3.29166	3.75	11.2083	24.9583	42.6667	3.20831	1.45831	9.20834	27.8333	20.9167	28.4167	17.375	4.625	7.125	23.3333	0.541687	1.91669	8.20834	12.2917	6.125	30.875	31.9583	19.2917
E08	85.9107	102.643	45.0179	101.607	100.268	83.7679	69.4107	84.2143	66.5714	70.4107	99.8036	76.9821	80.1786	79.9643	60.7321	75.3214	58.9464	105.089	67.5536	74.6786	17.9643	64.5	83.6607	90.3571	54.1964	70.1071	112.214	70.875	71.875	56.1786	107.857	71.7857
E09	39.125	39.125	16.125	16.5	111.75	4.875	18.5	54.875	30.75	19.5	85.75	32.75	11.75	17.75	12.75	5.25	38.625	25.75	5.875	3.125	61.25	14.25	27.875	12.5	33.5	20.375	48.375	3.75	142.875	16	24.25	19
E10	46.2273	84.7727	47.6364	65.3409	7.18182	59.8409	26	10.7159	70.2727	56.5682	69.7954	33.7841	62.8182	38.7841	21.625	49.1477	23.1591	103.409	40.3977	53.1818	5.375	29.2159	56.3864	1.2727	49.5114	26.3636	109.955	26.9318	36.4886	39.9659	24.75	70.8182
E11	435.667	441.583	427.667	434.25	436.167	439.333	437.25	432.917	435.25	433.833	441.167	431.5	436.833	444.25	427.083	430.333	424	432.25	433.833	426.333	436.25	436.75	436.083	430.75	437.083	439.5	441.667	439.833	431.667	439.833	436.25	439.75
E12	57.375	37.5	29.625	63.375	71.75	27.5	59.5	83.75	94.125	41.75	52.625	37.875	78.25	36.75	32.875	85.625	67.25	7	16	68.875	61.875	36.875	41.25	41.875	37.375	55.125	63.375	4.5	38.125	27.875	63.875	70.125
E13	0	0	0	0	0	0	0	0	0	0	0	0	0	0	0	0	0	0	0	0	0	0	0	0	0	0	0	0	0	0	0	0
E14	132.5	157.25	145.375	147.5	130.125	128.125	187.625	157.25	129.375	122.875	203.25	128.75	110.625	146.25	127	112.75	148.125	130.375	104.25	132	157.125	130.375	192.75	156.75	150.25	134.5	153.75	135.125	94.625	153.375	171.125	141.875
E15	59.7	17.425	37.85	80.95	40.15	40.325	36.95	57.075	36.925	73.95	33.875	31.4	55.025	28	22.8	25.9	28.675	33.325	45.2	38.55	46.65	36.65	56.3	53.725	67.775	78.6	60.875	36.3	52.875	46.85	76.275	35.95
E16	24.0917	34.025	0.625	25.5084	34.95	17.1166	37.075	55.375	9.38336	29.1417	13.3917	40.5417	28.525	46.5333	2.18335	40.2917	17.05	30.2667	39.4917	27.6166	24.5584	43.1917	47.8	79.7583	28.9167	34.6333	25.15	17.9083	39.2333	30.6417	3.51666	21.7167
E17	126.875	156.917	138.75	164.083	121.875	125.333	145.583	136.375	148.625	147.292	127.667	142.125	138.25	157.167	128.042	134.542	143.625	128.167	131.458	151.25	128.958	136.125	141.792	135.667	130.292	154.042	160.125	134.625	175.708	129.542	165.792	129.042
E18	66.9038	84.9712	63.8462	63.1154	66.6154	65.4327	71.9712	63.9231	71.6635	69.8558	91.0962	86.0096	70.7212	75.7212	53.8077	82.3654	71.9712	50.6346	82.6154	67.7885	112.99	71.7788	57.6346	68.7692	66.4519	55.0769	74.8558	55.1923	67.9423	51.0865	67.6827	78.0385
E19	15.0536	22.5893	66.9821	29.4643	58.4286	19.5179	38.1607	37.4464	48.125	10.5	38.2143	21.5357	19.75	29.1429	28.2143	43.8393	50.0179	15.8393	34.3036	13.2857	26.3571	41.5893	51.5357	42.0179	35.5714	22.4821	42.7679	50.5893	75.7321	32.6071	47.875	53.7321
E20	136.536	147.786	137.429	126.875	135.125	137.661	128.5	134.893	131.929	134.036	134.339	147.661	153.232	144.768	137.429	153.589	146.714	130.821	135.214	179.536	137.696	133.75	116.5	140.161	132.268	120.286	156.893	137.714	144.321	139.714	126.679	135.179
E21	0	0	0	0	0	0	0	0	0	0	0	0	0	0	0	0	0	0	0	0	0	0	0	0	0	0	0	0	0	0	0	0
E22	20.5865	19.8269	14.7211	24.5192	20.3269	9.74036	20.375	18.6346	17.4808	15.6731	17.6539	12.9904	18.3461	25.2692	14.0289	15.9423	21.0577	30.8269	20.7981	11.1827	19.1346	14.625	11.8269	17.6346	16.0961	19.9808	18.8269	17.6539	24.1731	27.3654	11.7692	15.3077
E23	0	0	0	0	0	0	0	0	0	0	0	0	0	0	0	0	0	0	0	0	0	0	0	0	0	0	0	0	0	0	0	0
E24	0	0	0	0	0	0	0	0	0	0	0	0	0	0	0	0	0	0	0	0	0	0	0	0	0	0	0	0	0	0	0	0
F01	3.39288	7.17859	15.7679	12.8036	19.4821	13.3929	63.4286	62.75	79.4286	20.3571	31.375	32.4107	14.0357	47.3929	38.4464	19.5536	60.875	79.4107	7.76788	24.4821	11.6429	0.535706	82.8036	14.4821	13.3929	8.80359	8.75	71.125	45.3393	26.4464	5.85712	12.8929
F02	0	0	0	0	0	0	0	0	0	0	0	0	0	0	0	0	0	0	0	0	0	0	0	0	0	0	0	0	0	0	0	0
F03	0	0	0	0	0	0	0	0	0	0	0	0	0	0	0	0	0	0	0	0	0	0	0	0	0	0	0	0	0	0	0	0
F04	93.875	105.375	105.25	88.375	89.875	82.75	91.625	94	118.25	92.75	81.875	81.125	102	59.875	94.625	101.75	105.375	82.75	88.375	107.875	116.25	95.875	118	78.625	106.625	113.75	146.25	119.5	84.5	62.125	111.875	90.5
F05	85.9821	23.2321	65.375	55.0893	57.5	52.3214	101.411	50.6071	76.0893	90.2143	57.5357	29.9107	49.7143	38.7679	71.5893	77.0179	20.3036	56.0179	67.4464	113.429	39.125	101.768	58.9464	41.0179	47.6964	64.5536	77.5714	65.3214	30.4643	57.5179	45.75	30.7321
F06	0	0	0	0	0	0	0	0	0	0	0	0	0	0	0	0	0	0	0	0	0	0	0	0	0	0	0	0	0	0	0	0
F07	49.6786	43.125	79.6071	75.9821	56.7321	41.5536	51.75	63.0536	71.875	62.8036	53.1964	73.5893	42.5714	45.7143	10.625	33.1607	47.4643	97.8571	70.875	49.0714	52.7321	62.5357	48.7679	62.8036	78.6429	59.6071	55.625	22.625	93.6607	58.1429	39.4286	40.625
F08	0	0	0	0	0	0	0	0	0	0	0	0	0	0	0	0	0	0	0	0	0	0	0	0	0	0	0	0	0	0	0	0
F09	195.188	205.5	197.562	200.938	184.75	186.438	207.25	188.5	157.125	197.312	182.875	207.875	213.188	218.25	187.625	204	182.938	200.5	207.062	186.625	189.938	199.75	170.375	180.812	201.375	186.438	207.625	193.562	266.688	203.625	211	203.188
F10	53.25	84.875	70.2917	26.0417	27.7083	58.5417	81.125	37.7083	67.0833	32.4583	61.4167	84.625	64.75	44.75	99.7083	54.9583	65.625	62.2917	71.2083	21.5833	80.125	78.375	10.4167	95.9167	50.7917	22.7083	76.4583	108.958	34.0417	54.375	66.5833	59.125
F11	29	27.4583	69.75	34.7917	25.3333	46.0833	35.5	40.7917	30.0417	46.7083	43.7917	28.5417	30.6667	37.3333	38.9583	26.9167	50.5	40.9583	23.0417	36.5417	28.2917	24.9583	36.5	51.4583	25.7917	47.3333	23.8333	48.125	51.2083	58.6667	59	29.5
F12	0	0	0	0	0	0	0	0	0	0	0	0	0	0	0	0	0	0	0	0	0	0	0	0	0	0	0	0	0	0	0	0
F13	189.097	217.264	196.639	209.625	155.875	187.958	185.833	241.417	159.944	173.472	202	211.417	195.819	195.736	140.417	194.278	199.042	136.514	194.653	203.264	176.056	176.986	190.972	176.028	155.528	181.917	199.042	196.75	188.681	200.722	153.653	186.958
F14	0	0	0	0	0	0	0	0	0	0	0	0	0	0	0	0	0	0	0	0	0	0	0	0	0	0	0	0	0	0	0	0
F15	12.375	29.25	5	11.875	15	33.25	6.875	28.875	61.125	4.375	23.875	16	49.625	16.5	17.75	29	10.5	10	50	44.375	29	97.125	7.5	33.375	62.625	45.5	17.375	18.125	4	3.25	25.375	25.875
F16	107.014	119.208	144.597	121.542	108.972	90.3611	129.806	140.972	125.75	136.431	135.875	144.528	123.444	113.778	119.694	97.8611	98.8611	142.931	121.111	123.167	136.639	130.722	99.3195	84.3889	107.667	120.986	98.6945	125.903	142.278	123.056	157.389	117.222
F17	0	0	0	0	0	0	0	0	0	0	0	0	0	0	0	0	0	0	0	0	0	0	0	0	0	0	0	0	0	0	0	0
F18	118.5	53.7083	114.25	90.5	120.875	116.75	142.292	106.875	107	86.4583	109.167	120.708	118.833	107.042	108.25	108	117.5	97.6667	123.083	154.25	128.542	98.25	75.125	89.5	110.333	133.917	100.375	115.667	116.042	97.6667	101.875	102.458
F19	65.15	9.15002	60.95	92.175	53.2	64.45	73.35	68.225	68.4	66.6	38.725	35.4	72.5	59.6	93.8	59.775	68.975	31.75	53.4	60.375	52.25	91.075	36.725	56.975	70.075	67.425	56.15	38.725	57.975	92.075	69.3	76.525
F20	16.25	23.8333	10.7083	17.5833	22.375	27.3333	22.9167	1.79169	51.3333	6.45831	17.875	22.0417	23.8333	20.1667	33.6667	8.70831	6.45831	19.9167	9.875	10.5417	13.125	34.5417	22.2917	26.5417	46.375	34.375	16.7083	3.45831	23.5	17.0833	7.58331	3.875
F21	0	0	0	0	0	0	0	0	0	0	0	0	0	0	0	0	0	0	0	0	0	0	0	0	0	0	0	0	0	0	0	0
F22	1.66345	1.7019	9.83655	0.115356	2.5481	7.5769	1.25964	5.5	1.0481	6.88464	5.625	3.48077	5.33655	8.05768	1.63464	3.35577	1.02887	0.423096	14.2596	1.28845	3.875	3.98077	11.2404	6.27887	5.25	5.77887	2.55768	10.0096	1.48077	0.576904	7.27887	4.05768
F23	0	0	0	0	0	0	0	0	0	0	0	0	0	0	0	0	0	0	0	0	0	0	0	0	0	0	0	0	0	0	0	0
F24	0	0	0	0	0	0	0	0	0	0	0	0	0	0	0	0	0	0	0	0	0	0	0	0	0	0	0	0	0	0	0	0
G01	0	0	0	0	0	0	0	0	0	0	0	0	0	0	0	0	0	0	0	0	0	0	0	0	0	0	0	0	0	0	0	0
G02	0	0	0	0	0	0	0	0	0	0	0	0	0	0	0	0	0	0	0	0	0	0	0	0	0	0	0	0	0	0	0	0
G03	0	0	0	0	0	0	0	0	0	0	0	0	0	0	0	0	0	0	0	0	0	0	0	0	0	0	0	0	0	0	0	0
G04	0	0	0	0	0	0	0	0	0	0	0	0	0	0	0	0	0	0	0	0	0	0	0	0	0	0	0	0	0	0	0	0
G05	0	0	0	0	0	0	0	0	0	0	0	0	0	0	0	0	0	0	0	0	0	0	0	0	0	0	0	0	0	0	0	0
G06	0	0	0	0	0	0	0	0	0	0	0	0	0	0	0	0	0	0	0	0	0	0	0	0	0	0	0	0	0	0	0	0
G07	18.2955	0.215881	31.875	14.5795	2.0227	11.9091	21.2045	32.6705	11.8295	3.84088	30.7386	37.0568	0.227295	4.53412	11.7386	30.8523	50.3296	14.8864	32.1477	5.42047	38.5	7.7273	5.88635	48.1023	19.4886	16.3409	46.1023	28.8068	25.7386	28.8636	19.25	14.8409
G08	186.9	184.95	192.45	196.875	173.325	215.925	165.5	192.975	156.7	165.075	165.625	164.625	183.175	164.875	141.925	138.15	169.675	186.225	156.15	160.1	191.4	145.55	160.1	174.675	165.675	158.9	155.125	194.4	177.35	172.825	170.225	212.675
G09	0	0	0	0	0	0	0	0	0	0	0	0	0	0	0	0	0	0	0	0	0	0	0	0	0	0	0	0	0	0	0	0
G10	3.64166	4.92499	18.7833	12.2416	38.8333	22.875	4.70001	6.02502	1.75	13.8583	26.4583	11.1417	6.5	18.9	24.3	6.91669	3.57501	13.4334	18.7083	8.80835	46.575	1.95001	24.4167	9	15.2333	12.8666	28.0833	34.4583	4.19165	29.9667	12.325	17.1667
G11	0	0	0	0	0	0	0	0	0	0	0	0	0	0	0	0	0	0	0	0	0	0	0	0	0	0	0	0	0	0	0	0
G12	0	0	0	0	0	0	0	0	0	0	0	0	0	0	0	0	0	0	0	0	0	0	0	0	0	0	0	0	0	0	0	0
G13	0	0	0	0	0	0	0	0	0	0	0	0	0	0	0	0	0	0	0	0	0	0	0	0	0	0	0	0	0	0	0	0
G14	0	0	0	0	0	0	0	0	0	0	0	0	0	0	0	0	0	0	0	0	0	0	0	0	0	0	0	0	0	0	0	0
G15	113	155.875	157.833	130	138.5	166.417	190.542	141.292	154.083	130.292	135.833	157.667	159.375	147.792	131	154.458	138.25	163.917	202.125	144.208	145.583	129.917	142.333	146.25	173.917	135.875	169.208	158.583	145.167	112.667	146	161.25
G16	21.9286	50.8214	19.9643	29.9107	4.73212	13.2143	12.6786	4.32141	10.6429	20.0179	44.4107	27.4464	13.9821	35.8571	18.8036	14.9107	8.19641	9.32141	9.33929	1.16071	14.875	27.7857	52.75	11.3929	20.625	13.4464	18.1429	24.9286	44.7143	10.1607	2.96429	18.9464
G17	67.25	67.4659	61.0454	83.2159	57.2046	52.5568	59.8977	73.5568	56.125	63.3977	62.6704	50.2273	68.7386	83.8182	80.2159	70.5341	58.625	36.4545	67.8068	76.375	31.9545	73.8182	59.7841	28.9659	39.7841	68.5	54.1704	74.8864	53.0568	44.5454	70.8636	70.375
G18	0	0	0	0	0	0	0	0	0	0	0	0	0	0	0	0	0	0	0	0	0	0	0	0	0	0	0	0	0	0	0	0
G19	128.635	107.308	87.0289	123.337	104.606	98.5	116.269	107.442	122.981	121.548	118.231	129.712	120.077	120.827	122.202	133.135	104.846	111.346	106.269	93.2308	125.135	130.067	123.279	134.038	111.587	108.048	119.731	136.481	112.981	115.51	130.231	96.7019
G20	0	0	0	0	0	0	0	0	0	0	0	0	0	0	0	0	0	0	0	0	0	0	0	0	0	0	0	0	0	0	0	0
G21	45.4546	68.6136	46.6591	52.5114	51.8409	69.125	45.9773	48.1704	57.0114	46.5909	74	72.4318	54.5568	62.125	44.8636	53.75	50.3864	44.6364	60.7727	51.9886	73.2841	56.6818	43.7954	74.2614	40.5114	65.7046	33.8296	43.1818	52.5796	68.6136	37.9432	46.6364
G22	0	0	0	0	0	0	0	0	0	0	0	0	0	0	0	0	0	0	0	0	0	0	0	0	0	0	0	0	0	0	0	0
G23	0	0	0	0	0	0	0	0	0	0	0	0	0	0	0	0	0	0	0	0	0	0	0	0	0	0	0	0	0	0	0	0
G24	0	0	0	0	0	0	0	0	0	0	0	0	0	0	0	0	0	0	0	0	0	0	0	0	0	0	0	0	0	0	0	0
H01	26.0673	38.5577	54.0481	44.8558	44.3558	57.7788	87.7596	74.9615	70.1731	23.5962	55.2981	71.2885	67.5096	40.4327	46.9423	42.1058	21.2212	41.2404	20.6346	74.0192	59.3077	68.6346	46.5	39.6827	2.18268	52.3558	63.4327	31.7981	39.0577	42.8846	29.5481	43.7404
H02	35.8333	20.0833	19.4583	16.4167	32.375	31.2083	21.7083	27.6667	28	22.6667	27.7083	41.4167	58.75	30.25	38.4167	39.25	28.7917	17.7083	35.0417	33.7083	28.9583	8.20831	34.6667	30.4583	18.1667	24.375	63.4167	9.75	23.0417	1.75	22.625	41.2917
H03	0	0	0	0	0	0	0	0	0	0	0	0	0	0	0	0	0	0	0	0	0	0	0	0	0	0	0	0	0	0	0	0
H04	33.75	54.55	61.45	69.375	7.40002	53.05	60.15	89.975	51.075	63.075	91.2	26.45	42.775	37.575	44.325	51	53.75	42.925	63.5	47.825	63.175	40.9	56.475	46.325	69.65	43	20.475	49.55	49.575	77.225	38.9	60.475
H05	0	0	0	0	0	0	0	0	0	0	0	0	0	0	0	0	0	0	0	0	0	0	0	0	0	0	0	0	0	0	0	0
H06	0	0	0	0	0	0	0	0	0	0	0	0	0	0	0	0	0	0	0	0	0	0	0	0	0	0	0	0	0	0	0	0
H07	46.8365	16.8173	25.25	32.7019	31.8942	48.1154	27.5289	31.9904	49.7019	58.4135	21.6635	27.3269	73.3077	14.8365	21.1827	24.7404	51.4519	33.5096	35.4135	30.0961	28.2596	26.2596	26.8846	38.4808	28.0096	44.5289	31.5673	23.2789	39.8558	59.9519	68.5962	58.5192
H08	0	0	0	0	0	0	0	0	0	0	0	0	0	0	0	0	0	0	0	0	0	0	0	0	0	0	0	0	0	0	0	0
H09	57.85	56.075	76.5	71.85	9.82501	66.825	84.525	48.2	79.7	72.8	77.775	48.975	56.025	49.825	63.8	63.525	78.375	70.225	66.625	71.8	48.225	76.225	65.35	62.15	90.5	101.675	76.325	67.5	55.225	90.275	80.15	80.4
H10	27.45	88.075	45.05	117.025	55.5	83.325	101.675	27.2	119.475	84.1	33.775	37.525	99.375	20.825	73.525	63.95	101.725	34.925	46.55	93.55	43.95	58.825	59.3	23.2	57.45	97.025	45.15	64.025	66.3	34.45	36.65	93.5
H11	181.75	125.375	103.375	104.75	153.5	101.875	233.625	123.125	105.25	113.75	120.125	115.625	145.75	129.625	139.125	171.25	126.25	181.875	105.25	102.5	155	142.125	95.5	168.625	154	189	112.625	131.5	172.625	114.625	162.125	107.25
H12	0	0	0	0	0	0	0	0	0	0	0	0	0	0	0	0	0	0	0	0	0	0	0	0	0	0	0	0	0	0	0	0
H13	0	0	0	0	0	0	0	0	0	0	0	0	0	0	0	0	0	0	0	0	0	0	0	0	0	0	0	0	0	0	0	0
H14	57.4167	53.5833	47.7917	22.5417	31.875	14.2917	27.6667	40.7917	40.1667	20.8333	30.9167	33.4583	30	54.0833	11.2917	8.79169	46.625	26.9167	35.5417	18.4583	75	47.4167	16.125	27.0833	27.125	6.08331	2.45831	15	50.4583	7.70831	17	42.9583
H15	123.773	104.886	120.159	93.5114	112.511	87.9091	83.7386	116.023	58.3295	37.8977	84.875	65.2273	43.9886	52.1818	33.3409	66.4886	47.2159	108	75.4091	105.364	88.375	84.7727	15.3409	38.8182	49.3182	104.477	58.3977	81.5568	95.2045	80.0227	54.7045	49.8523
H16	192.591	118.943	121.091	166.205	123.909	153.727	130.568	139.67	140.034	111.648	173.193	171.148	165.636	199.057	188.648	104.5	240.955	126.295	182.932	158.75	114.636	134.67	92.2955	171.818	115.318	174.966	161.795	143.068	176.67	156.398	192.136	158.023
H17	0	0	0	0	0	0	0	0	0	0	0	0	0	0	0	0	0	0	0	0	0	0	0	0	0	0	0	0	0	0	0	0
H18	10.0972	7.51389	55.4167	36.2361	36.4167	75.6667	28.5	31.2639	45.7222	25.5695	31.6667	25.6528	23.9167	14.8055	51.5555	41.5278	42.1528	12.4583	15.1667	21.6667	53.5833	48.875	41.9167	25.1805	59.0695	53.75	6.125	53.7222	30.0833	63.0695	39.0972	51.5555
H19	0	0	0	0	0	0	0	0	0	0	0	0	0	0	0	0	0	0	0	0	0	0	0	0	0	0	0	0	0	0	0	0
H20	0	0	0	0	0	0	0	0	0	0	0	0	0	0	0	0	0	0	0	0	0	0	0	0	0	0	0	0	0	0	0	0
H21	0	0	0	0	0	0	0	0	0	0	0	0	0	0	0	0	0	0	0	0	0	0	0	0	0	0	0	0	0	0	0	0
H22	0	0	0	0	0	0	0	0	0	0	0	0	0	0	0	0	0	0	0	0	0	0	0	0	0	0	0	0	0	0	0	0
H23	0	0	0	0	0	0	0	0	0	0	0	0	0	0	0	0	0	0	0	0	0	0	0	0	0	0	0	0	0	0	0	0
H24	0	0	0	0	0	0	0	0	0	0	0	0	0	0	0	0	0	0	0	0	0	0	0	0	0	0	0	0	0	0	0	0
I01	0	0	0	0	0	0	0	0	0	0	0	0	0	0	0	0	0	0	0	0	0	0	0	0	0	0	0	0	0	0	0	0
I02	128	126.375	70.875	151	110.5	84.25	108.125	114.5	115.375	73.5	118.375	108	127	103.875	117.375	138.5	113	110.25	109.5	110.875	110.375	135	137.5	113.25	138.5	124.375	126.25	104.5	115.25	112.375	105.75	70
I03	9.625	13.75	47	12.25	24.5	40.125	24.5	5.875	10.25	33.75	9.375	0.5	1.75	8.75	46.25	21.125	29.75	62.375	27	4.5	7.5	9.375	7.75	36.5	19.375	43	47.75	6.5	35	60.75	9.75	10.875
I04	0	0	0	0	0	0	0	0	0	0	0	0	0	0	0	0	0	0	0	0	0	0	0	0	0	0	0	0	0	0	0	0
I05	0.40387	61.7212	86.8846	33.2981	41.3077	58.8173	51.2885	57.3365	112.788	52.0962	23.7211	100.808	57.5865	50.4135	43.1442	38.6538	40.6827	30.2596	148.106	93.0385	73.3654	43.1923	35.0481	52.4135	40.6346	51.2692	48.375	26.6346	7.36536	50.6346	63.0096	6.48077
I06	61.5	87.9583	65.1667	55.2083	46.75	57.5417	68.25	70.4167	60.5833	51.9583	67.7917	65.9583	45.3333	84.0833	80.2083	59.7083	60.1667	45.1667	76.9583	82.625	31.75	52.125	77.3333	85.7917	56.25	64.2083	60.3333	103.5	44.625	40.4167	73.9583	86.5833
I07	34	59.625	64.5	30.375	42	89.5	75.25	41.125	24	99	53.75	42.25	49.375	65.875	57.375	38.25	48.25	66.25	73.125	47.375	39.625	40	48.75	48.75	48.25	50.875	39.875	3	11	35.125	48	69.75
I08	41.6786	46.6786	33.9464	19.9464	27.1786	4.05359	7.23212	25.5	33.2857	19.5714	45.1964	26.9286	16.1429	22.6786	26.2143	3.66071	12.8393	28.8393	64.9821	94	37.3214	29.3036	29.3929	28.5536	34.7143	2.39288	39.7143	24.1786	35.4643	59.2321	31.5714	14.6607
I09	34.2386	44.3296	12.1591	48.2841	50.3182	6.57953	21.875	20.6477	89.5341	118.034	5.54547	2.63635	54.2046	45.5454	53.2727	80.5341	45.3296	82.0341	53.7159	88.3409	85.8636	49.8296	46.4773	28.0682	68.2614	24.3182	75.5227	110.409	28.7955	31.7614	9.46588	63.6023
I10	74.475	81.425	75	33.175	77.125	88.775	132.675	115.175	103.7	76.6	99.075	99.075	118.7	112.275	86.55	78.025	53.15	99.25	126.375	56.15	56.775	31.725	109.85	46.325	48.15	120.975	97.975	68	58.3	73.075	67.275	66.15
I11	51.5625	43.875	31.8125	44.1875	32.5	35.9375	62.875	45.9375	29.4375	38.25	45.8125	79.5625	62.4375	38	67.6875	46.125	30.4375	55.125	83.625	68.25	72.6875	59.8125	55.25	61.5	27.875	41.25	23.25	50.8125	50.9375	48	25.3125	40.625
I12	57.875	33.75	42.5	33.5	18.75	50.25	61.75	40.5	63	36.25	72.75	69.875	87.875	46.375	64.125	87.25	55.5	51.875	55.625	64.25	83.25	34.125	51.75	52.125	72.5	39.375	47.875	97	45.625	56.625	30.25	33
I13	0	0	0	0	0	0	0	0	0	0	0	0	0	0	0	0	0	0	0	0	0	0	0	0	0	0	0	0	0	0	0	0
I14	142.943	141.364	136.318	139.932	138.386	140.943	149.682	138.739	131.159	127.989	140.091	127.852	130.625	133.352	136.489	134.205	136.455	133.409	133.318	139.5	134.682	135.602	129.625	137.727	130.739	135.295	130.602	134.568	131.864	136.557	130.636	131.284
I15	0	0	0	0	0	0	0	0	0	0	0	0	0	0	0	0	0	0	0	0	0	0	0	0	0	0	0	0	0	0	0	0
I16	0	0	0	0	0	0	0	0	0	0	0	0	0	0	0	0	0	0	0	0	0	0	0	0	0	0	0	0	0	0	0	0
I17	5.70831	61.125	21.875	26.125	6.33331	38.2083	51.0833	23.5	5.16669	34.75	27.7917	0.625	41.7917	63.8333	10.9583	22.375	9.04169	28.5417	4.25	1.20831	27.9583	1.875	24.7917	14.0417	21.25	60.875	15	9.125	45.6667	36.7083	20.0833	63.7083
I18	0	0	0	0	0	0	0	0	0	0	0	0	0	0	0	0	0	0	0	0	0	0	0	0	0	0	0	0	0	0	0	0
I19	0	0	0	0	0	0	0	0	0	0	0	0	0	0	0	0	0	0	0	0	0	0	0	0	0	0	0	0	0	0	0	0
I20	0	0	0	0	0	0	0	0	0	0	0	0	0	0	0	0	0	0	0	0	0	0	0	0	0	0	0	0	0	0	0	0
I21	0	0	0	0	0	0	0	0	0	0	0	0	0	0	0	0	0	0	0	0	0	0	0	0	0	0	0	0	0	0	0	0
I22	0	0	0	0	0	0	0	0	0	0	0	0	0	0	0	0	0	0	0	0	0	0	0	0	0	0	0	0	0	0	0	0
I23	0	0	0	0	0	0	0	0	0	0	0	0	0	0	0	0	0	0	0	0	0	0	0	0	0	0	0	0	0	0	0	0
I24	0	0	0	0	0	0	0	0	0	0	0	0	0	0	0	0	0	0	0	0	0	0	0	0	0	0	0	0	0	0	0	0
J01	80.75	82.25	7.75	26.625	96.5	20.5	28.5	108.875	54.625	51.125	13.75	15	88.75	56.25	95	132.625	107.25	91.75	56.875	132.875	110	133.125	19.5	72.25	78.75	86.625	93.5	78.125	79.25	70.25	54.5	108.625
J02	0	0	0	0	0	0	0	0	0	0	0	0	0	0	0	0	0	0	0	0	0	0	0	0	0	0	0	0	0	0	0	0
J03	125.4	103.825	128.15	114.025	128.15	138.425	151.725	116.9	119.1	118.125	110.25	59.125	86.55	78.05	92.05	124.875	120.3	124.775	72.825	141.65	158.8	96.125	90.625	77.825	79.1	100.425	134	73.925	82.075	98.275	133.075	103.075
J04	0	0	0	0	0	0	0	0	0	0	0	0	0	0	0	0	0	0	0	0	0	0	0	0	0	0	0	0	0	0	0	0
J05	121.25	120.825	170.35	149.1	123.325	154.925	126.75	96.625	109.325	123.9	114.95	132.425	126.275	121.375	160.725	104.475	115.825	151.4	110.2	128.075	144.875	104.75	147.8	88.5	131.75	123.625	96.525	105.875	123.475	151.4	108.825	124.675
J06	553.625	552	555	554.875	557.375	551.5	552.375	557.25	554.625	558.5	559.875	554.625	556.125	547.625	554	551.625	551.625	550.125	556.125	553.25	560.625	555	554.75	554	549.125	555.75	557.375	564.375	553.625	558	552.375	558.625
J07	63.1705	6.04544	32.2159	57.6023	15.1364	44.3636	12.6136	68.9773	3.48865	14.9091	34.7614	11.8068	52.8295	1.15909	39.9318	59.5682	116.25	67.3068	39.7386	61.2159	5.09091	45.7045	88.0341	83.9318	67.125	86.5795	23.9773	77.6136	1.90909	34.9205	39.3864	54.7045
J08	0	0	0	0	0	0	0	0	0	0	0	0	0	0	0	0	0	0	0	0	0	0	0	0	0	0	0	0	0	0	0	0
J09	21.7833	4.90002	13.45	24.825	2.25	0.950012	6.00836	11.5584	30.925	1.47498	0.366638	22.0417	25.7	44.35	37.2333	17.5917	30.725	35.6417	9.18335	41.4	25.7917	1.68335	16.9167	2.78332	24.7333	34.0084	20.5584	19.9833	21.7833	3.49164	29.7167	6.95001
J10	11	35.25	33.875	28	13.75	42.5	51.375	65.25	17.5	7.5	29.375	11.25	10.625	2	11.375	29.5	74.5	7.125	2.5	52.125	25	46.625	35.75	77.25	6.125	49.125	27.25	23.125	30.875	57.75	29.375	24.625
J11	13.8036	25.1429	32.7321	9.5	10.8571	30.2143	20.2679	8.91071	61.0893	51.9464	24.25	1.5	29.6786	9.08929	26.3214	21.2679	19.7321	25.375	5.375	5.35712	1.125	21.8393	6.19641	28	11.0179	27	3.42859	31.375	24.8214	20.6964	2.10712	0.732117
J12	101.864	37.3977	92.3864	126.182	106.75	65.0341	35.5909	95.9773	59.0568	59.9432	33.0114	20.5455	73.3523	109.443	53.5227	79.6818	40.2955	127.557	73.5114	56.625	58.6818	81.4318	66.0341	81.6136	98.7273	69.5341	46.1023	65.6704	56.4773	60.4432	66.9318	101.364
J13	24.25	34.75	4	59.625	4.875	28.5	61	43	32.375	3.375	17.75	3	21.375	37.5	16.5	19.375	29.375	35.125	40.125	26.75	15.875	4.875	32.125	11.375	20.5	44	20.75	7.25	4.25	13.75	38.125	9.75
J14	32.5833	98.8333	50.125	141.417	57.4583	58.0833	106.542	69.375	75.4583	39.9583	69.4583	66.9583	60.25	86.5833	76.2083	119.708	72.125	93.8333	59.375	84.4167	70.375	110.167	88.0417	32.875	101.125	79.125	98.5	57.125	22.75	55.5417	89.4167	32.3333
J15	0	0	0	0	0	0	0	0	0	0	0	0	0	0	0	0	0	0	0	0	0	0	0	0	0	0	0	0	0	0	0	0
J16	0	0	0	0	0	0	0	0	0	0	0	0	0	0	0	0	0	0	0	0	0	0	0	0	0	0	0	0	0	0	0	0
J17	0	0	0	0	0	0	0	0	0	0	0	0	0	0	0	0	0	0	0	0	0	0	0	0	0	0	0	0	0	0	0	0
J18	13.6827	34.1154	22.2885	19.5673	6.77887	22.9711	34.6346	10.1923	30.6154	32.7404	18.5192	17.4135	26.0673	1.1731	32.875	34.8558	42.3077	31.0289	15.1154	63.2404	25.0865	31.4039	50.9327	16.0289	36.1827	8.6731	13.4808	19.9615	0.375	29.2211	23.9519	27.6635
J19	8.375	57.8	44.45	71.75	60.825	58.925	55.575	46.025	3	26.275	49.7	58.85	64.725	74.825	58.6	34.175	66.025	51.775	39.125	18.1	44.7	72.675	30.8	42.2	49.4	69.575	35.525	36.4	11	89.325	38.8	60.675
J20	27.575	2.625	0.924988	12.175	12.7	1.375	10.45	2.90002	17.175	24.25	1.65002	36.55	27.125	3.15002	47.275	14.625	10.525	30.3	9.17499	4.29999	4.67499	21	14.525	12.05	2.79999	1.40002	6.57501	26.85	15.425	7.625	10.6	20.2
J21	53.5961	45.3173	44.9808	33.0673	42	42.2019	52.3173	48.5289	47.1635	24.5577	39.2789	49.375	50.3558	47.9231	44.5	21.0673	44.7404	37.1923	46.25	46.4423	42.0192	60.8173	14.7596	41.9519	55.2596	27.5673	50.1058	50.8558	36.1923	47.7211	44.9231	46.8461
J22	0	0	0	0	0	0	0	0	0	0	0	0	0	0	0	0	0	0	0	0	0	0	0	0	0	0	0	0	0	0	0	0
J23	0	0	0	0	0	0	0	0	0	0	0	0	0	0	0	0	0	0	0	0	0	0	0	0	0	0	0	0	0	0	0	0
J24	0	0	0	0	0	0	0	0	0	0	0	0	0	0	0	0	0	0	0	0	0	0	0	0	0	0	0	0	0	0	0	0
K01	98.4107	82.9107	51.1429	167.036	82.5	66.3214	75.5893	85.9821	88.1964	105.089	64.3571	88.875	104.304	36.6429	65.7857	16.4286	46.0893	76.9643	73.0536	78.25	78.375	47.9464	93.9286	58.875	99.4107	88.3393	18.9107	94.2857	39.1071	91.625	78.5179	45.5357
K02	2.73077	5.97113	11.4904	35.6442	3.9231	5.31732	39.8654	17.4135	15.5385	7.38464	7.94232	23.4808	45.1058	87.25	2.96155	25.6058	8.40387	2.4519	33.9231	16.9423	17.9135	17.25	30.125	19.7885	8.96155	12.5	24.4231	14.2308	58.9519	9.63464	26.1346	27.8077
K03	37.125	59.875	53.25	6.125	34.5	59.25	33.5	80.625	71.5	39.5	28.75	21.25	33.375	17.125	102.5	11.5	24.25	58.5	40	31.75	46.125	37.375	12.25	20.5	57.625	26.25	17.625	26.75	71.25	95.75	24.25	64.375
K04	0	0	0	0	0	0	0	0	0	0	0	0	0	0	0	0	0	0	0	0	0	0	0	0	0	0	0	0	0	0	0	0
K05	0	0	0	0	0	0	0	0	0	0	0	0	0	0	0	0	0	0	0	0	0	0	0	0	0	0	0	0	0	0	0	0
K06	4.875	8.125	55.75	46.75	23.25	20.5	18.25	47.625	21.375	65.625	39.75	39.25	0.75	22	20.75	43.625	6.375	8.625	38.875	58.25	11.125	99.125	37.5	36.375	3.5	72.375	61.375	56.875	179.875	25.25	11	1.5
K07	23.8333	9.95831	27.4167	48.4583	15.4167	3.625	17.7917	5.29169	13.7083	45.5417	2.04169	42.9583	24.5417	6.75	33.4583	31.5417	16.75	31.625	24.7083	23.375	21.125	13.125	4.875	10.3333	54.4583	13.7083	21.875	9.875	33.3333	35.0833	35.0417	62.8333
K08	0	0	0	0	0	0	0	0	0	0	0	0	0	0	0	0	0	0	0	0	0	0	0	0	0	0	0	0	0	0	0	0
K09	135.975	135.6	107.15	87.125	124.375	137.1	127.7	110.075	127.95	100.15	128.875	106.6	135.175	67.85	152.15	125.55	129.6	120.85	119.35	179.875	105.4	140.55	165.075	150.175	100.95	134.65	112.25	101.55	142.85	138.4	162.55	138.35
K10	0	0	0	0	0	0	0	0	0	0	0	0	0	0	0	0	0	0	0	0	0	0	0	0	0	0	0	0	0	0	0	0
K11	23.625	64.5	17.75	15.375	35.375	8.125	18.625	55.25	36	8.625	1.375	10	45.625	38.625	1.625	15.625	63.125	55.375	20.625	37.75	62.5	28	1.5	25.75	14.75	20	36.625	10.625	25.5	58.875	40.125	24.375
K12	4.25	2.875	53.5	5	45.75	17.625	1.625	81.875	19.75	13.375	11.25	26.375	17.25	10	45.875	9	16.625	6.25	16.5	2.5	18.75	23	5.125	13	17.5	18.875	31	23.625	3.875	23.125	7.75	11.125
K13	562.444	568.778	562	513.778	515.556	536.667	533.778	561.111	547.889	545.333	550.111	537.889	523.556	472.778	547.778	560.556	552.667	528.444	540	469.556	539.556	512.222	614.222	526.778	526.889	525.667	541.556	535.667	481.333	542.444	535	562.444
K14	122.903	97.9583	118.931	137.306	175.222	154.861	150.917	98.1528	159.278	202.597	120.792	138.625	72.9722	207.931	184.792	119.083	189.069	137.875	164.431	156.111	105.097	164.222	139.819	107.528	144.472	154.639	106.514	153.958	156.958	161.917	179.681	140.819
K15	74.625	66.625	131.75	101.75	99.125	108.25	114	124.25	92.5	80.125	93.25	112.875	81.625	120.75	109.125	83.25	106.25	121.625	137.5	102.375	79.5	75	81	106.625	93.375	117.125	129	86	78.625	82.75	139.5	79.625
K16	33.125	2.625	27.875	55	2.375	0.125	34.75	28.75	7.875	15.75	82.25	9.625	7	31.75	10.125	19.875	58.5	14.375	49.75	25.375	13.75	10.875	7	36.25	47.375	24.875	15.125	10.875	11.5	1.125	38.375	19.375
K17	0	0	0	0	0	0	0	0	0	0	0	0	0	0	0	0	0	0	0	0	0	0	0	0	0	0	0	0	0	0	0	0
K18	81.375	72.625	63.25	71.375	67.375	82.25	81.5	70.5	79.125	61.25	71.875	74.5	70.625	61.5	68.875	75.625	71.625	70.25	73.25	78.375	61	65.375	69.125	69.375	74.375	82.25	59.875	80.875	68.625	77.125	75	73.75
K19	130.375	56.875	51.125	51.875	64.5	50.25	52.625	65.625	122.375	74.125	64.5	50.625	129	60.875	98.125	40.75	69.75	53.5	68.5	61.75	51	76	60.75	73.75	19.25	79.25	61.375	80.25	100.875	70.625	54.25	121.125
K20	73.5555	95.6528	72.5695	79.1111	90.4722	76.8889	63.2361	87.1667	89.1945	99.3333	32.8611	79.9445	92.5139	41.2083	60.0695	77.6805	26.6805	92.0278	80.9305	94.4167	39.9305	72.5555	40.125	114.417	81.5139	87.5833	113.806	66.2222	88.4583	96.3195	80.3472	62.8055
K21	0	0	0	0	0	0	0	0	0	0	0	0	0	0	0	0	0	0	0	0	0	0	0	0	0	0	0	0	0	0	0	0
K22	18.8636	37.3409	24.9205	13.4659	14.9886	19.8182	17.4091	34.3636	14.7045	21.9886	17.2614	45.2955	1.53412	21.7841	33.7841	22.125	19.875	38.6364	17.3068	33.7614	17.7955	30.8636	23.6932	16.2386	11.4432	23.6023	26.5909	63.8182	4.875	17.0795	30.1932	28.2841
K23	0	0	0	0	0	0	0	0	0	0	0	0	0	0	0	0	0	0	0	0	0	0	0	0	0	0	0	0	0	0	0	0
K24	0	0	0	0	0	0	0	0	0	0	0	0	0	0	0	0	0	0	0	0	0	0	0	0	0	0	0	0	0	0	0	0
L01	0	0	0	0	0	0	0	0	0	0	0	0	0	0	0	0	0	0	0	0	0	0	0	0	0	0	0	0	0	0	0	0
L02	63.25	17.25	44.375	66.75	37.25	41.5	86.5	68.375	38.75	47.625	60.375	52.75	112.25	60.375	51	11.75	39.875	57.5	38.125	39.125	65.75	30.875	61	0.5	40.875	33.25	13.875	29.75	66.75	45.25	26	41.375
L03	0	0	0	0	0	0	0	0	0	0	0	0	0	0	0	0	0	0	0	0	0	0	0	0	0	0	0	0	0	0	0	0
L04	0	0	0	0	0	0	0	0	0	0	0	0	0	0	0	0	0	0	0	0	0	0	0	0	0	0	0	0	0	0	0	0
L05	54.625	9.375	65.75	68.75	13.375	3.625	18.25	24.25	49	42.125	44.625	19.375	14.25	6.75	2.5	1.375	68.25	3.375	10	33.875	18.5	8.375	17.625	35.875	26.375	13.75	32.875	38.75	31.5	9.375	10.75	58.75
L06	233.75	246.558	228.158	220.742	212.683	217.925	233.033	219.258	234.5	214.292	222.225	241.35	230.433	221.45	207.367	234.608	222.575	211.925	212.9	224.542	215.308	245.925	228.267	216.458	226.083	226.7	221.625	207.775	235.6	247.575	223.075	231.075
L07	10.625	56.05	2.34998	2.47498	30.6	33.075	60.25	4.77502	0.049988	23.925	40.825	3.17499	23.95	20.725	42.55	18.175	13.35	52.775	7.29999	8.57501	8.09998	81.725	1.59998	14.6	12.625	20.8	29.1	27.075	29.15	11	17.625	11.25
L08	276.577	282.808	299.317	340.702	263.673	280.067	299.99	217.721	294.5	307.221	282.25	285.433	291.654	317.654	328.692	275.067	325.433	290.087	282.827	289.837	294.615	309.731	344.875	287.154	265.212	270.038	289.308	311.606	288.308	284.24	294.173	281.702
L09	0	0	0	0	0	0	0	0	0	0	0	0	0	0	0	0	0	0	0	0	0	0	0	0	0	0	0	0	0	0	0	0
L10	0	0	0	0	0	0	0	0	0	0	0	0	0	0	0	0	0	0	0	0	0	0	0	0	0	0	0	0	0	0	0	0
L11	40.5577	34.0577	12.6635	43.5289	49.4904	13.4135	21.6058	18.7885	11.9519	18.7692	29.2019	12.7692	17.1731	17.1154	11.5	57.7885	28.8654	20.7019	28.7115	7.2981	24.3173	29.5673	10.3846	44.2019	7.1731	26.625	19.5385	32.4615	40.5481	19.3365	22.4808	2.4519
L12	128.9	141.675	132.975	69.075	89.575	145.8	110.825	123.85	107.525	154.575	142.775	137.3	87.65	106.675	81.7	120.325	132.475	144.075	139.45	107.575	122.45	121.275	72.05	119.225	185.025	119.775	126.75	116.775	131.2	86.95	103.575	110.8
L13	0	0	0	0	0	0	0	0	0	0	0	0	0	0	0	0	0	0	0	0	0	0	0	0	0	0	0	0	0	0	0	0
L14	99.8523	42.6364	54.6136	75.0796	100.648	58.7159	90.625	95.2614	88.9091	99.1364	116.375	81.8296	107.136	96.2159	91.1364	74.5227	110.364	104.614	89	75.6364	63.1023	67.5227	110.148	85.6818	115.864	93.1364	45.4659	95.9432	81.125	45.3523	101.045	64.8295
L15	95.5893	50.8036	58.1071	69.8571	62.3214	32.2321	50.8929	48.8929	15.0714	76.2679	59	52.1786	18.9286	0.696411	118.214	4.35712	62.0536	21.9107	48.9286	85.0714	8.42859	38.375	26.4286	42.0357	6.19641	44.7679	70.6607	17.3036	30.7857	41.875	16.0714	97.4643
L16	47.1	52.675	73.05	26.225	56.025	61.475	36.4	106.075	43.65	66.625	63.2	57.075	50.9	91.025	52.4	66.375	51.425	25.775	42.575	82.475	44.325	49.1	57.45	64.35	28.725	44.25	76.175	29.625	71.625	41.2	48.975	50.425
L17	2.25	8.75	8.25	37	27.625	10.125	19.125	15.125	13.75	23.75	17.375	26.125	23.625	7.875	28.875	12.25	18.125	15.125	99.25	13.625	11.375	31.625	5.625	7.625	8	0.25	77.125	35.75	2.25	21.625	19.75	1.25
L18	0	0	0	0	0	0	0	0	0	0	0	0	0	0	0	0	0	0	0	0	0	0	0	0	0	0	0	0	0	0	0	0
L19	0	0	0	0	0	0	0	0	0	0	0	0	0	0	0	0	0	0	0	0	0	0	0	0	0	0	0	0	0	0	0	0
L20	11.6964	14.7679	6.75	44.1429	17.8393	23.0714	34.3214	19.4643	32.6071	62.4643	21.4286	0.357117	19.625	20.5714	21.3036	5.125	13.4107	25.9643	32.625	18	33.0179	43.0536	20.5536	36.6071	29.0536	4.17859	9.55359	21.9643	14.9643	52.2857	14.2143	73.9821
L21	16.8461	23.9423	18.6442	17.9231	8.5769	19.4039	9.10577	14.8942	15.2115	8.9519	8.3269	25.8365	18.9808	16.7789	7.8269	24.3077	14.3942	27.7692	11.6346	11.7596	12.1154	13.9423	15.7981	14.4135	23.7596	9.85577	15.1635	22.4423	18.1731	11.1539	22.0385	15.1635
L22	0	0	0	0	0	0	0	0	0	0	0	0	0	0	0	0	0	0	0	0	0	0	0	0	0	0	0	0	0	0	0	0
L23	0	0	0	0	0	0	0	0	0	0	0	0	0	0	0	0	0	0	0	0	0	0	0	0	0	0	0	0	0	0	0	0
L24	0	0	0	0	0	0	0	0	0	0	0	0	0	0	0	0	0	0	0	0	0	0	0	0	0	0	0	0	0	0	0	0
M01	77.1731	57.3942	96.8654	46.4231	77.0673	40.6058	2.91345	88.2788	95.9615	122.731	128.846	75.7789	37.5192	97.3558	43.1154	48.2115	66.9135	65.9808	1.46155	39.3173	93.7404	111.712	3.3269	70.0192	41.0577	113.26	83.8846	34.5481	109.587	79.3942	48.8461	125.75
M02	74.35	59.4	37.6	62.925	37.95	59.3	93.2	39.9	99.05	66.225	86.55	61.9	72.725	63.225	68.525	47.7	16.475	66.975	70.275	89.675	77.85	59.425	77.95	55.45	67.05	76.725	29.05	26.425	17.425	50.775	65.225	73.125
M03	41.25	77.3571	42.8036	51.0536	42	52.1071	48.75	24.5714	58.7679	59.3036	21.7857	38.1786	61.3571	53.2679	62.1071	77.125	51.625	34.5714	65.375	54.8036	68.4107	71.1429	43.1429	19.5357	52.6429	45.1607	59.5536	61.3571	62.4107	34.25	62.2679	100.607
M04	11.65	0.599976	12.1	33.35	19.4	30.725	8.125	21.975	18.725	30.475	36.7	30.25	17.675	14.15	26.425	12.8	42.2	26.1	24.9	20.425	52.075	37.95	3.34998	44.85	16.95	4.04999	48.475	31.525	14.3	51.15	42.125	10.625
M05	88.3195	29.4305	98.8055	56.3055	51.6667	92.4583	83.6111	70.7083	71.0972	86.0139	67.5	100.597	20.4583	67.625	129.347	100.542	46.0555	54.7917	0.819458	104.292	87.8055	106.431	27.8472	90.5	13.9445	73.8611	67.2083	84.5417	38.8055	67.8195	37.3333	88.4445
M06	0	0	0	0	0	0	0	0	0	0	0	0	0	0	0	0	0	0	0	0	0	0	0	0	0	0	0	0	0	0	0	0
M07	15.95	88.75	63.975	118.95	76.325	122.675	39.775	117.325	108.2	29.125	103.25	75.875	65.225	46.55	37.925	27.25	115.85	55.875	71.3	84.725	82.325	58.05	75.75	143.775	48.975	91.975	82.1	81.25	113.525	80.725	106.95	50.45
M08	78.0289	83.8461	78.6827	78.3558	70.6058	97.5288	110.327	71.5865	75.0096	75.0961	81.3942	63.5289	56.5481	79.9135	97.0673	91.2596	81.1539	90.4423	109.644	72.5289	83.0385	110.317	66.2981	68.8846	62.9135	82.8558	74.0673	46.125	81.6346	82.7211	75.0481	96.5385
M09	86.95	75.55	82	62.25	29.85	102.55	91.625	76.8	59.75	111.35	84.675	78.1	59.375	55.75	32.45	89.625	81.225	19.875	86.425	105.95	64.325	107.85	33.325	51.25	84.3	86.3	112.025	103.7	61.325	77.95	0.474976	89.075
M10	125.25	127.389	181.569	172.375	120.028	73.7778	166.542	131.889	169.875	94.5555	159.181	175.681	170.681	144.944	109	132.361	153.875	126.458	120.278	153.569	161.444	153.569	120.306	171.222	89.6945	158.819	180.708	182.139	141.222	129.292	137.514	137
M11	0	0	0	0	0	0	0	0	0	0	0	0	0	0	0	0	0	0	0	0	0	0	0	0	0	0	0	0	0	0	0	0
M12	0	0	0	0	0	0	0	0	0	0	0	0	0	0	0	0	0	0	0	0	0	0	0	0	0	0	0	0	0	0	0	0
M13	54.9412	58.0147	46.7206	67.6103	60.6397	70.1765	65	48.3162	67.3162	104.603	47.9632	40.6544	9.38971	70.8162	53.375	52.8456	56.2794	45.0147	46.8676	54.9412	64.7721	56.6618	42.0294	60.5515	77.3015	97.3603	62.9044	75.3529	9.92645	72	73.5368	35.7573
M14	93.6667	64.9167	46	46.9583	48.4583	57	60.25	45.2917	85.125	46.8333	114.833	52.2917	39.375	71.6667	66.0833	50.3333	58.7917	46.625	69.9167	121	63.4167	65.7917	19.5417	73.625	75.4583	48.5	61.9583	81.4583	39.4583	35.7083	54.0833	71.625
M15	29.9583	57.4167	37.2917	65.8333	51.2917	24.9167	42.125	71.8333	0.333313	32.9583	70.7917	50.1667	40.2083	35.5417	26.5	16.5	49.9583	100.125	43.25	38.75	53.375	115.583	33.9167	18.4167	86.7917	44	21.7917	44.875	31.5833	12.625	2.75	49.75
M16	35.3365	30.4519	36.2981	29.3654	32.0577	37.5577	17.9519	36.1346	0.759644	26.2211	14.3173	33.2308	10.625	29.0096	5.13464	32.1346	21.4039	8.03845	37.1539	18.1442	6.09613	24.8942	20.1539	46.7596	39.875	27.1731	17.7211	48.7885	61.9808	16.3269	48.7115	19.7692
M17	0	0	0	0	0	0	0	0	0	0	0	0	0	0	0	0	0	0	0	0	0	0	0	0	0	0	0	0	0	0	0	0
M18	0	0	0	0	0	0	0	0	0	0	0	0	0	0	0	0	0	0	0	0	0	0	0	0	0	0	0	0	0	0	0	0
M19	0	0	0	0	0	0	0	0	0	0	0	0	0	0	0	0	0	0	0	0	0	0	0	0	0	0	0	0	0	0	0	0
M20	27.6607	68.5714	48.8393	52.0357	91.4286	56.9286	51.8393	45.8393	63.4643	48.0893	61.8571	67.8214	52.1786	69.375	81.3214	43.4286	64.4821	54.0357	35.2321	79.4821	95.0714	66.875	77	61.25	57.4286	68.1429	41.0893	62.8214	57.1786	61.4464	65.0714	40.6607
M21	0	0	0	0	0	0	0	0	0	0	0	0	0	0	0	0	0	0	0	0	0	0	0	0	0	0	0	0	0	0	0	0
M22	74.125	69	80.875	77.5	72	94.5	79.125	67.5	80.125	81.625	78.125	80.125	84.75	82	72.75	95.5	75.125	70.875	66.375	72.25	79	77.875	76.125	74.375	71.25	73.125	81.5	82.875	75.5	77.5	72.75	69.125
M23	0	0	0	0	0	0	0	0	0	0	0	0	0	0	0	0	0	0	0	0	0	0	0	0	0	0	0	0	0	0	0	0
M24	0	0	0	0	0	0	0	0	0	0	0	0	0	0	0	0	0	0	0	0	0	0	0	0	0	0	0	0	0	0	0	0
N01	9.75	17.875	48.875	44.875	19.75	70.125	7.125	10.875	23.375	30.75	11.375	86.875	34.875	20.125	36.375	29.125	9.5	6.125	56.75	17.5	49	18.625	19.25	24.875	35.375	41.5	7.25	86.25	11.875	4.375	11.625	20
N02	0	0	0	0	0	0	0	0	0	0	0	0	0	0	0	0	0	0	0	0	0	0	0	0	0	0	0	0	0	0	0	0
N03	21.9464	64.9643	61.4821	47.3393	66.5	17.9643	77	51.1786	52.3036	92.1786	48.3214	62.1429	57.125	65.1071	60.9821	70.1429	76.6786	62.625	30.0536	48.1786	45.9821	85.3571	45.9643	68.6786	16.875	40.625	41.2857	91.6786	62.4643	93.125	88.7321	41.875
N04	0	0	0	0	0	0	0	0	0	0	0	0	0	0	0	0	0	0	0	0	0	0	0	0	0	0	0	0	0	0	0	0
N05	28.375	12.8333	5.79169	0.625	34.1667	5.125	1.20831	36.1667	20.9167	24.6667	6.625	3.375	13.5	29.875	27.875	7.29169	44.6667	7.08331	10.4583	20.0417	9.08331	4.29169	26.875	41.125	12.0417	13.5417	31.625	28.7917	76.0833	23.2917	15.625	25.625
N06	104.194	12.8055	67.8055	93.0695	113.597	77.5833	47.9861	120	36.2083	82.5555	61.6805	142.736	96.5139	76.375	36.7778	110.167	69.1667	70.1805	45.2917	110.708	69.5555	96.2361	97.9445	61.4445	86.1111	71.4583	112.986	92.4445	67.4028	67.6389	74.3333	77.0555
N07	0	0	0	0	0	0	0	0	0	0	0	0	0	0	0	0	0	0	0	0	0	0	0	0	0	0	0	0	0	0	0	0
N08	26.625	8.75	11.375	12.4375	6	4.4375	1.5625	4.625	7.25	7.625	18.25	2.875	53.25	10.9375	5.0625	6.8125	6.375	20.125	4.8125	8.625	29.0625	8.8125	9.75	46.3125	6.375	10.25	1.625	5	13.875	0	18.8125	24.3125
N09	0	0	0	0	0	0	0	0	0	0	0	0	0	0	0	0	0	0	0	0	0	0	0	0	0	0	0	0	0	0	0	0
N10	60.375	87.75	132.708	98.5417	42.0833	57.5833	79.9583	83.6667	73.75	105.958	77.3333	149.958	99.625	47.75	74.5833	91.9167	50.0833	120.208	76.0417	119.5	35.0833	85.5417	139.625	113.167	106.792	91.6667	58.4167	121.542	30.8333	122.792	83.9583	31.5
N11	115.25	78.375	71.375	97.125	32.125	90.375	87.625	80.5	71.25	83.25	71.625	90.5	96.75	102	82.75	65.375	139.625	104	128.375	109.625	115.875	112.5	104	89.125	57.125	99.875	101.5	80.875	55.875	60	81.875	96.75
N12	103.525	49.275	117.85	97.1	116	110.775	109.025	115.3	183.475	73.725	93.175	38.825	121.05	98.5	77.675	92.6	107.275	125.85	69.8	92.85	142.875	28.825	85.925	91.1	151.95	98.975	144.425	45.475	96.6	114.3	134.225	102.4
N13	224.097	264.069	253.583	239.278	233.583	237.194	228.444	209.639	230.611	227.819	181.889	215.083	247.764	242.264	220.792	244.903	212.639	204.028	212.639	216.736	224.528	223.139	167.819	223.431	236.667	221.75	252.694	239.694	221.875	202.639	238.583	243.444
N14	78.4286	163.036	77.4643	110.696	95.125	49.4821	93.5893	97.7143	91.3929	115.679	114.357	93.9643	110.25	99.3393	71.6071	88.1429	107.946	110.071	89.875	85.3393	118.804	110.804	97.4286	110.696	92.0893	113.893	61.9286	117.821	85.125	154.286	101.607	134.696
N15	0	0	0	0	0	0	0	0	0	0	0	0	0	0	0	0	0	0	0	0	0	0	0	0	0	0	0	0	0	0	0	0
N16	0	0	0	0	0	0	0	0	0	0	0	0	0	0	0	0	0	0	0	0	0	0	0	0	0	0	0	0	0	0	0	0
N17	0	0	0	0	0	0	0	0	0	0	0	0	0	0	0	0	0	0	0	0	0	0	0	0	0	0	0	0	0	0	0	0
N18	9.4773	15.9091	1.98865	2.44318	27.5454	26.9318	4.3977	13.0341	87.4091	5.375	14.8864	27.8409	14.2955	3.96588	4.46588	10.5341	6.25	26.0227	3.25	41.4091	31.25	7.68182	16.5341	22.6932	13.25	34.125	35.9432	0.090881	20	7.46588	8.04547	64.6591
N19	87.7917	80.8333	96.2083	91.1667	76.375	82.7917	91	127.167	82.4583	138.875	67.2083	76.5417	83.7083	88.0833	69.125	86.0833	70.375	80.4583	86.5833	78.375	75.2083	95.7917	85.75	78.5833	90.7917	97.0833	73.4583	94.1667	77	83.5833	80.75	86.9167
N20	104.917	92.9583	98.2917	90.875	88.4167	87.5	87.9583	90.75	96.3333	99.2917	92.1667	89.8333	87.7083	88.1667	96.9167	90.7917	100.333	94.7917	91.4167	92.75	96.6667	90.625	106.75	83.2917	96.5417	93.5833	94.25	94.9583	94.8333	93.625	91.2083	101.792
N21	124.795	65.9318	90	67	77.9659	68.9091	89.3977	90.5795	61.8182	74.2841	67.4886	67.8068	82.7727	83.2614	90.9318	56.3182	47.1705	70.9773	105.602	94.2614	57.5568	12.7841	42.5682	89.3182	46.6591	41.1818	69.3864	86.1136	61.5455	52.3864	76.25	106.75
N22	0	0	0	0	0	0	0	0	0	0	0	0	0	0	0	0	0	0	0	0	0	0	0	0	0	0	0	0	0	0	0	0
N23	0	0	0	0	0	0	0	0	0	0	0	0	0	0	0	0	0	0	0	0	0	0	0	0	0	0	0	0	0	0	0	0
N24	0	0	0	0	0	0	0	0	0	0	0	0	0	0	0	0	0	0	0	0	0	0	0	0	0	0	0	0	0	0	0	0
O01	0	0	0	0	0	0	0	0	0	0	0	0	0	0	0	0	0	0	0	0	0	0	0	0	0	0	0	0	0	0	0	0
O02	0.333313	20.375	11.8333	4.95831	24	19.3333	33.7917	32.125	53.125	32.5	19.4167	68.75	36.9583	86.625	49.9167	33.5417	83.1667	15.7083	32.25	20	2.25	12.9583	52.2917	18.125	75.5	25.9167	18.0417	0.416687	29.2083	15.1667	15.875	28.625
O03	0	0	0	0	0	0	0	0	0	0	0	0	0	0	0	0	0	0	0	0	0	0	0	0	0	0	0	0	0	0	0	0
O04	11.7083	31.2083	1.16669	47.875	16.6667	36.7083	58.3333	18.7917	55.5833	31.5833	15.375	2.04169	21.75	30.5417	5.04169	53.1667	34.5833	9.33331	28.5417	35.6667	8.20831	22	38.3333	22.5417	31	41.375	2	13.2083	45.25	8.79169	10.8333	51.7083
O05	33.225	29.2167	17.5167	18.1334	51.8917	22.675	30.2584	38.125	4.36664	31.0584	9.63336	9.73334	33.1916	16.025	11.7833	51.7667	23.5917	20.1667	42.4	39.4083	49.1083	27.85	35.2083	45.3583	16.0833	24.9083	29.5666	30.7	41.5084	50	26.7584	38.5
O06	0	0	0	0	0	0	0	0	0	0	0	0	0	0	0	0	0	0	0	0	0	0	0	0	0	0	0	0	0	0	0	0
O07	34.525	72.975	16.55	7.95001	43.425	72.15	11.85	44.825	65.1	24.675	29.25	4.57501	137.85	26.9	42.4	65.225	34.725	2.47501	11.95	2.72501	56.725	113.55	15.05	53.7	21.675	70.6	74.775	60.025	25.875	35.675	23.125	33.525
O08	5.92047	89.9546	6.42047	76.9091	34.3523	46.4546	48.1932	23.0682	0.625	83.5568	26.5455	82.1704	126.602	4.07953	45.4318	62.5114	89.8068	52.5227	22.7841	0.034119	57.125	55.875	18.0341	82.5341	2.5227	83.0796	74.8523	87.7954	55.6136	36.4659	49.3296	3.21588
O09	66.6591	71.1704	56.1136	64.875	21.3409	70.4204	34.7954	50.7273	60.8523	65.0909	82.1023	57.7159	74.7046	39.2273	68.8636	82.6136	25.3182	86.6932	76.3296	65.9886	94.6136	62.9546	135.227	59.2954	49.5568	140.114	46.0682	41.7841	29.1818	66.9432	61.7273	73.5454
O10	0	0	0	0	0	0	0	0	0	0	0	0	0	0	0	0	0	0	0	0	0	0	0	0	0	0	0	0	0	0	0	0
O11	32.3864	35.9091	42.3977	46.8068	72.7386	56.5341	47.1704	77.0568	60.1704	40.4091	27.6932	40.0796	42.2841	8.77274	81.2614	61.125	24.1818	61.3636	49.1136	19.6818	57.1704	62.3409	30.5568	17.4659	49.4659	42.2273	68.3523	45.7614	80.8977	38.9204	0.556824	42.375
O12	0	0	0	0	0	0	0	0	0	0	0	0	0	0	0	0	0	0	0	0	0	0	0	0	0	0	0	0	0	0	0	0
O13	63.0096	47.9327	74.7308	59.4615	41.2212	65.1058	121.788	51.7308	44.3269	10.875	49.6827	42.9519	73.0865	50.3269	54.7115	46.5865	79.0769	63.0865	46.4904	103.577	33.3173	39.9904	17.8077	64.7981	89.7212	69	47.875	59.4135	27.1827	35.7981	43.9904	56.7019
O14	11.25	9.5	4.125	7.875	16.75	17.25	5.125	4.875	16.25	4.5	8.625	11.375	9.875	16.75	16.625	12	7.75	14.625	7.75	4.875	5.25	10	15.875	12.25	15.625	16	11.875	22.625	20	10.75	20.625	8.625
O15	168.225	137.575	161.525	101.55	128.8	54.8	132.225	116.75	92.55	91.7	105.05	91.475	102.9	193.3	114.3	123.05	94.35	41.275	116.875	169.275	124.175	90.45	88.9	173.275	138.975	129.35	82.45	116.175	136.65	102.8	192.65	118.275
O16	0	0	0	0	0	0	0	0	0	0	0	0	0	0	0	0	0	0	0	0	0	0	0	0	0	0	0	0	0	0	0	0
O17	184.75	179.5	182.25	169.75	160.875	183	168.125	198.5	178.875	170.875	184.75	177	158.875	159.125	164.625	184	248.25	182.625	176	165.375	155.625	186.5	194.875	178.125	194.875	211.875	170.5	178.5	154.125	192.375	185.375	159.875
O18	0	0	0	0	0	0	0	0	0	0	0	0	0	0	0	0	0	0	0	0	0	0	0	0	0	0	0	0	0	0	0	0
O19	77.8333	95.2083	86.375	77.5417	86.5417	76.0833	78.2083	89.4583	78.0417	84.375	85.375	81.5417	87.0833	70.875	70.75	81.875	102.667	75.5417	68.7917	86.4167	74.6667	68.2917	81.5	92.2917	53.375	91.625	95.2083	83.3333	85.7917	74.8333	87.2917	89.2083
O20	58.0096	25.1635	46.8173	43.0289	50.4904	38.25	42.5289	37.7019	43.2885	37.1635	48.9231	41.4135	37.6346	47.5577	45.6923	33.6923	37.1923	38.1442	39.7019	36.7596	41.2885	51.7308	50.1731	35.8942	41.7019	30.0096	45.1827	39.8654	43.4808	40.8846	41.7789	43.3365
O21	88.2778	51.6945	100.25	61.5972	94.9445	88.6528	74.1528	80.0833	90.6667	85.0417	81.4445	97.25	85.4445	81.7222	95	82.0555	81.6667	93.5972	86.2361	75.125	101.986	72.3055	74.9305	79.75	90.0417	73.1528	81.75	88.4028	63.7639	81.5278	93.3333	89.9167
O22	50.125	24.25	27.375	34	26.25	26.5	20.375	30.75	20.25	21.75	27.75	23.375	36.75	29.625	20.125	25.5	21.5	29.5	30.625	23.5	27.25	17.5	29	17.5	17.5	23.75	36.125	15.625	23.375	50.5	14.875	28.125
O23	0	0	0	0	0	0	0	0	0	0	0	0	0	0	0	0	0	0	0	0	0	0	0	0	0	0	0	0	0	0	0	0
O24	0	0	0	0	0	0	0	0	0	0	0	0	0	0	0	0	0	0	0	0	0	0	0	0	0	0	0	0	0	0	0	0
P01	287.568	321.182	338.864	314.216	295.034	307.511	310.42	279.67	300.693	284.284	318.455	323.102	305.92	264.886	324.727	310.182	313.807	321.625	307.932	328.557	315.307	280.705	297.216	319.159	328.398	300.898	334.261	330.807	294.795	322.636	344.739	286.943
P02	0	0	0	0	0	0	0	0	0	0	0	0	0	0	0	0	0	0	0	0	0	0	0	0	0	0	0	0	0	0	0	0
P03	0	0	0	0	0	0	0	0	0	0	0	0	0	0	0	0	0	0	0	0	0	0	0	0	0	0	0	0	0	0	0	0
P04	0	0	0	0	0	0	0	0	0	0	0	0	0	0	0	0	0	0	0	0	0	0	0	0	0	0	0	0	0	0	0	0
P05	72.0796	65.0909	91.4659	81.3636	62.25	85.625	88.6591	78.25	114.068	75.7159	80.4546	78.625	94.9546	70.4659	78.3296	96.4546	50.3182	73.1023	59.5454	81	67.2614	81.4546	77.7727	90.1136	58.3977	60.0568	69.9318	98.3977	118.239	89.6023	83.5909	45.6591
P06	159.375	135.375	132.25	106.125	170.5	124	140.625	192.25	177.375	164.625	163.25	149.875	146.375	170.875	220.625	171.625	144.75	99.5	156.125	122	72.125	161.875	134	147	163.5	198.875	252.875	139.75	152.125	137.625	139.625	158.5
P07	10.3365	8.0769	48.9135	61.1346	50.5962	26.6923	49.2885	43.2308	69.5769	32.8173	33.9712	64.8173	46.2115	39.2885	60.8269	37.8462	33.9712	16.5481	34.8365	57.2788	16.4423	62.5769	18.7596	47.1635	16.4231	28.2981	45.2212	26.5192	29.3462	71.8173	74.7788	5.27887
P08	26.1528	16.1389	21.25	24.5555	32.3055	23.2917	5.875	12.2917	0.972229	66.75	31.5	23.9305	6.65277	31.3472	70.3611	3.09723	8.70831	29.5833	48.5555	16.4305	11.1389	65.9167	22.6389	36.9583	10.7639	7.91669	25.5555	57.5695	18.4028	23.75	15.125	39
P09	0	0	0	0	0	0	0	0	0	0	0	0	0	0	0	0	0	0	0	0	0	0	0	0	0	0	0	0	0	0	0	0
P10	0	0	0	0	0	0	0	0	0	0	0	0	0	0	0	0	0	0	0	0	0	0	0	0	0	0	0	0	0	0	0	0
P11	0	0	0	0	0	0	0	0	0	0	0	0	0	0	0	0	0	0	0	0	0	0	0	0	0	0	0	0	0	0	0	0
P12	97.575	84.65	59.55	69.675	78.975	55.15	74.7	62.1	25.375	116.05	96.975	88	65.175	106.35	63.475	71.2	103.15	137.3	81.5	128.7	101.475	108.55	97.3	123.125	119.15	94.4	101.875	71.725	92.65	69.4	83.325	127.35
P13	0	0	0	0	0	0	0	0	0	0	0	0	0	0	0	0	0	0	0	0	0	0	0	0	0	0	0	0	0	0	0	0
P14	154.325	103.625	131.725	120.475	116.7	121.05	120.375	132.775	110.175	116.125	120.825	116.825	113.45	129.3	131	118.475	108.9	133.375	116.725	118.875	109.4	149.45	117.975	107.35	121.5	97.775	129.425	116.2	122.525	114.9	190.625	121.05
P15	0	0	0	0	0	0	0	0	0	0	0	0	0	0	0	0	0	0	0	0	0	0	0	0	0	0	0	0	0	0	0	0
P16	0	0	0	0	0	0	0	0	0	0	0	0	0	0	0	0	0	0	0	0	0	0	0	0	0	0	0	0	0	0	0	0
P17	0	0	0	0	0	0	0	0	0	0	0	0	0	0	0	0	0	0	0	0	0	0	0	0	0	0	0	0	0	0	0	0
P18	0	0	0	0	0	0	0	0	0	0	0	0	0	0	0	0	0	0	0	0	0	0	0	0	0	0	0	0	0	0	0	0
P19	91.75	144.5	74.5	63.75	79.5	127.75	117.875	82.5	119.75	81.75	77.75	78	100.125	122.25	123.5	105.375	146.5	159.375	134.625	54.75	41.625	112	87.25	85.375	115.75	128.5	111.125	119.875	87.875	134.375	91.625	92.125
P20	0	0	0	0	0	0	0	0	0	0	0	0	0	0	0	0	0	0	0	0	0	0	0	0	0	0	0	0	0	0	0	0
P21	0	0	0	0	0	0	0	0	0	0	0	0	0	0	0	0	0	0	0	0	0	0	0	0	0	0	0	0	0	0	0	0
P22	4.5769	28.4327	66.2019	56.2596	35.7115	58.2789	52.1058	7.74036	25.75	5.75	10.5	50.9519	6.47113	13.3365	56	66.6539	80.7885	39.3365	78.375	83.0481	33.8077	40.6442	20.2596	38.0289	30.1154	49.4615	61.5096	71.5481	68.4615	53.1442	57.4039	50.6058
P23	0	0	0	0	0	0	0	0	0	0	0	0	0	0	0	0	0	0	0	0	0	0	0	0	0	0	0	0	0	0	0	0
P24	0	0	0	0	0	0	0	0	0	0	0	0	0	0	0	0	0	0	0	0	0	0	0	0	0	0	0	0	0	0	0	0
Last Cell

## Sheet: PCV-Normalized
PCV Normalized to the Notochord (abs(PCV-Notochord))
	1	2	3	4	5	6	7	8	9	10	11	12	13	14	15	16	17	18	19	20	21	22	23	24	25	26	27	28	29	30	31	32
A01	0	0	0	0	0	0	0	0	0	0	0	0	0	0	0	0	0	0	0	0	0	0	0	0	0	0	0	0	0	0	0	0
A02	672.125	663.625	668.75	672.75	674.75	666.125	672.5	665.5	672.625	670.125	664.875	670.25	670.125	678.625	677.75	669.375	663.875	664.375	665.75	669.875	664	667.25	670	669.75	665.375	669.375	667.375	671.625	664.5	666.875	670	668.625
A03	0	0	0	0	0	0	0	0	0	0	0	0	0	0	0	0	0	0	0	0	0	0	0	0	0	0	0	0	0	0	0	0
A04	550.375	547.875	542.25	550.375	553.625	547.625	545.375	547	552.25	549.375	547.5	550.25	547.25	549.375	548.125	553.125	550.75	553.125	545.875	555	547.875	548.5	548.75	551.375	546.375	549.25	549.875	555.625	548.875	550.25	554.5	546
A05	529.25	529.375	532.625	539.25	528.5	527.875	534.625	534.125	529.25	535.375	531.875	534.25	528.75	526.5	532.875	531.875	527.5	534	531.25	532	532.375	529.875	526.375	527.75	531.75	538.875	530.375	530	528.25	532.625	529.875	524.25
A06	556.875	562.25	561.75	564.125	563	565.25	559.5	565.625	560.25	564.75	562.625	562.875	562.875	565.5	566.5	564	560.5	565.25	566.5	568	560	563	561.75	561.625	568.875	561.5	563.375	562.375	566.75	564.125	572.375	566.125
A07	563.75	556.75	564.875	567.125	563.125	558	558.875	566	560.125	563.125	567.625	567	571.375	566.125	564.375	563.375	564.875	568.875	565.625	563.75	561.25	565.125	562.75	564.375	570.5	564.125	562.625	564.875	563.125	565.875	559.75	571.75
A08	543.5	546.375	545.5	549.25	555.625	554.625	547	546.25	542.125	546.5	547.375	543.75	545	543.375	550.5	551.375	544	547.625	548.625	552.125	544.5	547.875	551.875	549.5	548.625	543.5	548.375	550.625	552.5	548.375	546.75	546
A09	0	0	0	0	0	0	0	0	0	0	0	0	0	0	0	0	0	0	0	0	0	0	0	0	0	0	0	0	0	0	0	0
A10	0	0	0	0	0	0	0	0	0	0	0	0	0	0	0	0	0	0	0	0	0	0	0	0	0	0	0	0	0	0	0	0
A11	539.375	537.5	534	539.875	535.25	540.125	542.25	539.125	539.625	540.5	536.5	536.75	540	534.25	542.25	544.375	539.5	542.75	537	541.5	535.5	535.5	540.75	539.5	539.75	538	540.75	537	540.875	540.75	537.625	541.875
A12	0	0	0	0	0	0	0	0	0	0	0	0	0	0	0	0	0	0	0	0	0	0	0	0	0	0	0	0	0	0	0	0
A13	538.75	541.25	534.5	537	542.5	538.625	539.5	542.625	539.25	537.875	538.5	540.625	539.5	542.25	547.125	542.125	540.75	542.125	538	541.125	540.25	542.125	539.125	539.875	534.375	536.625	537.875	534.125	541	537.125	536.75	539
A14	0	0	0	0	0	0	0	0	0	0	0	0	0	0	0	0	0	0	0	0	0	0	0	0	0	0	0	0	0	0	0	0
A15	0	0	0	0	0	0	0	0	0	0	0	0	0	0	0	0	0	0	0	0	0	0	0	0	0	0	0	0	0	0	0	0
A16	0	0	0	0	0	0	0	0	0	0	0	0	0	0	0	0	0	0	0	0	0	0	0	0	0	0	0	0	0	0	0	0
A17	0	0	0	0	0	0	0	0	0	0	0	0	0	0	0	0	0	0	0	0	0	0	0	0	0	0	0	0	0	0	0	0
A18	567.625	571.25	566.375	567.125	566.75	562.75	568.875	570	570.75	564.75	569	565	569.875	564.625	568.875	572.75	565.625	566.125	567.875	567.125	568.25	564.5	566.25	565.375	573.75	568.875	570.875	563.875	571.375	562.875	563	567.5
A19	0	0	0	0	0	0	0	0	0	0	0	0	0	0	0	0	0	0	0	0	0	0	0	0	0	0	0	0	0	0	0	0
A20	552.25	542.5	544.125	547.375	547.375	546.625	552.125	549.125	547	547.375	542.375	548.75	546.125	546.75	549.625	547.125	543.125	545.625	549.875	544.5	542.625	547	546.375	542.375	546.875	539.625	542.25	543.375	547.125	549	544	542.125
A21	0	0	0	0	0	0	0	0	0	0	0	0	0	0	0	0	0	0	0	0	0	0	0	0	0	0	0	0	0	0	0	0
A22	550.75	552.5	553.375	549.75	552.875	554.125	548.5	552	554.375	548.625	549.375	552.75	557.125	551.125	552.875	552.5	549.75	551.875	548.25	556.375	554.125	548.25	552.625	554.25	550	552.375	552.125	547.5	550.625	550.125	551.375	553.5
A23	0	0	0	0	0	0	0	0	0	0	0	0	0	0	0	0	0	0	0	0	0	0	0	0	0	0	0	0	0	0	0	0
A24	0	0	0	0	0	0	0	0	0	0	0	0	0	0	0	0	0	0	0	0	0	0	0	0	0	0	0	0	0	0	0	0
B01	605.25	607.5	606.5	605.125	604.125	608.625	599.125	607.625	609	608.875	602	606.375	602.25	603.125	618	606.875	606.5	605.75	608.125	609.125	603.375	608.375	609.625	606.25	608	610.375	607.5	606.125	607.625	601.625	606.875	611
B02	0	0	0	0	0	0	0	0	0	0	0	0	0	0	0	0	0	0	0	0	0	0	0	0	0	0	0	0	0	0	0	0
B03	565.875	566.25	564.25	560.75	565.5	568.625	565.375	571.75	568.875	566.125	562.625	566.625	568	568	572.5	570.375	571.5	564.375	568.875	567.625	569.625	566.375	563.125	566.25	568.75	561.5	563.75	564.375	564.125	561.5	566.25	565
B04	635.9	634.7	633.6	635.2	634.6	637.3	635.4	640	632.8	632.3	640.2	637.4	634.9	635.3	635.8	632.4	636.3	634.5	637.8	635.5	635.8	637.2	633	628.7	635	633.4	635.4	640.5	627.7	635.1	636.4	634.8
B05	558.5	558	554.625	557	562.125	554.75	560.125	562.125	556.125	559.375	562.625	555	553.5	558.125	561.25	561.125	558.75	560.875	559.25	559	564	555.375	556.25	556.75	563.875	559.625	561.5	559.125	560.375	559.25	556.875	557.625
B06	0	0	0	0	0	0	0	0	0	0	0	0	0	0	0	0	0	0	0	0	0	0	0	0	0	0	0	0	0	0	0	0
B07	0	0	0	0	0	0	0	0	0	0	0	0	0	0	0	0	0	0	0	0	0	0	0	0	0	0	0	0	0	0	0	0
B08	0	0	0	0	0	0	0	0	0	0	0	0	0	0	0	0	0	0	0	0	0	0	0	0	0	0	0	0	0	0	0	0
B09	550.125	549.875	544.875	551	549.875	549.875	552.625	548.25	553.875	554.375	551.25	550.75	548.125	550.75	551.75	553.125	554.25	553.5	549.875	553.375	549.375	554	555.375	550.5	546	549.125	549.75	550.75	553	551.875	553.875	548.25
B10	530.75	526.875	524.375	525.75	526.25	527.5	524.875	530	530.25	531.875	531.125	527.75	527.875	528.75	529.625	527.75	529.875	530.5	530.375	529.625	532.375	526.5	530.375	528.5	531.875	527	531.125	531.625	527.5	534.75	527.5	525.5
B11	0	0	0	0	0	0	0	0	0	0	0	0	0	0	0	0	0	0	0	0	0	0	0	0	0	0	0	0	0	0	0	0
B12	0	0	0	0	0	0	0	0	0	0	0	0	0	0	0	0	0	0	0	0	0	0	0	0	0	0	0	0	0	0	0	0
B13	0	0	0	0	0	0	0	0	0	0	0	0	0	0	0	0	0	0	0	0	0	0	0	0	0	0	0	0	0	0	0	0
B14	538.75	545.375	550.25	541.25	537.5	546.75	549.25	539.625	543.75	541.375	541.25	540.875	544	546.625	541.875	545.75	541	549.25	548.125	544	542.25	542.125	545.375	544.125	543.625	544.25	543.875	550.5	542.25	545	548.375	545.875
B15	543.75	541.75	544.25	543.625	545.875	545.375	544.25	537.875	543.375	548	539.875	542.375	540.625	546.625	541.375	538.375	542.125	540.375	548.125	540.375	539.125	540.875	542.625	540.875	542.5	540	542	546.5	537.75	537.75	539.75	539.875
B16	551.75	552.625	553	551	546.625	551.5	552.75	551	553.5	550.25	555.125	551.125	555.75	550.75	548.625	548	552	555	550	542	552	554.5	548.75	547.5	550.25	550.25	552.25	548	550.5	553.75	546.625	551.625
B17	0	0	0	0	0	0	0	0	0	0	0	0	0	0	0	0	0	0	0	0	0	0	0	0	0	0	0	0	0	0	0	0
B18	572.25	577.5	575.125	575.625	577.5	577.875	573.875	577.75	576.375	575.875	571.375	572.125	569.625	578.25	575.625	577.625	572.75	577.5	573.625	581.625	574.375	568.5	569	578.75	573.75	585.375	578	573.5	574.125	575.375	580.5	576.5
B19	533.25	534.75	531.875	534.875	536.25	534.125	540	531.5	534.25	533.875	538.625	534.375	540.5	533.625	531.25	534.5	535.25	539.875	541	531	534	536.125	532	536.75	530.875	536.125	534.125	531.875	529.875	536.75	531.75	537.5
B20	0	0	0	0	0	0	0	0	0	0	0	0	0	0	0	0	0	0	0	0	0	0	0	0	0	0	0	0	0	0	0	0
B21	0	0	0	0	0	0	0	0	0	0	0	0	0	0	0	0	0	0	0	0	0	0	0	0	0	0	0	0	0	0	0	0
B22	0	0	0	0	0	0	0	0	0	0	0	0	0	0	0	0	0	0	0	0	0	0	0	0	0	0	0	0	0	0	0	0
B23	0	0	0	0	0	0	0	0	0	0	0	0	0	0	0	0	0	0	0	0	0	0	0	0	0	0	0	0	0	0	0	0
B24	0	0	0	0	0	0	0	0	0	0	0	0	0	0	0	0	0	0	0	0	0	0	0	0	0	0	0	0	0	0	0	0
C01	582.375	581.125	581.5	583	586.75	583.125	585.5	586.625	583.75	588	582.625	582.375	582.375	589.5	587.75	585.875	579.375	585.25	587.5	582.875	577.375	584.375	591.375	587.25	588	587.25	589.375	581.25	582.5	585.25	586.375	585.125
C02	653.875	654.875	648	651.75	655.125	655.375	654.25	656.625	658.5	654.125	648.875	655.375	653	657.625	649.875	653.375	647.25	652.625	650.625	654.25	650.25	653	652.75	655.875	655.125	652.625	651.875	652.125	654.375	655.25	661.125	656.375
C03	567.125	569.75	571	570.5	573.75	572.625	569.25	565.125	571.75	562	566.75	562.375	567	569.375	568.25	568.875	570.5	573.5	574.25	567.75	567.625	569.375	571.5	567.75	566.75	566	569.5	568.25	570.375	568.875	573.125	576
C04	0	0	0	0	0	0	0	0	0	0	0	0	0	0	0	0	0	0	0	0	0	0	0	0	0	0	0	0	0	0	0	0
C05	547.625	560.125	553.5	550.25	554.375	554.625	551.875	555.25	554.75	554.25	557.75	552.75	557	556	556.625	553.875	555.75	549.125	564	556.875	554.25	556.25	558.375	550.875	552.5	553.375	559.5	560	558.125	560.625	558.125	559.5
C06	0	0	0	0	0	0	0	0	0	0	0	0	0	0	0	0	0	0	0	0	0	0	0	0	0	0	0	0	0	0	0	0
C07	542.375	542.25	542.5	540.75	542.5	544.125	543.5	548.375	540.75	545.125	536.875	541.25	541.625	543.875	541	545.5	541.375	541.875	543.25	545.625	541.125	541.875	547.25	539.5	540.875	539.5	543.25	545.375	546.75	542.25	545	545.75
C08	547.5	542.875	546.875	548.625	545.25	549.5	549.625	548.125	551.75	548.375	547.125	548.5	551.5	544.75	541.625	553.875	547.75	545.25	551.625	544.5	542.625	546.5	544.125	546.375	554.125	547.625	543.75	553.875	543.625	548.375	545.375	539.125
C09	546.25	548.875	550.5	548.375	550.875	551.625	551.875	546.625	556.25	553.625	549	554.25	550.5	551.375	547.875	555.25	549.625	552.375	557.875	550.375	556.625	555.875	551.125	552.25	546.875	549.75	550.75	553.125	547.625	550.5	546.625	551.75
C10	492.625	491.5	494.125	492.375	492.875	493.625	496.875	495.125	495.375	489	491.375	490.375	488.875	496.875	495	499.375	493.75	493.875	495.75	500.75	501.375	496.5	491.625	489.5	490.5	494.875	498.125	493.5	492.25	495.625	493	495.125
C11	0	0	0	0	0	0	0	0	0	0	0	0	0	0	0	0	0	0	0	0	0	0	0	0	0	0	0	0	0	0	0	0
C12	548.625	542.75	543.875	542.375	539	538.5	536.5	538.875	533.625	543	537.625	543.625	544	547.375	537	540	545.625	538.5	543.875	544.5	544.25	545.625	540.375	537.25	542	547.625	538.625	544.625	542.625	544.875	542.75	543.875
C13	0	0	0	0	0	0	0	0	0	0	0	0	0	0	0	0	0	0	0	0	0	0	0	0	0	0	0	0	0	0	0	0
C14	538.5	541.625	536.25	536.625	543	534.625	543.5	533.5	535.25	533.375	535.75	537.375	536.25	531.125	538.25	539.625	540.625	536.625	538.375	534.875	534.5	526	536.625	536.375	537.875	541.5	538.375	533.625	536.75	540	533.5	531
C15	0	0	0	0	0	0	0	0	0	0	0	0	0	0	0	0	0	0	0	0	0	0	0	0	0	0	0	0	0	0	0	0
C16	0	0	0	0	0	0	0	0	0	0	0	0	0	0	0	0	0	0	0	0	0	0	0	0	0	0	0	0	0	0	0	0
C17	539.75	546.875	539.5	546.75	543	542.25	547.25	545.5	539.875	546.25	544.75	547.375	538.25	546.375	539.125	544.125	541	540.5	548.5	543	541.25	538.25	541.5	544.875	550.125	543.125	544.75	542.375	545.375	546.375	543.875	537.25
C18	551.125	548.75	539.75	547	541	547.375	548.625	548.5	542.625	544	540.125	547.125	544	551.25	547.625	542	543.5	545.625	545.75	540.875	541.75	550.625	548.625	543.625	550.625	548.75	546.375	546.625	553.75	542.125	547.875	544.375
C19	0	0	0	0	0	0	0	0	0	0	0	0	0	0	0	0	0	0	0	0	0	0	0	0	0	0	0	0	0	0	0	0
C20	543.125	543.125	537.875	541.25	545.875	541.625	543.5	541	539.375	538.375	541.25	540.25	540	539.75	539	540.625	543	533.875	535.375	536.875	536	539.125	538.5	541	540.375	540.5	538.125	539.875	542.875	535	539.375	541.75
C21	533.125	533.875	533.875	542.125	536.25	538	538.875	543.5	538.125	535.75	536.375	537.875	536.75	541.875	541	537.75	542.875	535.625	536.75	537.75	539	538.125	542.125	539.5	544.5	533.5	539.875	535.75	537.625	540.75	541.25	540.375
C22	0	0	0	0	0	0	0	0	0	0	0	0	0	0	0	0	0	0	0	0	0	0	0	0	0	0	0	0	0	0	0	0
C23	0	0	0	0	0	0	0	0	0	0	0	0	0	0	0	0	0	0	0	0	0	0	0	0	0	0	0	0	0	0	0	0
C24	0	0	0	0	0	0	0	0	0	0	0	0	0	0	0	0	0	0	0	0	0	0	0	0	0	0	0	0	0	0	0	0
D01	593.625	592.625	591.5	591	594.375	585.125	592.25	593.875	584	591.5	593.25	592.25	586.5	595	584.75	588.75	584.625	591.875	588.125	593.375	595.875	591.125	593.625	590.25	595	594	594.875	589.625	589.875	588.625	588.625	592.5
D02	0	0	0	0	0	0	0	0	0	0	0	0	0	0	0	0	0	0	0	0	0	0	0	0	0	0	0	0	0	0	0	0
D03	565.875	564	571.75	567.625	567.5	570	574	564.75	567	566.25	562.375	572.25	565.875	568.75	565.25	568.5	573	568.375	568.125	570.375	563.625	565.25	572.5	569.75	570.75	567.5	561	564.5	573.375	568.5	564.25	569.625
D04	0	0	0	0	0	0	0	0	0	0	0	0	0	0	0	0	0	0	0	0	0	0	0	0	0	0	0	0	0	0	0	0
D05	555.625	551.75	556.5	559.25	561	559.375	553.125	551.25	559.75	551.875	557.625	559.375	553.625	556.875	559.75	558.125	559.375	559.25	551.375	560.125	560.75	560.5	558.125	557.875	557.625	555.375	557.75	549.875	558.125	557	560.625	562.375
D06	502.375	499.625	501.5	496.375	503.25	497.875	506.125	503.625	499.375	497	500.75	504.75	499.125	504	498.375	499.5	501	502.375	500.125	503.5	498.75	500.5	504.125	503.625	503	499.125	502.125	505.125	504.625	501.375	502.5	501.125
D07	542.375	543	541.625	543.125	546.25	548	542.25	537	542.25	542.75	542.875	544.875	545.75	546.25	545.25	545.375	541.5	549	547.375	541.25	541.625	539.5	544	544.375	544	542.875	546.25	544.375	544.125	539.75	541.125	546.75
D08	0	0	0	0	0	0	0	0	0	0	0	0	0	0	0	0	0	0	0	0	0	0	0	0	0	0	0	0	0	0	0	0
D09	0	0	0	0	0	0	0	0	0	0	0	0	0	0	0	0	0	0	0	0	0	0	0	0	0	0	0	0	0	0	0	0
D10	0	0	0	0	0	0	0	0	0	0	0	0	0	0	0	0	0	0	0	0	0	0	0	0	0	0	0	0	0	0	0	0
D11	478.625	478.125	475.5	476.375	480.75	476.5	483.375	479.75	478	482.375	486.375	486.125	480.5	479.875	484	482.75	483.25	484.75	484.5	484.875	479	477.125	483.125	479.5	482.875	481.75	480.75	481.625	480.625	483.125	479	479.875
D12	0	0	0	0	0	0	0	0	0	0	0	0	0	0	0	0	0	0	0	0	0	0	0	0	0	0	0	0	0	0	0	0
D13	547.375	548.375	550.375	545.5	550.25	549.75	549.25	546.75	550.125	549.25	549.625	547.125	555.125	554.125	549.125	552.875	549.625	553.375	550.125	549	547.875	548.625	553.625	546.375	554.625	551.875	552.125	549.125	544.375	548.75	552.75	550.5
D14	556.125	554.5	558.875	559.25	564.875	553.875	561.75	557.375	553.875	558	563.125	555.125	564.625	559.625	551.25	558.375	558.25	562.5	557.25	560.375	558.125	559.125	559.75	554.875	556.75	558.5	559.625	564	558.75	555.625	559.125	554.5
D15	0	0	0	0	0	0	0	0	0	0	0	0	0	0	0	0	0	0	0	0	0	0	0	0	0	0	0	0	0	0	0	0
D16	539.875	537.25	541.375	544.75	538.75	536.5	534.25	534.125	538.875	539.25	536.25	543.375	539.625	535	537.25	537.875	532.5	542.25	537.375	535	540.25	531.625	536	537.125	546.375	540.375	542.625	535.875	537.5	538.875	534.75	535.375
D17	0	0	0	0	0	0	0	0	0	0	0	0	0	0	0	0	0	0	0	0	0	0	0	0	0	0	0	0	0	0	0	0
D18	0	0	0	0	0	0	0	0	0	0	0	0	0	0	0	0	0	0	0	0	0	0	0	0	0	0	0	0	0	0	0	0
D19	548.75	547.125	546.625	546.75	543.875	548	546.5	544.375	554.5	543.875	547.125	537.625	541.25	543.875	550.875	546.75	550.5	549.875	546.25	543.75	548.75	551.125	543.625	546	547.5	546.875	544	548.375	541.25	552.25	545.125	550.125
D20	0	0	0	0	0	0	0	0	0	0	0	0	0	0	0	0	0	0	0	0	0	0	0	0	0	0	0	0	0	0	0	0
D21	0	0	0	0	0	0	0	0	0	0	0	0	0	0	0	0	0	0	0	0	0	0	0	0	0	0	0	0	0	0	0	0
D22	0	0	0	0	0	0	0	0	0	0	0	0	0	0	0	0	0	0	0	0	0	0	0	0	0	0	0	0	0	0	0	0
D23	0	0	0	0	0	0	0	0	0	0	0	0	0	0	0	0	0	0	0	0	0	0	0	0	0	0	0	0	0	0	0	0
D24	0	0	0	0	0	0	0	0	0	0	0	0	0	0	0	0	0	0	0	0	0	0	0	0	0	0	0	0	0	0	0	0
E01	544.5	545.875	543.625	546.5	546.25	542.375	548.125	547.625	548.375	544.25	547	543.125	544.5	552.625	545.625	541.125	545.125	550.125	543.125	542.75	541.875	542.5	543.875	549.875	547.75	549.5	541.25	540.875	543.75	546.125	546.375	550.75
E02	0	0	0	0	0	0	0	0	0	0	0	0	0	0	0	0	0	0	0	0	0	0	0	0	0	0	0	0	0	0	0	0
E03	577.75	583.75	583.75	581.25	581.25	581.875	575.75	584.875	581.75	582.5	575.875	577.125	579.75	580.75	582	584.25	579.125	579.625	582.625	579.875	584.5	583.5	581.625	579.5	583.375	576.875	585.875	583.75	584.625	585.375	581.125	585
E04	625.125	629.875	629.375	631.375	626.375	631.25	632	626.875	632.375	628.625	632.125	623.25	633.125	627	630.5	633.375	628.625	630.875	625.75	629.125	629.25	633.25	631.125	635.125	629.125	629.625	628.5	635.25	627.5	626.625	626.875	616.625
E05	554.5	554.625	554.625	554.875	551.375	549.75	550.375	549.875	555.625	548.375	552.75	552.75	550.125	551.625	550.5	558.375	550.375	551	557.625	552.875	550.875	553.25	556.375	553.875	554.375	554.625	555.125	552.625	554.125	551.75	554.5	560.125
E06	0	0	0	0	0	0	0	0	0	0	0	0	0	0	0	0	0	0	0	0	0	0	0	0	0	0	0	0	0	0	0	0
E07	513.5	512.875	515.5	512.75	519.625	515.125	509.5	513.5	517.375	513.625	509.75	517.875	512.375	513.5	517.875	515.125	511.625	512.25	515	517.75	516.625	507.875	512.625	511.25	513.875	513	509.375	514.375	512.625	510.875	510.125	517.625
E08	540.125	538	542.875	544.25	536.625	547.625	540.625	544.5	540	544.625	542.375	541.125	546.25	546.25	539.875	539.25	542.375	540.375	546.125	537.25	539.25	540	543.875	545.5	546.625	541.25	539.5	539.875	544.375	543.25	544.5	538.5
E09	547.875	546.375	547.125	549.25	555	548.875	550.375	547.5	547.5	547.75	546.375	549.125	551.875	549.875	544.875	546.375	546	550.875	554.25	544.625	549.25	554	544.5	550.875	543.25	547	550.875	554	554.125	552	550.25	550.625
E10	546.5	541.5	543	541.25	540	536.75	539	541.625	538	541.75	544.25	540.875	539	546.875	537.625	545.875	544.25	540.5	544.125	542	541.375	539.125	542.75	537	538.875	539	546.5	540.75	540.125	538.875	536.75	545
E11	0	0	0	0	0	0	0	0	0	0	0	0	0	0	0	0	0	0	0	0	0	0	0	0	0	0	0	0	0	0	0	0
E12	534.875	528.125	539.5	539.25	537.125	534.75	535.75	532.5	533.625	543.5	538	539.5	535.625	536.625	534.375	538.625	538.375	536.75	533.875	535.75	534.875	534	540.75	533.75	533.5	536.625	531.875	534.5	539.5	541.625	535.5	531.5
E13	0	0	0	0	0	0	0	0	0	0	0	0	0	0	0	0	0	0	0	0	0	0	0	0	0	0	0	0	0	0	0	0
E14	547.875	545.25	547.25	550.125	545.5	548.875	548.875	545.75	548	550.125	545.125	551.625	547.75	552.375	547.75	549.125	544.875	553.25	546.125	546.125	547.875	546.875	552.25	548.75	549.75	550.125	549.75	551.875	547.875	549.875	552.875	548.375
E15	546	538.625	551.25	541.75	543.25	549.625	545.25	550.875	544.625	551.75	549.375	544	551.625	543.5	543	551.5	542.875	541.625	551	550.25	546.75	549.25	548	547.625	546.375	549.5	546.875	547	552.375	549.75	549.375	550.25
E16	541.625	545.625	545.625	547.375	537.75	548.25	541.875	543.375	539.25	547.875	545.875	543.875	545.125	549	540.75	545.625	547.25	546	548.625	540.75	543.625	547.125	546	542.625	538.25	545.5	544.75	542.375	543.5	539.375	544.75	539.25
E17	527.875	535.75	533.75	531.25	524.875	524.5	532.25	534.375	533.625	530.125	528.75	534.375	535.25	536.25	527.375	533.625	533.375	529	527.125	533	528.875	529.375	528.875	536.5	528.875	529.875	534.625	533.375	538.125	531.375	534.625	529.625
E18	553.75	549.125	549	553.5	545	551.125	546.125	548	550.125	550.625	553.25	547.625	547.875	551.875	550.5	544.75	550.125	547.25	549	544.25	553.375	545.625	552.25	555	548.375	549	549.625	545.5	555.25	551.625	546.375	559.5
E19	545.125	552.375	550.125	553.25	555	549.375	550.875	549.375	551.625	549	546.5	549.75	552.25	552.5	553	557.125	548.875	552.625	551.375	557	547.5	554.375	551.75	549.875	550.5	550.625	550.625	549.875	548.375	553.75	553.875	552.375
E20	646.25	649	641.5	637.375	637.625	642.375	642.5	642.75	645.5	636.25	641.625	643.875	642.875	643.125	632	642.375	640.5	640.75	641	642.25	645.625	651.25	633.5	643.875	642.625	637	640.75	644	641.75	637.5	639.75	639.75
E21	0	0	0	0	0	0	0	0	0	0	0	0	0	0	0	0	0	0	0	0	0	0	0	0	0	0	0	0	0	0	0	0
E22	554.125	549.75	548.875	554.75	554.25	546.125	551.375	548.25	548.25	549.75	549.5	547.375	554.5	555.5	550.875	548.25	550.75	557.75	551.875	544.875	557.75	550.625	547.75	551.25	547.25	553.75	549.75	554.5	557.25	555.75	549	548
E23	0	0	0	0	0	0	0	0	0	0	0	0	0	0	0	0	0	0	0	0	0	0	0	0	0	0	0	0	0	0	0	0
E24	0	0	0	0	0	0	0	0	0	0	0	0	0	0	0	0	0	0	0	0	0	0	0	0	0	0	0	0	0	0	0	0
F01	526.75	527.25	525.375	527.125	525.375	526.75	524.5	525.25	527.5	523	529.375	527.375	526.75	523.25	535.375	536.125	530.625	519.875	530.125	532.375	526.5	526.75	522.625	521.875	524.25	528.625	526.75	527.625	526.625	525.875	528	526.75
F02	0	0	0	0	0	0	0	0	0	0	0	0	0	0	0	0	0	0	0	0	0	0	0	0	0	0	0	0	0	0	0	0
F03	0	0	0	0	0	0	0	0	0	0	0	0	0	0	0	0	0	0	0	0	0	0	0	0	0	0	0	0	0	0	0	0
F04	562.875	561.125	558.75	557.5	557.625	560.125	561.25	560.375	566.25	562.625	552.5	568.625	560.25	560.5	562.125	561.125	562.25	560.25	558.5	560	562.5	559.125	559	560.625	557.5	562.625	561.25	562.375	556.625	558	557.125	559.5
F05	516.125	515.875	515.875	521.875	522	518.75	521.125	522.25	520.375	521	527.25	513.125	523	514.625	524.375	522.875	522.875	518.875	518.375	516.5	514.625	523.625	520.875	524.375	523.625	512.125	517.5	521.75	517.75	516.875	522.25	517.375
F06	0	0	0	0	0	0	0	0	0	0	0	0	0	0	0	0	0	0	0	0	0	0	0	0	0	0	0	0	0	0	0	0
F07	489.25	490.625	491.25	494.625	490.375	485.625	486.75	492.625	491.375	489.375	489.625	492.875	482.5	488	485.125	490.875	488.75	488	493.375	492	487.875	488.25	487.625	491.875	498.5	490.25	489.625	492.625	491.875	489.5	493	494.625
F08	0	0	0	0	0	0	0	0	0	0	0	0	0	0	0	0	0	0	0	0	0	0	0	0	0	0	0	0	0	0	0	0
F09	641.25	645.375	638.125	640.875	641.75	636.625	644.125	642.875	641.875	639	648.75	647.375	644.875	642.875	634	640.125	642.375	642.125	649.125	639.25	642.5	646.125	644.25	638.25	640.375	643.875	641.5	640	644.375	643.125	644.125	639.375
F10	561.75	565.875	566.375	559.875	568.375	562.875	567.375	568.125	565.5	569.125	566	571.375	565.25	565.75	568.625	566.875	568.875	566.375	564.125	571.5	570.125	568.125	566.25	573.5	564.625	564.875	567.125	568.875	573.625	565.625	570.25	567.625
F11	556.25	549.625	554	556.875	555.75	556.5	556	556.125	560.625	562.375	555.875	552.125	554.25	559.5	556.875	558.5	563.75	556.125	556.625	556.875	556.625	558.125	560.5	557.875	557.375	558.25	556.5	557.625	555.375	560	558	556.5
F12	0	0	0	0	0	0	0	0	0	0	0	0	0	0	0	0	0	0	0	0	0	0	0	0	0	0	0	0	0	0	0	0
F13	548.875	545.375	548.75	544.625	543.875	550.625	546.5	547.75	550.5	545.25	548	546.75	549.375	545.625	543.75	548.5	552.375	547.625	548.875	547.375	548.5	549.875	545.75	547.25	545.75	546.25	553.375	550.75	547.125	546.5	545.875	548.625
F14	0	0	0	0	0	0	0	0	0	0	0	0	0	0	0	0	0	0	0	0	0	0	0	0	0	0	0	0	0	0	0	0
F15	546	540.375	542.5	542.375	542.5	544.375	545.5	545.625	544.25	547.875	546.375	545.875	546.5	549.875	547.125	542.75	542	545.5	542.25	546.375	546.875	543.875	546.75	546.5	545.375	549.875	549.625	543.25	545.75	545.75	546.125	543.25
F16	579.125	571.875	574.375	574.875	573.75	574.25	570.25	572.75	573.75	575.875	571.875	569.75	574	568	571.25	573.75	564.75	569.375	582	573.5	575.75	573.5	568.875	576.5	569	576.875	574.25	574.125	569.5	578.5	575.5	574
F17	0	0	0	0	0	0	0	0	0	0	0	0	0	0	0	0	0	0	0	0	0	0	0	0	0	0	0	0	0	0	0	0
F18	550.25	546.625	541.75	550	542.375	543.5	546.125	545.375	548	550.375	547.25	546.375	549.5	552.875	547.25	544	541.5	542.25	549.5	551.75	553.625	548.5	543.625	540.75	547.75	544	546.375	547	546.875	548.25	543.625	543.625
F19	548.25	551.75	550.75	550.875	550	553.75	548.25	557.125	551.5	556	551.625	553.5	552.5	556.5	557.5	553.375	552.375	550.25	550.5	552.875	551.75	555.375	546.125	548.875	556.375	550.125	550.75	553.125	548.875	560.375	550	559.625
F20	520.25	528	519.375	528.5	523.125	521.5	528.75	521.875	530	532.375	534.875	526.375	532.5	528.25	525.5	527.375	525.875	528.5	529.625	529.625	527.625	528.375	525.625	529.125	526.625	531.125	529.125	527.875	527.75	526.75	521.5	525.375
F21	0	0	0	0	0	0	0	0	0	0	0	0	0	0	0	0	0	0	0	0	0	0	0	0	0	0	0	0	0	0	0	0
F22	539.875	541.375	536.625	547.5	539.375	542.5	545.875	539.5	540.125	540.5	539.375	544.75	540.125	540.25	543.25	545.875	543.125	542.5	544.875	547.75	537.875	541.25	541.375	544.875	542.75	541.375	544.75	537.375	542.75	540.5	540.875	539.25
F23	0	0	0	0	0	0	0	0	0	0	0	0	0	0	0	0	0	0	0	0	0	0	0	0	0	0	0	0	0	0	0	0
F24	0	0	0	0	0	0	0	0	0	0	0	0	0	0	0	0	0	0	0	0	0	0	0	0	0	0	0	0	0	0	0	0
G01	0	0	0	0	0	0	0	0	0	0	0	0	0	0	0	0	0	0	0	0	0	0	0	0	0	0	0	0	0	0	0	0
G02	0	0	0	0	0	0	0	0	0	0	0	0	0	0	0	0	0	0	0	0	0	0	0	0	0	0	0	0	0	0	0	0
G03	0	0	0	0	0	0	0	0	0	0	0	0	0	0	0	0	0	0	0	0	0	0	0	0	0	0	0	0	0	0	0	0
G04	0	0	0	0	0	0	0	0	0	0	0	0	0	0	0	0	0	0	0	0	0	0	0	0	0	0	0	0	0	0	0	0
G05	0	0	0	0	0	0	0	0	0	0	0	0	0	0	0	0	0	0	0	0	0	0	0	0	0	0	0	0	0	0	0	0
G06	0	0	0	0	0	0	0	0	0	0	0	0	0	0	0	0	0	0	0	0	0	0	0	0	0	0	0	0	0	0	0	0
G07	538.75	546.125	541.875	540.125	540.25	541	540.75	545.125	546.375	540.75	531.375	542.875	536.5	539.375	539.375	541.125	539.875	537.25	545.875	540.125	540.5	540	542.75	544.375	543.125	542.25	545.375	539.625	541.375	536.5	543.25	533.25
G08	577.5	571.25	578.75	572.875	574.625	570.125	577	569.875	570.5	572.875	567.625	571.625	568.375	571.875	574.625	573.25	578.375	574.625	576.25	569	581.5	569.25	574.5	576.375	569.875	578.5	571.125	574	579.75	569.625	573.125	573.375
G09	0	0	0	0	0	0	0	0	0	0	0	0	0	0	0	0	0	0	0	0	0	0	0	0	0	0	0	0	0	0	0	0
G10	547.375	550.125	548.25	547.375	549.5	550.875	551.5	555.375	547.75	544.875	551.125	552.125	550.5	548.5	554.5	553.75	555.375	548.5	549.375	546.875	549.375	548.25	553.75	547	549.5	553	550.75	556.125	552.125	552.5	549.125	550.5
G11	0	0	0	0	0	0	0	0	0	0	0	0	0	0	0	0	0	0	0	0	0	0	0	0	0	0	0	0	0	0	0	0
G12	0	0	0	0	0	0	0	0	0	0	0	0	0	0	0	0	0	0	0	0	0	0	0	0	0	0	0	0	0	0	0	0
G13	0	0	0	0	0	0	0	0	0	0	0	0	0	0	0	0	0	0	0	0	0	0	0	0	0	0	0	0	0	0	0	0
G14	0	0	0	0	0	0	0	0	0	0	0	0	0	0	0	0	0	0	0	0	0	0	0	0	0	0	0	0	0	0	0	0
G15	612.25	609.625	614.75	617.75	614.75	614.75	608.125	606.875	614	613.625	609.5	615	609.125	608.125	601	611.375	614.5	614.5	616.875	607.125	611	614	607	612	613.5	615.375	611.625	616.75	612.25	607.75	610.25	615
G16	551	542.25	551.75	553.875	556.125	554.5	553.25	552.25	546.5	552.125	552.125	551.375	549.375	548	554.125	548.375	553.625	553.75	546.375	561.625	557.125	548.5	548.25	547.25	553.375	548.875	557.5	549	555.5	556.375	549.25	555.375
G17	548.25	544.375	545.5	550.125	546.75	545.375	542.625	554.375	546.125	545.125	546.125	543.5	547.375	551	546.125	546.625	546.625	549	547.625	549.375	552.5	554	544.875	544.875	548.875	551.5	543.625	553.25	549.875	549	548.5	551.375
G18	0	0	0	0	0	0	0	0	0	0	0	0	0	0	0	0	0	0	0	0	0	0	0	0	0	0	0	0	0	0	0	0
G19	613.25	614	619.875	612.875	614.375	609.5	614.5	613.75	614.75	611.625	616	612.25	606	613.75	610.125	609.75	612	613.5	611.5	619	616.75	616.375	609.125	617.5	616.125	617.125	616.5	612.25	611.75	618.125	617	615.625
G20	0	0	0	0	0	0	0	0	0	0	0	0	0	0	0	0	0	0	0	0	0	0	0	0	0	0	0	0	0	0	0	0
G21	458	452.25	456.75	452.875	457.75	459.125	458.25	453.625	458.375	453.5	457	458.25	455.375	459.125	453.5	455.75	459.75	458	459.5	454.625	457.375	454.5	448.25	460.625	452.875	462.25	455.375	453	456.125	457.25	452.125	455
G22	0	0	0	0	0	0	0	0	0	0	0	0	0	0	0	0	0	0	0	0	0	0	0	0	0	0	0	0	0	0	0	0
G23	0	0	0	0	0	0	0	0	0	0	0	0	0	0	0	0	0	0	0	0	0	0	0	0	0	0	0	0	0	0	0	0
G24	0	0	0	0	0	0	0	0	0	0	0	0	0	0	0	0	0	0	0	0	0	0	0	0	0	0	0	0	0	0	0	0
H01	505.375	506.25	504.125	508.625	511.125	504.625	509.375	504.5	506.25	499.75	508.375	506.75	511.125	507.125	507.25	506.875	505.375	506.625	504.25	508.25	508	512.25	507.5	504.375	508.875	506.125	508.125	504.875	510.75	507.5	507.625	511.125
H02	555	549.25	547.375	552.5	552.875	553.875	551.125	552.5	549	553.5	552.375	548.75	550.25	551	552.75	551	552.125	553.875	556.625	548.625	550.125	553.125	552	550.375	553.5	551.875	543.75	546.75	549.875	552.25	553.625	546.625
H03	0	0	0	0	0	0	0	0	0	0	0	0	0	0	0	0	0	0	0	0	0	0	0	0	0	0	0	0	0	0	0	0
H04	563.25	565.75	563.25	562.875	567	559.25	564.25	560.375	566.875	563.375	567.5	563.75	565.375	567.375	562.625	564.5	569.75	559.125	560	564.125	563.875	565	573.375	567.625	562.75	568.5	563.375	557.25	567.375	565.625	568.5	565.375
H05	0	0	0	0	0	0	0	0	0	0	0	0	0	0	0	0	0	0	0	0	0	0	0	0	0	0	0	0	0	0	0	0
H06	0	0	0	0	0	0	0	0	0	0	0	0	0	0	0	0	0	0	0	0	0	0	0	0	0	0	0	0	0	0	0	0
H07	550.375	554.125	555.25	558.625	559.125	555.5	558.375	555.375	561.625	562.875	557.125	564.25	554	560.375	556.875	559.125	557.375	565.125	558.875	553.25	554.875	555.875	556.5	551.25	562.625	557.375	551.875	557.125	562.625	556.875	555.75	556.75
H08	0	0	0	0	0	0	0	0	0	0	0	0	0	0	0	0	0	0	0	0	0	0	0	0	0	0	0	0	0	0	0	0
H09	548.25	550.875	546.5	559.25	547.125	545.125	547.625	548.5	552	543	551.875	547.375	549.125	551.625	550	550.625	551.375	545.625	546.125	540.5	543.625	545.125	544.25	544.75	543.5	553.375	546.125	548.5	549.625	550.875	550.25	548
H10	551.25	555.375	553.25	557.125	551.5	554.625	549.875	553.5	554.875	550	559.375	551.625	552.875	547.875	553.625	548.25	552.125	555.125	559.75	552.75	548.75	551.125	551.5	546.5	555.75	555.625	550.25	551.125	553	563.25	557.25	548
H11	647.75	645.5	647.25	645	652	649	645.125	637.75	653.375	645.25	648.625	645.75	647.75	645.5	646.875	645.625	641	645.25	644.5	643.25	649.25	646	649.375	645.25	645.875	640.875	644.5	643.375	642.125	646.75	640.25	641.125
H12	0	0	0	0	0	0	0	0	0	0	0	0	0	0	0	0	0	0	0	0	0	0	0	0	0	0	0	0	0	0	0	0
H13	0	0	0	0	0	0	0	0	0	0	0	0	0	0	0	0	0	0	0	0	0	0	0	0	0	0	0	0	0	0	0	0
H14	555	549.25	545.125	545.125	549.625	547.625	550.25	545.625	543.5	547.5	548	551.625	547.25	543.5	539.625	550.375	547.375	552.25	548.875	550.625	543.5	547	547.125	543.5	549.625	546.5	545.125	546	544.875	548.875	547.5	549.625
H15	541.5	544.75	539.75	546.125	550.125	550	548.625	550.25	546.125	543.375	552.125	544.5	550.375	549	547.75	542.875	541.875	548	548.5	548	547.625	546.5	547.25	542	544.5	549.25	546.875	542.625	545.25	551.25	547.75	547.875
H16	611.5	615.125	610	610.75	619	611	620.75	619.125	615.125	613.375	617.375	618.875	613	623.875	617.375	616.5	618.5	615.75	608.75	618.75	615	614.125	615.75	620	617.5	616.875	614.25	619.25	619.125	612.125	611.5	612.75
H17	0	0	0	0	0	0	0	0	0	0	0	0	0	0	0	0	0	0	0	0	0	0	0	0	0	0	0	0	0	0	0	0
H18	476.125	473.625	478.75	477.125	473.75	478	481.5	472.375	477.5	478.125	477	482.875	478.25	476.25	479	470.75	485.375	479.125	477.5	480	476.25	475.875	478.25	479.625	481.625	481.75	472.125	479.5	476.75	474.625	477.875	477
H19	0	0	0	0	0	0	0	0	0	0	0	0	0	0	0	0	0	0	0	0	0	0	0	0	0	0	0	0	0	0	0	0
H20	0	0	0	0	0	0	0	0	0	0	0	0	0	0	0	0	0	0	0	0	0	0	0	0	0	0	0	0	0	0	0	0
H21	0	0	0	0	0	0	0	0	0	0	0	0	0	0	0	0	0	0	0	0	0	0	0	0	0	0	0	0	0	0	0	0
H22	0	0	0	0	0	0	0	0	0	0	0	0	0	0	0	0	0	0	0	0	0	0	0	0	0	0	0	0	0	0	0	0
H23	0	0	0	0	0	0	0	0	0	0	0	0	0	0	0	0	0	0	0	0	0	0	0	0	0	0	0	0	0	0	0	0
H24	0	0	0	0	0	0	0	0	0	0	0	0	0	0	0	0	0	0	0	0	0	0	0	0	0	0	0	0	0	0	0	0
I01	0	0	0	0	0	0	0	0	0	0	0	0	0	0	0	0	0	0	0	0	0	0	0	0	0	0	0	0	0	0	0	0
I02	518.5	521.25	519.5	522.75	516.75	511	513.75	518.125	520.25	515.125	518.25	514.875	513.875	517.5	519.625	518.25	514.75	511.75	511.625	519.875	512.625	521.5	513.125	513.125	518.375	521.25	522.375	519.25	510.375	517.75	515.125	512.875
I03	540.625	544.25	544.25	549.5	545.375	545.25	546.625	550.125	550.625	545.5	538.125	547.75	541.125	544.375	547.5	544.125	541.75	544.25	536.25	542.875	548.75	540.875	537	544	544.375	544.5	545.625	542.5	545.75	546	546.625	541.875
I04	0	0	0	0	0	0	0	0	0	0	0	0	0	0	0	0	0	0	0	0	0	0	0	0	0	0	0	0	0	0	0	0
I05	543.25	547.875	545.5	549.375	543	543.125	546.75	545.875	546.25	544.25	543.875	548.5	547.125	544.875	544.375	545.5	548.375	549.875	547.875	543.5	549.75	550.5	542.125	546.875	545.25	546.5	545.375	548.25	548.75	546.25	553.625	543.25
I06	563.25	559.875	563.5	560.375	566.5	555.625	564	554.75	559	567.125	564.875	558.625	558.25	564.5	561.875	559.375	563.5	562.25	559.875	560.625	564	561.875	563	561.875	567	560.625	561.5	557.5	558.625	558.5	562.375	565.25
I07	556.25	556.375	550.875	547.5	551.5	552.25	558.25	549.125	559.5	557.875	557.625	556.125	552.875	564	556.75	555.5	553.625	555.125	552.875	554.375	553.5	554.125	562.375	552	556.375	553.875	557.375	552.125	552.125	556.125	546.875	553.875
I08	537.75	541.25	541.375	540.625	542.25	539.375	543.875	539	540	539	542.625	538.5	539.5	537.25	537.5	540.625	541.125	542.625	536.625	544	541.25	534.375	538.25	542.125	540.5	546.75	543.5	538.75	537.25	543.875	541	542.875
I09	546.875	553.875	556.25	550.375	551.5	552.875	547.875	554.375	545.625	554.125	551	551	546.75	548	547	545.625	554.875	552.125	549.625	549.25	550.5	551.375	551.75	551.25	551.625	550.5	544.25	551.5	550.25	551.125	552.375	552.875
I10	546.875	546.125	552	550.875	547.125	549.875	547.875	546.375	548	547	546.375	555.375	552	544.875	546.25	548.625	546.25	548.75	547.875	546.25	546.875	548.125	543.25	552.625	550.25	544.875	547.875	550.5	549.5	551.875	546.875	544.75
I11	516.125	512.25	517.125	517.5	514	519.5	518.5	518.625	515.375	508.25	518	513	515.5	520.25	516.5	514	511.5	517.625	511.5	515	517.75	516	512.875	516.625	514.25	508.5	515	519.375	519.375	515.5	519.25	514.125
I12	553.125	543.25	549.625	546.25	545.5	549.5	556.375	555.125	547.875	554.75	551.625	554.375	548.5	553.875	548	556.25	556.75	551.375	559	552.5	555.875	551.625	546.375	550.875	553.25	550.5	551	552.75	554.625	554.75	555.875	550
I13	0	0	0	0	0	0	0	0	0	0	0	0	0	0	0	0	0	0	0	0	0	0	0	0	0	0	0	0	0	0	0	0
I14	557.125	557	555.5	558.75	554.75	557.125	553.5	557.375	556.25	552.625	551	547.125	554.625	557.625	555.125	555.75	558	553.5	551.5	554.5	553.5	555.875	556.625	559	555.375	556.75	552.875	555.75	548.5	556.375	553	554.375
I15	0	0	0	0	0	0	0	0	0	0	0	0	0	0	0	0	0	0	0	0	0	0	0	0	0	0	0	0	0	0	0	0
I16	0	0	0	0	0	0	0	0	0	0	0	0	0	0	0	0	0	0	0	0	0	0	0	0	0	0	0	0	0	0	0	0
I17	545.875	551.625	550.625	554.875	548.25	546.625	549.5	553	558	546.25	552.625	552.875	550.125	552.5	552.625	545.625	550.625	549.875	551.5	545.625	553.375	551.375	552.625	552.125	550.75	555.375	555	555.125	549	551.875	553.5	543.625
I18	0	0	0	0	0	0	0	0	0	0	0	0	0	0	0	0	0	0	0	0	0	0	0	0	0	0	0	0	0	0	0	0
I19	0	0	0	0	0	0	0	0	0	0	0	0	0	0	0	0	0	0	0	0	0	0	0	0	0	0	0	0	0	0	0	0
I20	0	0	0	0	0	0	0	0	0	0	0	0	0	0	0	0	0	0	0	0	0	0	0	0	0	0	0	0	0	0	0	0
I21	0	0	0	0	0	0	0	0	0	0	0	0	0	0	0	0	0	0	0	0	0	0	0	0	0	0	0	0	0	0	0	0
I22	0	0	0	0	0	0	0	0	0	0	0	0	0	0	0	0	0	0	0	0	0	0	0	0	0	0	0	0	0	0	0	0
I23	0	0	0	0	0	0	0	0	0	0	0	0	0	0	0	0	0	0	0	0	0	0	0	0	0	0	0	0	0	0	0	0
I24	0	0	0	0	0	0	0	0	0	0	0	0	0	0	0	0	0	0	0	0	0	0	0	0	0	0	0	0	0	0	0	0
J01	551	553.125	550.25	551.875	557.25	554.75	553.625	552.375	549.5	556.375	556	560.75	563.75	556.25	558.125	558.125	554.75	552.875	554.875	557	551.875	551.75	558.375	556.375	551.875	555.75	557.5	555.875	555.125	558	552.125	554.875
J02	0	0	0	0	0	0	0	0	0	0	0	0	0	0	0	0	0	0	0	0	0	0	0	0	0	0	0	0	0	0	0	0
J03	584.5	581.625	587.75	588.625	585.75	586.625	587.125	580.5	587	585.625	587.75	583.125	587.75	590.75	585.75	588.875	585.5	582.875	589.125	585.75	586	591.625	592.625	586.625	585.5	582.125	588	585.125	580.875	588.875	585.875	587.875
J04	0	0	0	0	0	0	0	0	0	0	0	0	0	0	0	0	0	0	0	0	0	0	0	0	0	0	0	0	0	0	0	0
J05	636.25	631.625	634.75	643	641.125	639.125	639.75	638.625	639.125	642.5	635.25	635.625	634.375	637.875	641.625	641.375	639.625	629	634	635.875	638.375	636.25	639.5	629.5	643.75	638.625	638.625	638.875	645.875	643	636.625	637.875
J06	553.625	552	555	554.875	557.375	551.5	552.375	557.25	554.625	558.5	559.875	554.625	556.125	547.625	554	551.625	551.625	550.125	556.125	553.25	560.625	555	554.75	554	549.125	555.75	557.375	564.375	553.625	558	552.375	558.625
J07	509.375	508.5	508.875	507.125	509.5	503	511.75	507.75	505.875	503	508.125	505.375	504.625	507.25	505.25	503.25	503.75	508.875	508.625	511.875	504	502.75	508.875	505.25	508.875	507.875	507.75	504.75	509	508.625	516.25	509.75
J08	0	0	0	0	0	0	0	0	0	0	0	0	0	0	0	0	0	0	0	0	0	0	0	0	0	0	0	0	0	0	0	0
J09	562.75	566.5	568.75	563.375	562.75	565.25	562.125	567.375	563.875	561.125	561.5	564.375	564.5	567.75	559.5	561.875	565.875	564.625	566.75	559	560.875	564.25	563.25	569.25	566	563.875	560.625	562.25	558.75	570.375	563.25	561.75
J10	528.5	527.25	524.25	523	524.125	525.25	522	529.125	523.625	525.875	529.875	522.625	526.5	526	532.5	536.625	533	527	519.5	524.25	529	523.625	525.5	524.75	528.75	526.75	524.75	528.375	522.5	528	529	524.75
J11	551.875	557	553.625	554	550	550	555.375	555.375	548.125	547.125	556.25	556	554.25	551.625	554.25	555.125	558.125	556.125	552.375	550	558.375	554.625	553.375	547	556.125	554	556	552.125	552.75	557.875	558.75	553.125
J12	553.5	561.125	559.75	560	558.75	560.125	556.5	560.25	559.875	556.125	563.375	557	556.625	554.625	561.25	559.5	555.75	558.375	552.875	565.625	557.5	555.25	556.125	554.25	556	554.625	553.375	554.125	560.75	553.625	560.75	553
J13	525	533.125	531.5	531.25	525.625	526.375	523.625	522.875	531.875	530.125	526.625	530.875	524.25	531.25	536.625	531.375	527	528.625	525.375	529.5	529.25	532.25	531.625	525.875	530.375	529.25	530.75	531.75	532	528.125	532	528.25
J14	538.75	543.25	543.875	548	543.625	540.25	546.125	545.875	544.375	542.375	541.625	541.125	539.75	545.5	538.375	546.625	540.875	542	541.625	541.75	542.125	546	541.875	534.125	546.625	546.625	543	547.375	544.75	540.125	541.5	538.5
J15	0	0	0	0	0	0	0	0	0	0	0	0	0	0	0	0	0	0	0	0	0	0	0	0	0	0	0	0	0	0	0	0
J16	0	0	0	0	0	0	0	0	0	0	0	0	0	0	0	0	0	0	0	0	0	0	0	0	0	0	0	0	0	0	0	0
J17	0	0	0	0	0	0	0	0	0	0	0	0	0	0	0	0	0	0	0	0	0	0	0	0	0	0	0	0	0	0	0	0
J18	550.625	552.5	553.25	547.125	556.625	552.875	552.75	552.5	550	548.875	552.75	554.125	549.625	553.75	551.125	549.375	550	549.125	551.5	547.375	549.375	546.75	553.375	544.875	548.125	552.25	556.75	555.5	548.625	553.625	549.125	548.875
J19	517.875	516	522.75	520.75	516.875	519.875	518.125	511.875	522.5	520.375	515	516.75	520.375	521.375	524.5	518.125	517.375	518.125	518.375	520.5	516.5	517.625	519	516	517	514.625	516.875	516.5	515	518.875	516.5	517.625
J20	571.375	565.125	565.125	566.875	566	567.875	565.25	561	567.375	565.25	561.75	568.25	564.625	559.25	567.875	568.125	564.625	560.5	562.875	563.5	565.625	566	560.875	561.25	559.5	568.5	568.375	564.75	565.625	563.375	563	564
J21	558.25	561.375	560.25	564.625	568	563.875	556.375	562.625	565.375	564.75	565.875	564.625	562.875	559	563.5	563.625	565.875	563.5	561.75	565.25	565.75	557.875	565.625	569.125	563.125	568.125	564.125	561.375	575.5	558.125	564	565
J22	0	0	0	0	0	0	0	0	0	0	0	0	0	0	0	0	0	0	0	0	0	0	0	0	0	0	0	0	0	0	0	0
J23	0	0	0	0	0	0	0	0	0	0	0	0	0	0	0	0	0	0	0	0	0	0	0	0	0	0	0	0	0	0	0	0
J24	0	0	0	0	0	0	0	0	0	0	0	0	0	0	0	0	0	0	0	0	0	0	0	0	0	0	0	0	0	0	0	0
K01	436.875	437.875	437	436.75	439.5	440.25	442.125	437.875	443.875	442.625	444.5	438.625	437.125	441.5	443.5	439.5	438.625	445.75	442.375	443.75	444.625	441.125	441.5	441.125	435.875	441.875	444.375	437.5	445.25	438.375	435.125	444.25
K02	553.5	555.875	548.875	552.875	548	554.625	548.75	552.125	551	547	549.75	552.25	553.875	549.25	556.5	549.375	554.75	549.375	553	555.75	549.375	551.75	551.125	547.75	551.5	551.5	550.5	546	547.875	556.75	545.75	545.5
K03	548.5	545	541.75	544.25	546.5	547.375	546.5	545.75	550	541.75	545.75	557.375	550.25	545.25	547	539.625	543.25	546.875	556.625	553.25	549.25	549.5	543.375	538.125	546.125	548.5	547.625	546.75	554.375	544.125	548.125	552.375
K04	0	0	0	0	0	0	0	0	0	0	0	0	0	0	0	0	0	0	0	0	0	0	0	0	0	0	0	0	0	0	0	0
K05	0	0	0	0	0	0	0	0	0	0	0	0	0	0	0	0	0	0	0	0	0	0	0	0	0	0	0	0	0	0	0	0
K06	557.125	555	559.875	553.5	559.75	559.625	556.5	550.875	556.875	560.625	557.25	562.5	559.75	554.375	560.875	557.5	564.25	562	554.75	556.25	557.375	557.375	560.875	559	563	559.875	554.875	558	557.25	562.375	558.75	559
K07	556.25	558.375	554	555.875	557.5	549.375	552.625	552.625	552.125	559.125	553.625	553.125	550.125	551.25	551.375	554.125	552.5	547.375	550.625	556.625	552.125	547.375	555.625	554.5	556.125	549.875	551.375	556.625	554.5	558	550.875	552
K08	0	0	0	0	0	0	0	0	0	0	0	0	0	0	0	0	0	0	0	0	0	0	0	0	0	0	0	0	0	0	0	0
K09	629.875	629.5	631.25	628.125	636.875	630	632.5	624.875	635.25	634.25	627.875	627	629.875	622.75	630.75	622.75	635	626.75	628.75	627.875	633.5	632.75	633.375	625.375	632.25	631.75	627.25	629.25	635.25	634.5	630.25	632.25
K10	0	0	0	0	0	0	0	0	0	0	0	0	0	0	0	0	0	0	0	0	0	0	0	0	0	0	0	0	0	0	0	0
K11	554.625	549.375	555.375	550.875	550.25	546.625	553.5	551.875	546	556.25	556.5	555.25	548.875	549.5	553.75	553	552	553.75	552.25	548.25	551	551.75	553.25	547.625	549.875	550.25	557	554.25	550.5	542.5	555.875	553.875
K12	555	553.5	557.375	560	560.875	557.5	555.625	556	553.25	557.125	551.875	555.375	552.125	553.75	559	551.375	557.25	556.625	554	552.125	554.375	555.375	550.75	556.875	560.75	558.875	552.125	561.125	556.375	553.75	557.25	560.625
K13	0	0	0	0	0	0	0	0	0	0	0	0	0	0	0	0	0	0	0	0	0	0	0	0	0	0	0	0	0	0	0	0
K14	641.125	642.625	646.375	636.75	648	638.75	639.25	643.375	650.5	644.375	641.125	650.625	640.75	642.375	648.125	635.75	639.625	639.875	643.875	640	640.875	643	637.375	635.75	645.25	642.75	641.625	644.625	641.625	641.25	646.125	648.375
K15	553	557.125	557.875	554.5	548.625	561	555.125	557.125	556.75	551.25	553.875	556.5	548.5	552.25	557	554.875	550.125	552.375	555.875	546.625	555.125	545.875	558.25	555.25	553.75	553.875	557	551.875	553.125	557.375	554.25	558
K16	463.25	474.875	472	472.375	470	472.25	476.375	476.375	472	474	479.75	471.375	471.75	477.125	476.75	478.125	476.75	478.375	471.75	475.75	481.25	477	472.25	469.25	468.625	475.25	476	474.625	472.25	481.75	471.875	469.625
K17	0	0	0	0	0	0	0	0	0	0	0	0	0	0	0	0	0	0	0	0	0	0	0	0	0	0	0	0	0	0	0	0
K18	542.75	545	549.25	547	547.25	539.5	539.25	545.625	542.25	549.75	546.375	542.875	544.75	547.875	545.375	544.625	542	546.125	548	542	551.25	544.875	546.875	543.25	543.75	544.5	547.5	547.375	548	545.875	545.25	550.375
K19	545	538	546.125	536	538.125	537.375	540	547.625	541.5	541.75	541.75	541.375	545	541	542.625	539.875	541.75	537.875	539.375	540.125	540.625	534.875	534.25	547.25	540.875	543.75	539.625	538.875	541.5	538	546.625	535.75
K20	561	554.875	559.125	555	557.25	559	556.125	558.5	553.75	560	562.75	558.5	560.625	565.875	551.625	560.125	557.125	559.25	554.375	561.75	557.375	560	554.125	555.75	559.625	562.25	553.25	554	561.125	557.875	562.125	561.25
K21	0	0	0	0	0	0	0	0	0	0	0	0	0	0	0	0	0	0	0	0	0	0	0	0	0	0	0	0	0	0	0	0
K22	558.5	559.25	565.375	559.375	565.625	557	560.5	561	558.25	562.625	560.625	569.75	558.625	559.875	561.875	562.125	561.875	563	563.125	560.125	554.25	558.5	560.875	559.875	558.375	560.875	569.5	566	563.125	560.625	563.375	566.375
K23	0	0	0	0	0	0	0	0	0	0	0	0	0	0	0	0	0	0	0	0	0	0	0	0	0	0	0	0	0	0	0	0
K24	0	0	0	0	0	0	0	0	0	0	0	0	0	0	0	0	0	0	0	0	0	0	0	0	0	0	0	0	0	0	0	0
L01	0	0	0	0	0	0	0	0	0	0	0	0	0	0	0	0	0	0	0	0	0	0	0	0	0	0	0	0	0	0	0	0
L02	576.125	574	571	573.125	576.25	573.25	574.25	579	573.5	571.125	579.25	576	572.75	579.5	569.5	576.375	573.625	575.875	574.375	571.75	576.125	575.375	577.375	573.75	574.5	579.25	572.375	574.625	572	571.25	576.125	571.875
L03	0	0	0	0	0	0	0	0	0	0	0	0	0	0	0	0	0	0	0	0	0	0	0	0	0	0	0	0	0	0	0	0
L04	0	0	0	0	0	0	0	0	0	0	0	0	0	0	0	0	0	0	0	0	0	0	0	0	0	0	0	0	0	0	0	0
L05	576.375	579.125	579.375	574.25	576.875	575.375	585.375	580.375	581.25	580.75	570.75	582	579.125	579.25	580	571.5	579.625	580.875	577.625	578.5	580.875	580.625	579	578.5	577.875	580	579.25	576.75	575.5	580.125	579	580.5
L06	645.75	645.625	640.625	639.875	635.75	646.125	647.5	646.125	646.5	641.625	645.625	642.75	637.5	645.25	640.5	640.875	645.375	634.125	636.5	637.875	641.375	637.125	640	638.125	642.75	643.5	637.625	644.375	637	645.375	641.875	640.875
L07	553.875	553.75	552.75	553.375	557.5	564.625	557.25	552.125	553.25	557.625	556.625	553.875	556.25	553.375	554.75	554.125	555.75	551.875	553	555.875	561.5	559.875	559	558	558.375	555	555	557.125	558.75	557	553.375	555.25
L08	669.5	671.5	680.625	670.625	674.75	670.375	675.375	677.875	678.5	675.375	676.25	668.125	672.5	671.5	678	678.375	673.125	676.625	674.75	671.375	674	677.5	672.875	672	674.75	669.5	671	671.375	674	672.625	675.25	674.625
L09	0	0	0	0	0	0	0	0	0	0	0	0	0	0	0	0	0	0	0	0	0	0	0	0	0	0	0	0	0	0	0	0
L10	0	0	0	0	0	0	0	0	0	0	0	0	0	0	0	0	0	0	0	0	0	0	0	0	0	0	0	0	0	0	0	0
L11	554.25	557.25	556.125	557.625	553.125	557.125	556.625	552.25	554.125	551	552.125	551	557.25	556.5	555.5	557.25	553.75	555.625	555.75	552.375	549.625	557.125	552	553.125	556.75	553.625	551	554	555.625	550.125	555.75	553.375
L12	546	543.375	546.875	547.875	542.375	549	554.125	548.25	548.625	544.875	548.375	545.5	548.25	545.875	546	553.625	550.375	547.875	549.25	552.875	550.25	550.375	549.25	551.125	557.125	546.875	546.75	545.875	548.5	549.25	549.375	552.5
L13	0	0	0	0	0	0	0	0	0	0	0	0	0	0	0	0	0	0	0	0	0	0	0	0	0	0	0	0	0	0	0	0
L14	583.125	584	578.25	574.625	583.375	583.625	579.625	581.625	582	578.5	581.375	581.375	579.5	585.125	579.5	577.25	580	584.25	581	579	580.375	576.25	583.875	586.5	584.5	579.5	577.375	577.125	584.125	582.625	577.5	579.375
L15	526.875	530.375	529.25	527.5	531.25	530.375	529.25	528.75	532.5	531.625	525	532.75	525.5	527.375	533	524.5	530.625	529.625	531.5	526.5	531.5	528.375	530.5	528.25	527.125	529.125	522.875	530.875	526	533.875	527	528.75
L16	558	558.875	563.75	555.625	560.125	560.375	563	555.375	556.75	560.125	566	558.875	555	559.625	562	559.375	564.625	555.875	556.375	555.875	557.625	556	560.75	559.75	563.625	560.25	558.875	556.125	554.625	558.5	555.875	554.125
L17	559.75	559.625	556.375	557.625	559.875	560.875	557.5	554	556.375	558.75	562.5	562.5	559	559.625	562.375	556.875	565.25	554.75	565.125	565.375	560.625	563.875	560.25	557.625	557.125	557	555	559.625	558.875	556.625	559.375	561.5
L18	0	0	0	0	0	0	0	0	0	0	0	0	0	0	0	0	0	0	0	0	0	0	0	0	0	0	0	0	0	0	0	0
L19	0	0	0	0	0	0	0	0	0	0	0	0	0	0	0	0	0	0	0	0	0	0	0	0	0	0	0	0	0	0	0	0
L20	559.875	555.875	555.75	562	557.875	557	559.25	559.25	559.25	559.75	552.5	558	563.375	557.5	557.625	553.625	555.375	553.75	560.375	555.5	549.625	551.375	555.375	557.75	557.375	558.25	559.875	558.75	557.75	562.5	558	558.875
L21	564	559.25	561.875	565	556.5	564.25	560.875	559.125	561.75	554.875	558.25	561.375	565.75	557.625	558.75	564	566.625	562	562.25	560.375	555.5	560.25	559.875	560.875	562.375	559.625	558.625	557.75	560.25	560	568.5	563.625
L22	0	0	0	0	0	0	0	0	0	0	0	0	0	0	0	0	0	0	0	0	0	0	0	0	0	0	0	0	0	0	0	0
L23	0	0	0	0	0	0	0	0	0	0	0	0	0	0	0	0	0	0	0	0	0	0	0	0	0	0	0	0	0	0	0	0
L24	0	0	0	0	0	0	0	0	0	0	0	0	0	0	0	0	0	0	0	0	0	0	0	0	0	0	0	0	0	0	0	0
M01	593.25	593.625	592.25	594.5	593.375	592.375	592.375	597.125	591.5	593.5	589	594.625	587.75	589.125	590.5	599.75	598.375	591.75	594	590.625	597.125	592.25	597.25	593.25	596.75	592.875	588.5	592.625	596.125	595.625	589	594.75
M02	559.75	558	558.5	561.625	558.75	557	561.5	562	566.75	562.625	562.25	560	560.125	558.625	564.125	561	563.875	555.375	563.375	560.875	562.75	564.125	562.25	558.75	557.25	561.625	558.25	558.625	563.625	564.375	559.625	560.625
M03	554.75	556.5	558.875	555.125	554	562.25	556.75	557	558.125	558.875	556	548.75	555.5	562.125	555.25	554.625	554.125	555.5	556.875	554.375	554.625	558.5	557	551.75	564	554.375	557.625	557	559.625	560.75	559.125	560.25
M04	548.25	556	551.5	550.75	546	554.875	549.875	557.125	549.875	551.625	548.5	558.75	551.625	552.75	553.875	552.5	552.5	553.5	554.5	552.875	547.125	549.25	553.75	549.75	556.25	550.25	551.125	554.375	553.5	553.25	551.875	551.625
M05	520.125	519.125	512.75	526.25	525	518.875	523.5	518.625	524.125	520.875	519.5	513.625	523.125	525.375	522.875	520.125	521.5	526.875	521.375	516.375	518.75	519.125	524.375	514.5	521.5	518.25	518.125	528.125	517.75	520.625	522	520
M06	0	0	0	0	0	0	0	0	0	0	0	0	0	0	0	0	0	0	0	0	0	0	0	0	0	0	0	0	0	0	0	0
M07	558.75	558.75	552.875	558.75	557.125	555.375	550.875	557.125	554.5	552.125	556.25	558.875	560.125	559.75	555.625	559.25	555.25	551.375	553	560.625	555.625	560.75	555.25	557.875	557.375	556.875	555.5	556.75	555.625	561.125	559.25	553.25
M08	596.875	603	601.375	599.125	601.375	599.375	606.25	603.125	600.625	604.25	599.625	595.375	605.625	602.375	603.375	602.875	604	599.75	604.875	601.375	601.5	604.625	601.375	599.5	602.375	609.625	601.375	595.125	603.25	602.875	596.125	604
M09	558.75	557.25	550	560.75	552.75	551.75	555.125	553.5	552.75	551.75	552.875	555.5	556.375	554.25	552.25	554.625	552.625	556.375	549.625	558.25	548.125	555.25	550.625	554.75	555	552	551.125	557	553.125	553.25	557.875	560.875
M10	538.25	544.5	544.125	546.375	544.25	541	546.875	550	546.875	547	548.625	551.125	549.125	552.5	542	542.25	552.875	551.125	554.5	546.125	549	552.125	541.75	548	546.25	546.375	544.375	547.25	552	549.625	551.625	550
M11	0	0	0	0	0	0	0	0	0	0	0	0	0	0	0	0	0	0	0	0	0	0	0	0	0	0	0	0	0	0	0	0
M12	0	0	0	0	0	0	0	0	0	0	0	0	0	0	0	0	0	0	0	0	0	0	0	0	0	0	0	0	0	0	0	0
M13	559	555.25	552.25	559.375	560.875	564	557	556.375	555.375	555.25	555.375	555.125	557.375	561.875	560.375	552.375	555.75	557.25	554.75	557	556.125	556.25	556.5	558.375	559.125	562.125	556.375	558	552.25	559	558.125	557.875
M14	554.25	553.75	554.5	551.625	556.625	557.75	552.25	554.125	547.375	555.5	553.25	559.875	549.875	562.75	548.75	557.25	548.375	553.875	557.5	553	555.25	549.875	551.625	551.375	558.625	557.5	553.625	553.875	558.125	549.625	556.75	552.375
M15	594.125	597.75	597.625	605.75	600.375	600.75	591.875	599.25	596.75	600.125	603.125	598.5	600.375	597.875	607.5	598.75	599.875	601.875	603.75	603	596.125	598.25	598	601	598.875	598.75	598.375	602.625	599.5	594.625	601	604.25
M16	566.875	573.375	577.625	570.75	578.75	573.25	571.875	569.75	580.375	573.375	577.375	580	574.625	568.625	577.75	576.75	574.25	572.5	576	577.375	573.25	575.125	573	576.375	571.875	577.25	573.875	578.25	575.75	577.25	571.25	579
M17	0	0	0	0	0	0	0	0	0	0	0	0	0	0	0	0	0	0	0	0	0	0	0	0	0	0	0	0	0	0	0	0
M18	0	0	0	0	0	0	0	0	0	0	0	0	0	0	0	0	0	0	0	0	0	0	0	0	0	0	0	0	0	0	0	0
M19	0	0	0	0	0	0	0	0	0	0	0	0	0	0	0	0	0	0	0	0	0	0	0	0	0	0	0	0	0	0	0	0
M20	554.125	550	553.375	552.75	555	551.5	555.875	555.375	554.75	553.625	556.5	552.75	553.75	548.625	554.25	559	557.375	564.75	557.625	555.875	553	554.625	552.5	556.25	559.5	555	554.125	554.25	557.25	554.625	557.5	555.125
M21	0	0	0	0	0	0	0	0	0	0	0	0	0	0	0	0	0	0	0	0	0	0	0	0	0	0	0	0	0	0	0	0
M22	540	543.125	544.25	543.375	545	536.75	538.125	541.625	539.125	540.375	541.875	540.375	539.375	538.375	543.375	535.25	538.75	537.25	542.125	541.875	538.5	536	540.25	537.875	542.125	543.875	535.125	539	539.625	538.625	539.875	548.5
M23	0	0	0	0	0	0	0	0	0	0	0	0	0	0	0	0	0	0	0	0	0	0	0	0	0	0	0	0	0	0	0	0
M24	0	0	0	0	0	0	0	0	0	0	0	0	0	0	0	0	0	0	0	0	0	0	0	0	0	0	0	0	0	0	0	0
N01	536.75	533.25	537.25	534.875	536.125	540	540.5	540.5	536.5	539.625	535.875	537.875	540.125	538.5	529.25	536.25	537.75	537.75	535.625	537.5	539	535.25	538.25	545.5	535.75	533.125	537.75	539.625	536.125	540	539.625	538.875
N02	0	0	0	0	0	0	0	0	0	0	0	0	0	0	0	0	0	0	0	0	0	0	0	0	0	0	0	0	0	0	0	0
N03	551.875	553.75	549.625	542.125	553.5	549.75	549	548.25	548.875	550.25	544.25	551.5	546.625	547.25	549.125	552	551.75	551.625	551.125	544.25	555.625	553.5	548.75	551.25	546.875	547.125	549	548.75	547.25	552.125	553.375	550.375
N04	0	0	0	0	0	0	0	0	0	0	0	0	0	0	0	0	0	0	0	0	0	0	0	0	0	0	0	0	0	0	0	0
N05	531.625	536.75	526.875	536.875	535	536.375	536.625	537.5	534.5	535.25	535.375	538.375	534.75	533.875	537.125	543.125	539.75	541.5	536.625	533.875	541	531.375	533.375	537.375	537.375	538.875	533.625	535.875	530.5	535.375	539.125	534.375
N06	553.75	545.25	546.25	552.625	551.375	552.25	546.875	547	546.875	549	551.125	550.625	550.625	551.375	548	553.5	551.5	545.625	551.625	555.375	549	551.125	550.5	548	552	549.125	551.875	548	550.625	552.75	549	546.5
N07	0	0	0	0	0	0	0	0	0	0	0	0	0	0	0	0	0	0	0	0	0	0	0	0	0	0	0	0	0	0	0	0
N08	541.625	539.125	544.125	539.75	535.875	545.125	538.5	544	543.875	543	536.625	540.5	538.5	539	537.125	541.25	539.875	541	540.375	542.625	545.25	542.625	541	537.375	542.875	543.375	543.875	542.375	545.125	545.75	541.375	540.375
N09	0	0	0	0	0	0	0	0	0	0	0	0	0	0	0	0	0	0	0	0	0	0	0	0	0	0	0	0	0	0	0	0
N10	550.375	546	548.125	553.875	547.5	549.75	552.375	552.25	546.75	545.875	548	549.625	545.125	545	552.25	552	546.5	548.625	550.375	546.25	544.25	549.625	550.625	545.5	549.625	546.75	551.5	556.125	551.25	551.125	547.125	548.5
N11	543.625	541.875	548.125	550.75	548.5	547.375	552.625	547.25	546.125	548.5	547.125	554	551.375	547.75	546.875	548.375	544.75	547.625	556.75	545.125	546.75	551.125	548.125	551.625	545.875	551	546.375	549	545.875	547.75	547.625	553.5
N12	620.125	619.375	621.75	618.5	622.5	621.875	613.125	623.5	624.875	620.625	615.875	618.125	624.75	623	626.375	620.5	622.875	624.75	618	618.75	618.875	622.625	620.125	622.5	621.25	613.375	623.625	615.375	627	626	628.125	619
N13	647.875	651.625	653.25	654.5	649.25	644.75	645	645.75	647.5	651.375	649	651.75	646.875	647.375	646.125	654.125	647.75	644.25	649.75	652.625	648.75	650.25	645.375	643.875	647	651.75	647.25	653.25	651.875	650.75	648.25	650
N14	504	513.25	506.25	510.625	509.625	512.125	509.875	508.5	509.75	510.25	507	509.75	514.75	506.625	513.25	507	509.875	508	512.875	506.625	508.875	505.375	512.5	511.125	508.375	509.25	510.5	515.25	508.625	509	507.25	512.125
N15	0	0	0	0	0	0	0	0	0	0	0	0	0	0	0	0	0	0	0	0	0	0	0	0	0	0	0	0	0	0	0	0
N16	0	0	0	0	0	0	0	0	0	0	0	0	0	0	0	0	0	0	0	0	0	0	0	0	0	0	0	0	0	0	0	0
N17	0	0	0	0	0	0	0	0	0	0	0	0	0	0	0	0	0	0	0	0	0	0	0	0	0	0	0	0	0	0	0	0
N18	543.25	550	550.625	546.625	539	543.75	540.875	544.125	545.5	541.375	548.25	539.25	543.75	546.875	543.625	539.375	540.25	546.75	543.25	543.5	539.25	546.5	539.625	537.875	545.75	547.875	542.125	545	545	544.375	544.5	545.25
N19	560.625	559.5	562.375	558.5	554.125	554.375	553.75	553.25	555.625	558.125	549.375	552.125	552.625	558.25	553.625	558	555.375	553.875	555.75	559.375	559.625	559.625	557.5	559.25	566.375	562.5	556.625	558.5	559.75	559.75	555	559.75
N20	565.75	561.625	560.125	559.125	555.75	552.25	559.375	558.25	560.25	562.125	558.75	558.25	559.125	556.5	561	557.125	565.25	558.125	559	557.5	564.25	555.625	563	556.625	562.625	559.5	560.5	561.875	558.25	561.875	557.875	565.375
N21	561.75	567.25	561	560	557.125	560	564.875	564.875	561	563.625	564.875	562.375	561.5	566.375	562.25	558.5	559.375	561.75	557.125	561.375	563.625	564.125	562.25	562.5	565.25	562	564.25	564.25	565	564.25	558.75	565.25
N22	0	0	0	0	0	0	0	0	0	0	0	0	0	0	0	0	0	0	0	0	0	0	0	0	0	0	0	0	0	0	0	0
N23	0	0	0	0	0	0	0	0	0	0	0	0	0	0	0	0	0	0	0	0	0	0	0	0	0	0	0	0	0	0	0	0
N24	0	0	0	0	0	0	0	0	0	0	0	0	0	0	0	0	0	0	0	0	0	0	0	0	0	0	0	0	0	0	0	0
O01	0	0	0	0	0	0	0	0	0	0	0	0	0	0	0	0	0	0	0	0	0	0	0	0	0	0	0	0	0	0	0	0
O02	513.75	519.125	522	514.875	520.75	523	526.125	524.625	517.625	522.25	521.25	523	525.625	521.625	521.75	519.125	521	520.375	516.5	520.5	523	522.625	521.875	517.625	521.5	518.25	518.875	518.5	519.625	520.75	524.375	518.375
O03	0	0	0	0	0	0	0	0	0	0	0	0	0	0	0	0	0	0	0	0	0	0	0	0	0	0	0	0	0	0	0	0
O04	530.625	526.875	525	524.875	525.75	527.375	528.5	524.375	522.5	528.75	526.875	524.125	525.75	531.375	526.625	524.75	530	527.5	525.375	525.75	532.125	526	523.25	523.375	529.75	532.125	524.5	524.625	530.75	525.375	528.75	530.875
O05	601.625	607.75	602.25	600	597.625	600.875	603.125	605.125	598.5	605.125	609.5	604	606.125	600.625	604.25	604.5	606.125	598.5	605	597.875	598.375	603.25	604.875	606.625	601.75	602.375	599.5	607.5	605.375	601	604.625	599.5
O06	0	0	0	0	0	0	0	0	0	0	0	0	0	0	0	0	0	0	0	0	0	0	0	0	0	0	0	0	0	0	0	0
O07	498.375	490.625	495.75	498.75	495.375	494.75	497.75	496.375	493	496.125	497.25	497.375	500.25	499	495.5	494.375	497.875	498.125	499.75	497.375	497.375	496.25	493.75	496	498.125	493.5	501.125	499.375	494.625	495.625	501.375	499.375
O08	545.375	547.5	547.875	545	548.625	543	546.375	541.75	543.375	541.375	547	553.625	548.875	544.625	540.25	545.875	543.625	544.25	545.875	546.125	546.125	542.875	540.125	548.625	548.25	542.625	548.125	547.25	552.25	550.375	548.875	546.875
O09	545.75	547.625	546.75	541.875	550.25	545.875	544.25	548	549.125	545	545.375	541.625	548.25	547.5	548.5	547.25	544.5	550.875	544.875	546.625	546.25	548.5	552.5	545.75	545.375	543.75	543.25	548.875	544	544.125	548	548
O10	0	0	0	0	0	0	0	0	0	0	0	0	0	0	0	0	0	0	0	0	0	0	0	0	0	0	0	0	0	0	0	0
O11	500.75	503	500.125	499.625	498.375	500.625	499.625	503.875	503.625	499.5	501.875	500.625	504.375	502.5	505.625	501.125	502	500	503.75	498.5	507.625	504.25	504.375	503.375	501.375	501.5	498.625	497.125	501.625	503.375	504.625	501.375
O12	0	0	0	0	0	0	0	0	0	0	0	0	0	0	0	0	0	0	0	0	0	0	0	0	0	0	0	0	0	0	0	0
O13	548.625	549.625	551.5	549	552.375	550.875	551.25	546.5	549.25	549.875	549.375	553.875	548.625	543.25	549.25	547.125	547	549.625	549.875	551.5	548.625	554.375	543.5	546.875	548.875	546	552.875	553.875	545.875	554.875	550.375	546.625
O14	545.5	550	549.5	547	549.75	542.375	547.375	545.625	544.5	548.625	545	549	549.75	543.5	541.625	545.125	545.625	542.875	553	545.875	546.625	548.25	544.125	538.625	546	548	541.125	542.75	543.5	542.75	547.5	549.875
O15	620.625	624.875	626.125	628.75	625	621.5	620.125	624.75	626.25	624.5	629.75	620.875	629	622.5	622.5	627.75	633.75	623.875	625.875	621.375	619.875	623.75	623.5	630.375	619.875	620.75	627.25	629.875	627.25	629.5	626.25	626.375
O16	0	0	0	0	0	0	0	0	0	0	0	0	0	0	0	0	0	0	0	0	0	0	0	0	0	0	0	0	0	0	0	0
O17	640.25	644.75	641.75	643.375	639.375	640.875	649.25	643	642	637.75	637.875	641.625	632.875	638.125	638.5	645.125	634.75	639.75	639.875	642.5	639.5	644.375	649.625	640.25	644.875	641.75	643.875	640.5	641.875	644.25	646.25	640.375
O18	0	0	0	0	0	0	0	0	0	0	0	0	0	0	0	0	0	0	0	0	0	0	0	0	0	0	0	0	0	0	0	0
O19	504.75	494.375	500.625	507.875	499.875	512	502.375	501.375	507.375	501.875	502.375	508.625	497.25	501.875	503.75	500.125	498	505.375	505.625	502.75	506.25	501.875	508.75	502.125	503.875	496.625	495.875	506.75	503.875	507.25	498.375	498.875
O20	560.625	562.625	563.125	560.875	559.875	561.25	562.375	554.625	558.75	558.625	562	560.875	557.25	562.25	562	558	557.5	560.375	559.625	554.375	552.75	559.5	557.25	557.125	558.625	553.625	560.875	561.25	563.25	561.5	561.625	560.875
O21	551.5	548.75	551.75	555.625	556.5	551.125	552.625	555.25	550	548.625	554	552.75	550	550.5	550	556.5	554	555.625	553.875	551.875	554.125	556.25	554.625	556.25	548.625	555.625	553.25	557.375	553.125	553.25	556	555.75
O22	562.875	565.125	561.125	564.75	563	565.625	559.375	562.75	560.875	563.125	564.75	563.5	568.5	565.75	564.375	570.375	560.125	567.125	568.875	561.625	568.625	564.125	562.25	561	561.625	563.375	567.25	557.5	567.625	563.75	561.5	564.625
O23	0	0	0	0	0	0	0	0	0	0	0	0	0	0	0	0	0	0	0	0	0	0	0	0	0	0	0	0	0	0	0	0
O24	0	0	0	0	0	0	0	0	0	0	0	0	0	0	0	0	0	0	0	0	0	0	0	0	0	0	0	0	0	0	0	0
P01	656.75	660	660.5	663.125	661.125	659.875	651.875	657.125	656.875	654.375	661	654.375	660.375	656.25	659	657	661.625	659.625	657.75	662.375	658.125	658.25	661.125	664.25	663.125	655.625	663.625	658.625	658.25	659	662.375	656.125
P02	0	0	0	0	0	0	0	0	0	0	0	0	0	0	0	0	0	0	0	0	0	0	0	0	0	0	0	0	0	0	0	0
P03	0	0	0	0	0	0	0	0	0	0	0	0	0	0	0	0	0	0	0	0	0	0	0	0	0	0	0	0	0	0	0	0
P04	0	0	0	0	0	0	0	0	0	0	0	0	0	0	0	0	0	0	0	0	0	0	0	0	0	0	0	0	0	0	0	0
P05	537.625	538	533.375	539	534.25	533.625	539.75	541.25	535.25	536.625	535	531.625	539.5	539.375	534.875	537	539.5	538.375	534	537	538.625	536	538.5	531.75	535.125	539.875	538.75	538.125	538.875	533.875	534.5	535.75
P06	640.25	640.875	639	644.125	636.25	637.125	641.25	642	643.75	646	646.625	642	639	634.5	640.875	642.625	642	640.125	637.75	641.875	644.375	643.125	643	633.625	638.875	638.5	641.75	642.625	637.25	641.5	643.125	645.25
P07	527.875	532	522.375	532.75	534.75	531	532.75	532	529.5	526.125	526.125	524.125	526.75	531.75	531.75	526	527.125	527.625	528.375	529.125	529.75	526.5	530.375	531.625	533.5	535.375	530.375	533.75	529.5	528.125	526.625	529.875
P08	554.375	557.25	556.25	556	554.75	549.625	554.875	555.625	553.25	551.75	559.5	554.375	556.875	553.125	558.25	560.125	551.375	555.25	557	559.875	550.25	556.75	556.75	550.625	556.875	554.25	556	552.125	553.625	551.75	559.125	560
P09	0	0	0	0	0	0	0	0	0	0	0	0	0	0	0	0	0	0	0	0	0	0	0	0	0	0	0	0	0	0	0	0
P10	0	0	0	0	0	0	0	0	0	0	0	0	0	0	0	0	0	0	0	0	0	0	0	0	0	0	0	0	0	0	0	0
P11	0	0	0	0	0	0	0	0	0	0	0	0	0	0	0	0	0	0	0	0	0	0	0	0	0	0	0	0	0	0	0	0
P12	543.375	546.25	541.75	542.875	547.875	546.25	550.5	547	543.375	552.25	549.375	545.5	550.875	547.75	543.375	552	549.25	550	546	550.5	545.375	548.25	552	545.625	548.25	552	546.875	548.125	549.75	547.5	552.125	548.75
P13	0	0	0	0	0	0	0	0	0	0	0	0	0	0	0	0	0	0	0	0	0	0	0	0	0	0	0	0	0	0	0	0
P14	602.125	598.625	602.125	597.875	606	601.25	597.875	598.375	605.375	593.625	602.625	609.125	604.25	603	603.5	609.875	601.5	607.375	605.125	602.875	601	603.25	601.375	604.75	601.5	597.875	602.125	604.5	607.625	604	612.625	603.75
P15	0	0	0	0	0	0	0	0	0	0	0	0	0	0	0	0	0	0	0	0	0	0	0	0	0	0	0	0	0	0	0	0
P16	0	0	0	0	0	0	0	0	0	0	0	0	0	0	0	0	0	0	0	0	0	0	0	0	0	0	0	0	0	0	0	0
P17	0	0	0	0	0	0	0	0	0	0	0	0	0	0	0	0	0	0	0	0	0	0	0	0	0	0	0	0	0	0	0	0
P18	0	0	0	0	0	0	0	0	0	0	0	0	0	0	0	0	0	0	0	0	0	0	0	0	0	0	0	0	0	0	0	0
P19	568.375	570.625	570.75	571	571	580.625	569.625	580.125	570.375	568.5	570.625	571.375	566	572	571.875	571	570	574.125	571.875	569	572.625	573	566.5	579.125	573	573	568.875	568.875	566.375	573	571.5	568.75
P20	0	0	0	0	0	0	0	0	0	0	0	0	0	0	0	0	0	0	0	0	0	0	0	0	0	0	0	0	0	0	0	0
P21	0	0	0	0	0	0	0	0	0	0	0	0	0	0	0	0	0	0	0	0	0	0	0	0	0	0	0	0	0	0	0	0
P22	561.5	565.875	561.875	564.125	567.75	563.875	567.125	564.875	562.25	571.75	571.5	565.125	567.375	562.125	567	569.5	565.25	560.125	561.625	571.875	565.5	560.125	568.125	564.125	569.5	571	567.875	560.375	557	567.625	560.75	563.625
P23	0	0	0	0	0	0	0	0	0	0	0	0	0	0	0	0	0	0	0	0	0	0	0	0	0	0	0	0	0	0	0	0
P24	0	0	0	0	0	0	0	0	0	0	0	0	0	0	0	0	0	0	0	0	0	0	0	0	0	0	0	0	0	0	0	0
Last Cell

## Sheet: Summary Sheet
DA Normalize				PCV Normalized
Row	Column	Max	FFT Value	Row	Column	Max	FFT Value			Row	Column	DA-Max	Treatment (µM)
A	2	10.7522	5.73477							B	1	20.9322	0
A	4	7.83512	5.01792							C	1	18.9219	0
A	5	12.9588	2.15054							D	1	12.8595	0
A	6	13.267	5.01792							E	1	6.97745	0
A	7	19.8995	5.37634							F	1	15.0328	0
A	8	22.1052	5.01792							H	1	9.71876	0
A	11	17.4079	3.58423							J	1	23.2888	0
A	13	20.6119	4.6595							K	1	22.3459	0
A	18	34.0724	5.01792							M	1	20.4129	0
A	20	4.96074	5.01792							N	1	17.0077	0
A	22	13.4511	1.79211							P	1	10.2006	0
B	1	20.9322	0.716846							A	2	10.7522	0
B	3	8.92731	1.43369							C	2	14.6816	0
B	4	11.8583	1.07527							H	2	7.54688	0
B	5	23.4879	0.716846							I	2	12.9461	0
B	9	13.5049	2.50896							K	2	11.1842	0
B	10	11.8518	4.30108							L	2	13.3283	0
B	14	6.68056	1.79211							M	2	14.0818	0
B	15	11.52	1.07527							O	2	16.1032	0
B	16	10.6195	5.37634							B	3	8.92731	0.0244
B	18	7.92255	2.15054							C	3	9.72887	0.0244
B	19	11.4003	5.01792							D	3	10.3321	0.0244
C	1	18.9219	5.73477							E	3	21.1213	0.0244
C	2	14.6816	3.94265							I	3	12.5095	0.0244
C	3	9.72887	2.15054							J	3	16.7045	0.0244
C	5	15.8272	2.86738							K	3	13.3162	0.0244
C	7	21.1513	3.94265							M	3	12.5363	0.0244
C	8	9.7471	5.37634							N	3	14.5066	0.0244
C	9	20.8561	3.22581							A	4	7.83512	0.0244
C	10	8.12223	2.15054							B	4	11.8583	0.0244
C	12	16.4778	2.86738							E	4	8.29948	0.0244
C	14	11.3836	3.94265							F	4	12.3516	0.0244
C	17	11.0625	5.73477							H	4	11.6609	0.0244
C	18	14.0013	2.50896							M	4	9.37709	0.0244
C	20	14.397	1.79211							O	4	14.6169	0.0244
C	21	7.92651	5.37634							A	5	12.9588	0.05
D	1	12.8595	5.37634							B	5	23.4879	0.05
D	3	10.3321	2.15054							C	5	15.8272	0.05
D	5	14.685	2.86738							D	5	14.685	0.05
D	6	15.3138	3.94265							E	5	23.6041	0.05
D	7	11.4823	4.6595							F	5	15.3085	0.05
D	11	14.6721	2.86738							I	5	18.1446	0.05
D	13	19.2056	0.358423							J	5	13.2336	0.05
D	14	13.2549	3.94265							L	5	12.5935	0.05
D	16	18.0438	0.716846							M	5	21.4835	0.05
D	19	17.7154	2.86738							N	5	7.86424	0.05
E	1	6.97745	0.716846							O	5	9.67598	0.05
E	3	21.1213	5.73477							P	5	10.0076	0.05
E	4	8.29948	5.73477							A	6	13.267	0.05
E	5	23.6041	3.58423							D	6	15.3138	0.05
E	7	8.06653	2.15054							I	6	12.8912	0.05
E	8	12.7733	5.01792							J	6	2.06324	0.05
E	9	25.2344	5.73477							K	6	21.2281	0.05
E	10	25.1565	5.01792							L	6	7.07842	0.05
E	11	2.69026	5.01792							N	6	18.9072	0.05
E	12	14.7989	2.86738							P	6	24.4136	0.05
E	14	17.2817	3.58423							A	7	19.8995	0.098
E	15	9.6354	0.358423							C	7	21.1513	0.098
E	16	12.3953	5.73477							D	7	11.4823	0.098
E	17	9.90438	4.6595							E	7	8.06653	0.098
E	18	7.8265	4.6595							F	7	10.6058	0.098
E	19	11.9319	5.73477							G	7	8.01264	0.098
E	20	7.05296	3.22581							H	7	8.22469	0.098
E	22	2.8221	3.58423							I	7	15.4744	0.098
F	1	15.0328	2.15054							J	7	17.5187	0.098
F	4	12.3516	5.73477							K	7	7.78887	0.098
F	5	15.3085	5.37634							L	7	13.897	0.098
F	7	10.6058	2.15054							M	7	16.955	0.098
F	9	12.1717	0.716846							O	7	15.3417	0.098
F	10	20.2509	3.58423							P	7	10.7646	0.098
F	11	6.82437	5.01792							A	8	22.1052	0.098
F	13	12.941	5.73477							C	8	9.7471	0.098
F	15	13.2795	3.58423							E	8	12.7733	0.098
F	16	12.6679	1.07527							G	8	14.5451	0.098
F	18	12.721	1.79211							I	8	12.4562	0.098
F	19	12.5471	2.15054							L	8	16.5075	0.098
F	20	6.80003	0.716846							M	8	9.62346	0.098
F	22	2.15882	5.01792							N	8	8.13888	0.098
G	7	8.01264	2.86738							O	8	19.5294	0.098
G	8	14.5451	0.358423							P	8	14.3982	0.098
G	10	7.15553	1.43369							B	9	13.5049	0.195
G	15	12.1009	3.58423							C	9	20.8561	0.195
G	16	9.1262	1.07527							E	9	25.2344	0.195
G	17	9.17155	3.94265							F	9	12.1717	0.195
G	19	8.9504	3.94265							H	9	9.17623	0.195
G	21	6.9723	5.73477							I	9	16.7871	0.195
H	1	9.71876	1.79211							J	9	8.12864	0.195
H	2	7.54688	5.73477							K	9	13.6385	0.195
H	4	11.6609	5.37634							M	9	16.7893	0.195
H	7	8.22469	1.79211							O	9	18.8347	0.195
H	9	9.17623	1.43369							B	10	11.8518	0.195
H	10	21.2008	3.58423							C	10	8.12223	0.195
H	11	21.8582	5.37634							E	10	25.1565	0.195
H	14	10.7045	2.86738							F	10	20.2509	0.195
H	15	16.6105	0.716846							G	10	7.15553	0.195
H	16	23.2918	5.01792							H	10	21.2008	0.195
H	18	10.0568	3.58423							I	10	16.6575	0.195
I	2	12.9461	3.22581							J	10	12.2216	0.195
I	3	12.5095	1.07527							M	10	18.1372	0.195
I	5	18.1446	3.22581							N	10	19.237	0.195
I	6	12.8912	2.86738							A	11	17.4079	0.39
I	7	15.4744	2.86738							D	11	14.6721	0.39
I	8	12.4562	1.07527							E	11	2.69026	0.39
I	9	16.7871	2.50896							F	11	6.82437	0.39
I	10	16.6575	1.79211							H	11	21.8582	0.39
I	11	10.6494	0.358423							I	11	10.6494	0.39
I	12	11.8414	0.358423							J	11	8.44924	0.39
I	14	3.15525	0.716846							K	11	12.2414	0.39
I	17	10.8478	4.30108							L	11	8.06601	0.39
J	1	23.2888	0.358423							N	11	15.1889	0.39
J	3	16.7045	0.716846							O	11	13.0519	0.39
J	5	13.2336	3.94265							C	12	16.4778	0.39
J	6	2.06324	5.37634							E	12	14.7989	0.39
J	7	17.5187	0.358423							I	12	11.8414	0.39
J	9	8.12864	4.30108							J	12	18.1256	0.39
J	10	12.2216	2.50896							K	12	10.7054	0.39
J	11	8.44924	1.79211							L	12	19.3374	0.39
J	12	18.1256	2.50896							N	12	29.9359	0.39
J	13	9.61408	4.6595							P	12	19.2593	0.39
J	14	18.4538	5.01792							A	13	20.6119	0.78
J	18	8.22623	4.30108							D	13	19.2056	0.78
J	19	13.0453	5.73477							F	13	12.941	0.78
J	20	6.48733	4.30108							J	13	9.61408	0.78
J	21	6.59945	4.30108							K	13	20.0424	0.78
K	1	22.3459	4.30108							M	13	14.1026	0.78
K	2	11.1842	4.6595							N	13	11.1938	0.78
K	3	13.3162	4.6595							O	13	16.0571	0.78
K	6	21.2281	1.79211							B	14	6.68056	0.78
K	7	7.78887	2.15054							C	14	11.3836	0.78
K	9	13.6385	3.22581							D	14	13.2549	0.78
K	11	12.2414	3.58423							E	14	17.2817	0.78
K	12	10.7054	4.6595							H	14	10.7045	0.78
K	13	20.0424	1.43369							I	14	3.15525	0.78
K	14	19.0585	4.30108							J	14	18.4538	0.78
K	15	14.4253	2.86738							K	14	19.0585	0.78
K	16	11.5005	3.22581							L	14	13.081	0.78
K	18	3.90924	4.30108							M	14	12.438	0.78
K	19	15.7946	2.50896							N	14	16.7902	0.78
K	20	12.6073	3.22581							O	14	2.88459	0.78
K	22	10.8267	5.73477							P	14	11.9468	0.78
L	2	13.3283	0.358423							B	15	11.52	1.56
L	5	12.5935	1.43369							E	15	9.6354	1.56
L	6	7.07842	2.50896							F	15	13.2795	1.56
L	7	13.897	2.86738							G	15	12.1009	1.56
L	8	16.5075	4.30108							H	15	16.6105	1.56
L	11	8.06601	4.6595							K	15	14.4253	1.56
L	12	19.3374	1.43369							L	15	20.6956	1.56
L	14	13.081	5.73477							M	15	22.0609	1.56
L	15	20.6956	4.6595							O	15	20.4864	1.56
L	16	11.2964	4.30108							B	16	10.6195	1.56
L	17	12.7556	3.94265							D	16	18.0438	1.56
L	20	9.40052	1.07527							E	16	12.3953	1.56
L	21	3.45804	3.58423							F	16	12.6679	1.56
M	1	20.4129	4.30108							G	16	9.1262	1.56
M	2	14.0818	1.07527							H	16	23.2918	1.56
M	3	12.5363	3.58423							K	16	11.5005	1.56
M	4	9.37709	3.58423							L	16	11.2964	1.56
M	5	21.4835	5.73477							M	16	9.36948	1.56
M	7	16.955	5.01792							C	17	11.0625	3.125
M	8	9.62346	2.86738							E	17	9.90438	3.125
M	9	16.7893	4.30108							G	17	9.17155	3.125
M	10	18.1372	2.50896							I	17	10.8478	3.125
M	13	14.1026	2.15054							L	17	12.7556	3.125
M	14	12.438	2.50896							O	17	13.4556	3.125
M	15	22.0609	3.22581							A	18	34.0724	3.125
M	16	9.36948	0.358423							B	18	7.92255	3.125
M	20	9.52089	1.43369							C	18	14.0013	3.125
M	22	3.79572	3.22581							E	18	7.8265	3.125
N	1	17.0077	3.58423							F	18	12.721	3.125
N	3	14.5066	1.79211							H	18	10.0568	3.125
N	5	7.86424	2.50896							J	18	8.22623	3.125
N	6	18.9072	5.37634							K	18	3.90924	3.125
N	8	8.13888	1.07527							N	18	14.2155	3.125
N	10	19.237	5.73477							B	19	11.4003	6.25
N	11	15.1889	0.358423							D	19	17.7154	6.25
N	12	29.9359	5.73477							E	19	11.9319	6.25
N	13	11.1938	3.22581							F	19	12.5471	6.25
N	14	16.7902	5.73477							G	19	8.9504	6.25
N	18	14.2155	3.94265							J	19	13.0453	6.25
N	19	10.7943	5.73477							K	19	15.7946	6.25
N	20	3.07031	5.73477							N	19	10.7943	6.25
N	21	14.1464	1.79211							O	19	6.06387	6.25
O	2	16.1032	0.358423							P	19	20.6655	6.25
O	4	14.6169	3.58423							A	20	4.96074	6.25
O	5	9.67598	4.30108							C	20	14.397	6.25
O	7	15.3417	5.37634							E	20	7.05296	6.25
O	8	19.5294	4.30108							F	20	6.80003	6.25
O	9	18.8347	4.6595							J	20	6.48733	6.25
O	11	13.0519	3.22581							K	20	12.6073	6.25
O	13	16.0571	1.79211							L	20	9.40052	6.25
O	14	2.88459	0.716846							M	20	9.52089	6.25
O	15	20.4864	2.15054							N	20	3.07031	6.25
O	17	13.4556	1.43369							O	20	5.83053	6.25
O	19	6.06387	3.22581							C	21	7.92651	12.5
O	20	5.83053	5.73477							G	21	6.9723	12.5
O	21	7.02644	3.58423							J	21	6.59945	12.5
O	22	5.84392	3.58423							L	21	3.45804	12.5
P	1	10.2006	2.50896							N	21	14.1464	12.5
P	5	10.0076	1.79211							O	21	7.02644	12.5
P	6	24.4136	0.716846							A	22	13.4511	12.5
P	7	10.7646	2.15054							E	22	2.8221	12.5
P	8	14.3982	2.50896							F	22	2.15882	12.5
P	12	19.2593	0.358423							K	22	10.8267	12.5
P	14	11.9468	5.37634							M	22	3.79572	12.5
P	19	20.6655	2.86738							O	22	5.84392	12.5
P	22	17.2273	1.07527							P	22	17.2273	12.5

## Sheet: David's Results
A02
Time	Data	FFT Freq	FFT Mag	FFT Complex			Max
0	153.625	0	284.125	4546			10.7522
0.09	140.411	0.358423	6.02737	15.7838222419384-95.1374190791057i
0.18	135.464	0.716846	4.51692	47.0907079668389+54.8227227062441i
0.27	147.036	1.07527	4.67134	-51.0225980779648-54.6165358490575i
0.36	165.393	1.43369	2.75225	17.2049190651788-40.5359781804061i
0.45	136.339	1.79211	9.31469	58.8506361455701+136.923568746638i
0.54	152.214	2.15054	5.43585	-80.4600423726018+33.0238703335318i
0.63	137.5	2.50896	1.80654	20.7086805315505+20.1649454354319i
0.72	138.554	2.86738	2.4385	-17.982176-34.6250599999998i
0.81	138.554	3.22581	2.35141	26.7739227720074+26.4312680889691i
0.9	152.446	3.58423	5.67593	-2.27777340302948-90.7863183370206i
0.99	140.107	3.94265	5.50215	66.6383051983186-57.5272494552525i
1.08	155.982	4.30108	2.87301	-45.9548570651787-1.10745218040609i
1.17	154.268	4.6595	2.98009	-28.3216312205083-38.3589353040779i
1.26	156.179	5.01792	3.81548	-5.78160419120759-60.7732299643081i
1.35	136.089	5.37634	4.94811	77.7319264090876-15.0196136786983i
1.44	130.232	5.73477	10.7522	172.035524
1.53	155.875	6.09319	4.94811	77.7319264090877+15.0196136786981i
1.62	156.393	6.45161	3.81548	-5.78160419120743+60.7732299643081i
1.71	129.589	6.81004	2.98009	-28.3216312205081+38.3589353040781i
1.8	131.857	7.16846	2.87301	-45.9548570651787+1.10745218040614i
1.89	118.464	7.52688	5.50215	66.6383051983188+57.5272494552524i
1.98	107.857	7.8853	5.67593	-2.27777340302925+90.7863183370206i
2.07	138.036	8.24373	2.35141	26.7739227720073-26.431268088969i
2.16	155.661	8.60215	2.4385	-17.982176+34.6250599999998i
2.25	139.089	8.96057	1.80654	20.7086805315505-20.1649454354318i
2.34	159.804	9.319	5.43585	-80.4600423726019-33.0238703335316i
2.43	117.554	9.67742	9.31469	58.8506361455698-136.923568746638i
2.52	139.214	10.0358	2.75225	17.2049190651788+40.535978180406i
2.61	127.804	10.3943	4.67134	-51.0225980779647+54.6165358490577i
2.7	168.143	10.7527	4.51692	47.0907079668387-54.8227227062442i
2.79	130.268	11.1111	6.02737	15.7838222419388+95.1374190791057i
A04
Time	Data	FFT Freq	FFT Mag	FFT Complex			Max
0	15.4338	0	26.6737	426.779418			7.83512
0.09	18.1691	0.358423	1.94008	-24.5060352103317-19.0529878708991i
0.18	17.897	0.716846	0.731436	11.3076613974044+3.01602248597812i
0.27	25.728	1.07527	0.937165	14.6180585019716+3.33943389700666i
0.36	11.978	1.43369	7.60261	13.4991705871145-120.890405558296i
0.45	1.02203	1.79211	1.34573	-20.2400481231962-7.34551563248683i
0.54	1.66913	2.15054	2.46685	-38.9872202511125-6.15216254198892i
0.63	8.47058	2.50896	2.26674	-10.5605888283085+34.6962466315973i
0.72	17.7794	2.86738	1.2133	-11.1102299999998-15.9190679999997i
0.81	31.3162	3.22581	3.4706	28.0872421702789-47.9023943286276i
0.9	6.14703	3.58423	0.978127	10.4200789055994+11.6767013259931i
0.99	31.1912	3.94265	2.80212	42.07448861373-15.4858651061651i
1.08	7.01471	4.30108	1.17647	14.9860634128849-11.3905235582964i
1.17	17.9044	4.6595	4.16892	-9.09564752808197-66.0796155603168i
1.26	2.94855	5.01792	7.83512	59.4945879481091+110.34488635396i
1.35	11.9338	5.37634	4.19713	-36.0830375960618-56.6363848147692i
1.44	17.397	5.73477	1.29411	-20.7056899999999
1.53	9.36029	6.09319	4.19713	-36.0830375960616+56.6363848147692i
1.62	42.4044	6.45161	7.83512	59.4945879481089-110.34488635396i
1.71	2.64703	6.81004	4.16892	-9.09564752808182+66.0796155603168i
1.8	19.6397	7.16846	1.17647	14.986063412885+11.3905235582964i
1.89	1.14703	7.52688	2.80212	42.07448861373+15.485865106165i
1.98	13.6912	7.8853	0.978127	10.4200789055995-11.6767013259931i
2.07	7.55145	8.24373	3.4706	28.087242170279+47.9023943286275i
2.16	4.49268	8.60215	1.2133	-11.1102299999998+15.9190679999997i
2.25	24.1912	8.96057	2.26674	-10.5605888283086-34.6962466315972i
2.34	14.4633	9.319	2.46685	-38.9872202511125+6.15216254198902i
2.43	16.0367	9.67742	1.34573	-20.2400481231961+7.34551563248692i
2.52	2.22797	10.0358	7.60261	13.4991705871147+120.890405558296i
2.61	16.7206	10.3943	0.937165	14.6180585019716-3.33943389700669i
2.7	7.85297	10.7527	0.731436	11.3076613974043-3.01602248597811i
2.79	0.352966	11.1111	1.94008	-24.5060352103316+19.0529878708992i
A05
Time	Data	FFT Freq	FFT Mag	FFT Complex			Max
0	43.875	0	138.965	2223.4375			12.9588
0.09	62.25	0.358423	9.46195	54.0008605761373-141.432747873231i
0.18	71.5	0.716846	8.90799	-125.377372710421+67.7840728356502i
0.27	74.5	1.07527	6.59619	-76.4263565496603+72.7838592490289i
0.36	85.25	1.43369	3.71472	-59.4195481349817-1.37912607362387i
0.45	58.75	1.79211	5.81446	41.7444446670746-83.1399068221204i
0.54	73.625	2.15054	12.9588	-207.015040007115+11.6316347192724i
0.63	116.812	2.50896	1.22246	-19.035005328075-4.49880059094998i
0.72	77.375	2.86738	1.9608	28.4375+13.25i
0.81	124.188	3.22581	1.85135	-16.7925777278861-24.4017183547594i
0.9	35.0625	3.58423	1.45517	11.3797406860012-20.3122775997555i
0.99	86.9375	3.94265	4.92726	20.7841955428725-76.0470365598411i
1.08	58.5	4.30108	1.49194	-20.7054518650183-11.8791260736239i
1.17	95.5625	4.6595	9.49186	-131.247620797382+76.4101079244029i
1.26	67.5625	5.01792	6.97428	86.0126720315342+71.0901605166223i
1.35	65.625	5.37634	10.1903	89.4720596169186-136.302287223946i
1.44	48.5625	5.73477	10.6914	-171.0625
1.53	43	6.09319	10.1903	89.4720596169192+136.302287223945i
1.62	63.1875	6.45161	6.97428	86.0126720315342-71.0901605166227i
1.71	80.0625	6.81004	9.49186	-131.247620797382-76.4101079244027i
1.8	61	7.16846	1.49194	-20.7054518650182+11.8791260736239i
1.89	59.9375	7.52688	4.92726	20.7841955428727+76.047036559841i
1.98	36.0625	7.8853	1.45517	11.3797406860015+20.3122775997553i
2.07	59.125	8.24373	1.85135	-16.792577727886+24.4017183547594i
2.16	73.8125	8.60215	1.9608	28.4375-13.25i
2.25	62.0625	8.96057	1.22246	-19.035005328075+4.49880059095017i
2.34	77.0625	9.319	12.9588	-207.015040007115-11.6316347192721i
2.43	70.3125	9.67742	5.81446	41.7444446670749+83.1399068221202i
2.52	78.9375	10.0358	3.71472	-59.4195481349817+1.37912607362391i
2.61	86.25	10.3943	6.59619	-76.4263565496606-72.7838592490286i
2.7	74.8125	10.7527	8.90799	-125.377372710421-67.78407283565i
2.79	51.875	11.1111	9.46195	54.0008605761378+141.432747873231i
A06
Time	Data	FFT Freq	FFT Mag	FFT Complex			Max
0	46.9583	0	99.3307	1589.291718			13.267
0.09	117.5	0.358423	4.63758	67.3616592028387-31.1165432324396i
0.18	39.9167	0.716846	2.65435	41.7209346278868-7.93932892260155i
0.27	21.4583	1.07527	7.05839	91.1084157247352+66.7337070999087i
0.36	75.9167	1.43369	8.33899	-2.26367722966907-133.404640133343i
0.45	36.6667	1.79211	3.75259	59.1660116435733+10.2157669992117i
0.54	53.3333	2.15054	2.92134	46.4574838338786+5.1444581090196i
0.63	31.2917	2.50896	6.64993	71.864107462298-78.4618919537464i
0.72	59.6667	2.86738	6.22779	-47.750001-87.4584650000001i
0.81	40.9167	3.22581	6.94109	-0.724374429609675-111.055074410142i
0.9	86.875	3.58423	8.89757	-10.241819448648-141.992201261887i
0.99	50.7083	3.94265	10.0694	-140.699574121394-78.4862806076953i
1.08	39.625	4.30108	5.07919	-40.152886770331-70.6545781333433i
1.17	47.0833	4.6595	4.14449	-66.2054885070235+3.75368085416661i
1.26	37.5	5.01792	13.267	-209.269847013117-35.5758682935075i
1.35	36.0833	5.37634	3.49135	46.462499024582+31.0120476723293i
1.44	30.9167	5.73477	6.23178	99.7084040000001
1.53	57.5	6.09319	3.49135	46.462499024582-31.0120476723295i
1.62	46	6.45161	13.267	-209.269847013117+35.5758682935079i
1.71	79.3333	6.81004	4.14449	-66.2054885070235-3.75368085416648i
1.8	43.9167	7.16846	5.07919	-40.1528867703309+70.6545781333433i
1.89	39	7.52688	10.0694	-140.699574121394+78.4862806076957i
1.98	52.9167	7.8853	8.89757	-10.2418194486478+141.992201261887i
2.07	22.375	8.24373	6.94109	-0.724374429609512+111.055074410142i
2.16	51.0417	8.60215	6.22779	-47.7500009999999+87.4584650000001i
2.25	34.9167	8.96057	6.64993	71.8641074622982+78.4618919537463i
2.34	65.9583	9.319	2.92134	46.4574838338785-5.14445810901969i
2.43	42.2083	9.67742	3.75259	59.1660116435731-10.2157669992118i
2.52	50.3333	10.0358	8.33899	-2.26367722966884+133.404640133343i
2.61	42.5417	10.3943	7.05839	91.1084157247349-66.7337070999089i
2.7	63.625	10.7527	2.65435	41.7209346278867+7.93932892260137i
2.79	45.2083	11.1111	4.63758	67.3616592028388+31.1165432324396i
A07
Time	Data	FFT Freq	FFT Mag	FFT Complex			Max
0	52.25	0	116.766	1868.25			19.8995
0.09	94.75	0.358423	1.19989	15.1012424930317-11.8543330142859i
0.18	44.375	0.716846	3.89615	-1.12968248963804+62.3282056071246i
0.27	35.375	1.07527	1.88619	22.9214777734949-19.6310767524366i
0.36	74.875	1.43369	1.67309	-19.5441558772843+18.2928932188134i
0.45	38.25	1.79211	2.13134	-34.0148021531235+2.42890334754013i
0.54	64.125	2.15054	17.5435	186.087528158599-210.146251702992i
0.63	85	2.50896	2.26788	-24.9472077081601-26.3498625627771i
0.72	45.25	2.86738	6.0252	79+55.25i
0.81	11.75	3.22581	7.79384	91.9331425373423+84.2539617365293i
0.9	98.5	3.58423	8.95075	-120.014674678-78.1419407173164i
0.99	55.375	3.94265	16.9917	-158.739584571929-220.710748251412i
1.08	98	4.30108	4.5725	-70.4558441227157-19.7071067811865i
1.17	39	4.6595	5.0398	65.4653765834098+47.0806060945814i
1.26	48.125	5.01792	6.25698	-16.9431709909616-98.6674834071998i
1.35	59.125	5.37634	19.8995	-33.719644954066+316.600825730991i
1.44	59.25	5.73477	9.89062	-158.25
1.53	81.125	6.09319	19.8995	-33.7196449540669-316.600825730991i
1.62	37.875	6.45161	6.25698	-16.9431709909614+98.6674834071996i
1.71	49.625	6.81004	5.0398	65.4653765834097-47.0806060945818i
1.8	16.5	7.16846	4.5725	-70.4558441227157+19.7071067811866i
1.89	101.875	7.52688	16.9917	-158.739584571928+220.710748251412i
1.98	42.5	7.8853	8.95075	-120.014674678+78.1419407173166i
2.07	71.5	8.24373	7.79384	91.9331425373419-84.2539617365295i
2.16	54.25	8.60215	6.0252	79-55.25i
2.25	61.125	8.96057	2.26788	-24.94720770816+26.3498625627771i
2.34	3.75	9.319	17.5435	186.0875281586+210.146251702992i
2.43	118	9.67742	2.13134	-34.0148021531234-2.42890334754013i
2.52	66.625	10.0358	1.67309	-19.5441558772843-18.2928932188135i
2.61	51.125	10.3943	1.88619	22.9214777734948+19.6310767524366i
2.7	48.75	10.7527	3.89615	-1.12968248963814-62.3282056071244i
2.79	60.25	11.1111	1.19989	15.1012424930317+11.8543330142859i
A08
Time	Data	FFT Freq	FFT Mag	FFT Complex			Max
0	275.25	0	471.352	7541.625			22.1052
0.09	260.25	0.358423	12.072	134.802990194312-138.331892847876i
0.18	200.75	0.716846	6.01169	23.7052559929481-93.2201956703639i
0.27	234.875	1.07527	13.4356	165.638449825651+137.023984007995i
0.36	278.625	1.43369	11.257	-164.920170171918+72.397632674798i
0.45	248.125	1.79211	5.21891	55.9907880908+61.9492479780917i
0.54	282.625	2.15054	2.45004	34.5951747883268+18.435260077761i
0.63	172.25	2.50896	11.2614	178.665335379187+23.3365694516525i
0.72	289.25	2.86738	13.6575	122.25-181.125i
0.81	233.5	3.22581	4.12774	57.6988945234944-32.1345124902547i
0.9	234	3.58423	2.97202	24.0553661688115-41.0190150141649i
0.99	257.25	3.94265	2.4977	16.6790934966411+36.3161698928608i
1.08	216.25	4.30108	21.9226	269.420170171918-224.602367325202i
1.17	264.5	4.6595	1.54444	-20.0735730491158-14.4113489156077i
1.26	224.75	5.01792	22.1052	-223.855796950086+273.825529237711i
1.35	182.5	5.37634	10.508	-50.4019784609691+160.394770371844i
1.44	207.875	5.73477	1.11719	17.875
1.53	230.75	6.09319	10.508	-50.4019784609695-160.394770371844i
1.62	223.625	6.45161	22.1052	-223.855796950087-273.82552923771i
1.71	253.25	6.81004	1.54444	-20.073573049116+14.4113489156081i
1.8	249.375	7.16846	21.9226	269.420170171919+224.602367325202i
1.89	237.125	7.52688	2.4977	16.6790934966408-36.3161698928607i
1.98	261.75	7.8853	2.97202	24.0553661688113+41.0190150141647i
2.07	188.375	8.24373	4.12774	57.6988945234942+32.1345124902548i
2.16	229.25	8.60215	13.6575	122.25+181.125i
2.25	211.375	8.96057	11.2614	178.665335379187-23.3365694516528i
2.34	181.75	9.319	2.45004	34.5951747883267-18.4352600777612i
2.43	253.5	9.67742	5.21891	55.9907880907996-61.9492479780917i
2.52	205.125	10.0358	11.257	-164.920170171918-72.3976326747975i
2.61	285.875	10.3943	13.4356	165.63844982565-137.023984007996i
2.7	219.5	10.7527	6.01169	23.7052559929482+93.2201956703637i
2.79	248.375	11.1111	12.072	134.802990194313+138.331892847876i
A11
Time	Data	FFT Freq	FFT Mag	FFT Complex			Max
0	38.125	0	72.1094	1153.75			17.4079
0.09	50.875	0.358423	2.60593	34.9652757262296+22.7131533659292i
0.18	93.625	0.716846	5.14849	-40.1620898776182-71.9221713159749i
0.27	35.75	1.07527	8.23276	63.421347318721-115.451245116674i
0.36	22.75	1.43369	10.7948	116.227475644174-127.758067235196i
0.45	43.375	1.79211	7.65134	-75.1647057426914-96.6296178436061i
0.54	3.125	2.15054	4.50475	-71.2819042530017-10.6700848347706i
0.63	25.625	2.50896	4.8708	-50.3891108149959-59.4513108756994i
0.72	74	2.86738	4.53099	-47.375-54.875i
0.81	14	3.22581	1.0191	-10.101915610158+12.7993419866342i
0.9	59.25	3.58423	17.4079	-192.812657342136-200.998665145676i
0.99	33.875	3.94265	11.4445	86.2222839403736+161.542019991913i
1.08	19.75	4.30108	7.70627	108.272524355826+58.9919327648041i
1.17	0.875	4.6595	10.7169	112.465771318019+129.436121471383i
1.26	69.375	5.01792	7.61531	-80.7433485272441-91.2507516268807i
1.35	19.25	5.37634	3.24264	4.58105386450172+51.679534980801i
1.44	17.375	5.73477	9.375	150
1.53	68.25	6.09319	3.24264	4.58105386450152-51.6795349808008i
1.62	11.25	6.45161	7.61531	-80.7433485272438+91.2507516268804i
1.71	22.125	6.81004	10.7169	112.465771318019-129.436121471383i
1.8	46.125	7.16846	7.70627	108.272524355826-58.9919327648041i
1.89	40.25	7.52688	11.4445	86.2222839403733-161.542019991913i
1.98	29.75	7.8853	17.4079	-192.812657342136+200.998665145676i
2.07	46.625	8.24373	1.0191	-10.1019156101579-12.7993419866343i
2.16	77.75	8.60215	4.53099	-47.375+54.875i
2.25	19.625	8.96057	4.8708	-50.3891108149956+59.4513108756994i
2.34	57.375	9.319	4.50475	-71.2819042530017+10.6700848347706i
2.43	30.75	9.67742	7.65134	-75.1647057426912+96.6296178436064i
2.52	6.375	10.0358	10.7948	116.227475644174+127.758067235196i
2.61	41.125	10.3943	8.23276	63.4213473187213+115.451245116674i
2.7	25.875	10.7527	5.14849	-40.1620898776181+71.9221713159749i
2.79	9.5	11.1111	2.60593	34.9652757262295-22.7131533659291i
A13
Time	Data	FFT Freq	FFT Mag	FFT Complex			Max
0	53.1667	0	132.109	2113.749937			20.6119
0.09	67.3333	0.358423	9.72212	112.392111757142+107.540746483358i
0.18	43.4167	0.716846	4.41616	9.31714201253166+70.0415122190546i
0.27	113.917	1.07527	5.51287	-14.9765046213991-86.9251731190742i
0.36	44.3333	1.43369	13.2353	69.3001427985086+200.104252049565i
0.45	53.4583	1.79211	14.9058	-235.912670435731-34.9871017357732i
0.54	86.9167	2.15054	4.45587	-69.699553207819-14.9929899482497i
0.63	24.2917	2.50896	9.16858	90.862442281688-115.16998733943i
0.72	79.25	2.86738	16.2033	105.833375+236.666622i
0.81	56.875	3.22581	11.2115	-175.234059891323+38.3627212658258i
0.9	58.6667	3.58423	9.01732	84.4482554877625+116.980249889115i
0.99	43.7917	3.94265	6.79833	105.015800245532-28.3424824304075i
1.08	46.75	4.30108	4.09642	-65.0501427985084+8.02087404956502i
1.17	80.3333	4.6595	20.6119	42.8223219264394-326.998620274363i
1.26	22.7083	5.01792	13.8761	-208.232596292475+77.0147520564197i
1.35	145.792	5.37634	1.2215	18.3638067376509+6.68863662795907i
1.44	60.25	5.73477	9.43229	-150.916687
1.53	37.0417	6.09319	1.2215	18.3638067376507-6.68863662795948i
1.62	35.4167	6.45161	13.8761	-208.232596292475-77.0147520564192i
1.71	43.0417	6.81004	20.6119	42.8223219264406+326.998620274362i
1.8	75.4167	7.16846	4.09642	-65.0501427985085-8.02087404956482i
1.89	24.7083	7.52688	6.79833	105.015800245533+28.342482430407i
1.98	77.7083	7.8853	9.01732	84.4482554877621-116.980249889115i
2.07	140.542	8.24373	11.2115	-175.234059891323-38.3627212658252i
2.16	80.2083	8.60215	16.2033	105.833375-236.666622i
2.25	49.625	8.96057	9.16858	90.8624422816884+115.16998733943i
2.34	33.375	9.319	4.45587	-69.6995532078191+14.9929899482497i
2.43	80.9583	9.67742	14.9058	-235.912670435731+34.9871017357741i
2.52	104.25	10.0358	13.2353	69.3001427985082-200.104252049565i
2.61	78.4583	10.3943	5.51287	-14.9765046213987+86.9251731190744i
2.7	79.5833	10.7527	4.41616	9.31714201253149-70.0415122190548i
2.79	92.1667	11.1111	9.72212	112.392111757141-107.540746483359i
A18
Time	Data	FFT Freq	FFT Mag	FFT Complex			Max
0	50.25	0	1102.64	17642.25			34.0724
0.09	571.25	0.358423	32.6209	-521.934430190498-0.212863453635237i
0.18	566.375	0.716846	32.7995	-524.779517408067+3.62501486260843i
0.27	567.125	1.07527	32.7679	-524.158755705765-11.5763891877761i
0.36	566.75	1.43369	30.9776	-495.545680040887-9.77665042944956i
0.45	562.75	1.79211	31.2622	-500.033849396578-12.7349619319517i
0.54	568.875	2.15054	32.7655	-524.245605083196-1.57000432973567i
0.63	570	2.50896	32.5342	-520.307948614738-15.7642689155491i
0.72	570.75	2.86738	31.5417	-504.5+13i
0.81	564.75	3.22581	31.2662	-500.258979172006-0.787328896468391i
0.9	569	3.58423	32.5318	-520.453249550742+7.57123845962823i
0.99	565	3.94265	32.3002	-516.756654183436-6.98240048390625i
1.08	569.875	4.30108	33.5139	-536.204319959113+4.47334957055047i
1.17	564.625	4.6595	32.5347	-520.550740714222-2.30910911396925i
1.26	568.875	5.01792	34.0724	-545.021627957994-12.2337423480276i
1.35	572.75	5.37634	32.4394	-518.998642022758-5.72120480879308i
1.44	565.625	5.73477	30.4219	-486.75
1.53	566.125	6.09319	32.4394	-518.998642022758+5.72120480879307i
1.62	567.875	6.45161	34.0724	-545.021627957994+12.2337423480277i
1.71	567.125	6.81004	32.5347	-520.550740714221+2.30910911396925i
1.8	568.25	7.16846	33.5139	-536.204319959113-4.47334957055044i
1.89	564.5	7.52688	32.3002	-516.756654183436+6.98240048390624i
1.98	566.25	7.8853	32.5318	-520.453249550742-7.57123845962824i
2.07	565.375	8.24373	31.2662	-500.258979172006+0.78732889646833i
2.16	573.75	8.60215	31.5417	-504.5-13i
2.25	568.875	8.96057	32.5342	-520.307948614738+15.7642689155491i
2.34	570.875	9.319	32.7655	-524.245605083196+1.57000432973566i
2.43	563.875	9.67742	31.2622	-500.033849396578+12.7349619319516i
2.52	571.375	10.0358	30.9776	-495.545680040887+9.77665042944953i
2.61	562.875	10.3943	32.7679	-524.158755705765+11.5763891877761i
2.7	563	10.7527	32.7995	-524.779517408067-3.62501486260845i
2.79	567.5	11.1111	32.6209	-521.934430190498+0.212863453635284i
A20
Time	Data	FFT Freq	FFT Mag	FFT Complex			Max
0	5.34998	0	23.6094	377.74982			4.96074
0.09	10.3	0.358423	0.203229	0.490165525449211+3.21451521624626i
0.18	20.075	0.716846	2.04632	15.320610540807-28.9354987743423i
0.27	9.67499	1.07527	0.735624	-3.66477689692431+11.1849026628937i
0.36	15.875	1.43369	2.41864	-30.616441055211+23.6681649632221i
0.45	11.875	1.79211	4.262	-53.1092125274684-42.7733095842785i
0.54	22.975	2.15054	1.93547	24.7198407979918+18.6525235186874i
0.63	2.27502	2.50896	3.25307	31.381517654583-41.5247820634596i
0.72	0.400024	2.86738	2.38184	-28.8499159999999-24.900024i
0.81	21.225	3.22581	3.32803	-27.7680354335186+45.434996917592i
0.9	19.425	3.58423	3.79719	47.5871364637191+37.7708743347309i
0.99	0.75	3.94265	2.29347	-30.4643238854771+20.4570143033075i
1.08	1.42499	4.30108	3.00934	-42.2837029447891-23.0316670367776i
1.17	13.45	4.6595	1.58329	22.1593425081986+12.2762646648391i
1.26	13.475	5.01792	4.96074	-26.0277318025179+74.9829000417013i
1.35	15.575	5.37634	1.84216	-25.6247729448425-14.5642836883423i
1.44	16.175	5.73477	2.93438	46.950012
1.53	9.42499	6.09319	1.84216	-25.6247729448425+14.5642836883424i
1.62	7.77502	6.45161	4.96074	-26.0277318025181-74.9829000417011i
1.71	8.79999	6.81004	1.58329	22.1593425081986-12.2762646648392i
1.8	26.775	7.16846	3.00934	-42.2837029447891+23.0316670367776i
1.89	3.70001	7.52688	2.29347	-30.4643238854772-20.4570143033074i
1.98	31.225	7.8853	3.79719	47.587136463719-37.770874334731i
2.07	3.97498	8.24373	3.32803	-27.7680354335187-45.434996917592i
2.16	5.72498	8.60215	2.38184	-28.8499159999999+24.900024i
2.25	8.57501	8.96057	3.25307	31.3815176545831+41.5247820634594i
2.34	1.34998	9.319	1.93547	24.7198407979918-18.6525235186875i
2.43	13.725	9.67742	4.262	-53.1092125274683+42.7733095842786i
2.52	20.025	10.0358	2.41864	-30.6164410552111-23.6681649632222i
2.61	16.6	10.3943	0.735624	-3.66477689692435-11.1849026628937i
2.7	4.29999	10.7527	2.04632	15.320610540807+28.9354987743423i
2.79	15.475	11.1111	0.203229	0.490165525449191-3.21451521624628i
A22
Time	Data	FFT Freq	FFT Mag	FFT Complex			Max
0	143.25	0	341.281	5460.5			13.4511
0.09	167.375	0.358423	0.545038	-8.38116406564382+2.40937909098375i
0.18	168.75	0.716846	8.08118	69.1357296868579+109.26322196647i
0.27	195.25	1.07527	13.0011	-109.702434909926-176.740004446286i
0.36	164.25	1.43369	6.95955	-107.797095885517+27.9144750675048i
0.45	174.25	1.79211	13.4511	64.44450525002+205.342175240417i
0.54	185.125	2.15054	10.9439	-93.8556279610015-147.823887753329i
0.63	168.125	2.50896	5.47119	-71.2479762091254-50.8606957343018i
0.72	151.25	2.86738	9.69508	-80.2499999999999+132.75i
0.81	97.125	3.22581	5.83546	93.3666848513734-0.348085354492905i
0.9	173.625	3.58423	5.42221	-86.2775158672742+9.09374396035241i
0.99	187.5	3.94265	3.03067	43.997927929407-20.3847927047913i
1.08	219.625	4.30108	2.19925	6.04709588551709+34.6644750675047i
1.17	169.375	4.6595	1.41483	9.843262851184-20.3851905672244i
1.26	198.5	5.01792	8.38625	-78.5025858585823-108.819146319848i
1.35	177.125	5.37634	9.1198	-101.320805697289+105.003771295063i
1.44	153.125	5.73477	1.53125	24.5
1.53	172.875	6.09319	9.1198	-101.32080569729-105.003771295063i
1.62	194.625	6.45161	8.38625	-78.5025858585821+108.819146319848i
1.71	166.875	6.81004	1.41483	9.84326285118409+20.3851905672244i
1.8	134.375	7.16846	2.19925	6.04709588551708-34.6644750675048i
1.89	149.875	7.52688	3.03067	43.9979279294069+20.384792704791i
1.98	146.375	7.8853	5.42221	-86.2775158672742-9.09374396035236i
2.07	183	8.24373	5.83546	93.3666848513734+0.348085354492682i
2.16	192.5	8.60215	9.69508	-80.2500000000001-132.75i
2.25	177.75	8.96057	5.47119	-71.2479762091252+50.860695734302i
2.34	170.375	9.319	10.9439	-93.8556279610013+147.823887753329i
2.43	172.125	9.67742	13.4511	64.4445052500196-205.342175240418i
2.52	172.75	10.0358	6.95955	-107.797095885517-27.9144750675047i
2.61	184	10.3943	13.0011	-109.702434909925+176.740004446286i
2.7	174	10.7527	8.08118	69.1357296868576-109.26322196647i
2.79	175.375	11.1111	0.545038	-8.38116406564374-2.40937909098371i
B01
Time	Data	FFT Freq	FFT Mag	FFT Complex			Max
0	92.25	0	185.181	2962.891572			20.9322
0.09	112.233	0.358423	10.0822	-160.609722906741+15.0676912567222i
0.18	98.7667	0.716846	20.9322	288.475047802594-170.149394108294i
0.27	128.658	1.07527	3.36497	-43.7189136891819-31.4221092660527i
0.36	95.0583	1.43369	13.0313	185.087992347788-95.9957265379744i
0.45	70.0917	1.79211	14.9474	-236.744706800645+33.8973981258086i
0.54	82.525	2.15054	5.14379	-54.2572008737144+61.883397914523i
0.63	41.9583	2.50896	13.2722	-25.9548651923201-210.763122785059i
0.72	113	2.86738	11.7275	73.1749880000001+172.783294i
0.81	70.2083	3.22581	17.3495	162.898788148998-224.769640626945i
0.9	87.6	3.58423	18.0875	-14.02749378602+289.060324427687i
0.99	97.0417	3.94265	1.46712	-16.6142366280288+16.5828241555399i
1.08	91.05	4.30108	5.89456	45.5287056522115-82.5958205379744i
1.17	7.05835	4.6595	8.50395	-112.673183666018-76.2754812909305i
1.26	119.4	5.01792	2.00318	-7.59037714285947-31.1390955951298i
1.35	154.875	5.37634	14.4265	-216.049711266064+81.2557753602263i
1.44	173.433	5.73477	15.9536	255.258208
1.53	64.8834	6.09319	14.4265	-216.049711266064-81.2557753602261i
1.62	158.125	6.45161	2.00318	-7.59037714285944+31.1390955951303i
1.71	124.458	6.81004	8.50395	-112.673183666018+76.2754812909305i
1.8	75.375	7.16846	5.89456	45.5287056522116+82.5958205379745i
1.89	70.6417	7.52688	1.46712	-16.614236628029-16.5828241555404i
1.98	109.292	7.8853	18.0875	-14.0274937860208-289.060324427686i
2.07	82.25	8.24373	17.3495	162.898788148999+224.769640626945i
2.16	99.5333	8.60215	11.7275	73.1749879999999-172.783294i
2.25	104.175	8.96057	13.2722	-25.9548651923192+210.763122785059i
2.34	42.8333	9.319	5.14379	-54.2572008737148-61.8833979145229i
2.43	38.3917	9.67742	14.9474	-236.744706800645-33.8973981258078i
2.52	101.425	10.0358	13.0313	185.087992347789+95.9957265379743i
2.61	91.225	10.3943	3.36497	-43.7189136891817+31.4221092660526i
2.7	69.4083	10.7527	20.9322	288.475047802595+170.149394108293i
2.79	95.6667	11.1111	10.0822	-160.609722906741-15.0676912567217i
B03
Time	Data	FFT Freq	FFT Mag	FFT Complex			Max
0	52.7841	0	110.895	1774.318027			8.92731
0.09	40.5227	0.358423	5.90023	-93.4059797257392-13.688204698673i
0.18	80.25	0.716846	3.53776	33.9583019713053-45.2865520168871i
0.27	61.3864	1.07527	5.18818	81.1722573507417+17.3745920647539i
0.36	70.0454	1.43369	8.92731	-55.6432609546865-131.553087094069i
0.45	15.5341	1.79211	2.24012	-24.1235235251204-26.5084810373806i
0.54	48.8295	2.15054	5.18703	-82.6559415177111+7.46710323325703i
0.63	49.2045	2.50896	0.530993	2.46330649815573-8.13094932583076i
0.72	51.4205	2.86738	7.63083	-0.772643999999832+122.090851i
0.81	74.2159	3.22581	1.70967	25.8715131896124+8.88534904702155i
0.9	44.7159	3.58423	0.455924	6.35902699135325-3.57444597551125i
0.99	90.7159	3.94265	5.67997	40.8132170151072+81.1995242206823i
1.08	50.6364	4.30108	5.97147	-64.6747950453136-70.3258550940695i
1.17	46.9091	4.6595	6.0694	-81.5409161316497+52.7399435599374i
1.26	66.1364	5.01792	7.20949	62.7932045550526+96.7628427743447i
1.35	50.8295	5.37634	5.35389	84.4776693288926-14.1962000887005i
1.44	48.3182	5.73477	2.78693	44.590909
1.53	60.4659	6.09319	5.35389	84.4776693288926+14.1962000887003i
1.62	68.0568	6.45161	7.20949	62.7932045550524-96.7628427743448i
1.71	82.1704	6.81004	6.0694	-81.5409161316498-52.7399435599371i
1.8	77.7159	7.16846	5.97147	-64.6747950453134+70.3258550940694i
1.89	44.0114	7.52688	5.67997	40.8132170151069-81.1995242206824i
1.98	53.5796	7.8853	0.455924	6.35902699135331+3.57444597551122i
2.07	61.7954	8.24373	1.70967	25.8715131896125-8.88534904702169i
2.16	44.5682	8.60215	7.63083	-0.772643999999968-122.090851i
2.25	47.7727	8.96057	0.530993	2.46330649815583+8.13094932583073i
2.34	49.8409	9.319	5.18703	-82.655941517711-7.46710323325685i
2.43	46.5568	9.67742	2.24012	-24.1235235251204+26.5084810373806i
2.52	58.8523	10.0358	8.92731	-55.6432609546862+131.553087094069i
2.61	41.9545	10.3943	5.18818	81.1722573507417-17.3745920647542i
2.7	43.7045	10.7527	3.53776	33.9583019713053+45.2865520168871i
2.79	50.8182	11.1111	5.90023	-93.4059797257391+13.6882046986733i
B04
Time	Data	FFT Freq	FFT Mag	FFT Complex			Max
0	150.011	0	301.917	4830.677735			11.8583
0.09	133.033	0.358423	6.39376	-101.978120918941-8.1100542741153i
0.18	134.267	0.716846	8.01449	50.9274244134541+117.685118125013i
0.27	153.756	1.07527	11.8583	-9.74927987239435+189.482275118182i
0.36	131.267	1.43369	6.85619	-73.6281697826803-81.3189188839244i
0.45	132.856	1.79211	4.98093	25.2769261566884-75.580039567618i
0.54	117.956	2.15054	8.97897	-143.188670680588+11.670841526459i
0.63	161.778	2.50896	2.73735	42.1759450626515-11.8078808263307i
0.72	175.911	2.86738	9.26828	102.288881+107.366758i
0.81	167.078	3.22581	1.346	20.0707355123897+7.80792691022818i
0.9	137.2	3.58423	6.29066	-96.8638307658985-27.3481196865931i
0.99	177.622	3.94265	2.8418	0.871621926820886-45.46049645775i
1.08	144.456	4.30108	11.4802	179.40600378268-39.4079108839246i
1.17	157.856	4.6595	4.58523	-49.7658867297322+53.9035911915283i
1.26	167.133	5.01792	3.61367	47.6140890330325-32.8008830880394i
1.35	145.956	5.37634	5.15391	14.7872668625176-81.1258175740779i
1.44	157.3	5.73477	2.9257	-46.8111570000001
1.53	142.611	6.09319	5.15391	14.7872668625178+81.1258175740778i
1.62	170.356	6.45161	3.61367	47.6140890330326+32.8008830880392i
1.71	192.5	6.81004	4.58523	-49.7658867297324-53.9035911915282i
1.8	153.356	7.16846	11.4802	179.40600378268+39.4079108839243i
1.89	154.2	7.52688	2.8418	0.871621926821042+45.46049645775i
1.98	116.333	7.8853	6.29066	-96.8638307658983+27.3481196865932i
2.07	123.033	8.24373	1.346	20.0707355123897-7.80792691022832i
2.16	166.778	8.60215	9.26828	102.288881-107.366758i
2.25	116.733	8.96057	2.73735	42.1759450626516+11.8078808263307i
2.34	141.067	9.319	8.97897	-143.188670680588-11.6708415264587i
2.43	178.722	9.67742	4.98093	25.2769261566887+75.5800395676179i
2.52	168.033	10.0358	6.85619	-73.6281697826801+81.3189188839246i
2.61	161.322	10.3943	11.8583	-9.7492798723948-189.482275118182i
2.7	160.511	10.7527	8.01449	50.9274244134538-117.685118125013i
2.79	139.689	11.1111	6.39376	-101.978120918941+8.11005427411551i
B05
Time	Data	FFT Freq	FFT Mag	FFT Complex			Max
0	71.5909	0	92.4993	1479.988678			23.4879
0.09	69.7273	0.358423	8.9307	132.146678221882-54.3612997889016i
0.18	92.3523	0.716846	23.4879	253.45767130345-277.469650064956i
0.27	115.818	1.07527	8.20887	94.7520830020851-90.9547225659123i
0.36	80.9432	1.43369	5.8438	11.5027580884682-92.7904708944439i
0.45	33.1136	1.79211	10.2897	-157.241775567325+48.7826024268388i
0.54	32.6705	2.15054	10.8903	-168.272747155422+45.2282758702793i
0.63	36.0341	2.50896	4.64915	45.4080542480808-58.9189461045651i
0.72	24.9432	2.86738	9.62411	-112.45459+105.193146i
0.81	17.2841	3.22581	6.4228	85.3678102548224+57.2095569880066i
0.9	79.7159	3.58423	3.40095	25.6148477975337-48.0092401962529i
0.99	12.8182	3.94265	7.26856	-32.3313159526626-111.712455012195i
1.08	16.0455	4.30108	4.74686	-68.8664640884683+32.027583105556i
1.17	30.3977	4.6595	13.8731	90.5620919496179-202.654436251597i
1.26	42.6136	5.01792	6.32721	55.0184680544378-84.9798741314876i
1.35	60.5796	5.37634	4.08448	62.9728458434987+17.471723057019i
1.44	31.3864	5.73477	10.978	175.647674
1.53	42.4205	6.09319	4.08448	62.9728458434986-17.4717230570193i
1.62	89.4318	6.45161	6.32721	55.0184680544382+84.9798741314876i
1.71	50.7273	6.81004	13.8731	90.5620919496186+202.654436251597i
1.8	51.3636	7.16846	4.74686	-68.8664640884684-32.0275831055559i
1.89	32.625	7.52688	7.26856	-32.3313159526623+111.712455012196i
1.98	38.1591	7.8853	3.40095	25.6148477975338+48.0092401962528i
2.07	64.3864	8.24373	6.4228	85.3678102548223-57.2095569880066i
2.16	36.5795	8.60215	9.62411	-112.45459-105.193146i
2.25	32.2614	8.96057	4.64915	45.4080542480809+58.9189461045651i
2.34	4.7727	9.319	10.8903	-168.272747155422-45.2282758702788i
2.43	6.51135	9.67742	10.2897	-157.241775567325-48.7826024268382i
2.52	44.8295	10.0358	5.8438	11.5027580884683+92.7904708944439i
2.61	15.6591	10.3943	8.20887	94.7520830020853+90.9547225659122i
2.7	90.4204	10.7527	23.4879	253.45767130345+277.469650064956i
2.79	31.8068	11.1111	8.9307	132.146678221882+54.3612997889015i
B09
Time	Data	FFT Freq	FFT Mag	FFT Complex			Max
0	114	0	186.102	2977.625			13.5049
0.09	90.625	0.358423	4.50039	57.4315563819644+43.433911843918i
0.18	117.625	0.716846	10.6477	-44.9447987127-164.328113700506i
0.27	109.25	1.07527	6.90657	51.013509437135-98.025440967808i
0.36	83.5	1.43369	12.8308	199.394737533752+48.8570481349817i
0.45	73.375	1.79211	8.4261	109.60526464172-78.5014140277464i
0.54	111.5	2.15054	2.28583	-31.5509636852344+18.4969192123743i
0.63	101.5	2.50896	13.5049	-57.1750680289096+208.376020849404i
0.72	128.125	2.86738	9.43722	-134.5-68.625i
0.81	68	3.22581	11.757	101.97371045211+158.074569850438i
0.9	80.375	3.58423	3.33288	-31.9434626706191-42.6999965666709i
0.99	78.875	3.94265	5.58696	-75.9279392246537+47.1780992596097i
1.08	30.875	4.30108	10.5257	168.105262466248-10.1429518650182i
1.17	131.625	4.6595	9.80075	6.16271853639177-156.690859099694i
1.26	97.375	5.01792	12.8085	59.9392250685535+195.974970520448i
1.35	62	5.37634	7.46254	-12.0837521957569+118.78752942571i
1.44	91.375	5.73477	3.78906	-60.625
1.53	96.375	6.09319	7.46254	-12.0837521957572-118.78752942571i
1.62	107.5	6.45161	12.8085	59.9392250685531-195.974970520449i
1.71	56	6.81004	9.80075	6.16271853639212+156.690859099694i
1.8	88.75	7.16846	10.5257	168.105262466248+10.1429518650183i
1.89	126	7.52688	5.58696	-75.9279392246538-47.1780992596093i
1.98	114.5	7.8853	3.33288	-31.943462670619+42.6999965666709i
2.07	99.375	8.24373	11.757	101.973710452109-158.074569850438i
2.16	89.375	8.60215	9.43722	-134.5+68.625i
2.25	140.625	8.96057	13.5049	-57.1750680289103-208.376020849404i
2.34	78	9.319	2.28583	-31.5509636852344-18.4969192123743i
2.43	106.125	9.67742	8.4261	109.60526464172+78.5014140277461i
2.52	36	10.0358	12.8308	199.394737533752-48.8570481349818i
2.61	67.25	10.3943	6.90657	51.0135094371354+98.0254409678078i
2.7	89.625	10.7527	10.6477	-44.9447987126997+164.328113700506i
2.79	112.125	11.1111	4.50039	57.4315563819642-43.4339118439182i
B10
Time	Data	FFT Freq	FFT Mag	FFT Complex			Max
0	23.9318	0	131.421	2102.738647			11.8518
0.09	66.4204	0.358423	7.83629	-125.017684447733+9.53238799715473i
0.18	44.5568	0.716846	2.48824	39.6118961755156-3.98566351667394i
0.27	63.75	1.07527	5.22253	-80.0362016189445+24.0116193351168i
0.36	64.3409	1.43369	2.97296	13.8619851025238+45.5027490775051i
0.45	75.4091	1.79211	0.776026	-5.02779905161975-11.3529069080033i
0.54	42.6023	2.15054	7.18433	13.13406646749+114.196516627724i
0.63	91.2727	2.50896	4.99355	-68.4858845509718+41.1483521103544i
0.72	47.0682	2.86738	2.93723	-18.170473-43.34088i
0.81	70.1477	3.22581	7.1327	68.2026035595101+91.5014090733267i
0.9	66.0341	3.58423	7.95712	-125.71059675204+20.1419408669142i
0.99	61.2046	3.94265	8.12155	-94.30711977469-89.3969517217218i
1.08	46.6023	4.30108	11.8518	-146.361923102524+120.570929077505i
1.17	88.4773	4.6595	7.00284	-35.2106252296104-106.369193693427i
1.26	59.0796	5.01792	2.71243	-29.7625378909651-31.5856472774838i
1.35	108.75	5.37634	9.44916	17.4281271140589-150.178619254698i
1.44	64.2386	5.73477	11.576	-185.215945
1.53	82.3182	6.09319	9.44916	17.4281271140595+150.178619254697i
1.62	87.0114	6.45161	2.71243	-29.762537890965+31.5856472774839i
1.71	42.8068	6.81004	7.00284	-35.21062522961+106.369193693427i
1.8	78.1023	7.16846	11.8518	-146.361923102524-120.570929077505i
1.89	96.7727	7.52688	8.12155	-94.3071197746897+89.3969517217221i
1.98	48.5568	7.8853	7.95712	-125.71059675204-20.1419408669139i
2.07	46.6818	8.24373	7.1327	68.2026035595099-91.501409073327i
2.16	66.7841	8.60215	2.93723	-18.170473+43.34088i
2.25	76.9091	8.96057	4.99355	-68.485884550972-41.1483521103543i
2.34	65.3977	9.319	7.18433	13.1340664674896-114.196516627724i
2.43	49.7159	9.67742	0.776026	-5.02779905161958+11.3529069080032i
2.52	79.2273	10.0358	2.97296	13.8619851025236-45.5027490775053i
2.61	37.2046	10.3943	5.22253	-80.0362016189445-24.0116193351166i
2.7	75.2273	10.7527	2.48824	39.6118961755156+3.98566351667366i
2.79	86.1364	11.1111	7.83629	-125.017684447733-9.5323879971545i
B14
Time	Data	FFT Freq	FFT Mag	FFT Complex			Max
0	44.6731	0	118.078	1889.249876			6.68056
0.09	40.9135	0.358423	2.36586	-5.89496474897201+37.3919635399772i
0.18	66.4038	0.716846	4.01416	0.177534444471693-64.2262798925544i
0.27	88.1731	1.07527	3.44617	-37.4059132229073-40.510292211747i
0.36	55.8077	1.43369	1.84374	-11.7406714642982-27.062831458402i
0.45	67.3654	1.79211	6.68056	-90.810960936132+56.3791791617169i
0.54	62.25	2.15054	4.76882	-37.3789948895136+66.5182740364555i
0.63	39.5481	2.50896	2.82036	-27.3042781528531-35.9278716537732i
0.72	51.1346	2.86738	2.58878	-5.17312699999994+41.096161i
0.81	59.9135	3.22581	4.63085	-12.600736783088+73.0142550764403i
0.9	60.4808	3.58423	6.32377	-38.7144107187212+93.4806904066776i
0.99	56.3365	3.94265	2.06149	31.4422350301733-9.96578285662777i
1.08	52.3077	4.30108	3.49018	52.6060894642981-18.7359274584021i
1.17	42.625	4.6595	0.977875	11.2488423505243+10.8747860403181i
1.26	56.0288	5.01792	3.38364	-48.1227048362367-24.8023155223322i
1.35	68.6731	5.37634	2.16281	-17.7511275367453-29.7051574593996i
1.44	63.3077	5.73477	0.945911	15.1345819999999
1.53	60.8654	6.09319	2.16281	-17.7511275367452+29.7051574593997i
1.62	62.6635	6.45161	3.38364	-48.1227048362366+24.8023155223324i
1.71	63.9231	6.81004	0.977875	11.2488423505243-10.8747860403182i
1.8	59.0192	7.16846	3.49018	52.6060894642981+18.735927458402i
1.89	62.0481	7.52688	2.06149	31.4422350301733+9.96578285662762i
1.98	59.7596	7.8853	6.32377	-38.7144107187215-93.4806904066775i
2.07	53.125	8.24373	4.63085	-12.6007367830881-73.0142550764403i
2.16	87.8558	8.60215	2.58878	-5.17312699999999-41.096161i
2.25	59.0192	8.96057	2.82036	-27.304278152853+35.9278716537732i
2.34	51.875	9.319	4.76882	-37.3789948895138-66.5182740364555i
2.43	55.5769	9.67742	6.68056	-90.8109609361321-56.3791791617167i
2.52	59.4038	10.0358	1.84374	-11.7406714642981+27.0628314584021i
2.61	55.2308	10.3943	3.44617	-37.4059132229072+40.510292211747i
2.7	59.2212	10.7527	4.01416	0.177534444471849+64.2262798925542i
2.79	63.7212	11.1111	2.36586	-5.89496474897208-37.3919635399773i
B15
Time	Data	FFT Freq	FFT Mag	FFT Complex			Max
0	106.25	0	171.883	2750.125			11.52
0.09	107.5	0.358423	3.13027	48.2273400429221+13.5117670957096i
0.18	95.875	0.716846	9.93975	91.8956675673421+129.798526812184i
0.27	95	1.07527	11.52	161.088234552782-89.5777191694034i
0.36	62.75	1.43369	4.92425	43.4038825153672-65.7543875787555i
0.45	63.5	1.79211	1.94633	28.5129108090658-12.521564526726i
0.54	80.5	2.15054	1.25446	11.8972166984972+16.1652079662873i
0.63	40.375	2.50896	3.27858	25.0778416175984+46.0745453484561i
0.72	88.5	2.86738	3.47709	-54.75-9.875i
0.81	95	3.22581	5.21941	-54.3163866550486-63.4329881718582i
0.9	91	3.58423	7.44936	58.6180249375278+103.779168996966i
0.99	90.75	3.94265	5.9893	89.9286495509484+33.1059576544595i
1.08	108.25	4.30108	3.12085	-49.4038825153672-7.25438757875546i
1.17	102	4.6595	5.77551	28.4522214962931-87.9189740679604i
1.26	74.625	5.01792	8.47084	-123.910909203366+54.9124878428632i
1.35	105.625	5.37634	1.02907	4.02918858543887-15.9645435043479i
1.44	64.875	5.73477	2.02344	32.375
1.53	78.25	6.09319	1.02907	4.0291885854389+15.9645435043479i
1.62	84.25	6.45161	8.47084	-123.910909203367-54.9124878428627i
1.71	72	6.81004	5.77551	28.4522214962934+87.9189740679605i
1.8	84.75	7.16846	3.12085	-49.4038825153672+7.25438757875553i
1.89	61.625	7.52688	5.9893	89.9286495509483-33.1059576544597i
1.98	103.125	7.8853	7.44936	58.6180249375274-103.779168996966i
2.07	84.625	8.24373	5.21941	-54.3163866550485+63.4329881718585i
2.16	73	8.60215	3.47709	-54.75+9.875i
2.25	90.75	8.96057	3.27858	25.0778416175982-46.0745453484561i
2.34	105	9.319	1.25446	11.897216698497-16.1652079662873i
2.43	76	9.67742	1.94633	28.5129108090657+12.5215645267262i
2.52	79.875	10.0358	4.92425	43.4038825153672+65.7543875787555i
2.61	85.75	10.3943	11.52	161.088234552782+89.5777191694031i
2.7	88.625	10.7527	9.93975	91.8956675673417-129.798526812184i
2.79	110.125	11.1111	3.13027	48.227340042922-13.5117670957096i
B16
Time	Data	FFT Freq	FFT Mag	FFT Complex			Max
0	71.6667	0	175.154	2802.45828			10.6195
0.09	89.375	0.358423	3.19577	-1.50903771262404+51.1100766515449i
0.18	104.5	0.716846	9.71249	18.812868012455+154.256893036023i
0.27	72.1667	1.07527	6.52336	-74.3835823458234-73.2186462607273i
0.36	101.542	1.43369	9.99099	-51.2784783615273-151.408013227854i
0.45	72	1.79211	2.46869	39.2248015909835-4.6463460416166i
0.54	66.0833	2.15054	7.69851	-108.409774313023+58.4779396782217i
0.63	60.9167	2.50896	3.62605	-22.7997946188159-53.3489764350547i
0.72	97.5	2.86738	8.0087	37.9999679999999-122.375i
0.81	73.3333	3.22581	6.45006	100.817132791823+22.0533034596717i
0.9	98.875	3.58423	5.23758	-79.1169546309859-27.6253667217995i
0.99	93.4583	3.94265	5.9487	2.57701237053954+95.1442678430956i
1.08	86.6667	4.30108	8.28225	-106.138209638473+79.3419867721462i
1.17	106.75	4.6595	5.02063	31.7879010991772-73.7730543049251i
1.26	97.125	5.01792	7.28498	-16.9528910684455+115.320210636002i
1.35	98.8333	5.37634	10.6195	24.2855668247402+168.167334617361i
1.44	59.1667	5.73477	6.1849	-98.9583439999999
1.53	104.75	6.09319	10.6195	24.2855668247397-168.167334617361i
1.62	94.25	6.45161	7.28498	-16.9528910684458-115.320210636002i
1.71	70.8333	6.81004	5.02063	31.7879010991774+73.773054304925i
1.8	97.75	7.16846	8.28225	-106.138209638473-79.3419867721462i
1.89	78.6667	7.52688	5.9487	2.57701237053931-95.1442678430957i
1.98	41.5	7.8853	5.23758	-79.1169546309859+27.6253667217997i
2.07	84.4167	8.24373	6.45006	100.817132791823-22.0533034596719i
2.16	79.75	8.60215	8.0087	37.999968+122.375i
2.25	148.25	8.96057	3.62605	-22.7997946188156+53.3489764350547i
2.34	88.5	9.319	7.69851	-108.409774313023-58.4779396782216i
2.43	98.6667	9.67742	2.46869	39.2248015909835+4.64634604161657i
2.52	100.833	10.0358	9.99099	-51.2784783615271+151.408013227854i
2.61	113.417	10.3943	6.52336	-74.383582345823+73.2186462607276i
2.7	66.0417	10.7527	9.71249	18.8128680124545-154.256893036024i
2.79	84.875	11.1111	3.19577	-1.50903771262421-51.1100766515447i
B18
Time	Data	FFT Freq	FFT Mag	FFT Complex			Max
0	56.8333	0	112.273	1796.375062			7.92255
0.09	63.5833	0.358423	5.13095	74.8759686179579+33.6633662802487i
0.18	74.7083	0.716846	1.9612	-31.3791229368535-3.61224739204857E-003i
0.27	53.375	1.07527	5.25914	81.8025361405922-19.7213245793207i
0.36	62	1.43369	1.73053	27.0372740456786-5.96979968120252i
0.45	29.0417	1.79211	0.763005	4.90890801966623-11.17764433866i
0.54	59.9583	2.15054	7.92255	-119.849911943822-41.2829128786898i
0.63	61.6667	2.50896	4.27749	26.9336156892408-62.9173768077339i
0.72	51.625	2.86738	3.55241	20.958343+52.8334050000001i
0.81	66.2083	3.22581	0.496865	-0.418090190559731+7.93883185491262i
0.9	52.7083	3.58423	6.38612	62.2587824578193+81.0194994755782i
0.99	49.375	3.94265	3.93949	-60.3751121172698-18.1067428484959i
1.08	53.875	4.30108	7.43889	-118.037396045679+15.2801403187975i
1.17	64.75	4.6595	4.48351	-26.3433150824672-66.7241758534216i
1.26	37.875	5.01792	7.03044	73.1367564228564+85.4655481068762i
1.35	59.2917	5.37634	6.41903	42.6154889228397+93.44582217863i
1.44	38.8333	5.73477	5.87241	-93.9584960000002
1.53	30.5	6.09319	6.41903	42.6154889228394-93.4458221786301i
1.62	58.875	6.45161	7.03044	73.1367564228562-85.4655481068763i
1.71	65.7917	6.81004	4.48351	-26.3433150824669+66.7241758534217i
1.8	53.7917	7.16846	7.43889	-118.037396045679-15.2801403187974i
1.89	46.5	7.52688	3.93949	-60.3751121172698+18.106742848496i
1.98	50.75	7.8853	6.38612	62.2587824578192-81.0194994755784i
2.07	88.8333	8.24373	0.496865	-0.418090190559823-7.93883185491251i
2.16	48	8.60215	3.55241	20.958343-52.8334050000001i
2.25	86.7917	8.96057	4.27749	26.9336156892409+62.9173768077339i
2.34	26.5833	9.319	7.92255	-119.849911943822+41.2829128786901i
2.43	53.6667	9.67742	0.763005	4.90890801966615+11.1776443386601i
2.52	71.125	10.0358	1.73053	27.0372740456785+5.96979968120238i
2.61	58.7917	10.3943	5.25914	81.8025361405922+19.7213245793205i
2.7	53.6667	10.7527	1.9612	-31.3791229368535+3.61224739212673E-003i
2.79	67	11.1111	5.13095	74.8759686179577-33.6633662802488i
B19
Time	Data	FFT Freq	FFT Mag	FFT Complex			Max
0	105.383	0	265.065	4241.033267			11.4003
0.09	134.617	0.358423	4.33238	-63.958723818755-26.7259276961408i
0.18	118.142	0.716846	10.4663	-149.974785467397-74.5040399395814i
0.27	101.008	1.07527	11.157	-141.712605920946+108.554759585804i
0.36	142.85	1.43369	1.33629	21.2028836023548+2.75102567151366i
0.45	145.858	1.79211	3.94387	-22.7910841931843-58.8423936143995i
0.54	172.133	2.15054	5.14155	65.642156920453-49.5844104348202i
0.63	133.3	2.50896	9.21987	131.805310688097-66.2487785711226i
0.72	150.05	2.86738	6.91561	-38.8416750000001-103.608398i
0.81	153.875	3.22581	2.80185	24.3340317941377+37.6503937321882i
0.9	139.158	3.58423	2.45824	-32.9734673191338-21.4416351195775i
0.99	126.175	3.94265	2.61228	41.558286373593-4.45518126127767i
1.08	94.9	4.30108	4.45671	47.3304423976452+53.3344016715137i
1.17	131.092	4.6595	7.27507	-91.9840199385075+71.3313112526553i
1.26	133.183	5.01792	11.4003	-72.1271321339221+167.538759375661i
1.35	129.5	5.37634	9.22717	-67.1178989844339+131.4959359209i
1.44	129.117	5.73477	10.5969	-169.550113
1.53	146.208	6.09319	9.22717	-67.1178989844344-131.495935920899i
1.62	148.867	6.45161	11.4003	-72.1271321339226-167.538759375661i
1.71	129.8	6.81004	7.27507	-91.9840199385078-71.3313112526552i
1.8	124.933	7.16846	4.45671	47.3304423976451-53.3344016715137i
1.89	150.992	7.52688	2.61228	41.5582863735929+4.45518126127741i
1.98	127.267	7.8853	2.45824	-32.9734673191338+21.4416351195774i
2.07	140.083	8.24373	2.80185	24.3340317941375-37.6503937321884i
2.16	131.808	8.60215	6.91561	-38.841675+103.608398i
2.25	127.992	8.96057	9.21987	131.805310688097+66.2487785711222i
2.34	125.125	9.319	5.14155	65.6421569204533+49.5844104348199i
2.43	163.142	9.67742	3.94387	-22.791084193184+58.8423936143995i
2.52	119.408	10.0358	1.33629	21.2028836023548-2.75102567151365i
2.61	163.817	10.3943	11.157	-141.712605920947-108.554759585804i
2.7	73.4167	10.7527	10.4663	-149.974785467397+74.5040399395817i
2.79	127.833	11.1111	4.33238	-63.958723818755+26.7259276961409i
C01
Time	Data	FFT Freq	FFT Mag	FFT Complex			Max
0	45.4464	0	122.283	1956.535706			18.9219
0.09	40.7679	0.358423	6.46882	90.98323913314-49.3408720155548i
0.18	62.0714	0.716846	6.35521	-20.3402304133142+99.6282891569681i
0.27	53.2857	1.07527	12.1569	-184.385783483194-61.9393757367251i
0.36	81.5357	1.43369	16.2364	21.6799077326053+258.876384876642i
0.45	56.3393	1.79211	4.58588	-72.8991517255326+8.33508243186149i
0.54	113.857	2.15054	5.70515	-89.9614476844348-15.4726565370488i
0.63	55.4107	2.50896	7.70873	-13.9419848451885-122.54916639959i
0.72	85.75	2.86738	6.44272	29.214356+98.857178i
0.81	20.5	3.22581	2.58875	-33.6231423346455+24.188909741299i
0.9	72.5536	3.58423	9.3632	-37.8296438244897+144.956185652374i
0.99	18.0893	3.94265	14.2819	-186.777088489535-131.648181188197i
1.08	77.1607	4.30108	9.68613	-16.2513817326052-154.123677123358i
1.17	61.4286	4.6595	11.9176	161.504111936636-101.368757773043i
1.26	72.8214	5.01792	6.34339	-96.4402100777607+31.6285393463914i
1.35	105.732	5.37634	10.4806	46.5682638083183+161.093909709076i
1.44	69.5179	5.73477	18.9219	302.749818
1.53	29.3929	6.09319	10.4806	46.5682638083179-161.093909709076i
1.62	33	6.45161	6.34339	-96.4402100777609-31.6285393463912i
1.71	50.5179	6.81004	11.9176	161.504111936637+101.368757773042i
1.8	34.0893	7.16846	9.68613	-16.251381732605+154.123677123358i
1.89	21.9464	7.52688	14.2819	-186.777088489534+131.648181188198i
1.98	82.5179	7.8853	9.3632	-37.8296438244901-144.956185652374i
2.07	45.3929	8.24373	2.58875	-33.6231423346455-24.1889097412989i
2.16	90.3571	8.60215	6.44272	29.2143559999999-98.857178i
2.25	79.5357	8.96057	7.70873	-13.941984845188+122.54916639959i
2.34	4.23212	9.319	5.70515	-89.9614476844349+15.4726565370488i
2.43	84.3214	9.67742	4.58588	-72.8991517255324-8.33508243186134i
2.52	95.5714	10.0358	16.2364	21.6799077326049-258.876384876642i
2.61	54.1071	10.3943	12.1569	-184.385783483194+61.9393757367258i
2.7	109.161	10.7527	6.35521	-20.3402304133145-99.6282891569683i
2.79	50.125	11.1111	6.46882	90.9832391331401+49.3408720155547i
C02
Time	Data	FFT Freq	FFT Mag	FFT Complex			Max
0	158.708	0	340.315	5445.041625			14.6816
0.09	155.875	0.358423	7.44485	-57.224351806126-104.4719625509i
0.18	172.167	0.716846	12.601	-23.1790808633583-200.278652851594i
0.27	198.167	1.07527	6.83501	-55.8170431286772+94.0430501140892i
0.36	155.708	1.43369	6.09098	-66.0632221729367+71.6468675415804i
0.45	186.875	1.79211	5.38305	53.3036362526648-67.6527197579713i
0.54	218.333	2.15054	2.27116	-20.8665672623253-29.7502574236366i
0.63	171.875	2.50896	8.18562	-111.890074360166+68.0716104481044i
0.72	198	2.86738	5.1492	43.041688-70.2500629999999i
0.81	178.708	3.22581	9.13977	-121.340497823682+81.6182339827404i
0.9	142.125	3.58423	3.82668	59.2750750692945+15.3364298025741i
0.99	147.042	3.94265	14.6816	171.937517757668+160.056757289232i
1.08	187.667	4.30108	9.02338	-94.9367778270633-108.76988445842i
1.17	163.542	4.6595	5.32116	22.3471976043665-82.1532988478307i
1.26	170.708	5.01792	5.67774	-47.8960509436113-77.191837625383i
1.35	153.292	5.37634	1.39811	10.3503675039523-19.8311650253875i
1.44	169.75	5.73477	6.97136	111.541751
1.53	206.042	6.09319	1.39811	10.3503675039525+19.8311650253875i
1.62	152.375	6.45161	5.67774	-47.896050943611+77.191837625383i
1.71	168.917	6.81004	5.32116	22.3471976043667+82.1532988478307i
1.8	226.833	7.16846	9.02338	-94.9367778270632+108.76988445842i
1.89	170.333	7.52688	14.6816	171.937517757668-160.056757289233i
1.98	170.667	7.8853	3.82668	59.2750750692944-15.3364298025743i
2.07	167.875	8.24373	9.13977	-121.340497823682-81.6182339827402i
2.16	138.625	8.60215	5.1492	43.0416880000001+70.2500629999999i
2.25	155.292	8.96057	8.18562	-111.890074360166-68.0716104481042i
2.34	172.042	9.319	2.27116	-20.8665672623252+29.7502574236367i
2.43	136.458	9.67742	5.38305	53.3036362526648+67.652719757971i
2.52	175.375	10.0358	6.09098	-66.0632221729368-71.6468675415804i
2.61	151.833	10.3943	6.83501	-55.8170431286773-94.0430501140891i
2.7	169.208	10.7527	12.601	-23.1790808633577+200.278652851594i
2.79	154.625	11.1111	7.44485	-57.2243518061257+104.4719625509i
C03
Time	Data	FFT Freq	FFT Mag	FFT Complex			Max
0	78.875	0	184.719	2955.5			9.72887
0.09	108.75	0.358423	4.42113	39.7724325952604-58.498191564638i
0.18	102.625	0.716846	7.17724	63.6832734378225-95.5599084214432i
0.27	82	1.07527	9.68403	-152.296624078671+28.5220521553162i
0.36	107.125	1.43369	6.66823	57.2431636973826+90.0351640818289i
0.45	89.75	1.79211	5.90917	93.018967215068-16.927841087846i
0.54	129.125	2.15054	9.72887	-66.4385523879151-140.771201412996i
0.63	118.125	2.50896	4.6151	-42.1536901225662+60.6271846510991i
0.72	101.625	2.86738	5.10067	45.5-67.75i
0.81	89.25	3.22581	3.28852	-42.9018098741373+30.4616500378702i
0.9	41.875	3.58423	1.47358	-12.8094453054067+19.794076116778i
0.99	68.25	3.94265	2.44474	-23.7779227038267-31.0589624761338i
1.08	91.75	4.30108	4.42249	-70.7431636973825+1.53516408182905i
1.17	109.625	4.6595	8.22388	-125.492147647323-39.5674386726293i
1.26	90.75	5.01792	9.12936	75.5647242554992+125.005369108331i
1.35	76.5	5.37634	4.71038	-74.1692053838042+13.3779043824758i
1.44	119.875	5.73477	2.53125	40.5
1.53	93.75	6.09319	4.71038	-74.1692053838042-13.3779043824757i
1.62	120.875	6.45161	9.12936	75.564724255499-125.005369108331i
1.71	68.75	6.81004	8.22388	-125.492147647323+39.5674386726296i
1.8	95	7.16846	4.42249	-70.7431636973826-1.5351640818289i
1.89	82.875	7.52688	2.44474	-23.7779227038266+31.0589624761339i
1.98	77.875	7.8853	1.47358	-12.8094453054067-19.7940761167781i
2.07	91.5	8.24373	3.28852	-42.9018098741376-30.4616500378701i
2.16	82.125	8.60215	5.10067	45.5+67.75i
2.25	96	8.96057	4.6151	-42.1536901225664-60.6271846510991i
2.34	75.625	9.319	9.72887	-66.4385523879148+140.771201412997i
2.43	89.625	9.67742	5.90917	93.018967215068+16.9278410878456i
2.52	95.375	10.0358	6.66823	57.2431636973824-90.0351640818291i
2.61	92.625	10.3943	9.68403	-152.296624078671-28.5220521553159i
2.7	87.5	10.7527	7.17724	63.6832734378227+95.5599084214433i
2.79	100.125	11.1111	4.42113	39.7724325952605+58.4981915646378i
C05
Time	Data	FFT Freq	FFT Mag	FFT Complex			Max
0	40.025	0	142.605	2281.675048			15.8272
0.09	95.525	0.358423	4.52754	-62.6192661415456+36.4206884981981i
0.18	74.5	0.716846	8.21851	68.9023527628617+111.998708335508i
0.27	55.65	1.07527	6.41185	55.0820352436627-86.5481427949361i
0.36	60.375	1.43369	6.68359	-58.8821619273951-89.2665757209098i
0.45	65.325	1.79211	6.83028	54.1582690223784+94.9208371505084i
0.54	84.875	2.15054	2.52245	32.0817559533885-24.4872875901106i
0.63	16.45	2.50896	6.91824	101.582562391343+43.9734505065246i
0.72	38.65	2.86738	15.8272	-226.674988-112.899964i
0.81	94.25	3.22581	4.06144	-47.3523162671284-44.5034810016869i
0.9	61.45	3.58423	5.6909	24.0035509934655+87.8334993976586i
0.99	103.15	3.94265	6.14604	5.94881438180336+98.1564637357587i
1.08	73.7	4.30108	5.77964	-33.5677900726051-86.1665997209099i
1.17	99.3	4.6595	9.81353	-152.85712018563+35.9011255163727i
1.26	95.825	5.01792	14.1972	-53.6878517097153+220.719399323277i
1.35	46.775	5.37634	11.1296	-174.942978444883-33.2425052839553i
1.44	67.65	5.73477	3.95156	-63.224976
1.53	69.725	6.09319	11.1296	-174.942978444883+33.2425052839558i
1.62	108.8	6.45161	14.1972	-53.687851709716-220.719399323277i
1.71	64.075	6.81004	9.81353	-152.85712018563-35.9011255163721i
1.8	61.05	7.16846	5.77964	-33.5677900726049+86.1665997209098i
1.89	41.75	7.52688	6.14604	5.94881438180271-98.1564637357588i
1.98	104.875	7.8853	5.6909	24.0035509934652-87.8334993976586i
2.07	60.475	8.24373	4.06144	-47.3523162671285+44.503481001687i
2.16	51.2	8.60215	15.8272	-226.674988+112.899964i
2.25	88.375	8.96057	6.91824	101.582562391343-43.9734505065251i
2.34	90	9.319	2.52245	32.0817559533885+24.4872875901104i
2.43	77.5	9.67742	6.83028	54.158269022378-94.9208371505087i
2.52	48.625	10.0358	6.68359	-58.8821619273949+89.2665757209099i
2.61	88.425	10.3943	6.41185	55.082035243663+86.5481427949357i
2.7	47.625	10.7527	8.21851	68.9023527628614-111.998708335508i
2.79	105.7	11.1111	4.52754	-62.6192661415457-36.420688498198i
C07
Time	Data	FFT Freq	FFT Mag	FFT Complex			Max
0	70.675	0	124.516	1992.25006			21.1513
0.09	90.25	0.358423	1.86707	21.7328413651904-20.4959471110482i
0.18	45.6	0.716846	2.6247	-37.4327178166288-19.0364312588246i
0.27	50.35	1.07527	10.0367	5.03598055477705+160.5087746355i
0.36	60.6	1.43369	14.8199	60.4099010966689-229.293723667213i
0.45	68.425	1.79211	3.25741	-6.89852324726843+51.6599678134984i
0.54	81.3	2.15054	7.05159	80.8051784417922+78.7408402430253i
0.63	6.77502	2.50896	3.90123	31.978022305536-53.606235985898i
0.72	92.85	2.86738	6.11017	66.350006-71.7999579999999i
0.81	118.925	3.22581	16.6155	-175.21664673588-199.934825646351i
0.9	51.375	3.58423	8.31725	-108.225294460212+77.4370599874073i
0.99	75.05	3.94265	21.1513	294.817138953059-166.167013497814i
1.08	75.725	4.30108	1.72234	-0.259937096669162+27.5562523327866i
1.17	17.825	4.6595	12.5238	-132.600900017146-150.232256718694i
1.26	5.70001	5.01792	2.47449	22.9526898350484+32.2597644855571i
1.35	85.5	5.37634	5.86203	36.3520388217314+86.4613651856154i
1.44	61.275	5.73477	3.14062	-50.25
1.53	52.975	6.09319	5.86203	36.3520388217311-86.4613651856158i
1.62	105.15	6.45161	2.47449	22.9526898350484-32.2597644855571i
1.71	62.025	6.81004	12.5238	-132.600900017145+150.232256718694i
1.8	68.125	7.16846	1.72234	-0.259937096669191-27.5562523327866i
1.89	75.675	7.52688	21.1513	294.817138953059+166.167013497813i
1.98	2.95001	7.8853	8.31725	-108.225294460212-77.437059987407i
2.07	78.7	8.24373	16.6155	-175.216646735879+199.934825646352i
2.16	49.575	8.60215	6.11017	66.3500060000001+71.7999579999999i
2.25	57.5	8.96057	3.90123	31.9780223055363+53.6062359858981i
2.34	88.25	9.319	7.05159	80.805178441792-78.7408402430256i
2.43	74.875	9.67742	3.25741	-6.89852324726868-51.6599678134981i
2.52	39.85	10.0358	14.8199	60.4099010966693+229.293723667213i
2.61	64.95	10.3943	10.0367	5.0359805547767-160.5087746355i
2.7	72	10.7527	2.6247	-37.4327178166288+19.0364312588246i
2.79	41.45	11.1111	1.86707	21.7328413651903+20.4959471110482i
C08
Time	Data	FFT Freq	FFT Mag	FFT Complex			Max
0	103	0	156.977	2511.625			9.7471
0.09	84.875	0.358423	7.63257	121.15488680951-15.3315256693094i
0.18	91.75	0.716846	5.30124	84.7939383295925-2.0977703454973i
0.27	96.375	1.07527	4.28503	-54.4532123552876+41.6578909436601i
0.36	62.75	1.43369	8.86119	72.0881268425166-122.084338867104i
0.45	88.25	1.79211	2.06864	13.6365947356538+30.1584527465301i
0.54	79.625	2.15054	8.40649	133.800090655315-13.7408386740427i
0.63	81.75	2.50896	7.39759	-74.4860717856321+91.9851492547409i
0.72	76.75	2.86738	5.60977	-88.25+16.375i
0.81	60	3.22581	3.40473	-54.3495733657191+3.70371915759419i
0.9	96.625	3.58423	6.07649	78.6695792587948-57.1277704777308i
0.99	73.75	3.94265	1.56264	-24.6307475709163+4.29411779148551i
1.08	66	4.30108	8.48593	131.661873157483+33.1656611328958i
1.17	66.25	4.6595	5.99792	54.9405288879328-78.6838430624792i
1.26	60	5.01792	8.13332	128.736391756297+19.0152978508145i
1.35	50	5.37634	9.7471	-130.812405355541+84.9096451824498i
1.44	121.625	5.73477	0.0390625	-0.625
1.53	77.625	6.09319	9.7471	-130.812405355541-84.9096451824494i
1.62	93.75	6.45161	8.13332	128.736391756297-19.0152978508146i
1.71	62	6.81004	5.99792	54.9405288879329+78.683843062479i
1.8	65.75	7.16846	8.48593	131.661873157483-33.1656611328959i
1.89	67.25	7.52688	1.56264	-24.6307475709162-4.29411779148543i
1.98	66.875	7.8853	6.07649	78.6695792587949+57.1277704777309i
2.07	74	8.24373	3.40473	-54.3495733657193-3.70371915759399i
2.16	41.375	8.60215	5.60977	-88.25-16.375i
2.25	92.625	8.96057	7.39759	-74.4860717856325-91.9851492547408i
2.34	92.625	9.319	8.40649	133.800090655315+13.7408386740427i
2.43	112.25	9.67742	2.06864	13.6365947356535-30.1584527465302i
2.52	46.375	10.0358	8.86119	72.0881268425168+122.084338867104i
2.61	83	10.3943	4.28503	-54.4532123552878-41.6578909436601i
2.7	90.625	10.7527	5.30124	84.7939383295925+2.09777034549741i
2.79	86.125	11.1111	7.63257	121.15488680951+15.3315256693088i
C09
Time	Data	FFT Freq	FFT Mag	FFT Complex			Max
0	70.5227	0	134.473	2151.568271			20.8561
0.09	16.5114	0.358423	19.7149	-282.050963997938-141.241362959436i
0.18	93.9546	0.716846	4.4621	-25.2195016228538+66.7909491255348i
0.27	37.1932	1.07527	5.73473	-9.13637960980377-91.2996898846588i
0.36	60.875	1.43369	14.877	188.209656916459-145.728138139596i
0.45	74.8068	1.79211	15.6918	-170.416246487587+184.375125741932i
0.54	53.875	2.15054	6.79897	93.8728556444155-54.9703623487745i
0.63	41.0796	2.50896	3.24154	51.8590761897545+0.763487724583626i
0.72	89.25	2.86738	6.3193	38.590911-93.4544679999999i
0.81	61.625	3.22581	20.8561	147.559218342567+299.300282737164i
0.9	134.545	3.58423	16.3684	-255.210528300145+58.7896092205569i
0.99	105.341	3.94265	9.08607	-82.8689689594237+119.445536035452i
1.08	60.5909	4.30108	5.70562	45.6312250835412+79.067269860404i
1.17	80.9204	4.6595	9.88569	153.501895998259-38.1477424282911i
1.26	75.5114	5.01792	3.38163	-2.44270572141617+54.0509166948656i
1.35	84.1591	5.37634	14.0165	155.825080524172+161.286145215991i
1.44	74.9886	5.73477	0.609377	9.75003100000004
1.53	155.375	6.09319	14.0165	155.825080524172-161.286145215991i
1.62	85.1477	6.45161	3.38163	-2.44270572141637-54.0509166948657i
1.71	23.1023	6.81004	9.88569	153.50189599826+38.1477424282909i
1.8	33.9886	7.16846	5.70562	45.6312250835411-79.0672698604039i
1.89	79.875	7.52688	9.08607	-82.868968959424-119.445536035452i
1.98	45.3977	7.8853	16.3684	-255.210528300145-58.7896092205563i
2.07	67.5227	8.24373	20.8561	147.559218342566-299.300282737165i
2.16	103.511	8.60215	6.3193	38.5909110000001+93.4544679999999i
2.25	94.5682	8.96057	3.24154	51.8590761897548-0.763487724583911i
2.34	3.06818	9.319	6.79897	93.8728556444155+54.9703623487741i
2.43	65.3068	9.67742	15.6918	-170.416246487587-184.375125741931i
2.52	65.8977	10.0358	14.877	188.209656916459+145.728138139596i
2.61	18.5	10.3943	5.73473	-9.13637960980319+91.2996898846586i
2.7	29.5341	10.7527	4.4621	-25.219501622854-66.7909491255348i
2.79	65.0227	11.1111	19.7149	-282.050963997937+141.241362959437i
C10
Time	Data	FFT Freq	FFT Mag	FFT Complex			Max
0	16.875	0	31.4344	502.950012			8.12223
0.09	25.7	0.358423	2.09452	33.5078986856702-0.548560961115126i
0.18	2.97501	0.716846	2.68094	18.9480117433971-38.483267066131i
0.27	7.67499	1.07527	4.59825	-70.9513657037434-19.4611775018349i
0.36	25.575	1.43369	1.18063	-8.30161513655112+16.9682362970494i
0.45	61.225	1.79211	1.97407	27.81624969241+14.9624605692629i
0.54	3.22501	2.15054	8.12223	94.3537145398874+89.3635083264874i
0.63	5.67499	2.50896	6.6255	85.3953508690606-62.8117459738701i
0.72	19.475	2.86738	6.00735	94.9000540000001+15.24997i
0.81	4.89999	3.22581	3.43411	-36.403457571279-41.1560675111007i
0.9	13.675	3.58423	6.33734	-91.9022734959232+42.8417330657408i
0.99	12.575	3.94265	5.86808	-93.5296429043839-8.210653597211i
1.08	3.57501	4.30108	6.19466	83.5516151365511+53.3181522970492i
1.17	11.325	4.6595	1.15518	-12.1442730536937+13.9330790740829i
1.26	8	5.01792	5.83031	-55.5995247873612-74.9050663268776i
1.35	34.675	5.37634	0.785564	3.30923998595908-12.1255597559541i
1.44	24.75	5.73477	6.80312	-108.849976
1.53	3.97501	6.09319	0.785564	3.3092399859591+12.1255597559541i
1.62	3.54999	6.45161	5.83031	-55.599524787361+74.9050663268778i
1.71	35.85	6.81004	1.15518	-12.1442730536937-13.9330790740829i
1.8	2.77499	7.16846	6.19466	83.5516151365511-53.3181522970493i
1.89	26.8	7.52688	5.86808	-93.529642904384+8.2106535972112i
1.98	1.125	7.8853	6.33734	-91.9022734959235-42.8417330657405i
2.07	5.20001	8.24373	3.43411	-36.403457571279+41.1560675111008i
2.16	30.7	8.60215	6.00735	94.9000540000001-15.24997i
2.25	9.42499	8.96057	6.6255	85.3953508690608+62.8117459738698i
2.34	14.425	9.319	8.12223	94.353714539887-89.3635083264876i
2.43	28	9.67742	1.97407	27.81624969241-14.962460569263i
2.52	22.25	10.0358	1.18063	-8.30161513655111-16.9682362970493i
2.61	1.97501	10.3943	4.59825	-70.9513657037434+19.4611775018351i
2.7	4.10001	10.7527	2.68094	18.9480117433972+38.4832670661308i
2.79	30.925	11.1111	2.09452	33.5078986856702+0.548560961115073i
C12
Time	Data	FFT Freq	FFT Mag	FFT Complex			Max
0	30.8917	0	74.1771	1186.833405			16.4778
0.09	31.75	0.358423	2.6104	39.2326437170887+14.3260406283764i
0.18	22.875	0.716846	4.07792	-36.3026102824354-54.2149884157467i
0.27	21.9083	1.07527	6.29276	-95.4003247234359-32.1883405018529i
0.36	58.0667	1.43369	7.61368	-41.0592748899215+114.690742053282i
0.45	84.8333	1.79211	7.09056	102.57677273244+48.4630995120303i
0.54	22.2333	2.15054	8.1234	3.03174735931979+129.938964293739i
0.63	70.3417	2.50896	1.92856	-30.6912776997585+3.1938799752452i
0.72	3.24164	2.86738	16.4778	89.6749279999998-247.924959i
0.81	42.2667	3.22581	10.9378	74.3419159857056+158.429608523818i
0.9	30.2917	3.58423	1.56005	-15.8130943377089-19.3128229087748i
0.99	4.02502	3.94265	10.0849	-161.35776349613-0.517704332377285i
1.08	24.4667	4.30108	6.67077	-82.5074971100785+67.7074620532825i
1.17	64.8417	4.6595	2.20973	10.4348804332753+33.7807059770961i
1.26	47.4667	5.01792	12.1414	170.717385260824-92.7000516182612i
1.35	12.6667	5.37634	1.35044	-3.13684694918463+21.3780755003067i
1.44	38.8917	5.73477	15.3615	-245.783357
1.53	47.5667	6.09319	1.35044	-3.1368469491847-21.3780755003066i
1.62	15.275	6.45161	12.1414	170.717385260825+92.7000516182608i
1.71	27.0333	6.81004	2.20973	10.4348804332752-33.7807059770961i
1.8	41.25	7.16846	6.67077	-82.5074971100786-67.7074620532824i
1.89	82.4917	7.52688	10.0849	-161.35776349613+0.517704332377832i
1.98	1.64166	7.8853	1.56005	-15.8130943377087+19.3128229087749i
2.07	25.25	8.24373	10.9378	74.341915985705-158.429608523819i
2.16	36.1333	8.60215	16.4778	89.6749280000001+247.924959i
2.25	94.5583	8.96057	1.92856	-30.6912776997587-3.19387997524517i
2.34	15.025	9.319	8.1234	3.03174735931959-129.938964293739i
2.43	24.5584	9.67742	7.09056	102.57677273244-48.4630995120308i
2.52	47.1583	10.0358	7.61368	-41.0592748899217-114.690742053282i
2.61	33.8083	10.3943	6.29276	-95.4003247234359+32.1883405018531i
2.7	35.6167	10.7527	4.07792	-36.3026102824352+54.2149884157469i
2.79	48.4083	11.1111	2.6104	39.2326437170887-14.3260406283766i
C14
Time	Data	FFT Freq	FFT Mag	FFT Complex			Max
0	42.5909	0	44.8636	717.818209			11.3836
0.09	32.3523	0.358423	2.49031	3.0337719595107-39.7292640616769i
0.18	17.6591	0.716846	2.23956	-25.8259217414971-24.8399014661799i
0.27	30.375	1.07527	5.24046	83.0317496236689-11.6664481355645i
0.36	18.9091	1.43369	1.64395	9.62602040905944-24.4785165233518i
0.45	2.92047	1.79211	5.37109	85.9373901653327+8.91505690962902E-003i
0.54	34.7727	2.15054	2.04863	11.3019945775818-30.7679250413121i
0.63	46.5909	2.50896	2.16277	-32.1686993533427-12.7528424080005i
0.72	7.34088	2.86738	2.60691	-40.1932380000001+11.147735i
0.81	16.1023	3.22581	6.75407	82.5851678575591+69.6976336871047i
0.9	45.25	3.58423	3.44848	52.5015484059402-16.9690995621277i
0.99	22.1705	3.94265	11.3836	-45.2557974073286-176.426134408052i
1.08	22.3409	4.30108	1.36256	20.0558015909405-8.54657052335164i
1.17	43.0568	4.6595	7.07821	96.7079189337907-58.9361046520681i
1.26	1.84088	5.01792	3.1412	1.6589747579753+50.2318760130048i
1.35	26.3523	5.37634	2.59804	41.4920262208086+2.52282898188642i
1.44	3.17047	5.73477	2.7429	-43.8864410000001
1.53	15.0114	6.09319	2.59804	41.4920262208087-2.52282898188659i
1.62	31.5568	6.45161	3.1412	1.65897475797519-50.2318760130048i
1.71	20.6932	6.81004	7.07821	96.7079189337909+58.9361046520678i
1.8	22.1364	7.16846	1.36256	20.0558015909406+8.54657052335162i
1.89	32.6364	7.52688	11.3836	-45.255797407328+176.426134408052i
1.98	26.0114	7.8853	3.44848	52.5015484059402+16.9690995621275i
2.07	8.01135	8.24373	6.75407	82.585167857559-69.6976336871048i
2.16	28.5114	8.60215	2.60691	-40.1932380000001-11.147735i
2.25	32.9546	8.96057	2.16277	-32.1686993533427+12.7528424080008i
2.34	3.80682	9.319	2.04863	11.301994577582+30.7679250413121i
2.43	32.4432	9.67742	5.37109	85.9373901653327-8.91505690977112E-003i
2.52	3.38635	10.0358	1.64395	9.62602040905949+24.4785165233518i
2.61	9.81818	10.3943	5.24046	83.0317496236689+11.6664481355645i
2.7	27.6818	10.7527	2.23956	-25.8259217414971+24.8399014661801i
2.79	9.36365	11.1111	2.49031	3.03377195951093+39.729264061677i
C17
Time	Data	FFT Freq	FFT Mag	FFT Complex			Max
0	0.75	0	42.9375	687			11.0625
0.09	51.625	0.358423	6.41599	18.2121013687305+101.027487798108i
0.18	7.5	0.716846	1.85314	-16.5053631393629+24.6314823534305i
0.27	20.25	1.07527	2.30664	2.9280184722813-36.7899803940215i
0.36	9.875	1.43369	2.32728	29.5444173824159+22.6644750675047i
0.45	24	1.79211	4.21605	-29.0008448842801+60.9045290167026i
0.54	18.375	2.15054	8.7736	-124.832781531092-64.2077760468653i
0.63	2.75	2.50896	5.20643	33.4680573270808-76.2840817410599i
0.72	21.375	2.86738	5.13445	-27.25-77.5i
0.81	23.125	3.22581	10.1179	-73.2890618863621-144.3462705657i
0.9	6.125	3.58423	6.39285	83.5806260382537-58.9629798669085i
0.99	14.75	3.94265	5.21453	80.679901706239+21.2539338924497i
1.08	19	4.30108	2.81034	20.7055826175841+39.9144750675047i
1.17	29.625	4.6595	6.34942	-99.1555421572002-22.1103627247937i
1.26	18.125	5.01792	2.59122	-39.2424813677992+13.3762785333877i
1.35	14.625	5.37634	7.26846	-102.842629946489+54.2955117669479i
1.44	21.875	5.73477	11.0625	-177
1.53	12.375	6.09319	7.26846	-102.842629946489-54.2955117669478i
1.62	28.125	6.45161	2.59122	-39.2424813677992-13.3762785333877i
1.71	32.625	6.81004	6.34942	-99.1555421572002+22.1103627247939i
1.8	10.25	7.16846	2.81034	20.705582617584-39.9144750675047i
1.89	9	7.52688	5.21453	80.6799017062388-21.2539338924501i
1.98	15.5	7.8853	6.39285	83.5806260382539+58.9629798669082i
2.07	67.625	8.24373	10.1179	-73.2890618863617+144.3462705657i
2.16	25.5	8.60215	5.13445	-27.25+77.5i
2.25	30.75	8.96057	5.20643	33.468057327081+76.2840817410598i
2.34	33.125	9.319	8.7736	-124.832781531092+64.2077760468657i
2.43	8.375	9.67742	4.21605	-29.0008448842803-60.9045290167024i
2.52	5.25	10.0358	2.32728	29.5444173824159-22.6644750675047i
2.61	74.25	10.3943	2.30664	2.92801847228142+36.7899803940214i
2.7	14.25	10.7527	1.85314	-16.505363139363-24.6314823534305i
2.79	16.25	11.1111	6.41599	18.2121013687301-101.027487798108i
C18
Time	Data	FFT Freq	FFT Mag	FFT Complex			Max
0	68.925	0	107.353	1717.649994			14.0013
0.09	74.85	0.358423	8.93634	60.0444039155684+129.762760999389i
0.18	45.55	0.716846	8.05856	45.8522597970861-120.508558726065i
0.27	59.6	1.07527	1.36957	13.4590262072177-17.2928384564812i
0.36	52.8	1.43369	4.90039	-57.9495784892589+52.8146299003506i
0.45	55.675	1.79211	5.98097	90.326619255413+31.6025479491269i
0.54	68.125	2.15054	3.59512	56.0790531456797-12.8025686736214i
0.63	61.2	2.50896	14.0013	-143.6469323283-171.903943242859i
0.72	32.625	2.86738	5.62193	65.524964+61.62503i
0.81	2.29999	3.22581	6.76404	96.6878726556091-48.6210965251136i
0.9	31.425	3.58423	1.92362	1.24672151591626-30.75270781983i
0.99	77.025	3.94265	1.51344	6.38902369216977-23.3569340931642i
1.08	31.6	4.30108	2.86495	18.0996624892591+42.1144979003503i
1.17	46.05	4.6595	9.46724	-109.914728899238-104.229052648223i
1.26	21.625	5.01792	9.01198	-69.2781304586825-126.458577872274i
1.35	79.7	5.37634	13.8095	210.054619501559-68.5312204323162i
1.44	41	5.73477	4.87501	-78.0000900000001
1.53	47.325	6.09319	13.8095	210.05461950156+68.5312204323155i
1.62	38.15	6.45161	9.01198	-69.2781304586822+126.458577872274i
1.71	84.275	6.81004	9.46724	-109.914728899237+104.229052648223i
1.8	64.35	7.16846	2.86495	18.099662489259-42.1144979003504i
1.89	91.225	7.52688	1.51344	6.38902369216986+23.3569340931642i
1.98	32.525	7.8853	1.92362	1.24672151591622+30.75270781983i
2.07	61.325	8.24373	6.76404	96.6878726556094+48.6210965251134i
2.16	68.825	8.60215	5.62193	65.5249639999999-61.62503i
2.25	54.35	8.96057	14.0013	-143.6469323283+171.903943242859i
2.34	70.775	9.319	3.59512	56.0790531456797+12.8025686736214i
2.43	15.625	9.67742	5.98097	90.3266192554129-31.6025479491269i
2.52	82.55	10.0358	4.90039	-57.949578489259-52.8146299003505i
2.61	46.325	10.3943	1.36957	13.4590262072176+17.2928384564813i
2.7	68.975	10.7527	8.05856	45.8522597970864+120.508558726065i
2.79	40.975	11.1111	8.93634	60.0444039155682-129.762760999389i
C20
Time	Data	FFT Freq	FFT Mag	FFT Complex			Max
0	20.5795	0	49.1357	786.170592			14.397
0.09	28.125	0.358423	2.99196	-39.9820395984387-26.3269887541786i
0.18	20.4205	0.716846	2.11815	-24.5096224213189-23.4059651821798i
0.27	7.06818	1.07527	2.05748	23.3424525460723-23.2129310757178i
0.36	27.7841	1.43369	5.36368	69.115124678365-50.8721557383535i
0.45	36.1704	1.79211	14.397	156.154582352549+169.345630515755i
0.54	21.8636	2.15054	5.16089	-82.0634222688996-9.17077943948398i
0.63	30.3636	2.50896	4.26682	34.4232798576367+58.9552241641875i
0.72	16.2841	2.86738	3.88952	37.8067639999999-49.431824i
0.81	49.7386	3.22581	7.55339	-68.1733473763994-99.7904290598514i
0.9	6.34088	3.58423	10.4653	50.5879471234361+159.61993479862i
0.99	5.9773	3.94265	1.19301	-2.63049936889728-18.9059642599764i
1.08	74.9091	4.30108	10.4833	-160.501660678365+48.7187242616467i
1.17	26.6136	4.6595	2.60972	-1.31162766304571+41.7349555919646i
1.26	6.45453	5.01792	5.04766	80.3940335667821-7.70594694407562i
1.35	18.1932	5.37634	6.66534	-67.3682087494767+82.6727434651972i
1.44	16.2727	5.73477	8.63707	-138.193176
1.53	21.9659	6.09319	6.66534	-67.368208749477-82.6727434651969i
1.62	51.8296	6.45161	5.04766	80.3940335667822+7.70594694407553i
1.71	45.5114	6.81004	2.60972	-1.31162766304588-41.7349555919646i
1.8	9.7273	7.16846	10.4833	-160.501660678365-48.7187242616465i
1.89	7.78412	7.52688	1.19301	-2.63049936889735+18.9059642599765i
1.98	10.0455	7.8853	10.4653	50.5879471234359-159.61993479862i
2.07	43.9091	8.24373	7.55339	-68.1733473763993+99.7904290598517i
2.16	14.4659	8.60215	3.88952	37.806764+49.431824i
2.25	69.0454	8.96057	4.26682	34.4232798576365-58.9552241641875i
2.34	17.8523	9.319	5.16089	-82.0634222688995+9.17077943948414i
2.43	4.42047	9.67742	14.397	156.154582352549-169.345630515756i
2.52	0.875	10.0358	5.36368	69.115124678365+50.8721557383533i
2.61	16.3636	10.3943	2.05748	23.3424525460723+23.2129310757177i
2.7	8.28412	10.7527	2.11815	-24.5096224213188+23.4059651821799i
2.79	50.9318	11.1111	2.99196	-39.9820395984386+26.3269887541787i
C21
Time	Data	FFT Freq	FFT Mag	FFT Complex			Max
0	117.292	0	233.901	3742.416656			7.92651
0.09	107.792	0.358423	0.859549	7.10821409183929+11.7733687422283i
0.18	99.875	0.716846	1.92237	-29.2643934917054+9.46830399953098i
0.27	119.708	1.07527	3.73861	-56.4755025566407-19.7150767764699i
0.36	107.75	1.43369	2.72518	22.7566073005996+37.1933564180038i
0.45	144.833	1.79211	6.17077	40.537584930486+90.0265252359739i
0.54	120.875	2.15054	4.09004	29.258753878011+58.5353944451728i
0.63	115.083	2.50896	1.59696	-2.28896551033547-25.4486200103466i
0.72	112.292	2.86738	1.49687	8.54162399999994-22.374968i
0.81	106.917	3.22581	0.230965	3.61308896940979-0.775820617864817i
0.9	127.375	3.58423	4.61669	28.067344041051+68.3269437735729i
0.99	101.458	3.94265	1.87364	-20.2088465489719+22.1425921383848i
1.08	128.583	4.30108	0.492363	-7.58998330059963+2.1099804180038i
1.17	109.125	4.6595	7.27061	111.400484855795-33.5044390011957i
1.26	116.75	5.01792	1.4139	10.1050475726436-20.2401466720689i
1.35	121.25	5.37634	7.92651	-113.019562231582+57.5407390075737i
1.44	120.958	5.73477	3.38542	-54.1666559999999
1.53	112.875	6.09319	7.92651	-113.019562231582-57.5407390075734i
1.62	116.667	6.45161	1.4139	10.1050475726436+20.2401466720689i
1.71	113.917	6.81004	7.27061	111.400484855795+33.5044390011955i
1.8	117	7.16846	0.492363	-7.58998330059965-2.10998041800375i
1.89	105.375	7.52688	1.87364	-20.2088465489719-22.1425921383848i
1.98	117.958	7.8853	4.61669	28.0673440410509-68.3269437735729i
2.07	115.917	8.24373	0.230965	3.61308896940978+0.775820617864831i
2.16	116.417	8.60215	1.49687	8.54162399999997+22.374968i
2.25	151	8.96057	1.59696	-2.28896551033542+25.4486200103465i
2.34	106.208	9.319	4.09004	29.2587538780108-58.5353944451728i
2.43	121.583	9.67742	6.17077	40.5375849304858-90.026525235974i
2.52	106.042	10.0358	2.72518	22.7566073005996-37.1933564180038i
2.61	122.417	10.3943	3.73861	-56.4755025566406+19.71507677647i
2.7	112.083	10.7527	1.92237	-29.2643934917054-9.46830399953097i
2.79	129.042	11.1111	0.859549	7.10821409183926-11.7733687422284i
D01
Time	Data	FFT Freq	FFT Mag	FFT Complex			Max
0	74.8472	0	141.114	2257.819365			12.8595
0.09	85.5139	0.358423	8.47764	89.7247991802326+101.726458640336i
0.18	51.7222	0.716846	3.98238	-33.0940522592658-54.4497720335128i
0.27	88.8889	1.07527	0.968618	5.06398895686798+14.6471973296883i
0.36	66.7083	1.43369	1.60432	-18.7864675216311-17.4920428356185i
0.45	94.7917	1.79211	4.33398	-55.3795738446416+41.7330106685546i
0.54	53.25	2.15054	2.38652	-24.7828150013075+29.0491517312029i
0.63	62.7639	2.50896	5.59165	34.7816176341069-82.428615887105i
0.72	57.6667	2.86738	4.13514	60.87503-25.916625i
0.81	86.0555	3.22581	8.20345	1.0102073928888-131.25134058039i
0.9	52.5833	3.58423	2.91291	44.79759395893+12.8590201685344i
0.99	64.1389	3.94265	10.7222	170.93204346213+14.6059812041265i
1.08	70.8333	4.30108	3.74771	-56.8523264783689+19.0634391643815i
1.17	40.6667	4.6595	6.95722	105.16997083733+36.4749647299207i
1.26	46.3055	5.01792	7.43665	-111.254222698357+42.1933484038188i
1.35	87.9722	5.37634	12.8595	-105.969557618915-176.363637188288i
1.44	44.1805	5.73477	4.69878	-75.1805090000003
1.53	68.2083	6.09319	12.8595	-105.969557618915+176.363637188289i
1.62	74.2361	6.45161	7.43665	-111.254222698357-42.1933484038186i
1.71	65.375	6.81004	6.95722	105.16997083733-36.474964729921i
1.8	100.875	7.16846	3.74771	-56.852326478369-19.0634391643814i
1.89	42.6805	7.52688	10.7222	170.93204346213-14.605981204127i
1.98	92.625	7.8853	2.91291	44.7975939589299-12.8590201685346i
2.07	73.3611	8.24373	8.20345	1.01020739288935+131.25134058039i
2.16	92.4445	8.60215	4.13514	60.8750300000001+25.916625i
2.25	64.7778	8.96057	5.59165	34.7816176341071+82.4286158871051i
2.34	88.2083	9.319	2.38652	-24.7828150013075-29.0491517312029i
2.43	59.7361	9.67742	4.33398	-55.3795738446417-41.7330106685542i
2.52	68.5417	10.0358	1.60432	-18.7864675216311+17.4920428356185i
2.61	113.514	10.3943	0.968618	5.06398895686789-14.6471973296881i
2.7	56.2917	10.7527	3.98238	-33.0940522592657+54.4497720335128i
2.79	68.0555	11.1111	8.47764	89.7247991802323-101.726458640336i
D03
Time	Data	FFT Freq	FFT Mag	FFT Complex			Max
0	43.875	0	129.437	2070.999936			10.3321
0.09	72	0.358423	6.4826	78.4135697161117+67.8931831328782i
0.18	58.5833	0.716846	3.1866	20.8550020082946-46.525271978499i
0.27	96.7917	1.07527	4.29691	-68.7495670452073-0.367267908835721i
0.36	62.5833	1.43369	3.23668	-2.68560202501561+51.71725718359i
0.45	76.6667	1.79211	6.2875	-96.5196054460553-28.3606635869022i
0.54	55.1667	2.15054	10.3321	-165.150261639069+7.35568563777284i
0.63	43	2.50896	2.11757	26.7713986182841+20.7659266104192i
0.72	93	2.86738	6.8275	72.833375-81.416689i
0.81	63.8333	3.22581	1.35158	21.1847797765878-4.34241331598156i
0.9	37.375	3.58423	5.49219	-33.6679540475535+81.1696060657436i
0.99	36.4167	3.94265	4.4518	6.9536320881892+70.8885260420684i
1.08	53.875	4.30108	4.30888	47.5189780250156-49.9494888164101i
1.17	57.5833	4.6595	4.35682	-54.001565720533-44.0817142160566i
1.26	77.6667	5.01792	4.78859	-50.203410321672-57.8779755505278i
1.35	51.5	5.37634	7.62914	-119.719393987377+23.8212072702861i
1.44	69.5833	5.73477	2.16667	-34.6666859999999
1.53	61.875	6.09319	7.62914	-119.719393987377-23.8212072702857i
1.62	67.375	6.45161	4.78859	-50.2034103216718+57.8779755505279i
1.71	63.7917	6.81004	4.35682	-54.001565720533+44.0817142160567i
1.8	57.5417	7.16846	4.30888	47.5189780250157+49.9494888164101i
1.89	67.4167	7.52688	4.4518	6.95363208818892-70.8885260420685i
1.98	66.25	7.8853	5.49219	-33.6679540475537-81.1696060657437i
2.07	67	8.24373	1.35158	21.1847797765878+4.34241331598146i
2.16	77.5	8.60215	6.8275	72.8333750000001+81.416689i
2.25	76.6667	8.96057	2.11757	26.7713986182841-20.7659266104194i
2.34	47.5833	9.319	10.3321	-165.150261639069-7.3556856377726i
2.43	54.4167	9.67742	6.2875	-96.5196054460552+28.3606635869024i
2.52	87.5417	10.0358	3.23668	-2.68560202501567-51.71725718359i
2.61	91.0833	10.3943	4.29691	-68.7495670452073+0.367267908835821i
2.7	62.6667	10.7527	3.1866	20.8550020082947+46.5252719784987i
2.79	72.7917	11.1111	6.4826	78.4135697161114-67.8931831328785i
D05
Time	Data	FFT Freq	FFT Mag	FFT Complex			Max
0	141.989	0	216.528	3464.45456			14.685
0.09	85.2954	0.358423	4.88693	30.0501313721548+72.1858610915133i
0.18	120.136	0.716846	7.4093	71.0502922635919+94.8982044254134i
0.27	93.4318	1.07527	13.5461	216.728806219824+1.88904139470759i
0.36	101.909	1.43369	6.93652	-26.4042948092252+107.797714555672i
0.45	109.466	1.79211	5.37648	-35.4892962479928-78.3619482853113i
0.54	47.0341	2.15054	7.4487	8.90269244395304+118.846240474295i
0.63	99.8864	2.50896	2.96445	-30.0495304653272+36.6980782614414i
0.72	117.932	2.86738	14.685	231.727266-38.840882i
0.81	110.42	3.22581	7.04885	49.3902795482145+101.391814832955i
0.9	96.9886	3.58423	5.37777	-83.2979645441831+21.5652788286623i
0.99	123.193	3.94265	11.4517	-65.0857849562636+171.278217026484i
1.08	109.443	4.30108	7.51855	86.1542948092253+83.9568345556719i
1.17	117.33	4.6595	10.907	-73.8448439767666+158.117600076603i
1.26	124.659	5.01792	11.6822	44.0268598366383-181.65546122022i
1.35	95.2159	5.37634	10.0855	161.209414506157-7.16824096687245i
1.44	110.375	5.73477	5.68466	-90.9544999999998
1.53	110.341	6.09319	10.0855	161.209414506157+7.16824096687234i
1.62	42.4659	6.45161	11.6822	44.0268598366388+181.65546122022i
1.71	124.307	6.81004	10.907	-73.8448439767671-158.117600076603i
1.8	108.023	7.16846	7.51855	86.1542948092252-83.9568345556719i
1.89	170.591	7.52688	11.4517	-65.0857849562641-171.278217026483i
1.98	88.0341	7.8853	5.37777	-83.2979645441831-21.565278828662i
2.07	104.875	8.24373	7.04885	49.3902795482142-101.391814832955i
2.16	124.261	8.60215	14.685	231.727266+38.840882i
2.25	94.2841	8.96057	2.96445	-30.0495304653275-36.6980782614413i
2.34	98.2046	9.319	7.4487	8.9026924439526-118.846240474295i
2.43	79.7841	9.67742	5.37648	-35.4892962479928+78.3619482853113i
2.52	145.307	10.0358	6.93652	-26.4042948092253-107.797714555672i
2.61	110.545	10.3943	13.5461	216.728806219824-1.88904139470824i
2.7	109.989	10.7527	7.4093	71.0502922635917-94.8982044254137i
2.79	148.739	11.1111	4.88693	30.0501313721546-72.1858610915133i
D06
Time	Data	FFT Freq	FFT Mag	FFT Complex			Max
0	27.9464	0	90.8315	1453.303649			15.3138
0.09	58.6607	0.358423	4.82377	9.22983378846433+76.6265188136766i
0.18	36.7857	0.716846	4.42414	25.9311844922971-65.8655195249364i
0.27	53.2679	1.07527	9.78066	-144.760910115656-59.4440001746874i
0.36	48.75	1.43369	8.61863	123.313890735327-61.7218135934282i
0.45	74.4107	1.79211	2.3238	4.83403792378191+36.8651467805228i
0.54	9.125	2.15054	4.92194	10.003897130734+78.1130931221425i
0.63	59.7321	2.50896	3.72019	53.7764700824273-25.5162091970824i
0.72	52.125	2.86738	8.04788	7.69641300000008+128.535826i
0.81	13.3571	3.22581	3.95301	52.2442011264281-35.6492802774481i
0.9	41.4643	3.58423	7.01963	-90.6882681431811-66.2578237825655i
0.99	50.4643	3.94265	15.3138	-177.074233400116+169.35091173777i
1.08	1.80356	4.30108	2.23034	-32.9567107353271-13.6860475934281i
1.17	22.7857	4.6595	3.30461	2.63888036462029-52.8079229478563i
1.26	63.125	5.01792	6.07587	-29.3895134798502-92.6650244296445i
1.35	55.4286	5.37634	7.69078	-64.7454557699498-104.641887997105i
1.44	60.9286	5.73477	3.69531	-59.124939
1.53	57.6964	6.09319	7.69078	-64.7454557699495+104.641887997105i
1.62	47.0893	6.45161	6.07587	-29.3895134798499+92.6650244296445i
1.71	60.0714	6.81004	3.30461	2.63888036462042+52.8079229478563i
1.8	42.75	7.16846	2.23034	-32.9567107353271+13.6860475934282i
1.89	11.4286	7.52688	15.3138	-177.074233400117-169.35091173777i
1.98	49.0893	7.8853	7.01963	-90.688268143181+66.2578237825657i
2.07	53.0179	8.24373	3.95301	52.2442011264282+35.6492802774478i
2.16	57.7857	8.60215	8.04788	7.69641299999994-128.535826i
2.25	68.1607	8.96057	3.72019	53.7764700824273+25.5162091970821i
2.34	59.0179	9.319	4.92194	10.0038971307337-78.1130931221425i
2.43	43.0893	9.67742	2.3238	4.83403792378186-36.8651467805229i
2.52	60.3036	10.0358	8.61863	123.313890735327+61.7218135934281i
2.61	7.33929	10.3943	9.78066	-144.760910115656+59.4440001746876i
2.7	39	10.7527	4.42414	25.9311844922972+65.8655195249363i
2.79	67.3036	11.1111	4.82377	9.22983378846413-76.6265188136767i
D07
Time	Data	FFT Freq	FFT Mag	FFT Complex			Max
0	22.5972	0	69.5773	1113.236144			11.4823
0.09	32.8889	0.358423	8.66981	25.5655361484137-136.340776649648i
0.18	20.8472	0.716846	9.69919	-10.7261151821536-154.815973373273i
0.27	94.125	1.07527	1.65312	-6.08353179187838+25.7407826924034i
0.36	21.3611	1.43369	3.87273	-0.281747034781084+61.9630285360527i
0.45	41.8889	1.79211	7.67801	-24.8306068226548+120.312493994281i
0.54	76.6945	2.15054	10.3346	-13.0850735506733-164.835165776611i
0.63	60.4445	2.50896	11.3264	-47.6249037107613+174.852266917839i
0.72	38.5833	2.86738	9.47645	-143.180633+49.888949i
0.81	16.75	3.22581	7.7092	42.8792534338109+115.654279971244i
0.9	39.875	3.58423	4.56368	72.9876126925522-2.13857180835355i
0.99	31.875	3.94265	3.85818	61.2649471476075+7.57044048876153i
1.08	37.5278	4.30108	3.7557	-47.5793969652191-36.7035974639471i
1.17	47.25	4.6595	11.4823	-9.43028421873001-183.47465541259i
1.26	13.75	5.01792	9.82225	-79.1208839597261-135.786127405015i
1.35	15.375	5.37634	2.47786	20.3709178141924-34.0119001957168i
1.44	14.8333	5.73477	4.52344	-72.374998
1.53	73.8889	6.09319	2.47786	20.3709178141926+34.0119001957167i
1.62	52.5972	6.45161	9.82225	-79.1208839597258+135.786127405015i
1.71	18.5833	6.81004	11.4823	-9.43028421872947+183.47465541259i
1.8	13.8195	7.16846	3.7557	-47.579396965219+36.7035974639472i
1.89	36.3889	7.52688	3.85818	61.2649471476075-7.57044048876151i
1.98	47.8889	7.8853	4.56368	72.9876126925523+2.13857180835322i
2.07	55.7083	8.24373	7.7092	42.8792534338105-115.654279971244i
2.16	6.33331	8.60215	9.47645	-143.180633-49.888949i
2.25	16.0972	8.96057	11.3264	-47.6249037107617-174.852266917839i
2.34	27.9167	9.319	10.3346	-13.0850735506729+164.835165776611i
2.43	3.26392	9.67742	7.67801	-24.8306068226552-120.312493994281i
2.52	33.5695	10.0358	3.87273	-0.281747034781205-61.9630285360528i
2.61	6.30554	10.3943	1.65312	-6.0835317918784-25.7407826924036i
2.7	52.2361	10.7527	9.69919	-10.7261151821531+154.815973373273i
2.79	41.9722	11.1111	8.66981	25.565536148414+136.340776649648i
D11
Time	Data	FFT Freq	FFT Mag	FFT Complex			Max
0	17.8917	0	48.7635	780.216707			14.6721
0.09	42.8084	0.358423	2.39931	32.8832032715036-19.8093346007251i
0.18	73.4334	0.716846	3.89291	10.5018823028838+61.3948476756722i
0.27	8.77499	1.07527	7.61057	17.6044024089577-120.489770663627i
0.36	2.38333	1.43369	2.84075	30.8163093184336-33.4102233464883i
0.45	7.70001	1.79211	12.5269	161.701028661176-118.428497333783i
0.54	33.825	2.15054	4.97569	-50.4683732320926-61.5700140451972i
0.63	45.9167	2.50896	5.47516	-84.721526131288+22.2817850585594i
0.72	7.53332	2.86738	14.6721	-204.233307-115.75i
0.81	13.3083	3.22581	5.55823	-18.8090060187927+86.9198037243859i
0.9	38.225	3.58423	4.67974	66.3829582719263-34.6365504230662i
0.99	4.65832	3.94265	7.70113	-113.607543314865+47.7076514118002i
1.08	20.5667	4.30108	6.78192	-79.2330553184337+74.1396446535117i
1.17	71.5917	4.6595	0.527333	-7.11016457386164-4.54246887860729i
1.26	39.5333	5.01792	3.64208	24.7168366572822-52.7717887021969i
1.35	12.2167	5.37634	8.13034	123.05960569717+42.1730371045377i
1.44	4.01666	5.73477	1.66562	-26.649993
1.53	31.6833	6.09319	8.13034	123.05960569717-42.173037104538i
1.62	6.63333	6.45161	3.64208	24.7168366572824+52.7717887021968i
1.71	21.075	6.81004	0.527333	-7.11016457386156+4.54246887860743i
1.8	7.60001	7.16846	6.78192	-79.2330553184338-74.1396446535115i
1.89	32.6583	7.52688	7.70113	-113.607543314865-47.7076514117998i
1.98	15.9417	7.8853	4.67974	66.3829582719265+34.6365504230661i
2.07	21.3	8.24373	5.55823	-18.809006018793-86.9198037243858i
2.16	1.59168	8.60215	14.6721	-204.233307+115.75i
2.25	54.25	8.96057	5.47516	-84.7215261312882-22.2817850585593i
2.34	53.85	9.319	4.97569	-50.4683732320924+61.5700140451974i
2.43	10.7583	9.67742	12.5269	161.701028661176+118.428497333783i
2.52	24.6917	10.0358	2.84075	30.8163093184336+33.4102233464882i
2.61	5.59168	10.3943	7.61057	17.6044024089581+120.489770663627i
2.7	29.0667	10.7527	3.89291	10.5018823028837-61.3948476756721i
2.79	19.1417	11.1111	2.39931	32.8832032715037+19.8093346007252i
D13
Time	Data	FFT Freq	FFT Mag	FFT Complex			Max
0	146.83	0	200.712	3211.386382			19.2056
0.09	100.011	0.358423	19.2056	288.677288979107-105.319286451714i
0.18	149.648	0.716846	2.67592	-38.1795658545022+19.3759223556291i
0.27	102.955	1.07527	14.7914	-177.161615274571-156.917854358232i
0.36	128.705	1.43369	13.0064	124.814297152125-166.517714556975i
0.45	109.023	1.79211	12.0234	182.484516804411-60.8878161938173i
0.54	145.977	2.15054	9.89262	43.7685356996567+152.110155403084i
0.63	78.6591	2.50896	7.52335	112.364136974654-43.1753520389637i
0.72	111.761	2.86738	7.88054	-83.897734+94.124998i
0.81	122.159	3.22581	5.84247	-92.6901997821651+12.122172576068i
0.9	73.3523	3.58423	4.7442	-29.769516424564-69.8260756793317i
0.99	110.67	3.94265	15.5586	164.619245029858+186.736773172438i
1.08	64.6704	4.30108	11.6466	54.3447028478748-178.245006556975i
1.17	66.0341	4.6595	11.6212	-42.1722391017726+181.093082473242i
1.26	145.58	5.01792	5.70101	0.817018579409947+91.2125152732129i
1.35	84.2386	5.37634	8.02859	128.424514370478-2.90811837146445i
1.44	76.2614	5.73477	13.392	214.272734
1.53	96.4659	6.09319	8.02859	128.424514370478+2.9081183714646i
1.62	55.6704	6.45161	5.70101	0.817018579409762-91.2125152732129i
1.71	101.182	6.81004	11.6212	-42.172239101773-181.093082473241i
1.8	89.2386	7.16846	11.6466	54.3447028478751+178.245006556975i
1.89	31.3523	7.52688	15.5586	164.619245029858-186.736773172439i
1.98	71.3523	7.8853	4.7442	-29.7695164245639+69.8260756793319i
2.07	82.375	8.24373	5.84247	-92.6901997821652-12.1221725760676i
2.16	117.17	8.60215	7.88054	-83.8977340000001-94.124998i
2.25	105.875	8.96057	7.52335	112.364136974654+43.1753520389634i
2.34	167.58	9.319	9.89262	43.7685356996564-152.110155403085i
2.43	131.852	9.67742	12.0234	182.484516804411+60.8878161938168i
2.52	79.8296	10.0358	13.0064	124.814297152125+166.517714556975i
2.61	71.2954	10.3943	14.7914	-177.161615274571+156.917854358232i
2.7	89.2046	10.7527	2.67592	-38.1795658545023-19.3759223556291i
2.79	104.409	11.1111	19.2056	288.677288979108+105.319286451713i
D14
Time	Data	FFT Freq	FFT Mag	FFT Complex			Max
0	120.875	0	287.148	4594.375			13.2549
0.09	181.375	0.358423	5.47567	-32.8379167270285-81.2237580070882i
0.18	149.625	0.716846	4.18393	51.7842958932575-42.4232588193358i
0.27	146.125	1.07527	4.46897	-30.6275774534661-64.6118918042955i
0.36	145.125	1.43369	5.59526	-77.8057944499484-44.2814078323088i
0.45	163.5	1.79211	4.4706	66.2770615857637-26.9041135029124i
0.54	157.125	2.15054	4.05396	-64.3285112048003+8.3121402719345i
0.63	121.125	2.50896	6.89246	43.9635526742015-101.13718029687i
0.72	143.5	2.86738	7.68571	-67.7500000000001-102.625i
0.81	139.125	3.22581	8.04995	-91.2669951363846-90.8822091113444i
0.9	160.625	3.58423	4.98047	-2.52288669295488+79.6475568854576i
0.99	116.375	3.94265	13.2549	-85.653307011244-194.013114751017i
1.08	158.25	4.30108	5.91476	80.0557944499484+50.468592167691i
1.17	173.25	4.6595	4.04253	-9.88347874884609-63.9208571586508i
1.26	134.75	5.01792	6.76849	-103.432897995502-32.0878422058124i
1.35	162.875	5.37634	3.61643	-41.9713391829966+39.8312490721872i
1.44	143.625	5.73477	0.351562	5.625
1.53	112.125	6.09319	3.61643	-41.9713391829968-39.8312490721874i
1.62	166.75	6.45161	6.76849	-103.432897995502+32.0878422058127i
1.71	168.625	6.81004	4.04253	-9.88347874884586+63.9208571586505i
1.8	126	7.16846	5.91476	80.0557944499484-50.4685921676912i
1.89	148.875	7.52688	13.2549	-85.6533070112435+194.013114751017i
1.98	132.875	7.8853	4.98047	-2.52288669295516-79.6475568854576i
2.07	117.875	8.24373	8.04995	-91.2669951363844+90.8822091113447i
2.16	150.625	8.60215	7.68571	-67.7499999999999+102.625i
2.25	137.625	8.96057	6.89246	43.9635526742017+101.13718029687i
2.34	138.625	9.319	4.05396	-64.3285112048005-8.31214027193446i
2.43	143.625	9.67742	4.4706	66.2770615857639+26.9041135029122i
2.52	128.125	10.0358	5.59526	-77.8057944499483+44.281407832309i
2.61	142.625	10.3943	4.46897	-30.627577453466+64.6118918042957i
2.7	143.5	10.7527	4.18393	51.7842958932575+42.4232588193356i
2.79	119.25	11.1111	5.47567	-32.8379167270283+81.2237580070884i
D16
Time	Data	FFT Freq	FFT Mag	FFT Complex			Max
0	103.175	0	217.847	3485.549988			18.0438
0.09	111.95	0.358423	16.0897	112.714797808003+231.448379376987i
0.18	169.975	0.716846	18.0438	-143.766548295202-250.357985697167i
0.27	112.35	1.07527	12.1965	125.608704986541-149.343209204938i
0.36	112.65	1.43369	6.2602	-68.1455571687859-73.4088586962737i
0.45	139.1	1.79211	8.04379	-100.570375894322-80.3085511396554i
0.54	66.15	2.15054	7.77901	124.104905400637-9.44946986049225i
0.63	112.425	2.50896	9.06013	-135.071978994814-52.6267421094362i
0.72	97.075	2.86738	4.14558	-47.325012+46.474976i
0.81	68.15	3.22581	9.04584	63.8454201749324-129.890470694336i
0.9	99.25	3.58423	5.06169	-77.7194264946966+22.7726576385692i
0.99	142.775	3.94265	11.3154	-116.895867582698+138.250633415547i
1.08	59.725	4.30108	16.1065	113.545581168786+231.341141303726i
1.17	82.8	4.6595	2.85962	-45.7503984993417+0.571756245892118i
1.26	59.45	5.01792	3.85849	60.680877389261+11.3641418018935i
1.35	105.575	5.37634	8.03387	95.1196980016997-86.4595683122854i
1.44	103.3	5.73477	6.54375	-104.700012
1.53	72.55	6.09319	8.03387	95.1196980017+86.4595683122851i
1.62	99.875	6.45161	3.85849	60.6808773892611-11.3641418018937i
1.71	115.1	6.81004	2.85962	-45.7503984993416-0.571756245891947i
1.8	115.75	7.16846	16.1065	113.545581168786-231.341141303726i
1.89	170.825	7.52688	11.3154	-116.895867582698-138.250633415546i
1.98	150.4	7.8853	5.06169	-77.7194264946967-22.772657638569i
2.07	139.525	8.24373	9.04584	63.8454201749329+129.890470694336i
2.16	118.575	8.60215	4.14558	-47.325012-46.474976i
2.25	124.475	8.96057	9.06013	-135.071978994814+52.6267421094366i
2.34	141.525	9.319	7.77901	124.104905400637+9.44946986049187i
2.43	94.375	9.67742	8.04379	-100.570375894322+80.3085511396558i
2.52	111.3	10.0358	6.2602	-68.1455571687858+73.4088586962738i
2.61	104.475	10.3943	12.1965	125.608704986541+149.343209204937i
2.7	82.25	10.7527	18.0438	-143.766548295201+250.357985697168i
2.79	98.675	11.1111	16.0897	112.714797808002-231.448379376987i
D19
Time	Data	FFT Freq	FFT Mag	FFT Complex			Max
0	76.375	0	79.1641	1266.625			17.7154
0.09	13.625	0.358423	3.25358	51.1600576610905-9.62309931017838i
0.18	32.75	0.716846	3.49125	55.7481169580537-3.53454231809913i
0.27	63.375	1.07527	10.9517	-142.847658475142-101.485292382032i
0.36	72.375	1.43369	3.81136	5.79389437215259-60.7058441227157i
0.45	47	1.79211	1.61171	22.5888004841094-12.4391577828302i
0.54	18.875	2.15054	11.1059	140.470765220994+108.827805747403i
0.63	48.875	2.50896	6.85311	62.4116319034642+90.1547001819077i
0.72	40.375	2.86738	17.7154	45.6250000000002+279.75i
0.81	4.5	3.22581	6.54242	63.2879202531556-83.3803138072992i
0.9	35.75	3.58423	4.76462	-18.3078143170918-74.00293005634i
0.99	53.625	3.94265	2.16089	25.0002151579296-23.8823617871576i
1.08	29.125	4.30108	7.3042	116.456105627847+9.79415587728421i
1.17	17.875	4.6595	8.46139	119.661402734863+63.3205473274882i
1.26	42.125	5.01792	1.32613	14.088932138044-15.8652781218426i
1.35	80.125	5.37634	8.56672	95.7376302805289+98.0909304144627i
1.44	39.25	5.73477	8.52344	-136.375
1.53	43.125	6.09319	8.56672	95.7376302805287-98.0909304144628i
1.62	19.125	6.45161	1.32613	14.088932138044+15.8652781218427i
1.71	61.125	6.81004	8.46139	119.661402734863-63.3205473274885i
1.8	10	7.16846	7.3042	116.456105627847-9.79415587728433i
1.89	31.25	7.52688	2.16089	25.0002151579298+23.8823617871576i
1.98	24.625	7.8853	4.76462	-18.3078143170918+74.0029300563402i
2.07	44	8.24373	6.54242	63.2879202531559+83.3803138072991i
2.16	27.25	8.60215	17.7154	45.6249999999998-279.75i
2.25	33.625	8.96057	6.85311	62.4116319034641-90.1547001819078i
2.34	59.875	9.319	11.1059	140.470765220994-108.827805747404i
2.43	95.75	9.67742	1.61171	22.5888004841097+12.4391577828301i
2.52	10.625	10.0358	3.81136	5.79389437215275+60.7058441227158i
2.61	19.875	10.3943	10.9517	-142.847658475141+101.485292382033i
2.7	26.625	10.7527	3.49125	55.7481169580537+3.53454231809904i
2.79	43.75	11.1111	3.25358	51.1600576610904+9.62309931017845i
E01
Time	Data	FFT Freq	FFT Mag	FFT Complex			Max
0	7.375	0	37.8359	605.375			6.97745
0.09	1.125	0.358423	5.99847	-88.9238077220378-36.1090154539383i
0.18	7.25	0.716846	6.97745	-44.9303357603626+102.198757592233i
0.27	10.625	1.07527	2.98108	3.43233531999748+47.5736252757442i
0.36	6.25	1.43369	4.69332	-74.8592802208994-5.92094154601834i
0.45	30.125	1.79211	0.865543	-13.6959563688515-2.05104888004998i
0.54	8.75	2.15054	1.7861	-22.6151363647469+17.4709072892046i
0.63	7.875	2.50896	3.26203	49.2750999289505+17.2051313612632i
0.72	31	2.86738	5.21433	-49.375-67.25i
0.81	33.125	3.22581	4.87628	67.6282401265445-38.9053744617512i
0.9	27	3.58423	3.94584	-42.1565717497914+46.9964033791555i
0.99	34.125	3.94265	5.36186	35.5564402443298+78.0744507636554i
1.08	32.875	4.30108	3.31383	51.3592802208993-13.1709415460185i
1.17	15.25	4.6595	3.23085	-14.1844318089431+49.7095325595353i
1.26	53.875	5.01792	2.66504	39.202043874901-16.7757463178162i
1.35	2.25	5.37634	6.75691	-108.08791971999-2.20911363686691i
1.44	16	5.73477	3.46094	55.375
1.53	11.875	6.09319	6.75691	-108.08791971999+2.20911363686729i
1.62	36.625	6.45161	2.66504	39.2020438749011+16.7757463178161i
1.71	15.125	6.81004	3.23085	-14.1844318089434-49.7095325595353i
1.8	13.25	7.16846	3.31383	51.3592802208994+13.1709415460183i
1.89	21.625	7.52688	5.36186	35.5564402443295-78.0744507636555i
1.98	26.5	7.8853	3.94584	-42.1565717497915-46.9964033791554i
2.07	2.5	8.24373	4.87628	67.6282401265445+38.9053744617509i
2.16	10	8.60215	5.21433	-49.375+67.25i
2.25	20.5	8.96057	3.26203	49.2750999289505-17.2051313612634i
2.34	22.25	9.319	1.7861	-22.6151363647469-17.4709072892046i
2.43	17.75	9.67742	0.865543	-13.6959563688515+2.05104888004997i
2.52	23.75	10.0358	4.69332	-74.8592802208993+5.92094154601848i
2.61	37.5	10.3943	2.98108	3.43233531999746-47.5736252757442i
2.7	7.625	10.7527	6.97745	-44.9303357603628-102.198757592233i
2.79	13.625	11.1111	5.99847	-88.9238077220377+36.1090154539385i
E03
Time	Data	FFT Freq	FFT Mag	FFT Complex			Max
0	23.15	0	72.8859	1166.175107			21.1213
0.09	81.95	0.358423	7.474	119.457177156168+5.50650809061307i
0.18	18.65	0.716846	2.65853	42.5317890021689+0.629899823503003i
0.27	53.05	1.07527	4.74287	-70.8034537107-27.3045439267823i
0.36	38.5833	1.43369	10.2416	88.8272397356652-137.701231599248i
0.45	77.1417	1.79211	2.33119	21.2439028959354-30.6581218540459i
0.54	0.150024	2.15054	10.5705	26.7759516145189+166.994833925951i
0.63	8.74164	2.50896	10.6487	158.136188709638+63.4175330433311i
0.72	51.4833	2.86738	4.91022	-4.93341100000014-78.4084480000001i
0.81	73.7	3.22581	5.38096	52.7398452140503-68.0508683175765i
0.9	5.80835	3.58423	17.1134	-258.035737619857+91.6083126528312i
0.99	41.325	3.94265	4.29873	25.6988863632205+63.7981503877584i
1.08	9.41669	4.30108	8.36865	-89.2105437356654-99.8512575992475i
1.17	5.81665	4.6595	5.66873	-58.6011809753363-69.2266726864147i
1.26	57.1334	5.01792	3.62066	10.3947450031697-56.9902654496171i
1.35	49.45	5.37634	6.93528	-107.937773652975-25.740198271731i
1.44	5.65832	5.73477	21.1213	-337.941589
1.53	48.7584	6.09319	6.93528	-107.937773652975+25.7401982717314i
1.62	51.825	6.45161	3.62066	10.3947450031698+56.9902654496171i
1.71	23.9416	6.81004	5.66873	-58.6011809753363+69.2266726864149i
1.8	14.8333	7.16846	8.36865	-89.2105437356652+99.8512575992476i
1.89	40.1667	7.52688	4.29873	25.6988863632202-63.7981503877585i
1.98	10.625	7.8853	17.1134	-258.035737619857-91.6083126528306i
2.07	25.7	8.24373	5.38096	52.7398452140502+68.0508683175765i
2.16	21.9083	8.60215	4.91022	-4.93341100000005+78.4084480000001i
2.25	76.675	8.96057	10.6487	158.136188709638-63.4175330433315i
2.34	37.9416	9.319	10.5705	26.7759516145183-166.994833925951i
2.43	60.6166	9.67742	2.33119	21.2439028959355+30.6581218540458i
2.52	39.5584	10.0358	10.2416	88.8272397356654+137.701231599247i
2.61	11.025	10.3943	4.74287	-70.8034537106999+27.3045439267825i
2.7	27.3917	10.7527	2.65853	42.5317890021688-0.629899823503408i
2.79	74	11.1111	7.474	119.457177156168-5.50650809061338i
E04
Time	Data	FFT Freq	FFT Mag	FFT Complex			Max
0	236.958	0	411.826	6589.20828			8.29948
0.09	197.542	0.358423	0.611435	-2.59761998124797+9.43179594808777i
0.18	211.875	0.716846	6.54554	19.4448597695574-102.907665966693i
0.27	208.292	1.07527	4.75699	73.215884278646-20.7953250303101i
0.36	210.125	1.43369	1.30778	19.5737619737847-7.3961456531719i
0.45	223.917	1.79211	2.14057	-16.1704789491115+30.1912828870131i
0.54	194.75	2.15054	6.5959	98.5615006137222+37.7243857929416i
0.63	190.542	2.50896	4.22709	-18.2406438930041+65.1272536501035i
0.72	215.958	2.86738	2.6399	32.1667520000001-27.3749680000001i
0.81	196.542	3.22581	4.68167	-7.02057643331316-74.5769435018673i
0.9	206.792	3.58423	0.609738	8.81977631387689+4.16982227557177i
0.99	205.083	3.94265	3.50072	25.6758152816459+49.7798569647468i
1.08	215.958	4.30108	6.22591	98.5929900262154-14.229521653172i
1.17	183.5	4.6595	5.01126	74.2304749897448+30.3099158058044i
1.26	203.667	5.01792	3.93904	55.1738633028434-30.4622294840632i
1.35	190.458	5.37634	2.58377	-31.0928552933597+27.2442655544976i
1.44	224.708	5.73477	8.29948	132.79172
1.53	206.042	6.09319	2.58377	-31.0928552933598-27.2442655544975i
1.62	203.917	6.45161	3.93904	55.1738633028435+30.4622294840632i
1.71	206.042	6.81004	5.01126	74.2304749897447-30.3099158058046i
1.8	212.5	7.16846	6.22591	98.5929900262154+14.2295216531719i
1.89	217.583	7.52688	3.50072	25.6758152816458-49.7798569647469i
1.98	228.542	7.8853	0.609738	8.81977631387685-4.16982227557168i
2.07	202.042	8.24373	4.68167	-7.02057643331294+74.5769435018674i
2.16	200.208	8.60215	2.6399	32.1667520000001+27.3749680000001i
2.25	203.625	8.96057	4.22709	-18.2406438930042-65.1272536501035i
2.34	207.917	9.319	6.5959	98.5615006137221-37.7243857929417i
2.43	198.583	9.67742	2.14057	-16.1704789491117-30.1912828870129i
2.52	180.167	10.0358	1.30778	19.5737619737847+7.39614565317198i
2.61	199.042	10.3943	4.75699	73.215884278646+20.7953250303099i
2.7	206.958	10.7527	6.54554	19.4448597695577+102.907665966693i
2.79	199.375	11.1111	0.611435	-2.59761998124806-9.43179594808776i
E05
Time	Data	FFT Freq	FFT Mag	FFT Complex			Max
0	173.577	0	184.371	2949.932709			23.6041
0.09	45.1635	0.358423	2.9997	-47.5808564613147-6.29250424043611i
0.18	138.933	0.716846	3.23533	39.1823426936577-33.8287531099209i
0.27	126.721	1.07527	3.30732	32.722410726197-41.5869035684356i
0.36	76.7596	1.43369	15.5301	25.736844007497-247.145166526139i
0.45	44.0577	1.79211	13.3821	-42.1208176436735-209.928873201709i
0.54	87.0673	2.15054	10.2535	154.86318545206-54.1479631537224i
0.63	92.7212	2.50896	6.73105	-93.5447201748749+53.3666282733453i
0.72	91.7019	2.86738	11.5104	157.500031+95.451966i
0.81	91.8365	3.22581	7.82959	68.4625788474984+104.911001792224i
0.9	119.058	3.58423	23.6041	333.723249779515+176.804668479011i
0.99	87.9808	3.94265	3.6693	53.3588067136981+24.4860993901519i
1.08	89.7404	4.30108	12.9002	44.243929992503+201.604709473861i
1.17	118.625	4.6595	12.2308	110.988370846608-161.175335465005i
1.26	13.7308	5.01792	5.28477	84.3465780747669-5.9530254771871i
1.35	134.99	5.37634	23.2587	367.94518714586+55.7101367900109i
1.44	117.298	5.73477	1.55469	24.874969
1.53	102.077	6.09319	23.2587	367.94518714586-55.710136790012i
1.62	74.0096	6.45161	5.28477	84.3465780747669+5.95302547718739i
1.71	102.644	6.81004	12.2308	110.988370846609+161.175335465005i
1.8	94.7212	7.16846	12.9002	44.2439299925027-201.604709473861i
1.89	116.404	7.52688	3.6693	53.3588067136985-24.4860993901519i
1.98	78.2212	7.8853	23.6041	333.723249779515-176.804668479012i
2.07	97.875	8.24373	7.82959	68.4625788474984-104.911001792224i
2.16	46.1442	8.60215	11.5104	157.500031-95.451966i
2.25	107.471	8.96057	6.73105	-93.5447201748748-53.366628273345i
2.34	112.663	9.319	10.2535	154.86318545206+54.1479631537224i
2.43	83.4712	9.67742	13.3821	-42.1208176436728+209.92887320171i
2.52	132.51	10.0358	15.5301	25.7368440074974+247.145166526139i
2.61	57.9038	10.3943	3.30732	32.7224107261974+41.5869035684357i
2.7	41.2692	10.7527	3.23533	39.182342693658+33.8287531099211i
2.79	52.5865	11.1111	2.9997	-47.5808564613147+6.29250424043665i
E07
Time	Data	FFT Freq	FFT Mag	FFT Complex			Max
0	8	0	27.3229	437.166596			8.06653
0.09	10.875	0.358423	2.50378	-40.0587617670812-0.363861447253489i
0.18	3.08331	0.716846	3.61168	41.2613947501844+40.4575371352855i
0.27	2.5	1.07527	6.58787	20.2222719989409+103.447830011819i
0.36	0.958313	1.43369	4.22608	-24.213216863808+63.133321126161i
0.45	4.20831	1.79211	5.62047	73.3573980679675+52.0158269616366i
0.54	16.5833	2.15054	8.06653	-87.3809751382427-94.9852747676368i
0.63	28.75	2.50896	4.06623	-23.8347300644917+60.5364427096572i
0.72	21.625	2.86738	0.382322	-6.04162599999995+0.95828199999994i
0.81	3.29166	3.22581	3.77214	-59.2558109237917-11.4624279771672i
0.9	3.75	3.58423	5.10459	44.2303581037157-68.660285026142i
0.99	11.2083	3.94265	0.537936	-8.56359901440199+0.863097945144972i
1.08	24.9583	4.30108	1.11163	4.12996486380813+17.2999451261609i
1.17	42.6667	4.6595	1.69127	9.85269677603794-25.2028127946651i
1.26	3.20831	5.01792	1.49358	-17.9441497156576+15.7824028767804i
1.35	1.45831	5.37634	1.65375	18.6137829268204+18.8058580759297i
1.44	9.20834	5.73477	4.36979	-69.9165919999999
1.53	27.8333	6.09319	1.65375	18.6137829268204-18.8058580759298i
1.62	20.9167	6.45161	1.49358	-17.9441497156576-15.7824028767804i
1.71	28.4167	6.81004	1.69127	9.85269677603799+25.2028127946651i
1.8	17.375	7.16846	1.11163	4.1299648638081-17.2999451261609i
1.89	4.625	7.52688	0.537936	-8.56359901440193-0.863097945144869i
1.98	7.125	7.8853	5.10459	44.2303581037159+68.6602850261418i
2.07	23.3333	8.24373	3.77214	-59.2558109237917+11.4624279771674i
2.16	0.541687	8.60215	0.382322	-6.04162599999995-0.95828199999994i
2.25	1.91669	8.96057	4.06623	-23.8347300644918-60.5364427096571i
2.34	8.20834	9.319	8.06653	-87.3809751382425+94.985274767637i
2.43	12.2917	9.67742	5.62047	73.3573980679672-52.0158269616368i
2.52	6.125	10.0358	4.22608	-24.2132168638081-63.133321126161i
2.61	30.875	10.3943	6.58787	20.2222719989407-103.447830011819i
2.7	31.9583	10.7527	3.61168	41.2613947501843-40.4575371352855i
2.79	19.2917	11.1111	2.50378	-40.0587617670812+0.363861447253463i
E08
Time	Data	FFT Freq	FFT Mag	FFT Complex			Max
0	85.9107	0	153.79	2460.642852			12.7733
0.09	102.643	0.358423	7.80293	104.103876549009-68.9139289310367i
0.18	45.0179	0.716846	2.63286	7.70612428960786+41.414933612595i
0.27	101.607	1.07527	4.04017	-29.1659950426574-57.6890850285382i
0.36	100.268	1.43369	3.94389	38.7380283227413-49.8122524785956i
0.45	83.7679	1.79211	8.21092	-45.6692654350423+123.181359194478i
0.54	69.4107	2.15054	5.44353	83.5848614038799-24.4817921558285i
0.63	84.2143	2.50896	10.5923	71.6286087116937+153.595484091161i
0.72	66.5714	2.86738	6.94508	-110.339232+13.160736i
0.81	70.4107	3.22581	6.90906	42.924343300456-101.870941622682i
0.9	99.8036	3.58423	9.09982	83.2865730043506-119.42307493147i
0.99	76.9821	3.94265	5.78897	-27.2723599438255-88.5174097303417i
1.08	80.1786	4.30108	4.07055	-48.0593743227414-43.9551384785955i
1.17	79.9643	4.6595	3.91348	0.661066361879758-62.6122265355067i
1.26	60.7321	5.01792	12.7733	-78.2205026978386-188.811993163046i
1.35	75.3214	5.37634	6.26534	98.5038374984867-18.6047272270286i
1.44	58.9464	5.73477	6.02009	-96.3214400000002
1.53	105.089	6.09319	6.26534	98.5038374984869+18.6047272270284i
1.62	67.5536	6.45161	12.7733	-78.2205026978382+188.811993163046i
1.71	74.6786	6.81004	3.91348	0.661066361880096+62.6122265355067i
1.8	17.9643	7.16846	4.07055	-48.0593743227414+43.9551384785956i
1.89	64.5	7.52688	5.78897	-27.2723599438252+88.5174097303418i
1.98	83.6607	7.8853	9.09982	83.2865730043508+119.423074931469i
2.07	90.3571	8.24373	6.90906	42.9243433004562+101.870941622683i
2.16	54.1964	8.60215	6.94508	-110.339232-13.160736i
2.25	70.1071	8.96057	10.5923	71.6286087116934-153.595484091161i
2.34	112.214	9.319	5.44353	83.5848614038799+24.4817921558284i
2.43	70.875	9.67742	8.21092	-45.6692654350426-123.181359194478i
2.52	71.875	10.0358	3.94389	38.7380283227414+49.8122524785955i
2.61	56.1786	10.3943	4.04017	-29.1659950426573+57.6890850285382i
2.7	107.857	10.7527	2.63286	7.70612428960784-41.4149336125949i
2.79	71.7857	11.1111	7.80293	104.103876549009+68.9139289310365i
E09
Time	Data	FFT Freq	FFT Mag	FFT Complex			Max
0	39.125	0	63.4062	1014.5			25.2344
0.09	39.125	0.358423	9.84965	154.519482211084-30.9798095685313i
0.18	16.125	0.716846	6.66973	-90.019828163754+57.3121182111516i
0.27	16.5	1.07527	5.78308	-42.5186255365179+82.1817725672997i
0.36	111.75	1.43369	9.36418	-123.841544993825-84.3288735419298i
0.45	4.875	1.79211	9.69909	-147.300318621165-48.8376922695842i
0.54	18.5	2.15054	5.99414	94.5560656506987+16.0364004950859i
0.63	54.875	2.50896	5.67743	51.2310510402388-75.0138019461382i
0.72	30.75	2.86738	14.396	230.125-9.875i
0.81	19.5	3.22581	13.9715	202.21762848767+95.2877117599117i
0.9	85.75	3.58423	12.2533	104.270882177632-166.02404303875i
0.99	32.75	3.94265	13.4136	-211.585685242535+35.9433051530236i
1.08	11.75	4.30108	15.9287	-247.408455006175+61.1711264580704i
1.17	17.75	4.6595	7.5715	-110.308447131809-50.0791669427543i
1.26	12.75	5.01792	4.68967	-54.8071196645771-51.248325322684i
1.35	5.25	5.37634	9.17561	107.744914793034-99.7202327951428i
1.44	38.625	5.73477	25.2344	403.75
1.53	25.75	6.09319	9.17561	107.744914793034+99.7202327951426i
1.62	5.875	6.45161	4.68967	-54.807119664577+51.248325322684i
1.71	3.125	6.81004	7.5715	-110.308447131808+50.0791669427546i
1.8	61.25	7.16846	15.9287	-247.408455006175-61.1711264580702i
1.89	14.25	7.52688	13.4136	-211.585685242535-35.943305153023i
1.98	27.875	7.8853	12.2533	104.270882177633+166.024043038749i
2.07	12.5	8.24373	13.9715	202.217628487669-95.2877117599123i
2.16	33.5	8.60215	14.396	230.125+9.875i
2.25	20.375	8.96057	5.67743	51.231051040239+75.0138019461382i
2.34	48.375	9.319	5.99414	94.5560656506987-16.036400495086i
2.43	3.75	9.67742	9.69909	-147.300318621165+48.8376922695845i
2.52	142.875	10.0358	9.36418	-123.841544993825+84.3288735419296i
2.61	16	10.3943	5.78308	-42.5186255365183-82.1817725672997i
2.7	24.25	10.7527	6.66973	-90.0198281637541-57.3121182111513i
2.79	19	11.1111	9.84965	154.519482211084+30.9798095685309i
E10
Time	Data	FFT Freq	FFT Mag	FFT Complex			Max
0	46.2273	0	90.4808	1447.693178			25.1565
0.09	84.7727	0.358423	3.87404	42.2680200994696-45.3377530305756i
0.18	47.6364	0.716846	6.14689	74.4593057079288+64.253966525096i
0.27	65.3409	1.07527	1.53796	23.4839522995549+7.35023274126371i
0.36	7.18182	1.43369	16.9954	116.920836978496-245.50663419378i
0.45	59.8409	1.79211	1.61596	21.447664484868+14.4393323974027i
0.54	26	2.15054	4.99197	77.6333960929119-18.7752439416469i
0.63	10.7159	2.50896	8.88609	25.722209743837+139.831293677762i
0.72	70.2727	2.86738	9.96805	-95.511323-127.727325i
0.81	56.5682	3.22581	4.99611	-40.8954795068782-68.6848917211009i
0.9	69.7954	3.58423	4.74866	2.20482094069735+75.9466126487546i
0.99	33.7841	3.94265	6.5183	69.4947135807376+77.7654254510506i
1.08	62.8182	4.30108	3.11218	37.6928130215035+32.5388378062197i
1.17	38.7841	4.6595	5.13338	47.2069336289886+67.2124178115454i
1.26	21.625	5.01792	25.1565	-355.888346741538-188.024172884502i
1.35	49.1477	5.37634	5.70766	-4.18285433057754-91.2267824128048i
1.44	23.1591	5.73477	3.28338	-52.534056
1.53	103.409	6.09319	5.70766	-4.18285433057721+91.226782412805i
1.62	40.3977	6.45161	25.1565	-355.888346741537+188.024172884503i
1.71	53.1818	6.81004	5.13338	47.2069336289884-67.2124178115454i
1.8	5.375	7.16846	3.11218	37.6928130215035-32.5388378062197i
1.89	29.2159	7.52688	6.5183	69.4947135807374-77.7654254510507i
1.98	56.3864	7.8853	4.74866	2.20482094069686-75.9466126487547i
2.07	1.2727	8.24373	4.99611	-40.8954795068781+68.6848917211011i
2.16	49.5114	8.60215	9.96805	-95.5113229999999+127.727325i
2.25	26.3636	8.96057	8.88609	25.7222097438366-139.831293677762i
2.34	109.955	9.319	4.99197	77.6333960929116+18.7752439416466i
2.43	26.9318	9.67742	1.61596	21.4476644848679-14.4393323974028i
2.52	36.4886	10.0358	16.9954	116.920836978497+245.50663419378i
2.61	39.9659	10.3943	1.53796	23.4839522995549-7.35023274126378i
2.7	24.75	10.7527	6.14689	74.4593057079287-64.2539665250965i
2.79	70.8182	11.1111	3.87404	42.2680200994697+45.3377530305754i
E11
Time	Data	FFT Freq	FFT Mag	FFT Complex			Max
0	435.667	0	870.432	13926.91672			2.69026
0.09	441.583	0.358423	2.53438	40.2567913505088+4.86871495974016i
0.18	427.667	0.716846	2.3637	-29.4848783552714+23.6841654751629i
0.27	434.25	1.07527	0.975417	14.8355951430411-4.84494961309581i
0.36	436.167	1.43369	1.06549	-16.8126968081943+2.82211150265582i
0.45	439.333	1.79211	2.14398	31.3978350002188+13.8172339463303i
0.54	437.25	2.15054	1.11784	14.6768800110783+10.2215103551125i
0.63	432.917	2.50896	1.33028	7.65245705412871+19.8612279345663i
0.72	435.25	2.86738	2.65272	-8.08334400000015-41.6666879999998i
0.81	433.833	3.22581	0.3756	1.43736714449726+5.83516815170076i
0.9	441.167	3.58423	0.893863	4.30173877338931-13.6395251818931i
0.99	431.5	3.94265	1.61758	0.143646086897359-25.8809498663607i
1.08	436.833	4.30108	1.1365	-1.0206151918054+18.1553595026557i
1.17	444.25	4.6595	1.71218	15.1388806844282-22.8318893717709i
1.26	427.083	5.01792	2.69026	-40.1604924291962+15.4897539381571i
1.35	430.333	5.37634	1.10351	-17.5293244637203-2.11285276910951i
1.44	424	5.73477	1.19271	-19.0834080000004
1.53	432.25	6.09319	1.10351	-17.5293244637203+2.11285276910959i
1.62	433.833	6.45161	2.69026	-40.1604924291963-15.4897539381571i
1.71	426.333	6.81004	1.71218	15.1388806844283+22.8318893717709i
1.8	436.25	7.16846	1.1365	-1.02061519180542-18.1553595026557i
1.89	436.75	7.52688	1.61758	0.143646086897414+25.8809498663607i
1.98	436.083	7.8853	0.893863	4.30173877338932+13.6395251818931i
2.07	430.75	8.24373	0.3756	1.4373671444972-5.8351681517007i
2.16	437.083	8.60215	2.65272	-8.0833440000001+41.6666879999998i
2.25	439.5	8.96057	1.33028	7.6524570541286-19.8612279345663i
2.34	441.667	9.319	1.11784	14.6768800110783-10.2215103551126i
2.43	439.833	9.67742	2.14398	31.3978350002187-13.8172339463303i
2.52	431.667	10.0358	1.06549	-16.8126968081943-2.82211150265581i
2.61	439.833	10.3943	0.975417	14.8355951430411+4.84494961309579i
2.7	436.25	10.7527	2.3637	-29.4848783552714-23.6841654751628i
2.79	439.75	11.1111	2.53438	40.2567913505088-4.86871495974027i
E12
Time	Data	FFT Freq	FFT Mag	FFT Complex			Max
0	57.375	0	99.4766	1591.625			14.7989
0.09	37.5	0.358423	9.47069	10.8484799050131-151.142166451755i
0.18	29.625	0.716846	3.14837	-45.5330421072219-21.5471073299471i
0.27	63.375	1.07527	2.59926	28.309504783783+30.4655287427672i
0.36	71.75	1.43369	8.54519	90.3590953088476+102.60820247448i
0.45	27.5	1.79211	5.4976	81.2611651190449-33.6730652346536i
0.54	59.5	2.15054	11.2921	-46.0632823869533+174.702276659159i
0.63	83.75	2.50896	10.4806	-162.41195954611+41.7418428307982i
0.72	94.125	2.86738	14.7989	147+185.625i
0.81	41.75	3.22581	8.87431	-4.76988806948339-141.908891574875i
0.9	52.625	3.58423	9.06828	137.495416088453+46.3338514566451i
0.99	37.875	3.94265	3.01742	-38.8006883101885-28.7288085935517i
1.08	78.25	4.30108	5.24898	-78.1090953088474+30.8582024744806i
1.17	36.75	4.6595	3.49525	-24.7100610690673-50.1688583788215i
1.26	32.875	5.01792	6.82789	-73.3990915942772-80.9155325324611i
1.35	85.625	5.37634	2.87017	31.2734471870081+33.6284553798822i
1.44	67.25	5.73477	8.67969	138.875
1.53	7	6.09319	2.87017	31.2734471870082-33.6284553798824i
1.62	16	6.45161	6.82789	-73.399091594277+80.9155325324613i
1.71	68.875	6.81004	3.49525	-24.7100610690672+50.1688583788215i
1.8	61.875	7.16846	5.24898	-78.1090953088475-30.8582024744804i
1.89	36.875	7.52688	3.01742	-38.8006883101883+28.7288085935518i
1.98	41.25	7.8853	9.06828	137.495416088452-46.3338514566454i
2.07	41.875	8.24373	8.87431	-4.7698880694831+141.908891574874i
2.16	37.375	8.60215	14.7989	147-185.625i
2.25	55.125	8.96057	10.4806	-162.41195954611-41.7418428307977i
2.34	63.375	9.319	11.2921	-46.0632823869536-174.702276659159i
2.43	4.5	9.67742	5.4976	81.2611651190448+33.6730652346533i
2.52	38.125	10.0358	8.54519	90.3590953088473-102.608202474481i
2.61	27.875	10.3943	2.59926	28.3095047837829-30.4655287427673i
2.7	63.875	10.7527	3.14837	-45.5330421072218+21.547107329947i
2.79	70.125	11.1111	9.47069	10.8484799050135+151.142166451755i
E14
Time	Data	FFT Freq	FFT Mag	FFT Complex			Max
0	132.5	0	284.562	4553			17.2817
0.09	157.25	0.358423	5.64118	90.2192291092+2.67278480855138i
0.18	145.375	0.716846	9.83083	-138.275829980172-74.9730166693712i
0.27	147.5	1.07527	8.09233	129.237625059876-7.87509860677313i
0.36	130.125	1.43369	7.81333	76.323669721887+99.0102227280337i
0.45	128.125	1.79211	3.59123	-48.5021077740717+30.8084122953436i
0.54	187.625	2.15054	4.49196	71.5093049448502+7.20492725067808i
0.63	157.25	2.50896	7.95759	-113.994167107972-56.7105402398392i
0.72	129.375	2.86738	14.534	-232.375+8.875i
0.81	122.875	3.22581	7.71612	-93.7803113813592+80.2940168624509i
0.9	203.25	3.58423	17.2817	198.660941820148-192.327188503946i
0.99	128.75	3.94265	5.92341	-88.118073188991-34.8916703360217i
1.08	110.625	4.30108	4.63659	59.1763302781131-44.7397772719662i
1.17	146.25	4.6595	4.36241	66.5049222672728-21.1878796103465i
1.26	127	5.01792	8.66447	-127.894416784827+53.4948675760047i
1.35	112.75	5.37634	4.4456	-66.5671169839547+25.0646435386337i
1.44	148.125	5.73477	7.67188	122.75
1.53	130.375	6.09319	4.4456	-66.5671169839548-25.0646435386335i
1.62	104.25	6.45161	8.66447	-127.894416784827-53.4948675760046i
1.71	132	6.81004	4.36241	66.5049222672729+21.1878796103463i
1.8	157.125	7.16846	4.63659	59.1763302781131+44.7397772719663i
1.89	130.375	7.52688	5.92341	-88.1180731889909+34.891670336022i
1.98	192.75	7.8853	17.2817	198.660941820148+192.327188503946i
2.07	156.75	8.24373	7.71612	-93.7803113813594-80.2940168624506i
2.16	150.25	8.60215	14.534	-232.375-8.875i
2.25	134.5	8.96057	7.95759	-113.994167107972+56.7105402398394i
2.34	153.75	9.319	4.49196	71.5093049448504-7.20492725067814i
2.43	135.125	9.67742	3.59123	-48.502107774072-30.8084122953435i
2.52	94.625	10.0358	7.81333	76.3236697218868-99.0102227280338i
2.61	153.375	10.3943	8.09233	129.237625059876+7.87509860677271i
2.7	171.125	10.7527	9.83083	-138.275829980171+74.9730166693716i
2.79	141.875	11.1111	5.64118	90.2192291092-2.67278480855177i
E15
Time	Data	FFT Freq	FFT Mag	FFT Complex			Max
0	59.7	0	92.0547	1472.87506			9.6354
0.09	17.425	0.358423	9.6354	121.964627903961+94.2969013703295i
0.18	37.85	0.716846	8.79989	-140.744311648719+3.89666085424946i
0.27	80.95	1.07527	1.13089	18.0568908481452+1.16117985303644i
0.36	40.15	1.43369	2.52633	24.4849306232353-32.1616845587942i
0.45	40.325	1.79211	5.46792	-28.4406544924697+82.7347927496341i
0.54	36.95	2.15054	8.17059	-115.753912850921+60.7553136291276i
0.63	57.075	2.50896	6.00168	-56.5193476521917+77.6320645205896i
0.72	36.925	2.86738	1.14197	17.649994+4.72500600000001i
0.81	73.95	3.22581	1.26431	15.2535504975612+13.2868539919936i
0.9	33.875	3.58423	7.51742	91.4124959562695+78.1712414338203i
0.99	31.4	3.94265	5.97011	81.5565188406825-49.7286686932015i
1.08	55.025	4.30108	4.20012	-27.7349306232354-61.2116725587942i
1.17	28	4.6595	4.99921	77.393218462134-20.2059325530077i
1.26	22.8	5.01792	7.3785	99.7858005433702-63.0874353410579i
1.35	25.9	5.37634	6.71462	18.9353875921782-105.752008121475i
1.44	28.675	5.73477	2.6828	42.9248079999998
1.53	33.325	6.09319	6.71462	18.9353875921784+105.752008121475i
1.62	45.2	6.45161	7.3785	99.7858005433705+63.0874353410577i
1.71	38.55	6.81004	4.99921	77.3932184621342+20.2059325530076i
1.8	46.65	7.16846	4.20012	-27.7349306232353+61.2116725587942i
1.89	36.65	7.52688	5.97011	81.5565188406826+49.7286686932014i
1.98	56.3	7.8853	7.51742	91.4124959562695-78.1712414338206i
2.07	53.725	8.24373	1.26431	15.2535504975613-13.2868539919935i
2.16	67.775	8.60215	1.14197	17.649994-4.72500600000001i
2.25	78.6	8.96057	6.00168	-56.519347652192-77.6320645205893i
2.34	60.875	9.319	8.17059	-115.753912850921-60.7553136291274i
2.43	36.3	9.67742	5.46792	-28.44065449247-82.7347927496339i
2.52	52.875	10.0358	2.52633	24.4849306232354+32.1616845587942i
2.61	46.85	10.3943	1.13089	18.0568908481451-1.16117985303648i
2.7	76.275	10.7527	8.79989	-140.744311648719-3.8966608542492i
2.79	35.95	11.1111	9.6354	121.96462790396-94.2969013703299i
E16
Time	Data	FFT Freq	FFT Mag	FFT Complex			Max
0	24.0917	0	59.388	950.208374			12.3953
0.09	34.025	0.358423	6.57018	-72.5640746772309+76.0609482509705i
0.18	0.625	0.716846	7.99174	-114.694388420465-56.5278847947625i
0.27	25.5084	1.07527	3.03625	26.2637561778493-40.868422516247i
0.36	34.95	1.43369	4.95681	6.02115706502516+79.080018692427i
0.45	17.1166	1.79211	2.54218	-8.34812318580299+39.8089321371904i
0.54	37.075	2.15054	8.94869	19.2639978202974-141.877251638142i
0.63	55.375	2.50896	2.58946	41.3812393578407+2.03863440432749i
0.72	9.38336	2.86738	3.57276	37.4750350000001+43.166685i
0.81	29.1417	3.22581	4.84196	71.1036856051027-30.7584893961907i
0.9	13.3917	3.58423	6.05062	96.1622716909222-11.1795523171351i
0.99	40.5417	3.94265	3.78231	23.227859881-55.8817237299528i
1.08	28.525	4.30108	7.23199	-101.671241065025+55.2467046924272i
1.17	46.5333	4.6595	5.86236	-72.6564864945129-59.3215266608682i
1.26	2.18335	5.01792	2.65757	10.634698909245+41.1698185262442i
1.35	40.2917	5.37634	3.73748	47.9256393357539-35.7649758270257i
1.44	17.05	5.73477	12.3953	-198.324828
1.53	30.2667	6.09319	3.73748	47.925639335754+35.7649758270254i
1.62	39.4917	6.45161	2.65757	10.6346989092449-41.1698185262443i
1.71	27.6166	6.81004	5.86236	-72.6564864945127+59.3215266608684i
1.8	24.5584	7.16846	7.23199	-101.671241065025-55.2467046924271i
1.89	43.1917	7.52688	3.78231	23.2278598810001+55.8817237299527i
1.98	47.8	7.8853	6.05062	96.1622716909223+11.1795523171348i
2.07	79.7583	8.24373	4.84196	71.1036856051028+30.7584893961906i
2.16	28.9167	8.60215	3.57276	37.475035-43.166685i
2.25	34.6333	8.96057	2.58946	41.3812393578408-2.03863440432755i
[truncated: 5,004 more rows]

## Sheet: David's Results2
A03
Time	Data	FFT Freq	FFT Mag	FFT Complex			Max
0	45.6945	0	328.449	5255.180634			29.863
0.09	182.278	0.358423	11.8437	111.777426239229-153.022110882299i
0.18	219.847	0.716846	7.56859	-100.318481959925+67.8292141060192i
0.27	150.444	1.07527	20.7422	53.8797799659856+327.472423692417i
0.36	137.722	1.43369	2.69902	-40.7317543186633-14.3459244490285i
0.45	188.639	1.79211	21.5619	-299.622217629244-171.009801995132i
0.54	118.653	2.15054	18.8133	-295.979264049931+54.818464212338i
0.63	215.681	2.50896	10.0579	-69.0236191273264-145.372171305863i
0.72	181.903	2.86738	10.8191	-106.972229-136.097137i
0.81	248.75	3.22581	15.191	-163.34880086311+179.980656140825i
0.9	201.806	3.58423	15.8814	-221.622646737041+124.303027338887i
0.99	162	3.94265	29.863	-473.016715070614-67.4931122365845i
1.08	86.2917	4.30108	8.11818	-45.7404136813366+121.570701550971i
1.17	206.236	4.6595	2.4308	-16.1363968816571-35.3873098025926i
1.26	116.639	5.01792	9.27851	-5.07936325310257+148.369197232568i
1.35	164.556	5.37634	16.7877	-48.0651206332626-264.267874689167i
1.44	158.639	5.73477	22.0599	-352.958344
1.53	130.625	6.09319	16.7877	-48.0651206332616+264.267874689167i
1.62	166.597	6.45161	9.27851	-5.07936325310283-148.369197232568i
1.71	160.764	6.81004	2.4308	-16.1363968816571+35.3873098025922i
1.8	167.486	7.16846	8.11818	-45.7404136813368-121.570701550971i
1.89	167.486	7.52688	29.863	-473.016715070614+67.4931122365858i
1.98	160.944	7.8853	15.8814	-221.622646737041-124.303027338887i
2.07	111.264	8.24373	15.191	-163.34880086311-179.980656140825i
2.16	178.181	8.60215	10.8191	-106.972229+136.097137i
2.25	155.319	8.96057	10.0579	-69.0236191273263+145.372171305863i
2.34	85.25	9.319	18.8133	-295.979264049931-54.8184642123378i
2.43	173.944	9.67742	21.5619	-299.622217629244+171.009801995133i
2.52	216.153	10.0358	2.69902	-40.7317543186633+14.3459244490285i
2.61	190.75	10.3943	20.7422	53.8797799659843-327.472423692417i
2.7	209.306	10.7527	7.56859	-100.318481959925-67.8292141060195i
2.79	195.333	11.1111	11.8437	111.77742623923+153.022110882298i
A06
Time	Data	FFT Freq	FFT Mag	FFT Complex			Max
0	48.5	0	142.539	2280.625			27.3346
0.09	33.25	0.358423	23.0994	159.82849091883-333.243849183661i
0.18	80.625	0.716846	6.30408	-91.7793066773163+41.8372088396258i
0.27	129.75	1.07527	6.01639	-62.5310668066297-73.1865794479655i
0.36	77.75	1.43369	11.1952	92.7851640818291+153.218145750508i
0.45	100.125	1.79211	6.06749	-86.2817547011044-44.4966495893044i
0.54	103.125	2.15054	18.1125	-96.1409431867464+273.388689974224i
0.63	88.875	2.50896	9.6396	-11.6553036625891+153.792524506204i
0.72	64.625	2.86738	8.09258	27.6249999999999-126.5i
0.81	181.5	3.22581	27.3346	-129.446153280078+417.757643505788i
0.9	54.625	3.58423	8.45943	-18.9622403797426+134.015953786034i
0.99	44.25	3.94265	5.86689	87.8770298006979+33.0037914629855i
1.08	64.125	4.30108	10.2835	1.21483591817094-164.531854249492i
1.17	84.75	4.6595	15.9769	-82.2860336999112+242.024539722979i
1.26	127.125	5.01792	4.11462	61.8824902438057+22.4644726514359i
1.35	32.375	5.37634	15.171	-177.505208569215-165.568052065421i
1.44	86.25	5.73477	4.86719	-77.875
1.53	67.5	6.09319	15.171	-177.505208569214+165.568052065422i
1.62	7.375	6.45161	4.11462	61.8824902438058-22.4644726514359i
1.71	8.375	6.81004	15.9769	-82.286033699912-242.024539722979i
1.8	66.625	7.16846	10.2835	1.21483591817115+164.531854249492i
1.89	64.5	7.52688	5.86689	87.8770298006975-33.0037914629857i
1.98	49.25	7.8853	8.45943	-18.9622403797429-134.015953786034i
2.07	21.125	8.24373	27.3346	-129.446153280079-417.757643505788i
2.16	106.375	8.60215	8.09258	27.6250000000001+126.5i
2.25	62.375	8.96057	9.6396	-11.6553036625898-153.792524506204i
2.34	46.375	9.319	18.1125	-96.140943186747-273.388689974224i
2.43	66.625	9.67742	6.06749	-86.2817547011044+44.4966495893041i
2.52	50.25	10.0358	11.1952	92.7851640818288-153.218145750508i
2.61	58.875	10.3943	6.01639	-62.5310668066297+73.1865794479655i
2.7	68.375	10.7527	6.30408	-91.7793066773164-41.837208839626i
2.79	135	11.1111	23.0994	159.828490918831+333.24384918366i
A08
Time	Data	FFT Freq	FFT Mag	FFT Complex			Max
0	178.556	0	368.499	5895.986268			19.2695
0.09	180.167	0.358423	4.16192	-41.8817931769877+51.771113021909i
0.18	172.194	0.716846	10.373	108.988662403345+125.166249066894i
0.27	174.806	1.07527	11.4034	35.2601695023279-179.01447169769i
0.36	201.194	1.43369	15.5592	-51.0668626686148+243.653823473309i
0.45	171.403	1.79211	3.68105	-58.4971025883358-6.8493085153993i
0.54	169.292	2.15054	5.12226	81.398359747936+9.54618151051255i
0.63	185.764	2.50896	4.45437	-41.4947227535414+57.9447643296731i
0.72	152.528	2.86738	3.52108	-41.1944880000001-38.4305099999999i
0.81	143.028	3.22581	13.8473	210.864575985312+67.9964569907558i
0.9	178.222	3.58423	2.08545	23.9262234356095-23.2573493184241i
0.99	206.861	3.94265	19.2695	-266.475475535478+155.071796739007i
1.08	176.417	4.30108	13.9179	-22.0165713313854-221.596054526691i
1.17	210.333	4.6595	5.80324	24.5782816391937+89.5397929549755i
1.26	250.153	5.01792	4.37925	64.964466413109+26.2516342379574i
1.35	176.403	5.37634	9.70404	-18.7985170724905+154.122469081251i
1.44	198.111	5.73477	12.4575	-199.319336
1.53	203.25	6.09319	9.70404	-18.7985170724909-154.122469081251i
1.62	125.264	6.45161	4.37925	64.9644664131089-26.2516342379574i
1.71	179.292	6.81004	5.80324	24.5782816391934-89.5397929549754i
1.8	150.569	7.16846	13.9179	-22.016571331385+221.596054526691i
1.89	205.264	7.52688	19.2695	-266.475475535479-155.071796739006i
1.98	232.347	7.8853	2.08545	23.9262234356096+23.2573493184242i
2.07	176.278	8.24373	13.8473	210.864575985312-67.9964569907565i
2.16	154.319	8.60215	3.52108	-41.1944880000001+38.4305099999999i
2.25	236.042	8.96057	4.45437	-41.4947227535416-57.9447643296732i
2.34	130.389	9.319	5.12226	81.3983597479359-9.54618151051258i
2.43	192.583	9.67742	3.68105	-58.4971025883357+6.84930851539924i
2.52	191.875	10.0358	15.5592	-51.0668626686151-243.653823473309i
2.61	193.556	10.3943	11.4034	35.2601695023283+179.014471697689i
2.7	186.903	10.7527	10.373	108.988662403345-125.166249066894i
2.79	212.625	11.1111	4.16192	-41.8817931769878-51.7711130219089i
A09
Time	Data	FFT Freq	FFT Mag	FFT Complex			Max
0	217.375	0	434.195	6947.125			22.2014
0.09	303.875	0.358423	3.15617	37.5438074294038+33.7726244481436i
0.18	147.625	0.716846	7.25214	-112.17629722548+29.6721285390114i
0.27	199.5	1.07527	5.81033	-92.6670166444324-7.44173882374292i
0.36	197.625	1.43369	16.4039	186.26587296526-184.908793104386i
0.45	244.75	1.79211	16.7399	267.77413713117+5.8581430728819i
0.54	212.75	2.15054	17.8774	276.456197162737+73.4166687582663i
0.63	243	2.50896	5.74536	-46.3557150863726-79.3819712517612i
0.72	216.625	2.86738	12.5971	201.375+8.5i
0.81	208.5	3.22581	13.8619	-219.921629144961-28.7307724714063i
0.9	235.625	3.58423	11.044	36.6862448333131-172.854452894224i
0.99	215	3.94265	22.2014	-285.114255832232-211.879714902246i
1.08	208.25	4.30108	9.23875	108.48412703474-100.408793104386i
1.17	220	4.6595	11.3502	-100.608827991863-151.187479122016i
1.26	170.25	5.01792	9.78023	-10.9661447705705-156.098993113479i
1.35	191.125	5.37634	13.3068	-187.650499860713-100.584059094645i
1.44	295.75	5.73477	6.83594	-109.375
1.53	185.5	6.09319	13.3068	-187.650499860713+100.584059094645i
1.62	188.375	6.45161	9.78023	-10.9661447705702+156.098993113479i
1.71	238.25	6.81004	11.3502	-100.608827991862+151.187479122016i
1.8	225.625	7.16846	9.23875	108.48412703474+100.408793104386i
1.89	205.5	7.52688	22.2014	-285.114255832232+211.879714902247i
1.98	179.25	7.8853	11.044	36.6862448333135+172.854452894224i
2.07	198.5	8.24373	13.8619	-219.921629144961+28.7307724714068i
2.16	249	8.60215	12.5971	201.375-8.5i
2.25	246.25	8.96057	5.74536	-46.3557150863729+79.3819712517612i
2.34	253.875	9.319	17.8774	276.456197162737-73.4166687582667i
2.43	268.125	9.67742	16.7399	267.77413713117-5.8581430728829i
2.52	199.875	10.0358	16.4039	186.26587296526+184.908793104386i
2.61	145.5	10.3943	5.81033	-92.6670166444326+7.44173882374314i
2.7	221	10.7527	7.25214	-112.17629722548-29.672128539011i
2.79	214.875	11.1111	3.15617	37.5438074294038-33.772624448144i
A12
Time	Data	FFT Freq	FFT Mag	FFT Complex			Max
0	58.7639	0	92.1207	1473.930694			22.075
0.09	51.8195	0.358423	8.57287	-96.9666641468529+97.0151310775384i
0.18	12.6389	0.716846	10.3202	87.4518574747173-140.063761031953i
0.27	43.2917	1.07527	11.0637	-18.0071688334866+176.101623153632i
0.36	99.3055	1.43369	15.9029	-163.900318295369-194.626549333324i
0.45	14.8611	1.79211	6.58754	72.9857559224708+76.0418630708671i
0.54	20.0695	2.15054	7.02895	-105.497758649859+38.9638324254497i
0.63	64.4445	2.50896	8.77359	66.6116174935193-123.56672227633i
0.72	11	2.86738	16.8123	264.902679+46.7499389999998i
0.81	49.1945	3.22581	4.16366	50.3980361797619-43.5669710554815i
0.9	50.2639	3.58423	20.3995	290.062075270596-149.651718987524i
0.99	30.0139	3.94265	5.76473	-91.5225892300482+11.4469509645786i
1.08	56.5278	4.30108	11.9212	-125.127267704631-143.959861333324i
1.17	33.125	4.6595	22.075	82.8545373586096+343.343828680465i
1.26	19.2917	5.01792	16.3315	-245.127138095455-90.5126884449263i
1.35	35.7361	5.37634	11.507	173.424307256026-61.8147520684916i
1.44	28.7917	5.73477	4.91058	-78.5693040000002
1.53	109.167	6.09319	11.507	173.424307256026+61.8147520684914i
1.62	5.25	6.45161	16.3315	-245.127138095455+90.5126884449269i
1.71	175.861	6.81004	22.075	82.8545373586087-343.343828680465i
1.8	86.9167	7.16846	11.9212	-125.127267704631+143.959861333324i
1.89	9.56946	7.52688	5.76473	-91.5225892300482-11.4469509645783i
1.98	45.6528	7.8853	20.3995	290.062075270596+149.651718987523i
2.07	9.40277	8.24373	4.16366	50.3980361797622+43.5669710554813i
2.16	69.8333	8.60215	16.8123	264.902679-46.7499389999998i
2.25	25.1945	8.96057	8.77359	66.6116174935197+123.56672227633i
2.34	52.7083	9.319	7.02895	-105.497758649859-38.9638324254493i
2.43	23.2917	9.67742	6.58754	72.9857559224709-76.0418630708673i
2.52	70.1528	10.0358	15.9029	-163.900318295369+194.626549333324i
2.61	71.8195	10.3943	11.0637	-18.0071688334872-176.101623153632i
2.7	10.5139	10.7527	10.3202	87.4518574747177+140.063761031953i
2.79	29.4583	11.1111	8.57287	-96.966664146853-97.0151310775381i
A13
Time	Data	FFT Freq	FFT Mag	FFT Complex			Max
0	206	0	396.492	6343.875			19.728
0.09	238	0.358423	11.746	42.8768552919993+182.97974912757i
0.18	188.875	0.716846	14.3448	-222.732119970872-55.3940063809787i
0.27	153.25	1.07527	9.11718	88.5640570511319+115.913247613099i
0.36	164.25	1.43369	2.11458	15.0842622740244-30.2846410715657i
0.45	187	1.79211	19.728	238.550876559877-206.705654599852i
0.54	214.25	2.15054	15.8093	-39.0557412125272-249.915264421544i
0.63	213.75	2.50896	13.3752	213.897197874384+6.74841456064062i
0.72	212	2.86738	10.6518	143.625-91.75i
0.81	246.125	3.22581	12.1601	-193.458746279069-20.6802247062806i
0.9	152.25	3.58423	8.34343	88.137739674741+100.262711480439i
0.99	147.75	3.94265	7.07645	34.1484325675589-107.950864956012i
1.08	222.875	4.30108	4.04194	28.1657377259756+58.2153589284343i
1.17	209.5	4.6595	13.0078	-171.856728567019+117.392387980828i
1.26	173.125	5.01792	8.23044	126.150121508657+37.7839695210034i
1.35	133.125	5.37634	13.8772	-173.721944498861+138.275460584538i
1.44	196.125	5.73477	11.7891	-188.625
1.53	149.875	6.09319	13.8772	-173.721944498861-138.275460584538i
1.62	215.25	6.45161	8.23044	126.150121508657-37.7839695210038i
1.71	235.125	6.81004	13.0078	-171.85672856702-117.392387980827i
1.8	200.875	7.16846	4.04194	28.1657377259755-58.2153589284343i
1.89	233.25	7.52688	7.07645	34.1484325675589+107.950864956012i
1.98	193.5	7.8853	8.34343	88.1377396747411-100.262711480439i
2.07	248.875	8.24373	12.1601	-193.45874627907+20.6802247062812i
2.16	202	8.60215	10.6518	143.625+91.75i
2.25	198.25	8.96057	13.3752	213.897197874383-6.74841456064136i
2.34	199.25	9.319	15.8093	-39.0557412125263+249.915264421544i
2.43	254.875	9.67742	19.728	238.550876559877+206.705654599851i
2.52	206.5	10.0358	2.11458	15.0842622740245+30.2846410715657i
2.61	217	10.3943	9.11718	88.5640570511315-115.913247613099i
2.7	130.5	10.7527	14.3448	-222.732119970871+55.3940063809795i
2.79	200.5	11.1111	11.746	42.8768552919986-182.97974912757i
A14
Time	Data	FFT Freq	FFT Mag	FFT Complex			Max
0	152.625	0	355.727	5691.625			26.0515
0.09	165.75	0.358423	10.6951	-71.2685431102172-155.574308430936i
0.18	180.25	0.716846	6.7778	-103.967706675096+30.8378856941093i
0.27	217.5	1.07527	23.7193	35.1590966637279-377.877420469261i
0.36	195.25	1.43369	26.0515	-409.659577619781+76.9529489816703i
0.45	224	1.79211	4.47516	70.5986917954695+11.9482529137813i
0.54	187.625	2.15054	10.9989	159.463531819401-74.4374588276256i
0.63	164.75	2.50896	4.03421	-64.5419990774839-0.83435237045402i
0.72	158.25	2.86738	5.67947	-20.625+88.5i
0.81	103.125	3.22581	8.6129	110.322721496556-82.5802297563143i
0.9	195.875	3.58423	7.61603	82.9974526715724+89.2211810906011i
0.99	244.125	3.94265	9.41872	-87.025923007156+123.031808149711i
1.08	217.625	4.30108	10.422	54.9095776197809+157.45294898167i
1.17	254.5	4.6595	9.73066	6.89198020845911-155.537985216865i
1.26	156.875	5.01792	13.0891	-202.993277815877-51.503474387664i
1.35	215.25	5.37634	9.19403	145.863975030643-19.0643058003314i
1.44	134.375	5.73477	13.7422	-219.875
1.53	145.25	6.09319	9.19403	145.863975030644+19.0643058003308i
1.62	133	6.45161	13.0891	-202.993277815877+51.5034743876644i
1.71	182.375	6.81004	9.73066	6.89198020845978+155.537985216866i
1.8	157.75	7.16846	10.422	54.9095776197808-157.45294898167i
1.89	203.375	7.52688	9.41872	-87.0259230071564-123.031808149711i
1.98	202.625	7.8853	7.61603	82.997452671572-89.2211810906013i
2.07	179.625	8.24373	8.6129	110.322721496556+82.580229756314i
2.16	144.875	8.60215	5.67947	-20.6250000000001-88.5i
2.25	179.125	8.96057	4.03421	-64.5419990774837+0.834352370454191i
2.34	200.125	9.319	10.9989	159.463531819402+74.4374588276251i
2.43	157.75	9.67742	4.47516	70.5986917954695-11.9482529137815i
2.52	196.875	10.0358	26.0515	-409.659577619781-76.95294898167i
2.61	158.5	10.3943	23.7193	35.1590966637292+377.877420469261i
2.7	121.875	10.7527	6.7778	-103.967706675096-30.8378856941091i
2.79	160.75	11.1111	10.6951	-71.2685431102166+155.574308430937i
A20
Time	Data	FFT Freq	FFT Mag	FFT Complex			Max
0	63	0	269.102	4305.625			34.2839
0.09	191.875	0.358423	23.0769	114.116126678577+351.153915148998i
0.18	71.5	0.716846	29.0058	-318.307648150397-337.731734271539i
0.27	64.75	1.07527	17.8491	-284.682625174721+22.6840354905799i
0.36	199	1.43369	34.2839	316.936304642311+447.716111717937i
0.45	197.5	1.79211	20.4402	-296.883927934789+137.174657588067i
0.54	135.875	2.15054	5.00751	-76.3163209604982-24.393590736769i
0.63	177.375	2.50896	7.40846	-73.4437218601901-93.0411709143202i
0.72	139.875	2.86738	22.2226	113.75-336.875i
0.81	150.25	3.22581	32.9897	-203.811057573611-486.899865647305i
0.9	71.875	3.58423	5.92617	-47.0143251088709-82.3422921845483i
0.99	12.125	3.94265	28.6841	-121.352573181441-442.611138644113i
1.08	107.375	4.30108	15.9375	-254.93630464231+5.71611171793722i
1.17	94.75	4.6595	14.7446	225.061695190569+70.7262331072567i
1.26	17.125	5.01792	19.4078	-306.361705780235-50.6804357193183i
1.35	235.625	5.37634	15.6221	233.996083855605-87.8767857351295i
1.44	113.875	5.73477	20.6953	-331.125
1.53	178.625	6.09319	15.6221	233.996083855605+87.8767857351281i
1.62	83.375	6.45161	19.4078	-306.361705780235+50.6804357193185i
1.71	134.875	6.81004	14.7446	225.06169519057-70.7262331072582i
1.8	99	7.16846	15.9375	-254.93630464231-5.71611171793651i
1.89	160.875	7.52688	28.6841	-121.352573181439+442.611138644112i
1.98	218.125	7.8853	5.92617	-47.0143251088709+82.3422921845479i
2.07	194.625	8.24373	32.9897	-203.811057573609+486.899865647305i
2.16	224	8.60215	22.2226	113.75+336.875i
2.25	164	8.96057	7.40846	-73.4437218601896+93.0411709143207i
2.34	131.125	9.319	5.00751	-76.3163209604979+24.3935907367688i
2.43	102.375	9.67742	20.4402	-296.883927934789-137.174657588066i
2.52	104.375	10.0358	34.2839	316.93630464231-447.716111717937i
2.61	189.75	10.3943	17.8491	-284.682625174721-22.6840354905789i
2.7	207.75	10.7527	29.0058	-318.307648150396+337.731734271539i
2.79	69	11.1111	23.0769	114.116126678576-351.153915148998i
A24
Time	Data	FFT Freq	FFT Mag	FFT Complex			Max
0	252.375	0	537.75	8604			37.9375
0.09	273	0.358423	31.2095	-77.390851435134-493.317735845329i
0.18	291.5	0.716846	22.6115	361.767500771507+3.48748200362127i
0.27	367.75	1.07527	17.0899	39.2801512639644-270.602936592569i
0.36	270	1.43369	14.2934	-191.644597488888+124.79252339471i
0.45	336.25	1.79211	24.3706	-376.213681325946+102.511739274328i
0.54	256.875	2.15054	8.93986	142.85033110606-7.32127429016509i
0.63	256.625	2.50896	8.42759	-115.414458629378-69.725978771644i
0.72	212.375	2.86738	1.46908	-20.5+11.5i
0.81	248.625	3.22581	9.13237	-45.2191245416919+138.944788586777i
0.9	336.625	3.58423	12.8862	156.337223053427+134.418318069749i
0.99	299.375	3.94265	16.4317	-253.908872617435-68.1968003908955i
1.08	297.5	4.30108	14.6183	230.144597488888-41.7074766052906i
1.17	331.125	4.6595	13.5746	212.955840699832-42.6938541552703i
1.26	265.375	5.01792	9.41098	9.54494506900724-150.272925636464i
1.35	323.125	5.37634	10.5773	-33.0890034142127+165.970653615613i
1.44	333.5	5.73477	37.9375	-607
1.53	289	6.09319	10.5773	-33.0890034142129-165.970653615613i
1.62	195.375	6.45161	9.41098	9.54494506900753+150.272925636464i
1.71	280.75	6.81004	13.5746	212.955840699833+42.6938541552694i
1.8	185.5	7.16846	14.6183	230.144597488888+41.7074766052902i
1.89	287.25	7.52688	16.4317	-253.908872617435+68.1968003908959i
1.98	258.875	7.8853	12.8862	156.337223053426-134.418318069749i
2.07	242.875	8.24373	9.13237	-45.2191245416922-138.944788586777i
2.16	205.875	8.60215	1.46908	-20.5-11.5i
2.25	248.625	8.96057	8.42759	-115.414458629377+69.7259787716441i
2.34	139.625	9.319	8.93986	142.850331106059+7.32127429016513i
2.43	266.25	9.67742	24.3706	-376.213681325947-102.511739274327i
2.52	231.875	10.0358	14.2934	-191.644597488888-124.792523394709i
2.61	283.125	10.3943	17.0899	39.2801512639652+270.602936592568i
2.7	265.25	10.7527	22.6115	361.767500771507-3.48748200362184i
2.79	271.75	11.1111	31.2095	-77.3908514351326+493.317735845329i
B03
Time	Data	FFT Freq	FFT Mag	FFT Complex			Max
0	220	0	451.539	7224.625			13.876
0.09	218.75	0.358423	10.3701	-151.185850273914+68.3585620291834i
0.18	237.125	0.716846	7.06844	10.7463213923147+112.583339746581i
0.27	182.875	1.07527	5.38668	-76.7124678413474-39.2858395849992i
0.36	181.25	1.43369	9.12982	127.20521279348+71.8147545195112i
0.45	213.875	1.79211	5.40387	59.8814713932695-62.3687560769847i
0.54	268	2.15054	5.49805	-61.8776101060064-62.5274190926546i
0.63	184	2.50896	13.876	125.806062344042-182.932312104493i
0.72	243.875	2.86738	6.53002	-65.375-81.5i
0.81	207.375	3.22581	12.7714	-154.587832972321+133.635088788995i
0.9	258.875	3.58423	7.69713	123.151996723646+0.704813954378775i
0.99	185.25	3.94265	7.76706	23.3169295300789+122.06596075113i
1.08	204.875	4.30108	12.2931	51.5447872065199+189.814754519511i
1.17	278.125	4.6595	10.7398	-98.2666329919949-140.965913170145i
1.26	248.625	5.01792	7.65109	-113.520708009954+45.8155727936153i
1.35	239.625	5.37634	8.18108	4.7483208121881+130.811172509409i
1.44	253.375	5.73477	12.8516	205.625
1.53	218.75	6.09319	8.18108	4.7483208121875-130.811172509409i
1.62	235.375	6.45161	7.65109	-113.520708009954-45.815572793615i
1.71	221.875	6.81004	10.7398	-98.2666329919944+140.965913170146i
1.8	236.375	7.16846	12.2931	51.5447872065196-189.814754519511i
1.89	202.875	7.52688	7.76706	23.3169295300785-122.06596075113i
1.98	204	7.8853	7.69713	123.151996723646-0.704813954379112i
2.07	268.375	8.24373	12.7714	-154.587832972322-133.635088788994i
2.16	239.875	8.60215	6.53002	-65.375+81.5i
2.25	220	8.96057	13.876	125.806062344042+182.932312104492i
2.34	243.25	9.319	5.49805	-61.8776101060063+62.5274190926548i
2.43	207.375	9.67742	5.40387	59.8814713932697+62.3687560769845i
2.52	245.25	10.0358	9.12982	127.20521279348-71.8147545195114i
2.61	235.75	10.3943	5.38668	-76.712467841347+39.2858395849994i
2.7	195	10.7527	7.06844	10.7463213923144-112.583339746582i
2.79	224.625	11.1111	10.3701	-151.185850273915-68.3585620291829i
B04
Time	Data	FFT Freq	FFT Mag	FFT Complex			Max
0	252.875	0	332.195	5315.125			22.7256
0.09	207.25	0.358423	8.17249	130.681328135628-4.53103354021457i
0.18	183.125	0.716846	17.9778	120.167383684694+261.341489075368i
0.27	129.125	1.07527	11.0237	124.504487403335-124.932757162219i
0.36	156.5	1.43369	14.9684	144.078656903985-191.308581272022i
0.45	162.75	1.79211	4.31293	32.6206541358431-60.8099136576769i
0.54	133.125	2.15054	9.91252	156.684250226932+24.5790153392496i
0.63	114.375	2.50896	16.8913	262.263289984932-65.2601224658672i
0.72	157.75	2.86738	10.3358	-104.25-128.375i
0.81	185.125	3.22581	9.97406	75.0179289656791-140.85335296319i
0.9	208.125	3.58423	1.11664	6.794411482633-16.5237984031359i
0.99	172.5	3.94265	7.18982	109.327703676273+35.7908222851827i
1.08	159	4.30108	11.4166	-167.578656903985+72.6914187279785i
1.17	178.375	4.6595	22.7256	207.817447054456-298.369340794026i
1.26	168.125	5.01792	14.3252	186.853954605741+132.738675332982i
1.35	206.375	5.37634	9.49693	101.767160643853+112.838416387796i
1.44	122.375	5.73477	0.210938	3.375
1.53	158.5	6.09319	9.49693	101.767160643853-112.838416387796i
1.62	193	6.45161	14.3252	186.853954605741-132.738675332982i
1.71	104.125	6.81004	22.7256	207.817447054457+298.369340794025i
1.8	154.875	7.16846	11.4166	-167.578656903986-72.6914187279783i
1.89	122.625	7.52688	7.18982	109.327703676273-35.7908222851829i
1.98	151.625	7.8853	1.11664	6.79441148263309+16.5237984031362i
2.07	199.375	8.24373	9.97406	75.0179289656796+140.85335296319i
2.16	99.875	8.60215	10.3358	-104.25+128.375i
2.25	221.25	8.96057	16.8913	262.263289984932+65.2601224658668i
2.34	172.625	9.319	9.91252	156.684250226932-24.5790153392497i
2.43	192	9.67742	4.31293	32.6206541358433+60.8099136576774i
2.52	174.25	10.0358	14.9684	144.078656903986+191.308581272021i
2.61	156.25	10.3943	11.0237	124.504487403336+124.932757162219i
2.7	172	10.7527	17.9778	120.167383684693-261.341489075368i
2.79	145.875	11.1111	8.17249	130.681328135628+4.53103354021487i
B08
Time	Data	FFT Freq	FFT Mag	FFT Complex			Max
0	81.625	0	161.398	2582.375			30.814
0.09	182.625	0.358423	15.5225	226.879052602387+101.038731892178i
0.18	118.375	0.716846	30.814	250.352792203969-424.730874605706i
0.27	121.5	1.07527	8.58038	-108.629627681423+83.946855610541i
0.36	76.125	1.43369	19.294	-132.908085182071-278.628278106444i
0.45	107.625	1.79211	14.1906	227.033954166319-2.69218723087083i
0.54	107.25	2.15054	25.9976	43.7120325231131-413.65853580976i
0.63	83.75	2.50896	6.00802	-33.5161544339921+90.0962369183991i
0.72	74.75	2.86738	7.95954	-83.2500000000001-96.375i
0.81	10.625	3.22581	13.0778	63.6944507101187-199.315527747218i
0.9	21.75	3.58423	11.3903	40.2827636568439+177.737630709918i
0.99	45.375	3.94265	9.77997	-154.33382119204-25.8247463296848i
1.08	93.875	4.30108	5.56954	75.1580851820706-47.8782781064444i
1.17	47.875	4.6595	10.5789	-168.771821791951+12.8724313665645i
1.26	25.375	5.01792	17.8239	-160.347588383927-235.834708086028i
1.35	13.25	5.37634	6.33104	-93.3560323794176-39.3148979186001i
1.44	86.75	5.73477	2.85156	45.625
1.53	104.875	6.09319	6.33104	-93.3560323794174+39.3148979186004i
1.62	154.625	6.45161	17.8239	-160.347588383927+235.834708086029i
1.71	156.5	6.81004	10.5789	-168.771821791951-12.8724313665642i
1.8	34.625	7.16846	5.56954	75.1580851820709+47.878278106444i
1.89	98.25	7.52688	9.77997	-154.33382119204+25.8247463296853i
1.98	107	7.8853	11.3903	40.2827636568433-177.737630709918i
2.07	26.75	8.24373	13.0778	63.6944507101189+199.315527747217i
2.16	50.125	8.60215	7.95954	-83.2499999999999+96.375i
2.25	64	8.96057	6.00802	-33.5161544339926-90.0962369183989i
2.34	112.25	9.319	25.9976	43.7120325231138+413.658535809759i
2.43	64.125	9.67742	14.1906	227.033954166319+2.6921872308701i
2.52	117.5	10.0358	19.294	-132.90808518207+278.628278106444i
2.61	66.5	10.3943	8.58038	-108.629627681423-83.9468556105408i
2.7	52	10.7527	30.814	250.35279220397+424.730874605706i
2.79	74.75	11.1111	15.5225	226.879052602387-101.038731892178i
B12
Time	Data	FFT Freq	FFT Mag	FFT Complex			Max
0	56.75	0	194.758	3116.125			33.7578
0.09	54.375	0.358423	26.5933	-279.637101947123-320.697637074512i
0.18	109.875	0.716846	21.7224	-347.544603285203-3.17934553295265i
0.27	75.75	1.07527	3.99149	-3.41954822330199+63.7721598513768i
0.36	78.5	1.43369	3.13283	41.1972221513642-28.554085374294i
0.45	48.875	1.79211	3.91875	49.1707286323396+38.9040451085068i
0.54	208	2.15054	9.65254	13.9351318085228-153.81059973779i
0.63	154.375	2.50896	18.1678	-189.921644927614-220.062142921304i
0.72	101	2.86738	17.0176	-146.125+229.75i
0.81	127.5	3.22581	3.16744	-29.7639500977768+41.018028429763i
0.9	159.375	3.58423	16.0715	148.985854604683+209.585260409569i
0.99	123.75	3.94265	10.7454	-43.597160492032-166.307379224955i
1.08	173.75	4.30108	10.9334	-67.6972221513643-161.304085374294i
1.17	44	4.6595	8.47628	-67.0080065834876+117.910284295151i
1.26	120.5	5.01792	8.95236	143.123616871997+5.7165146144054i
1.35	80.625	5.37634	11.5602	-141.823316361005+118.732083053792i
1.44	145	5.73477	33.7578	540.125
1.53	34.625	6.09319	11.5602	-141.823316361006-118.732083053792i
1.62	120.75	6.45161	8.95236	143.123616871997-5.71651461440578i
1.71	115.625	6.81004	8.47628	-67.0080065834881-117.910284295151i
1.8	90.75	7.16846	10.9334	-67.6972221513641+161.304085374294i
1.89	67.25	7.52688	10.7454	-43.5971604920315+166.307379224955i
1.98	120.75	7.8853	16.0715	148.985854604682-209.585260409569i
2.07	84.75	8.24373	3.16744	-29.7639500977768-41.0180284297634i
2.16	111.125	8.60215	17.0176	-146.125-229.75i
2.25	100.875	8.96057	18.1678	-189.921644927613+220.062142921304i
2.34	70.375	9.319	9.65254	13.9351318085235+153.81059973779i
2.43	78.625	9.67742	3.91875	49.1707286323397-38.9040451085072i
2.52	84.125	10.0358	3.13283	41.1972221513642+28.554085374294i
2.61	51.625	10.3943	3.99149	-3.41954822330215-63.7721598513768i
2.7	77.5	10.7527	21.7224	-347.544603285203+3.1793455329536i
2.79	45.375	11.1111	26.5933	-279.637101947121+320.697637074512i
B18
Time	Data	FFT Freq	FFT Mag	FFT Complex			Max
0	118.279	0	300.401	4806.41339			11.3697
0.09	151.827	0.358423	11.3697	-181.40314139368-13.6502871183876i
0.18	146.115	0.716846	5.68486	55.8192768523665-71.815978792139i
0.27	162.269	1.07527	6.27225	-98.6531999994023-18.4084958120077i
0.36	141.058	1.43369	0.958986	-6.49267004127177+13.9024031246295i
0.45	157.894	1.79211	6.86585	-74.3858962681808-80.8365854202074i
0.54	128.529	2.15054	8.11065	8.00070483740621-129.523501059703i
0.63	157.673	2.50896	8.1161	-76.6134701978378+104.849240916825i
0.72	180.731	2.86738	7.78453	121.057678+29.2979719999998i
0.81	129.096	3.22581	5.86923	-33.9215928217119-87.5670593070675i
0.9	120.413	3.58423	2.69063	-38.6329370337182+18.9948666614968i
0.99	150.077	3.94265	6.58593	-20.9182839953347+103.277808593353i
1.08	174.356	4.30108	1.18513	-14.2572059587283-12.5016528753703i
1.17	149.154	4.6595	3.07905	48.9562622276871-5.50451823373057i
1.26	149.231	5.01792	6.82201	-108.725372656055-9.64380307093872i
1.35	168.087	5.37634	8.7605	-107.675909551541-89.7384277775643i
1.44	186.356	5.73477	2.13762	34.2019660000001
1.53	181.231	6.09319	8.7605	-107.67590955154+89.7384277775644i
1.62	154.644	6.45161	6.82201	-108.725372656055+9.64380307093894i
1.71	145.452	6.81004	3.07905	48.9562622276871+5.50451823373025i
1.8	168.413	7.16846	1.18513	-14.2572059587283+12.5016528753703i
1.89	137.779	7.52688	6.58593	-20.9182839953349-103.277808593354i
1.98	182.769	7.8853	2.69063	-38.6329370337183-18.9948666614969i
2.07	140.49	8.24373	5.86923	-33.9215928217115+87.5670593070673i
2.16	144.788	8.60215	7.78453	121.057678-29.2979719999998i
2.25	128.173	8.96057	8.1161	-76.6134701978379-104.849240916826i
2.34	147.038	9.319	8.11065	8.00070483740641+129.523501059703i
2.43	144.433	9.67742	6.86585	-74.3858962681804+80.8365854202074i
2.52	156.702	10.0358	0.958986	-6.49267004127179-13.9024031246295i
2.61	143.25	10.3943	6.27225	-98.6531999994021+18.4084958120079i
2.7	120.885	10.7527	5.68486	55.8192768523666+71.8159787921389i
2.79	139.221	11.1111	11.3697	-181.40314139368+13.650287118388i
B21
Time	Data	FFT Freq	FFT Mag	FFT Complex			Max
0	201.15	0	290.473	4647.574952			18.0155
0.09	175.05	0.358423	10.9616	125.220780344677+122.800407062072i
0.18	137.825	0.716846	10.7604	39.5924861407023+167.552484916663i
0.27	101.825	1.07527	6.99015	107.550322066411+30.6865463024838i
0.36	115.25	1.43369	18.0155	265.814110716842-111.489879537813i
0.45	126.05	1.79211	13.3451	207.231943960455+51.4455878819247i
0.54	129.75	2.15054	4.73943	31.7961543765925+68.8427962252129i
0.63	145.225	2.50896	12.2912	146.790457988239-130.870994117473i
0.72	128.9	2.86738	4.39761	62.049988+33.1750480000001i
0.81	155.375	3.22581	4.76162	-60.1836346972844+46.714325241072i
0.9	179.3	3.58423	8.66078	132.669498083544+40.0140566750225i
0.99	114.85	3.94265	7.15643	-95.8842642512522-62.586810400535i
1.08	134.3	4.30108	10.6962	-12.1141587168419+170.710072462187i
1.17	155.85	4.6595	3.19114	-44.3650017470338+25.2721862776111i
1.26	118.45	5.01792	4.96957	-15.558138600838-77.9762066335274i
1.35	150.625	5.37634	5.51196	53.6393963357892+70.0037646782039i
1.44	146.15	5.73477	6.20469	-99.2750239999996
1.53	121.5	6.09319	5.51196	53.6393963357888-70.0037646782039i
1.62	137.3	6.45161	4.96957	-15.558138600838+77.9762066335276i
1.71	178.35	6.81004	3.19114	-44.3650017470339-25.2721862776108i
1.8	117.975	7.16846	10.6962	-12.1141587168423-170.710072462187i
1.89	127.725	7.52688	7.15643	-95.8842642512522+62.5868104005355i
1.98	99.65	7.8853	8.66078	132.669498083544-40.0140566750227i
2.07	167	8.24373	4.76162	-60.1836346972847-46.7143252410716i
2.16	171.275	8.60215	4.39761	62.049988-33.1750480000001i
2.25	171.8	8.96057	12.2912	146.790457988239+130.870994117473i
2.34	169.15	9.319	4.73943	31.7961543765923-68.8427962252128i
2.43	147.025	9.67742	13.3451	207.231943960455-51.4455878819251i
2.52	153.1	10.0358	18.0155	265.814110716842+111.489879537813i
2.61	136.775	10.3943	6.99015	107.550322066411-30.686546302484i
2.7	134.625	10.7527	10.7604	39.5924861407019-167.552484916663i
2.79	198.4	11.1111	10.9616	125.220780344676-122.800407062072i
B22
Time	Data	FFT Freq	FFT Mag	FFT Complex			Max
0	111.625	0	509.039	8144.625			41.5234
0.09	270.625	0.358423	30.5756	-475.035284058324+116.905291729072i
0.18	291.375	0.716846	7.67032	11.8548947621804-122.151189561685i
0.27	221.5	1.07527	24.8503	-163.813856525096+362.291131618556i
0.36	168.875	1.43369	41.5234	-517.185794773342-417.028372646398i
0.45	372	1.79211	5.49064	-55.6750282555346-67.9556355827262i
0.54	165.75	2.15054	21.2316	-304.375888269213-150.849395790811i
0.63	217.625	2.50896	14.3175	-20.6377702303384-228.149229550002i
0.72	245.5	2.86738	33.7151	14.3749999999997-539.25i
0.81	322.375	3.22581	23.1599	-368.129698268381+42.3506979829647i
0.9	228.125	3.58423	34.1388	-519.366039052289+169.163690352375i
0.99	265.75	3.94265	28.8729	-432.195017356769-163.158833632815i
1.08	269	4.30108	34.4205	529.685794773341-150.7783726464i
1.17	270.375	4.6595	11.5208	-159.24041269274+92.8507767911187i
1.26	289.125	5.01792	38.9087	530.88703255932-325.138103418499i
1.35	116.125	5.37634	25.3872	-340.272932612817-221.831937515308i
1.44	363.5	5.73477	2.14844	-34.375
1.53	235.25	6.09319	25.3872	-340.272932612816+221.831937515309i
1.62	378.125	6.45161	38.9087	530.887032559322+325.138103418498i
1.71	367.875	6.81004	11.5208	-159.24041269274-92.8507767911191i
1.8	272.875	7.16846	34.4205	529.685794773342+150.778372646398i
1.89	351.125	7.52688	28.8729	-432.195017356768+163.158833632816i
1.98	195.625	7.8853	34.1388	-519.366039052289-169.163690352374i
2.07	152.375	8.24373	23.1599	-368.129698268381-42.3506979829644i
2.16	299.875	8.60215	33.7151	14.3750000000003+539.25i
2.25	244.25	8.96057	14.3175	-20.637770230338+228.149229550002i
2.34	179.125	9.319	21.2316	-304.375888269212+150.849395790812i
2.43	317.875	9.67742	5.49064	-55.6750282555342+67.9556355827257i
2.52	303.5	10.0358	41.5234	-517.185794773341+417.0283726464i
2.61	248.375	10.3943	24.8503	-163.813856525097-362.291131618556i
2.7	293.125	10.7527	7.67032	11.8548947621808+122.151189561685i
2.79	116	11.1111	30.5756	-475.035284058324-116.905291729072i
B23
Time	Data	FFT Freq	FFT Mag	FFT Complex			Max
0	243.663	0	456.364	7301.817198			25.944
0.09	286.837	0.358423	4.15469	37.5210628675298-54.8734750168108i
0.18	248.106	0.716846	6.3395	-66.5827469543612-76.5192075969462i
0.27	247.74	1.07527	16.7603	-110.793006783798-244.207589697976i
0.36	217.846	1.43369	8.363	62.3671731051872-118.384690550405i
0.45	266.75	1.79211	11.4712	45.5898311993105-177.786922183437i
0.54	186.721	2.15054	13.2242	-45.5305833953574-206.630127088537i
0.63	269.942	2.50896	8.56575	-83.6335699644227-108.57576955304i
0.72	231.692	2.86738	25.6518	393.221223-117.596037i
0.81	241.673	3.22581	14.8545	-232.216471952497-50.6329778624721i
0.9	173.413	3.58423	9.12535	106.286410877317-100.104011390797i
0.99	224.548	3.94265	15.6757	-250.781806969963-3.8317037279828i
1.08	238.587	4.30108	17.6137	175.286696894812-220.673142550406i
1.17	267.779	4.6595	9.76424	124.332922687329+94.5962381264164i
1.26	197.49	5.01792	6.93144	22.4421514724009-108.608695899207i
1.35	199.413	5.37634	25.944	48.05794291651-412.312785957304i
1.44	296.404	5.73477	2.76743	44.2788080000005
1.53	228.183	6.09319	25.944	48.0579429165114+412.312785957303i
1.62	146.394	6.45161	6.93144	22.4421514724013+108.608695899206i
1.71	251.087	6.81004	9.76424	124.332922687329-94.5962381264172i
1.8	243.404	7.16846	17.6137	175.286696894813+220.673142550405i
1.89	174.99	7.52688	15.6757	-250.781806969962+3.83170372798344i
1.98	251.894	7.8853	9.12535	106.286410877317+100.104011390797i
2.07	190.827	8.24373	14.8545	-232.216471952497+50.6329778624724i
2.16	304.221	8.60215	25.6518	393.221223+117.596037i
2.25	219.875	8.96057	8.56575	-83.6335699644226+108.57576955304i
2.34	226.471	9.319	13.2242	-45.5305833953568+206.630127088537i
2.43	234.317	9.67742	11.4712	45.5898311993111+177.786922183437i
2.52	257.317	10.0358	8.363	62.3671731051875+118.384690550406i
2.61	187.096	10.3943	16.7603	-110.793006783798+244.207589697977i
2.7	209.423	10.7527	6.3395	-66.5827469543608+76.5192075969466i
2.79	137.712	11.1111	4.15469	37.5210628675302+54.8734750168109i
C04
Time	Data	FFT Freq	FFT Mag	FFT Complex			Max
0	192.125	0	328.422	5254.75			22.7893
0.09	213.75	0.358423	22.7893	361.686603395697-46.2255345608933i
0.18	201.125	0.716846	3.56888	-56.580041416111-7.70367389073608i
0.27	189.75	1.07527	11.4049	115.875842157374-140.965174366823i
0.36	181.75	1.43369	14.0667	103.436336368202-199.890764646288i
0.45	164.375	1.79211	5.10696	81.6569852659978-2.97988971692056i
0.54	156.125	2.15054	6.28446	-45.4370077640192+89.6997564397925i
0.63	162	2.50896	2.76057	44.0325106888447+3.47053832657609i
0.72	154.75	2.86738	8.75169	2.74999999999992-140i
0.81	187.875	3.22581	15.5658	70.7617999699562+238.789162479838i
0.9	194.5	3.58423	12.4291	-197.89209555715-19.6546897851677i
0.99	127.625	3.94265	7.15448	53.5617327586058-101.167674068743i
1.08	172.75	4.30108	13.9554	-222.186336368203-22.1407646462878i
1.17	128.375	4.6595	10.4211	129.394292529729-105.159055373056i
1.26	177.5	5.01792	9.80846	142.40914473728+65.9418798843033i
1.35	112.25	5.37634	15.8351	-252.969766766203+14.0869929379602i
1.44	116.625	5.73477	14.5156	232.25
1.53	139.5	6.09319	15.8351	-252.969766766204-14.0869929379591i
1.62	189.625	6.45161	9.80846	142.40914473728-65.9418798843037i
1.71	67	6.81004	10.4211	129.394292529729+105.159055373056i
1.8	199.25	7.16846	13.9554	-222.186336368203+22.140764646288i
1.89	142.375	7.52688	7.15448	53.5617327586059+101.167674068743i
1.98	132	7.8853	12.4291	-197.89209555715+19.6546897851682i
2.07	148.375	8.24373	15.5658	70.7617999699552-238.789162479838i
2.16	193.375	8.60215	8.75169	2.75000000000008+140i
2.25	218.5	8.96057	2.76057	44.0325106888443-3.47053832657613i
2.34	144.375	9.319	6.28446	-45.4370077640193-89.6997564397925i
2.43	190.125	9.67742	5.10696	81.6569852659977+2.97988971692048i
2.52	162.5	10.0358	14.0667	103.436336368203+199.890764646288i
2.61	130.875	10.3943	11.4049	115.875842157374+140.965174366823i
2.7	175.125	10.7527	3.56888	-56.5800414161111+7.7036738907361i
2.79	188.5	11.1111	22.7893	361.686603395697+46.2255345608923i
C07
Time	Data	FFT Freq	FFT Mag	FFT Complex			Max
0	131.5	0	199.672	3194.75			21.9937
0.09	70.75	0.358423	5.7454	19.0788318877324+89.9246950807781i
0.18	122.5	0.716846	2.13555	29.4061406500709-17.4006525384682i
0.27	80.75	1.07527	5.08196	-75.0685411747306+31.2451647970681i
0.36	80.875	1.43369	2.2553	-35.3574945521653-7.20799961555358i
0.45	93.875	1.79211	21.9937	349.900229121903-37.4536219411162i
0.54	118.375	2.15054	8.24215	-111.371505351695-70.6204690889451i
0.63	119.375	2.50896	4.38556	67.2615207902007+19.989263543709i
0.72	96.875	2.86738	7.91275	37.2500000000001+121i
0.81	92.125	3.22581	5.03532	-36.7287800229909+71.7059003103693i
0.9	28	3.58423	1.82277	-29.0934837526353-2.03237397232093i
0.99	106.875	3.94265	14.85	159.460461408277+176.143345898386i
1.08	96.875	4.30108	2.24317	20.8574945521652-29.2079996155536i
1.17	118.75	4.6595	13.2769	32.7193043051629+209.895650133414i
1.26	117.25	5.01792	7.245	-57.4411515457402+100.687442578156i
1.35	91.75	5.37634	12.1745	166.376973684446-101.305150655718i
1.44	46.125	5.73477	3.82812	-61.25
1.53	126.375	6.09319	12.1745	166.376973684446+101.305150655718i
1.62	92.375	6.45161	7.245	-57.4411515457405-100.687442578156i
1.71	146.625	6.81004	13.2769	32.7193043051623-209.895650133413i
1.8	127.625	7.16846	2.24317	20.8574945521653+29.2079996155536i
1.89	69.5	7.52688	14.85	159.460461408277-176.143345898386i
1.98	82.125	7.8853	1.82277	-29.0934837526353+2.03237397232084i
2.07	89.375	8.24373	5.03532	-36.7287800229911-71.705900310369i
2.16	122.875	8.60215	7.91275	37.2499999999999-121i
2.25	84	8.96057	4.38556	67.2615207902005-19.9892635437091i
2.34	134	9.319	8.24215	-111.371505351695+70.6204690889452i
2.43	119.375	9.67742	21.9937	349.900229121903+37.4536219411153i
2.52	99.25	10.0358	2.2553	-35.3574945521652+7.20799961555364i
2.61	98.125	10.3943	5.08196	-75.0685411747306-31.2451647970676i
2.7	70.125	10.7527	2.13555	29.4061406500709+17.4006525384681i
2.79	120.375	11.1111	5.7454	19.0788318877323-89.9246950807781i
C09
Time	Data	FFT Freq	FFT Mag	FFT Complex			Max
0	193.75	0	225.625	3610			34.4057
0.09	133.75	0.358423	12.8672	-12.8103284570247+205.476505892885i
0.18	114.5	0.716846	13.2468	-12.3614763100027+211.587884732804i
0.27	6.75	1.07527	7.58251	112.295123011857+45.9170835113513i
0.36	48.125	1.43369	34.4057	546.528372646399+65.9363363682023i
0.45	77.25	1.79211	16.5371	253.586293575713-75.5235655297005i
0.54	72.375	2.15054	3.73082	-27.5106243086614-52.9758589616377i
0.63	178.375	2.50896	19.814	198.849461296138-246.907341746726i
0.72	120	2.86738	6.52998	-9.99999999999994+104i
0.81	85.75	3.22581	12.5758	187.425106692192+73.2007915935802i
0.9	163.5	3.58423	8.47201	-133.218190587064-25.0458173011917i
0.99	64.25	3.94265	14.3828	-180.055797852635-143.308398634032i
1.08	80.625	4.30108	16.2848	-21.2783726463984+259.686336368203i
1.17	106.5	4.6595	15.5032	221.77310065972+111.11365407147i
1.26	133.25	5.01792	7.5986	-87.9097087942723-83.9820736067499i
1.35	170.375	5.37634	11.613	123.93704107404-138.433957102357i
1.44	80.625	5.73477	16.9688	271.5
1.53	100	6.09319	11.613	123.93704107404+138.433957102357i
1.62	135.25	6.45161	7.5986	-87.9097087942722+83.9820736067499i
1.71	108.875	6.81004	15.5032	221.77310065972-111.113654071471i
1.8	87.125	7.16846	16.2848	-21.2783726463991-259.686336368202i
1.89	87.125	7.52688	14.3828	-180.055797852635+143.308398634033i
1.98	118.25	7.8853	8.47201	-133.218190587063+25.0458173011919i
2.07	111.375	8.24373	12.5758	187.425106692192-73.2007915935806i
2.16	219.625	8.60215	6.52998	-10.0000000000001-104i
2.25	114.625	8.96057	19.814	198.849461296138+246.907341746726i
2.34	122.875	9.319	3.73082	-27.5106243086614+52.9758589616376i
2.43	105.5	9.67742	16.5371	253.586293575713+75.5235655297001i
2.52	135.5	10.0358	34.4057	546.528372646399-65.936336368203i
2.61	77.625	10.3943	7.58251	112.295123011857-45.917083511351i
2.7	115.375	10.7527	13.2468	-12.3614763100031-211.587884732804i
2.79	141.125	11.1111	12.8672	-12.810328457025-205.476505892885i
C11
Time	Data	FFT Freq	FFT Mag	FFT Complex			Max
0	133.875	0	174.156	2786.5			29.6153
0.09	129.375	0.358423	13.5483	200.959238753239+81.2772066633815i
0.18	127	0.716846	20.9166	302.781601061825-142.56282082038i
0.27	109.75	1.07527	28.7855	-11.3172120441727+460.428388347107i
0.36	17.25	1.43369	29.6153	193.066202090034-432.728891488805i
0.45	78.375	1.79211	7.48925	64.6225743688889-100.909237173221i
0.54	63.25	2.15054	4.9039	73.8477685363347+26.5114572083753i
0.63	125.375	2.50896	10.8592	-82.3105365104646-153.013688817358i
0.72	56.375	2.86738	4.2993	-49.875+47.375i
0.81	109.625	3.22581	7.85066	-48.7195450886492+115.777375472804i
0.9	138	3.58423	9.86	128.26440682561+91.850291973207i
0.99	19.75	3.94265	10.6775	60.896600712669-159.618661724165i
1.08	54.875	4.30108	16.954	23.1837979099662+270.271108511195i
1.17	10.5	4.6595	12.2442	140.734111825687+136.284368229506i
1.26	8.375	5.01792	12.1944	-43.3937764237702-190.223986055548i
1.35	100.5	5.37634	5.10611	-80.865232017196+11.6336753868881i
1.44	103.375	5.73477	15.3906	-246.25
1.53	123.25	6.09319	5.10611	-80.8652320171962-11.6336753868877i
1.62	132.5	6.45161	12.1944	-43.3937764237698+190.223986055548i
1.71	152	6.81004	12.2442	140.734111825686-136.284368229507i
1.8	94.125	7.16846	16.954	23.1837979099657-270.271108511195i
1.89	97.125	7.52688	10.6775	60.8966007126696+159.618661724165i
1.98	10.375	7.8853	9.86	128.26440682561-91.8502919732071i
2.07	35.625	8.24373	7.85066	-48.7195450886494-115.777375472803i
2.16	65.5	8.60215	4.2993	-49.875-47.375i
2.25	63.75	8.96057	10.8592	-82.3105365104643+153.013688817358i
2.34	108.25	9.319	4.9039	73.8477685363344-26.5114572083752i
2.43	108.125	9.67742	7.48925	64.622574368889+100.909237173221i
2.52	84.75	10.0358	29.6153	193.066202090034+432.728891488805i
2.61	122.5	10.3943	28.7855	-11.3172120441743-460.428388347106i
2.7	72.25	10.7527	20.9166	302.781601061825+142.56282082038i
2.79	130.75	11.1111	13.5483	200.959238753239-81.2772066633824i
C12
Time	Data	FFT Freq	FFT Mag	FFT Complex			Max
0	150.208	0	287.655	4602.486298			34.7822
0.09	135.792	0.358423	15.3218	183.795418653483+162.225630252735i
0.18	120.597	0.716846	28.9844	161.856712026913+434.587749239381i
0.27	123.681	1.07527	20.6651	-322.162202864324-74.4001458496471i
0.36	87.3333	1.43369	21.0624	332.201276855751+56.6562307052488i
0.45	215.861	1.79211	4.69686	10.5992370971133+74.3985201605174i
0.54	42.3889	2.15054	12.4697	198.759353076253+17.3536078482031i
0.63	153.694	2.50896	18.0969	103.609339646278+270.379269821925i
0.72	191.444	2.86738	22.3743	73.3055120000002+350.402648i
0.81	75.8889	3.22581	16.9252	-249.997661675717-104.092115951658i
0.9	106.764	3.58423	23.4829	-345.965255253716-146.553923976099i
0.99	161.75	3.94265	26.3864	-226.289886319797+356.414099556049i
1.08	118.153	4.30108	3.54902	56.4098671442493-6.51051729475105i
1.17	140.278	4.6595	10.49	153.882960522388-67.0100315536543i
1.26	145.375	5.01792	34.7822	-140.92864184945-538.375326584922i
1.35	211.875	5.37634	23.608	374.117970940576-52.0933886203861i
1.44	146.764	5.73477	32.638	-522.208282
1.53	241.556	6.09319	23.608	374.117970940577+52.0933886203852i
1.62	31.7361	6.45161	34.7822	-140.928641849449+538.375326584922i
1.71	168.986	6.81004	10.49	153.882960522389+67.010031553654i
1.8	27.1389	7.16846	3.54902	56.4098671442492+6.51051729475135i
1.89	94.9167	7.52688	26.3864	-226.289886319797-356.414099556048i
1.98	96.0139	7.8853	23.4829	-345.965255253716+146.5539239761i
2.07	198.069	8.24373	16.9252	-249.997661675717+104.092115951659i
2.16	137.097	8.60215	22.3743	73.3055119999998-350.402648i
2.25	139.639	8.96057	18.0969	103.609339646277-270.379269821925i
2.34	216.819	9.319	12.4697	198.759353076252-17.3536078482035i
2.43	216.153	9.67742	4.69686	10.5992370971131-74.3985201605176i
2.52	198.583	10.0358	21.0624	332.20127685575-56.656230705249i
2.61	62.0417	10.3943	20.6651	-322.162202864324+74.4001458496477i
2.7	223.722	10.7527	28.9844	161.856712026912-434.587749239381i
2.79	222.167	11.1111	15.3218	183.795418653482-162.225630252736i
C16
Time	Data	FFT Freq	FFT Mag	FFT Complex			Max
0	186.375	0	345.768	5532.291656			18.5129
0.09	160.917	0.358423	10.5354	146.244152529938+83.8282615976607i
0.18	149.375	0.716846	5.80899	77.5625412533847+51.2115635910008i
0.27	197.792	1.07527	8.99773	-101.589399970807-102.005643804632i
0.36	193.292	1.43369	3.27219	21.8172294712097+47.5926219751611i
0.45	195.583	1.79211	11.0646	4.83989479588317+176.966977968574i
0.54	151.333	2.15054	18.5129	143.10486742943+259.343896464326i
0.63	198.083	2.50896	6.79189	-80.8488766320035+72.6131683405413i
0.72	98.8333	2.86738	16.1046	-215.124969+141.833313i
0.81	151.042	3.22581	0.257127	-1.02888056799686+3.98329440964807i
0.9	189.042	3.58423	10.8127	-22.8062438465349-171.493847313701i
0.99	176.083	3.94265	16.6365	-92.6200035118013-249.551151902963i
1.08	142.625	4.30108	5.19201	71.43252652879-42.4073160248388i
1.17	158.667	4.6595	7.25922	109.885339456184-37.6223463339624i
1.26	181	5.01792	14.0204	218.80558316372-49.4594321870262i
1.35	183.958	5.37634	7.49561	-37.5487300993965-113.900184991025i
1.44	192.958	5.73477	3.28386	-52.5417179999999
1.53	146.958	6.09319	7.49561	-37.5487300993963+113.900184991025i
1.62	177.333	6.45161	14.0204	218.80558316372+49.4594321870258i
1.71	151	6.81004	7.25922	109.885339456185+37.6223463339619i
1.8	151.917	7.16846	5.19201	71.43252652879+42.4073160248388i
1.89	170.5	7.52688	16.6365	-92.6200035118006+249.551151902963i
1.98	166.75	7.8853	10.8127	-22.8062438465345+171.493847313702i
2.07	162.917	8.24373	0.257127	-1.02888056799683-3.9832944096479i
2.16	176.333	8.60215	16.1046	-215.124969-141.833313i
2.25	194.042	8.96057	6.79189	-80.8488766320039-72.613168340541i
2.34	200.5	9.319	18.5129	143.10486742943-259.343896464326i
2.43	216.542	9.67742	11.0646	4.83989479588281-176.966977968574i
2.52	120.042	10.0358	3.27219	21.8172294712097-47.5926219751611i
2.61	147.583	10.3943	8.99773	-101.589399970807+102.005643804632i
2.7	262.167	10.7527	5.80899	77.5625412533845-51.2115635910009i
2.79	180.75	11.1111	10.5354	146.244152529937-83.8282615976612i
C20
Time	Data	FFT Freq	FFT Mag	FFT Complex			Max
0	275.062	0	532.254	8516.0625			14.7649
0.09	288.25	0.358423	9.16532	39.4343174575622-141.243561449491i
0.18	236.188	0.716846	9.63266	150.477126104922-33.3223951453085i
0.27	256.25	1.07527	13.9109	-97.5762681324404+200.045002910708i
0.36	305.375	1.43369	7.02844	-112.290699429436+6.07865033333794i
0.45	271.062	1.79211	1.44031	19.0464206501509-12.9733354825807i
0.54	284.375	2.15054	11.1695	174.629723739034-37.980446813505i
0.63	297.75	2.50896	9.72783	122.884323570481+95.5243352301116i
0.72	231.312	2.86738	6.89272	-109.25-15.0625i
0.81	279.5	3.22581	4.7794	68.1572175109518-34.6744321095506i
0.9	281.812	3.58423	6.81481	17.5337501751319-107.617901627456i
0.99	242.562	3.94265	14.7649	77.3851466453948-223.204886675152i
1.08	278.25	4.30108	9.4025	-150.209300570564+8.32865033333798i
1.17	252.875	4.6595	11.8006	52.4347623664475+181.382300585379i
1.26	257.562	5.01792	10.4691	-130.140600019088-105.45984995926i
1.35	293.75	5.37634	8.97067	131.234079931452+58.1265200780898i
1.44	223.438	5.73477	13.8477	-221.5625
1.53	325.188	6.09319	8.97067	131.234079931452-58.1265200780899i
1.62	268.438	6.45161	10.4691	-130.140600019088+105.45984995926i
1.71	287.688	6.81004	11.8006	52.434762366447-181.382300585379i
1.8	231.875	7.16846	9.4025	-150.209300570564-8.32865033333794i
1.89	288.625	7.52688	14.7649	77.3851466453956+223.204886675152i
1.98	250.062	7.8853	6.81481	17.533750175132+107.617901627456i
2.07	234.625	8.24373	4.7794	68.1572175109519+34.6744321095506i
2.16	214.062	8.60215	6.89272	-109.25+15.0625i
2.25	207.188	8.96057	9.72783	122.884323570481-95.5243352301116i
2.34	278.25	9.319	11.1695	174.629723739034+37.9804468135048i
2.43	292.688	9.67742	1.44031	19.0464206501512+12.9733354825806i
2.52	259.625	10.0358	7.02844	-112.290699429436-6.07865033333798i
2.61	279.25	10.3943	13.9109	-97.5762681324411-200.045002910707i
2.7	271.562	10.7527	9.63266	150.477126104922+33.3223951453083i
2.79	271.562	11.1111	9.16532	39.4343174575626+141.243561449491i
C21
Time	Data	FFT Freq	FFT Mag	FFT Complex			Max
0	71.875	0	87.2891	1396.625			23.9698
0.09	7.25	0.358423	20.6364	-105.651727503083+312.822805885231i
0.18	11.5	0.716846	23.9698	193.615732901644+331.055706677399i
0.27	27	1.07527	4.77451	-65.1353762509434-39.9142535055712i
0.36	1.875	1.43369	8.84513	-24.3034540450585+139.419678887548i
0.45	4.75	1.79211	8.03804	10.4526590654643-128.183116173876i
0.54	20.5	2.15054	14.9092	199.68901320969+130.495442752122i
0.63	4.25	2.50896	8.9405	-89.4069942882473+111.665313802717i
0.72	13	2.86738	6.27713	-96.875-26.5i
0.81	1	3.22581	8.1274	108.703866556558+71.368305370609i
0.9	30.25	3.58423	8.13112	86.6623846880661-97.0314057306746i
0.99	61	3.94265	8.69736	26.1797547038535+136.67297659574i
1.08	12.375	4.30108	12.6911	190.303454045058-70.8303211124526i
1.17	71.5	4.6595	3.22489	-51.0785129703256+7.30549392240437i
1.26	105	5.01792	4.84623	77.5328692006008+1.02885819460315i
1.35	54.125	5.37634	6.27769	32.9363306867236+94.8894521114824i
1.44	88.5	5.73477	5.24219	-83.875
1.53	62.625	6.09319	6.27769	32.9363306867232-94.8894521114824i
1.62	5.75	6.45161	4.84623	77.5328692006007-1.02885819460303i
1.71	30.875	6.81004	3.22489	-51.0785129703257-7.30549392240414i
1.8	34.5	7.16846	12.6911	190.303454045059+70.8303211124524i
1.89	86.875	7.52688	8.69736	26.1797547038532-136.67297659574i
1.98	52	7.8853	8.13112	86.6623846880662+97.0314057306749i
2.07	33.5	8.24373	8.1274	108.703866556558-71.3683053706094i
2.16	8	8.60215	6.27713	-96.875+26.5i
2.25	70.75	8.96057	8.9405	-89.4069942882475-111.665313802717i
2.34	88.25	9.319	14.9092	199.689013209689-130.495442752122i
2.43	85.375	9.67742	8.03804	10.4526590654648+128.183116173876i
2.52	49.625	10.0358	8.84513	-24.3034540450587-139.419678887547i
2.61	78.625	10.3943	4.77451	-65.1353762509432+39.9142535055713i
2.7	63.375	10.7527	23.9698	193.615732901643-331.0557066774i
2.79	60.75	11.1111	20.6364	-105.651727503083-312.82280588523i
C22
Time	Data	FFT Freq	FFT Mag	FFT Complex			Max
0	171.214	0	338.201	5411.214234			14.3438
0.09	189.339	0.358423	9.03755	-143.912255128269+14.094617657706i
0.18	152.786	0.716846	11.1207	159.632606234835-78.5921328809045i
0.27	172.518	1.07527	7.95655	69.0708767354876+106.937942653851i
0.36	126.411	1.43369	2.68599	19.8806688250713+38.1010298394935i
0.45	155.286	1.79211	13.8887	218.591437412418-39.9896713665142i
0.54	178.821	2.15054	5.41282	-86.0041005666231+10.1857253670756i
0.63	186.696	2.50896	6.89637	-70.44841142871-84.9257029437745i
0.72	155.554	2.86738	2.9757	16.9285569999999-44.5000309999998i
0.81	171.25	3.22581	11.9213	137.330241982701+132.373149550645i
0.9	129.821	3.58423	5.68446	-56.1418450148819+71.5558791050771i
0.99	189.125	3.94265	4.66611	24.6382922470129+70.4751424906345i
1.08	147.411	4.30108	7.03303	-80.0234968250713-79.1132641605066i
1.17	193.893	4.6595	7.83921	-89.8685208967824-87.4967956866608i
1.26	186.893	5.01792	1.64579	-23.9866606533303-10.8648031429027i
1.35	184.518	5.37634	9.28287	52.8842270761418-138.791970045534i
1.44	146.429	5.73477	14.3438	-229.500059999999
1.53	195.839	6.09319	9.28287	52.8842270761422+138.791970045534i
1.62	190.268	6.45161	1.64579	-23.9866606533303+10.8648031429029i
1.71	195.732	6.81004	7.83921	-89.8685208967823+87.4967956866613i
1.8	207.875	7.16846	7.03303	-80.0234968250712+79.1132641605066i
1.89	192.375	7.52688	4.66611	24.6382922470127-70.4751424906344i
1.98	144.429	7.8853	5.68446	-56.1418450148822-71.555879105077i
2.07	140.554	8.24373	11.9213	137.330241982701-132.373149550646i
2.16	163.714	8.60215	2.9757	16.928557+44.5000309999998i
2.25	184.696	8.96057	6.89637	-70.4484114287099+84.9257029437748i
2.34	141.304	9.319	5.41282	-86.0041005666233-10.1857253670755i
2.43	126.179	9.67742	13.8887	218.591437412419+39.9896713665136i
2.52	185.286	10.0358	2.68599	19.8806688250712-38.1010298394935i
2.61	149.75	10.3943	7.95655	69.0708767354874-106.937942653851i
2.7	162.643	10.7527	11.1207	159.632606234836+78.592132880904i
2.79	192.607	11.1111	9.03755	-143.912255128269-14.0946176577056i
C23
Time	Data	FFT Freq	FFT Mag	FFT Complex			Max
0	225.545	0	288.546	4616.738648			34.7455
0.09	185.466	0.358423	19.1971	290.32953079005-100.259099934059i
0.18	137.489	0.716846	13.0463	187.972245227168+90.7687914894296i
0.27	171.25	1.07527	22.2527	266.322798041608+236.301898008365i
0.36	93.3523	1.43369	14.223	226.711806702134+19.7179767505828i
0.45	98.2727	1.79211	10.9965	60.8573727442513-165.083985640258i
0.54	161.705	2.15054	12.9759	205.73148013778-27.8935563885008i
0.63	141.716	2.50896	11.0752	-81.924191842644+157.128669015987i
0.72	230.841	2.86738	8.05623	-7.29550099999999+128.693085i
0.81	74.9091	3.22581	7.28309	12.8903401757491+115.81421828552i
0.9	217.33	3.58423	21.1623	228.867123638013-249.534620808032i
0.99	131.818	3.94265	17.0155	-32.9481339688209+270.246260616901i
1.08	107.477	4.30108	12.0083	192.015365297866+6.71803475058296i
1.17	142.989	4.6595	13.0326	33.6643027379519-205.786411192299i
1.26	125.25	5.01792	16.0905	-170.116501002961-193.235796930101i
1.35	107.261	5.37634	34.7455	34.9898693218567+554.82601387765i
1.44	152.523	5.73477	18.4638	-295.42035
1.53	183.375	6.09319	34.7455	34.9898693218552-554.82601387765i
1.62	50.3523	6.45161	16.0905	-170.116501002961+193.235796930102i
[truncated: 4,807 more rows]

## Sheet: Unsuccessful wells
	1	2	3	4	5	6	7	8	9	10	11	12	13	14	15	16	17	18	19	20	21	22	23	24
[truncated: 16 more rows]
