# Supplementary material for: High-Content Screening in Zebrafish Embryos Identifies Butafenacil as a Potent Inducer of Anemia
Source: PLoS One. 2014 Aug 4;9(8):e104190. doi: 10.1371/journal.pone.0104190 (PMC4121296; doi:10.1371/journal.pone.0104190)
Supplement: Dataset S1 — Microsoft Excel spreadsheets containing raw data for all chemical screening assays. (ZIP) [file pone.0104190.s036.zip › Dataset S1/30- Oxyfluorfen/Oxyfluorfen_Heart_Rate.xlsx]

## Sheet: DESCRIPTION
ToxCast Screen - Heart Rate
Oxfluoren
Data was collected using the Heart Rate Journal in MetaXpress
Imaged 74 hpf fli1 larvae using ImageXpress
Incubated larvae in 100 mg/l MS-222 for 30 min
Centrifuged plate for 2 min at 200 rpm
Imaging parameters:
*live stream acquisition
*32 frames; 0.09 sec interval
*FITC
*2X magnification; 1 site/well
Had the doors off of the imager and the fan on to stablize temperature
Test Initation Date: 10/252013
Imaging Date: 10/28/13
Start Imaging Temperature: 26°C
End Imaging Temperature: 27°C
Total Imaging Duration: 2:18
W.O. = Wrong Orientation
U.H. = Unhatched
Malf. = Malformed
N.A. = Not Analyzed (did not meet analysis criteria)

## Sheet: ALL DATA
Measurement	Average (Show Region Statistics)
	1	2	3	4	5	6	7	8	9	10	11	12	13	14	15	16	17	18	19	20	21	22	23	24	25	26	27	28	29	30	31	32		# Peaks	Heart Rate
A01	200.581	209.261	203.326	200.382	201.997	208.222	202.778	198.635	207.455	206.236	201.663	198.699	207.295	203.472	199.629	202.486	206.354	201.452	197.86	207.376	202.846	199.298	201.713	206.949	201.295	196.27	203.171	202.767	199.449	200.483	207.904	200.581		9	193.548
A02	123.258	122.685	122.307	119.857	122.227	123.758	120.443	122.471	123.88	121.612	120.034	122.688	123.219	119.688	122.464	123.263	120.555	121.909	123.346	122.031	120.37	122.997	122.484	119.995	122.755	123.312	120.031	122.383	123.49	120.461	121.333	123.258		8	172.043
A03	212.171	215.986	214.733	215.632	215.581	215.761	214.683	214.466	214.351	215.202	214.899	213.941	214	214.18	214.449	214.657	214.742	214.048	213.441	212.612	213.758	213.494	212.452	211.129	213.421	212.528	213.545	212.132	214.32	214.177	214.494	212.171		10	215.054
A04	126.531	145.399	128.402	125.382	135.152	139.396	126.831	125.169	144.798	131.334	127.348	131.419	143.404	127.093	125.556	141.91	133.424	126.685	128.919	143.781	127.958	125.669	138.042	135.205	126.674	126.789	144.77	128.486	125.626	138.076	136.247	126.531		9	193.548
A05	234.396	247.503	197.261	187.07	237.52	236.649	191.556	194.11	246.702	224.565	185.91	205.191	252.317	209.556	184.177	220.685	247.646	198.014	186.34	238.244	233.444	188.61	195.601	248.003	215.73	183.876	214.963	247.91	199.087	187.733	236.702	234.396		9	193.548
A06	166.899	171.419	155.278	174.888	174.213	166.722	160	175.975	173.975	162.935	165.857	175.388	170.244	155.663	174.233	173.081	168.441	156.494	176.067	174.233	165.994	160.463	175.388	171.699	161.16	167.483	176.194	170.952	156.287	176.267	175.183	166.899		9	193.548
A07	121.334	112.376	101.643	112.865	121.27	103.379	104.042	124.101	109.91	101.837	117.421	118.433	102.93	108.584	123.683	105.562	102.683	122.711	112.486	102.143	114.562	120.003	103.056	106.236	124.213	107.461	102.219	120.329	114.924	102.25	112.646	121.334		8	172.043
A08	200.584	202.764	204.087	204.188	206.924	205.506	204.284	202.643	202.43	203.053	201.674	201.618	200.289	201.5	201.871	203.542	204.343	203.511	201.674	202.669	201.601	202.927	204.14	206.084	204.497	201.199	201.787	202.601	200.778	200.89	200.848	200.584		7	150.538
A09	133.792	133.003	135.455	140.514	134.579	134.022	138.303	137.413	133.188	136.865	140.09	133.59	135.404	140.183	134.579	133.699	138.778	137.584	133.511	138.028	139.421	133.096	136.312	140.323	133.702	134.385	139.461	135.028	133.275	138.548	138.034	133.792		9	193.548
A10	123.433	123.289	122.607	122.966	124.048	123.079	123.022	122.888	123.989	123.39	123.652	123.076	123.972	123.048	123.913	123.764	123.438	122.781	123.079	123.461	123.135	123.048	123.202	123.463	122.73	122.806	123.404	123.048	122.958	123.042	123.736	123.433		9	193.548
A11	145.609	143.515	142.613	143.676	144.79	141.542	143.387	145.752	142.985	142.471	144.693	144.21	140.727	141.813	144.973	142.651	142.613	145.54	144.258	142.26	143.267	145.702	143.132	142.67	145.996	142.849	141.729	144.351	144.179	142.412	143.193	145.609		8	172.043
A12	181.643	183.351	183.643	183.705	183.643	184.494	182.848	183.36	184.014	182.48	181.98	183.407	183.334	182.455	182.778	183.188	182.329	182.888	182.862	182.719	182.548	182.534	181.902	181.831	182.952	182.07	182.854	183.199	180.972	181.772	182.994	181.643		9	193.548
A13	278.284	295.222	276.124	263.716	294.104	272.992	258.166	287.034	277.11	260.194	291.107	279.565	258.913	286.348	279.848	258.483	281.593	276.346	258.301	282.753	279.669	259.899	279.475	278.921	258.837	282.225	279.837	257.75	285.317	282.787	258.16	278.284		10	215.054
A14	323.531	331.924	324.626	320.921	327.691	327.747	320.919	320.649	330.402	320.997	318.615	328.601	326.413	319.815	323.98	331.334	321.624	321.435	329.837	322.343	318.685	323.834	325.907	318.171	318.848	327.876	320.143	317.919	328.239	323.022	317.174	324.309		9	193.548
A15	186.885	211.677	211.343	203.157	181.624	220.301	209.303	183.065	211.421	211.975	202.289	185.25	219.11	208.419	183.208	213.82	211.992	201.739	187.652	217.433	208.034	180.975	213.879	208.626	193.478	195.376	214.115	207.225	179.014	217.326	208.121	186.885		9	193.548
A16	220.362	219.938	218.067	213.416	222.374	221.219	212.955	221.677	219.289	213.424	219.202	219.978	214.744	218.809	220.211	217.205	212.247	224.247	220.199	212.36	223.983	221.132	212.983	224.208	221.761	216.635	218.517	220.483	216.11	215.233	219.213	215.346		9	193.548
A17																																		0	0
A18	139.764	140.312	140.663	141.607	140.573	141.062	141.744	141.256	140.812	141.062	141.242	139.778	140.573	141.348	141.919	143.093	144.242	141.84	140.053	141.037	140.846	140.334	140.306	140.57	139.966	140.834	141.374	141.022	140.287	140.868	141.079	139.764		8	172.043
A19																																		0	0
A20	130.461	132.896	130.469	123.483	133.031	132.236	122.258	133.972	133.163	124.511	131.18	133.008	128.43	126.744	133.222	132.278	123.228	133.382	132.278	122.166	133.831	132.969	122.924	132.135	132.261	125.615	130.129	133.66	128.531	126.817	133.183	130.461		10	215.054
A21																																		0	0
A22	216.663	195.333	240.672	190.17	180.078	233.495	208.811	174.726	218.049	224	176.289	197.65	237.311	187.665	180.34	235.092	202.267	174.085	221.842	220.005	175.216	204.143	232.568	181.129	186.544	239.012	196.019	176.881	228.473	211.886	173.968	216.663		9	193.548
A23																																		0	0
A24																																		0	0
B01	263.174	267.463	259.124	248.559	255.267	268.947	255.301	249.494	260.031	264.287	249.407	248.705	265.337	263.421	247.289	252.154	267.303	255.986	246.983	258.247	262.888	250.848	245.503	262.051	260.242	245.5	252.525	266.382	253.52	245.205	259.475	263.174		8	172.043
B02	173.292	168.208	171.014	176.756	174.362	166.416	176.115	174.424	168.261	172.469	178.615	174.317	167.362	178.287	177.699	166.699	173.775	175.331	169.958	168.795	176.331	173.511	165.211	175.753	175.197	167.287	171.593	175.834	171.705	166.848	175.969	173.292		9	193.548
B03	127.787	128.508	116.815	124.087	128.831	121.677	120.57	128.983	126.449	116.632	126.694	128.775	117.435	124.166	129.346	121.75	121.34	128.795	126.191	117.688	127.646	128.253	116.826	126.121	129.368	119.86	122.41	129.228	123.893	118.98	127.966	127.787		10	215.054
B04	115.865	115.208	116.284	115.508	115.177	116.534	116.188	115.632	115.225	116.39	115.73	115.376	116.048	116.135	115.736	115.438	116.567	116.073	115.466	116.32	116.331	115.941	115.579	116.511	115.621	115.32	116.461	116.43	115.57	115.626	116.43	115.865		9	193.548
B05	114.579	114.469	113.868	113.087	114.963	115.239	117.025	114.694	116.301	114.444	113.441	113.899	115.205	114.407	114.472	115.301	114.73	114.497	113.337	115.452	114.188	114.11	114.61	115.683	114.997	113.112	115.36	114.503	113.685	113.626	115.388	114.579		8	172.043
B06	135.798	135.008	134.537	129	129.972	135.39	132.006	129.756	132.435	137.385	129.983	129.287	134.028	135.626	130.034	130.517	135.68	132.362	128.694	130.02	135.559	129.511	128.677	132.478	132.778	128.298	130.801	137.303	131.343	129.365	132.256	135.798		7	150.538
B07																																		0	0
B08	219.278	218.823	224.497	224.941	214.309	219.382	225.865	218.357	217.205	224.118	225.385	215.36	219.958	225.719	216.424	216.624	219.298	218.503	214.868	217.846	224.11	217.284	216.334	222.348	220.236	214.705	222.916	223.522	212.362	214.466	221.126	219.278		9	193.548
B09																																		0	0
B10	197.5	221.079	204.702	198.073	211.003	210.632	200.643	199.362	217.947	204.275	198.154	212.284	210.685	200.205	201.112	219.23	204.938	198.213	212.975	208.258	198.68	199.565	215.761	201.618	197.216	212.303	205.784	196.879	205.565	210.837	199.798	197.5		9	193.548
B11	201.236	193.935	203.879	200.149	189.834	199.056	204.228	192.567	192	203.317	199.236	190.492	197.478	202.601	195.067	190.581	201.753	200.902	189.989	195.163	203.862	194.975	187.829	199.868	201.216	190.121	193.82	203.43	197.711	190.194	200.037	201.236		8	172.043
B12																																		0	0
B13	134.68	134.216	136.758	135.846	133.89	134.337	137.264	135.149	134.157	134.006	136.52	134.938	134.037	135.444	136.919	134.006	134.093	135.64	135.149	134.938	134.404	137.211	135.25	134.652	135.087	137.722	135.037	134.621	136.447	136.652	134.708	134.68		8	172.043
B14	179.225	178.031	223.107	202.736	181.143	198.435	222.115	187.472	179.492	228.966	197.006	180.008	209.27	213.017	182.902	185.264	227.728	189.166	177.941	223.508	199.966	180.506	203.84	216.076	185.053	181.57	227.267	191.626	177.809	218.463	201.963	179.225		9	193.548
B15	136.267	146.244	138.157	136.98	151.031	146.978	138.154	137.087	149.545	148.028	138.199	137.132	149.559	146.761	137.716	136.837	148.374	147.435	138.303	136.744	148	148.051	137.213	136.607	147.037	148.955	138.654	137.205	149.503	147.419	137.688	136.267		8	172.043
B16	126.871	125.98	126.028	126.463	126.579	126.028	126.32	127.677	126.25	126.975	126.742	126.59	125.955	126.191	126.944	126.011	127.011	126.551	126.494	126.669	126.374	127.129	126.258	126.632	126.902	126.68	126.39	126.522	126.315	126.463	126.635	126.663		9	193.548
B17																																		0	0
B18	106.747	106.317	106.624	107.711	107.25	106.354	107.938	107.91	106.23	107.185	108.233	106.458	106.868	108.551	107.331	106.815	108.222	107.626	106.362	107.728	108.295	106.34	107.466	108.376	106.486	107.11	107.958	106.57	106.86	107.91	107.247	106.747		9	193.548
B19	121.815	119.809	130.944	135.051	121.584	120.806	141.244	124.334	119.61	135.219	131.396	120.938	123.949	138.896	122.567	118.975	139.503	126.559	119.955	131.205	134.138	120.933	121.242	140.09	123.427	118.556	137.514	128.365	120.719	126.463	136.927	121.815		9	193.548
B20	224.037	216.994	224.494	229.199	222.798	212.666	234.494	224.306	209.489	235.292	223.433	212.89	231.787	224.548	217.868	222.463	226.284	219.598	211.728	230.331	221.876	206.73	233.157	222.587	208.438	232.101	220.551	208.758	229.559	222.067	213.41	225.039		9	193.548
B21	110.205	110.59	111.89	110.051	109.051	112.084	111.11	109.823	110.396	112.228	110.376	109.298	112.407	111.522	110.154	110.624	112.646	110.562	109.171	112.573	111.61	110.121	110.331	112.346	110.576	109.216	112.143	111.242	109.865	110.5	112.48	110.205		9	193.548
B22	109.132	111.705	113.562	119.424	116.565	109.949	119.236	119.924	108.725	117.36	120.129	111.725	114.07	119.292	115.396	110.669	119.32	118.896	108.508	118.011	119.963	110.514	115.635	119.989	113.711	112.43	119.556	117.242	109.983	118.994	120.152	109.132		9	193.548
B23																																		0	0
B24																																		0	0
C01	148.056	148.562	148.435	147.351	148.225	148.317	147.764	147.522	148.61	148.427	147.671	147.989	148.169	147.848	147.382	148.236	148.579	147.295	147.98	148.216	147.919	147.135	148.671	148.652	147.037	147.86	148.43	147.562	147.862	148.871	147.781	147.093		9	193.548
C02	108.43	107.815	108.449	108.256	108.306	108.416	108.947	108.284	108.295	108.935	108.562	108.419	108.809	108.975	108.565	108.534	109.157	108.528	108.374	108.744	108.77	108.683	108.413	109.219	108.677	108.604	109.228	108.393	108.722	108.77	108.907	108.43		9	193.548
C03	109.916	109.216	107.716	108.101	109.646	109.775	106.208	110.081	109.722	107.112	109.289	109.89	108.584	107.649	109.969	109.697	106.472	110.346	109.68	107.14	109.419	109.618	108.222	108.051	109.994	109.452	106.789	110.11	109.815	106.711	110.037	109.916		9	193.548
C04																																		0	0
C05	167.483	169.14	178.129	171.958	165.337	171.334	178.194	171.317	164.961	173.152	177.247	170.916	163.447	174.902	175.809	170.913	162.301	174.542	175.902	170.969	161.551	177.298	174.171	169.298	161.674	178.75	174.129	169.118	163.32	179.256	170.809	167.483		8	172.043
C06																																		0	0
C07	124.228	124.447	123.528	118.008	125.301	123.831	123.003	118.261	126.163	123.86	121.854	120.362	125.548	123.388	120.711	122.407	124.882	123.385	118.792	125.829	124.486	122.517	119.817	126.022	123.461	120.382	122.508	124.876	123.61	118.185	125.73	124.228		9	193.548
C08	135.893	155.284	161.284	134.483	139.927	164.994	148.298	133.124	155.14	161.567	134.792	140.121	164.966	147.809	133.39	153.36	161.963	135.792	140.75	165.458	147.433	133.365	153.879	162.68	135.489	140.435	165.643	147.357	133.702	154.764	162.865	135.893		9	193.548
C09	126.449	141.098	118.424	122.312	147.433	131.916	118.135	129.927	146.48	125.247	117.772	138.517	143.989	119.803	120.073	147.396	135.969	118.079	128.216	147.486	126.25	117.708	138.685	143.52	119.618	120.888	145.551	134.896	117.531	127.921	147.927	126.449		9	193.548
C10	106.781	106.75	106.904	106.801	106.371	107.022	107.264	106.677	107.41	107.281	106.806	106.896	107.225	107.006	106.82	107.708	107.36	106.758	107.354	107.236	106.775	106.86	107.441	107.107	106.59	107.517	107.396	106.899	107.43	107.441	107.213	106.781		9	193.548
C11	108.227	108.252	109.217	108.998	108.658	108.597	109.348	109.366	108.689	108.894	109.431	109.296	108.916	108.773	109.626	109.209	109	109.02	109.628	109.207	108.885	109.057	109.728	109.215	108.81	109.319	109.642	109.092	108.93	109.411	109.407	108.83		8	172.043
C12	113.848	113.244	113.789	114.017	115.374	113.972	113.169	116.427	113.846	114.194	115.89	113.652	114.14	113.713	115.685	113.944	113.48	116.857	114.16	114.23	115.68	113.933	114.225	113.416	116.039	114.02	113.256	116.404	113.986	114.065	115.576	113.848		11	236.559
C13	194.972	216.351	201.242	175.407	208.626	210.048	193.52	176.233	216.874	205.851	184.163	194.618	213.5	198.764	174.051	210.256	207.399	188.146	185.138	215.14	199.919	174.669	207.463	209.458	192.789	178.399	215.379	201.559	180.329	197.823	211.216	194.972		9	193.548
C14	104.593	103.73	104.171	104.09	103.607	104.618	104.579	103.77	104.503	104.767	104.171	103.896	104.862	104.062	103.963	104.545	104.722	103.958	104.562	104.986	104.014	104.351	105.051	104.278	104.357	104.663	104.542	104.185	104.938	104.795	103.924	104.593		9	193.548
C15	113.739	109.621	112.11	105.98	106.486	114.337	106.455	105.716	113.287	107.846	105.888	110.295	111.278	106.107	107.14	114.34	106.666	105.851	114.466	107.441	105.924	111.61	109.834	105.983	108.36	113.531	106.309	106.376	114.826	106.89	105.826	113.739		9	193.548
C16																																		0	0
C17	106.871	110.213	109.778	106.315	109.857	110.331	106.694	110.924	112.865	107.157	108.989	111.166	107.208	108.309	111.374	107.545	107.851	111.354	107.829	107.823	111.798	108.228	107.371	111.576	108.374	107.615	114.933	109.051	107.183	111.837	108.992	106.871		10	215.054
C18	104.152	103.736	103.073	104.933	105.775	103.871	102.916	106.809	104.444	103.494	104.719	106.303	103.958	102.986	107.138	104.815	103.969	104.475	106.452	104.528	103.233	106.795	104.888	103.806	104.281	106.621	104.244	103.129	106.669	104.969	103.944	104.152		8	172.043
C19																																		0	0
C20	150.542	138.963	183.256	170.846	135.994	168.61	182.525	142	151.309	188.006	155.694	137.604	182.919	169.803	136.112	169.947	180.59	140.764	153.781	186.351	150.567	142.427	185.876	162.795	135.514	178.183	175.284	137.382	162.486	184.562	143.447	150.542		9	193.548
C21	181.058	185.018	186.433	179.365	184.097	187.466	182.438	182.016	185.198	185.728	178.768	183.677	186.272	179.929	182.22	187.589	185.808	179.562	184.692	186.577	180.123	182.413	185.502	181.986	180.236	184.621	184.688	178.246	183.315	185.55	180.022	181.058		9	193.548
C22	116.045	115.781	121.823	121.489	116.213	117.851	125.045	117.419	115.843	124.43	118.781	116.385	120.025	122.921	115.685	117.303	124.326	116.952	116	124.169	118.219	116.615	120.758	121.25	116.419	117.601	124.34	116.756	116.281	124.494	117.969	116.045		9	193.548
C23																																		0	0
C24																																		0	0
D01																																		0	0
D02																																		0	0
D03	105.514	106.646	106.469	105.065	106.787	107.073	106.225	105.351	106.949	106.958	105.306	106.888	107.073	106.525	105.539	107.118	107.337	105.503	107.084	107.306	106.497	106.096	107.062	106.753	105.183	107.208	107.185	106.115	106.228	107.275	106.978	105.514		9	193.548
D04																																		0	0
D05	120.935	118.747	121.107	129.61	120.938	116.343	130.053	122.904	121.011	115.421	134.115	121.511	119.112	122.522	128.399	120.972	116.267	133.056	122.545	120.708	116.697	133.444	121.801	117.764	126.705	125.413	121.096	115.77	135.14	121.506	119.421	123.093		8	172.043
D06	131.593	133.733	133.913	131.371	131.871	136.621	132.281	131.879	131.23	136.275	131.183	131.77	133.604	133.455	131.194	130.469	135.82	131.079	131.371	131.57	135.455	130.699	130.944	135.02	131.466	130.537	130.09	135.972	130.702	131.185	134.02	131.593		9	193.548
D07	135.006	135.244	134.753	132.933	134.053	135.258	134.784	133.798	132.618	135.719	135.295	134.671	132.334	136.048	135.264	134.919	132.157	136.281	135.334	135.222	132.309	136.301	135.744	135.225	132.163	135.517	135.542	135.188	133.365	134.742	135.154	135.006		8	172.043
D08	156.469	156.949	170.646	170.388	155.242	159.478	176.593	162.598	154.157	165.135	174.39	157.514	155.747	171.77	165.899	153.913	159.874	174.565	160.011	154.596	166.118	171.43	154.652	156.146	172.986	165.037	153.042	161.059	173.315	157.264	154.843	170.267		8	172.043
D09																																		0	0
D10	241.017	246.764	210.413	247.475	242.205	224.166	226.992	246.149	244.233	208.728	247.278	240.806	220.806	233.062	245.573	239.812	210.66	245.969	239.511	213.458	239.463	241.416	229.051	221.427	244.846	241.834	209.34	249.171	240.492	216.663	235.596	241.017		9	193.548
D11	147.761	149.143	148.379	149.183	149.272	147.34	146.728	150.893	148	146.36	149.492	148.216	146.261	146.801	149.385	146.573	146.548	149.789	147.183	145.767	148.48	147.916	145.699	148.149	149.907	147.57	146.652	149.629	146.904	146.753	151.242	147.761		10	215.054
D12	340.489	344.862	232.612	210.994	330.11	273.907	214.857	263.239	327.143	223.843	221.556	350.351	241.424	211.775	309.115	287.16	215.404	256.624	326.579	225.379	219.666	346.525	241.913	211.579	308.306	282.399	213.868	260.927	320.112	222.104	225.694	340.489		9	193.548
D13	128.056	127.876	129.031	127.365	128.084	128.697	127.882	128.638	127.91	128.598	128.722	129.244	128.742	128.626	128.553	128.615	128.368	127.424	127.994	128.219	127.494	127.829	128.843	128.475	128.789	127.899	127.851	128.112	128.09	129.357	128.014	128.056		10	215.054
D14	177.034	174.722	183.781	179.191	174	181.368	179.851	175.312	181.191	181.989	175.393	178.843	183.84	176.295	179.949	185.037	174.143	177	184.73	175.101	175.545	183.626	175.449	175.587	183.506	175.081	176.337	184.346	175.742	175.404	183.239	177.034		10	215.054
D15	139.022	132.756	154.935	150.834	135.646	138.972	159.792	141.087	133.402	156.225	149.272	135.449	141.548	159.256	139.455	133.006	158.966	147.079	134.166	146.02	156.868	137.677	134.896	160.874	142.921	133.593	151.725	151.511	135.5	139.949	158.629	139.022		9	193.548
D16	184.848	180.076	170.747	211.222	183.104	175.854	188.205	200.292	177.031	172.104	210.096	178.531	172.331	197.621	192.584	176.07	177.261	207.635	177.666	170.34	207.542	182.742	175.02	186.407	199.955	176.337	172.492	209.303	178.11	170.652	203.823	184.848		9	193.548
D17	126.157	123.449	127.935	126.587	124.978	125.596	127.008	126.205	123.888	127.972	125.941	125.444	125.674	127.39	125.949	123.916	128.087	126.225	125.247	125.228	127.753	126.003	124.326	127.197	125.868	124.958	125.716	126.865	125.927	123.86	127.927	126.157		9	193.548
D18	185.989	186.093	202.199	157.831	167.331	213.663	166.048	159.671	207.654	179.888	156.638	194.795	192.711	156.643	182.671	202.753	157.966	171.64	210.143	160.618	163.022	211.68	165.84	159.056	208.32	172.388	157.607	202.121	180.14	156.357	196.798	185.989		10	215.054
D19	154.921	159.351	155.292	150.75	157.812	156.43	151.868	155.275	157.992	154.5	152.258	159.486	154.357	150.896	160.006	155.702	150.475	156.362	156.129	152.407	156.16	157.025	153.826	152.938	159.376	155.475	151.295	159.43	156.329	150.778	158.379	154.921		10	215.054
D20	101.955	101.149	101.444	101.458	101.348	101.534	101.66	101.508	101.567	101.854	101.539	101.713	101.581	101.604	101.626	101.725	101.857	101.719	101.674	101.711	101.666	101.784	101.843	101.781	101.907	101.876	101.944	101.795	101.767	101.798	101.907	101.955		9	193.548
D21	105.18	104.545	104.646	104.756	104.654	104.896	104.865	104.899	105.098	104.829	105.121	105.096	105.081	104.896	105.053	105.056	105.236	104.919	105.211	105.242	104.958	105.104	105.059	105.169	105.031	105.129	105.16	104.98	105.399	105.059	105.197	105.18		11	236.559
D22	134.16	134.848	135.711	143.784	136.143	134.208	135.626	142.652	134.146	132.551	140.059	139.604	140.101	135.994	143.716	138.947	133.402	134.98	142.823	133.368	132.062	139.719	139.621	133.711	132.77	143.053	135.848	132.295	136.076	142.683	136.289	134.16		9	193.548
D23																																		0	0
D24																																		0	0
E01	203.191	191.478	188.66	196.674	197.778	191.949	185.022	206.017	192.933	188.846	199.767	198.89	191.098	188.545	204.862	192.997	184.983	204.056	196.503	188.497	195.202	201.469	190.581	185.921	209.093	195.146	188.303	203.219	197.421	187.559	196.124	203.191		8	172.043
E02	120.48	118.008	117.022	117.803	119.823	117.382	117.677	119.632	118.169	117.444	118.017	120.121	117.537	117.587	120	118.053	117.337	118.146	120.112	117.598	117.795	120.43	117.781	117.43	119.101	118.879	117.404	118.087	120.02	117.646	117.758	120.48		8	172.043
E03	159.747	118.374	166.385	138.135	120.284	124.778	171.657	127.567	119.081	142.666	161.118	123.121	118.89	163.817	140.876	120.419	126.739	171.646	126.843	118.843	148.351	155.938	121.646	119.966	170.812	132.935	120.576	136.581	164.421	124.927	121.36	159.747		8	172.043
E04	192.048	167.334	201.963	177.742	156.888	181.278	195.461	174.522	154.851	193.053	185.949	169.247	158.449	201.354	179.169	159.59	175.177	198.154	174.267	153.747	188.694	188.86	170.612	157.376	202.017	179.927	161.07	171.89	199.247	175.483	153.725	192.048		8	172.043
E05	132.719	132.208	133.056	132.744	133.427	131.829	133.632	133.096	134.124	131.247	132.927	132.961	133.758	132.289	133.213	133.801	133.028	132.955	132.747	134	132.115	132.961	132.871	133.669	131.815	133.233	133.315	133.416	132.537	133.093	134.045	132.719		11	236.559
E06																																		0	0
E07	118.278	117.907	119.961	136.289	123.354	117.817	122.904	136.907	120.486	117.593	126.68	134.43	118.963	117.685	132.093	130.545	118.497	118.938	136.188	125.014	118.098	122.539	136.11	120.579	117.82	127.239	133.449	118.68	117.798	133.534	127.565	118.278		8	172.043
E08	195.342	196.727	194.177	192.288	192.352	198.277	193.73	194.246	191.827	197.295	190.685	192.546	193.69	196.413	192.608	192.432	195.379	194.632	191.876	190.581	196.612	194.005	193.975	191.902	196.854	191.987	191.845	193.991	197.107	189.92	192.304	195.342		9	193.548
E09	178.242	161.132	164.402	177.848	165.042	161.778	173.163	173.59	162.309	162.056	177.017	166.534	162.876	170.815	173.781	162.848	162.758	176.053	166.278	162.579	172.882	173.581	161.542	165.725	177.374	165.43	163.803	172.598	172.708	162.272	165.191	178.242		8	172.043
E10	131.174	117.438	132.66	116.399	110.239	126.674	125.992	113.096	112.096	133.185	120.272	111.455	121.213	131.112	114.935	110.941	130.899	124.239	112.118	114.654	133.022	117.702	111.014	124.435	128.098	113.593	111.966	133.452	121.067	111.677	118.994	131.174		8	172.043
E11	115.587	131.121	132.994	110.239	115.048	146.124	113.492	109.194	137.854	127.427	110.876	121.747	141.584	111.003	110.84	145.447	118.112	109.618	132.379	132.014	110.806	117.795	144.64	112.537	109.556	143.045	121.188	110.039	128.75	136.317	110.978	115.587		9	193.548
E12	129.27	135.596	131.306	127.256	127.722	137.41	128.225	127.348	131.399	136.295	128.042	128.666	136.708	131.969	127.421	128.848	138.065	128	127.36	133.202	133.382	126.812	127.621	138.132	128.874	126.992	131.66	136.022	127.362	126.022	137.419	129.27		9	193.548
E13	159.39	170.663	158.126	149.228	161.756	165.761	148.879	152.371	166.419	154.452	148.787	164.343	161.514	147.77	154.219	165.18	150.576	148.284	163.753	157.514	147.587	160.334	165.329	148.879	152.795	165.806	152.5	148.326	166.008	159.112	147.834	159.39		9	193.548
E14	276.34	279.222	277.154	285.084	277.298	276.64	278.545	278.831	276.211	274.522	282.831	276.475	277.809	282.087	276.154	276.323	277.52	279	277.475	276.719	280.744	275.671	276.713	279.705	276.826	276.475	275.447	278.289	273.876	275.267	280.444	276.34		10	215.054
E15	198.486	206.292	197.287	175.334	213.334	198.02	186.121	199.75	199.913	196.065	179.034	206.624	196.879	175.711	212.07	197.326	183.927	199.146	197.576	194.292	185.621	203.177	196.27	176.329	212.18	197.506	176.795	208.593	196.351	184.666	199.18	198.486		10	215.054
E16	118.601	111.89	105.969	109.087	118.635	107.213	105.368	118.303	112.115	106.247	109.022	118.593	107.118	105.938	119.784	110.23	106.056	111.947	115.75	106.803	106.767	119.489	108.587	105.935	115.191	113.003	106.607	108.649	118.753	107.379	106.225	118.601		8	172.043
E17	175.272	199.169	209.528	178.174	174.716	214.337	193.174	174.225	197.303	209.621	177.924	174.562	213.972	192.713	173.447	194.258	209.784	178.492	174.051	213.239	194.306	172.41	195.267	208.789	178.385	176.222	214.216	189.469	171.478	203.079	202.427	175.272		9	193.548
E18	187.312	188.177	188.258	175.135	187.972	189.211	177.388	184.419	188.101	184.896	177.326	188.129	189.528	175.59	187.006	188.171	180.86	181.806	187.025	187.449	175.146	187.89	189.475	175.73	184.767	187.604	181.952	180.924	186.89	187.045	174.185	187.312		9	193.548
E19	123.618	126.761	126.691	144.154	137.261	123.851	131.882	144.419	132.096	123.374	137.64	142.77	128.087	125.028	143.222	138.028	124.581	130.775	143.817	132.93	123.553	137.86	142.101	128.183	125.57	143.056	137.663	124.126	130.972	143.871	132.166	123.618		9	193.548
E20	108.671	119.537	113.531	108.385	111.975	120.854	109.393	108.812	119.899	113.626	108.508	112.388	119.969	109.132	109.056	119.424	113.545	108.573	112.545	119.935	109.205	109.32	121.295	112.503	108.722	113.683	118.643	108.64	109.534	121.152	110.935	108.671		9	193.548
E21	119.894	120.448	120.179	119.847	118.905	120.763	120.754	120.31	119.151	120.722	120.664	120.159	118.905	120.834	120.177	120.172	119.071	120.929	120.091	120.062	119.123	120.832	120.707	120.353	119.166	121.207	120.666	120.381	119.31	121.136	120.642	119.894		8	172.043
E22	150.36	149.056	154.893	157.553	153.711	149.556	157.699	153.756	148.022	157.152	156.615	151.952	153.18	157.275	154.419	148.028	158.104	154.486	149.152	156.514	155.986	151.933	152.433	156.694	154.41	147.553	158.39	155.177	149.27	157.275	156.579	150.36		9	193.548
E23																																		0	0
E24																																		0	0
F01	179.379	187.132	193.688	178.154	180.716	194.93	186.017	179.992	188.517	192.711	178.213	180.157	194.272	183.663	177.183	188.916	189	176.028	179.635	195.475	180.826	177.73	191.565	185.315	178.289	187.261	194.784	178.233	181.593	194.674	182.067	179.379		9	193.548
F02	126.02	125.646	125.851	125.208	125.949	125.91	125.834	126.16	125.955	125.958	125.711	126.36	126.056	126.365	125.89	126.011	126.258	125.846	125.834	125.947	126.053	125.902	126.034	126.18	125.899	126.056	126.537	125.944	126.472	125.947	126.23	126.02		12	258.065
F03	131.961	133.236	132.081	132.924	133.236	132.93	131.691	134.32	132.57	132.348	131.64	133.893	132.775	131.522	134.008	133.458	132.368	132.042	134.062	133.43	132.242	133.511	132.966	132.789	132.121	133.871	133.548	132.315	134.542	133.36	132.407	131.961		9	193.548
F04	173.671	189.36	186.042	173.292	173.638	189.626	185.837	173.461	172.862	191.941	183.003	173.657	175.065	194.357	179.57	173.986	175.787	195.478	178.478	173.455	177.581	194.317	174.89	173.022	179.503	192.121	174.66	174.604	184.581	187.893	173.666	173.671		8	172.043
F05	277.699	202.264	191.817	220.278	265.831	199.081	191.073	232.469	258.64	198.258	187.744	241.303	243.834	196.559	188.98	250.284	238.871	194.163	183.003	267.053	221.969	193.629	185.236	278.938	207.365	193.205	196.711	280.635	202.062	190.239	221.188	257.025		7	150.538
F06	1316.7	1342.12	1328.26	1332.83	1303.9	1324.25	1335.76	1319.62	1306.21	1327.14	1332.84	1334.17	1328.83	1341.22	1322.19	1305.52	1307.28	1333.35	1323.59	1305.27	1328.34	1319.6	1297.17	1292.44	1323.68	1318.9	1301.63	1306.58	1330.21	1309.43	1299.82	1304.25		9	193.548
F07	171.844	154.045	195.594	179.882	167.042	152.545	191.969	183.774	167.356	152.41	191.231	183.856	167.017	152.038	194.802	182.052	167.505	153.75	195.415	178.587	166.752	154.042	196.231	177.175	165.611	154.597	197.177	176.262	165.403	157.828	197.866	171.844		8	172.043
F08	209.927	164.087	197.935	202.053	171.691	170.59	212.478	187.857	165.065	188.654	207.149	173.421	166.301	205.416	193.969	167.14	177.736	211.424	177.494	166.197	197.553	200.978	169.646	171.18	210.059	182.455	163.017	194.396	201.683	169.478	172.632	209.927		8	172.043
F09	116.39	115.593	118.174	116.952	116.337	116.048	118.93	116.747	116.205	118.323	117.157	116.135	117.129	118.143	116.643	116.065	118.522	117.051	116.309	118.435	117.365	116.64	116.469	118.75	116.902	116.056	118.666	116.961	116.531	117.447	118.346	116.39		9	193.548
F10	169.264	163.862	163.89	166.556	166.907	161.972	163.843	170.225	165.781	161.73	165.978	168.185	162.225	163.674	170.233	163.051	161.346	166.913	167.475	164.331	164.404	170.396	164.61	162.478	168.368	164.444	163.048	164.396	169.621	162.992	163.857	169.264		8	172.043
F11	133.084	131.803	134.051	130.52	121.003	136.36	132.854	127.236	125.75	134.834	131.615	122.02	134.626	133.947	129.722	124.315	135.728	132.899	124.261	131.848	134.57	129.761	122.202	135.492	132.817	125.104	129.475	133.624	130.346	121.862	136.093	133.084		9	193.548
F12																																		0	0
F13	105.197	104.407	118.874	126.169	110.18	104.992	122.635	125.354	107.233	107.115	125.803	122.093	105.559	111.23	126.921	117.444	104.902	115.739	126.857	113.272	104.966	121.449	125.683	108.34	106.494	124.899	122.674	105.787	110.865	127.031	117.287	105.197		8	172.043
F14	126.433	126.281	126.61	126.247	126.489	126.711	126.463	126.596	126.435	127.003	126.868	126.587	127.059	126.385	126.91	126.492	126.256	126.483	126.317	126.736	126.048	126.357	126.576	126.382	126.208	126.646	126.455	126.239	126.654	126.48	126.11	126.433		11	236.559
F15	177.781	178.612	177.421	181.267	179.469	177.483	178.826	180.458	178.261	176.694	181.511	180.809	178.053	178.222	180.938	178.433	176.275	180.764	180.213	177.503	176.596	182.228	179.219	177.702	179.104	179.084	177.065	176.694	180.466	179.188	176.242	177.781		9	193.548
F16	126.762	125.976	126.192	116.716	122.806	126.82	124.454	116.961	125.847	127.068	119.58	120.18	126.267	126.051	116.456	123.723	126.434	122.641	117.367	125.752	126.786	117.663	122.245	126.67	124.82	116.359	125.485	126.726	120.1	119.956	126.347	126.762		8	172.043
F17	169.107	169.669	155.458	161.111	174.911	158.44	155.99	171.56	167.23	155.073	162.829	174.804	156.845	156.81	173.633	161.629	155.571	167.609	169.181	154.802	161.097	175.036	157.27	155.619	172.516	164.407	154.562	166.282	173.351	155.79	159.458	174.175		9	193.548
F18	206.581	205.75	197.753	164.994	197.087	204.343	174.219	182.466	206.919	185.329	169.747	204.601	198.649	165.787	196.022	203.171	173.034	183.511	205.292	183.697	171.809	204.295	195.042	163.801	198.514	201.292	169.444	187.126	205.587	179.576	175.388	206.581		8	172.043
F19	100.154	100.154	100.48	100.789	100.711	100.705	100.834	100.747	100.556	100.694	100.837	100.919	100.77	100.778	100.896	100.899	100.691	101.034	100.955	100.868	100.958	101.104	101.037	100.885	101.16	100.933	101.014	101.003	101.112	101.171	101.059	101.149		9	193.548
F20	117.449	115.694	117	115.871	115.728	116.23	117.809	116.295	115.902	116.91	117.331	116.421	116.295	117.483	116.463	116.11	117.045	117.466	116.677	116.601	117.399	117.034	116.469	116.98	117.733	116.202	116.124	116.837	116.463	116.545	115.947	117.449		9	193.548
F21	108.239	108.098	107.472	108.258	109.171	107.893	107.837	108.86	108.983	108.399	108.118	109.646	108.674	108.006	108.48	109.317	108.149	108.112	109.18	109.028	108.399	108.087	109.424	108.478	108.216	108.89	108.983	107.949	108.045	108.997	108.829	108.239		8	172.043
F22	104.087	104.823	104.346	104.674	104.612	104.725	104.73	104.57	105.121	104.778	104.862	105.079	104.736	104.961	104.685	105.096	104.775	104.823	105.315	104.826	105.017	105.25	105.048	105.185	104.806	104.949	104.949	104.84	105.385	104.75	105.25	105.461		11	236.559
F23																																		0	0
F24																																		0	0
G01																																		0	0
G02	202.722	202.028	217.216	207.635	205.767	202.514	217.767	207.486	205.534	204.132	215.107	205.548	204.177	210.778	210.772	205.657	202.272	215.124	206.871	204.211	201.657	216.705	204.508	203.576	208.247	210.531	204.652	201.862	214.435	206.941	205.031	202.722		8	172.043
G03	127.458	126.817	126.963	126.539	126.784	127.23	126.458	126.244	126.896	127.053	126.876	126.84	127.379	126.744	126.812	127.458	127.152	127.053	126.955	127.225	127.264	126.916	126.654	126.997	126.806	126.27	126.787	127.087	126.949	127.393	126.831	127.458		9	193.548
G04	153.635	148.562	131.146	127.831	152.654	147.494	130.531	128.857	155.067	144.497	128.969	129.761	155.39	141.309	128.579	131.494	157.452	139.753	129.447	134.716	156.697	137.157	128.379	140.91	153.539	134.053	128.671	145.997	151.362	132.096	128.938	153.635		7	150.538
G05	183.531	179.916	179.801	198.649	189.843	180.921	180.854	202.511	188.882	179.913	184.062	201.66	186.854	176.084	184.581	198.315	184.742	178.559	195.32	196.764	181.539	177.11	197.18	192.86	180.281	184.062	201.77	185.924	178.382	185.281	198.289	183.531		8	172.043
G06	123.149	122.792	126.413	124.216	121.483	123.118	128.197	121.654	122.93	123.621	129.107	119.604	123.621	124.666	129.618	120.239	122.744	126.399	126.494	121.037	122.792	127.348	121.868	122.713	123.629	128.511	119.407	123.461	124.787	128.702	119.837	123.149		8	172.043
G07	138.466	137.346	141.205	139.551	137.225	138.57	142.256	138.506	137.778	139.787	139.919	137.711	138.494	141.688	137.598	137.854	140.396	140.278	137.93	138.77	141.803	139.242	137.831	140.761	139.284	137.32	139.402	140.834	137.208	137.576	141.236	138.466		9	193.548
G08	102.199	101.862	101.188	101.104	101.716	101.882	101.287	101.236	102.222	101.635	101.424	101.579	102.365	101.629	101.354	101.972	102.469	101.671	101.553	102.343	102.059	101.57	101.683	102.492	101.857	101.596	101.949	102.652	101.812	101.565	102.177	102.199		7	150.538
G09	162.289	142.051	140.949	160.39	149.413	141.149	145.683	163.801	141.809	140.927	159.652	151.242	141.081	144.89	163.84	141.691	140.497	158.34	151.801	141.138	145.685	163.258	141.944	140.528	158.795	150.306	140.722	146.236	162.708	142.199	140.697	159.531		8	172.043
G10	141.565	141.551	145.559	147.006	142.284	142.326	145.947	143.888	141.778	143.961	146.48	140.435	142.317	147.278	143.312	142.32	145.303	145.579	140.402	144.048	145.376	140.438	142.969	146.708	144.059	141.48	144.604	145.104	140.624	143.758	147.542	141.565		9	193.548
G11	118.056	118.534	118.048	117.798	117.525	118.16	118.031	117.66	117.907	118.213	118.079	117.756	118.295	117.778	117.882	117.787	118.438	117.728	117.421	118.64	118.177	117.371	117.902	118.489	117.669	117.438	118.598	118.174	117.744	118	118.452	118.056		10	215.054
G12																																		0	0
G13																																		0	0
G14	135.126	119.48	120.612	133.834	126.205	120.823	117.812	135.862	127.624	121.612	116.199	136.581	127.972	121.27	116.893	135.93	126.834	120.775	116.435	136.298	127.073	121.185	115.89	136.913	127.831	120.539	116.975	134.879	126.851	120.551	119.006	135.126		7	150.538
G15	100.958	99.7275	100.177	101.556	100.037	100.219	101.36	100.64	100.149	101.011	101.761	100.236	100.492	101.992	100.466	100.402	101.812	100.756	100.553	101.323	101.32	100.514	100.843	102.025	100.416	100.64	102.11	100.699	100.494	101.604	101.157	100.559		9	193.548
G16																																		0	0
G17	283.84	248.508	209.348	233.654	289.449	214.362	209.947	294.194	229.067	206.48	253.056	263.865	208.983	217.388	295.486	218.449	207.169	277.506	246.64	207.879	237.539	284.986	209.626	209.517	289.048	217.562	208.303	275.09	240.079	205.739	238.949	271.264		8	172.043
G18	148.152	150.756	147.944	146.742	149.756	151.233	146.154	147.983	151.028	146.247	146.829	149.744	147.899	145.916	148.166	150.084	146.107	147.938	151.034	146.949	146.514	150.149	150.118	146.09	148.244	150.553	145.966	147.382	150.522	146.514	146.427	150.331		9	193.548
G19	108.073	107.399	107.632	107.649	107.68	107.983	108.143	107.871	107.764	107.978	107.902	107.806	108.202	108.25	108.239	107.865	108.101	108.129	107.989	108.157	108.222	108.14	107.955	108.132	108.272	107.958	108.289	108.478	108.34	108.014	108.579	108.073		8	172.043
G20																																		0	0
G21	105	132.559	121.573	104.303	109.857	135.885	115.256	104.584	116.537	133.921	109.354	104.452	125.447	127.978	105.045	107.124	134.331	117.801	104.441	114.612	134.489	109.871	104.646	123.975	129.079	105.348	106.514	133.39	118.494	104.711	115.404	133.902		8	172.043
G22	110.512	110.969	109.752	110.13	111.002	111.394	110.009	110.616	111.474	110.809	109.828	110.627	111.573	110.328	110.083	111.167	111.8	110.184	110.512	111.469	111.672	110.269	110.771	111.67	110.88	110.172	110.906	111.653	110.2	110.38	111.325	111.757		8	172.043
G23																																		0	0
G24																																		0	0
H01	194.079	181.868	191.913	217.275	184.317	178.037	210.272	201.185	181.949	180.801	220.169	188.775	179.663	201.837	207.579	182.096	178.646	219.553	190.98	180.416	194.278	210.787	181.261	177.051	214.969	193.846	180.093	191.93	213.629	183.124	178.287	214.994		8	172.043
H02	145.694	132.491	174.528	150.966	138.086	154.086	166.744	146.194	133.494	174.29	151.164	137.099	155.929	165.451	145.759	134.83	175.056	148.438	132.895	165.077	158.395	144.083	138.278	174.509	147.531	132.114	170.028	153.843	140.79	146.741	168.731	145.694		9	193.548
H03																																		0	0
H04	104.121	103.654	103.5	103.61	103.831	103.933	103.801	103.879	103.916	103.876	103.826	104.02	104.006	104.042	103.784	104.025	104.233	103.86	103.941	104.163	104.385	104.152	104.09	104.008	104.278	103.941	104.191	104.149	104.202	103.955	104.32	104.121		10	215.054
H05	109.357	108.722	108.91	109.624	109.154	108.728	108.972	109.963	108.963	108.992	109.534	110.138	109.017	109.503	110.138	109.857	109.126	109.253	110.382	109.225	109.337	109.596	110.031	109.205	109.57	110.489	109.537	109.202	109.587	110.534	109.61	109.357		8	172.043
H06																																		0	0
H07	154.508	153.722	153.402	166.421	164.986	154.416	153.638	152.351	169.728	158.506	152.989	153.225	151.051	172.5	157.683	153.851	153.236	151.261	175.789	155.857	154.022	153.045	158.958	164.854	154.843	153.68	151.205	166.017	160.242	154.705	153.896	150.829		7	150.538
H08	289.553	268.121	259.559	255.084	285.348	280.463	264.154	257.829	266.753	288.874	268.764	259.275	254.646	281.492	281.91	264.025	254.744	266.101	287.576	267.607	257.772	258.183	288.382	272.899	259.239	255.059	279.225	281.424	263.64	257.494	274.596	283.792		6	129.032
H09	144.171	146.197	143.438	145.643	146.225	146.64	143.034	146.003	145.494	144.028	144.152	145.89	145.846	143.256	145.548	145.199	144.548	142.202	146.171	144.68	144.567	143.407	145.357	144.86	142.657	145.081	145.41	144.337	141.893	145.978	145.565	144.171		9	193.548
H10	127.677	127.154	125.404	125.261	128.534	125.733	125.576	127.18	127.374	125.795	125.522	128.604	125.638	124.997	128.093	127.281	125.551	125.935	128.739	125.809	125.067	128.239	126.09	125.635	126.534	128.27	125.747	125.253	128.868	126.169	125.301	127.677		8	172.043
H11	115.963	117.801	118.809	117.562	115.871	117.989	117.972	117.632	116.753	118.68	118.048	117.497	117.376	119.281	118.59	116.362	117.848	119.236	118.264	116.899	118.879	118.551	117.11	117.258	119.376	117.772	115.876	117.868	118.986	118.059	116.938	118.829		8	172.043
H12																																		0	0
H13	362.011	356.427	377.904	384.666	360.36	369.876	388.699	359.955	355.646	380.632	370.421	353.18	367.528	385.913	359.764	363.615	389.188	364.989	361.146	378.632	375.556	358.02	373.343	381.567	356.876	362.334	386.879	357.101	359.303	382.416	365.292	355.747		9	193.548
H14	108.368	108.157	109.565	109.865	107.902	108.649	109.587	108.812	108.213	109.27	109.997	108.197	109.183	109.739	109.135	108.171	109.267	110.275	108.396	108.84	110.455	109.225	108.761	109.702	109.874	108.146	109.169	109.823	108.983	108.612	109.66	110.006		8	172.043
H15	132.287	131.729	133.441	132.16	131.074	132.721	132.263	131.872	131.88	134.056	132.973	130.662	132.311	132.694	131.816	131.069	132.824	132.697	131.439	131.673	132.431	131.654	130.678	132.399	132.585	131.316	131.886	132.809	131.665	129.721	132.122	132.287		8	172.043
H16	171.028	183.795	169.868	165.258	178.913	176.792	167.129	172.244	183.705	167.48	166.539	181.124	172.331	164.317	172.792	180.924	166.017	166.346	182.177	171.775	162.966	174.907	179.067	164.593	168.253	181.882	170.132	165.281	180.112	175.733	165.031	171.028		9	193.548
H17																																		0	0
H18	150.382	184.992	176.621	152.865	157.303	194.503	161.66	149.708	182.298	176.615	153.98	154.556	195.478	161.756	152.775	185.697	171.921	152.829	157.275	193.154	159.008	150.034	188.567	169.983	151.23	163.34	188.584	157.812	150.017	192.028	166.07	150.382		9	193.548
H19	126.076	120.803	143.652	133.393	121.247	130.677	143.565	124.907	120.927	144.857	132.154	121.154	132.75	142.037	124.087	121.447	147.02	129.736	121.287	136.775	139.242	123.073	123.559	147.615	127.688	121.132	139.478	137.076	122.219	126.736	146.208	126.076		9	193.548
H20	144.924	146.284	142.051	141.017	145.758	144.93	141.447	142.27	146.924	143.368	140.584	144.219	146.612	142.348	140.669	145.91	145.138	141.039	142.242	146.534	143.101	140.022	143.612	145.708	141.697	140.635	146.18	144.503	140.744	142.756	146.781	142.75		9	193.548
H21	112.767	131.056	165.615	115.329	109.011	162.553	139.542	104.441	137.208	163.051	111.039	114.48	165.16	130.11	104.643	150.565	151.407	105.23	128.643	166.081	116.034	111.096	164	134.197	104.654	148.079	155.483	106.045	127.817	165.787	116.135	112.767		9	193.548
H22	291.952	274.851	282.82	206.708	235.419	297.449	234.194	204.051	294.433	259.764	191.598	281.531	276.871	195.093	252.64	289.565	219.267	223.899	293.638	235.947	200.621	291.534	256.331	192.93	280.028	272.031	195.705	258.584	283.447	206.728	229.848	291.952		9	193.548
H23																																		0	0
H24																																		0	0
I01																																		0	0
I02	156.904	168.463	164.638	158.188	159.848	167.876	163.846	158.177	160.902	168.514	163.351	157.963	161.435	168.657	163.368	158.683	161.789	167.303	162.076	158.862	163.051	166.831	162.581	157.385	163.298	166.003	161.739	156.871	163.876	166.93	161.393	156.904		8	172.043
I03	116.208	116.728	115.022	112.916	117.239	116.272	114.399	114.048	118.435	115.958	113.548	115.666	117.601	115.093	113.101	117.25	115.671	114.598	113.952	117.961	115.579	113.638	116.197	117.413	115.256	113.475	117.795	116.362	114.376	114.851	118.169	116.208		9	193.548
I04	156.747	153.205	175.118	170.483	157.798	153.702	184.216	159.576	152.435	177.963	167.489	157.115	156.963	180.051	158.256	149.758	183.702	163.25	154.671	168.452	169.862	156.722	153.334	182.761	158.211	150.028	182.07	162.152	152.806	171.904	169.053	156.747		9	193.548
I05	109.174	108.506	109.065	108.781	108.638	108.966	109.07	108.913	108.654	108.949	109.062	108.826	109.427	109.896	110.236	109.865	109.315	109.242	109.772	109.177	108.778	109.301	109.329	108.969	108.789	109.169	109.183	109.087	108.671	109.039	109.272	109.174		8	172.043
I06	121.739	122.576	121.421	121.685	122.492	122.396	121.584	121.758	122.812	121.809	121.225	122	123.107	121.559	121.694	122.486	122.581	121.756	121.713	122.716	121.972	121.705	122.034	122.978	121.93	121.635	122.781	122.329	121.584	121.882	122.823	121.739		9	193.548
I07	154.531	161.475	155.629	151.368	158.351	157.5	153.497	148.157	161.346	154.534	152.551	150.025	160.927	153.803	150.107	157.374	157.177	154.098	148.593	161.472	154.643	152.966	153.68	158.598	154.43	149.34	159.43	153.834	152.514	151.368	160.955	154.531		9	193.548
I08	129.753	131.006	125.73	120.801	125.433	130.256	124.388	120.281	129.458	128.433	123.663	120.781	131.719	126.944	122.183	123.817	131.323	125.708	120.913	127.393	129.556	123.874	120.475	131.034	127.733	123.298	123.169	131.719	125.697	121.11	126.992	129.753		8	172.043
I09	112.27	110.902	107.831	107.233	111.744	110.913	107.986	107.368	112.716	110.065	108.017	107.719	113.346	109.483	108.028	107.646	114.081	109.107	107.868	108.267	114.098	108.854	108.003	109.07	113.326	108.635	107.893	109.992	112.607	108.16	107.767	112.27		7	150.538
I10	115.228	114.739	114.34	115.817	115.694	114.986	115.163	116.34	115.716	114.952	115.452	116.205	115.205	114.862	116.062	116.371	115.289	114.857	116.419	116.121	115.079	115.517	116.441	115.525	114.983	116.02	116.284	115.287	115.003	116.295	116.034	115.228		8	172.043
I11	105.23	104.795	104.907	105.846	106.163	104.368	105.688	106.244	105.801	104.902	105.739	106.346	105.163	105.315	106.059	106.503	104.697	105.75	106.441	105.728	105.247	105.961	106.433	104.823	105.567	106.25	106.565	104.949	105.924	106.514	105.317	105.23		8	172.043
I12	165.011	148.351	167.781	152.767	141.042	157.371	165.916	143.59	142.025	164.764	159.598	140.267	149.73	167.427	149.82	140.652	161.742	163.081	140.969	145.028	167.079	154.419	140.57	157.702	165.893	142.972	143.43	167.407	155.975	140.365	156.371	165.011		8	172.043
I13	132.478	130.739	128.16	131.463	131.545	130.711	131.36	128.371	131.051	132.348	130.697	131.146	131.385	128.722	132.483	131.677	131.382	131.508	129.301	130.798	132.452	131.115	131.551	131.888	128.284	131.573	131.787	131.281	131.784	128.961	131.494	132.478		10	215.054
I14	149.278	147.118	150.379	156.149	147.228	148.924	151.955	153.581	146.781	148.138	155.545	149.739	147.343	148.784	155.624	146.494	147.494	150.626	153.801	145.975	148.576	153.287	150.663	147.638	149	156.441	147.275	147.427	149.837	155.334	146.778	149.278		8	172.043
I15	160.034	152.694	185.213	168.994	154.427	165.132	182.896	159.003	152.337	185.643	166.081	153.784	165.312	182.289	159.107	151.879	185.011	166.989	153.938	167.772	178.986	157.952	153.559	186.152	163.393	152.548	173.736	175.331	155.955	155.736	185.014	160.034		9	193.548
I16																																		0	0
I17	101.882	100.91	101.402	101.396	101.011	101.272	101.643	101.416	101.225	101.775	101.91	101.329	101.823	102.275	101.728	101.728	102.104	102.242	101.365	101.711	102.093	101.596	101.573	101.812	101.829	101.581	102.169	102.326	101.469	101.775	102.236	101.882		9	193.548
I18																																		0	0
I19	152.006	152.289	161.646	164.525	153.663	158.438	163.626	157.913	153.034	161.197	162.5	151.424	158.202	163.407	155.711	154.848	162.815	160.553	151.225	161.368	163.846	152.278	157.447	163.565	155.733	154.424	162.112	160.966	152.39	161.045	163.385	152.006		9	193.548
I20	140.913	147.326	162.621	144.854	144	155.916	155.817	140.149	148.553	163.579	142.955	145.472	160.154	149.75	142.992	151.379	160.775	141.281	147.508	162.329	143.789	143.042	155.537	152.463	140.933	149.618	159.919	140.933	146.396	162.503	144.949	144.247		9	193.548
I21	123.489	123.478	123.334	121.705	122.93	123.461	123.626	121.138	123.772	123.584	123.031	121.051	123.756	123.758	122.862	121.567	124.065	123.275	121.857	123.567	123.466	123.803	122.534	124.421	123.478	123.567	122.699	124.542	123.86	122.177	123.017	123.489		9	193.548
I22	113.413	114.295	114.121	113.699	114.034	114.638	114.315	114.154	114.32	114.581	113.84	113.955	114.559	114.323	114.039	114.219	114.823	114.115	113.994	114.562	114.624	113.624	113.654	114.57	114.402	113.966	114.07	114.646	114.169	114.121	114.539	114.228		9	193.548
I23																																		0	0
I24																																		0	0
J01	170.705	188.115	175.803	171.101	174.669	186.933	169.649	171.261	185.919	177.626	170.739	173.107	185.935	169.497	170.017	187.239	176.868	171.955	174.654	185.654	169.093	170.427	186.317	174.61	170.607	175.955	185.149	169.374	170.194	189.921	172.25	170.705		9	193.548
J02																																		0	0
J03	115.169	118.781	112.553	111.138	118.716	117.258	111.154	111.989	119.635	116.014	111.666	114.756	119.671	113.152	111.053	118.017	117.826	111.837	112.169	119.713	115.733	111.537	113.972	119.86	113.233	110.711	118.278	117.542	111.626	112.497	119.801	115.169		9	193.548
J04																																		0	0
J05	135.447	135.848	134.924	135.941	135.899	135.371	135.416	135.834	135.851	135.081	135.685	135.764	136.138	135.559	135.963	136.222	135.93	135.784	135.421	135.986	134.986	135.528	136.112	136.222	135.36	135.669	136.438	135.559	135.604	135.753	136.576	135.517		9	193.548
J06	151.978	156.702	149.028	141.461	139.846	157.208	149.747	136.742	148.666	154.475	148.183	133.952	155.289	150.812	144.003	136.643	157.89	148.989	138.11	143.604	153.803	148.455	133.508	153.621	150.596	143.02	135.303	155.725	148.598	135.975	146	151.978		8	172.043
J07	174.638	171.236	165.107	164.826	177.267	170.834	163.351	166.626	176.986	169.174	161.871	169.129	175.081	169.011	160.067	172.604	174.584	167.177	159.407	176.034	172.935	165.699	162.239	176.573	170.281	162.73	166.52	175.986	168.975	161.708	171.244	174.638		7	150.538
J08	183.874	205.545	183.497	179.424	180	204.806	183.25	179.379	182.59	204.868	181.952	179.537	184.876	204.896	180.385	179.722	188.688	198.643	178.48	177.556	194.607	194.067	179.396	176.747	202.104	187.149	179.357	179.576	206.059	181.652	177.629	183.874		8	172.043
J09	106.503	114.323	118.68	106.494	107.815	120.716	111.82	105.756	114.64	118.525	106.862	108.542	120.081	111.506	106.185	115.545	118.101	106.736	109.435	120.539	110.39	106.244	116.663	116.539	106.618	110.781	120.461	109.014	106.598	118.579	114.062	106.503		9	193.548
J10	167.124	154.475	177.211	171.565	164.674	156.101	179.598	169.287	159.874	163.014	177.567	166.758	154.989	173.885	173.508	164.098	156.424	178.907	168.66	160.553	162.829	178.624	165.82	154.5	174.865	169.947	162.669	156.278	178.365	168.545	158.022	167.124		8	172.043
J11	122.343	117.579	129.348	123.559	120.329	126.14	124.753	122.879	121.508	126.716	122.242	118.194	129.244	123.216	118.961	128.222	123.893	120.346	125.135	124.556	121.711	122.104	126.913	122.671	119.646	129.317	123.284	118.138	129.003	123.301	119.199	128.062		9	193.548
J12	143.753	123.607	112.239	130.728	144.699	122.553	112.784	132.208	143.989	122.126	113.07	134.404	142.722	118.596	114.438	137.112	141.197	116.253	115.803	140.312	138.607	114.362	118.458	147.545	134.199	112.478	124.253	143.829	126.683	112.806	130.205	143.753		7	150.538
J13	128.264	154.399	164.07	125.101	126.472	168.862	151.334	114.742	154.598	164.978	128.121	123.43	169.601	153.68	115.514	152.112	163.823	127.86	122.91	167.194	152.843	115.312	151.573	164.612	127.907	121.494	165.719	153.607	115.441	149.253	164.573	128.264		9	193.548
J14	180.098	202.084	203.86	180.331	190.497	206.281	194.927	177.933	200.059	204.506	180.298	187.649	203.871	195.329	176.98	198.801	203.685	183.826	188.039	204.079	195.854	178.702	198.854	204.233	182.624	189.028	204.736	192.744	179.565	200.649	203.562	180.098		9	193.548
J15	166.067	168.228	164.438	169.112	170.183	165.89	167.022	171.163	166.952	164.736	170.466	168.076	164.199	168.39	169.205	164.747	166.039	169.823	166.107	164.112	169.972	167.23	164.003	168.831	168.444	164.36	167.104	169.458	164.983	165.486	169.789	166.067		10	215.054
J16	169.079	160.438	144.688	171.82	179.205	149.362	154.051	182.657	163.635	145.096	169.649	180.612	150.576	152.028	180.843	164.916	145.705	166.216	181.775	151.466	151.028	179.073	166.132	145.149	169.076	180.674	151.211	154.978	184.5	163.862	146.166	169.079		8	172.043
J17	136.23	128.688	125.272	131.57	135.831	128.596	126.191	131.899	136.157	128.205	125.761	132.281	135.539	127.497	126.14	133.694	135.334	126.879	127.374	134.272	133.115	126.239	128.393	135.449	132.197	126.334	129.118	135.826	131.202	125.649	129.157	136.23		7	150.538
J18	116.736	130.43	115.978	109.556	131.084	119.118	110.817	126.472	122.371	113.424	118.89	127.419	115.037	112.834	130.742	116.298	110.084	131.264	118.424	110.674	127.93	121.166	112.596	122.326	125.003	114.402	116.048	128.065	115.382	111.994	130.517	116.736		10	215.054
J19	187.129	185.25	164.587	171.236	188.483	172.994	163.73	184.315	183.334	163.492	174.601	187.75	170.503	165.66	187.663	178.034	162.638	179.154	185.626	166.317	172.803	188.893	171.961	165.27	187.455	177.598	162.194	180.716	184.831	166.351	171.598	187.129		8	172.043
J20	229.601	218.233	230.093	228.233	212.424	227.039	230.309	226.154	210.683	231.028	228.522	214.851	222.351	228.994	226.233	207.851	229.941	229.489	220.337	217.924	229.421	228.11	209.761	227.966	229.548	221.202	213.256	229.138	227.419	210.256	226.357	229.601		8	172.043
J21	185.596	206.525	207.281	137.938	172.416	220.904	163.003	137.27	215.584	196.556	132.812	189.649	216.427	146.876	157.674	217.466	176.163	132.34	210.093	203.211	135.514	183.531	216.129	148.629	156.421	216.789	175.329	132.59	209.857	201.379	134.882	185.596		9	193.548
J22	113.652	112.694	113.907	113.947	113.076	113.073	114.104	113.216	112.632	113.972	114.003	113.295	113.486	114.371	113.303	113.177	114.065	113.955	113.199	113.399	114.022	113.317	113.079	114.143	113.764	113.031	113.997	114.171	113.371	113.478	114.244	113.652		9	193.548
J23																																		0	0
J24																																		0	0
K01	156.396	159.107	157.52	157.399	156.952	159.278	156.871	157.289	158.41	157	157.138	156.761	158.711	156.699	156.865	158.399	157.576	157.472	156.983	158.935	156.876	156.534	158.267	156.61	156.545	156.806	158.59	156.402	156.312	159.126	156.528	156.396		10	215.054
K02	141.169	127.858	134.207	140.178	129.908	127.059	140.975	135.131	129.3	129.327	143.106	132.068	128.149	136.788	137.937	129.586	127.971	142.227	133.038	127.901	133.309	140.133	130.205	127.106	141.408	133.75	129.223	132.705	140.635	130.718	127.239	141.169		8	172.043
K03	137.744	130.674	128.143	123.006	137.084	130.758	128.242	122.702	138.185	130.635	127.567	124.053	138.236	130.601	126.857	127.02	135.216	129.733	125.666	131.792	132.846	129.441	124.722	135.169	131.096	128.75	123.753	136.778	130.913	127.629	123.404	137.744		7	150.538
K04																																		0	0
K05																																		0	0
K06	124.461	123.14	120.837	123.657	124.699	122.382	120.562	125.553	123.508	121.407	123.32	125.132	122.388	120.93	125.963	123.006	121.469	123.683	124.416	122.059	121.022	125.764	123.034	120.899	124.317	124.298	122.096	121.43	125.916	123.02	120.654	124.461		8	172.043
K07	117.68	124.09	116.25	115.034	134.699	121.472	116.152	118.629	129.711	118.371	114.562	123.691	127.43	116.744	113.758	130.287	122.817	116.239	117.14	130.624	119.253	114.874	123.669	126.767	116.66	113.817	129.876	121.615	116.382	118.733	129.952	117.68		9	193.548
K08																																		0	0
K09	158.39	212.927	199.59	157.77	172.893	221.61	177.736	156.522	198.601	209.612	161.037	164.371	220.202	186.16	156.037	189.435	215.663	165.449	160.525	217.374	191.77	156.41	183.761	215.989	166.868	159.022	216.315	190.601	155.865	185.025	215.874	165.197		9	193.548
K10																																		0	0
K11	167.036	163.801	225.961	186.789	159.053	185.57	223.971	177.337	149.743	209.252	209.978	169.837	155.869	222.796	192.614	161.908	176.155	225.289	178.221	149.65	208.221	208.352	169.041	158.515	223.551	188.337	157.107	186.444	219.019	173.468	150.049	218.112		8	172.043
K12	110.006	110.784	112.587	113.079	112.784	109.567	114.343	113.537	112.669	109.846	114.152	113.553	112.022	112.084	113.685	113.393	110.553	113.904	113.534	113.309	109.924	114.86	113.671	112.343	111.913	113.758	113.388	110.076	113.778	114.017	113.601	110.006		8	172.043
K13	169.34	172.607	173.458	158.053	165.801	177.511	164.829	160.801	173.949	170.649	156.874	169.197	176.416	159.739	163.199	177.126	166.171	160.475	173.084	171.52	156.537	168.657	175.18	159.278	162.963	176.124	165.236	160.691	172.874	170.185	156.98	169.34		9	193.548
K14	208.506	210.081	211.531	214.739	213.604	209.444	211.728	218.829	209.986	209.374	213.907	217.638	208.744	208.281	213.27	211.36	209.09	211.421	216.118	209.989	207.494	210.677	214.121	207.079	209.671	216.194	211.789	206.612	209.5	215.008	207.483	208.506		8	172.043
K15	137.89	137.916	142.5	140.449	137.233	140.461	141.317	138.447	138.396	141.41	139.23	137.253	140.32	140.916	137.902	139.183	141.003	139.073	137.343	140.941	140.115	137.618	139.607	141.222	138.371	137.618	141.567	140.053	137.312	140.154	140.795	137.89		9	193.548
K16	125.225	141.952	123.122	145.828	144.932	137.664	126.203	148.179	142.55	128.439	139.334	146.129	140.799	123.343	148.118	143.611	134.271	132.127	148.146	142.867	124.989	144.707	144.332	137.365	127.461	148.314	143.197	127.576	141.745	145.332	139.151	125.225		9	193.548
K17																																		0	0
K18	305.525	282.348	199.528	222.528	308.851	216.775	191.52	294.966	256.374	196.233	244.407	297.343	205.91	205.545	308.315	230.812	194.258	271.969	275.59	197.09	226.138	303.52	210.978	196.539	303.593	242.669	197.646	259.188	283.851	198.138	217.787	305.525		8	172.043
K19	142.388	142.93	148.32	119.781	119.885	153.736	136.82	116.258	133.017	152.188	123.728	117.048	148.567	143.14	117.534	125.812	154.438	130.289	116.18	140.323	149.112	120.615	119.331	153.435	137.565	116.166	132.275	152.691	124.205	117.062	148.146	142.388		9	193.548
K20	131.545	139.573	125.522	141.115	142.494	132.135	129.831	146.728	136.365	120.601	149.694	139.154	123.163	144.736	141.281	128.25	137.404	146.081	133.062	129.435	146.753	136.157	121.716	149.289	139.789	122.07	145.447	140.624	125.685	139.396	143.952	131.545		10	215.054
K21	169.183	172.652	171.079	166.635	168.545	174.132	167.607	167.191	172.545	171.129	169.197	168.865	173.531	167.076	167.017	172.59	169.34	165.809	168.062	173.053	168.154	166.778	173.598	168.584	166.199	170.202	171.205	165.899	167.124	173.921	166.84	165.298		9	193.548
K22	104.806	104.143	104.691	105.306	104.904	104.837	104.969	105.379	104.806	105.197	105.135	104.857	105.163	105.107	105.41	104.618	105.107	105.306	104.618	105.27	105.073	105.298	104.921	105.185	105.469	104.722	105.084	105.402	105.09	105.287	105.154	105.556		11	236.559
K23																																		0	0
K24																																		0	0
L01																																		0	0
L02	133.025	128.997	133.666	130.191	126.809	134.652	136.91	124.958	131.882	134.545	125.756	130.43	134.022	128.006	128.444	132.921	130.402	127.028	132.376	133.045	125.419	131.916	134.309	125.337	131.222	134.761	126.944	129.68	133.09	128.899	128.312	133.025		9	193.548
L03																																		0	0
L04	196.952	198.871	203.524	202.157	195.721	199.319	204.107	197.989	197.19	199.371	202.74	196.718	197.52	201.782	201.821	195.808	198.869	203.638	198.548	195.275	198.308	202.454	197.181	197.437	201.175	202.203	194.574	197.286	201.699	198.972	195.046	198.109		8	172.043
L05	132.447	133.154	128.031	117.337	117.899	131.242	132.826	119.882	117.191	126.16	133.093	123.598	116.893	121.699	133.124	128.399	117.691	118.416	131.079	131.761	119.708	117.281	127.699	133.677	122.702	117.188	123.52	133.615	126.317	117.444	119.503	132.447		7	150.538
L06	122.152	120.177	130.371	126.115	121.478	119.944	134.893	123.604	121.309	124.441	132.051	122.862	120.323	131.826	125.649	121.483	120.337	134.899	123.281	122.312	126.733	129.514	122.402	119.997	133.309	124.25	122.303	122.124	134.09	123.522	124.028	130.101		8	172.043
L07	107.242	106.604	104.935	104.449	105.699	106.694	104.93	104.885	106.382	106.39	105.132	105.101	106.77	106.239	106.292	105.888	107.421	105.907	105.039	105.601	107.135	105.351	105.202	106.374	106.688	105.371	105.385	107.059	105.843	105.385	105.702	107.242		8	172.043
L08	143.649	142.562	140.441	143.506	142.657	143.376	138.713	144.059	142.997	141.152	143.865	143	143.66	140.09	143.711	142.938	139.758	144.331	142.579	142.129	141.129	143.469	143.289	139.466	144.64	142.803	140.601	143.107	142.374	143.548	139.59	143.649		11	236.559
L09																																		0	0
L10																																		0	0
L11	128.039	127.508	124.596	115.365	126.331	127.213	117.992	122.545	127.93	122.11	118.205	127.93	126.514	115.919	126.508	127.598	118.301	122.18	127.483	121.834	118.163	127.753	125.843	115.48	125.66	127.087	118.379	121.798	127.921	122.098	118.59	128.039		8	172.043
L12	105.146	104.924	108.455	104.725	104.427	107.312	106.803	104.688	104.871	108.806	104.893	104.565	106.635	107.379	104.86	104.764	109.138	105.233	104.607	106.784	107.551	105.006	105.093	109.087	105.323	104.559	107.5	107.051	104.652	105.087	108.758	105.146		9	193.548
L13																																		0	0
L14	110.984	109.802	106.867	102.839	107.539	109.753	103.286	104.388	111.029	105.008	103.078	110.286	107.581	103.091	107.672	109.74	103.635	105.286	110.628	104.693	103.221	110.703	106.893	103.193	108.24	108.987	103.372	105.99	110.727	104.357	103.729	110.984		8	172.043
L15	105.379	103.553	103.671	105.143	104.14	103.654	104.537	104.593	104.003	103.966	105.326	104.402	103.801	104.702	105.014	104.084	104.138	105.382	104.399	103.713	104.904	104.719	104.169	104.157	105.424	104.382	103.865	105.427	104.882	103.958	105.02	105.379		8	172.043
L16	120.225	115.222	119.961	120.25	118.82	117.27	119.888	120.244	116.312	118.404	120.062	119.716	116.32	120.303	120.938	118.742	118.011	120.006	120.247	116.275	119.508	119.573	118.722	116.871	119.728	120.02	116.604	118.466	120.028	119.435	115.933	120.225		8	172.043
L17	126.438	125.969	126.222	126.051		125.357	126.16	125.553		125.924	125.64		126.211	125.761	125.705	126.711	126.638		126.275	126.882	126.287	126.593		126.565	126.438	125.795	126.09		125.579	125.579	125.475	126.171		9	193.548
L18			94.264	94.4888	94.6994	94.5927		94.6629	94.6292	94.7697	94.882	94.7135	94.8539	94.9888		94.9101	95.0871	95.0702	95.1067		95.1517	95.1742	95.132		95.0253	95.0843	95.25		95.1629	95.3146	95.3034	95.2612		9	193.548
L19		94.4607	94.4551	94.5449	94.8708		94.7107	95	95.0281	95.1601	95.2079	95.1208	95.0225		95.1601	95.1489	95.2331		95.059	95.2725	95.1826	95.1405	95.2837		95.2837	95.3511	95.2865		95.2781	95.1517	95.2865	95.3343		9	193.548
L20																																		0	0
L21																																		0	0
L22	109.287	110.927	109.312	108.025	108.711	111.584	108.992	108.503	107.997	111.862	109.402	109.39	107.472	112	109.775	109.725	107.289	111.174	110.292	109.469	107.16	110.545	110.73	109.365	107.924	110.025	111.225	109.739	107.809	109.129	111.191	109.287		8	172.043
L23																																		0	0
L24																																		0	0
M01																																		0	0
M02	118.396	118.815	117.646	115.888	118.188	118.416	115.933	117.812	118.601	117.89	116.258	118.68	118.904	116.278	118.174	118.573	117.126	117.174	118.472	118.225	116.017	118.452	118.663	116.27	118.014	119.222	117.649	117.163	119.25	118.826	116.483	118.396		9	193.548
M03	151.596	145.871	141.75	166.042	154.986	145.576	145.233	164.944	152.975	142.888	148.087	164.272	150.846	141.562	152.795	161.649	150.612	140.798	158.452	158.66	147.143	139.75	162.312	155.48	145.385	140.876	164.888	154.312	143.983	146.41	164.154	151.596		8	172.043
M04	143.966	152.267	135.59	132.806	145.761	148.764	135.014	132.051	152.416	141.834	132.441	134.081	155.126	138.093	132.879	140.289	151.73	134.351	131.969	148.73	145.017	134.149	132.826	155.441	138.795	132.183	138.938	151.837	134.598	131.497	149.581	143.966		9	193.548
M05	147.758	131.803	158.699	153.444	145.972	131.39	160.244	151.438	144.722	131.416	161.149	150.166	143.938	131.461	161.037	148.402	142.093	134.045	161.404	148.225	141.006	137.298	160.809	147.11	139.157	143.003	157.348	147.346	136.638	149.093	154.02	147.758		8	172.043
M06	119.295	119.077	119.386	119.279	117.601	119.279	119.75	119.609	117.904	118.936	119.46	119.644	117.798	119.293	119.532	119.774	118.215	119.114	119.726	119.418	117.928	119.128	119.324	119.516	117.989	119.112	119.649	119.346	117.832	119.319	119.753	119.295		8	172.043
M07	154.174	158.694	156.003	158.955	169.506	156.084	155.517	166.028	162.781	156.904	156.455	169.261	157.857	155.081	160.447	166.879	155.652	155.022	167.225	158.646	155.09	157.75	168.438	155.621	155.073	165.756	161.14	154.899	156.475	168.652	155.671	154.174		9	193.548
M08	109.947	110.57	109.376	108.978	110.051	110.565	109.399	109.39	110.893	110.104	109.371	109.803	111.006	109.525	109.34	110.219	110.671	109.508	109.713	111.008	110.073	109.604	110.115	110.98	109.722	109.601	110.654	110.469	109.489	109.904	111.121	109.947		9	193.548
M09	152.329	129.43	143.5	148.079	130.963	130.351	151.413	139.497	129.514	136.798	150.795	132.831	129.834	147.376	143.233	129.59	134.334	152.427	134.671	129.638	146.492	143.812	129.803	134.16	152.795	134.697	129.758	146.357	144.506	130.258	133.649	152.329		8	172.043
M10	101.789	100.846	101.006	101.208	101.14	101.084	101.506	101.287	101.41	101.511	101.565	101.478	101.388	101.621	101.57	101.492	101.643	101.5	101.511	101.458	101.719	101.486	101.376	101.767	101.652	101.654	101.447	101.767	101.601	101.486	101.834	101.789		11	236.559
M11	110.014	126.671	108.646	108.846	122.146	116.087	107.944	110.837	126.874	108.958	109.062	122.447	115.952	108.624	112.315	125.244	108.941	109.205	124.896	113.528	108.654	114.919	123.416	108.326	109.441	126.126	111.096	108.458	116.862	121.354	108.635	110.014		9	193.548
M12																																		0	0
M13	164.478	164.125	193.815	183.258	155.476	175.665	193.913	170.298	156.321	190.498	187.147	157.149	171.438	194.323	175.266	154.978	188.373	188.323	160.458	167.948	194.357	177.97	153.669	182.143	191.677	164.048	162.331	191.72	181.097	155.016	179.476	191.696		8	172.043
M14	141.365	139.82	128.101	126.713	143.093	133.303	126.469	135.5	138.306	128.447	128.062	141.857	129.59	126.537	138.152	134.419	127.076	130.666	141.376	128.699	126.424	141.511	132.517	127.228	135.132	137.744	127.643	129.75	142.087	129.298	126.952	141.365		8	172.043
M15	132.242	133.775	132.463	165.522	150.952	130.91	134.938	172.121	143.081	130.539	142.713	169.222	137.593	131.202	157.323	158.104	132.604	135.056	167.947	146.907	130.475	140.014	168.475	136.711	132.862	160.565	154.169	131.183	135.132	169.666	140.98	132.242		9	193.548
M16	153.317	172.169	154.281	165.171	177.812	158.169	155.303	184.952	160.938	152.997	183.199	164.691	154.104	177.772	170.758	154.75	169.469	174.77	155.854	160.449	181.188	158.281	154.798	181.581	161.607	152.725	183.253	165.256	153.017	179.48	167.612	153.317		10	215.054
M17																																		0	0
M18																																		0	0
M19		94.0393	94.1152	94.2416		94.2247	94.3118	94.4494	94.4242	94.6292	94.5112	94.5955		94.5815	94.6685	94.573	94.6292	94.5758	94.5815	94.7528	94.6994		94.6938	95.0983	94.764		94.7163	94.7472	94.7388	94.7612	94.8427	94.8258		10	215.054
M20	133.062	158.157	142.986	129.882	143.028	155.48	133.556	130.801	159.081	142.02	129.916	146.171	150.862	135.261	134.042	159.573	141.652	133.242	151.952	146.64	132.638	135.028	159.604	137.101	130.59	155.522	142.11	128.697	146.098	149.725	131.978	133.062		9	193.548
M21	130.896	133.124	133.539	128.683	132.27	133.893	130.41	131.096	133.056	133.315	128.82	132.626	135.087	130.129	131.244	133.567	134.065	129.289	131.789	134.539	129.874	131.812	133.947	132.52	130.191	133.419	134.537	128.115	131.455	133.728	129.89	130.896		9	193.548
M22	175.581	171.11	163.961	139.649	142.171	182.508	152.475	140.174	153.379	179.416	144.551	140.646	166.028	167.73	140.222	141.07	180.441	154.081	138.244	150.994	179.225	145.132	140.407	167.654	165.556	139.857	141.225	181.809	152.711	139.514	155.517	175.581		7	150.538
M23																																		0	0
M24																																		0	0
N01	126.654	128	127.975	125.469	125.629	128.014	128.154	125.865	126.511	128.306	128.315	125.952	126.492	127.126	127.983	126.222	126.236	127.997	127.433	125.834	127.18	128.621	126.011	126.228	127.919	128.312	125.742	126.219	128.02	127.885	125.955	126.654		8	172.043
N02																																		0	0
N03	117.705	121.758	119.073	118.258	120.253	122.16	119.972	118.584	121.244	121.362	119.5	118.421	121.865	121.551	119.896	118.882	122.388	121.16	119.834	117.657	122.399	120.817	119.871	118.053	122.843	120.402	120.126	118.61	122.933	120.632	119.699	117.705		8	172.043
N04																																		0	0
N05	264.131	267.35	272.418	245.58	233.86	274.366	261.348	230.835	252.029	275.788	253.025	226.447	270.052	266.718	237.332	237.111	275.391	256.795	225.284	259.781	272.461	245.955	228.621	274.508	262.946	230.831	247.079	274.512	250.614	225.104	269.63	264.131		9	193.548
N06	214.722	198.64	199.09	221.677	202.486	199.081	197.978	221.219	202.272	197.41	197.699	221.419	202.25	196.876	198.82	220.775	200.551	197.576	199.885	220.188	200.944	197.705	202.435	219.053	199.989	196.862	202.638	216.697	199.868	196.798	206.298	214.722		7	150.538
N07																																		0	0
N08	122.904	121.775	122.688	123.506	121.32	122.177	123.396	121.303	122.284	123.185	121.654	121.924	122.587	122.056	121.654	122.287	122.525	121.567	122.323	122.171	121.733	122.115	122.643	120.961	122.32	122.924	120.896	121.826	122.742	121.497	122.357	122.904		9	193.548
N09																																		0	0
N10	148.57	146.694	149.77	155.16	148.208	145.545	157.635	149.312	146.758	154.306	153.062	147.517	147.236	156.624	149.022	145.817	156.632	150.963	147.059	151.382	155.031	147.93	146.949	158.43	149.539	145.694	156.452	150.837	147.851	152.202	155.112	148.57		9	193.548
N11	131.944	130.933	126.399	124.579	131.711	127.365	125.059	128.525	129.379	125.86	124.907	132.008	127.031	124.789	130.219	128.191	125.441	126.376	131.081	126.463	125.084	131.947	127.677	125.343	129.84	129.213	126.042	126.803	131.34	126.48	124.576	131.944		8	172.043
N12	116.882	117.565	128.152	132.506	120.989	117.02	133.34	129.365	120.531	117.25	137.138	124.972	119.478	121.126	136.601	122.219	118.11	128.011	132.747	121.118	116.809	136.916	125.933	120.11	120.654	138.354	122.778	118.539	126.244	133.528	121.011	116.882		8	172.043
N13	153.236	178.525	153.565	142.115	166.989	165.374	146.205	145.154	178.534	152.537	141.169	170.722	160.52	144.298	149.933	175.202	149.963	141.281	175.525	156.862	142.775	156.753	170.522	148.126	143.101	175.815	153.267	141.32	168.202	160.904	144.051	153.236		9	193.548
N14	205.573	209.475	206.087	203.963	207.896	209.23	204.303	203.851	209.331	204.404	202.503	208.275	207.815	203.68	204.385	208.924	204.843	203.199	209.407	205.242	203.216	206.674	207.84	203.045	203.694	209.362	203.952	202.463	208.93	206.09	202.483	205.573		9	193.548
N15	215.922	236.549	230.396	213.21	208.85	251.049	216.839	204.92	244.922	226.373	209.199	222.982	241.231	212.65	205.383	251.503	216.938	206.106	240.085	226.653	209.881	215.984	245.49	213.624	202.591	249.013	221.15	205.715	236.956	228.179	210.637	215.922		9	193.548
N16	117.427	116.924	117.242	117.596	117.177	116.935	117.947	117.548	117.003	117.966	117.256	117.152	117.289	117.537	117.331	117.475	117.666	117.354	117.449	117.851	117.463	117.41	117.66	117.478	117.278	117.463	117.399	117.253	117.525	117.402	117.346	117.427		9	193.548
N17	111.666	110.927	124.191	125.983	113.52	117.233	127.958	118.16	112.43	127.174	123.458	111.826	122.138	126.708	114.528	116.351	128.503	119.169	112.323	126.907	123.435	112.025	123.126	126.61	114.177	117.584	127.966	117.657	113.143	127.792	121.657	111.666		9	193.548
N18	107.648	106.5	106.721	108.378	107.484	106.211	108.599	108.539	105.935	108.654	108.875	106.065	108.076	108.562	106.776	107.432	108.815	107.385	106.917	108.745	107.997	106.477	109.24	109.221	106.055	108.549	108.932	106.172	108.003	108.771	106.398	107.648		9	193.548
N19	136.758	137.315	140.472	140.61	136.154	138.239	142.742	136.067	137.618	143.084	137.823	136.874	140.275	141.638	135.716	137.831	143.357	136.441	137.371	142.003	138.64	136.506	138.944	143.067	136.272	138.104	143.573	136.722	137.539	141.758	138.68	136.758		9	193.548
N20	136.725	118.295	123.548	155.787	122.031	120.191	151.334	127.149	119.461	144.677	134.972	119.548	136.163	145.691	118.963	128.907	150.73	119.463	123.66	155.329	122.11	120.744	152.787	125.789	119.935	148.258	130.059	119.598	141.809	135.253	118.624	136.725		9	193.548
N21	207.309	208.475	211.154	207.666	206.368	211.357	208.899	206	209.896	209.062	205.711	206.826	210.604	206.02	206.435	210.045	207.579	204.983	209.157	208.643	204.346	206.36	210.626	206.104	205.051	210.174	207.337	205.191	208.424	208.562	203.75	207.309		9	193.548
N22	167.817	164.75	167.955	164.528	163.129	167.601	165.562	161.61	166.927	167.239	162.312	166.598	168.031	162.874	165.031	167.483	164.185	163.287	167.708	165.003	162.938	167.098	165.82	162.264	166.882	167.02	162.048	166.947	167.199	161.688	166.492	167.817		9	193.548
N23																																		0	0
N24																																		0	0
O01	167.983	166.531	166.834	167.806	168.402	167.433	165.913	167.132	167.309	165.876	166.944	167.52	167.081	166.607	166.522	167.059	165.924	166.298	167.601	166.829	167.025	167.14	166.904	165.562	166.039	167.334	166.545	167.306	166.826	166.028	167.25	167.983		8	172.043
O02	140.854	153.702	138.736	158.354	155.433	142.017	153.61	154.958	147.978	147.75	156.475	153.051	141.124	158.132	154.081	138.77	157.775	154.907	142.719	152.444	154.463	148.107	146.292	156.565	152.511	140.902	157.846	154.185	139.458	157.489	153.944	140.854		10	215.054
O03	109.02	108.587	108.256	108.329	108.817	108.466	108.41	108.573	108.677	108.705	108.461	108.91	108.694	108.435	108.537	109.003	108.744	108.427	108.649	108.843	108.677	108.447	108.73	108.854	108.632	108.677	108.93	109.045	108.829	108.784	109.188	109.02		8	172.043
O04	143.031	131.41	142.98	144.087	142.09	132.924	140.795	143.208	142.02	135.649	137.713	143.61	142.388	136.86	136.548	143.61	142.348	136.795	136.36	143.77	142.803	136.654	135.983	143.876	143.435	137.913	136.694	143.258	142.025	134.247	140.031	143.031		7	150.538
O05	161.475	166.07	150.199	141.565	142.242	165.913	145.868	140.739	150.711	160.893	142.958	138.16	160.073	154.014	141.548	139.784	166.567	147.989	141.947	146.902	164.132	143.753	138.86	159.444	155.022	142.331	139.77	165.893	147.36	140.916	149.57	161.475		8	172.043
O06																																		0	0
O07	123.657	126.698	121.944	145.742	142.419	124.419	126.003	149.804	136.214	123.202	132.636	149.786	131.208	122.575	140.463	146.548	126.282	123.094	146.683	140.806	124.191	129.63	148.783	132.947	122.701	139.003	146.232	126.66	124.592	148.085	138.566	123.657		9	193.548
O08	147.896	139.295	143.565	150.419	143.742	138.27	147.303	147.598	141.374	139.419	149.778	146.115	139.978	143.815	148.73	142.385	138.449	149.051	147.581	140.871	142.831	151.421	143.876	138.247	147.584	147	140.11	140.978	149.461	143.89	138.767	147.896		8	172.043
O09	112.202	111.486	113.632	112.531	110.801	113.958	113.761	112.275	112.646	113.98	113.149	111.087	114.261	113.354	111.492	112.921	114.115	112.455	111.739	114.205	113.143	111.492	113.545	113.66	112.292	111.944	114.053	113.247	111.452	113.98	113.534	112.202		9	193.548
O10	110.275	118.514	109.823	110.624	124.368	113.365	109.494	117.525	120.225	110.59	110.298	123.817	114.669	109.823	115.969	121.455	111.211	110.275	122.809	115.531	109.907	115.303	122.295	111.438	110.101	122.219	116.228	109.767	114.416	122.621	111.975	110.275		9	193.548
O11	103.542	103.247	103.169	103.014	104.826	103.514	103.146	103.643	105.076	103.587	103.34	104.267	104.385	103.419	103.365	105.048	103.846	103.508	103.57	105.126	103.716	103.671	104.374	105.101	103.66	103.683	105.124	103.924	103.421	103.604	105.272	103.542		8	172.043
O12																																		0	0
O13	105.716	108.34	105.166	106.958	113.806	106.379	104.941	109.91	112.244	105.747	105.545	112.907	108.14	105.528	107.784	113.188	105.888	105.371	111.893	110.121	105.449	106.478	114.301	106.742	105.528	110.36	111.222	105.829	105.801	114.093	107.657	105.716		9	193.548
O14	278.764	284.067	282.618	280.008	281.725	283.242	280.896	281.528	283.247	283.441	279.517	283.017	284.149	280.691	278.983	282.079	284.295	278.593	281.191	282.348	280.772	279.213	282.632	283.281	277.997	278.542	282.713	281.298	275.86	279.865	282.362	278.764		9	193.548
O15	179.725	181.621	205.132	189.171	181.079	186.152	201.244	188.211	179.992	192.663	196.508	185.25	177.011	201.048	191.593	183.292	178.267	204.39	190.315	181.132	183.27	199.404	187.278	177.68	197.604	193.011	184.126	176.635	201.261	189.924	182.025	179.725		8	172.043
O16	122.677	122.081	123.89	121.801	121.705	123.098	122.837	121.447	122.449	123.486	120.986	122.093	123.871	122.087	121.508	123.542	122.787	121.618	122.649	123.163	121.784	122.146	122.933	121.416	121.98	123.149	121.508	121.472	123.343	122.371	121.489	122.677		9	193.548
O17	169.447	178.846	192.497	171.989	167.126	194.938	178.542	169.73	181.284	190.124	173.756	169.48	195.441	177.281	169.862	186.803	185.817	170.68	171.792	195.152	175.722	168.713	191.935	181.713	168	178.051	190.815	171.921	167.657	195.135	178.053	169.447		9	193.548
O18	146.584	146.711	147.14	147.194	146.969	147.132	147.52	147.171	146.753	147.497	147.098	146.562	147.183	147.208	146.73	146.978	146.75	146.66	146.104	147.407	146.789	146.514	147.087	147.247	147.258	147.034	147.413	147.438	146.893	147.317	147.312	146.584		9	193.548
O19	143.761	160.194	154.379	136.764	147.404	162.115	141.149	135.831	167.694	143.197	130.02	170.896	144.778	130.455	165.539	151.129	133.837	157.025	154.767	138.399	145.98	162.118	140.053	138.581	167.154	141.941	134.876	168.258	143.199	132.694	169.368	143.761		10	215.054
O20	125.056	125.472	129.211	125.671	124.871	125.775	129.739	124.997	125.598	129.34	126.205	125.382	126.272	129.739	125.272	125.143	129.772	125.921	125.587	127.404	128.548	124.994	125.337	130.295	124.963	125.402	127.643	127.781	124.972	125.36	129.989	125.056		9	193.548
O21	135.702	141.868	138.66	135.138	134.843	142.006	136.663	132.862	138.444	141.393	138.292	133.601	142.056	137.815	135.174	136.093	141.003	136.596	131.997	141.306	137.778	134.798	134.34	140.904	137.154	131.961	140.219	138.396	134.576	133.525	140.882	135.702		9	193.548
O22	135.031	132.522	134.447	135.949	132.261	134.41	136.688	133.039	133.236	136.514	133.419	132.778	135.343	134.298	132.699	134.992	134.854	132.309	133.416	135.879	131.688	133.272	136.096	131.351	133.101	135.919	132.36	132.497	135.876	132.517	132.056	135.031		9	193.548
O23																																		0	0
O24																																		0	0
P01	119.904	118.949	118.39	116.803	119.289	119.101	117.208	118.792	119.447	118.163	117.649	119.458	119.076	117.146	119.23	119.272	117.893	118.177	119.683	118.966	117.079	119.39	119.236	117.056	118.874	119.542	118.149	118.042	119.823	119.034	116.879	119.904		8	172.043
P02	243.02	238.222	239.185	240.449	240.927	237.733	238.455	241.562	238.343	239.427	238.75	240.07	237.86	237.525	240.169	236.806	238.618	239.64	238.362	237.52	238.913	240.183	236.393	238.079	238.823	236.242	236.522	238.143	240.441	236.438	237.365	239.854		9	193.548
P03	138.101	137.904	135.688	137.435	140.096	138.846	135.924	138.132	139.882	139.458	135.792	137.368	139.441	138.829	135.419	137.66	139.834	139.635	135.334	137.154	139.581	139.635	135.399	137.424	140.163	140.343	135.329	137.138	139.933	140.124	135.604	138.101		7	150.538
P04																																		0	0
P05	148.138	175.826	156	149.303	166.494	165.84	152.548	151.222	175.346	156.275	149.003	164.303	166.087	151.632	150.174	175.854	156.379	149.34	165.581	165.674	152.39	151.652	175.014	156.275	149.854	168.885	162.713	150.435	155.601	172.966	153.191	148.138		9	193.548
P06	184.039	199.048	180.211	173.154	202.354	192.86	175.548	177.371	204.624	186.104	174.228	186.966	201.455	181.542	172.169	199.419	192.902	174.722	177.02	203.171	184.537	172.862	187.295	199.202	180.312	171.565	200.587	190.382	175.699	178.843	203.778	184.039		9	193.548
P07	127.376	130.618	139.733	129.053	127.219	132.89	137.919	128.303	127.028	134.801	136.711	128.315	127.806	136.388	134.239	128.393	127.435	139.169	132.374	127.823	128.264	139.736	130.354	127.604	130.5	138.671	130.371	127.458	133.907	137.242	128.553	127.376		8	172.043
P08	119.239	119.171	117.885	119.514	122.348	117.82	118.834	120.579	120.733	117.522	119.006	121.374	118.772	118.261	120.121	121.781	117.767	118.994	121.402	119.205	117.93	119.963	121.553	117.596	118.831	121.843	119.817	118.317	120.236	121.789	117.761	119.239		8	172.043
P09	153.222	148.711	156.469	160.728	150.677	148.975	161.129	155.565	148.955	155.997	161.034	150.309	150.295	160.624	156.135	149.18	157.07	160.921	149.444	153.076	160.98	152.657	149.949	159.919	158.27	149.393	156.461	161.542	151.303	150.52	159.933	153.222		9	193.548
P10	145.272	148.455	148.531	141.787	148.281	147.48	143.559	144.66	148.857	145.216	142.045	149.326	148.584	144.211	144.514	148.84	148.188	141.812	147.562	146.876	142.789	146.643	149.219	146.396	142.857	147.879	147.674	142.506	146.287	147.997	144.211	144.624		9	193.548
P11	107.646	107.924	107.278	107.18	107.941	107.736	107.331	107.719	108.421	107.531	107.39	108.244	107.89	107.455	107.48	108.205	107.593	107.357	108.298	108.067	107.354	107.944	108.427	107.441	107.489	108.413	107.809	107.581	108.022	108.452	107.624	107.646		9	193.548
P12	170.801	171.539	171.812	172.893	170.41	172.444	172.899	172.208	172	172.379	171.517	170.242	172.483	176.169	174.66	175.635	172.739	169.258	170.112	170.896	170.691	169.25	171.452	171.775	170.494	172.888	173.278	171.379	171.154	172.118	169.742	170.801		9	193.548
P13	124.376	125.736	126.163	124.435	125.539	126.303	125.5	124.483	125.25	125.733	124.506	124.944	126.112	125.185	124.404	125.497	125.876	124.458	125.514	126.343	124.61	124.907	126.008	124.584	124.149	125.851	125.508	124.427	125.497	126.73	124.632	125.393		9	193.548
P14	143.073	143.11	134.166	149.983	144.997	140.368	138.331	151.056	142.376	131.461	153.059	143.944	137.073	145.902	146.362	141.52	135.452	152.081	143.138	132.508	153.045	144.056	136.817	146.879	145.652	140.654	138.261	150.438	142.208	132.73	152.843	143.073		10	215.054
P15	134.449	134.82	134.346	135.23	136.351	134.806	134.64	134.876	135.132	134.211	134.716	135.508	134.596	134.73	134.935	136.003	134.775	135.197	135.775	134.112	134.239	135.278	135.045	134.424	135.368	136.096	135.084	134.073	135.744	134.242	133.902	134.449		9	193.548
P16	302.77	301.486	295.065	299.916	300.876	293.584	297.374	301.489	293.042	293.567	299.115	296.809	293.531	299.514	298.275	287.882	296.562	300.02	291.081	298.966	302	291.188	297.303	299.983	293.795	294.907	299.961	293.539	291.517	298.699	295.084	290.949		9	193.548
P17	141.508	142.126	142	142.478	141.674	141.629	141.997	141.545	142.301	142.171	142.143	141.978	141.969	142.104	142.065	142.461	142.067	142.112	142.463	142.143	141.784	143.312	141.972	141.91	142.331	141.177	141.169	142.275	141.486	141.466	142.16	141.508		11	236.559
P18	154.43	163.584	157.955	154.154	164.081	157.317	154.354	164.045	158.84	155.312	164.124	159.618	155.011	162.868	161.008	156.051	160.657	162.966	156.458	158.767	163.382	156.393	157.646	162.924	157.326	157.281	163.871	156.82	155.868	163.199	156.334	154.43		10	215.054
P19	186.566	134.328	150.967	185.914	144.193	135.693	176.131	169.18	135.656	146.623	189.668	147.119	134.643	170.783	173.914	136.496	143	187.119	148.553	134.607	169.094	174.283	136.352	141.914	187.402	148.906	134.115	169.631	171.414	135.844	143.918	186.566		8	172.043
P20																																		0	0
P21	135.615	135.357	133.975	134.138	135.846	134.053	133.865	134.921	134.82	134.104	134.86	136.216	134.202	134.188	135.475	134.205	133.652	134.556	135.152	134.41	134.685	136.138	133.772	134.334	135.051	134.23	133.896	134.949	135.301	133.669	134.312	135.615		8	172.043
P22	128.07	136.722	137.292	122.598	130.733	141.654	125.688	125.989	137.02	135.177	122.697	131.904	140.525	124.228	127.096	139.492	130.475	123.801	133.958	137.699	122.949	129.789	140.326	125.817	126.02	137.89	132.424	123.292	133.843	137.848	122.913	128.07		9	193.548
P23																																		0	0
P24																																		0	0

## Sheet: HEART RATE
Column	Row	# Peaks	Heart Rate	Treatment (µM)
1	A	9	193.548	0
1	B	8	172.043	0
1	C	9	193.548	0
1	D	0		0
1	E	8	172.043	0
1	F	9	193.548	0
1	G	0		0
1	H	8	172.043	0
1	I	0		0
1	J	9	193.548	0
1	K	10	215.054	0
1	L	0		0
1	M	0		0
1	N	8	172.043	0
1	O	8	172.043	0
1	P	8	172.043	0
2	A	8	172.043	0
2	B	9	193.548	0
2	C	9	193.548	0
2	D	0		0
2	E	8	172.043	0
2	F	12	258.065	0
2	G	8	172.043	0
2	H	9	193.548	0
2	I	8	172.043	0
2	J	0		0
2	K	8	172.043	0
2	L	9	193.548	0
2	M	9	193.548	0
2	N	0		0
2	O	10	215.054	0
2	P	9	193.548	0
3	A	10	215.054	0.0244
3	B	10	215.054	0.0244
3	C	9	193.548	0.0244
3	D	9	193.548	0.0244
3	E	8	172.043	0.0244
3	F	9	193.548	0.0244
3	G	9	193.548	0.0244
3	H	0		0.0244
3	I	9	193.548	0.0244
3	J	9	193.548	0.0244
3	K	7	150.538	0.0244
3	L	0		0.0244
3	M	8	172.043	0.0244
3	N	8	172.043	0.0244
3	O	8		0.0244
3	P	7	150.538	0.0244
4	A	9	193.548	0.0244
4	B	9	193.548	0.0244
4	C	0		0.0244
4	D	0		0.0244
4	E	8	172.043	0.0244
4	F	8	172.043	0.0244
4	G	7	150.538	0.0244
4	H	10	215.054	0.0244
4	I	9	193.548	0.0244
4	J	0		0.0244
4	K	0		0.0244
4	L	8	172.043	0.0244
4	M	9	193.548	0.0244
4	N	0		0.0244
4	O	7	150.538	0.0244
4	P	0		0.0244
5	A	9	193.548	0.05
5	B	8	172.043	0.05
5	C	8	172.043	0.05
5	D	8	172.043	0.05
5	E	11	236.559	0.05
5	F	7	150.538	0.05
5	G	8	172.043	0.05
5	H	8	172.043	0.05
5	I	8	172.043	0.05
5	J	9	193.548	0.05
5	K	0		0.05
5	L	7	150.538	0.05
5	M	8	172.043	0.05
5	N	9	193.548	0.05
5	O	8	172.043	0.05
5	P	9	193.548	0.05
6	A	9	193.548	0.05
6	B	7	150.538	0.05
6	C	0		0.05
6	D	9	193.548	0.05
6	E	0		0.05
6	F	9	193.548	0.05
6	G	8	172.043	0.05
6	H	0		0.05
6	I	9	193.548	0.05
6	J	8	172.043	0.05
6	K	8	172.043	0.05
6	L	8	172.043	0.05
6	M	8	172.043	0.05
6	N	7	150.538	0.05
6	O	0		0.05
6	P	9	193.548	0.05
7	A	8	172.043	0.098
7	B	0		0.098
7	C	9	193.548	0.098
7	D	8	172.043	0.098
7	E	8	172.043	0.098
7	F	8	172.043	0.098
7	G	9	193.548	0.098
7	H	7	150.538	0.098
7	I	9	193.548	0.098
7	J	7	150.538	0.098
7	K	9	193.548	0.098
7	L	8	172.043	0.098
7	M	9	193.548	0.098
7	N	0		0.098
7	O	9	193.548	0.098
7	P	8	172.043	0.098
8	A	7	150.538	0.098
8	B	9	193.548	0.098
8	C	9	193.548	0.098
8	D	8	172.043	0.098
8	E	9	193.548	0.098
8	F	8	172.043	0.098
8	G	7	150.538	0.098
8	H	6		0.098
8	I	8	172.043	0.098
8	J	8	172.043	0.098
8	K	0		0.098
8	L	11	236.559	0.098
8	M	9	193.548	0.098
8	N	9	193.548	0.098
8	O	8	172.043	0.098
8	P	8	172.043	0.098
9	A	9	193.548	0.195
9	B	0		0.195
9	C	9	193.548	0.195
9	D	0		0.195
9	E	8	172.043	0.195
9	F	9	193.548	0.195
9	G	8	172.043	0.195
9	H	9	193.548	0.195
9	I	7	150.538	0.195
9	J	9	193.548	0.195
9	K	9	193.548	0.195
9	L	0		0.195
9	M	8	172.043	0.195
9	N	0		0.195
9	O	9	193.548	0.195
9	P	9	193.548	0.195
10	A	9	193.548	0.195
10	B	9	193.548	0.195
10	C	9	193.548	0.195
10	D	9	193.548	0.195
10	E	8	172.043	0.195
10	F	8	172.043	0.195
10	G	9	193.548	0.195
10	H	8	172.043	0.195
10	I	8	172.043	0.195
10	J	8	172.043	0.195
10	K	0		0.195
10	L	0		0.195
10	M	11	236.559	0.195
10	N	9	193.548	0.195
10	O	9	193.548	0.195
10	P	9	193.548	0.195
11	A	8	172.043	0.39
11	B	8	172.043	0.39
11	C	8	172.043	0.39
11	D	10	215.054	0.39
11	E	9	193.548	0.39
11	F	9	193.548	0.39
11	G	10	215.054	0.39
11	H	8	172.043	0.39
11	I	8	172.043	0.39
11	J	9	193.548	0.39
11	K	8	172.043	0.39
11	L	8	172.043	0.39
11	M	9	193.548	0.39
11	N	8	172.043	0.39
11	O	8	172.043	0.39
11	P	9	193.548	0.39
12	A	9	193.548	0.39
12	B	0		0.39
12	C	11	236.559	0.39
12	D	9	193.548	0.39
12	E	9	193.548	0.39
12	F	0		0.39
12	G	0		0.39
12	H	0		0.39
12	I	8	172.043	0.39
12	J	7	150.538	0.39
12	K	8	172.043	0.39
12	L	9	193.548	0.39
12	M	0		0.39
12	N	8	172.043	0.39
12	O	0		0.39
12	P	9	193.548	0.39
13	A	10	215.054	0.78
13	B	8	172.043	0.78
13	C	9	193.548	0.78
13	D	10	215.054	0.78
13	E	9	193.548	0.78
13	F	8	172.043	0.78
13	G	0		0.78
13	H	9	193.548	0.78
13	I	10	215.054	0.78
13	J	9	193.548	0.78
13	K	9	193.548	0.78
13	L	0		0.78
13	M	8	172.043	0.78
13	N	9	193.548	0.78
13	O	9	193.548	0.78
13	P	9	193.548	0.78
14	A	9	193.548	0.78
14	B	9	193.548	0.78
14	C	9	193.548	0.78
14	D	10	215.054	0.78
14	E	10	215.054	0.78
14	F	11	236.559	0.78
14	G	7	150.538	0.78
14	H	8	172.043	0.78
14	I	8	172.043	0.78
14	J	9	193.548	0.78
14	K	8	172.043	0.78
14	L	8	172.043	0.78
14	M	8	172.043	0.78
14	N	9	193.548	0.78
14	O	9	193.548	0.78
14	P	10	215.054	0.78
15	A	9	193.548	1.56
15	B	8	172.043	1.56
15	C	9	193.548	1.56
15	D	9	193.548	1.56
15	E	10	215.054	1.56
15	F	9	193.548	1.56
15	G	9	193.548	1.56
15	H	8	172.043	1.56
15	I	9	193.548	1.56
15	J	10	215.054	1.56
15	K	9	193.548	1.56
15	L	8	172.043	1.56
15	M	9	193.548	1.56
15	N	9	193.548	1.56
15	O	8	172.043	1.56
15	P	9	193.548	1.56
16	A	9	193.548	1.56
16	B	9	193.548	1.56
16	C	0		1.56
16	D	9	193.548	1.56
16	E	8	172.043	1.56
16	F	8	172.043	1.56
16	G	0		1.56
16	H	9	193.548	1.56
16	I	0		1.56
16	J	8	172.043	1.56
16	K	9	193.548	1.56
16	L	8	172.043	1.56
16	M	10	215.054	1.56
16	N	9	193.548	1.56
16	O	9	193.548	1.56
16	P	9	193.548	1.56
17	A	0		3.125
17	B	0		3.125
17	C	10	215.054	3.125
17	D	9	193.548	3.125
17	E	9	193.548	3.125
17	F	9	193.548	3.125
17	G	8	172.043	3.125
17	H	0		3.125
17	I	9	193.548	3.125
17	J	7	150.538	3.125
17	K	0		3.125
17	L	9	193.548	3.125
17	M	0		3.125
17	N	9	193.548	3.125
17	O	9	193.548	3.125
17	P	11	236.559	3.125
18	A	8	172.043	3.125
18	B	9	193.548	3.125
18	C	8	172.043	3.125
18	D	10	215.054	3.125
18	E	9	193.548	3.125
18	F	8	172.043	3.125
18	G	9	193.548	3.125
18	H	9	193.548	3.125
18	I	0		3.125
18	J	10	215.054	3.125
18	K	8	172.043	3.125
18	L	9	193.548	3.125
18	M	0		3.125
18	N	9	193.548	3.125
18	O	9	193.548	3.125
18	P	10	215.054	3.125
19	A	0		6.25
19	B	9	193.548	6.25
19	C	0		6.25
19	D	10	215.054	6.25
19	E	9	193.548	6.25
19	F	9	193.548	6.25
19	G	8	172.043	6.25
19	H	9	193.548	6.25
19	I	9	193.548	6.25
19	J	8	172.043	6.25
19	K	9	193.548	6.25
19	L	9	193.548	6.25
19	M	10	215.054	6.25
19	N	9	193.548	6.25
19	O	10	215.054	6.25
19	P	8	172.043	6.25
20	A	10	215.054	6.25
20	B	9	193.548	6.25
20	C	9	193.548	6.25
20	D	9	193.548	6.25
20	E	9	193.548	6.25
20	F	9	193.548	6.25
20	G	0		6.25
20	H	9	193.548	6.25
20	I	9	193.548	6.25
20	J	8	172.043	6.25
20	K	10	215.054	6.25
20	L	0		6.25
20	M	9	193.548	6.25
20	N	9	193.548	6.25
20	O	9	193.548	6.25
20	P	0		6.25
21	A	0		12.5
21	B	9	193.548	12.5
21	C	9	193.548	12.5
21	D	11	236.559	12.5
21	E	8	172.043	12.5
21	F	8	172.043	12.5
21	G	8	172.043	12.5
21	H	9	193.548	12.5
21	I	9	193.548	12.5
21	J	9	193.548	12.5
21	K	9	193.548	12.5
21	L	0		12.5
21	M	9	193.548	12.5
21	N	9	193.548	12.5
21	O	9	193.548	12.5
21	P	8	172.043	12.5
22	A	9	193.548	12.5
22	B	9	193.548	12.5
22	C	9	193.548	12.5
22	D	9	193.548	12.5
22	E	9	193.548	12.5
22	F	11	236.559	12.5
22	G	8	172.043	12.5
22	H	9	193.548	12.5
22	I	9	193.548	12.5
22	J	9	193.548	12.5
22	K	11	236.559	12.5
22	L	8	172.043	12.5
22	M	7	150.538	12.5
22	N	9	193.548	12.5
22	O	9	193.548	12.5
22	P	9	193.548	12.5
23	A	0		25
23	B	0		25
23	C	0		25
23	D	0		25
23	E	0		25
23	F	0		25
23	G	0		25
23	H	0		25
23	I	0		25
23	J	0		25
23	K	0		25
23	L	0		25
23	M	0		25
23	N	0		25
23	O	0		25
23	P	0		25
24	A	0		25
24	B	0		25
24	C	0		25
24	D	0		25
24	E	0		25
24	F	0		25
24	G	0		25
24	H	0		25
24	I	0		25
24	J	0		25
24	K	0		25
24	L	0		25
24	M	0		25
24	N	0		25
24	O	0		25
24	P	0		25

## Sheet: Unsuccessful wells
	1	2	3	4	5	6	7	8	9	10	11	12	13	14	15	16	17	18	19	20	21	22	23	24
A																	W.O.		W.O.		W.O.
B							W.O.					Dead					W.O.
C						W.O.										W.O.			U.H.
D	W.O.	W.O.		W.O.					W.O.
E						W.O.
F												W.O.
G	W.O.											W.O.	Dead			W.O.				W.O.
H			W.O.			W.O.						W.O.					Dead
I	W.O.															W.O.		W.O.
J		U.H.		W.O.
K				W.O.	W.O.					W.O.							W.O.
L	W.O.		W.O.						Dead	W.O.			Dead					W.O.	W.O.	W.O.	W.O.
M	W.O.											W.O.					W.O.	W.O.	W.O.
N		W.O.		W.O.			W.O.		W.O.
O						W.O.						Dead
P				W.O.																W.O.
