# Supplementary material for: High-Content Screening in Zebrafish Embryos Identifies Butafenacil as a Potent Inducer of Anemia
Source: PLoS One. 2014 Aug 4;9(8):e104190. doi: 10.1371/journal.pone.0104190 (PMC4121296; doi:10.1371/journal.pone.0104190)
Supplement: Dataset S1 — Microsoft Excel spreadsheets containing raw data for all chemical screening assays. (ZIP) [file pone.0104190.s036.zip › Dataset S1/30- Oxyfluorfen/Oxyfluorfen_ISV.xlsx]

## Sheet: Description
ToxCast Screen - ISV
Chemical	Oxyfluorfen
Data was collected using the Intersegmental Vessel Journal in MetaXpress
Imaged 74 hpf fli1 larvae using ImageXpress
Incubated larvae in 100 mg/l MS-222 for 30 min
Centrifuged plate for 2 min at 200 rpm
Imaging parameters:
*1 frame
*FITC
*2X magnification; 1 site/well
Had the doors off of the imager and the fan on to stablize temperature
Test Initation Date: 10/25/13
Imaging Date: 10/28/13
Start Imaging Temperature: 27°C
End Imaging Temperature: 27°C
Total Imaging Duration: 0:08
W.O. = Wrong Orientation
U.H. = Unhatched
N.A. = Not Analyzed (Did not meet analysis criteria)
Malf. = Malformed

## Sheet: ISV
Time point	1
Measurement	Thresholded Area (Show Region Statistics)
	1	2	3	4	5	6	7	8	9	10	11	12	13	14	15	16	17	18	19	20	21	22	23	24
A				286737	288934	325829	198930						368160		369326			234221		366202		165835
B	326422		296171	302211	240021	378667			194816	206427				312416	275355			310073	314884		161566	392965
C	237512	224734	232232	248394	213363		195618	262890	177394	136324		316030	223578	285154	294109	321851	166033	188527		287153	278541	163336
D	187152		132106			325496	254944			329994		337357	187673	231680	258026	248082	355778		308199			209458
E	360891		203730	279989			305148	325579	269752	268003	300680	174302	284404	292058		269700	296817	271158	299264	330734		260984
F	300462		335399		350748		354622		162628		286174		185163		238668	188745		260630	135105	276104	225286	239355
G		286008		290048		246228				303960					150423	307397	303554		249310		232461
H	286143	223245		170657	292204		342334		235221	289496	311583			142592		142301		321653	355945		302732	305096
I		225411	292943		169251	221662	309157	171896	188735	298702	224828	276615	253153	263827	223256		147570
J	292849				301430	291558	282342		292735	321216	355028	279010	271741	201158	281207	263025		234898	214425	372627	341543
K	313812	314457	323205			177769	291204	321674			256256	379282	263702	338992	165867	286966		286570	271876	322882		348770
L		322642			217736	237574					299566	229650		246457	279155	198003	300191			266243	325287
M	193796	329401	176447	333400	283061		190370	249466		108217	252611		328234	248071	191630	322007	146602			291027	253746	276885
N	186444		269096		285674	205928		306470		263816	253195	289600	339169	362099	327120		310854	272897	333181	309573	180258
O		315103		324871	233065		256308	198149	257100	247415	328963		255631	277250	248238		255746		322788	288882	277354	250560
P					225318	235637	291235	176051	173833			299108		367952	253497							206667

## Sheet: Normalized ISV
Row	Treatment (µM)	ISV Area	Body Length (µm)	Normalized ISV
A	0
B	0	326422	3019.61	108.101
C	0	237512	3044.44	78.015
D	0	187152	3197.21	58.5359
E	0	360891	3281.86	109.965
F	0	300462	2919.53	102.914
G	0
H	0	286143	3091.09	92.5703
I	0
J	0	292849	3179.15	92.1157
K	0	313812	3257.99	96.3208
L	0
M	0	193796	3012.7	64.3263
N	0	186444	3027.55	61.5825
O	0
P	0
A	0
B	0
C	0	224734	2864.86	78.4452
D	0
E	0
F	0
G	0	286008	3128.47	91.421
H	0	223245	2967.85	75.2211
I	0	225411	2915.75	77.3081
J	0
K	0	314457	3089.69	101.776
L	0	322642	3029.69	106.494
M	0	329401	3057.91	107.721
N	0
O	0	315103	3045.2	103.475
P	0
A	0.0244
B	0.0244	296171	3175.95	93.2545
C	0.0244	232232	2985.95	77.7749
D	0.0244	132106	3149.67	41.9428
E	0.0244	203730	3129.29	65.1042
F	0.0244	335399	3006.16	111.57
G	0.0244
H	0.0244
I	0.0244	292943	3103.81	94.3819
J	0.0244
K	0.0244	323205	3039.46	106.336
L	0.0244
M	0.0244	176447	3025.74	58.3152
N	0.0244	269096	3072.54	87.5809
O	0.0244
P	0.0244
A	0.0244	286737	3143.11	91.2269
B	0.0244	302211	3022.48	99.9876
C	0.0244	248394	2980.56	83.338
D	0.0244
E	0.0244	279989	2860.55	97.8793
F	0.0244
G	0.0244	290048	3081.76	94.1178
H	0.0244	170657	2926.85	58.3073
I	0.0244
J	0.0244
K	0.0244
L	0.0244
M	0.0244	333400	3008.93	110.803
N	0.0244
O	0.0244	324871	3158.61	102.853
P	0.0244
A	0.05	288934	2939.35	98.2985
B	0.05	240021	2954.38	81.2425
C	0.05	213363	3130.04	68.1662
D	0.05
E	0.05
F	0.05	350748	2897.73	121.043
G	0.05
H	0.05	292204	2684.97	108.829
I	0.05	169251	2929.04	57.7837
J	0.05	301430	3142.4	95.9234
K	0.05
L	0.05	217736	3000.33	72.5709
M	0.05	283061	3079.39	91.9209
N	0.05	285674	2941.36	97.1234
O	0.05	233065	2892.6	80.573
P	0.05	225318	3026.99	74.4362
A	0.05	325829	3141.57	103.715
B	0.05	378667	3098	122.229
C	0.05
D	0.05	325496	3032.87	107.323
E	0.05
F	0.05
G	0.05	246228	2840.81	86.6752
H	0.05
I	0.05	221662	3113.29	71.1987
J	0.05	291558	3156.95	92.3542
K	0.05	177769	3150.14	56.4322
L	0.05	237574	3146.12	75.5135
M	0.05
N	0.05	205928	3026.83	68.0341
O	0.05
P	0.05	235637	3076.71	76.5874
A	0.098	198930	3104.68	64.0742
B	0.098
C	0.098	195618	3079.61	63.5203
D	0.098	254944	3001.25	84.946
E	0.098	305148	2940.57	103.772
F	0.098	354622	3056.75	116.013
G	0.098
H	0.098	342334	3025.81	113.138
I	0.098	309157	2813.58	109.88
J	0.098	282342	2743.07	102.929
K	0.098	291204	3100.51	93.9214
L	0.098
M	0.098	190370	2984.85	63.7786
N	0.098
O	0.098	256308	2845.79	90.0659
P	0.098	291235	3110.21	93.6385
A	0.098
B	0.098
C	0.098	262890	3059.27	85.9322
D	0.098
E	0.098	325579	2971.07	109.583
F	0.098
G	0.098
H	0.098
I	0.098	171896	3091.91	55.5955
J	0.098
K	0.098	321674	2895.57	111.092
L	0.098
M	0.098	249466	2905.11	85.8717
N	0.098	306470	2871.22	106.739
O	0.098	198149	3026.94	65.4618
P	0.098	176051	3090.99	56.9563
A	0.195
B	0.195	194816	3141.36	62.0165
C	0.195	177394	3098.81	57.2459
D	0.195
E	0.195	269752	3028.91	89.0592
F	0.195	162628	3116.9	52.1761
G	0.195
H	0.195	235221	2828.3	83.1668
I	0.195	188735	3087.69	61.1249
J	0.195	292735	2997.91	97.6462
K	0.195
L	0.195
M	0.195
N	0.195
O	0.195	257100	3009.1	85.4408
P	0.195	173833	3010.09	57.7501
A	0.195
B	0.195	206427	3049.47	67.693
C	0.195	136324	2951.21	46.1924
D	0.195	329994	2897.5	113.889
E	0.195	268003	2901.65	92.3623
F	0.195
G	0.195	303960	2930.01	103.74
H	0.195	289496	3090.44	93.6749
I	0.195	298702	2981.38	100.189
J	0.195	321216	3050.62	105.295
K	0.195
L	0.195
M	0.195	108217	2721.77	39.7599
N	0.195	263816	2875.29	91.7531
O	0.195	247415	3098	79.8627
P	0.195
A	0.39
B	0.39
C	0.39
D	0.39
E	0.39	300680	2952.27	101.847
F	0.39	286174	2836.32	100.896
G	0.39
H	0.39	311583	2946.1	105.761
I	0.39	224828	2983.97	75.3453
J	0.39	355028	3076.67	115.394
K	0.39	256256	3056.65	83.8356
L	0.39	299566	3110.64	96.3035
M	0.39	252611	2896.63	87.2088
N	0.39	253195	2987.78	84.7435
O	0.39	328963	3052.59	107.765
P	0.39
A	0.39
B	0.39
C	0.39	316030	3021.61	104.59
D	0.39	337357	2849.4	118.396
E	0.39	174302	2789.91	62.4758
F	0.39
G	0.39
H	0.39
I	0.39	276615	3060.13	90.3931
J	0.39	279010	3024.36	92.2541
K	0.39	379282	3055.09	124.147
L	0.39	229650	3051.11	75.2674
M	0.39
N	0.39	289600	3068.75	94.3708
O	0.39
P	0.39	299108	3077.92	97.1787
A	0.78	368160	2930.12	125.647
B	0.78
C	0.78	223578	2879.28	77.6508
D	0.78	187673	2844.45	65.9784
E	0.78	284404	2880.7	98.7274
F	0.78	185163	3078.22	60.1527
G	0.78
H	0.78
I	0.78	253153	3156.96	80.1887
J	0.78	271741	3064.53	88.673
K	0.78	263702	3056.79	86.2676
L	0.78
M	0.78	328234	3082.42	106.486
N	0.78	339169	3085.09	109.938
O	0.78	255631	3066.61	83.3596
P	0.78
A	0.78
B	0.78	312416	3117.53	100.213
C	0.78	285154	3082.45	92.5089
D	0.78	231680	3088.24	75.0201
E	0.78	292058	3105.08	94.058
F	0.78
G	0.78
H	0.78	142592	3141.81	45.3855
I	0.78	263827	2861.21	92.208
J	0.78	201158	2860.63	70.3194
K	0.78	338992	2799.02	121.111
L	0.78	246457	2972.19	82.9209
M	0.78	248071	2844.42	87.2134
N	0.78	362099	3017.63	119.994
O	0.78	277250	2859.77	96.9482
P	0.78	367952	3189.32	115.37
A	1.56	369326	2936.01	125.792
B	1.56	275355	2726.26	101.001
C	1.56	294109	3063.82	95.9944
D	1.56	258026	2850.97	90.5048
E	1.56
F	1.56	238668	2794.26	85.4134
G	1.56	150423	2947.58	51.0329
H	1.56
I	1.56	223256	2758.66	80.929
J	1.56	281207	2756.67	102.009
K	1.56	165867	2958.04	56.0732
L	1.56	279155	2818.11	99.0577
M	1.56	191630	2591.52	73.9448
N	1.56	327120	2799.45	116.851
O	1.56	248238	3110.6	79.8038
P	1.56	253497	3006.38	84.3195
A	1.56
B	1.56
C	1.56	321851	2801.86	114.871
D	1.56	248082	2872.24	86.3721
E	1.56	269700	2751.46	98.0208
F	1.56	188745	2852.98	66.1573
G	1.56	307397	2752.9	111.663
H	1.56	142301	2914.82	48.8199
I	1.56
J	1.56	263025	2861.43	91.9207
K	1.56	286966	2898.53	99.0038
L	1.56	198003	2811.11	70.4359
M	1.56	322007	2794.87	115.214
N	1.56
O	1.56
P	1.56
A	3.125
B	3.125
C	3.125	166033	2978.73	55.7396
D	3.125	355778	2779.36	128.007
E	3.125	296817	3192.79	92.9646
F	3.125
G	3.125	303554	2690.6	112.82
H	3.125
I	3.125	147570	2919.86	50.5401
J	3.125
K	3.125
L	3.125	300191	3140.87	95.5758
M	3.125	146602	3062.67	47.8673
N	3.125	310854	3090.83	100.573
O	3.125	255746	3160.48	80.92
P	3.125
A	3.125	234221	2777.7	84.322
B	3.125	310073	2992.43	103.619
C	3.125	188527	3077.47	61.2603
D	3.125
E	3.125	271158	3093.77	87.6464
F	3.125	260630	2866.3	90.9289
G	3.125
H	3.125	321653	3007.14	106.963
I	3.125
J	3.125	234898	2919.85	80.4486
K	3.125	286570	2774.33	103.293
L	3.125
M	3.125
N	3.125	272897	3174.26	85.9718
O	3.125
P	3.125
A	6.25
B	6.25	314884	3109.28	101.273
C	6.25
D	6.25	308199	2774.92	111.066
E	6.25	299264	2970.34	100.751
F	6.25	135105	3064.61	44.0857
G	6.25	249310	3156.83	78.9748
H	6.25	355945	2956.9	120.378
I	6.25
J	6.25	214425	3030.78	70.7491
K	6.25	271876	2916.28	93.227
L	6.25
M	6.25
N	6.25	333181	2970.7	112.156
O	6.25	322788	2894.81	111.506
P	6.25
A	6.25	366202	3145.97	116.403
B	6.25
C	6.25	287153	2804.78	102.38
D	6.25
E	6.25	330734	3015.03	109.695
F	6.25	276104	2844.51	97.0657
G	6.25
H	6.25
I	6.25
J	6.25	372627	3130.39	119.035
K	6.25	322882	3110.52	103.803
L	6.25	266243	2764.92	96.2931
M	6.25	291027	3087.15	94.2705
N	6.25	309573	2583.21	119.84
O	6.25	288882	2868.61	100.704
P	6.25
A	12.5
B	12.5	161566	2959.69	54.5889
C	12.5	278541	3002.38	92.7733
D	12.5
E	12.5
F	12.5	225286	2840.75	79.3052
G	12.5	232461	2782.64	83.5398
H	12.5	302732	2825.41	107.146
I	12.5
J	12.5	341543	2792.76	122.296
K	12.5
L	12.5	325287	2904.27	112.003
M	12.5	253746	2851.45	88.9886
N	12.5	180258	2758.35	65.3499
O	12.5	277354	3096.97	89.5564
P	12.5
A	12.5	165835	2637.6	62.8737
B	12.5	392965	2834.86	138.619
C	12.5	163336	3005.49	54.346
D	12.5	209458	2891.51	72.4389
E	12.5	260984	2701.8	96.5963
F	12.5	239355	2685.72	89.1214
G	12.5
H	12.5	305096	2738.59	111.406
I	12.5
J	12.5
K	12.5	348770	2963.39	117.693
L	12.5
M	12.5	276885	2767.26	100.057
N	12.5
O	12.5	250560	2995.66	83.641
P	12.5	206667	2628.97	78.6114
A	25
B	25
C	25
D	25
E	25
F	25
G	25
H	25
I	25
J	25
K	25
L	25
M	25
N	25
O	25
P	25
A	25
B	25
C	25
D	25
E	25
F	25
G	25
H	25
I	25
J	25
K	25
L	25
M	25
N	25
O	25
P	25

## Sheet: Unsuccessful wells
	1	2	3	4	5	6	7	8	9	10	11	12	13	14	15	16	17	18	19	20	21	22	23	24
A	W.O	W.O*	W.O					W.O	W.O	W.O	W.O	W.O		W.O		W.O	W.O		W.O		W.O
B		W.O					W.O	W.O			W.O	Dead	W.O			W.O*	W.O			W.O			Malf.	W.O*
C					W.O	W.O					W.O								U.H					Dead
D		W.O		W.O				W.O	W.O		W.O*							W.O		W.O	W.O
E		W.O			W.O*	W.O									W.O						Malf.			W.O
F		W.O		W.O		W.O		W.O		W.O		W.O		W.O			W.O
G	W.O		W.O		W.O		W.O*	W.O	W.O		W.O	W.O	Dead	W.O				W.O		W.O		W.O
H			W.O			W.O		W.O				W.O	W.O		W.O*		Dead			W.O
I	W.O			W.O												W.O		W.O	W.O	W.O	W.O	W.O
J		U.H	W.O*	W.O				W.O									W.O					W.O
K				W.O	W.O				W.O	W.O							W.O				W.O			W.O
L	W.O		W.O	W.O			W.O*	W.O	Dead	W.O			Dead					W.O	W.O			W.O
M						W.O			W.O			W.O						W.O	W.O
N		W.O		W.O			W.O		W.O							W.O						W.O
O	W.O		Malf.			W.O						Dead				W.O		W.O
P	W.O	W.O	W.O	W.O						W.O	W.O		W.O			W.O	W.O	W.O	W.O	W.O	W.O
			* = not enough fluorescence to get correct measurement
