# Supplementary material for: High-Content Screening in Zebrafish Embryos Identifies Butafenacil as a Potent Inducer of Anemia
Source: PLoS One. 2014 Aug 4;9(8):e104190. doi: 10.1371/journal.pone.0104190 (PMC4121296; doi:10.1371/journal.pone.0104190)
Supplement: Dataset S1 — Microsoft Excel spreadsheets containing raw data for all chemical screening assays. (ZIP) [file pone.0104190.s036.zip › Dataset S1/30- Oxyfluorfen/Oxyfluorfen_Pericardial_Area.xlsx]

## Sheet: Description
ToxCast Screen- Pericardial Area
Oxyfluorfen
Data was collected using the Pericardial Area Journal in MetaXpress
Imaged 74 hpf fli1 larvae using ImageXpress
Incubated larvae in 100 mg/l MS-222 for 30 min
Centrifuged plate for 2 min at 200 rpm
Imaging parameters:
2X
Transmitted light
1 frame
Had the doors off of the imager and the fan on to stablize temperature
Test Initation Date: 10/25/13
Imaging Date:10/28/13
Start Imaging Temperature: 27°C
End Imaging Temperature: 27°C
Total Imaging Duration: 0:07
W.O. = Wrong Orientation
N.A. = Not Analyzed (did not meet analysis criteria)

## Sheet: Area
Time point	1
Measurement	Area (Show Region Statistics)
	1	2	3	4	5	6	7	8	9	10	11	12	13	14	15	16	17	18	19	20	21	22	23	24
A		12975.3	9247.21	12048.5	15058	12662.9	13537.6				16453.4		18931.8		15870.2			15328.7		14599.8		15932.7	(N/A)	(N/A)
B	11642.3		10226.1	14245.7	13766.7	11569.4			11944.3	9788.72				12902.4	10684.3	13850		12673.3	18348.6	12090.1	13527.2	14766.4	(N/A)	(N/A)
C	15537	10642.6	13537.6	12267.1	25742.2		22118.3	12038	16797	5717.03		20514.7			13183.5	17494.7	15047.5	19837.8		19181.7	16661.6	16495	(N/A)	(N/A)
D	17286.5		17463.5		17182.3	12871.1	13850			18890.1	24742.5	18504.8	12454.6	9611.69	10434.4	14766.4	16859.5	17099	15141.3			18973.4	(N/A)	(N/A)
E	13620.9		19556.6	11100.8			12121.3	16901.2	24284.3	14433.2	18025.8	14412.3	15505.7	20035.6	18119.5	18140.4	16536.7	15182.9	10059.5	15266.2		13308.5	(N/A)	(N/A)
F	16682.5	12537.9	14058.3		21056.2		18317.4	13829.2	16088.9	17682.2	18911		14099.9		12683.7	13891.6		18140.4	22514	13766.7	16328.4	17828	(N/A)	(N/A)
G		14152		11933.9		15932.7	13766.7			11559					14933	16088.9	19379.6		11579.8		7237.4		(N/A)	(N/A)
H	15141.3	14839.3		11892.2	12662.9		14349.8		14079.1	13537.6	13537.6			16203.5	12288	10174		20493.8	30865.7		13308.5	14672.7	(N/A)	(N/A)
I		14933	11017.5	17828	8018.42	14381.1	11892.2	10330.2	17067.8	19660.7	14433.2	24294.8	3707.22	13485.5	10330.2		24513.4				11569.4	12371.3	(N/A)	(N/A)
J	18952.6		14245.7		12496.2	11663.2	20920.8		15203.8	7060.37		10330.2	13225.2	12475.4	9976.16	16911.6		13995.8	11309.1	15891	20493.8		(N/A)	(N/A)
K	12048.5	9163.91	17203.2			15037.1	14766.4	18515.3	16661.6		15932.7	17661.3	21795.5	12673.3	11121.6	14339.4		21826.8	22482.8	9715.82		15891	(N/A)	(N/A)
L		9517.97			11569.4	15401.6	11621.5	13902.1			12996.1	10663.5		11382	14537.3	13225.2	7768.49	14193.6	12746.2	13037.7	14474.8		(N/A)	(N/A)
M	8299.58	10236.5	16661.6	12235.9	11892.2		17661.3	10163.6		14099.9	14797.6	7060.37	11579.8	8237.1	17067.8	12121.3	8393.3			20368.9	9455.48	18098.7	(N/A)	(N/A)
N	16245.1		13620.9		12808.6	17463.5		14412.3		14766.4	11579.8	12267.1	12683.7	9018.12	10934.2		15443.3	14079.1	15058	21587.2	14860.1		(N/A)	(N/A)
O		4613.19		26117.1	9538.79		14412.3	14578.9	18015.4	10434.4	16182.6		12787.8	19213	10621.8	9736.65	18504.8		14839.3	15828.6	5914.88	31709.2	(N/A_	(N/A)
P	10840.5				18234.1	16453.4	16828.3	16536.7	11007.1		10934.2	15932.7		11871.4	10642.6			14006.2	9976.16			17494.7	(N/A)	(N/A)

## Sheet: SPSS Input
Row	Treatment (µM)	Pericardial Area
A	0
B	0	11642.3
C	0	15537
D	0	17286.5
E	0	13620.9
F	0	16682.5
G	0
H	0	15141.3
I	0
J	0	18952.6
K	0	12048.5
L	0
M	0	8299.58
N	0	16245.1
O	0
P	0	10840.5
A	0	12975.3
B	0
C	0	10642.6
D	0
E	0
F	0	12537.9
G	0	14152
H	0	14839.3
I	0	14933
J	0
K	0	9163.91
L	0	9517.97
M	0	10236.5
N	0
O	0	4613.19
P	0
A	0.0244	9247.21
B	0.0244	10226.1
C	0.0244	13537.6
D	0.0244	17463.5
E	0.0244	19556.6
F	0.0244	14058.3
G	0.0244
H	0.0244
I	0.0244	11017.5
J	0.0244	14245.7
K	0.0244	17203.2
L	0.0244
M	0.0244	16661.6
N	0.0244	13620.9
O	0.0244
P	0.0244
A	0.0244	12048.5
B	0.0244	14245.7
C	0.0244	12267.1
D	0.0244
E	0.0244	11100.8
F	0.0244
G	0.0244	11933.9
H	0.0244	11892.2
I	0.0244	17828
J	0.0244
K	0.0244
L	0.0244
M	0.0244	12235.9
N	0.0244
O	0.0244	26117.1
P	0.0244
A	0.05	15058
B	0.05	13766.7
C	0.05	25742.2
D	0.05	17182.3
E	0.05
F	0.05	21056.2
G	0.05
H	0.05	12662.9
I	0.05	8018.42
J	0.05	12496.2
K	0.05
L	0.05	11569.4
M	0.05	11892.2
N	0.05	12808.6
O	0.05	9538.79
P	0.05	18234.1
A	0.05	12662.9
B	0.05	11569.4
C	0.05
D	0.05	12871.1
E	0.05
F	0.05
G	0.05	15932.7
H	0.05
I	0.05	14381.1
J	0.05	11663.2
K	0.05	15037.1
L	0.05	15401.6
M	0.05
N	0.05	17463.5
O	0.05
P	0.05	16453.4
A	0.098	13537.6
B	0.098
C	0.098	22118.3
D	0.098	13850
E	0.098	12121.3
F	0.098	18317.4
G	0.098	13766.7
H	0.098	14349.8
I	0.098	11892.2
J	0.098	20920.8
K	0.098	14766.4
L	0.098	11621.5
M	0.098	17661.3
N	0.098
O	0.098	14412.3
P	0.098	16828.3
A	0.098
B	0.098
C	0.098	12038
D	0.098
E	0.098	16901.2
F	0.098	13829.2
G	0.098
H	0.098
I	0.098	10330.2
J	0.098
K	0.098	18515.3
L	0.098	13902.1
M	0.098	10163.6
N	0.098	14412.3
O	0.098	14578.9
P	0.098	16536.7
A	0.195
B	0.195	11944.3
C	0.195	16797
D	0.195
E	0.195	24284.3
F	0.195	16088.9
G	0.195
H	0.195	14079.1
I	0.195	17067.8
J	0.195	15203.8
K	0.195	16661.6
L	0.195
M	0.195
N	0.195
O	0.195	18015.4
P	0.195	11007.1
A	0.195
B	0.195	9788.72
C	0.195	5717.03
D	0.195	18890.1
E	0.195	14433.2
F	0.195	17682.2
G	0.195	11559
H	0.195	13537.6
I	0.195	19660.7
J	0.195	7060.37
K	0.195
L	0.195
M	0.195	14099.9
N	0.195	14766.4
O	0.195	10434.4
P	0.195
A	0.39	16453.4
B	0.39
C	0.39
D	0.39	24742.5
E	0.39	18025.8
F	0.39	18911
G	0.39
H	0.39	13537.6
I	0.39	14433.2
J	0.39
K	0.39	15932.7
L	0.39	12996.1
M	0.39	14797.6
N	0.39	11579.8
O	0.39	16182.6
P	0.39	10934.2
A	0.39
B	0.39
C	0.39	20514.7
D	0.39	18504.8
E	0.39	14412.3
F	0.39
G	0.39
H	0.39
I	0.39	24294.8
J	0.39	10330.2
K	0.39	17661.3
L	0.39	10663.5
M	0.39	7060.37
N	0.39	12267.1
O	0.39
P	0.39	15932.7
A	0.78	18931.8
B	0.78
C	0.78
D	0.78	12454.6
E	0.78	15505.7
F	0.78	14099.9
G	0.78
H	0.78
I	0.78	3707.22
J	0.78	13225.2
K	0.78	21795.5
L	0.78
M	0.78	11579.8
N	0.78	12683.7
O	0.78	12787.8
P	0.78
A	0.78
B	0.78	12902.4
C	0.78
D	0.78	9611.69
E	0.78	20035.6
F	0.78
G	0.78
H	0.78	16203.5
I	0.78	13485.5
J	0.78	12475.4
K	0.78	12673.3
L	0.78	11382
M	0.78	8237.1
N	0.78	9018.12
O	0.78	19213
P	0.78	11871.4
A	1.56	15870.2
B	1.56	10684.3
C	1.56	13183.5
D	1.56	10434.4
E	1.56	18119.5
F	1.56	12683.7
G	1.56	14933
H	1.56	12288
I	1.56	10330.2
J	1.56	9976.16
K	1.56	11121.6
L	1.56	14537.3
M	1.56	17067.8
N	1.56	10934.2
O	1.56	10621.8
P	1.56	10642.6
A	1.56
B	1.56	13850
C	1.56	17494.7
D	1.56	14766.4
E	1.56	18140.4
F	1.56	13891.6
G	1.56	16088.9
H	1.56	10174
I	1.56
J	1.56	16911.6
K	1.56	14339.4
L	1.56	13225.2
M	1.56	12121.3
N	1.56
O	1.56	9736.65
P	1.56
A	3.125
B	3.125
C	3.125	15047.5
D	3.125	16859.5
E	3.125	16536.7
F	3.125
G	3.125	19379.6
H	3.125
I	3.125	24513.4
J	3.125
K	3.125
L	3.125	7768.49
M	3.125	8393.3
N	3.125	15443.3
O	3.125	18504.8
P	3.125
A	3.125	15328.7
B	3.125	12673.3
C	3.125	19837.8
D	3.125	17099
E	3.125	15182.9
F	3.125	18140.4
G	3.125
H	3.125	20493.8
I	3.125
J	3.125	13995.8
K	3.125	21826.8
L	3.125	14193.6
M	3.125
N	3.125	14079.1
O	3.125
P	3.125	14006.2
A	6.25
B	6.25	18348.6
C	6.25
D	6.25	15141.3
E	6.25	10059.5
F	6.25	22514
G	6.25	11579.8
H	6.25	30865.7
I	6.25
J	6.25	11309.1
K	6.25	22482.8
L	6.25	12746.2
M	6.25
N	6.25	15058
O	6.25	14839.3
P	6.25	9976.16
A	6.25	14599.8
B	6.25	12090.1
C	6.25	19181.7
D	6.25
E	6.25	15266.2
F	6.25	13766.7
G	6.25
H	6.25
I	6.25
J	6.25	15891
K	6.25	9715.82
L	6.25	13037.7
M	6.25	20368.9
N	6.25	21587.2
O	6.25	15828.6
P	6.25
A	12.5
B	12.5	13527.2
C	12.5	16661.6
D	12.5
E	12.5
F	12.5	16328.4
G	12.5	7237.4
H	12.5	13308.5
I	12.5	11569.4
J	12.5	20493.8
K	12.5
L	12.5	14474.8
M	12.5	9455.48
N	12.5	14860.1
O	12.5	5914.88
P	12.5
A	12.5	15932.7
B	12.5	14766.4
C	12.5	16495
D	12.5	18973.4
E	12.5	13308.5
F	12.5	17828
G	12.5
H	12.5	14672.7
I	12.5	12371.3
J	12.5
K	12.5	15891
L	12.5
M	12.5	18098.7
N	12.5
O	12.5	31709.2
P	12.5	17494.7
A	25
B	25
C	25
D	25
E	25
F	25
G	25
H	25
I	25
J	25
K	25
L	25
M	25
N	25
O	25
P	25
A	25
B	25
C	25
D	25
E	25
F	25
G	25
H	25
I	25
J	25
K	25
L	25
M	25
N	25
O	25
P	25

## Sheet: Unsuccessful wells
	1	2	3	4	5	6	7	8	9	10	11	12	13	14	15	16	17	18	19	20	21	22	23	24
A
B
C
D
E
F
G
H
I
J
K
L
M
N
O
P
