# Supplementary material for: High-Content Screening in Zebrafish Embryos Identifies Butafenacil as a Potent Inducer of Anemia
Source: PLoS One. 2014 Aug 4;9(8):e104190. doi: 10.1371/journal.pone.0104190 (PMC4121296; doi:10.1371/journal.pone.0104190)
Supplement: Dataset S1 — Microsoft Excel spreadsheets containing raw data for all chemical screening assays. (ZIP) [file pone.0104190.s036.zip › Dataset S1/31- Sulfentrazone/Sulfentrazone_Body_Length.xlsx]

## Sheet: Description
ToxCast Screen -Body Length
Chemical	Sulfentrazone
Data was collected using the Fish Measurement Journal in MetaXpress
Imaged 74 hpf fli1 larvae using ImageXpress
Incubated larvae in 100 mg/l MS-222 for 30 min
Centrifuged plate for 2 min at 200 rpm
Imaging parameters:
*1 frame
*FITC
*2X magnification; 1 site/well
Had the doors off of the imager and the fan on to stablize temperature
Test Initation Date: 11/8/13
Imaging Date: 11/11/13
Start Imaging Temperature: 26°C
End Imaging Temperature: 26°C
Total Imaging Duration: 0:09
W.O. = Wrong Orientation
U.H. = Unhatched

## Sheet: Length
Stage Label	Length
A01	3146.49
A02	3080.38
A03	3050.4
A04	109.623
A05	3152.34
A06	3039.58
A07	3025.75
A08	2869.47
A09	3091.02
A10	2928.34
A11	3259.01
A12	2737.11
A13	2900.77
A14	3005.01
A15	3136.02
A16	2947.11
A17	3127.82
A18	3047.87
A19	3116.65
A20	2677.35
A21	3950.66
A22	3111.21
A23	1476.16
A24	3130.91
B01	2922.15
B02	3052.54
B03	3014.82
B04	1512.64
B05	3023.66
B06	2809.94
B07	3285.59
B08	2797.79
B09	3035
B10	2944.11
B11	3089.63
B12	2941.94
B13	2962.7
B14	2771.35
B15	3047.54
B16	1806.9
B17	2415.39
B18	4070.8
B19	3059.26
B20	2907.15
B21	2909.6
B22	2841.85
B23	2972.6
B24	2988.04
C01	3097.68
C02	2618.08
C03	2978.03
C04	2929.73
C05	2984.02
C06	2826.9
C07	1540.07
C08	2903.02
C09	3148.88
C10	3058.96
C11	3048.05
C12	2849.19
C13	2632.61
C14	3038.87
C15	2941.19
C16	2865.58
C17	3087.01
C18	3067.26
C19	3009.41
C20	2917.1
C21	205.542
C22	2871.62
C23	3049.3
C24	2998.39
D01	400.356
D02	2963.68
D03	2936.75
D04	3027.17
D05	2801.02
D06	3136.71
D07	2991.7
D08	3044.27
D09	3100.83
D10	1266.43
D11	3089.57
D12	2759.39
D13	3025.88
D14	3068.5
D15	2856.62
D16	3021.31
D17	2988.87
D18	2535.56
D19	3029.29
D20	2999.41
D21	2934.48
D22	3113.65
D23	2863.77
D24	2916.73
E01	1810.3
E02	3524.06
E03	2649.66
E04	3317.24
E05	2984.46
E06	2497.95
E07	2926.53
E08	1994.87
E09	3130.51
E10	3047.42
E11	2888.68
E12	3103.12
E13	3249.59
E14	2876.61
E15	3250.19
E16	3078.64
E17	4079.96
E18	3160.63
E19	2866.59
E20	118.48
E21	2970.6
E22	2852.38
E23	2755.13
E24	2864.81
F01	1684.79
F02	2861.34
F03	3089.76
F04	3201.78
F05	1840.95
F06	2723.03
F07	3168.92
F08	2866.74
F09	2946.86
F10	2852.33
F11	2168.43
F12	2411.61
F13	3074.2
F14	2823.32
F15	2955.34
F16	2737.22
F17	2946.6
F18	2913.61
F19	853.455
F20	2966.67
F21	3035.65
F22	3118.3
F23	2666.76
F24	2932.49
G01	2865.23
G02	3075.39
G03	3183.73
G04	3185.73
G05	2241.83
G06	2430.15
G07	2731.85
G08	3012.8
G09	3188.55
G10	3071.37
G11	3041.34
G12	2540.32
G13	3260.8
G14	2910.94
G15	2717.98
G16	3109.64
G17	1965.49
G18	3183.55
G19	2826.15
G20	2985.65
G21	4082.23
G22	3006.39
G23	2955.46
G24	3105.76
H01	2748.2
H02	3011.96
H03	2897.11
H04	3156.8
H05	3152.11
H06	3094.63
H07	2983.56
H08	80.9328
H09	2878.98
H10	3114.7
H11	2904.8
H12	2989.05
H13	2835.93
H14	2891.26
H15	2917.76
H16	1685.39
H17	1050.32
H18	3048.75
H19	2469.55
H20	2929.18
H21	1172.91
H22	1617.71
H23	2959.4
H24	2864.1
I01	3168.04
I02	3004.45
I03	2678.56
I04	2870.04
I05	3031.39
I06	2845.61
I07	2716.04
I08	2904.24
I09	2877.2
I10	2897.65
I11	4086.78
I12	2937.81
I13	2771.1
I14	2850.47
I15	2758.66
I16	3111.83
I17	2980.78
I18	3119.54
I19	3101.96
I20	2968.7
I21	2305.32
I22	2845.5
I23	1637.92
I24	3121.62
J01	2917.22
J02	3094.38
J03	2782.93
J04	3092.22
J05	3081.71
J06	2756.31
J07	2945.02
J08	3162.99
J09	2863.14
J10	2959.54
J11	2687.7
J12	2828.98
J13	3041.97
J14	2609.59
J15	3019.06
J16	3103.79
J17	2916.09
J18	3072.03
J19	2874.2
J20	3062.34
J21	2953.75
J22	2930.28
J23	3061.36
J24	3130.01
K01	4093.61
K02	3109.15
K03	2999.08
K04	2978.79
K05	3052.98
K06	2931.71
K07	3169.24
K08	3352.93
K09	2838.08
K10	3088.58
K11	3099.22
K12	4082.22
K13	3031.06
K14	2758.08
K15	2992.96
K16	2778.23
K17	2846.46
K18	3066.8
K19	2703.07
K20	3123
K21	2695.85
K22	2873.85
K23	2897.88
K24	3180.53
L01	1701.73
L02	3056.42
L03	3102.65
L04	2994.94
L05	3163.46
L06	3137.01
L07	2735.58
L08	3012.06
L09	2875.86
L10	2957.68
L11	2357.16
L12	3045.18
L13	2974.14
L14	2853.35
L15	3134.71
L16	2854.97
L17	2885.05
L18	3034.59
L19	2993.47
L20	2988.44
L21	1439.94
L22	3053.26
L23	134.763
L24	2961.1
M01	4091.38
M02	2950.58
M03	2931.65
M04	2648.08
M05	2911.15
M06	1832.95
M07	3010.8
M08	2997.58
M09	2888.34
M10	2737.29
M11	2938.47
M12	1440.17
M13	3085.13
M14	86.8896
M15	2857.22
M16	3060.14
M17	3103.19
M18	2928.95
M19	3038.76
M20	3053.46
M21	2886.35
M22	2026.44
M23	2853.4
M24	2708.3
N01	3074.19
N02	3164.97
N03	2966.89
N04	3016
N05	3156.2
N06	3144.27
N07	3168.42
N08	2864.1
N09	130.564
N10	2822.84
N11	3071.98
N12	3054.11
N13	2858.39
N14	3144.01
N15	1368.89
N16	2983.27
N17	2894.11
N18	2909.77
N19	2983.85
N20	3128.44
N21	2988.68
N22	2791.27
N23	2360.46
N24	3010.16
O01	2380.96
O02	2872.18
O03	3113.54
O04	2865.07
O05	2868.82
O06	3256.27
O07	132.464
O08	2880.55
O09	3083.72
O10	2974.59
O11	3162.57
O12	3372.83
O13	2883.9
O14	2909.67
O15	2823.79
O16	2972.56
O17	2809.56
O18	2744.36
O19	3065.01
O20	3147.76
O21	2982.36
O22	3053.95
O23	200.022
O24	3675.28
P01	2901.16
P02	231.378
P03	3077.38
P04	3019.11
P05	2026.68
P06	1643.78
P07	3090.71
P08	3109.01
P09	3119.17
P10	3053.82
P11	2999.56
P12	3112.62
P13	3054.95
P14	3165.46
P15	3039.31
P16	2806.91
P17	3070.36
P18	2976.03
P19	3145.33
P20	3091.56
P21	2994.78
P22	3112.44
P23	2932.26
P24	2982.18

## Sheet: Length by Treatment
Row	Treatment (µM)	Body Length (µm)	Average	SD
A	0
B	0
C	0	3097.68
D	0
E	0
F	0
G	0	2865.23
H	0
I	0	3168.04
J	0	2917.22
K	0
L	0
M	0
N	0	3074.19
O	0	2380.96
P	0
A	0	3080.38
B	0	3052.54
C	0	2618.08
D	0	2963.68
E	0
F	0	2861.34
G	0	3075.39
H	0	3011.96
I	0	3004.45
J	0	3094.38
K	0	3109.15
L	0	3056.42
M	0
N	0
O	0
P	0		2966.54	199.68
A	0.05	3050.4
B	0.05	3014.82
C	0.05
D	0.05	2936.75
E	0.05	2649.66
F	0.05	3089.76
G	0.05	3183.73
H	0.05	2897.11
I	0.05
J	0.05
K	0.05	2999.08
L	0.05	3102.65
M	0.05	2931.65
N	0.05	2966.89
O	0.05	3113.54
P	0.05	3077.38
A	0.05
B	0.05
C	0.05	2929.73
D	0.05	3027.17
E	0.05
F	0.05	3201.78
G	0.05	3185.73
H	0.05	3156.8
I	0.05	2870.04
J	0.05	3092.22
K	0.05
L	0.05	2994.94
M	0.05	2648.08
N	0.05	3016
O	0.05	2865.07
P	0.05	3019.11	3000.8	142.98
A	0.098
B	0.098	3023.66
C	0.098
D	0.098
E	0.098	2984.46
F	0.098
G	0.098
H	0.098	3152.11
I	0.098	3031.39
J	0.098	3081.71
K	0.098	3052.98
L	0.098	3163.46
M	0.098	2911.15
N	0.098	3156.2
O	0.098
P	0.098
A	0.098	3039.58
B	0.098	2809.94
C	0.098
D	0.098
E	0.098
F	0.098
G	0.098	2430.15
H	0.098	3094.63
I	0.098
J	0.098	2756.31
K	0.098	2931.71
L	0.098
M	0.098
N	0.098	3144.27
O	0.098
P	0.098		2985.23	190.818
A	0.195	3025.75
B	0.195
C	0.195
D	0.195	2991.7
E	0.195
F	0.195	3168.92
G	0.195	2731.85
H	0.195
I	0.195
J	0.195
K	0.195	3169.24
L	0.195	2735.58
M	0.195	3010.8
N	0.195	3168.42
O	0.195
P	0.195
A	0.195	2869.47
B	0.195
C	0.195
D	0.195
E	0.195
F	0.195	2866.74
G	0.195
H	0.195
I	0.195	2904.24
J	0.195	3162.99
K	0.195
L	0.195	3012.06
M	0.195	2997.58
N	0.195	2864.1
O	0.195
P	0.195	3109.01	2986.78	147.524
A	0.39	3091.02
B	0.39
C	0.39
D	0.39
E	0.39	3130.51
F	0.39
G	0.39	3188.55
H	0.39	2878.98
I	0.39	2877.2
J	0.39	2863.14
K	0.39	2838.08
L	0.39	2875.86
M	0.39	2888.34
N	0.39
O	0.39
P	0.39	3119.17
A	0.39
B	0.39
C	0.39	3058.96
D	0.39
E	0.39	3047.42
F	0.39	2852.33
G	0.39	3071.37
H	0.39	3114.7
I	0.39	2897.65
J	0.39	2959.54
K	0.39
L	0.39	2957.68
M	0.39	2737.29
N	0.39
O	0.39	2974.59
P	0.39		2971.12	123.605
A	0.78
B	0.78	3089.63
C	0.78	3048.05
D	0.78
E	0.78	2888.68
F	0.78	2168.43
G	0.78	3041.34
H	0.78	2904.8
I	0.78
J	0.78	2687.7
K	0.78	3099.22
L	0.78
M	0.78
N	0.78	3071.98
O	0.78	3162.57
P	0.78	2999.56
A	0.78
B	0.78	2941.94
C	0.78	2849.19
D	0.78	2759.39
E	0.78
F	0.78
G	0.78	2540.32
H	0.78	2989.05
I	0.78	2937.81
J	0.78	2828.98
K	0.78
L	0.78	3045.18
M	0.78
N	0.78	3054.11
O	0.78
P	0.78	3112.62	2915.26	230.154
A	1.56
B	1.56	2962.7
C	1.56	2632.61
D	1.56	3025.88
E	1.56
F	1.56
G	1.56	3260.8
H	1.56	2835.93
I	1.56	2771.1
J	1.56
K	1.56	3031.06
L	1.56	2974.14
M	1.56	3085.13
N	1.56	2858.39
O	1.56	2883.9
P	1.56
A	1.56	3005.01
B	1.56	2771.35
C	1.56	3038.87
D	1.56	3068.5
E	1.56	2876.61
F	1.56	2823.32
G	1.56	2910.94
H	1.56	2891.26
I	1.56
J	1.56
K	1.56	2758.08
L	1.56	2853.35
M	1.56
N	1.56	3144.01
O	1.56	2909.67
P	1.56		2929.24	142.266
A	3.125
B	3.125
C	3.125	2941.19
D	3.125
E	3.125	3250.19
F	3.125	2955.34
G	3.125	2717.98
H	3.125	2917.76
I	3.125	2758.66
J	3.125
K	3.125
L	3.125	3134.71
M	3.125
N	3.125
O	3.125
P	3.125	3039.31
A	3.125	2947.11
B	3.125
C	3.125	2865.58
D	3.125	3021.31
E	3.125	3078.64
F	3.125	2737.22
G	3.125	3109.64
H	3.125
I	3.125	3111.83
J	3.125	3103.79
K	3.125
L	3.125
M	3.125
N	3.125
O	3.125	2972.56
P	3.125	2806.91	2970.54	150.793
A	6.25	3127.82
B	6.25
C	6.25	3087.01
D	6.25	2988.87
E	6.25
F	6.25
G	6.25
H	6.25
I	6.25
J	6.25
K	6.25
L	6.25	2885.05
M	6.25	3103.19
N	6.25	2894.11
O	6.25	2809.56
P	6.25	3070.36
A	6.25	3047.87
B	6.25
C	6.25	3067.26
D	6.25
E	6.25	3160.63
F	6.25	2913.61
G	6.25	3183.55
H	6.25	3048.75
I	6.25	3119.54
J	6.25
K	6.25	3066.8
L	6.25	3034.59
M	6.25
N	6.25	2909.77
O	6.25
P	6.25	2976.03	3026.02	103.353
A	12.5	3116.65
B	12.5	3059.26
C	12.5
D	12.5
E	12.5	2866.59
F	12.5
G	12.5	2826.15
H	12.5
I	12.5	3101.96
J	12.5	2874.2
K	12.5
L	12.5	2993.47
M	12.5	3038.76
N	12.5	2983.85
O	12.5
P	12.5	3145.33
A	12.5
B	12.5
C	12.5	2917.1
D	12.5	2999.41
E	12.5
F	12.5	2966.67
G	12.5	2985.65
H	12.5	2929.18
I	12.5	2968.7
J	12.5	3062.34
K	12.5	3123
L	12.5	2988.44
M	12.5	3053.46
N	12.5	3128.44
O	12.5	3147.76
P	12.5	3091.56	3016	93.2507
A	25
B	25	2909.6
C	25
D	25
E	25
F	25	3035.65
G	25
H	25
I	25
J	25	2953.75
K	25	2695.85
L	25
M	25	2886.35
N	25
O	25	2982.36
P	25	2994.78
A	25
B	25
C	25	2871.62
D	25	3113.65
E	25
F	25	3118.3
G	25	3006.39
H	25
I	25
J	25	2930.28
K	25	2873.85
L	25	3053.26
M	25
N	25
O	25	3053.95
P	25	3112.44	2974.5	112.41
A	50
B	50	2972.6
C	50	3049.3
D	50	2863.77
E	50
F	50
G	50	2955.46
H	50	2959.4
I	50
J	50	3061.36
K	50	2897.88
L	50
M	50
N	50	2360.46
O	50
P	50	2932.26
A	50	3130.91
B	50
C	50	2998.39
D	50
E	50	2864.81
F	50	2932.49
G	50	3105.76
H	50	2864.1
I	50
J	50	3130.01
K	50	3180.53
L	50
M	50	2708.3
N	50	3010.16
O	50
P	50		2946.21	182.954

## Sheet: Unsuccessful wells
	1	2	3	4	5	6	7	8	9	10	11	12	13	14	15	16	17	18	19	20	21	22	23	24
A	W.O			N.E	W.O					W.O	N.A	W.O	W.O		W.O					W.O	Dead	W.O	W.O*
B	W.O			W.O			N.A	W.O	W.O	W.O					W.O	Malf.	Malf.	Dead		Malf.		W.O		W.O
C			W.O		W.O	W.O	W.O*	W.O	W.O										W.O		N.E
D	N.E				W.O	N.A		W.O	W.O	U.H	W.O				W.O			Malf.	W.O		W.O			W.O
E	W.O	N.A		N.A		W.O*	W.O	N.E				W.O	N.A				Dead			N.E	W.O	W.O	W.O
F	W.O				W.O*	W.O			W.O			Malf.	W.O				W.O		Dead				W.O
G					W.O*			W.O									W.O				Dead
H	W.O						W.O	N.E								Malf.	W.O		W.O		W.O	W.O
I			Malf.			Malf.	W.O				Dead			W.O			W.O				Malf.	W.O	W.O	W.O
J			W.O				W.O						W.O	W.O			W.O	W.O
K	Dead			W.O				N.A		W.O		Dead			W.O	W.O	Malf.		W.O
L	W.O					W.O					Malf.					W.O					W.O*		N.E	W.O
M	Dead	Malf.				W.O					W.O	W.O*		N.E	W.O	W.O		W.O				W.O*	W.O
N		N.A							N.E	W.O					Malf.	W.O					W.O	W.O
O		W.O			W.O	N.A	N.E	W.O	W.O			N.A			W.O			W.O	W.O				N.E	Dead
P	W.O	N.E			W.O*	W.O*	W.O			W.O			W.O	W.O										W.O
			* = Not enough eGFP to get a correct measurement
			N.A = well fluoresced, can't get a correct measurement
