# Supplementary material for: High-Content Screening in Zebrafish Embryos Identifies Butafenacil as a Potent Inducer of Anemia
Source: PLoS One. 2014 Aug 4;9(8):e104190. doi: 10.1371/journal.pone.0104190 (PMC4121296; doi:10.1371/journal.pone.0104190)
Supplement: Dataset S1 — Microsoft Excel spreadsheets containing raw data for all chemical screening assays. (ZIP) [file pone.0104190.s036.zip › Dataset S1/31- Sulfentrazone/Sulfentrazone_Circulation_FFTAnalysis.xlsm]

## Sheet: Description
ToxCast Screen - Circulation
Chemical	Sulfentrazone
Data was collected using the Circulation Journal in MetaXpress
Imaged 74 hpf fli1 larvae using ImageXpress
Incubated larvae in 100 mg/l MS-222 for 30 min
Centrifuged plate for 2 min at 200 rpm
Imaging parameters:
*32 frames (0.09 sec interval)
*Transmitted light
*4X magnification; 1 site/well
Had the doors off of the imager and the fan on to stablize temperature
Test Initation Date: 11/8/13
Imaging Date: 11/11/13
Start Imaging Temperature: 26°C
End Imaging Temperature: 26°C
Total Imaging Duration: 2:01
W.O. = Wrong Orientation
N.F. = No fish in viewing screen
N.A. = Not Analyzed (did not meet analysis criteria)
O.F. = Out of Focus

## Sheet: Background
Measurement	Average (Show Region Statistics)
	1	2	3	4	5	6	7	8	9	10	11	12	13	14	15	16	17	18	19	20	21	22	23	24	25	26	27	28	29	30	31	32
A01
A02	647	651.125	642.375	645	649.75	645.25	643.75	650.875	642.625	648.125	646.125	648.125	643.75	647	644.25	643.125	644.25	638.625	648.25	646.875	647	651.25	642.25	646.5	638.625	645	650.75	649.5	645	643	644.75	646
A03	593.125	588.625	589.75	605.25	598.625	596.75	599.375	594.625	590.5	586.375	590	601.25	598.5	591.5	595.25	595.625	598.875	593.375	595.875	594.25	591.5	597.5	596.375	598.5	597.25	597.5	593.25	601.125	591	591.125	601.375	593
A04	651.5	648	651.625	645.125	651.875	650.875	650.125	650.25	641	649.125	650.375	654.75	648.25	648.625	650.375	653.625	654.25	657.125	652	652.375	651.375	654.125	654.5	652.5	657.5	658.375	647.375	647.875	652	654	650.25	646
A05
A06	651.375	650.875	653.625	649.125	656.875	652.75	653.5	649	648.375	659.875	657.375	654	653.375	650.25	649.875	659.125	653.75	651.5	652	643.875	648.125	651.125	650.625	658.5	651.125	658.5	647.875	647.125	655.25	652.75	654.75	649.5
A07	660	653.75	652.125	654.75	658.5	661.5	661.375	653.875	657.5	660	660.25	655.75	657.25	665.5	657.375	657.5	654.125	660.625	654.375	657.625	655.75	659.25	657.375	654.25	654.625	663.625	659.375	657.5	658.125	655.625	657.5	652.625
A08	529.25	523.25	530	524.125	526.25	519.625	527.5	525.125	525.875	528.125	528.5	526.375	526.75	527.25	525.75	527.5	524.625	530.875	526	522.5	528.5	525.625	523.375	532.125	527.5	523.625	526.75	531.125	534.5	527.125	522.5	522.875
A09	535.25	535.875	539.5	537.25	537.875	539.5	537.625	535.125	531.875	532.75	534.125	536.375	531.5	539.125	536.5	537.5	536.875	533.25	536.375	534.375	537.75	536.625	538	540	534.5	533.875	538.5	535.75	535.5	532.25	537.75	538.75
A10	670.25	665.75	667	668.125	669.375	665.875	672	661.625	663.75	666.125	664.625	659.375	663.125	659.875	667.875	665.375	658.25	662.875	664.25	661.375	660.125	663.5	668.625	661.25	664	663.25	670	666.75	671	659.375	666	660.25
A11	654.375	653.5	647.5	655	651	650.25	648	658	645.25	647	653.875	652.625	649.625	659.75	649	654.625	648.625	657.75	655.875	660.75	651.25	655.875	652.625	660.875	650.75	654.5	651.375	656.125	650.875	650.25	653.625	654.75
A12
A13
A14	672.375	670.375	677.875	674.875	671.75	681.375	677.125	677	677	674.375	678.5	672.625	682.25	670	679.625	675.75	673	681.875	678.375	670.75	675.625	678.25	670.125	668.625	668.75	674.375	676	673.125	676.5	672.625	681	673.125
A15
A16	611.875	614.875	618	618.75	618.875	614.375	622	618.875	627.375	613.375	611.5	614.25	618.375	622.25	618.125	612.625	617.125	620.125	620.75	619.125	620.375	614.25	618.5	619.5	623.75	616.5	624	618.75	626.125	619.75	620.375	618.5
A17	637.75	641	645.25	645.75	646.25	639.25	642.5	646.125	643.25	640.25	646	641.625	644.25	641.5	649.125	641.875	638	648.625	639.875	648.5	639.75	647.625	653	641.25	646.125	652.875	639.75	644.25	644.875	637.25	642.25	643.375
A18	676.75	688.5	679.625	685.5	684.125	687.125	688.375	684.875	682	689.875	693.875	690.25	679.375	686.5	682.75	687.625	684.125	691.875	679.625	682.375	689.25	685.75	681.375	687.375	683	687.75	687.875	681.125	684.25	683	681.5	693.25
A19	698	700.75	703.25	705.25	701.625	694.75	696.75	703.875	700.75	698	704.375	695.75	699	701.5	696.75	701.75	699.25	710.625	700.75	701.625	703.25	699.75	706.625	701.5	706.125	703.5	701.875	704.875	699.25	703.375	702.875	697.5
A20
A21
A22
A23
A24	721.25	720	727.375	719.625	720.125	716.75	721.125	718.125	718.875	718.625	720.125	726.5	718.75	725.125	719.75	719.375	710.625	717.375	716.25	715.625	716	712.25	719.375	720.5	717.25	722.75	720.5	718.375	721.25	725.125	724.75	719.125
B01
B02	641.25	637.375	644	640.25	632.375	647	643.125	643.625	638.375	644.875	639.25	634.5	637.875	640.625	642.875	634.625	639.75	644.375	642.875	638.375	646.625	639.75	639.625	645.125	638.875	635.625	639.75	636.625	641.125	645.5	637.5	640.875
B03	653.25	650.25	651.75	651.5	649.75	651.5	657.625	652.75	652.75	649.125	651.875	642.875	648.5	651.625	653.375	654.875	655.75	649.375	645.125	653	652.5	651.125	652.375	650.625	649.625	650.25	651.625	650.625	657.75	648.875	654.625	648.875
B04
B05	629.625	631.125	625.625	631	634.5	629.875	633.5	632.125	632.5	626.25	627.75	639.5	639.5	633	639	634.75	635.125	626.5	632.5	629.5	634.5	634.5	634.125	627.75	628.5	631.25	637.25	632	634.375	628.375	632.75	631.875
B06	525.875	522.875	523.625	523.375	524.5	524.5	520.75	525.75	518.125	521.5	525.25	524	526.25	520.25	523.375	523.25	523	522	526.5	522	525.625	523.5	519.75	524.875	525	521	526.75	525.375	525.875	524.75	521.625	522.75
B07	629.25	636.75	634.875	632.75	634.75	633.5	634.625	633.75	632.875	631.875	628.5	627.5	632.25	633	632.875	635.375	632.25	635.125	635.25	635.625	628.125	640.25	634.5	634.875	632.625	634.875	627.375	637.5	640	635.125	628.25	634
B08
B09
B10
B11	589.5	585.375	593.5	598.125	590.5	592.375	587.75	592.875	590.625	590.375	589.875	592.125	593.5	592.25	593.5	590.5	593.25	594.875	593.625	591.25	585.875	591.5	599.375	590	591.75	593.25	590.625	594.125	594	593.125	595.875	595.375
B12	660.875	668.75	663.75	660.875	667.5	668.125	668.875	664	663.375	659.375	668	668.75	660	664.125	660.625	659.25	664.125	665	668.75	665.25	666	665.25	659.875	657.625	661.75	660.75	667	670.875	667.625	663.375	668.25	665.375
B13
B14	616.25	619.875	613.875	616.125	616	616.375	617.5	617.5	618.25	616.75	615.75	622.625	619.375	617.375	618.25	618.125	621.875	620.5	623.875	622.25	622	618.625	625.75	622.25	616.75	624.125	626.25	621.625	618.125	619.125	623.375	626.125
B15	653.125	647.25	648	651.625	646.875	654.875	655	647.5	656.25	652.5	652.125	652	645.5	651.75	651.875	646.25	652.75	650.125	650	647.75	650.125	649.5	652.5	654.125	649.625	647.75	647.5	653.625	656	654.375	651.375	652.5
B16
B17
B18
B19	602	606.25	604.75	612.5	604.25	606.5	609.375	611.875	606.625	606.625	606.5	601.875	605.75	603.625	608	606.875	605.375	608.25	601	615	604.25	607.125	605.375	603.5	607.875	603.5	600.75	608.25	607.875	600.5	606.875	605.75
B20	663.875	662.25	662.875	662.5	661.25	664.75	668.75	670	668.375	668.625	663.75	662.875	664.375	667.875	667.125	662.625	667.5	662.375	663.25	665.75	660.375	657.5	666.875	665.25	668.75	661.625	662.75	666.125	669	662.375	664.625	668.5
B21
B22
B23	685.5	683.75	692.25	692.375	688.75	687.25	688.625	692	684.125	690.375	694.875	692.25	686.375	692.5	687.75	684.625	682.125	685	688.875	685.25	679.875	694.125	693.125	687	686.5	691.625	686	683.625	694.625	683.5	688.125	688.25
B24
C01	668	667.75	665.875	666.375	668.875	661.375	670.625	664	675.25	668.25	666.75	670.375	663.375	676.75	667.5	667.625	664.75	661.25	664.5	663.375	666	665	664.75	672	662	666.875	669.25	666.875	665.375	664.5	667	664.25
C02	628.375	626.75	627.125	634.25	631.125	628	625.625	635.875	633.625	632	623	635.5	633	630	633.25	628.625	633.875	637.5	631.75	631.625	633.5	630.25	639.75	628.125	633.25	635.25	635	631.25	635	625.875	633.75	629.625
C03	625.125	627	629.875	625.75	625	628.5	623.375	627	631.25	621.25	626.25	627.125	625.5	628.625	624.125	627.625	631.125	630.125	625.375	623.75	625.125	624.625	628.75	618.625	629.125	630.375	629.5	622.5	622.375	627.625	628.625	624.625
C04	643.25	641	646.125	643.625	642.625	641.25	646.5	644.375	645.375	645.625	645.75	641.25	638.25	646.125	644.75	644.375	643.375	648.125	647.5	648.875	643	646.625	640.25	646.75	651.375	645.5	646	641.875	645.5	644	646.5	645.875
C05
C06
C07	644.125	647.75	644.875	647	642	652.875	655.25	641.75	641.5	637.25	648.75	655.375	651.125	642.875	646.875	647.75	646.375	645.5	651.875	640.25	647.75	645.25	652.5	647.25	649.375	645.625	649	642.375	646.625	645.25	651	647.875
C08	841.25	839.625	845.625	836.25	838.5	841.5	833.25	836	834.875	846	837.375	844.25	832.75	836.75	844.625	848.375	843.25	841.625	842.25	840.625	835.375	841	841.25	840.625	833.875	839.375	837.875	834.375	842	836.875	838.125	841.75
C09	653.875	639.875	645.375	648	648.375	647.125	649.125	650.5	652.625	645.75	647.375	649.125	646.375	653.25	649.25	648.5	652.375	644.625	650.875	643.5	644.875	644.75	642.5	653	650.125	646.375	648.375	650.5	650.625	656.375	651.375	649
C10	524.75	528.375	527.5	527	530.125	533.875	525.375	526	520.75	528.125	528.375	525.125	524.875	524.375	526.375	522.5	530.125	527.5	525.25	524.5	523	527.25	530.375	532.5	523	526.125	528.625	526.25	523.5	524.25	522.75	529.75
C11	629.125	627.125	632.75	627.5	620.5	625.625	624.125	629.125	630.75	623.5	630.25	622.375	630.375	623	624.625	627.125	628.125	624.5	630	626.875	625	629.875	624.375	626.625	627.625	621.75	629.75	631.875	631	620.125	624.25	631.25
C12	639.125	642.625	638	644.875	645.875	636.25	643.375	643.375	639.125	639.5	638.75	645.5	641.875	648.375	649	644.75	642.125	650.625	640.75	645.625	641.375	635.875	639.375	646.75	642.625	645.125	645.5	643.625	643.75	645.625	643	634
C13	657.5	663.5	652	655.25	650.875	663.125	655.375	657.875	662.375	658.625	655.125	663	654.875	658	655.875	657.125	657.5	655	660.375	660.25	657.5	657.5	656.875	662.5	657.625	655.625	654.625	655.625	653.625	660.875	655	657.625
C14	692.625	697.25	694	696.125	688.5	697	698.375	695.75	692.25	692	695.375	687.375	693	692.75	687.875	688	689.875	691.625	690	700.75	694.625	691.125	690.625	696.875	692.5	699.125	695.25	691.125	699.5	695.25	701.75	694.25
C15	666.5	666.375	669.25	670.125	669.25	672.125	667.125	670.5	668	670	671.75	668.375	673.25	661.625	665.75	672.25	668.125	669.375	674.875	675.125	669.75	664.75	668.25	666.75	668.25	671.5	674.75	668.25	667.875	669.75	671.625	662.375
C16	655.75	658.5	660.625	651.625	660.875	659.75	658.75	661.5	660	661.125	657.125	655.375	656.125	657	658	661.125	664.875	658.75	658.875	657.375	656.625	660.875	660.625	660.5	662.375	656.625	655.875	662.5	660.875	660.125	656.375	659.375
C17	665.375	662.125	667.75	665.375	665.125	664.125	661.25	656.875	663.375	664.375	665.125	666.875	669	657.25	659.875	666.375	668.75	666	662.125	664	664.625	669.75	663	665	669.125	666.125	666.5	666.625	665.875	660.875	662.625	662.125
C18	678.75	678.5	671.75	675.875	679.875	670.875	671.875	669.875	674.625	677.5	679.5	678.25	679.625	677.75	682.375	688	679.875	677.875	678.5	679.875	673.375	670.75	677.25	670.875	677.625	681.125	681.375	676.75	672.875	672.75	679.875	677.25
C19
C20	683.625	685.875	681.25	680	679.125	675.875	687.375	683.625	679.75	684	678.75	679.125	679.125	684.5	683.25	682.5	677.75	681.875	685.875	685.625	675.125	680.25	676.375	678.875	683.625	683.875	676.875	675.75	674.5	680.75	679.625	679.875
C21	685.375	698.875	696.5	694.375	702.5	693.125	700.5	701.25	700.5	694.375	695.25	695.375	697.375	694.375	690.25	698.125	703.625	694.25	696.875	695.75	690.25	703.875	701.75	693.5	696.125	690.375	699	700	696.875	696.125	695.75	701.5
C22	684.5	685.25	685.375	687.75	686.625	685.375	686.375	689.375	690.375	693.875	690.5	689.75	695.875	689.625	683.625	691.75	685.125	690.625	691.25	688.25	688.75	687.375	692.25	694.25	690.625	686.75	691	690.75	688.375	692.875	689.125	687.75
C23	701.375	708.25	701.75	702.125	698.625	700.375	703.5	702.875	699.875	705.75	696.125	704.25	698.625	701.75	699.375	707	701	698.875	704.25	707.375	702	706	709.125	703	701.625	703.125	704.125	694.625	699.875	699	706.75	701.25
C24	685.75	691.75	688.5	690	681.125	689.75	689.25	685.625	689	692.25	687.75	698.75	692.375	690.75	686.25	690.125	685.25	688.125	693.125	688	688.875	686.875	689.625	688.375	691.875	689.125	691.75	692.5	693.125	691.125	689.5	687.5
D01	651.125	647.875	648.5	649.5	650.875	651.5	650.25	650.5	649.5	650.375	649.625	654.625	648.125	649.25	645.25	642	643	649.5	651.375	650.75	654.375	651.5	647.625	650.375	647.25	651.375	651.375	653	654.25	656	650.875	656.25
D02	617.5	610.125	612.625	609.25	607.875	608	616.25	618.375	610.75	615.625	612.5	616.125	607.375	614.875	603	614.625	616.5	614	613.25	612.625	612	615.5	612.625	614.25	611.375	621.75	625	610.875	615.875	619.375	616	612.125
D03
D04	638.875	637.5	634.125	634.75	635.125	629.75	637.75	636.625	632.125	639.125	631.875	629.125	634.875	639.25	630	631.5	635.875	635.25	632.75	639.875	632.5	634	634.375	635.375	634.125	634.5	630.25	632.875	630.375	634	632	635.75
D05
D06	637.75	631	638.25	637	633.625	634.75	635.125	633.75	630	639.625	629.125	632	638.625	634.125	633.625	643	635.25	633.75	636.625	641.125	634.5	632.25	632.5	633.375	635.375	639	640.5	631.25	641.75	642.375	642.5	633.875
D07	552	556.75	555	561.5	561.125	553.125	554.75	558	549.375	554	558.5	556	558.625	559.125	558	558.25	556.75	559.625	561.125	559.5	552.75	561.75	557.5	557.625	558.5	558.625	554.5	557.125	555.25	553.125	559	559.5
D08
D09
D10
D11
D12	591.625	590.75	594.125	596.625	599.625	593.625	592.75	591.125	592.375	600.375	595.375	594.25	596.625	592.375	593.625	591	598	592.375	593.5	596.875	592.25	590.5	593.25	593	595	588	590.125	595.375	590	592.75	592.25	588.5
D13	583.375	582.125	586	588.125	585.75	582.875	584.75	584.5	588.125	586	583.75	582	585.375	584.5	586.5	597.25	587.125	583.625	580.5	576.375	590.625	587.625	587.25	588.125	582.125	585.375	586.5	589.25	583	584.875	586.375	587.375
D14	659.75	661.125	662.125	665.375	665.5	659.625	663.125	662.625	667.375	663	668.75	656.125	660	662.375	658.375	662.625	667.5	658.5	664.75	661.25	665.375	662.75	662.875	661	666.125	664.5	656.875	661.375	665	668.625	659	662.5
D15
D16	652.375	654.625	649	651.75	651.5	656.375	647.375	655.5	653.125	659.625	650.125	653.25	655.5	647	662.5	657.75	655.25	659	657	656.375	654.75	657.875	653.5	652.5	650.25	656.75	654.125	656.125	657.625	650.875	651.75	655.875
D17	686	683	688.5	683.125	689.75	686.75	689	686.5	693	683.625	684.375	684.875	683.5	691.75	692.375	681.375	681.875	685.125	687.25	687.25	683	683.625	689.125	686.375	686.75	683.875	684	683.75	680.5	690.5	687.5	681.5
D18
D19
D20	666.375	660.375	663.625	663.375	668.5	661.5	658.375	662.75	669.625	668.75	664.375	665.875	667.5	664.5	663.5	659.125	662.5	666.375	669.25	667.375	666.5	664.125	663.25	663.5	658.875	662.375	665.875	666.5	669.125	674.5	663.5	662.125
D21	694	697.75	689.625	691.875	692.625	688	690.5	689.375	683.875	683.875	691.625	692.5	686.5	697.125	686.625	688.375	686.875	689.125	689.375	690.5	689.125	695	687.75	687.125	687.5	685.125	694.125	693.125	701	692.375	690.375	690.5
D22	695.875	701.125	693.75	694.375	687	695.125	692.5	696.75	703.125	700.375	693.75	694.375	694.5	692.125	697.125	691.25	703.5	754.25	599	499.375	530.875	555.375	554.625	554.625	570.25	568	559.25	577	725.625	712.375	703.25	692.375
D23
D24
E01
E02	650.125	647.5	647.25	652.375	652.625	652	643.375	650.25	650.625	643.125	646.875	645.75	642.625	653	653.875	639.25	649.375	642.625	645.25	645.75	648.125	650.875	653.875	644.875	649.625	649.125	648.625	650.125	647.75	651.125	652.375	638.125
E03	655.75	660.375	667.75	666.625	661.625	664.125	661.25	659.875	664	662.125	661.25	663.625	656.5	663.125	661.75	661	662	660.625	658.5	657.375	668	661.25	668	658.625	662.125	667.25	658.875	662	664.375	664.5	655.5	659.625
E04	653.375	660	649.875	658.125	653.5	656.25	656.375	656	653.75	652.875	655.25	653	655.25	663.75	662.125	647.75	658	651.25	656	657.625	654.625	652	654.125	648.875	659.25	655.125	660.375	655.5	646.25	659	655.75	653.125
E05	621.625	629.25	622.125	616.375	621.625	618.875	629.875	619.5	618.375	619.625	621.75	622.125	631.125	625.75	623	626.75	622.875	622.25	624.375	624	632.375	625.25	619.375	618.5	623.5	630.25	622.25	626.25	621.25	619.75	621.75	620.375
E06	640	650.5	649.25	650.75	645.375	645.875	643.625	644.5	649.75	642.375	644.625	646.375	646.375	642.75	647	635.125	645.625	648.125	639.625	640.25	644.875	644.75	649.125	641.75	650.875	643.375	646.875	647	647	643.5	644.125	647
E07
E08	654.875	651.625	656.25	649.25	648.625	648.5	650	651.875	648.875	648.625	649.25	648.125	658.625	649	649.75	650	655.5	648.375	651.875	652	647	648.875	647.75	649.5	651.625	649.5	655.875	656	652.375	649	652.875	656.75
E09	631.75	636.375	640.25	637.125	632.125	641	644.625	638.875	638.5	636.875	637.5	643.5	637	640.5	640.875	647.25	637	636	642.125	631	636.75	636.25	639.125	639.375	645.5	647.25	647.25	632.125	636.125	634.875	639.875	640.125
E10	592.375	600.125	594.875	592.25	595.25	592.75	594.875	588.125	596.625	595.5	595.375	601.25	594.75	596	593.375	599.125	595	592.75	595.25	596.625	598.25	592.75	596.625	599.625	597.125	589.625	595.5	594.375	591.125	595.125	595.625	594.875
E11
E12
E13	662.5	667.375	674.875	661.375	661.5	663.5	670.75	658.5	664.75	661.625	661.875	660.125	660.875	660.125	660	668.875	661.625	666.625	670	661.25	662.375	664.875	662	662.875	662.875	667.75	663.25	667.5	672.375	670.125	666.625	662.5
E14	637.875	640.625	638.125	643.5	644.625	636	640.5	637.25	631.125	643.5	638.5	639.5	636.25	639.625	641.25	639	645.625	641.375	641.625	637.125	646.375	643.875	634.25	638.875	643.25	650.125	639.625	639.875	640.625	641	633.25	645.875
E15	553.625	557.125	557.875	558.5	556.75	558.75	559	558	558	565.625	559.625	559.375	563.125	564	565.25	556.625	553.25	556.375	557.875	552.125	557.25	558.875	557.125	558.875	561	558.375	557.75	555.375	555.5	559.125	562.625	558
E16	669.875	674.25	673.875	680.375	672.625	676.5	672.125	676.625	671.25	674.625	678.125	678.5	676.375	681.375	677.5	682.75	681.375	676.875	667	670.375	676.375	679.25	674.75	675.5	674.875	676.875	674.125	672	674.375	674.625	675.75	676.125
E17
E18	686.625	688.125	679.375	681.875	687.875	680.25	682.375	683.75	689.375	679.75	688.25	685.125	682.5	678.5	686.625	683.5	690	688.125	693.25	686	691.375	686.5	687	685.25	690.625	685.5	688.375	686.125	685.5	687.375	686.75	690.25
E19	683.25	681	683.125	680.625	683	692.5	682.5	683.875	684.75	685.75	687.875	691.375	679.5	685.5	682.125	683.375	688.75	682.125	686.75	687.5	682.5	682	686.5	691.75	688	683	676.5	676.75	681.875	690	688	683.375
E20	675.125	677.25	682.5	679	674.625	685.125	681.5	670.125	676.75	675.25	674.5	668.125	673.875	673	680.125	675.75	680.375	679.125	683	671.375	683.5	676.5	674.5	682.25	678	677.625	673.25	682.625	684.25	676.75	673.625	678.75
E21	615.375	616.625	612.75	612.875	619.875	621.875	617.25	612.625	623	616.75	617.25	620.375	618.125	617.625	618.625	611.875	614.125	617.875	615.375	613.625	613.75	618.75	620.25	615.625	613.25	613	623.375	614.375	621.75	615.375	619.75	615
E22
E23
E24	679.5	686.375	691.25	683.375	686.25	689.625	681	685.375	687.75	690	691.25	687.875	691.625	683.875	693.25	683.5	688.625	685.5	689.75	690.5	692	689.375	687.125	684.5	691.25	689.5	682.25	683	689.875	685.625	682.75	687.875
F01
F02
F03	658.125	657.5	651.25	651.625	654.375	648.625	655.625	657.625	660.25	651.25	651.375	648.125	653.25	650	654.875	651.5	652	653.5	652.875	656.5	652.5	654.375	652.375	655.5	649.375	655.25	658.875	655.5	651	654.25	655.25	652.625
F04	575.25	572.125	576.625	572.625	571.75	573.125	575	574.875	576.25	575.375	568.125	573.25	577.875	577.125	573.5	578	577.875	576.875	577.125	568.625	579.125	575	576.375	578.5	579.375	580.875	577.625	573.25	568.875	573.75	570.375	575.5
F05	663.375	666.75	673.875	669.25	670.25	668.375	674.5	669.125	673.125	673	674.375	667.25	665	668.375	679	672	669.25	673.875	670.375	663.25	666.625	677.875	673.5	675.25	671.25	675.625	677.5	667	672.875	672	679.125	674.875
F06
F07	669.125	666.25	660.375	667.75	669.125	661.625	666.5	665.25	671.875	663	663.75	662.125	666.375	675.625	672.75	672.375	662	669.375	664.5	665.75	666.75	665.25	672.125	672.875	672.75	671.875	661.875	669.625	672.625	669.75	668.25	667.375
F08	655.75	644.5	649.25	653.5	654	655.375	650.75	653.375	656.25	652.125	656.75	654.375	654.375	653.875	655.375	654.5	653.125	654.875	647.5	646.375	655.625	652.75	652.25	652.625	657.375	655.375	654.75	656	654.25	651.125	652.5	658.5
F09
F10	671.875	671.375	665.625	666.5	668.75	666.375	666.625	669.5	672	671.5	675.125	674.75	673.5	672.75	668.75	671.5	674.25	673.5	673.375	670.375	678.25	667.875	670.625	672.75	662.875	669.375	673.875	673.875	669.375	673.5	678	671.375
F11	673	675.25	669.875	676.875	672.625	667.375	668.625	676.5	672	677.625	674.375	676	674.625	674.625	673	673.125	676.875	672.75	673.375	667.25	671.25	671	668.5	669.625	672.25	680.5	680.25	675.5	672.625	676	669.875	672.625
F12	649	657.875	651.875	645.375	645.375	652.875	649.875	650	654.375	651	647.125	655.625	653.25	650.25	649.75	648.375	648.875	655.375	651.75	655.25	652.25	655.75	648.5	651.875	649.25	652	649.25	643.25	654.625	654.125	645	656.75
F13
F14	673	673.5	668.5	665	666.75	668.875	668.375	666.625	664.875	669.125	664.75	669.75	676	669	669.125	676.625	670	671.875	670.625	665.625	671.625	668.125	672.125	676	670.375	663.75	666.75	664.5	669.875	665.125	672.625	673.5
F15
F16	688.875	687.625	689.25	692.375	688.375	687	683.5	694.25	694.25	690.25	691.125	686.875	694.875	684.5	693.75	688.125	696.25	692.125	687.75	690.625	687.875	690	692.5	687.125	685.875	687	701.875	688.25	691.625	692.75	690.5	688.875
F17
F18	705.5	700.375	704.375	705.125	701.75	712.125	700.875	699.25	698	702.875	705.75	705.25	703.625	707.25	710.625	708.75	705.5	704.375	700.5	698.125	702.875	704	701.375	713.375	705.75	701.5	702.75	703.625	698.25	702.625	703.625	703.5
F19
F20	668.375	672.375	673.75	665.5	671.5	675.125	669.5	670.875	675.125	672.25	674.25	676.5	675.25	672	672.875	678.125	681	671	675.125	676	673.75	678	675	677.25	674	672.375	674	673.625	678.375	676.25	672.25	670
F21	699.375	698.5	698.875	703.25	696.625	706.5	701.125	706.875	705.375	702.625	701.625	701.125	696.375	700.875	708.375	703	702.25	697.625	694.75	700.5	708.5	705	707.125	697.375	701.125	702.625	705	693.125	699.25	697.25	702.75	703.5
F22	705.25	702	703.375	696.5	696.75	703.25	702	703.625	710.75	698.875	700.125	703.875	695.125	698.625	700.75	706.375	704.5	697.25	700	707	700.75	703.625	698.375	698.25	698.125	697.625	706.125	693.75	698.625	699.875	694.625	693.625
F23
F24	692.5	696.875	686.625	682.875	688.375	685.125	685.875	689.875	692.125	688.375	689.25	685.25	687.625	688	690	688.375	691.25	692.5	686.75	684.25	690.75	687.5	686	685.5	684.75	683.5	692.75	677.75	694.75	688.25	686.5	689.875
G01	657.125	664.5	662.125	659.375	658.25	658	657.5	659.625	659	657.375	664.625	656.625	655.625	656.25	660.375	658.625	660.375	659.5	665.5	661.875	657.5	656.625	661.125	660.375	660.625	660.75	657.75	664.125	659.625	662.25	656.875	662
G02	663.625	656	663.5	656.5	662	670.375	662.625	658	655.125	659.625	659.75	666.375	667.875	658.25	657.5	659.75	656.75	659.625	662.125	656.625	655.125	660.125	653.875	658.75	662.375	664.75	662.25	666.75	661.25	662.375	665.75	662.625
G03	626.25	630.5	625.25	632.375	632	634.5	635.5	628.75	627.125	626.25	635.25	628.625	636.125	626.75	622.5	631.75	635.625	632.75	630.75	634	629.375	632.75	632.25	628.75	635.125	635.75	637.625	638.125	629.125	630.5	627.75	625.875
G04	636	634.25	636.25	637.875	635.625	631.125	633.875	640.75	635.75	635.625	638	633.5	638.875	637.75	637.875	644.125	637.625	633.375	634.5	631.25	638.25	639.375	638.25	635	646.125	635.875	644.75	644	637.625	635.125	638.125	638.375
G05	660.625	667	664.5	662.25	663.75	669.375	668.25	668.75	662.25	666.75	666.125	662.375	662.5	663.125	663.875	666.625	666.125	663.375	667.5	667.625	668.5	665.125	662.625	668	674.75	668.875	665.25	665	669.875	671.75	679	664.125
G06	630.375	635.375	630.5	640	630	630.375	629.625	631.875	635.875	627.25	632	633.25	631.5	630.75	632.375	629.75	633.375	634.625	630.125	631	631.125	632.625	622.375	630.25	629.5	632.625	633	632.625	630.375	625	632.125	628
G07	664.625	676.625	668	668.375	669.875	673	664.25	668.5	664	669.75	671.5	668.625	664.75	675.5	665.375	672	669.25	664.75	677.125	674.875	663.75	665.125	669.125	677.25	668.75	673.625	668	664.75	665.375	674.75	672.75	668.125
G08
G09	650.375	641.25	648.875	646.125	638.375	643	643.875	642	640.75	644.5	644.125	642	649.5	642	643.75	648	643.125	642.375	649.25	649.875	643.75	642.625	643.625	647	645.5	645.375	647.5	641.375	646.25	650.75	643.125	645.125
G10	652.625	649.125	646.75	643.375	647.25	647.625	648.75	648.75	646.125	651.375	657.375	646.875	648.375	645.875	658.5	645.5	646.625	646.75	646.75	650.5	646.375	650.75	655	652	652.875	645.375	646.875	646.75	646.375	650.875	645.875	649.875
G11	682.625	676.625	682.875	684.75	686.25	682.75	686	688	690.25	678.625	687.375	684.875	689.5	684.25	682.875	685.625	680.625	685.375	683.5	677.75	681.125	685.375	681.125	687.375	686.375	686.375	685.125	677.375	676.5	683.25	678.25	680.625
G12
G13	620	629.375	620.125	628.5	623.125	621.125	623.5	633	626.125	629	626.625	623.125	624.125	622	624.625	626.5	625.5	626.125	624.5	628.375	626.375	618.5	623.75	625.625	623.375	621	624.75	621.625	625	624.25	622.75	627
G14	687.875	690.5	690.5	686.875	691.75	693.25	691.875	693.75	693	686.875	690.125	688.5	682.875	687.25	684.75	691	689.875	689.125	691.375	690.75	689	691.625	690	686.875	689.875	688.625	693.75	689.875	687.875	695.875	684	692
G15
G16	689.5	689.625	691	684.875	689.875	690.875	686.75	691.125	688.25	689.25	686.625	685	687.125	693	691.875	688	693.375	688.25	694	692.5	690.5	689.25	692.375	693	693.5	693.625	690.375	690.875	690.625	695.375	687.875	694.5
G17	702.75	698.5	704.5	702.5	698.75	702.5	697	698.75	702.625	702.625	704.375	695.25	705.5	700.375	703.25	703	704.75	704.375	708.25	711.25	705.125	706.25	694.625	701.625	697.5	707.25	701.25	702.375	704.5	705.5	698.125	705.625
G18
G19	691.5	693.875	688.875	685.75	694.875	697.5	689.125	691.75	696	699.75	698.125	694	695.875	689.25	690.875	692.75	693	695.5	698.125	701	692.875	692.875	694	694	694.875	692.5	698.5	692.5	699.125	692	697.375	696
G20	679.75	684.25	685.75	685.625	682.25	683	680	682.625	687.375	680.125	684.5	685.625	685.25	689	675.375	682.25	688.875	680	681.25	683.5	680.25	687.75	682.875	681	675.25	682.375	686.875	675.5	687.5	687.5	679.25	682.5
G21
G22
G23	699.875	706.25	703.125	701.25	699.875	702.25	694.875	700.375	695.75	703.25	704.75	703.625	703.5	704.5	706	705.375	694.375	699.25	705.625	702.25	707.75	703.75	697.5	700.625	701.75	700.375	700.75	706.875	707.875	705.625	703.25	706.125
G24	708.75	705.25	713.625	713.625	712.625	703.875	710.5	710	705.625	707.5	710.125	707.625	716.5	712.125	707.875	709.625	705.125	710.125	715.25	705.625	710.5	708.5	718.875	708.375	710.625	710.25	716.5	705.625	705.875	705	710.25	713.125
H01
H02	649.75	654.375	661.625	657.625	657.25	659.75	655.625	655.625	661	655.75	650.125	658.125	659.75	660.25	654.75	659.25	657.875	664.625	657.5	660.125	654.375	661.875	661.25	659.5	658	658.5	652.5	662	656.125	660.125	659.75	659
H03	641.25	644.125	641	648.125	640	644.5	641.625	639.75	642.375	638	640.875	643	639.5	641.625	638.25	647.625	642.5	641.125	645.625	648.25	640.875	643.375	640.75	642.875	644.75	639.25	639.125	646.25	646.5	638.75	643.5	646.625
H04	651.625	649.5	650.375	655	655.625	646.875	653.5	658	649.125	656.875	649	650	653.375	652.25	656.625	655.125	651.125	657.75	650	649.875	647.125	652.375	649.5	650.875	650.125	652.625	648.375	650	648.75	655.25	652.125	644.375
H05	619.75	619.75	621.875	622.875	614.625	623.875	623.625	620.5	629.125	618.25	623.75	627.75	624.75	626.75	626.625	622.875	624	627.25	626.5	624.125	633.125	622.5	623.125	620.5	624.25	631.5	627.125	629.25	629.125	624.125	629.375	629.125
H06	594.75	588.5	595	595.75	590.125	588.375	593.375	588.875	591	598.125	590.875	594.25	591.375	593.625	594.25	593.5	588.25	589	596	590	592.125	589.875	600.25	594.375	596.5	585.625	590.75	590	598.25	591.125	595	596
H07	661.25	655.25	660.75	660.25	658.5	658.125	654.875	657.375	657.875	657.75	659.5	658.25	659.125	664	659.75	659.375	655.75	653.5	659.625	663.75	653.625	657.5	656.625	661.75	656.375	667.375	666.625	656.125	660.25	663.25	665.5	665.375
H08	668.75	673.75	670	673.75	671.125	670.5	674.5	679.625	670.875	665.5	667.125	673.875	669.75	669.875	673.25	670.125	680.375	660.625	674.625	673	675.75	677.5	666.75	670.875	673	672.125	672.375	670	677.625	675.75	674.5	670.375
H09	657.5	655.75	651.75	654.75	648.25	653	658.5	656.375	658.875	659.375	654.5	658.125	659.875	658.25	657	654.375	656.5	660.125	661.375	651.75	656.5	663.25	655.125	654.625	656.375	654.25	657.125	659	652.375	660.875	654.5	656.5
H10	660.625	654.25	659	657	653.875	655.375	657.625	657.5	663.5	657	660.625	655.125	664.875	657.375	659.75	658.5	665.875	654	659	654.875	661	654.5	653	658.5	660.5	659.75	663.75	656.5	658.25	654.375	656.25	651.125
H11
H12	672.625	675	678.625	667.625	672.25	671.5	664.875	674.375	669.75	669.25	677.625	669.875	680.625	672.5	675.625	674.375	676.25	671.25	674.875	679.75	678.25	673.25	675.5	667.625	674	668.25	682.625	672.875	670.5	673.125	677.75	670.75
H13	665.375	671.5	661.375	668.25	668.125	663.25	668.125	673.5	670.875	665.5	666.625	667	669.375	664.125	659.5	667.875	675.25	665.75	667.25	669.375	667.375	660.125	666.25	669.125	662.75	669.375	672.25	662.25	664.75	664.125	666.625	667.625
H14	699.5	695.875	694.125	699.625	697.75	704.875	704.625	704.375	696.125	689.75	695.25	697.125	694.375	691.75	699.25	694.625	701.875	690.625	707.875	697.75	697.375	695.25	698.625	697.75	690.375	699.125	693.25	699.25	695.75	704	697.625	704.875
H15
H16
H17
H18	658.375	651.625	662.5	655.125	658.625	656.375	654.25	654.125	649	661.625	659.625	658	657.875	653.75	655.625	660.375	656	663.5	648.875	659.25	654.875	658.25	657	654.5	652.375	656.25	658.625	655.25	655.25	661.5	657.75	661.5
H19
H20	688.5	680.75	679.25	685.25	681.875	684.25	684.75	689.375	684	685.125	679.625	682.375	685.625	690	689	688.625	692.125	684.75	685.25	684.75	685.875	689	683.875	688.25	685	689.125	683.875	686.75	681.5	689.5	681.75	692.125
H21
H22
H23	735.875	741.25	739.25	738.75	741.75	748.625	739.25	742.25	744.125	740.25	736.75	742	746.125	740	739.5	737	741.25	738.75	737.5	744.75	732.375	744.625	739.125	744	742.625	740.75	737.5	738.625	743.375	744.5	742.875	739.875
H24
I01
I02
I03	607.25	603.125	604.75	607.5	604.625	611.25	610.875	611.5	603	606.75	605.5	606.875	608.75	610.75	607.875	614.375	603.375	606.375	609.375	604.875	607.75	607.75	611.625	607.75	608.875	609	609.5	605.125	606.625	605.5	610.375	609.875
I04
I05	607.25	611.25	612.875	618.25	607.5	615.25	611.875	609.625	611.5	612.75	611.875	607.875	617.5	610.625	615	617.125	614	608.25	616.875	606.125	614.75	614	615.5	609	615.75	604.5	618.625	612.875	607.125	610.75	617.375	607.875
I06	666.75	664.125	668.625	663	664.25	667.625	666.125	665.375	664	666.75	667.125	666.375	669.875	669.25	669.125	670.625	669.625	665	670.75	668.5	664.875	665.125	666.875	666.125	664.875	666.5	666.75	666.5	669.375	667.5	665	666.125
I07
I08	674.25	669	676.875	671	672.125	673.25	669.5	672.125	672.375	671.375	671.25	671.25	674	674.875	676.625	672.625	672	671.625	669.375	670.875	670.375	672.125	674.5	664.5	672.875	674.125	674.875	679	670.875	669.25	673.25	669.125
I09	676.125	677.75	670.375	682.25	681.375	686	681.25	677.25	671.5	678.25	685.625	683	672.75	679.5	680.875	680.125	682.125	680.5	677.125	682.25	677.625	681	682.125	682.25	676	686.75	680	678.625	682.375	679.125	680	678.25
I10
I11
I12	646.25	646.375	649.25	647	648.25	650.125	646.5	648.25	644.375	650	650.625	650.25	646.5	642.25	650.875	644.125	647.875	648.125	648.625	642.5	645.25	645.875	645.5	648.375	647.625	649.375	647.5	649.875	642.625	642.875	653.375	646
I13	647.25	644.5	645	650.375	657.625	653.875	647.375	649.375	651.5	639.625	642.25	646.75	649.25	649.875	651.5	656.375	652.75	645.25	651.125	656.625	650.5	653	646.25	653.875	651.25	655.375	648.75	651.875	652.625	658	651.75	652
I14
I15	670.75	665	667.5	666.5	666.75	657.125	668.5	664	659	660.125	665	663.25	662.25	657.875	656.75	662.75	660.75	653.875	661.875	656.5	655	660.25	658.625	657.125	657.375	661	658.25	663.125	657.5	661.875	660.125	660
I16	649.125	649.75	643	651.125	651.375	642.125	642.375	648.125	646.75	648.25	649.25	649.75	650	644.25	642.125	649.75	649.625	646.375	647.125	650.75	642.875	644.25	646.5	650.125	641.125	649.5	643.75	646.5	644.125	652.375	648.625	644.625
I17
I18	584.375	594.75	589.125	593.125	603.125	590.25	592.25	589.375	592.875	585.75	590.875	585.375	589.25	588.75	622.75	472	448.625	432	470.625	439.5	556.625	605.375	635.75	663.125	657.75	587.375	587.625	595.25	604.5	600.125	605	599.375
I19	711	711.5	706.625	715.5	717.25	717.25	715.5	713.375	712	713.25	712.75	719.125	707.375	715	713	717.75	710.5	711.5	712.875	712	719.375	716.5	707	719	713.25	721.5	713.75	710.875	713.75	708.125	714.375	715.375
I20	700	704.25	712.5	703	710.5	705.375	703	702.75	704.5	706.125	707.5	706.375	705.125	710.875	710.375	704.25	708.5	708	703	705.25	702	706.125	704.5	703.25	704.375	704.375	706.25	707.5	707.625	708.5	705.625	696.375
I21
I22
I23
I24
J01	674.875	671.375	681	683.625	679.625	680.375	689.625	684.75	683.625	683.125	678.5	679	686	684.75	680.625	677.75	681.375	683.5	680.5	682.25	678.75	684.125	684.75	681.875	680.5	687.5	682.875	685.5	683	675.125	683.5	672
J02	579.375	588.25	587.75	582.625	582.75	582.25	584.75	582.125	583.375	583	582.875	583	582.25	586.375	593.75	584.375	588.75	579.25	582.625	588.5	583.375	591.375	586.875	590.875	585.125	586.25	585.625	586.625	583	583.375	585.75	588.5
J03
J04	655.125	651.75	642.375	652.75	653.5	648.625	648.25	650.375	651.625	654.25	645.125	644.25	650.375	652	651.875	650.125	649.875	648.125	646.125	646.75	651.875	658	650.875	654.5	653.5	646.375	653	648.75	652.75	647.625	648.5	651.875
J05	677	680.375	681	682.625	678.875	679.25	676.875	681.5	676	677.875	678.625	682.25	676.25	680.75	681.875	684.75	676.5	678	682.25	679.25	677.25	678.375	679.5	680.875	679.25	683	677.375	681.875	677.125	676.125	677	679.5
J06	606.875	611.875	606	610	611.5	607.125	611.5	604	612.625	609.625	608	609	609.25	605.25	604.5	609.375	610.875	600.625	609	605.25	611.25	612.375	605.625	602.875	615	609.875	602.125	609.5	607.75	600.125	613.625	611.875
J07
J08	617.25	620.875	619.875	622.125	626.5	622.125	624.125	623.75	619.5	621.5	618.375	620.125	618.375	619.5	622	625.125	618.875	621.5	624.625	617.25	626.5	623	624.75	621.625	626	623.875	624	620.5	624.75	623.625	619.75	620.25
J09	666.125	677.875	676.25	680.125	671.625	678.25	679.375	666.875	677.875	675.125	676.625	677.75	672.75	675.875	685.625	681.75	676.25	671.125	670.25	676.25	673.75	678.375	667	676.375	679.75	674.25	679.625	681.375	677	680.125	673.375	669.875
J10	681.75	683.375	681.25	679.625	684.125	678.375	678.625	674.375	678.375	675	678.625	675.375	671.875	679.75	685.75	677.75	682.375	677.375	683	679.125	684.625	685.25	675.5	680.125	679.625	683.375	677.375	681.5	675.375	679.625	681.875	677.75
J11	636.375	633.625	635.5	635.875	633.625	640.5	640	637.125	635.75	635.875	640.875	636.5	633.375	637.625	639.875	633.375	637.375	628	632.5	634.625	637.25	631.75	626.25	641.25	634	638.375	635.5	634.375	642.875	642.375	636.375	633
J12
J13
J14
J15	693.5	695.25	693.375	700.25	694	693.125	697.75	696.125	692	695.5	694.625	692.75	697.125	699.5	701.125	689.625	696.25	693.875	694.25	695.625	694.375	695.875	694.5	694	697.25	697.875	695.375	697.5	694.75	696.625	695.75	703
J16	711.875	711	710.375	706.625	711.875	713.75	707.125	708.75	712.625	708.625	708	712	712.125	707.75	709.125	706.375	710	708.25	708.125	709.875	702.5	706.25	713.625	712.5	704.875	714.625	711.25	709.375	703.625	712.75	712.375	707.25
J17	718.125	708.625	714.625	705.5	707.75	714.125	704.625	708.25	708.875	707.25	715	709.625	709.375	709.75	717.125	710.5	706.625	707.5	713.75	711.125	714.875	719.75	718	720.375	708.375	713.75	709.25	712	715.25	717.25	716.25	718
J18
J19	664.375	669.125	663	662.75	656.375	661.625	661.5	662.25	667.25	658.375	666.75	661.125	657.625	663.875	667.625	664.125	657.875	671	664.75	662.25	666.125	665.375	665.875	659.625	662	664.875	659.875	667.875	663.5	661.125	667	670.75
J20	713.375	711	708	712.25	717.25	706.25	712.125	715.875	712.375	714.375	712.25	714.25	710.875	710.75	712.375	707.375	707.625	712.25	716.25	718	716.375	711.875	712.25	715.125	713.125	715.5	717.375	712.25	714.75	713.375	707.5	717.625
J21	734	735.125	735.125	732.625	741.125	726.75	731.625	731.625	739.25	731.625	730.875	740.125	734.25	738.5	732.25	743	734.75	732.75	728.75	737.5	730.125	731.875	736.375	737.625	735.375	732.25	736.25	741.375	733.875	728.25	738.25	734.625
J22	745.375	739.5	747.5	736.5	738.375	740	738.875	743.125	740.875	744.125	744.125	740.25	739.25	735.75	738.75	736.5	744	741.25	742.375	743.5	740.5	738.125	740.5	746.125	737.875	741.625	747.75	743.5	743.625	744.375	740.5	736.75
J23	665.125	655.125	663.25	660.875	660	662.75	662.5	663.125	663.125	659.75	658.875	650.875	660.625	657.125	660.875	668	660.75	661.25	662	664.125	656.75	662.625	659.375	658.875	661.375	658.125	661.25	660.625	656.875	660.875	657.875	662.625
J24	730.75	731.375	727.25	727.875	725.5	727.875	721.625	736.375	733.25	727.5	722.875	726.125	727.75	730.375	732.75	725.875	728.375	729.625	725.875	726.5	725.5	733.125	732.75	732.625	726.875	728	735.875	732.375	726.875	730.75	732.875	718.75
K01
K02	678.125	667.75	670.5	674.5	669.25	672	668.625	670	676.375	674.125	675.625	669.5	671.25	668.375	676.75	676.875	672.125	670.875	671.625	665.25	671.625	667.125	671	668.75	665.375	675.25	670	673.625	666.5	666.875	665.75	668.375
K03	650.875	649.625	651.625	651	654.125	653	646.75	649.625	650.25	642.625	657.875	649.25	653.375	648.875	653.75	644.25	646	652.875	651.5	646.75	654	644.75	652	651.375	655.25	658	650.875	650.125	655.25	653.5	653	653
K04
K05	524.25	526.625	531	528.875	532.625	525.625	526.25	531.375	523.75	525.875	529.25	528.5	527.125	530.5	531.625	532.875	531.375	528.875	531.125	528	536.125	533.25	529.375	533	532.25	526.75	529	524.625	535.25	534.375	530.875	526.75
K06	664.5	664.125	670.75	670.5	671	670.25	672.625	669.625	673.125	671.75	677.875	671	673.125	667.25	665.75	672.875	669	669.25	665.625	666.875	663.375	670.875	675	670.875	671.25	667.75	673.5	670.5	675.375	671.25	670.5	667
K07	670.5	678.125	668.375	670.625	668	669.125	664.25	667.25	664.125	665.375	661.625	673.75	668.625	666.375	672.5	671.5	671.5	668.125	673.75	674.5	671.375	674	680.25	673.75	675.625	676	667.625	675.75	669.875	670	670.125	679.75
K08	657.375	655.75	655.375	659.75	655.625	657.5	659	663.625	658.25	663.875	659.625	663.5	656.5	656.75	656.375	655.125	661.25	663.125	659.25	655.5	659.25	658.5	659	666.5	652.125	655	649.5	658.125	658	659.75	654.75	661
K09	656.625	654.25	656.375	651.25	647.375	653.625	645.125	654.125	655.25	649.75	651	654	653.375	653.875	646	645.75	658.125	650.5	649	646.875	652	650.625	649.375	651.875	653	655.25	650.875	654.5	656.5	652.75	651.625	650.125
K10
K11	671.25	670.5	670.75	672.125	669.625	670.875	667.875	673.375	664.625	666.25	670	671	671.5	666.5	668.25	674.75	664.625	665.625	665	666.5	672.125	663.625	668.375	665.125	670.75	667	667.625	670	669.625	672.5	670.625	667.375
K12
K13	643.5	643	646.25	647.125	652.75	642.875	644.125	650.25	645.25	648.375	647.375	648.125	646.375	637.25	642.875	646.375	650.625	647.5	648.625	648.375	645.75	642.125	648.875	654.375	645.875	644.625	641.5	642.75	645.125	644.625	642.625	645.5
K14	690.375	691.25	692.875	693	697.375	696.125	691.125	690.25	690.375	693	694.25	689.875	695.75	694.625	693.25	695	691.375	694.375	690.25	697.125	695.375	689	691.625	698.75	693.75	690.125	693.375	690.875	688	698.875	690.25	695.625
K15
K16
K17	691.5	684.25	686.75	693.25	685.5	690.125	684.875	678.75	680.75	685	684.5	691	685	686.125	684.375	690.75	684	683.125	687	688.5	681.125	687	688.125	690.25	690	687.125	681.875	689.125	682.25	691.125	686.875	686.75
K18	692.25	691.125	696.625	689.5	693	695.5	697.25	693.5	692.375	698.5	691.375	689.625	693	692.375	693.625	689.875	696	694.5	695.375	695.875	690.25	697.625	694.75	690	688.875	693.125	690.75	692.125	695.625	693.625	692.375	691.625
K19
K20
K21
K22	714.875	713.375	714.5	714.875	716.125	716.125	709.625	714.125	715.5	712.5	715.375	713.75	718.125	708.5	709.375	713	714.75	716.875	707.5	711.25	722.5	714.875	715.25	705.375	721.25	716.5	712.5	710.5	709.5	716.5	718.125	714.75
K23	706.25	701.125	704.625	708.75	707	702.375	711.375	711.625	708.75	707.25	708.625	704.75	708.5	708	713	705.875	709.375	704.25	701.5	709.875	714.25	710.375	705	707.25	708.375	714	707.25	710.375	705.5	706.75	705.5	707.75
K24	707.25	708	708.625	707.25	705.875	706	703	707.25	705.5	705.375	704.75	703.375	702	706.5	698.875	701.625	701.5	703.75	704.375	706.125	708.625	707	707.875	703.5	707.75	706.375	704.625	707.375	704.5	701.125	700.5	703.375
L01
L02	646.625	640.125	650.25	639.5	642.125	651.375	643.5	640.125	645.125	642.875	640.75	644.125	648.25	647	649.25	640.375	638.625	642.125	635.5	640.625	638.75	638.375	643.125	643.75	642.75	640.875	638.875	639.875	651.625	644.375	645.75	643
L03	636.5	633.375	632.75	639.25	639.375	635.25	633.625	634.875	640.25	638.875	634.5	640.5	633.375	634.125	633.375	632.5	635.875	629	640.75	639.5	632	633.375	636.25	634.625	632.875	631.375	636.125	632.5	638.5	634.875	635.125	630.75
L04
L05	650.25	644.875	653.125	650.75	654.625	649.25	650.875	648.5	649.625	652.25	650.875	653.75	652.625	652.25	644.25	657.625	650.5	649.375	658.375	648.5	651.75	656.875	649.5	648.5	651.875	645.875	643.25	650.5	651.75	660.25	650.375	647.5
L06
L07	681.125	685.625	675.75	679.875	681.875	677.875	682.875	681.125	678.75	684.875	689.375	680	680.5	680.125	677	678.5	680.125	679.5	676.75	677.25	683.375	683.125	684	686.25	678.875	681.375	683.5	682.375	684.375	686	682.875	680.625
L08	663	669.25	663.375	670.25	667.875	674.625	668	670.125	668.625	671.625	676.75	676.375	668.75	667	664.875	671.25	671.125	664.875	672.25	670.75	676.25	669.5	665.625	674.375	667.25	667.375	665.125	666.25	667.625	664.875	672	666.125
L09
L10	658.25	660.875	662.375	663.625	662.125	665	661.5	669.75	667.25	662.25	660.125	661.5	659.25	662.25	661	650.75	654.375	652.5	661.625	655.375	654.125	658.5	660.625	664.5	654.125	655.625	662.25	656.875	660.75	663.75	662.125	662.25
L11	694.5	697.25	701.875	697.875	701.5	695.625	697.125	699.25	702.125	700.5	704.75	696.75	695.5	696.5	697	695.5	703.5	701.25	694.125	694.625	699.125	698.625	700	703.125	703.875	705.75	699.875	705.125	701.75	703.5	699.5	692.375
L12	660	656.75	655	665.5	659.625	658	654.375	657.375	660.25	651.25	660.375	658	656.125	657.75	657.5	659	657.625	655	660.75	659.875	662.75	664.375	659.375	650	662.125	664.75	655.875	663.25	662	661.875	661.25	662.5
L13	700.5	700.75	706.875	703	709	700.875	703.375	709.125	707	703.625	704.75	702.125	706.75	708.75	708.125	703.75	703.875	701	706.625	706.5	707.5	701.5	708.5	706.875	704.75	704.875	699.25	705.625	700.625	704	698.25	700.375
L14	685.875	683.875	685.125	687.625	687.875	688.875	692.875	687.5	688.375	690.5	688.875	688.375	683.125	681.125	690.125	684.875	692.875	681.125	692.25	679.75	687.875	691.625	686	683.75	684.125	688.25	686.375	687.125	687.375	684.375	689.625	694.625
L15	694.375	687.375	689.75	689.125	705.125	696.125	694.5	699.625	691.375	697.875	694.375	695.375	692.125	693.5	690.75	694.5	696.125	694.125	697.5	691.625	692.5	695.75	698.75	689.5	691.75	695.625	691.625	698.75	689.375	692.25	696.625	700.375
L16
L17	744.125	737.375	738	741.125	742.125	738.625	745.625	736	739.875	742.5	737.625	741.75	749.375	738.75	742.125	744.875	737.875	741	743.375	744.125	739.25	736.75	740.875	738.625	736.25	745.5	739.125	740	740	746.75	741.125	743.875
L18	724.125	726.625	727.5	724.75	718	723.375	724.125	721.625	719.5	721.5	729.75	720.75	724.5	723.875	725.875	719.625	726	726.25	730.5	725.875	727.875	725.625	724.125	722	721.125	724.375	731.25	730.625	728.125	722.75	716	728
L19	709.875	711.5	708.375	715.25	706	708.625	705	708	713.625	720.125	714.875	718.5	707.125	710.375	704	711.875	711.25	712.125	714.375	704.25	710.25	710.625	708.125	708.875	714.75	706.125	706.75	710.125	713.75	712	707.5	713.375
L20	697.25	705.5	701	702.75	704	698	701	698.125	699.625	701	701.75	695.625	699.75	701.625	698	709.625	698.625	698.875	699.875	696.375	696	696	704.125	699.875	701.75	704	697.5	695.75	700.125	702.75	699.5	705.375
L21
L22	719.75	723.625	722.625	721.25	720.25	721.5	723.625	721.625	717.25	714.625	716.875	723.25	722.75	721	720.125	726.625	721	716.5	716.25	721.125	720.375	724.125	721.625	720.875	722	727.5	722.5	723.25	718.125	723.125	716.75	715.375
L23
L24
M01
M02	664.25	658.125	658	667	663.5	666.625	665.625	663.5	663	659.375	664.875	665.25	658	660.375	666.25	660.75	660.875	665.25	660.125	668.375	663.25	658.875	660.5	664.125	655.5	663.875	664.875	666.375	658.625	658.875	663.25	666.875
M03	648.625	644.5	638.625	649.125	643.375	646.375	640.5	642.625	645.125	650.875	650.125	642.75	641.125	647.75	637.75	644.75	648.25	647.25	648.625	647.125	649	645.625	649.625	648.25	642.5	643.375	645.125	643.625	649	644.625	649.25	643.625
M04	653.125	658.625	657.875	656.875	665.125	655.125	654.75	657.75	657.125	661.75	660.625	658.375	658	651.25	655.875	660.375	652.625	663.125	663.125	657.25	657.625	655.875	667.375	660.75	664.75	659.25	661	659.75	658.375	659.875	659.875	657.5
M05	598.875	598.625	596.75	604.875	597.25	596.125	601.75	596.875	600	601.75	605.375	603	600.75	603.125	591.375	593.625	602.5	598.125	600.75	593.625	603	605.625	593.625	598.875	600.5	600.625	600.25	602.5	600.5	605.125	604.5	605.875
M06
M07	644.625	641.125	647.875	638.75	640.875	644.625	645.625	639.5	644.375	641.375	645.25	639.75	647.125	643.75	641.75	644.625	643.5	642.25	648.625	645	648	644.5	637.75	642.5	645	641.75	643.875	643.375	646.625	642.125	637.875	643.75
M08	673.5	677.625	678.75	675.75	676.75	673.875	680	679.25	670.25	677	680.125	676.125	678.625	681.375	676.375	678.875	676.375	678.125	680.75	675.25	677.875	676.875	681	684.5	683.875	674.25	681	679	677.75	676	675.25	678.375
M09	495.25	494.375	494.25	493.375	494.625	500.875	494.25	493.875	497.5	500.625	492.625	499.125	501.875	495.75	492.125	498.875	493.875	493.75	497.75	497.75	496	492.875	493	494.625	496.375	503.625	492.125	497.875	499.625	503.5	504.625	491.25
M10	688.25	685.875	687	686.875	684.5	690.25	695.5	693.625	738.25	691.125	680.25	689.5	688	694.25	689.125	683.375	687.625	684.375	689.5	683.5	680.875	689.125	681.25	682.375	684.25	683	692.625	680	683.25	686.375	690.75	682.625
M11
M12	625.875	625.875	622.75	628.5	621.875	627.25	627	628	625.375	625.125	626.25	625.25	626.25	624.25	622.875	627	630.875	629.375	626	625	625.5	623.25	626.375	626.25	622.25	622.75	626.625	626.75	618.375	622.25	619.875	619.75
M13	708	705.375	706	711.875	708.25	707.625	707.125	707.5	705.75	707.25	710.625	708.625	710.25	707	704	708.75	708	701.25	708.875	712.25	698.875	703	713.125	706.875	708.125	707.125	709.25	705.25	706	707.75	708.125	706.875
M14
M15
M16
M17	697.875	702.875	705.75	707.375	706.75	707.5	706.375	702.375	702.5	709	704.75	712.25	706.25	699.625	710.625	710.125	708.875	703.625	701.5	701.375	707.125	712.75	710.125	707.875	704.75	705.375	712.875	709.75	713.875	704.25	710.75	703.25
M18
M19	684.25	684.875	684.625	690.625	685	674.875	687.875	679.5	683.875	678.25	684.75	686	687.75	678.375	681.5	679.75	685.625	681.625	687.625	689.5	681.75	683.625	681.75	685	688.625	685.125	684.5	687.875	681.875	685.875	682.625	687.875
M20	746.5	739	752.125	751.875	746.75	746.5	752	748	750.625	745.125	753	750.25	743	749.375	745.5	750.625	750.5	748.75	750.25	751.625	754.125	757.375	752.75	743.875	752.25	750.75	750.125	752.625	759.5	752	746.5	753.75
M21	729.875	728.75	735.875	738.25	732	734.125	731.125	737	733.25	736.625	736.25	731.125	735.5	735.625	731.125	740.75	740.125	739.25	739	735.125	735.5	738.625	739.25	737.375	739.125	732.625	741.25	738.875	738	734	733	735.375
M22
M23
M24
N01	677	680.5	674.125	682.5	672.5	670.375	682.25	679	681	678.625	678.625	681.5	677.75	680.125	681.75	682.5	679.875	683.875	678.875	682	682	679.625	673.875	677	678.625	677.875	685.125	678.5	680.875	683.375	679.5	671.625
N02	671	684.25	683.25	678	680.75	675.625	681.375	675.375	677.25	680	683.75	680	669.625	680.625	681	680.625	671.875	676.375	677.625	674.875	677.875	662.75	675.875	675.75	676.875	680.875	674.875	670.5	680.25	675.375	679.875	685.75
N03	632.375	630	634.375	626	632.25	626	630	629.375	633.25	628.125	629.375	630.625	625.625	623.75	633.25	633.25	630.75	631.875	627.875	633.5	639.75	632.875	624.5	636	627.75	627.375	633.5	628.25	632.375	631.125	635.375	636
N04	693.125	685.25	686	684.25	684.25	687	682.75	682.125	688.25	688.75	688.375	681.625	683.75	680.625	684.75	684.75	682.875	688.375	688.625	680.875	689.5	685	682	679.375	686.25	683.625	688.625	680.5	679.375	683.625	683	681.75
N05	545.375	547.875	542.625	542.375	545.625	541.25	552.625	546.25	548.625	552.875	546.5	546.25	546	548.125	546.875	546.75	546.5	548.875	542.375	548.375	549.625	543.75	546	545.625	548.125	556	547	549.875	548.375	551.5	546.5	549.75
N06	683.875	683.375	683.875	675.375	681.25	679.75	685.75	684.375	679.75	676.25	687	679.625	674.5	679.375	678	680.75	681.375	680.375	677.75	676	684.75	687.75	680.625	680	680.125	678.125	690.125	684.625	678.5	678.375	684.125	683.25
N07	707.375	704	710.5	706.375	701.5	706.75	701.875	704.5	704.375	707.125	704.625	705.625	701.625	704.5	705.75	706.375	699	708	699.625	707.625	707.375	708.5	710.75	713.625	703.375	706.375	703.125	706.625	710.375	710.75	707.5	704.875
N08	686	691.375	682.75	677.75	687.75	684	681.625	686.25	686.5	689	684.5	682.125	688.5	680.625	685.75	685.875	685.25	687.375	684.5	678.625	688.25	685.75	685.5	683.75	689.375	683.875	686.625	685.125	686.75	679.375	692	681.75
N09
N10	590.625	595.25	588.375	589.75	589.625	587.875	589.875	590.375	593.625	590.5	588.125	590.5	588.75	592.375	587	593	593.375	591.125	595.5	590.5	592.5	596	590	599	596.25	592	584.875	596.625	598	590.75	592.75	589.5
N11	705.625	706.875	706.625	709.125	707.375	698.25	707.375	702.875	702.875	704.375	701.375	708.125	701.5	707.875	702.25	705	708.375	704.5	710.125	705.375	710.625	703.25	704	709.125	705.375	704.625	698.125	698.25	712.25	706.75	706.125	709.125
N12	676.875	685.75	683.875	679.125	685.5	681.875	688.75	690.75	679.75	679.75	678.875	688.75	682.625	685.5	685.75	683.75	681.875	685.75	678.625	688	675.125	687	683.625	683.125	691.625	682.25	683.75	687.75	677.125	679.25	683.625	683.125
N13	695.125	704.25	702.875	702.25	690.125	696.75	695.75	698.75	702.375	691.875	699.125	703.25	697.875	696.625	699.625	697.375	695.75	692.75	703.25	703.625	702.5	696.75	699.875	698.875	698	698	699.875	695	704.375	702	700.875	703.125
N14	709.75	711.5	705.375	713.875	706.125	709	708.75	709.875	693.25	708.625	702.375	703.625	707.625	705.5	710.125	704	708	704.875	702.625	705.25	706	705.25	705.75	707.625	704.5	708	711.75	704.25	708.375	708.375	705.75	703.5
N15
N16
N17	750.5	744.875	752.5	743.875	736.875	745.875	744.625	744.25	744.75	747.375	753.25	744	745	747	747.125	751.625	745.875	739.25	742.25	747.125	750.25	748	743.75	750	745	750.125	752	753.75	751.25	745.5	747.125	747.5
N18	736.75	732.75	735.125	730.25	739.125	734.375	733.5	737.75	732.25	725.625	728.25	731.75	733.625	736.75	738.875	733.25	736	738.25	731.875	734.125	735.5	736.125	735	739	730.5	732.25	739.875	736.5	733.875	737.25	737.75	736.375
N19
N20	718	714.75	708.75	721.375	716.875	719.625	710.875	715.5	715.375	717.125	719.25	714.75	715.25	717.5	716	709.125	717.75	719	714.5	715	718.5	715.5	722	721.375	719.75	718.875	716.875	720.125	717.75	727.5	724	714.125
N21
N22
N23
N24	764.25	765.25	759	760.625	757.625	759.25	758.125	759.25	760.5	770.375	760.875	761.875	768.625	770.125	760.25	769.625	763	767	765.875	769.625	757.5	763.875	766	769.875	763.625	768.5	764.75	766.5	762.25	768.25	766.5	773.625
O01	628.375	631	637.25	645.875	634.375	639.5	628.75	632.75	629.875	635.25	638.5	636.625	640.875	641.625	634.375	639	640.375	637.875	636.25	640.125	637.625	637.125	633.25	631.75	638.875	636.5	633.75	640.625	639.75	639.25	633	637.125
O02
O03	677.375	680.875	687	675.5	689.75	678.125	683	683	684.75	680.875	683.75	682.5	678.125	676.125	686.5	685.875	680	679	684.375	679.375	681.625	677.625	684.75	678.25	679.875	680	676.75	685.75	676	679.625	678.5	685.375
O04	606	595.25	601.125	604.75	598.25	602.875	598.625	600.625	599.75	601.125	600.375	596.625	600.875	599.75	604.25	601.25	599.25	602.375	599.25	596.5	605.625	603.875	607.25	603.5	603.5	604.375	599.625	604.5	598	602.25	603.5	600.625
O05
O06	694.25	690.125	689.75	694.875	691.25	693.875	695.125	698.375	693.5	693.375	693.875	691.5	697.875	695.625	690.25	689.25	698.25	689.375	686.75	694.125	698.125	697.75	690.625	697.375	696.375	699.875	697.375	693.5	697.875	697.5	704	696.375
O07	699.5	693.25	698.875	701.5	693.25	698.625	696.75	693.75	695.125	699.5	700.125	697.125	698.5	700.125	697.875	694.625	700.25	699	701.125	697.375	697.125	697.375	697.75	701.375	695.875	702.125	698.875	692.625	696	701.25	698.625	695.375
O08
O09
O10	688.5	685.375	690.375	687.625	683.25	688.375	688.5	684.75	688.625	682.875	680.75	683	688.625	687	690.25	682.25	680	676.875	691.875	689.125	679.25	688	687.5	681.25	683	684.5	688.625	689	687.5	691.25	683.75	685.375
O11	721.625	719	720.625	714	718.375	719.25	716	714.125	723.25	716.75	721.875	716.375	718.625	726.75	714.75	718.75	715.75	720.875	720.875	723.625	724	722.625	721.25	720.25	714.25	721.375	719.875	713.375	721.375	720.875	718.625	713.875
O12	677.5	683.375	684.75	688.75	687.625	686.75	684.875	688.375	688.125	687.75	687.25	676.375	685.75	687.125	683.375	690.625	685.25	689.125	681.375	686	686.125	677.375	684.75	683.625	686.25	681.75	684.375	687.125	689.625	684.5	687	685
O13
O14	737.25	731.5	734.75	736.625	729.875	734.125	733.75	734.625	733.75	735.5	734.625	741.375	740.75	737	736.625	736.5	738.25	737	733.875	742.5	729.75	733.375	736.5	737.875	728.375	734.5	740.5	732.5	732.125	730.875	740.5	734.125
O15
O16	713.5	709.25	718.5	720.375	718.625	712.25	714	721	723.625	715	724.25	721.125	723.25	717.5	715.25	721.125	719.875	717	718.875	719	721.25	716.75	722.375	712.25	722.125	725	725.5	715.875	721	723	716.875	718.125
O17	748.5	743.875	748.875	751	756.75	750.125	744.375	754.125	746	750.125	748.75	749.25	746	750.25	749.125	755	750.625	754.375	755.75	757.125	750.5	750.25	748.75	751.625	748.75	751.375	748.625	752	744.875	753.25	751.25	755.125
O18
O19
O20	782	787.5	788.625	790.375	794.125	785.75	784	790.25	788.25	788.5	790.125	788.375	793.25	782.5	793.5	790	787.5	792	789.875	781.375	789.125	787.25	795.25	789.125	791	790.25	795	793.625	788.875	790.125	787	795.375
O21	778.375	774.625	776.75	775.5	776.375	775.375	768.875	772.875	776.75	778.625	774.875	782.5	773.75	776.25	779.25	775.25	776.875	777.875	779.5	773.5	773.75	771.5	777	779.75	772.75	773.375	776.875	773.5	783.75	776.875	775.75	774
O22	800	801.875	807	796.875	797.25	803.625	792.375	801.25	796.75	802.25	793.125	797.625	800.75	803	800.625	806.625	798.625	794.75	801.375	805.75	798	800.625	796.25	799	804.125	809.375	800.875	797.5	798.375	800.125	803.875	800.75
O23
O24
P01
P02	677.25	682.75	682.625	680.125	683.75	684.125	682.75	689.25	684.625	684.625	683.375	685.25	682.875	678.625	680.875	685.25	678.125	680.375	682.5	680.875	681.875	680.375	679.125	684.875	680.375	680.375	679.625	685.75	683.75	685.625	685.25	685.625
P03	675	676.125	673.625	681.125	677.75	676	675.875	681.375	678	672.125	679.25	674.375	679.5	683.75	677.875	681.375	675.75	676	677	676.125	687.25	670.25	668.5	669	678.375	678	677.375	676.625	675.75	679.125	680.125	678.5
P04	697.375	702.625	708.625	705.25	707	695.25	707.625	710.25	705.25	699.25	704.875	706.375	706	705.875	703.375	704.125	705.25	709.5	701.375	702.375	709.75	710.875	706.625	702.5	703.125	710.25	708.625	704.875	702.75	702	701	703.625
P05	699.625	708.5	704.875	706.375	710	699.25	712.875	710.875	700	704.125	705	714.25	699	716.25	703.25	707	710.75	714.5	710.875	708.875	708.25	697	703.25	703.5	715.75	709.25	712.125	712.875	709.25	710.375	708	702.75
P06	598.5	589.75	593	587	589.25	596.375	595.125	596.25	592.75	595	593.5	601.75	595.875	603.5	600	599.5	596.125	598.125	594	593.125	595.125	592.5	591.5	590.75	599.125	595.25	593	594.75	596.625	593.625	589.75	592
P07
P08
P09	721.125	715	717.875	716.5	725.25	715.625	713.25	721.125	717.125	720.25	721	720.125	711.625	719.125	718.125	712.5	713.25	720.75	717	711.875	715.625	713.5	712.25	719	723.875	722.625	721.125	718.375	718.25	711.5	719.75	723.375
P10
P11	739.875	744.25	739.25	742.25	748.5	746.5	749.375	744	746	747.25	748.875	745.375	743.125	740.25	743.75	744.625	742.875	742.25	748.375	746.375	739.625	750.25	744.375	745.5	746.375	750.75	743.75	744.25	744.25	752.5	751.25	749.875
P12	752.375	752.875	762.625	754.75	755.125	751.125	747	755.875	750.375	751.375	753	753	759.875	756.875	755.5	758.125	754.125	751.875	757	756.375	752.375	756.375	752.75	754	755.125	754.125	751.25	758	754.375	753.25	750.25	753.375
P13
P14	738	740.625	732.25	739.5	733.625	741.375	745.5	738.375	730.75	737.25	741	745.625	734.875	749	726	736.375	730.375	733.5	736.625	732.75	726.25	729.125	730.75	739.25	743.125	730.125	741.375	732.875	727.625	738.5	739.375	737.25
P15	753.75	747.75	758.875	755.5	759.125	754.25	758.75	755.25	757.375	757.625	755	760.125	756.125	762.125	758	759.75	752.5	759.125	759.375	765.75	760.125	760	765.125	758.125	754.25	762.875	759.875	752.75	759.375	757.625	757.75	760.875
P16
P17
P18	821.75	817	820.75	818	815.125	817.125	820.375	817.25	815.75	818.75	822.125	822.5	818	819	824.375	811	819.375	819.5	823.25	825.5	829.375	818.75	823.5	821.25	815.625	819.625	821.875	819.25	817.125	815.375	819.375	814.5
P19	754.125	756.75	760.5	757.125	758.625	750.625	751.875	757.125	761.5	758.25	754.75	756.5	753.875	753.375	758.75	755.875	754.375	750.75	755.875	758.75	760.5	750	759.375	753.5	755.375	761.25	759.125	760.75	758	752.25	752.875	752.5
P20	763.75	766.25	771.25	770.5	774	772.125	773.875	771.5	771.125	767.25	776.5	771	772	774.5	778.625	776.625	770.875	767.5	772.125	777.375	771.125	766.5	775.25	764.125	771.375	775.375	772.5	766.75	775	767.25	777.875	771.625
P21	783.375	783.75	779.5	780.25	789.75	780.375	774.875	781.625	775.875	779.625	782.375	784.375	784	792.75	774.25	776.875	782	783.75	784.375	776.25	779.75	777.625	782.25	780.875	775.125	785.75	779.625	780.75	785.75	781.375	782	780.625
P22	790.25	778.875	794.25	794.875	793.375	793.375	790.25	785.75	788.375	790.125	792.375	787.625	785	797.625	798.25	790.625	796.5	791.75	784.375	793.375	792.5	794.875	790.75	791.875	791.875	794.125	799.375	792.75	789.625	787.625	789	790.375
P23	802.5	797.5	799.75	806.125	803.75	799.875	804.75	797.125	806.75	804.25	797.75	808.625	800.5	801.25	799.75	805.875	803.25	800.5	802.375	803.625	804	799.375	804.5	804.5	798.25	805	806.625	796.375	806.125	810	805.375	803.125
P24
A01

## Sheet: DA
Measurement	Average (Show Region Statistics)
	1	2	3	4	5	6	7	8	9	10	11	12	13	14	15	16	17	18	19	20	21	22	23	24	25	26	27	28	29	30	31	32
A01
A02	483.438	522	520.562	515.562	495.312	529.75	520.875	522.625	543.312	490.125	504.5	544.938	504.438	520.75	518.938	504.375	524.062	522.938	488.688	548.062	531.812	536.312	518.812	503.312	518.75	494.375	528.938	514.812	502	510.5	532.625	483.438
A03	507.846	490.231	476.385	513.154	523.923	484.462	507.308	531.308	484.231	545.385	506.462	509.077	468.769	527	505.846	548	487.077	533.231	487.538	481.462	521.308	522.538	498.538	533	501.462	490.231	493.923	480.154	520.154	515.231	511	507.846
A04	496.273	498.818	528.636	475.273	527.909	484.091	487.273	525.455	507.727	488	507.273	510.091	574.091	529.455	515.727	523.909	508.273	526	514.455	511.455	521.364	527.091	484.545	519.818	506.545	483.455	522.364	538.727	558.727	511.818	504.273	496.273
A05
A06	429.636	449.727	430.364	445.636	439.364	413.364	435.273	416	442	426.182	395.091	461.727	443.273	416.727	430.636	435.545	428.273	427.909	462.727	429.182	423.273	436.818	407.364	426.909	447.091	453.545	427.091	411.182	434.455	441.091	440.182	429.636
A07	493.118	474.706	459.412	450.588	488.412	468.765	478.706	473	476	466.882	437.471	456.118	503.353	475.765	473.471	467.118	456.059	460.824	436.765	419.941	466.235	445.176	465.059	438.059	451.412	496.647	478.941	491.059	516.824	501.882	469.882	493.118
A08	498.071	494.571	479.429	483.5	529.643	481.5	500.071	495	491.357	493.571	497.643	491.286	468.857	499.643	482.357	506.571	492.429	491.714	475.071	482.571	496.071	503.357	474.143	495	442.214	485.643	492.643	498.429	476.286	491.643	476.429	498.071
A09	561.375	566.062	577.625	562.5	566.938	571.312	554.188	565.625	563.375	537.812	563.062	567.438	566	569.688	568.938	567	569	576.75	561.625	565.812	567.188	556.062	564.625	553.812	565.375	561.938	560.438	546	567.375	567.938	548.375	561.375
A10	381.615	387.769	393.923	401.231	378.769	400.154	399.769	406.154	381.538	377.846	389.923	398.923	373.385	387.154	387.923	389.692	388.077	375.231	380.154	383.308	393.385	386.769	393.692	388.462	368.462	387.615	404.615	404.308	376.231	398.538	382.538	381.615
A11	535.125	543.688	555.812	565	514.875	543.938	524.188	560.375	507.312	545.375	532.25	562.5	543.25	548.188	561.5	555.25	547	528.625	586.188	500.5	526.438	539.438	557.438	541.125	552.75	538.125	547.375	517.062	541.875	525.562	531.938	535.125
A12
A13
A14	508.786	537.429	567.5	530.429	532.214	520.643	521.857	572.071	545	535.714	509.929	553.286	542.429	560.643	581.643	520.643	521.786	553.786	540.143	530.5	529	516.714	541.857	542.143	537.429	538.857	564.929	544.071	522.5	525.786	549.357	508.786
A15
A16	566.429	571.667	564	565.667	561.81	565.857	564.81	559.429	566.571	570.952	579.143	579.429	567.714	572	568.571	562.905	569.762	553.095	558	565.762	567.238	574.286	570.905	572.333	567.667	565.714	551.714	571.429	571.81	564.762	566.619	566.429
A17	485.357	487.5	483.5	476.857	488.714	498.571	485.857	508.071	497.643	510.214	494	479	496.143	498.929	472.214	497.143	511.214	514.214	485.929	487.786	465.071	515.929	493.571	492.786	482.571	484.714	499	510.143	505.643	485.214	495.357	485.357
A18	439.474	433.053	434.105	436.158	440.053	441.895	437.789	442.105	432.842	431.684	439.263	432.053	424.263	434.158	429.368	436.737	437.211	434.684	432.526	448.842	444.053	436.895	440.105	436.158	435.842	433.105	435.526	440.526	429.789	422.947	434.947	439.474
A19	544.6	561.9	552.9	569.3	568.3	588.4	553.7	563	562.5	557.9	561.4	564.8	576.3	560.9	571	577.9	561.2	556.8	566.9	590.6	548.4	567.7	566.2	584.3	551.9	568.3	547.8	560.3	558	563.9	557.6	544.6
A20
A21
A22
A23
A24	555.4	545.1	546.1	545	545.7	553.5	544.3	544.7	548.6	547.4	547.4	551.3	555.4	545.8	547.3	556	550	543.6	550.6	552.1	539.6	550.9	545.8	546.1	546.9	551.5	545.7	545.9	562.8	549.8	551.8	555.4
B01
B02	514.385	488.077	500.308	497.231	482.308	479.923	489.692	493.077	491.385	473.154	471.923	486.923	490.462	459.385	486.538	507.615	502.615	484.154	483.308	500.923	509.769	469.385	496.769	488.923	503.923	473.538	497.538	501.462	512.154	496.692	473.846	514.385
B03	505.118	504.824	502.412	473.529	516.824	503.588	498.471	509.882	489.706	494.588	505.588	519.471	514.412	509.588	492	515.882	497.941	497.706	501.059	484.059	484.529	498.471	488	495.824	502.353	496.529	484.235	503.706	503.471	525.588	485	505.118
B04
B05	577.417	558.333	538.583	564.667	538.5	608.417	560.917	573.75	571.417	534.667	530	561.417	539.333	555.167	583.417	520.583	564.417	575.333	543.917	539.5	555.333	542.083	549.917	562.417	578.833	556.417	629.333	579.333	586.25	545.333	557.75	577.417
B06	544.5	493.812	545.5	523.25	527.75	521.438	534.125	553.438	518	523.25	548.375	520	551.938	535.062	511.688	542.375	545.688	534.688	529.062	523.375	508.062	516.812	540.938	522.562	530	563.125	503	548.562	522.188	554.25	521.062	544.5
B07	469.286	464.357	471.429	473.571	463.143	501.571	453.643	463.071	413.714	438.143	446	468.643	416.429	464.143	459.714	460.429	472.286	444.143	456.214	458.714	494.357	478.857	459.571	459.214	457.429	446.214	448.571	469.857	448.5	460.429	464.071	469.286
B08
B09
B10
B11	486.5	486.312	510	501.438	514.562	500.688	502.938	507.812	526.5	497.812	500.438	496.312	504.5	499.875	509.188	495.438	499.375	502.062	494.375	505.062	503.375	487	492.625	499.312	507.938	494.375	489.688	511.125	451.938	460.188	480.75	486.5
B12	538.733	546.4	542.467	542.067	547.667	538.933	542.933	545	539	539.8	542.733	532.667	538.867	544.333	545.4	544.133	543.4	530.6	548.733	541.4	546	549.8	535.6	534.8	526.6	556	536.467	547.533	525.8	524.667	544	538.733
B13
B14	523.875	494	481	499.625	486.25	436.75	491.375	479.75	487.75	488.75	485.625	486.25	464	508	489	472.25	488.125	479	498.25	486.5	447.125	482.125	499.625	488.625	489.5	489.625	495.25	485.25	490.75	494.5	436.875	523.875
B15	461.889	456.667	477.778	476	449.111	444.889	473.111	481.222	453.333	495.556	458.667	476.778	503.556	442.667	482.111	454.556	466.222	470.222	475	451.333	474	467.222	460.111	466.222	469	476.778	515.444	448.778	473.222	457.222	452.667	461.889
B16
B17
B18
B19	526.091	529.727	533.545	520.909	524	522.182	527.818	526.364	520.091	524.091	521.909	523.636	521.091	526.636	522.818	520.545	526.727	525.091	519.636	529.455	524.636	530.091	526.364	528.727	528.455	521.455	521.182	523.455	526.182	527.273	525.909	526.091
B20	440.067	441.533	441.867	445.333	442.067	444	441.8	441.533	441.867	443.533	442.867	442.733	441.467	439	444.267	441.333	440.6	438.667	442.4	443.733	443.8	440.333	443	436.667	439.4	440.067	444.4	438.2	440.333	445.6	442.6	440.067
B21
B22
B23	445	441.444	436.556	433	438.111	441.889	431.778	436	438	435.889	433.778	431.222	440.667	431.889	428.667	440.889	445.778	462.111	459.889	452.556	427.667	429.222	437.556	438.444	438.667	432.111	433.667	440.333	435.444	435.778	438.556	445
B24
C01	493.533	484	488.2	495.867	484.8	491.2	499.6	517.067	470.267	496.133	506.267	511.867	479.933	522.067	507.8	484.867	499.133	480.867	500	504.2	489.467	497.6	497.933	496	508.667	478.267	488.733	499.067	508.6	487.333	498.667	493.533
C02	399.727	427	382.955	390.045	388.864	379.455	394.818	393.136	407.591	397.318	401.818	403.682	371.182	389.955	381.682	377.591	373.818	398.682	388.227	394	401.909	407.955	403.909	396.227	406.818	400.091	384.864	408.455	387	387.182	397.136	399.727
C03	431.714	429.857	430.571	430.714	439.571	436	458.143	445.143	445.429	457.286	453.286	445	455	440	455.714	434.571	446.857	462.714	440.571	453.143	455.857	435.429	437.429	460.571	433.429	425.714	434.143	454	445.571	440.571	446.286	431.714
C04	423.25	401.875	396.375	428.25	411.75	417.5	422.375	414.625	397	411.875	419.125	411.625	408.125	416.875	393.375	425.125	419	430.625	413	418.5	406.125	405.625	418.875	399	420	412.75	411.625	415.375	411.5	399.375	418.375	405
C05
C06
C07	576.091	509.182	528.273	485.091	489.545	528.364	546	539.273	546.727	520.273	518.909	527.909	539.364	519.909	495.545	502.727	520.455	522.273	526.636	531.182	530.364	522.455	548.545	483.455	521.182	548	500.455	543.182	531.818	526	569.727	576.091
C08	619.308	612.231	605	603.692	593.077	661.692	594.538	620	603.231	601.615	622.385	596	611.769	630.077	569	573.846	616.538	597.308	617.615	624.308	609.846	589.462	561.769	617.308	596.385	632.538	601.692	599.538	649.615	631.231	633	619.308
C09	495.385	489.077	505.846	504	491.308	511.692	490.154	513.154	490.692	503	482.308	492.846	488.538	495.077	518.077	469.385	504.231	497.769	487.231	500.462	478.231	496.615	514.385	490.615	466.846	491.615	528.308	493.231	509.615	512.462	506.846	495.385
C10	445.417	467	445.833	466.833	462.083	478.833	517.083	464.333	437.5	497.667	471.667	477.25	473.833	503.5	451.667	473.417	477	450.583	464.333	484.333	442.25	457.583	462.333	432.417	464.75	463.167	473.417	442.917	465.667	472.167	447	445.417
C11	530.2	515.5	472.75	547.5	531	528.5	547.45	541.85	524.3	524.25	519.6	537.3	532.8	513.35	469.45	528.6	508.1	481.8	502.6	529.1	502.7	534.9	521.2	528.5	504.05	481.95	522.05	501.75	552.15	526.1	524.5	530.2
C12	534.583	553.833	532.917	528.083	501.833	548.167	533.667	531.75	508.25	532	528.5	509.833	533.083	514.75	531.667	537.417	523.417	534.5	515.667	513.333	509.667	536.25	550	531.167	515.25	529.75	535.5	487.333	522.917	542.167	527.917	534.583
C13	419.25	385.833	420.417	434.917	402.75	420.083	428.25	401.333	423.75	400.167	379	401.583	431.833	437.667	402.417	383	395.083	403.167	416.5	392.5	412	413.75	409.667	393.667	400	416.167	382.583	394.583	426.167	404.167	409.667	419.25
C14	502.909	500.636	506.727	503	499.818	505.091	506.364	502.545	507.455	504.727	505.364	497.636	499.455	509.455	504.364	504.455	505.636	496.364	489.727	498.545	486.727	513.273	504.727	504.818	502.727	504.091	504.091	502.636	502.273	503.636	503.182	502.909
C15	504.25	493.083	493.167	510.667	492.167	478.833	478.917	503.417	476.083	502.25	486.75	480.083	497.75	504.667	493	509.75	498.5	502.5	522.75	526.583	497.167	496.583	526.25	496.25	499.583	502.833	509.75	483.667	507.25	485.5	508.833	504.25
C16	615.643	619.429	613.357	607.714	586.571	606.714	622.143	605.857	589.286	593.929	604.643	612	613.357	614.143	609.5	620.929	608.357	605.786	614.714	599.786	552.286	638.929	609.071	609.571	610.929	587.929	564.214	614.357	607.214	614.5	604	615.643
C17	572.538	572.846	580.846	579.846	585.077	562.538	568.769	574.077	577.077	573.692	578.538	560.692	565.615	565.769	586.538	582.154	570.692	579.846	566.615	583.615	570.769	578.231	563.538	562.923	577.615	593.308	581.923	568.846	565.923	559	577.846	572.538
C18	509	521.167	517.333	500.167	511.167	511	484.333	516.167	507.167	511.833	502	504.167	507.333	516.667	508.667	505.833	517.167	510.667	519.667	518.833	486.167	499	520	481.167	515.5	514.167	522	513.667	508.333	512.667	507.167	509
C19
C20	385.9	374	370	376.5	374.4	376.7	393.4	375.6	370	377.2	377.3	391.6	369.1	377.2	376.2	372	356	383.7	372.5	384.3	383.1	378.4	380.6	376.7	380.9	375.4	417.7	387.7	391.3	387.3	379.9	385.9
C21	527.125	512.5	516	536.375	533.625	533.25	534.375	552.5	529.625	503.625	538.625	534.875	501.875	519.25	553.875	541.5	526.25	530	548.5	534.5	498.5	539.875	535.75	531.875	526.75	521.25	544.5	522.25	528.25	530	540.25	527.125
C22	541	534.889	545.556	537.444	541.556	553.333	545.111	535.889	552	551.556	549.444	552.444	550.222	541.556	552.444	543.667	545.333	557.556	545.778	558.222	548.556	551	539.667	558.333	554.889	554	560.111	554.333	552	560	557.333	541
C23	625.333	625.222	617.667	611.556	633.111	631.444	629.333	629.333	608.222	625.778	630.667	633.222	628.778	621.556	632.444	632.778	610.889	622.778	630.222	624.889	624.111	620.444	622.778	619.222	653.222	647.556	626.444	621.333	630.778	634.556	627	625.333
C24	454.727	446.273	451.818	457.818	454.455	453.727	442.727	456.818	449.818	450.727	449.273	457	452.455	452.364	447.364	450.636	455.545	453.273	452	456	454.364	452.182	448.727	459.091	453	452	451.091	453.091	454.545	454.273	447.273	454.727
D01	440.625	478.875	529	471.125	481.625	455.938	469.062	470.188	511.875	467.688	487.5	502.688	489	472.438	468.812	470.25	459.875	490.125	479.688	479.375	485	438.625	468.125	465.875	464.438	470	476.938	432.062	478.562	476.312	462.625	440.625
D02	362.385	371.615	379.385	374.077	364.692	386.846	364.385	374.692	365.615	359.231	369.385	363.462	365.154	368.231	370.615	358.769	367.615	366.308	365.385	360.692	374.385	377	366.769	369.846	373.769	371.385	363.385	367.231	374.769	378.846	382.769	362.385
D03
D04	523	560.083	540.833	524	519	572.25	502.417	574.083	494.083	581.25	494.333	560.75	525.167	534.333	496.167	535.833	556.75	529.5	511	546.5	518.917	497.25	556.25	537.25	539.083	535.667	517.75	562.083	563.25	524.75	555	523
D05
D06	407.889	405.778	416.222	432.333	403.111	418.611	387.889	411	398.444	426.389	411.722	407.278	421.167	426.389	402.333	417.833	407	434.889	404.722	408.278	429.5	448.444	404.5	401.556	405.056	418.056	420.722	406.333	409.278	421.278	412.722	407.889
D07	488.923	452.077	479.231	473.692	509.538	455.385	496.538	489.154	439.385	500.846	496.769	493.692	500.308	500.385	480.308	491.615	510.077	463.385	458.692	484.462	490	492.154	464	556.077	494.692	458.077	450	437.077	512.615	489	494.923	488.923
D08
D09
D10
D11
D12	503.1	467.1	478.3	503	513.5	465.6	503.3	498.9	564.9	543.2	510.4	501.2	476.4	496.2	497.7	468.2	460.7	497.1	491.1	498.5	476.4	513.8	505.3	481.8	510.5	517.1	500	476	502.1	488.1	493.2	503.1
D13	497.417	478.5	485.25	503.167	459.583	454.083	475.5	473.167	428.917	458.667	508.333	436.083	421.583	484.333	482.917	467	470.083	428.5	468.417	448.333	415.333	500.333	456.75	426.333	445.333	466	442.25	477.333	445.167	432.417	477.083	465.083
D14	474.714	437.214	484.5	489.5	549.357	485.857	484.357	460.071	494.643	488.286	507.286	504.643	478.5	496.429	414.5	494.143	489.786	467.571	540.643	482.643	489.5	521.357	480.357	486.357	556.143	488.643	484.357	472.571	503.571	480.643	484.929	474.714
D15
D16	408.357	398.5	411.929	412.643	422.929	420.286	423.286	404.429	418.5	412.643	413.357	406.643	391.286	415.929	410.286	428.857	413	426.071	421.286	412.643	409.571	418.643	444.071	432.071	418.5	414.214	418.643	415.643	399.714	419.5	410.643	408.357
D17	599.889	561.222	590.667	601.222	583.556	589.333	596.444	597.889	600.889	598.333	599.111	595.222	599.444	596.444	598.111	599.333	603.111	599.889	594.333	591	602.778	596.556	597.778	591.444	600.111	549.111	590.667	595.667	555.222	569	598.778	599.889
D18
D19
D20	495.5	492.5	499.2	496.2	492.6	491.5	496.5	492.5	492.1	493.5	494.1	469.6	495.7	462.3	495.7	488.9	495.7	476.9	499.8	497.6	495.8	510	495.1	490.8	493.5	495.8	489.3	491	488.8	493.2	492.3	495.5
D21	595.875	598	588.875	605.5	618.625	618.875	607	609.875	610.125	592.625	609.375	604.625	598.5	616.875	616.625	610	603.5	619.625	611.875	604.75	615	615.125	622.5	623.625	615.375	608.25	578.125	612.375	616.375	600.125	597.75	595.875
D22	464.778	468.333	465.222	464.222	463.889	466.778	461.444	475.778	472.778	460.333	462.556	471.889	480.889	462.111	462.444	472.667	460.111	463.111	467.111	470.111	470.778	469.778	470.889	472	473.667	464.222	476.333	468	462.667	469.556	458.778	464.778
D23
D24
E01
E02	570.385	607.231	580.923	615.615	601.538	562.077	615.462	602.615	593.231	609.769	582.769	569.692	594.923	598.308	595.077	588.308	580.462	593.923	581.154	574.923	603.923	589.538	574.769	585.615	608.154	590.692	576	586.077	599.692	577.538	598.231	570.385
E03	449.667	445.111	447.111	453.556	444	449.556	449	454.444	449	454.111	450.222	445	454.778	452.556	445.556	450.222	448.778	446.889	452.556	453.889	451.889	454.667	450.778	452.556	446.778	453.556	451.111	455.333	448.222	448.556	448.667	449.667
E04	503	497.182	525.818	493	486.727	479.273	489.818	443.364	493.818	489.727	500.909	497.182	491.364	499.091	490.182	488.273	460.545	512.545	474.455	495.182	526.273	475.182	496.091	476.636	513.636	498	494.818	503.727	510.545	476.273	498.364	503
E05	517.467	486.333	503.6	509.467	511.2	503.067	506.267	499.467	510	507.6	508.2	510.067	507.2	512.333	534.067	491.133	490.667	510.2	508.2	511.133	506.067	480.667	500.6	509.067	499.333	506.467	503.867	511.467	493.533	534	501.067	517.467
E06	378.444	400.333	393.667	408.222	437.778	468.222	405.222	406.333	369.556	388.889	410.778	405.111	425	407.111	390.111	367.333	359.333	404.556	404	338.667	405.889	421.444	419.333	434.667	410.444	402.778	443.556	441.444	403.778	444	421.556	378.444
E07
E08	485.818	474.545	500	484.364	446.364	474.364	488.545	478.727	487.545	485.364	521.273	479.364	490.545	483.273	495.091	481.364	482.455	479.455	484.636	481.818	493.273	489.091	494.727	482.818	499.455	501.364	456.273	484.455	490.727	475.545	483.818	485.818
E09	467.9	463.4	457.5	446.2	455	463.9	459	467.5	463.6	455.3	458.6	451.3	462.4	457	452.2	462.8	473.4	446.4	462.7	464.5	462.4	446.2	463.5	456.6	453.3	468.1	457.1	475.9	468.1	457.3	461.9	467.9
E10	519.923	511.308	514.154	536.615	512.538	491.231	507.846	530.538	553.923	515.846	526.692	528.154	529.538	511.077	510.154	534.154	498	509.077	508.846	534.615	490.308	515.615	506.615	514.538	492.385	516.462	508.692	490	536.923	503.154	497.615	519.923
E11
E12
E13	578	580.5	590.05	603.3	567.4	590.05	587.1	570.7	574.5	592.6	599.2	581.75	573.05	556.7	582.6	568.75	569.75	574.4	565.1	578.15	583.45	581.8	594.25	579.35	570	574.75	595.4	582.65	574.05	577.6	580.4	581.95
E14	381.071	377.214	380.643	388.143	381.571	381.143	373.143	388.857	385.5	376.929	381.143	375.786	382.357	386.429	382.429	383.5	380.429	384.786	374.429	380.5	392	382.929	387.643	378.571	391.429	379.857	382.857	384.429	389.571	387.357	371.286	381.071
E15	483.929	506.857	495	483.786	466.857	487.714	478.714	474.429	490.786	451	469	468.643	472.857	459.214	482.286	486.5	473.357	458.286	484.786	460.929	471	490.143	475.857	454.5	454.214	473.357	470.857	467.143	450.5	484.929	463.214	483.929
E16	588.25	573.75	583	562.375	561.625	583.875	607.5	598.25	576.25	577	547.875	566.125	579.25	529.25	532	557.5	552.125	519.5	553.875	580.375	568.875	592.875	579.125	598.125	541.875	565.125	585	572.625	595.75	569.75	587	588.25
E17
E18	411.857	394.143	390.429	394.143	392.857	401.714	382.286	409.429	401.429	398.714	402.857	392.143	397.714	408	410.429	402.857	399.429	391.571	398.143	407	403.857	396.857	404.143	406.143	397.286	390	400.857	385.857	394.714	402.714	394	411.857
E19	530.5	524.8	510.9	516.5	525.1	516	514.1	530.9	519.9	515.8	516.7	528.8	525.8	511	515.7	525.4	528.4	512.8	528.1	533.1	507	492.5	512.3	518.7	517.7	521.1	526.6	520.7	520.7	519.5	528	530.5
E20	526.2	549.4	549.8	564.4	551.2	538.5	540.5	523.7	546.5	546.9	576.1	579.6	549.4	538	535.2	525.7	537.6	566.6	519.5	521.3	554.6	525.9	534.3	544.4	540.7	540.5	544.2	540.2	546.6	555.7	528.9	526.2
E21	584.25	607.75	612.5	616.875	606.25	614	588.5	596.875	609.75	614.125	600.25	603.5	616.625	596.125	614.125	612.625	605.125	589	607.625	603	615.125	613.25	610.625	611.875	610.25	606.625	610.125	595.625	606	600.125	612.875	599.125
E22
E23
E24	525.167	525.333	525.833	516.417	522.667	526.167	524.583	517.25	519.5	526.417	525.417	524.833	524.583	527	540.083	523.25	525.083	524.583	523	526.583	526.917	515.667	529.083	530.333	527.667	523.167	528.5	523.833	518.667	527.25	529.25	525.167
F01
F02
F03	548.083	551.167	556	532.333	556.417	544.667	546.667	558.417	544.167	521.25	542.167	540.75	552.333	539.417	554.75	545.5	547.667	554.167	550.833	543.667	549	549.25	542.833	540.833	555	550.667	543.167	536.667	552.417	549.167	544.917	537.083
F04	503.25	479.375	504	463.625	500.25	512.875	530.875	569.875	499.375	515.75	537.25	589.875	471.875	501.375	507.5	495.125	481.625	504.625	473.125	487.375	505	456.125	494.125	489	529.625	467.75	432.75	484.875	471.625	528.875	488.25	503.25
F05	477.167	477.167	474.667	443.833	433.083	423.083	458.5	445.667	488.667	480.667	443.583	475.167	462.083	457.667	457.417	474.333	486.5	470.167	416.833	472.417	451.333	478.75	475.417	458.583	449	431.083	462.667	451.417	455.5	417.583	454.167	477.167
F06
F07	467.2	462.3	450.9	429.7	449.9	462.7	456.2	414.2	469.9	476.5	467.9	460.1	464.6	452.6	458.8	455.1	455.4	454	481.8	442.1	467.4	478.6	439.6	445.6	457.9	450	458.6	460.1	476	471	440.8	467.2
F08	375	354.077	349.308	386.615	335.615	370.462	349.462	366.692	375.846	345.077	356.308	371.538	364.923	325.923	366.462	352.077	345.462	368.077	371	353.538	375.923	378.923	353	357	359.538	374.692	368.846	353.769	345	351.769	353.769	375
F09
F10	557.25	506.417	567.75	578.5	483.417	534.083	551.417	571.667	612.417	556.333	579.583	553.5	658.917	528.167	554.5	550.833	559.167	552.25	558.167	571.75	554.417	554.25	546.167	624.583	538.083	568.833	540.667	584.583	567.583	555.083	583.917	557.25
F11	470.222	401.222	422.222	445.778	417.444	429.222	402.778	449.889	425.556	432.222	448.111	408.333	444.333	417.222	410.889	437.111	428	436	394.444	437.556	413.111	423.444	436.556	433.111	438.111	455.556	433.444	437.556	424.444	413.444	419.556	470.222
F12	519.923	531	515.692	510.231	518.769	530.154	508.538	516.846	525.308	529.308	516.385	525.154	530.231	512.462	512.231	526.923	538.615	516.538	524.154	520.538	529	521.692	515.923	529.538	517.077	532.923	523.077	503.385	515.154	534.077	516.462	519.923
F13
F14	375.636	373	373	377.818	373.364	374.636	372.636	372	370.364	376.909	376.909	367	376.545	374.364	360.273	426.182	355.727	371.909	376.091	350.273	375.455	374.818	374.273	384.455	376.455	377.273	379	382	365.273	375.818	380	375.636
F15
F16	639.4	611.6	607.2	599	624.8	603.6	620.5	587.6	612.4	632.9	588.7	614.7	646.1	606.9	603	608.1	624.1	617.2	608.7	607.5	630.7	586.6	620.7	648.1	592.4	610	635.4	603.6	584	602.5	621.8	639.4
F17
F18	470	506.8	460.3	449.5	476.4	456.8	469.4	459.7	466.5	469.8	443.2	467.4	468	456	446.7	452	467.5	470.8	466.1	456	466.3	431.7	463.4	478.6	430	437.6	455.6	488	467.1	437.2	461.9	470
F19
F20	458.6	468.3	469.3	472.2	457.5	473.1	471.3	464.2	461.9	475.7	474.6	460.8	468.4	473.9	472.7	455.8	472.5	475.4	471.5	454	471	479.4	476.7	449.6	471.5	476.6	470.7	449.3	475.7	472.2	477.8	458.6
F21	397	389.333	402.833	395.833	380.5	380.833	397.667	403.333	390.5	402.5	406	385.667	390.667	402.5	404.667	400.167	388	397.167	406.167	398	388.833	401.667	398.833	396.5	406	408.333	389.167	381.833	402.333	399.333	372	397
F22	400	435.375	412.5	432.375	404.375	419.75	416.125	441.25	428.75	421.5	418	422.25	443.75	413.75	437.75	429.875	413.625	405.625	430.375	448.875	428.5	410.25	426.375	419.25	415.875	410.75	413.625	412.125	406	414.125	431.125	400
F23
F24	539.714	538.143	539.714	538.143	492.143	538.857	522.143	533.429	533.714	535.571	537.286	528.429	540.714	536.286	531.714	525.429	514.571	533.429	533	538	536.857	530.857	533.286	506.857	535.143	535.286	535.857	512.571	533.714	540.286	535.571	539.714
G01	521.412	529.941	531.471	522.647	527.353	525.471	526.294	532.706	534.059	526.235	527.882	535.471	517.824	537.353	539.353	523.059	522.765	530	537.294	530.647	534.118	530.294	525.882	538.118	529.118	536.235	531.765	541.706	533.529	539.118	532.588	521.412
G02	525.923	561.385	549.077	499.385	571.923	533.308	521.462	509.231	530.923	554.615	526	572.538	537.462	550.692	544.385	523.231	559	577.462	570.385	542.538	541.385	532.923	530.308	543.846	536.846	512.462	549.923	521.154	484.154	625.846	564.385	525.923
G03	441.462	412.615	436.615	458.538	502.385	463	441.308	463.615	420.231	419.538	470.923	443.231	464	478.846	436.923	470.846	439	447.923	461.077	470.231	453.692	453.462	484	422.538	421.923	518.462	440	543	459.846	416.538	460.308	441.462
G04	491.167	465.5	480.833	466.167	493.583	486.667	486.5	481.167	464.833	464	473.917	435.25	436.167	442.833	467.5	502.833	446.417	486.667	489.083	467.167	478.167	513.833	484.917	475.833	531.667	466.083	461.25	495.667	497	490.667	458.417	491.167
G05	544.75	523.25	532.75	507.333	520.5	539.083	508.667	592.5	539.917	547.583	534.75	572.5	548.167	548.25	503	537.833	547.5	537	518.75	484.083	557.917	538.083	556.75	495.583	538	523	543.75	515.583	542.5	505.667	563.083	544.75
G06	355.615	367.385	365.462	372.615	355.462	364.385	383.077	368.538	417.538	343.077	397.923	357.154	353.231	330.846	363.154	380.692	333.462	371.769	371.692	346.308	338.231	368.385	377.154	371.615	357.077	388.538	328.692	412	374.308	396.154	317.538	355.615
G07	497.176	478.647	496.765	497.882	476.529	502.824	491.412	484.471	502	493.471	492.235	473.118	477.706	499.471	483.706	496.529	460.471	501.294	490.765	506.588	497.412	469.294	491.118	482.353	487	499.588	497.471	497.235	506.471	492.588	502.059	497.176
G08
G09	589.615	595.231	612.615	563.462	590.769	584.923	557.231	592.154	581.154	581.846	567.077	562.615	585.538	568.923	573	581.846	578.308	583.385	571.308	553.231	569.615	573.846	574.538	593.615	582	570.692	593.769	571.308	609.077	586.769	585.538	580.077
G10	571.538	547.077	549.231	538.846	554.846	540.385	556.385	551.692	536.846	532.385	561.462	544.308	538.692	531.154	494.154	519.077	558.615	522.769	566.462	556.923	535.846	520.692	543.615	523.615	524	573.308	583.231	557.923	553.923	549.385	571.923	571.538
G11	483.5	476.25	490.625	481	457.125	481.875	490.25	474.875	444.875	485.5	487.75	491.75	478.5	497.875	475.875	510.125	479.5	482.25	504.125	474.25	493.75	476	479	473.375	502.75	484.875	435.125	487.75	524.25	478.5	475.25	483.5
G12
G13	493.2	485.2	491.267	487.067	489.067	490.6	488.867	491	499	493.4	500.067	503.333	501.467	491.333	484.067	476.467	482.933	499.6	498.733	487.133	490.333	494.867	504.333	475.2	506.467	493.067	496.533	490.333	503.533	476.067	483.2	495.8
G14	495.647	501.706	515.706	480.176	488.765	480.824	499.412	513.824	488.294	523.647	511.588	566	506.588	512.765	522.176	466.059	493.824	500.765	515.176	501.118	533.706	498.118	476.176	533.353	524.588	512.588	500.529	520.588	542.765	498.235	481.882	495.647
G15
G16	520.636	522.727	517.455	513.182	520.545	524.545	520.455	522.455	529.182	523.182	521.091	505.545	524.364	521.818	517.727	520.273	519.636	511.364	518.545	515.818	524.273	511.455	505	517.909	524.545	538	525.909	522.727	522.909	510.545	527.545	520.636
G17	712.667	712.556	701	706.778	710.667	715.333	713.333	713.889	707.556	714.222	699.333	706	709.889	713	710.556	712.667	709.778	704.444	702.333	710.444	706.556	710.556	711.444	709.333	712.111	710.222	712.222	707.667	714.556	707.111	705.667	712.667
G18
G19	592.625	573.375	586.5	594.875	580.125	583.25	578.875	584.875	585.75	581.125	578.625	590	593.875	583.625	582.75	585	584.125	581.5	586	587.625	583.375	585.5	583.875	582	579.375	578.875	589.625	587.5	561.25	581.875	582	592.625
G20	493.846	487.154	480.462	468.923	484.692	502.077	468.538	481.231	479.538	475.077	488.538	483.538	484.615	477.538	483.538	490.846	472.615	489.615	485.231	487.462	468.077	476.231	486	486.308	486.923	487.154	470.077	501.077	484.308	490.769	475.615	493.846
G21
G22
G23	509.769	503.077	498.846	493.846	499.077	506.077	502.538	496.385	506	505	499	498.846	508.692	496.692	495	495.769	506.538	502.462	492.538	506.231	513.154	498.462	498.462	505.385	504.923	500.385	502.538	513	496.769	497.538	505.077	509.769
G24	419.375	416.5	421.125	421.625	422.375	416.5	418.375	420.625	421.25	418.5	417.25	421.25	416	421	418.375	418.25	425	417.375	413.125	420.75	421.125	423.5	418.875	423	416	422.875	419.75	418.125	416.75	421.375	415.625	419.375
H01
H02	438.167	426.778	426.778	429.111	404.444	430.5	436.056	437.889	427.611	432.5	411.389	402.722	429.722	432.333	430.5	413.944	416.889	421.444	428.722	438.222	429.556	406.111	439.833	420.389	428.222	429.5	430.667	422.833	434.111	417.611	426.833	438.167
H03	382	380	386.154	392.308	369.923	371.385	411.462	366	389	407.077	393.769	388.231	395.462	421.462	405.385	377.308	388.923	389.538	397.538	389.846	386	394.846	372.615	408.538	379.154	406.308	378.385	396.385	415.923	389.385	393.385	382
H04	536.692	532.385	535.231	548.846	544	529.385	534.154	519.385	538.923	541.077	525.231	547.385	530.846	483.231	510	529.615	542.615	503.923	527.154	543.769	514.385	509.231	516.385	537.154	585.538	507.846	543.615	530.154	526.231	512.231	532.308	536.692
H05	530.833	466.333	544.167	524.167	487.667	574.917	518.083	518.167	499.25	500.083	520.167	459.5	529.333	478.5	540	527.667	533.417	505.583	569.25	499.417	520.25	557.083	553.917	561.667	505.833	532.333	525.333	539.333	454.417	524.5	509	530.833
H06	493.294	510.176	534.882	514.529	503	531.118	512.765	545.706	522.235	508.412	524.765	499.588	522.412	491.824	506.706	513	550	515.706	509.353	501.235	497.176	523.765	494.882	515.471	489.176	526.941	514.882	513.529	521.294	504.059	512.118	493.294
H07	639.1	566.7	588.4	596.9	578.9	599.5	651.2	621	638.6	567.8	622	616.2	639.5	601.9	629.7	610.9	634.4	618	573.9	622.4	623.2	585.5	581.4	604.5	586.9	610.9	583.8	603.6	596.3	616	637.5	639.1
H08	498.857	501.643	499.357	505.643	447.143	506.071	517.786	494.357	501.071	498.643	510	492.143	494.5	498.071	488.786	485.786	517.071	497.143	491.857	515.571	505.286	514.429	494.214	482.5	510.357	505.143	502.714	498.5	510.143	516.929	483.143	498.857
H09	637.071	582.786	541.143	541.429	571.214	577.357	544.643	549.643	567.357	563.5	549.571	548.643	632.357	559.357	540.286	587.786	580.714	579.429	569.357	580.143	557.429	651.929	605.286	521.929	563.286	551.714	633.071	587.143	563.071	518	560	637.071
H10	536.444	477.111	532	530.556	523.444	547.222	523	559.667	534.333	530.222	533.556	521.333	507.556	522.333	549.111	531.667	540.444	558.444	516.222	537.444	529.444	513.444	556.556	532.111	539.111	539.889	516.778	531.111	541.333	527.556	551.333	536.444
H11
H12	464.818	464.727	467.636	486.636	439.091	467.091	440.909	474.545	447.091	469.727	445.818	456.091	464.455	456.273	446.727	460.364	459.636	446.727	428.182	464.455	443.182	427.636	443.545	443.273	475.909	435.818	458.636	452.818	496.091	462.273	454.545	464.818
H13	540.692	505.846	493.538	483.692	504.077	502.308	510.231	504.308	505.385	509.154	505.615	495.923	520.462	476.538	514.231	502.462	515.385	524.154	507.462	489.077	511.154	508.231	509.538	509.692	515.231	509.385	514.462	514.231	494.692	515.615	517.692	540.692
H14	422.833	438.333	461.667	443.5	424.583	442.583	443.167	436.333	434.833	441.917	439.167	421.167	441.333	431.083	441.833	441.75	441.083	447.667	441	453.667	432.5	436	438.917	446.667	436	435.5	443.167	415.583	430.667	440.417	429.333	422.833
H15
H16
H17
H18	512	511.2	505	517.9	499.6	504.1	519	509.6	504	513.9	515.9	510	508.5	520	505.2	504.2	527.5	513.4	535.4	505.9	507.7	512.9	519.9	502.4	513.8	517.8	516	500	504.5	515.9	510	512
H19
H20	586.429	598.143	600.429	566.143	598.143	596.571	598.286	574	595.429	590.429	593.857	577.429	579	594	592.857	580.429	580	599.714	590.571	589	569	592.286	592.857	600.714	557.714	591.429	593.286	594	558.429	590.571	596.143	586.429
H21
H22
H23	485.286	491.571	497.857	486.857	477.286	495.286	490.714	480.857	481.571	491.143	480.714	488.857	490.571	499.429	488.286	487.429	491.429	488	472.143	493.143	495.143	481.286	484.143	496.429	482.857	466.143	502.857	490.571	482.286	498.143	497	485.286
H24
I01
I02
I03	490.5	465.5	450.875	476.125	456.5	496.25	487.25	475.5	482.625	475.25	471.875	468.625	425.5	473.125	462.375	466.5	499	477.25	485	457.625	448.875	480.125	465.75	499.5	467.5	482.625	447.375	473.25	479.375	473	456.5	490.5
I04
I05	503.143	501	522.857	485.857	510.143	542.286	507.429	494.857	511.143	508.429	519.571	498	489	511.571	494.857	496.286	514.143	531.571	513.571	498.143	528.571	526	501	495	525.143	508.143	506.143	513.571	507.286	502.143	499.286	503.143
I06	377.231	404.385	391.538	388.846	393.077	411.077	377	395.923	384.615	387.231	390.308	371.923	363.538	388.538	377.692	364.385	394.615	386.231	395.769	379.692	408.462	387.385	372.692	401	395.692	377.231	380.308	405.231	390.385	383.462	368.615	377.231
I07
I08	530.333	537.444	503.333	519.444	539.889	475.556	574.667	526.222	537.667	505.111	545.333	534.556	499.444	505.889	485.333	561.889	502.111	472.222	505.556	499.222	526.667	468.667	521.222	490.667	530.556	490.333	536	527.111	516.111	494	504	530.333
I09	501.538	494.692	496.115	490.769	493.5	493.577	491.538	492.154	481.885	504.577	496.731	501.615	509.769	494.846	502.462	501.808	495.577	483.231	488.269	500.885	493.385	495.385	494	496.731	492.846	503.308	490.115	502.654	476.885	493.923	493.5	501.538
I10
I11
I12	688.375	688.375	702.625	669.125	700	670.875	670.375	697.375	691.75	696.875	696	686.125	686.25	685	684.875	695.375	672.625	667.125	693.25	694.125	688.625	698	671.375	683.375	691.25	687	684.625	685.5	691.125	683.75	691.375	688.375
I13	508.091	494.364	499	493.545	519.636	487.364	488.091	477.636	482.727	507.273	497.727	504.091	487	493.091	476.455	497.636	473.182	479.364	504.273	509.364	490.636	478.727	484.727	486.636	482.182	508.273	483.636	487.727	522.091	489.091	509.909	508.091
I14
I15	378.5	364.9	339.3	360.4	360	385.8	354.5	359.9	359	350.1	359.6	357.5	355.8	351.4	364.4	340.7	358.9	355.8	361.8	347.2	356.1	368.9	357	348	372.9	366.7	364.7	363.4	376	373.5	364.3	378.5
I16	541	556.933	510.067	533.733	562.733	559.467	547.467	537.467	548.333	588	532.6	547.867	537.4	536.533	533.067	540.267	553.533	558.4	570.067	555.067	553.467	594.8	538.667	548.667	556.267	562.667	550.867	561.267	559.333	543.267	553.067	541
I17
I18	447.5	450.375	432	435	449.375	446.75	447.625	413	416.5	405.75	332.875	338.625	342.125	398.5	400.375	427.125	427.125	433.5	439.875	437.75	451.125	436.625	428.875	449.125	447	438.75	441.25	450.75	448	429.75	449	447.5
I19	555.923	610.308	560.231	561.077	548.462	564.385	561.923	546.692	551.231	562.538	551.846	548.692	550.538	558.923	550.385	558.692	560.231	563.462	545.462	559	556.923	570	563.385	563.923	572.462	594.154	558.846	566	607.923	562.769	568.462	555.923
I20	427.857	424.071	424.857	419.714	424.5	427.357	419.5	424.429	426.929	424.429	419.5	424.214	421.357	423	422.571	422.571	429.571	422.643	427.786	430.714	439.429	415.643	423.571	419.429	435.286	420.929	429.143	428.357	425.929	427.929	420.143	427.857
I21
I22
I23
I24
J01	530.533	494	545.267	527.8	524.333	523.267	538.4	548.2	530.467	485.067	527.267	534.6	537.6	539.6	533.067	528.2	533	536.8	529.2	503.333	517.2	532.267	503.867	521.533	526.133	495.8	533.267	538.133	533	544.133	518.267	530.533
J02	508.538	508.231	550.615	448.615	497.769	499.385	526.769	504.769	499.077	503.923	505.231	499.077	527.615	517.231	496.923	531.077	521.538	517.231	512.538	530.462	513.538	512	476.308	519.308	503.692	508.769	518.846	523.692	515.846	500.615	510.846	508.538
J03
J04	503.444	467.667	454.444	495.556	488.556	505.778	471.111	466.111	526.222	509	481.778	460.222	517.111	471.111	533.556	467.444	482.667	474.111	479.667	508.889	494.333	473.667	480.556	475.222	478.222	497.444	479.222	531.889	491.778	483.556	502	503.444
J05	488.9	489	469.5	481.3	492.3	482.5	477.2	461.9	484.1	509.4	517.3	495.5	496.2	485.2	476.2	489.1	508.4	516.8	526.9	536.9	514.9	502.5	480.8	508.1	495.6	478.8	483.5	474.1	519.2	500.2	494.2	488.9
J06	418.75	409.583	415.917	399.75	386.333	410.75	417.417	404.167	413.75	383.25	436.083	391.75	415.083	400	411.75	397	415.167	388.5	425.833	417.167	401.583	425.833	407.25	385.75	424.083	410.083	416.333	405.417	416.417	371.917	415.667	418.75
J07
J08	600.812	608.938	606.188	582.812	585.625	610.812	581.938	619.875	544.75	601.812	617.375	622.5	585.125	584.5	570.312	579.375	600.438	586.688	592.25	553.125	606.5	597	605.938	588.562	587.438	575	588.25	571.062	601.438	634.375	554.938	600.812
J09	516.2	509.6	509.667	541.333	517.867	547.867	531.533	525.067	539.2	526.4	513.533	553.333	519.467	521.067	538.4	567.4	520.133	547.667	523.8	522.533	540.267	520.267	525.667	543	531.133	518.467	512.6	538.667	533.267	526.667	553.4	516.2
J10	537.857	530.714	517.714	516.071	533.071	513.857	530.643	524.286	512.643	508.143	536	506.857	531.214	545.286	526.714	530.143	526.714	522.429	518.857	546.357	514.929	527.357	511.214	532.214	525.714	528.571	529.786	542.286	538.857	527.5	508.929	537.857
J11	545.5	536.5	517.2	511.2	485	510.2	515.2	520.5	521.1	507.2	520.1	556.3	514.6	531.5	520.5	513.8	521.8	514.1	517	519.2	523.2	513.8	512.4	515.3	503.8	521.1	510.1	521.7	502.2	526.3	510.9	545.5
J12
J13
J14
J15	531.385	532.692	542.077	512.077	524.077	536.769	525.462	544.077	531.846	536.231	515.615	553.462	523.615	534.615	526.231	531	527.231	528.615	519.077	532.692	529.385	544.923	531.462	526.769	530.538	547.923	530.769	532.308	531.769	534	532.385	531.385
J16	657.083	633.417	674.5	673.833	628.833	621.667	611.583	628.75	637.083	688.583	705.417	624.167	635.25	650.25	639	638.5	650.833	636.917	636.25	646.833	652.333	624.667	621.333	611.417	606.583	628.417	643.833	675.25	618.333	648.5	664.333	657.083
J17	636.65	612.25	632.1	632.8	636.6	636.3	632.35	630.5	637.3	633.4	634	634.4	634.65	635.1	628.7	630.95	632.15	637	649.55	639.2	617.15	621.25	634.55	634.4	637.45	633.25	635.3	637.3	635.65	630.55	634.2	636.65
J18
J19	435.5	443.75	422.5	424.75	446.25	448.583	436.583	446.25	444.917	439.25	429.25	446.167	438.5	432.583	445.917	458	437.75	439.917	445.667	445.667	438.5	456.75	449.083	436.5	440.167	449.167	440.833	434.25	449.75	436.5	442.417	435.5
J20	454.444	464.333	466	463.667	467.889	461.889	472.444	481.778	471.333	456	463.111	467.111	476.556	472.444	472.222	474.222	454.222	490.778	493	468.111	451.333	471.778	471.667	467.222	457.667	453.333	466.333	452.889	470.111	459	471.222	454.444
J21	509.75	509.125	502.25	514.375	512	507.625	512.75	514.5	517.25	517.625	512.75	512.375	513.125	514.375	505.875	508.625	492.375	507.125	506.125	536.375	506.625	510.125	512.625	498.375	511.375	503.75	514.875	522	503.625	501.75	517.5	509.75
J22	480.667	487.778	477.111	483.222	479	475.222	484.778	485.222	479.556	481.444	480.444	484.333	485	486.556	485.444	481.333	483.889	497.667	477	502.111	517	520.667	522.778	526.444	519.333	532.222	475.444	487.556	473.333	496.333	489	480.667
J23	624.571	621.286	620.429	622.571	623.429	625.714	630.857	610.429	612	627.857	622.143	594.429	623.429	617.286	612	612.429	614.571	619.571	621.857	627.714	611.571	626.143	622.857	616.714	626.286	625.714	616.714	607.286	615.143	612.571	611.571	624.571
J24	504.333	507.75	524.167	504.917	520.833	505.583	508.917	512.083	511.583	507.667	508.417	512.25	531.833	513.667	506.333	501.75	497.75	507.25	506.167	508.75	509.333	508.75	544.75	490.583	505.333	501.167	501.5	505	509.25	495.75	559.667	504.333
K01
K02	520	482.889	493.889	477.111	476.556	486.667	450.667	486.667	499.556	486.889	498.333	492.222	457.556	518.556	494.778	503.667	483.222	469.556	491.333	511.556	458.111	511.667	488.889	460.667	480.778	478.222	488.444	493	490.667	479.778	471	520
K03	484.941	509.706	480.471	471.471	501.706	491.529	479.824	481.176	492.294	464.471	498.647	506.412	495	491.235	465.824	481.647	474.235	501.471	469.353	509.706	466.941	469.941	484.941	466.588	478.882	473.529	469.765	513.824	480.882	488.412	477.882	489.706
K04
K05	554.286	598.5	577.429	591.286	573.357	590.857	609	612.143	582.571	588.357	589.786	602.143	596.286	593.5	585.071	628.857	598.286	587.071	560.429	601.929	590.357	586.357	566.857	557.571	581.929	607.071	594.786	577.5	608.714	588.643	587.071	554.286
K06	492.947	486.737	526.684	494.158	478.211	489.684	495.053	504.947	484.526	494.842	488.053	453.842	470.474	480.158	480.421	489.789	503	496.368	468	485.211	485.421	493.947	484.842	471.474	497.526	470.421	497.842	491.368	495.211	510.842	483.632	492.947
K07	523.714	491.643	479.429	442.714	485.429	470.857	493.143	482.429	469.5	462.071	494.286	477.571	463.5	475.071	492.357	489.286	493.429	492.714	465.714	488.214	501.071	479	458.071	472.643	519.5	494.929	491.643	468.929	469.143	476.429	478.071	523.714
K08	465.455	432.636	474.182	493.818	450.364	486.364	468.273	481.091	459.545	490	464.091	469.364	481.364	474.091	475.727	512	509	486.909	478.182	521.364	477.909	463.818	501.273	507.727	462.545	458.818	479.364	467.455	458.091	481.364	463.091	465.455
K09	464.737	450.947	438.368	445.211	443.579	470.632	451.526	454.684	455.789	442.684	436.842	442.632	445.632	458.579	472	450.789	451.053	433.368	453.789	446.211	443.105	435.684	455.053	449.211	460.789	450.158	434.158	447.368	452.947	448.211	456.211	464.737
K10
K11	583.769	562.154	554.308	606.231	536.538	523.846	574.538	575.077	538.231	575	565.462	538.692	648.154	567	542.923	523	611.846	566.077	530.692	583.692	539.077	562.308	598.462	621.385	558.923	579.385	526.077	606.154	547.769	565.462	524.846	583.769
K12
K13	501.125	496.25	486.75	497	472.75	488.25	483.875	483.875	475.25	489.375	501.625	530.375	478.75	478.625	488	499.625	491.5	495.5	473.75	493	497.25	506.625	470	490.5	509.125	492.875	488	506.625	512.75	480.125	492.5	501.125
K14	457.833	458.5	446.75	448.833	455.583	456.5	456.25	447.25	449.833	457.5	455.667	438.167	457.417	445.083	450.583	440	465.583	453	446.167	456.917	456.083	447.917	449.833	441.417	457.917	451	441.75	452.917	462.833	433	428.75	457.833
K15
K16
K17	655.8	662.8	669.2	664.9	669	664.3	666.9	683	657.1	667.7	647.5	670.8	666.1	667.3	663	650.7	647.6	666	668.4	650.4	658.4	674.1	666.1	658.1	667.1	664.9	662.8	663.7	661.2	673.9	662.3	655.8
K18	469.545	493.182	485.273	504.091	488.818	486.545	493.091	491.909	491.273	492.909	494.455	482.455	494.364	478.636	465	495.545	492.818	492.909	483.818	488	493.364	494	483.636	476.364	480.545	469.364	487.909	460.091	464.182	495.455	493	469.545
K19
K20
K21
K22	432.4	429.5	427.2	430.3	431.5	431.6	426.4	433.5	431.5	428.9	434.2	432.8	426.2	429.5	432.4	433.6	423.4	426.9	430.5	429.7	435.9	428.5	433.3	432.1	429.3	434.2	435.2	427	424.1	433.6	430	432.4
K23	466.875	459.75	457.375	464.25	459.375	466.625	461	463.5	468.625	460.375	459.125	474.125	472.125	458.375	466.625	477.875	473.625	463.625	462	454.5	459.875	459.625	468.125	467.875	463	447.5	472.25	466.875	462.375	455.875	473.375	466.875
K24	535.889	524	514.333	534.333	528.556	526.333	534.111	528.889	528.333	530.889	533.222	523.778	528.444	534	534.778	534	521.111	542.889	528.889	524.444	532.222	526.222	532.222	527.111	538.444	529.222	522.222	544.222	533.889	529.111	528.667	535.889
L01
L02	480.143	487.071	506.929	520.214	507	499.071	510	500.429	506.5	513.929	478.5	486.857	508.214	527.786	514.429	479.286	491.714	497.357	509.429	500.714	546.429	513.857	498.071	525.214	543.286	499.786	498.429	514.857	521	509.429	534.429	480.143
L03	429.75	441.167	425.833	429.167	455	438.917	433.667	455.417	482.5	505.5	490.25	483.5	536.083	484.917	463.417	446.667	431.083	446.25	462.583	440.75	433.833	413.667	464.5	442.167	447.75	429	434.583	442.417	441.667	462.333	440.75	429.75
L04
L05	574.25	568.375	553.5	519.625	565.5	565.125	570.75	550.5	573.125	543.25	547.375	603.25	582.875	558.125	553.25	573	583.125	529.5	559	577	575.5	558.5	585.875	563.375	562	599.5	544.75	542.375	589.5	563.75	556.125	574.25
L06
L07	521.857	480.071	503.214	491.857	515.214	475.286	528.786	506.214	528.286	541.571	508.714	518.5	499.286	483.571	507.286	519.571	490.214	517.571	497.571	540.714	490.786	511.357	508.214	510.429	511.071	546.071	521.929	522.214	537.5	533.071	478.857	521.857
L08	478.917	524.667	532.25	529.75	533	521.417	568.333	518	563.5	590.917	543.083	533.917	530.333	533.083	513	522.833	530.5	515.833	523.5	534.833	505.083	508.833	550.917	544.583	505.917	529.75	555.667	517.25	580	535.333	553.833	478.917
L09
L10	503.818	511.727	506.455	528.545	509.364	519.182	551.364	525.091	514.364	532.182	522.091	519.727	516.091	540.273	527.455	513.727	521.455	531.273	514.636	523.182	506.818	562.182	519.364	530.455	511.182	477.091	509.091	498.273	530.364	522.727	526.273	503.818
L11	517.375	524.75	523.75	495.875	514.5	526.875	481.25	517.875	509.5	519.25	512.875	519.375	521.875	528.5	526.125	514	508.25	528.625	524.125	520.875	515.875	529	521.625	519.125	525.75	526.75	545.625	504.625	497.875	521.5	518.625	517.375
L12	460.222	479.833	471.611	488	448.556	460.444	496.611	535.111	446.556	448.389	465.389	494.222	479.222	461.722	444.167	499.722	470.556	454	432.667	444	479.111	467.389	492.167	485.389	446.556	459	464.944	474.389	453.889	517.556	486	460.222
L13	486	516.4	488.2	486.3	505.3	487.9	529.1	476.9	515.9	458.3	493.4	492.5	480.4	508.6	490.1	493.1	484.2	481.6	500.4	495.5	481.6	503.5	519	440.1	514.9	496.2	504.5	573.9	512.4	506.7	530.5	486
L14	534.214	531.857	533.214	559.786	566.571	512.214	559.357	557.714	545.143	557.571	558.143	532.214	530.357	550.5	529.5	557.429	551.857	570.214	583.143	498.857	540.286	554.571	531.071	592.786	566.5	594.786	553.143	585.214	538.714	582.929	556.429	534.214
L15	517.643	531.5	505.643	528	537.143	516.143	521.714	556.929	505	522.286	507.714	505.786	527.714	532.429	533.357	534.929	515.929	512.286	504.571	536.214	528.286	548.5	583	514.786	514.5	519.714	555.357	514.571	521.429	545.429	523.714	517.643
L16
L17	560.357	563.071	562.643	563.643	567.643	566.857	565.929	567.643	563.786	559.714	568.643	560.857	567.286	563.786	535.286	559.143	561.857	561.143	570.786	573	563.929	556.429	564.786	568.714	559.786	568.5	566.714	567.5	564.286	564.714	564.571	560.357
L18	507.857	500.143	529	502.5	516.429	496.929	504.714	519.071	502.214	511.857	512.714	505.357	498.5	511.214	498.571	492.071	520.571	502.143	501.643	512.786	508.857	515.286	518.286	521.071	494.071	519.714	482.429	521.857	514.143	487.643	504.429	507.857
L19	526.571	553.714	533.714	527.857	514.286	485.571	519.857	525	526.571	522.857	514.714	516.857	450	517.429	522.571	526.143	528.571	526.429	535.857	532	530.143	518.286	518.857	530.143	528	520.714	508.286	522.429	525.286	510.143	526.286	526.571
L20	533	531.5	532.8	538.8	537.6	539.2	532.1	530	527.9	536.9	549.9	520	536.7	540.9	537.4	540.6	535.8	535.1	519.7	523.7	526.3	532.6	534.5	521.6	538.4	532.9	526.3	530.6	542.8	524.4	544.1	533
L21
L22	607.071	555.357	580.214	570.357	574.357	578.429	562.071	580.714	577.643	573.786	563.714	569.143	577.143	565.071	570.857	559.5	592.643	573.571	572.214	588.857	573.286	572.143	570.714	565.857	575.643	564.429	563.857	569.357	562.714	564.214	604.857	607.071
L23
L24
M01
M02	364.75	323.5	338.917	322.083	341.25	339.417	314.667	336.25	330.583	339.25	333.917	328.583	329.917	333.75	313	338.667	351.833	290.417	329.333	332.417	322.5	311.917	342.5	313.083	343.5	326.417	332.167	356.833	326.583	337.417	350.667	364.75
M03	433.75	460.25	424.667	434.083	379.25	441.833	431.333	437.25	401	448.5	352.417	442.75	375.75	370.083	412.583	383.583	438.25	499.083	438.583	405	393.75	398.417	429.083	411.333	473.083	444.583	384.75	413.333	419.417	434.167	372.917	433.75
M04	508.5	513.812	536.938	540.438	554.25	540.25	526.438	498.438	527.312	507.438	522.5	518.812	480	538.5	525.812	520.75	544.875	518.062	517.375	534.375	516.688	530.688	534.375	536.062	531.812	531.062	513.938	523.188	492.562	542.5	526.062	508.5
M05	488.923	490.385	507.385	483.231	461.077	477.615	503.154	459.769	461.385	489	499.692	464.615	462.846	509.615	509	487.077	508.538	463.308	493.538	477.923	493.846	470.538	495.077	510	481	503.692	448.308	476.231	463.308	473.538	507.692	488.923
M06
M07	545.5	539.333	550.25	543.25	534.5	560.833	549.917	553.5	487.25	528.917	548.417	555.25	537.417	550.083	544.417	580.083	548.833	544.5	583.917	554.917	546.167	543.083	560.5	539.75	544.75	528.917	528.583	542.917	543.917	579.667	581.667	545.5
M08	454.333	470.111	401.111	495.222	452.889	437.667	439.333	465.889	457.333	428.556	428.444	438.667	461.778	516.222	427.667	466.889	473.333	482.667	477.889	467.222	454.333	442.111	426.111	459.556	443.111	495.111	492	466.667	497.667	539.667	478.333	454.333
M09	504.067	490.733	515.867	519.667	511.6	509.133	518.6	503.333	489.333	494.733	516.267	520.067	510.2	503.133	508.533	501.067	501.733	486.333	495	490.533	518.2	504.333	511.6	514	499.333	502.267	504.067	514	499.467	505.4	502.867	504.067
M10	441	429.182	444.727	454.182	450.727	458.909	431.091	441.364	448.455	455.909	452.091	451.091	476.909	455.636	442.091	440.091	454.091	457.818	452.182	440.818	452.364	430.455	442.455	458.636	457	454.182	428.545	458.727	431.818	468	425.636	441
M11
M12	575.8	561.6	587.5	547.3	578.2	561.6	570.2	588.7	571.9	585.1	591.8	623.5	581.7	581	601.8	571.9	570.1	567.5	559.7	575	571.2	587.5	577.8	557.8	582.1	554.4	574.5	581.1	568.9	566	578.1	575.8
M13	526.833	523	544.417	525.667	521.583	532.083	538.333	533.083	542.5	521.583	542.833	529.917	536.083	537.167	532.5	530.917	532.75	538.667	527.083	541.25	525.917	529.833	542.667	538.333	527	541.333	515.583	547.417	554.5	519.333	533.75	526.833
M14
M15
M16
M17	496.357	488.714	488.929	488.071	493.929	492.429	489.143	499.857	496.714	521.071	489.5	496.214	488.929	486.571	486.286	492.929	500.786	489.071	501.143	524.357	488.714	495	501.357	485.571	491.714	489.143	479.143	481.857	492.143	487.714	487.5	496.357
M18
M19	403.889	382.778	396.444	410	410.111	423.222	404.111	408	404.889	397.222	405.222	409.667	402.889	399	407.222	407.889	433.111	401.667	410.778	406.667	402.444	370.444	413.333	390.889	398.667	361.444	361.778	422.222	409.778	438.889	399.889	403.889
M20	552.231	564.385	565.385	568.385	571.846	582.462	572.923	577.615	584.231	575.538	573.308	571.231	581.385	570.538	571.231	581.615	560.077	550.462	579.231	574.923	549	578.923	577.846	567.231	565.769	577.462	572.846	584.538	552.615	576.308	579.231	552.231
M21	569.583	570.417	571.333	569.75	569.417	570.917	569.833	548.917	549.667	574.75	570.583	567.25	562.25	569.583	568.167	567.667	568.5	572.083	567.417	566.917	567.167	570.583	572.417	564.583	562.833	575.417	559.25	561	568	562	561.167	569.583
M22
M23
M24
N01	525.133	575.467	508.8	530.067	524.133	487.4	548	539.867	542.867	500	524.533	535	498.267	535.267	526.933	485.6	560.8	544	555.467	526.133	542.8	491.133	536.533	543.933	531.933	484	533.267	538.667	518.8	547.6	527.933	525.133
N02	430.333	410.25	417.667	460.833	436.5	422.667	465.5	449.167	434.583	448.25	423	424.667	460.083	463.75	460.583	435.417	457.833	415.833	435.667	439.083	412.75	440.75	439.167	402.333	417.667	436.25	440.833	435	442.917	449.917	431.75	430.333
N03	489.231	497.308	500.846	521.231	500.462	489.385	508.154	496.308	483.154	491.769	510.077	505.231	493.077	513.462	492	500.308	502	483.615	509.308	489.385	486.615	493.462	490.077	489.846	495.077	504.154	508.077	496.385	492	493.231	481.077	489.231
N04	574.636	585.818	563.091	552.545	588	538.273	595	593.364	572.364	564.727	529.455	556.818	567.091	550.636	534.909	589.182	584.273	554.727	549.818	539.091	581.727	601.091	544.091	565.455	580.273	616.545	606.818	569.727	581.455	572.091	560.636	574.636
N05	533.5	529.643	497.214	511	522.786	524.857	522.571	526.5	533.929	541.714	529	526.357	499.786	527.143	517.571	535	525.786	539.357	516.071	521.143	519.571	510.214	517.357	525.714	511.857	534.214	499	518.929	523.929	517.429	518.571	533.5
N06	465.75	456.25	418.375	427.625	470.125	467.75	471.5	416.75	447.375	510.875	469.625	476.125	465.125	406.875	525.875	462.125	443.75	473.375	451.5	471.75	511.5	490.625	459.5	464.75	462.875	444.25	455	415.75	459.625	475.5	466.75	465.75
N07	559.5	545.188	571.875	537.188	547.812	562.812	535.812	548.562	550.688	523.25	548.188	557.438	556.438	556.25	532.938	549.062	573.125	538.688	544.938	540.062	537.875	543.688	581.062	568	564	534.875	561.75	554.75	568.562	572.625	549.812	559.5
N08	506.727	518.273	507.182	486.182	474.273	514.182	554.818	488.909	485.364	507.091	503.455	519.545	514	475.545	512	590.636	530.545	520.091	503.727	529.909	546.818	510.818	478.909	541.909	574	543.091	552.818	470.455	500.636	496.091	567.455	506.727
N09
N10	402.071	387.714	385.143	367.571	374.071	400.786	379.857	374.786	383	377.286	393.929	385.643	374.214	381.929	399.786	367.786	379.929	375.571	392.5	384.143	379.571	350.714	400.571	393.214	369.429	371.071	357.857	387.643	378.5	378.357	367.5	402.071
N11	523.917	499.167	517.5	501.333	601.75	524.083	516.083	490.25	516.5	532.417	532.083	517	525.083	489.083	508.333	527.333	548.5	495.583	529.75	519.5	523.583	545.5	519.333	514.583	504.833	522.583	516	551.167	509.25	524.5	506.167	523.917
N12	674.412	696.412	698.588	664.471	678	707.941	696.647	691.235	652.765	660.647	681.235	679.824	697.471	729.294	671.353	715.529	658.471	697.647	671.412	677.765	708.471	682.765	700.941	684.118	677.882	697.765	694.941	722.412	677.765	702.118	703.471	674.412
N13	458.143	449.214	451.5	456.214	447.786	435.5	459.429	454.5	447	456.357	455.786	439.714	449.929	455.714	447.429	444.143	445.714	452.643	443.571	456.214	445.071	455.786	439.071	446.857	455.357	454.857	450.786	447.071	450.857	453	452.571	458.143
N14	436.714	394.143	413.786	476.929	414.571	419.143	428.714	442.071	384.214	442.071	438.571	411.357	432.786	435.071	422.929	436.286	446.357	417.214	415.857	437.429	443.857	413.857	435.643	420.214	444.357	421.071	420.143	440.786	443.929	439	435.214	436.714
N15
N16
N17	518.571	505	511.643	514.286	514.857	506.857	502	519.786	509.071	508.786	520.571	511.857	507.357	511.571	520	512.5	512.571	523.429	512.714	510.643	518.571	520.286	510.5	516	520.929	509.714	510.929	500	516.929	513.571	512.857	518.571
N18	511.929	514.5	504.071	508.429	512.929	515.071	507.429	517.643	517.571	515	508.214	514.214	514.429	513.857	504.929	517.071	502.857	515.714	495.857	515.643	519.286	517.286	508.857	514.071	518.5	530.786	523.214	516.571	518.286	514	502.286	511.929
N19
N20	518.917	527.583	552.833	517.917	525.167	533	520.083	535.25	529.167	521.75	513.833	534	519.25	513.833	523.917	527.417	502.25	523.5	526.75	519.167	560.25	527.167	521.417	521.333	503.583	523.583	515.25	523.25	523.083	530	528.333	518.917
N21
N22
N23
N24	524.875	542.375	540.25	539.5	542.625	536.75	536.25	539.125	527.125	537.75	536.375	535	542	539.375	542.125	534.75	541.875	538.875	544	541.25	530.75	538	539.125	540.375	541.625	538.5	530.625	537.25	533.625	533.5	536.75	524.875
O01	324.786	316.714	312.643	319.071	316.786	310.643	324.5	307.929	320.143	315.357	319.714	317.143	309.643	313.071	314.357	318.857	319.571	306.786	310.714	319.643	311.929	331.643	317.786	318.5	315.429	316.357	313.286	279.643	309.929	321.786	330.714	324.786
O02
O03	506.765	521.294	526.941	510.412	514.059	496.706	516.647	473.824	496.118	517.706	501.059	534.118	506.882	523.176	508.118	514.765	526.882	517.529	522	508.765	515.235	499.824	524.353	507.294	492.529	512	530.412	514.412	514.706	508.529	511.118	499.882
O04	370.938	400.312	362.375	372.062	355	391.438	372.938	399.75	380.25	360.375	381.75	367.188	363.875	367	351.938	369.812	371.688	347.438	358.938	380.875	383.062	371.062	378.375	368	367.062	382.25	363.812	367.062	374.062	373.25	374.062	370.938
O05
O06	508.143	546.643	514.143	522.786	551.857	549.143	505.929	505.143	499.357	517.5	535.786	512.5	475	513.786	521.857	539.286	506.286	519	546.714	534.857	507.571	520.714	526	513.214	523.643	513.214	521.786	507.429	523.714	515.5	498.786	508.143
O07	490.944	500.556	477.5	541	486.722	486.111	473.056	493.667	510.833	539.167	507.944	521.333	494.778	516.556	525.944	490.833	509	516.667	509.278	497.833	501.722	530.944	513	491.5	458	506.5	487.5	500.944	486.389	458.333	526.611	511.222
O08
O09
O10	519.391	507.304	507.739	504.348	495.739	506.652	517.826	515.217	519.391	513.174	521.391	502.522	506.174	496.696	497.696	513.652	500.696	535.565	498.696	487.435	518	504.391	494.609	508.304	513.913	531.565	521.087	504.565	522.087	524.739	516.565	519.391
O11	567.857	564.571	566.929	561.929	554.214	535.714	563	527.143	543	557.286	574.214	552.857	571.571	563	540	595.214	549.214	554.786	565.857	561.643	545.571	574.357	548.643	554.643	577.357	521.929	548.071	584.5	559	588.5	558.786	567.857
O12	523.462	545.308	528.462	525.923	536.692	536	552.231	545.231	530	525.769	563.846	525.077	529.615	515.308	568.692	555.769	534.385	532.923	552.154	556.846	554.538	556.769	545.692	540	572.308	555.077	556.538	567.538	550.077	548.385	508.154	523.462
O13
O14	542.222	543.333	536.333	530.889	560.444	547.556	520.444	524.556	550.444	537.222	530.222	544.667	544.889	527.111	519.667	549.778	546.333	536	531.889	544.111	545.111	543.333	535.889	546.889	543.778	539.778	536.556	546.556	533	522.778	536.111	542.222
O15
O16	484.4	481.9	490.35	494.35	499.7	480	499.45	481.65	470	496	505.65	487.65	483.4	482.1	489.7	502.6	494.55	494.75	487.6	485.1	483.55	503.55	490.2	484.45	499.25	478.7	485.5	493.5	500.95	490	486.8	484.4
O17	533.9	530.2	529.9	532.8	523.7	530.2	531.5	499.2	541.4	535.1	527.7	532.5	525.1	534	530.2	532.7	535.3	534.6	529.3	531.8	535.5	530.5	537.6	534.2	503.3	535.2	535.6	531.2	531.7	535.3	531.3	533.9
O18
O19
O20	672.75	670.25	686.5	673	657.833	660.833	662.333	674.5	672.25	669	673.5	680.167	666.833	676.5	670.75	680.167	676.667	664.917	650.75	677.583	676.833	666	670.833	670	682.583	681.5	675.167	672.917	670.833	667.167	674.417	672.75
O21	635	634.5	631.9	652.3	632.5	644.8	618.2	631.9	633.4	649.4	629.8	636.4	643.9	634.5	645.9	642.4	640.3	632.9	639.7	645.7	639.2	625.3	638.7	636.3	638.4	635.4	631.3	649.6	626.9	634.5	634.6	635
O22	625.556	620.111	630.111	624.667	607.556	619.222	624.889	615.556	614.778	623.111	630.333	608	617.556	632.444	615.889	607.667	628.667	624.444	613.556	619.667	625.333	609.444	601	620.444	626.222	610	614.222	625.778	633.667	600.556	613.111	625.556
O23
O24
P01
P02	468.3	494.7	490	479.4	488.2	503.9	521.1	482.5	498.8	466.3	504	506.3	500.4	499.7	500.8	507.4	517.7	480.8	486.5	477.6	474.5	507.9	522.5	498.1	511.1	469.4	531.6	506	538.2	464.5	493.8	468.3
P03	593.625	573.438	526.938	518.75	547.812	513.938	539.812	538.5	518.188	539.875	494.188	565.25	527.312	524.5	543.312	526.625	537.062	552.75	526.375	540.625	542.25	508.75	549	543.188	543.5	510.938	518.812	530.188	555.375	529.25	520.25	593.625
P04	499.154	521.154	503.231	493.462	487.692	501.923	502	514.846	504.538	490.231	506.077	489.154	497.154	497.538	493.923	484.462	485.154	503.538	506.846	512.615	465.846	497.462	489.923	472	467.692	494.462	474.231	484	474.154	470.231	501.154	499.154
P05	507.286	535.5	537.357	530.929	576.571	515.714	502.786	501.071	553.214	506.786	525	519.571	565.929	543.357	505.286	497.571	521.357	517.429	547.714	487.571	482.071	549.643	527.286	519	510.286	520.857	545.071	520.714	530.5	512.929	515.286	507.286
P06	379.462	392.308	399.692	379.154	384.692	378.462	388.538	378.923	377.615	409.385	389.231	390.385	381.538	392.308	386	407.923	400.615	384.692	368.077	399	384.846	391.077	365.538	396.077	385.154	381.231	399.462	376.231	391.385	404.308	389.615	379.462
P07
P08
P09	485	492.1	508.4	457.9	480.6	478.3	469.5	462.3	450.2	477.6	483.4	471.2	502.1	473.6	485	456.6	446.4	476.5	474.1	462.7	478	491.9	459	466.1	476.4	463	487.2	472	448.6	479.1	473.9	485
P10
P11	537.231	527.231	552.538	540.308	533.769	544.077	546.692	534	525.923	557	530.231	529.308	541.615	550	531.615	537.231	546.231	537.538	538.538	568.846	519.231	535.846	538.385	525.385	539	532.385	531.846	521.385	533.308	539.538	521.769	537.231
P12	599.091	574.727	587.636	610.364	597.636	568.818	629	585.091	612.909	620.091	608.091	576.091	617.273	578.636	610.091	616.455	575.364	580.273	584.636	616.364	605.273	608.545	580.545	615.273	593.091	583.091	576.455	614.455	597.091	615.909	531	599.091
P13
P14	559.417	571.583	535.583	551	553.75	550.5	553.5	558.917	552.25	544	549.25	553.583	561	552.083	547.833	576	549.917	571.333	551	554.833	557.083	569.75	559.25	564.5	551	555.167	548.167	566.833	559.833	558.583	555.667	559.417
P15	652.8	659.1	655.2	654.8	654.8	655.3	659.5	659	647.5	658.5	664.7	657.1	658.3	661.4	655.7	660.9	654.2	657.3	648.4	651.8	657.5	647.2	660.7	662	653	663.1	655.2	651.5	656.8	655.6	655.5	652.8
P16
P17
P18	645.5	646.1	638.2	639.05	636.25	642.65	641.15	637.75	640.3	636.7	631.6	648.45	637.7	653.6	642.85	632.45	647.6	635.65	642.3	638.4	630.7	643.7	643.8	628.8	643.45	634.5	642.6	632.8	642.25	646.7	637.95	645.5
P19	672.364	672.545	673.455	662.636	674.091	677.182	691.545	669.727	680.545	665.364	674.091	663.455	674.545	661.818	671.182	685.182	663.364	670.364	675.818	675.818	667.455	673.727	659.818	668.636	676.636	678.455	652.636	673.182	666.091	662.909	670.727	672.364
P20	574.167	585.333	565.5	569.167	571.583	631.583	579	574.5	573.833	565.5	570.583	589.417	571.667	581	580.75	575.667	580.75	574.5	581.333	576.75	578.083	576.5	572.417	573	572	571.917	574.5	572.083	583.083	569.917	592.167	574.167
P21	631.25	636.083	634.75	631.833	657.083	647.167	635.167	647.667	648.167	637.75	620.417	617.083	621.833	638.583	631.5	627	633	638.25	625	630	628.917	632.5	621.167	643.667	627.333	630.667	655.833	659.583	636.417	629.083	635.167	631.25
P22	568.812	569	570	567	571.125	567	565.688	556.812	556.938	573.312	575.312	571.25	568.688	569.688	573.938	566.125	573.812	578.875	568.938	560.062	565.688	575.5	572.25	574.125	568.688	570.562	574.188	574.625	578.75	570.562	554.625	568.812
P23	605.8	595.7	587.8	591.6	593.3	594.4	584.4	601.5	599.2	616.1	600	608.1	591	600.8	608.8	589	600	602.3	613.8	599.3	600.3	606.7	597.8	597.8	598.3	605.2	584.5	595.7	598.8	641.8	593.2	605.8
P24

## Sheet: PCV
PCV

## Sheet: DA-Normalized
DA Normalized to Background (Abs(DA-Background))
	1	2	3	4	5	6	7	8	9	10	11	12	13	14	15	16	17	18	19	20	21	22	23	24	25	26	27	28	29	30	31	32
A01	0	0	0	0	0	0	0	0	0	0	0	0	0	0	0	0	0	0	0	0	0	0	0	0	0	0	0	0	0	0	0	0
A02	163.562	129.125	121.812	129.438	154.438	115.5	122.875	128.25	99.3125	158	141.625	103.188	139.312	126.25	125.312	138.75	120.188	115.688	159.562	98.8125	115.188	114.938	123.438	143.188	119.875	150.625	121.812	134.688	143	132.5	112.125	162.562
A03	85.2788	98.3942	113.365	92.0961	74.7019	112.288	92.0673	63.3173	106.269	40.9904	83.5385	92.1731	129.731	64.5	89.4038	47.625	111.798	60.1442	108.337	112.788	70.1923	74.9615	97.8365	65.5	95.7885	107.269	99.3269	120.971	70.8461	75.8942	90.375	85.1538
A04	155.227	149.182	122.989	169.852	123.966	166.784	162.852	124.795	133.273	161.125	143.102	144.659	74.1591	119.17	134.648	129.716	145.977	131.125	137.545	140.92	130.011	127.034	169.955	132.682	150.955	174.92	125.011	109.148	93.2727	142.182	145.977	149.727
A05	0	0	0	0	0	0	0	0	0	0	0	0	0	0	0	0	0	0	0	0	0	0	0	0	0	0	0	0	0	0	0	0
A06	221.739	201.148	223.261	203.489	217.511	239.386	218.227	233	206.375	233.693	262.284	192.273	210.102	233.523	219.239	223.58	225.477	223.591	189.273	214.693	224.852	214.307	243.261	231.591	204.034	204.955	220.784	235.943	220.795	211.659	214.568	219.864
A07	166.882	179.044	192.713	204.162	170.088	192.735	182.669	180.875	181.5	193.118	222.779	199.632	153.897	189.735	183.904	190.382	198.066	199.801	217.61	237.684	189.515	214.074	192.316	216.191	203.213	166.978	180.434	166.441	141.301	153.743	187.618	159.507
A08	31.1786	28.6786	50.5714	40.625	3.39288	38.125	27.4286	30.125	34.5179	34.5536	30.8571	35.0893	57.8929	27.6071	43.3929	20.9286	32.1964	39.1607	50.9286	39.9286	32.4286	22.2679	49.2321	37.125	85.2857	37.9821	34.1071	32.6964	58.2143	35.4821	46.0714	24.8036
A09	26.125	30.1875	38.125	25.25	29.0625	31.8125	16.5625	30.5	31.5	5.0625	28.9375	31.0625	34.5	30.5625	32.4375	29.5	32.125	43.5	25.25	31.4375	29.4375	19.4375	26.625	13.8125	30.875	28.0625	21.9375	10.25	31.875	35.6875	10.625	22.625
A10	288.635	277.981	273.077	266.894	290.606	265.721	272.231	255.471	282.212	288.279	274.702	260.452	289.74	272.721	279.952	275.683	270.173	287.644	284.096	278.067	266.74	276.731	274.933	272.788	295.538	275.635	265.385	262.442	294.769	260.837	283.462	278.635
A11	119.25	109.812	91.6875	90	136.125	106.312	123.812	97.625	137.938	101.625	121.625	90.125	106.375	111.562	87.5	99.375	101.625	129.125	69.6875	160.25	124.812	116.438	95.1875	119.75	98	116.375	104	139.062	109	124.688	121.688	119.625
A12	0	0	0	0	0	0	0	0	0	0	0	0	0	0	0	0	0	0	0	0	0	0	0	0	0	0	0	0	0	0	0	0
A13	0	0	0	0	0	0	0	0	0	0	0	0	0	0	0	0	0	0	0	0	0	0	0	0	0	0	0	0	0	0	0	0
A14	163.589	132.946	110.375	144.446	139.536	160.732	155.268	104.929	132	138.661	168.571	119.339	139.821	109.357	97.9821	155.107	151.214	128.089	138.232	140.25	146.625	161.536	128.268	126.482	131.321	135.518	111.071	129.054	154	146.839	131.643	164.339
A15	0	0	0	0	0	0	0	0	0	0	0	0	0	0	0	0	0	0	0	0	0	0	0	0	0	0	0	0	0	0	0	0
A16	45.4464	43.2083	54	53.0833	57.0655	48.5179	57.1905	59.4464	60.8036	42.4226	32.3571	34.8214	50.6607	50.25	49.5536	49.7202	47.3631	67.0298	62.75	53.3631	53.1369	39.9643	47.5952	47.1667	56.0833	50.7857	72.2857	47.3214	54.3155	54.9881	53.756	52.0714
A17	152.393	153.5	161.75	168.893	157.536	140.679	156.643	138.054	145.607	130.036	152	162.625	148.107	142.571	176.911	144.732	126.786	134.411	153.946	160.714	174.679	131.696	159.429	148.464	163.554	168.161	140.75	134.107	139.232	152.036	146.893	158.018
A18	237.276	255.447	245.52	249.342	244.072	245.23	250.586	242.77	249.158	258.191	254.612	258.197	255.112	252.342	253.382	250.888	246.914	257.191	247.099	233.533	245.197	248.855	241.27	251.217	247.158	254.645	252.349	240.599	254.461	260.053	246.553	253.776
A19	153.4	138.85	150.35	135.95	133.325	106.35	143.05	140.875	138.25	140.1	142.975	130.95	122.7	140.6	125.75	123.85	138.05	153.825	133.85	111.025	154.85	132.05	140.425	117.2	154.225	135.2	154.075	144.575	141.25	139.475	145.275	152.9
A20	0	0	0	0	0	0	0	0	0	0	0	0	0	0	0	0	0	0	0	0	0	0	0	0	0	0	0	0	0	0	0	0
A21	0	0	0	0	0	0	0	0	0	0	0	0	0	0	0	0	0	0	0	0	0	0	0	0	0	0	0	0	0	0	0	0
A22	0	0	0	0	0	0	0	0	0	0	0	0	0	0	0	0	0	0	0	0	0	0	0	0	0	0	0	0	0	0	0	0
A23	0	0	0	0	0	0	0	0	0	0	0	0	0	0	0	0	0	0	0	0	0	0	0	0	0	0	0	0	0	0	0	0
A24	165.85	174.9	181.275	174.625	174.425	163.25	176.825	173.425	170.275	171.225	172.725	175.2	163.35	179.325	172.45	163.375	160.625	173.775	165.65	163.525	176.4	161.35	173.575	174.4	170.35	171.25	174.8	172.475	158.45	175.325	172.95	163.725
B01	0	0	0	0	0	0	0	0	0	0	0	0	0	0	0	0	0	0	0	0	0	0	0	0	0	0	0	0	0	0	0	0
B02	126.865	149.298	143.692	143.019	150.067	167.077	153.433	150.548	146.99	171.721	167.327	147.577	147.413	181.24	156.337	127.01	137.135	160.221	159.567	137.452	136.856	170.365	142.856	156.202	134.952	162.087	142.212	135.163	128.971	148.808	163.654	126.49
B03	148.132	145.426	149.338	177.971	132.926	147.912	159.154	142.868	163.044	154.537	146.287	123.404	134.088	142.037	161.375	138.993	157.809	151.669	144.066	168.941	167.971	152.654	164.375	154.801	147.272	153.721	167.39	146.919	154.279	123.287	169.625	143.757
B04	0	0	0	0	0	0	0	0	0	0	0	0	0	0	0	0	0	0	0	0	0	0	0	0	0	0	0	0	0	0	0	0
B05	52.2083	72.7917	87.0417	66.3333	96	21.4583	72.5833	58.375	61.0833	91.5833	97.75	78.0833	100.167	77.8333	55.5833	114.167	70.7083	51.1667	88.5833	90	79.1667	92.4167	84.2083	65.3333	49.6667	74.8333	7.91669	52.6667	48.125	83.0417	75	54.4583
B06	18.625	29.0625	21.875	0.125	3.25	3.0625	13.375	27.6875	0.125	1.75	23.125	4	25.6875	14.8125	11.6875	19.125	22.6875	12.6875	2.5625	1.375	17.5625	6.6875	21.1875	2.3125	5	42.125	23.75	23.1875	3.6875	29.5	0.5625	21.75
B07	159.964	172.393	163.446	159.179	171.607	131.929	180.982	170.679	219.161	193.732	182.5	158.857	215.821	168.857	173.161	174.946	159.964	190.982	179.036	176.911	133.768	161.393	174.929	175.661	175.196	188.661	178.804	167.643	191.5	174.696	164.179	164.714
B08	0	0	0	0	0	0	0	0	0	0	0	0	0	0	0	0	0	0	0	0	0	0	0	0	0	0	0	0	0	0	0	0
B09	0	0	0	0	0	0	0	0	0	0	0	0	0	0	0	0	0	0	0	0	0	0	0	0	0	0	0	0	0	0	0	0
B10	0	0	0	0	0	0	0	0	0	0	0	0	0	0	0	0	0	0	0	0	0	0	0	0	0	0	0	0	0	0	0	0
B11	103	99.0625	83.5	96.6875	75.9375	91.6875	84.8125	85.0625	64.125	92.5625	89.4375	95.8125	89	92.375	84.3125	95.0625	93.875	92.8125	99.25	86.1875	82.5	104.5	106.75	90.6875	83.8125	98.875	100.938	83	142.062	132.938	115.125	108.875
B12	122.142	122.35	121.283	118.808	119.833	129.192	125.942	119	124.375	119.575	125.267	136.083	121.133	119.792	115.225	115.117	120.725	134.4	120.017	123.85	120	115.45	124.275	122.825	135.15	104.75	130.533	123.342	141.825	138.708	124.25	126.642
B13	0	0	0	0	0	0	0	0	0	0	0	0	0	0	0	0	0	0	0	0	0	0	0	0	0	0	0	0	0	0	0	0
B14	92.375	125.875	132.875	116.5	129.75	179.625	126.125	137.75	130.5	128	130.125	136.375	155.375	109.375	129.25	145.875	133.75	141.5	125.625	135.75	174.875	136.5	126.125	133.625	127.25	134.5	131	136.375	127.375	124.625	186.5	102.25
B15	191.236	190.583	170.222	175.625	197.764	209.986	181.889	166.278	202.917	156.944	193.458	175.222	141.944	209.083	169.764	191.694	186.528	179.903	175	196.417	176.125	182.278	192.389	187.903	180.625	170.972	132.056	204.847	182.778	197.153	198.708	190.611
B16	0	0	0	0	0	0	0	0	0	0	0	0	0	0	0	0	0	0	0	0	0	0	0	0	0	0	0	0	0	0	0	0
B17	0	0	0	0	0	0	0	0	0	0	0	0	0	0	0	0	0	0	0	0	0	0	0	0	0	0	0	0	0	0	0	0
B18	0	0	0	0	0	0	0	0	0	0	0	0	0	0	0	0	0	0	0	0	0	0	0	0	0	0	0	0	0	0	0	0
B19	75.9091	76.5227	71.2045	91.5909	80.25	84.3182	81.5568	85.5114	86.5341	82.5341	84.5909	78.2386	84.6591	76.9886	85.1818	86.3295	78.6477	83.1591	81.3636	85.5455	79.6136	77.0341	79.0114	74.7727	79.4205	82.0455	79.5682	84.7955	81.6932	73.2273	80.9659	79.6591
B20	223.808	220.717	221.008	217.167	219.183	220.75	226.95	228.467	226.508	225.092	220.883	220.142	222.908	228.875	222.858	221.292	226.9	223.708	220.85	222.017	216.575	217.167	223.875	228.583	229.35	221.558	218.35	227.925	228.667	216.775	222.025	228.433
B21	0	0	0	0	0	0	0	0	0	0	0	0	0	0	0	0	0	0	0	0	0	0	0	0	0	0	0	0	0	0	0	0
B22	0	0	0	0	0	0	0	0	0	0	0	0	0	0	0	0	0	0	0	0	0	0	0	0	0	0	0	0	0	0	0	0
B23	240.5	242.306	255.694	259.375	250.639	245.361	256.847	256	246.125	254.486	261.097	261.028	245.708	260.611	259.083	243.736	236.347	222.889	228.986	232.694	252.208	264.903	255.569	248.556	247.833	259.514	252.333	243.292	259.181	247.722	249.569	243.25
B24	0	0	0	0	0	0	0	0	0	0	0	0	0	0	0	0	0	0	0	0	0	0	0	0	0	0	0	0	0	0	0	0
C01	174.467	183.75	177.675	170.508	184.075	170.175	171.025	146.933	204.983	172.117	160.483	158.508	183.442	154.683	159.7	182.758	165.617	180.383	164.5	159.175	176.533	167.4	166.817	176	153.333	188.608	180.517	167.808	156.775	177.167	168.333	170.717
C02	228.648	199.75	244.17	244.205	242.261	248.545	230.807	242.739	226.034	234.682	221.182	231.818	261.818	240.045	251.568	251.034	260.057	238.818	243.523	237.625	231.591	222.295	235.841	231.898	226.432	235.159	250.136	222.795	248	238.693	236.614	229.898
C03	193.411	197.143	199.304	195.036	185.429	192.5	165.232	181.857	185.821	163.964	172.964	182.125	170.5	188.625	168.411	193.054	184.268	167.411	184.804	170.607	169.268	189.196	191.321	158.054	195.696	204.661	195.357	168.5	176.804	187.054	182.339	192.911
C04	220	239.125	249.75	215.375	230.875	223.75	224.125	229.75	248.375	233.75	226.625	229.625	230.125	229.25	251.375	219.25	224.375	217.5	234.5	230.375	236.875	241	221.375	247.75	231.375	232.75	234.375	226.5	234	244.625	228.125	240.875
C05	0	0	0	0	0	0	0	0	0	0	0	0	0	0	0	0	0	0	0	0	0	0	0	0	0	0	0	0	0	0	0	0
C06	0	0	0	0	0	0	0	0	0	0	0	0	0	0	0	0	0	0	0	0	0	0	0	0	0	0	0	0	0	0	0	0
C07	68.0341	138.568	116.602	161.909	152.455	124.511	109.25	102.477	94.7727	116.977	129.841	127.466	111.761	122.966	151.33	145.023	125.92	123.227	125.239	109.068	117.386	122.795	103.955	163.795	128.193	97.625	148.545	99.1932	114.807	119.25	81.2727	71.7841
C08	221.942	227.394	240.625	232.558	245.423	179.808	238.712	216	231.644	244.385	214.99	248.25	220.981	206.673	275.625	274.529	226.712	244.317	224.635	216.317	225.529	251.538	279.481	223.317	237.49	206.837	236.183	234.837	192.385	205.644	205.125	222.442
C09	158.49	150.798	139.529	144	157.067	135.433	158.971	137.346	161.933	142.75	165.067	156.279	157.837	158.173	131.173	179.115	148.144	146.856	163.644	143.038	166.644	148.135	128.115	162.385	183.279	154.76	120.067	157.269	141.01	143.913	144.529	153.615
C10	79.3333	61.375	81.6667	60.1667	68.0417	55.0417	8.29169	61.6667	83.25	30.4583	56.7083	47.875	51.0417	20.875	74.7083	49.0833	53.125	76.9167	60.9167	40.1667	80.75	69.6667	68.0417	100.083	58.25	62.9583	55.2083	83.3333	57.8333	52.0833	75.75	84.3333
C11	98.925	111.625	160	80	89.5	97.125	76.675	87.275	106.45	99.25	110.65	85.075	97.575	109.65	155.175	98.525	120.025	142.7	127.4	97.775	122.3	94.975	103.175	98.125	123.575	139.8	107.7	130.125	78.85	94.025	99.75	101.05
C12	104.542	88.7917	105.083	116.792	144.042	88.0833	109.708	111.625	130.875	107.5	110.25	135.667	108.792	133.625	117.333	107.333	118.708	116.125	125.083	132.292	131.708	99.625	89.375	115.583	127.375	115.375	110	156.292	120.833	103.458	115.083	99.4167
C13	238.25	277.667	231.583	220.333	248.125	243.042	227.125	256.542	238.625	258.458	276.125	261.417	223.042	220.333	253.458	274.125	262.417	251.833	243.875	267.75	245.5	243.75	247.208	268.833	257.625	239.458	272.042	261.042	227.458	256.708	245.333	238.375
C14	189.716	196.614	187.273	193.125	188.682	191.909	192.011	193.205	184.795	187.273	190.011	189.739	193.545	183.295	183.511	183.545	184.239	195.261	200.273	202.205	207.898	177.852	185.898	192.057	189.773	195.034	191.159	188.489	197.227	191.614	198.568	191.341
C15	162.25	173.292	176.083	159.458	177.083	193.292	188.208	167.083	191.917	167.75	185	188.292	175.5	156.958	172.75	162.5	169.625	166.875	152.125	148.542	172.583	168.167	142	170.5	168.667	168.667	165	184.583	160.625	184.25	162.792	158.125
C16	40.1071	39.0714	47.2679	43.9107	74.3036	53.0357	36.6071	55.6429	70.7143	67.1964	52.4821	43.375	42.7679	42.8571	48.5	40.1964	56.5179	52.9643	44.1607	57.5893	104.339	21.9464	51.5536	50.9286	51.4464	68.6964	91.6607	48.1429	53.6607	45.625	52.375	43.7321
C17	92.8365	89.2789	86.9039	85.5289	80.0481	101.587	92.4808	82.7981	86.2981	90.6827	86.5865	106.183	103.385	91.4808	73.3365	84.2211	98.0577	86.1539	95.5096	80.3846	93.8558	91.5192	99.4615	102.077	91.5096	72.8173	84.5769	97.7789	99.9519	101.875	84.7789	89.5865
C18	169.75	157.333	154.417	175.708	168.708	159.875	187.542	153.708	167.458	165.667	177.5	174.083	172.292	161.083	173.708	182.167	162.708	167.208	158.833	161.042	187.208	171.75	157.25	189.708	162.125	166.958	159.375	163.083	164.542	160.083	172.708	168.25
C19	0	0	0	0	0	0	0	0	0	0	0	0	0	0	0	0	0	0	0	0	0	0	0	0	0	0	0	0	0	0	0	0
C20	297.725	311.875	311.25	303.5	304.725	299.175	293.975	308.025	309.75	306.8	301.45	287.525	310.025	307.3	307.05	310.5	321.75	298.175	313.375	301.325	292.025	301.85	295.775	302.175	302.725	308.475	259.175	288.05	283.2	293.45	299.725	293.975
C21	158.25	186.375	180.5	158	168.875	159.875	166.125	148.75	170.875	190.75	156.625	160.5	195.5	175.125	136.375	156.625	177.375	164.25	148.375	161.25	191.75	164	166	161.625	169.375	169.125	154.5	177.75	168.625	166.125	155.5	174.375
C22	143.5	150.361	139.819	150.306	145.069	132.042	141.264	153.486	138.375	142.319	141.056	137.306	145.653	148.069	131.181	148.083	139.792	133.069	145.472	130.028	140.194	136.375	152.583	135.917	135.736	132.75	130.889	136.417	136.375	132.875	131.792	146.75
C23	76.0417	83.0278	84.0833	90.5695	65.5139	68.9305	74.1667	73.5417	91.6528	79.9722	65.4583	71.0278	69.8472	80.1945	66.9305	74.2222	90.1111	76.0972	74.0278	82.4861	77.8889	85.5555	86.3472	83.7778	48.4028	55.5695	77.6805	73.2917	69.0972	64.4445	79.75	75.9167
C24	231.023	245.477	236.682	232.182	226.67	236.023	246.523	228.807	239.182	241.523	238.477	241.75	239.92	238.386	238.886	239.489	229.705	234.852	241.125	232	234.511	234.693	240.898	229.284	238.875	237.125	240.659	239.409	238.58	236.852	242.227	232.773
D01	210.5	169	119.5	178.375	169.25	195.562	181.188	180.312	137.625	182.688	162.125	151.938	159.125	176.812	176.438	171.75	183.125	159.375	171.688	171.375	169.375	212.875	179.5	184.5	182.812	181.375	174.438	220.938	175.688	179.688	188.25	215.625
D02	255.115	238.51	233.24	235.173	243.183	221.154	251.865	243.683	245.135	256.394	243.115	252.663	242.221	246.644	232.385	255.856	248.885	247.692	247.865	251.933	237.615	238.5	245.856	244.404	237.606	250.365	261.615	243.644	241.106	240.529	233.231	249.74
D03	0	0	0	0	0	0	0	0	0	0	0	0	0	0	0	0	0	0	0	0	0	0	0	0	0	0	0	0	0	0	0	0
D04	115.875	77.4167	93.2917	110.75	116.125	57.5	135.333	62.5417	138.042	57.875	137.542	68.375	109.708	104.917	133.833	95.6667	79.125	105.75	121.75	93.375	113.583	136.75	78.125	98.125	95.0417	98.8333	112.5	70.7917	67.125	109.25	77	112.75
D05	0	0	0	0	0	0	0	0	0	0	0	0	0	0	0	0	0	0	0	0	0	0	0	0	0	0	0	0	0	0	0	0
D06	229.861	225.222	222.028	204.667	230.514	216.139	247.236	222.75	231.556	213.236	217.403	224.722	217.458	207.736	231.292	225.167	228.25	198.861	231.903	232.847	205	183.806	228	231.819	230.319	220.944	219.778	224.917	232.472	221.097	229.778	225.986
D07	63.0769	104.673	75.7692	87.8077	51.5865	97.7404	58.2115	68.8462	109.99	53.1538	61.7308	62.3077	58.3173	58.7404	77.6923	66.6346	46.6731	96.2404	102.433	75.0385	62.75	69.5962	93.5	1.5481	63.8077	100.548	104.5	120.048	42.6346	64.125	64.0769	70.5769
D08	0	0	0	0	0	0	0	0	0	0	0	0	0	0	0	0	0	0	0	0	0	0	0	0	0	0	0	0	0	0	0	0
D09	0	0	0	0	0	0	0	0	0	0	0	0	0	0	0	0	0	0	0	0	0	0	0	0	0	0	0	0	0	0	0	0
D10	0	0	0	0	0	0	0	0	0	0	0	0	0	0	0	0	0	0	0	0	0	0	0	0	0	0	0	0	0	0	0	0
D11	0	0	0	0	0	0	0	0	0	0	0	0	0	0	0	0	0	0	0	0	0	0	0	0	0	0	0	0	0	0	0	0
D12	88.525	123.65	115.825	93.625	86.125	128.025	89.45	92.225	27.475	57.175	84.975	93.05	120.225	96.175	95.925	122.8	137.3	95.275	102.4	98.375	115.85	76.7	87.95	111.2	84.5	70.9	90.125	119.375	87.9	104.65	99.05	85.4
D13	85.9583	103.625	100.75	84.9583	126.167	128.792	109.25	111.333	159.208	127.333	75.4167	145.917	163.792	100.167	103.583	130.25	117.042	155.125	112.083	128.042	175.292	87.2917	130.5	161.792	136.792	119.375	144.25	111.917	137.833	152.458	109.292	122.292
D14	185.036	223.911	177.625	175.875	116.143	173.768	178.768	202.554	172.732	174.714	161.464	151.482	181.5	165.946	243.875	168.482	177.714	190.929	124.107	178.607	175.875	141.393	182.518	174.643	109.982	175.857	172.518	188.804	161.429	187.982	174.071	187.786
D15	0	0	0	0	0	0	0	0	0	0	0	0	0	0	0	0	0	0	0	0	0	0	0	0	0	0	0	0	0	0	0	0
D16	244.018	256.125	237.071	239.107	228.571	236.089	224.089	251.071	234.625	246.982	236.768	246.607	264.214	231.071	252.214	228.893	242.25	232.929	235.714	243.732	245.179	239.232	209.429	220.429	231.75	242.536	235.482	240.482	257.911	231.375	241.107	247.518
D17	86.1111	121.778	97.8333	81.9028	106.194	97.4167	92.5555	88.6111	92.1111	85.2917	85.2639	89.6528	84.0555	95.3055	94.2639	82.0417	78.7639	85.2361	92.9167	96.25	80.2222	87.0695	91.3472	94.9305	86.6389	134.764	93.3333	88.0833	125.278	121.5	88.7222	81.6111
D18	0	0	0	0	0	0	0	0	0	0	0	0	0	0	0	0	0	0	0	0	0	0	0	0	0	0	0	0	0	0	0	0
D19	0	0	0	0	0	0	0	0	0	0	0	0	0	0	0	0	0	0	0	0	0	0	0	0	0	0	0	0	0	0	0	0
D20	170.875	167.875	164.425	167.175	175.9	170	161.875	170.25	177.525	175.25	170.275	196.275	171.8	202.2	167.8	170.225	166.8	189.475	169.45	169.775	170.7	154.125	168.15	172.7	165.375	166.575	176.575	175.5	180.325	181.3	171.2	166.625
D21	98.125	99.75	100.75	86.375	74	69.125	83.5	79.5	73.75	91.25	82.25	87.875	88	80.25	70	78.375	83.375	69.5	77.5	85.75	74.125	79.875	65.25	63.5	72.125	76.875	116	80.75	84.625	92.25	92.625	94.625
D22	231.097	232.792	228.528	230.153	223.111	228.347	231.056	220.972	230.347	240.042	231.194	222.486	213.611	230.014	234.681	218.583	243.389	291.139	131.889	29.2639	60.0972	85.5972	83.7361	82.625	96.5833	103.778	82.9167	109	262.958	242.819	244.472	227.597
D23	0	0	0	0	0	0	0	0	0	0	0	0	0	0	0	0	0	0	0	0	0	0	0	0	0	0	0	0	0	0	0	0
D24	0	0	0	0	0	0	0	0	0	0	0	0	0	0	0	0	0	0	0	0	0	0	0	0	0	0	0	0	0	0	0	0
E01	0	0	0	0	0	0	0	0	0	0	0	0	0	0	0	0	0	0	0	0	0	0	0	0	0	0	0	0	0	0	0	0
E02	79.7404	40.2692	66.3269	36.7596	51.0865	89.9231	27.9135	47.6346	57.3942	33.3558	64.1058	76.0577	47.7019	54.6923	58.7981	50.9423	68.9135	48.7019	64.0961	70.8269	44.2019	61.3365	79.1058	59.2596	41.4711	58.4327	72.625	64.0481	48.0577	73.5865	54.1442	67.7404
E03	206.083	215.264	220.639	213.069	217.625	214.569	212.25	205.431	215	208.014	211.028	218.625	201.722	210.569	216.194	210.778	213.222	213.736	205.944	203.486	216.111	206.583	217.222	206.069	215.347	213.694	207.764	206.667	216.153	215.944	206.833	209.958
E04	150.375	162.818	124.057	165.125	166.773	176.977	166.557	212.636	159.932	163.148	154.341	155.818	163.886	164.659	171.943	159.477	197.455	138.705	181.545	162.443	128.352	176.818	158.034	172.239	145.614	157.125	165.557	151.773	135.705	182.727	157.386	150.125
E05	104.158	142.917	118.525	106.908	110.425	115.808	123.608	120.033	108.375	112.025	113.55	112.058	123.925	113.417	88.9334	135.617	132.208	112.05	116.175	112.867	126.308	144.583	118.775	109.433	124.167	123.783	118.383	114.783	127.717	85.75	120.683	102.908
E06	261.556	250.167	255.583	242.528	207.597	177.653	238.403	238.167	280.194	253.486	233.847	241.264	221.375	235.639	256.889	267.792	286.292	243.569	235.625	301.583	238.986	223.306	229.792	207.083	240.431	240.597	203.319	205.556	243.222	199.5	222.569	268.556
E07	0	0	0	0	0	0	0	0	0	0	0	0	0	0	0	0	0	0	0	0	0	0	0	0	0	0	0	0	0	0	0	0
E08	169.057	177.08	156.25	164.886	202.261	174.136	161.455	173.148	161.33	163.261	127.977	168.761	168.08	165.727	154.659	168.636	173.045	168.92	167.239	170.182	153.727	159.784	153.023	166.682	152.17	148.136	199.602	171.545	161.648	173.455	169.057	170.932
E09	163.85	172.975	182.75	190.925	177.125	177.1	185.625	171.375	174.9	181.575	178.9	192.2	174.6	183.5	188.675	184.45	163.6	189.6	179.425	166.5	174.35	190.05	175.625	182.775	192.2	179.15	190.15	156.225	168.025	177.575	177.975	172.225
E10	72.4519	88.8173	80.7211	55.6346	82.7115	101.519	87.0288	57.5865	42.7019	79.6539	68.6827	73.0961	65.2115	84.9231	83.2212	64.9711	97	83.6731	86.4038	62.0096	107.942	77.1346	90.0096	85.0865	104.74	73.1635	86.8077	104.375	54.2019	91.9712	98.0096	74.9519
E11	0	0	0	0	0	0	0	0	0	0	0	0	0	0	0	0	0	0	0	0	0	0	0	0	0	0	0	0	0	0	0	0
E12	0	0	0	0	0	0	0	0	0	0	0	0	0	0	0	0	0	0	0	0	0	0	0	0	0	0	0	0	0	0	0	0
E13	84.5	86.875	84.825	58.075	94.1	73.45	83.65	87.8	90.25	69.025	62.675	78.375	87.825	103.425	77.4	100.125	91.875	92.225	104.9	83.1	78.925	83.075	67.75	83.525	92.875	93	67.85	84.85	98.325	92.525	86.225	80.55
E14	256.804	263.411	257.482	255.357	263.054	254.857	267.357	248.393	245.625	266.571	257.357	263.714	253.893	253.196	258.821	255.5	265.196	256.589	267.196	256.625	254.375	260.946	246.607	260.304	251.821	270.268	256.768	255.446	251.054	253.643	261.964	264.804
E15	69.6964	50.2679	62.875	74.7143	89.8929	71.0357	80.2857	83.5714	67.2143	114.625	90.625	90.7321	90.2679	104.786	82.9643	70.125	79.8929	98.0893	73.0893	91.1964	86.25	68.7321	81.2679	104.375	106.786	85.0179	86.8929	88.2321	105	74.1964	99.4107	74.0714
E16	81.625	100.5	90.875	118	111	92.625	64.625	78.375	95	97.625	130.25	112.375	97.125	152.125	145.5	125.25	129.25	157.375	113.125	90	107.5	86.375	95.625	77.375	133	111.75	89.125	99.375	78.625	104.875	88.75	87.875
E17	0	0	0	0	0	0	0	0	0	0	0	0	0	0	0	0	0	0	0	0	0	0	0	0	0	0	0	0	0	0	0	0
E18	274.768	293.982	288.946	287.732	295.018	278.536	300.089	274.321	287.946	281.036	285.393	292.982	284.786	270.5	276.196	280.643	290.571	296.554	295.107	279	287.518	289.643	282.857	279.107	293.339	295.5	287.518	300.268	290.786	284.661	292.75	278.393
E19	152.75	156.2	172.225	164.125	157.9	176.5	168.4	152.975	164.85	169.95	171.175	162.575	153.7	174.5	166.425	157.975	160.35	169.325	158.65	154.4	175.5	189.5	174.2	173.05	170.3	161.9	149.9	156.05	161.175	170.5	160	152.875
E20	148.925	127.85	132.7	114.6	123.425	146.625	141	146.425	130.25	128.35	98.4	88.525	124.475	135	144.925	150.05	142.775	112.525	163.5	150.075	128.9	150.6	140.2	137.85	137.3	137.125	129.05	142.425	137.65	121.05	144.725	152.55
E21	31.125	8.875	0.25	4	13.625	7.875	28.75	15.75	13.25	2.625	17	16.875	1.5	21.5	4.5	0.75	9	28.875	7.75	10.625	1.375	5.5	9.625	3.75	3	6.375	13.25	18.75	15.75	15.25	6.875	15.875
E22	0	0	0	0	0	0	0	0	0	0	0	0	0	0	0	0	0	0	0	0	0	0	0	0	0	0	0	0	0	0	0	0
E23	0	0	0	0	0	0	0	0	0	0	0	0	0	0	0	0	0	0	0	0	0	0	0	0	0	0	0	0	0	0	0	0
E24	154.333	161.042	165.417	166.958	163.583	163.458	156.417	168.125	168.25	163.583	165.833	163.042	167.042	156.875	153.167	160.25	163.542	160.917	166.75	163.917	165.083	173.708	158.042	154.167	163.583	166.333	153.75	159.167	171.208	158.375	153.5	162.708
F01	0	0	0	0	0	0	0	0	0	0	0	0	0	0	0	0	0	0	0	0	0	0	0	0	0	0	0	0	0	0	0	0
F02	0	0	0	0	0	0	0	0	0	0	0	0	0	0	0	0	0	0	0	0	0	0	0	0	0	0	0	0	0	0	0	0
F03	110.042	106.333	95.25	119.292	97.9583	103.958	108.958	99.2083	116.083	130	109.208	107.375	100.917	110.583	100.125	106	104.333	99.3333	102.042	112.833	103.5	105.125	109.542	114.667	94.375	104.583	115.708	118.833	98.5833	105.083	110.333	115.542
F04	72	92.75	72.625	109	71.5	60.25	44.125	5	76.875	59.625	30.875	16.625	106	75.75	66	82.875	96.25	72.25	104	81.25	74.125	118.875	82.25	89.5	49.75	113.125	144.875	88.375	97.25	44.875	82.125	72.25
F05	186.208	189.583	199.208	225.417	237.167	245.292	216	223.458	184.458	192.333	230.792	192.083	202.917	210.708	221.583	197.667	182.75	203.708	253.542	190.833	215.292	199.125	198.083	216.667	222.25	244.542	214.833	215.583	217.375	254.417	224.958	197.708
F06	0	0	0	0	0	0	0	0	0	0	0	0	0	0	0	0	0	0	0	0	0	0	0	0	0	0	0	0	0	0	0	0
F07	201.925	203.95	209.475	238.05	219.225	198.925	210.3	251.05	201.975	186.5	195.85	202.025	201.775	223.025	213.95	217.275	206.6	215.375	182.7	223.65	199.35	186.65	232.525	227.275	214.85	221.875	203.275	209.525	196.625	198.75	227.45	200.175
F08	280.75	290.423	299.942	266.885	318.385	284.913	301.288	286.683	280.404	307.048	300.442	282.837	289.452	327.952	288.913	302.423	307.663	286.798	276.5	292.837	279.702	273.827	299.25	295.625	297.837	280.683	285.904	302.231	309.25	299.356	298.731	283.5
F09	0	0	0	0	0	0	0	0	0	0	0	0	0	0	0	0	0	0	0	0	0	0	0	0	0	0	0	0	0	0	0	0
F10	114.625	164.958	97.875	88	185.333	132.292	115.208	97.8333	59.5833	115.167	95.5417	121.25	14.5833	144.583	114.25	120.667	115.083	121.25	115.208	98.625	123.833	113.625	124.458	48.1667	124.792	100.542	133.208	89.2917	101.792	118.417	94.0833	114.125
F11	202.778	274.028	247.653	231.097	255.181	238.153	265.847	226.611	246.444	245.403	226.264	267.667	230.292	257.403	262.111	236.014	248.875	236.75	278.931	229.694	258.139	247.556	231.944	236.514	234.139	224.944	246.806	237.944	248.181	262.556	250.319	202.403
F12	129.077	126.875	136.183	135.144	126.606	122.721	141.337	133.154	129.067	121.692	130.74	130.471	123.019	137.788	137.519	121.452	110.26	138.837	127.596	134.712	123.25	134.058	132.577	122.337	132.173	119.077	126.173	139.865	139.471	120.048	128.538	136.827
F13	0	0	0	0	0	0	0	0	0	0	0	0	0	0	0	0	0	0	0	0	0	0	0	0	0	0	0	0	0	0	0	0
F14	297.364	300.5	295.5	287.182	293.386	294.239	295.739	294.625	294.511	292.216	287.841	302.75	299.455	294.636	308.852	250.443	314.273	299.966	294.534	315.352	296.17	293.307	297.852	291.545	293.92	286.477	287.75	282.5	304.602	289.307	292.625	297.864
F15	0	0	0	0	0	0	0	0	0	0	0	0	0	0	0	0	0	0	0	0	0	0	0	0	0	0	0	0	0	0	0	0
F16	49.475	76.025	82.05	93.375	63.575	83.4	63	106.65	81.85	57.35	102.425	72.175	48.775	77.6	90.75	80.025	72.15	74.925	79.05	83.125	57.175	103.4	71.8	39.025	93.475	77	66.475	84.65	107.625	90.25	68.7	49.475
F17	0	0	0	0	0	0	0	0	0	0	0	0	0	0	0	0	0	0	0	0	0	0	0	0	0	0	0	0	0	0	0	0
F18	235.5	193.575	244.075	255.625	225.35	255.325	231.475	239.55	231.5	233.075	262.55	237.85	235.625	251.25	263.925	256.75	238	233.575	234.4	242.125	236.575	272.3	237.975	234.775	275.75	263.9	247.15	215.625	231.15	265.425	241.725	233.5
F19	0	0	0	0	0	0	0	0	0	0	0	0	0	0	0	0	0	0	0	0	0	0	0	0	0	0	0	0	0	0	0	0
F20	209.775	204.075	204.45	193.3	214	202.025	198.2	206.675	213.225	196.55	199.65	215.7	206.85	198.1	200.175	222.325	208.5	195.6	203.625	222	202.75	198.6	198.3	227.65	202.5	195.775	203.3	224.325	202.675	204.05	194.45	211.4
F21	302.375	309.167	296.042	307.417	316.125	325.667	303.458	303.542	314.875	300.125	295.625	315.458	305.708	298.375	303.708	302.833	314.25	300.458	288.583	302.5	319.667	303.333	308.292	300.875	295.125	294.292	315.833	311.292	296.917	297.917	330.75	306.5
F22	305.25	266.625	290.875	264.125	292.375	283.5	285.875	262.375	282	277.375	282.125	281.625	251.375	284.875	263	276.5	290.875	291.625	269.625	258.125	272.25	293.375	272	279	282.25	286.875	292.5	281.625	292.625	285.75	263.5	293.625
F23	0	0	0	0	0	0	0	0	0	0	0	0	0	0	0	0	0	0	0	0	0	0	0	0	0	0	0	0	0	0	0	0
F24	152.786	158.732	146.911	144.732	196.232	146.268	163.732	156.446	158.411	152.804	151.964	156.821	146.911	151.714	158.286	162.946	176.679	159.071	153.75	146.25	153.893	156.643	152.714	178.643	149.607	148.214	156.893	165.179	161.036	147.964	150.929	150.161
G01	135.713	134.559	130.654	136.728	130.897	132.529	131.206	126.919	124.941	131.14	136.743	121.154	137.801	118.897	121.022	135.566	137.61	129.5	128.206	131.228	123.382	126.331	135.243	122.257	131.507	124.515	125.985	122.419	126.096	123.132	124.287	140.588
G02	137.702	94.6154	114.423	157.115	90.0769	137.067	141.163	148.769	124.202	105.01	133.75	93.8365	130.413	107.558	113.115	136.519	97.75	82.1635	91.7404	114.087	113.74	127.202	123.567	114.904	125.529	152.288	112.327	145.596	177.096	36.5289	101.365	136.702
G03	184.788	217.885	188.635	173.837	129.615	171.5	194.192	165.135	206.894	206.712	164.327	185.394	172.125	147.904	185.577	160.904	196.625	184.827	169.673	163.769	175.683	179.288	148.25	206.212	213.202	117.288	197.625	95.125	169.279	213.962	167.442	184.413
G04	144.833	168.75	155.417	171.708	142.042	144.458	147.375	159.583	170.917	171.625	164.083	198.25	202.708	194.917	170.375	141.292	191.208	146.708	145.417	164.083	160.083	125.542	153.333	159.167	114.458	169.792	183.5	148.333	140.625	144.458	179.708	147.208
G05	115.875	143.75	131.75	154.917	143.25	130.292	159.583	76.25	122.333	119.167	131.375	89.875	114.333	114.875	160.875	128.792	118.625	126.375	148.75	183.542	110.583	127.042	105.875	172.417	136.75	145.875	121.5	149.417	127.375	166.083	115.917	119.375
G06	274.76	267.99	265.038	267.385	274.538	265.99	246.548	263.337	218.337	284.173	234.077	276.096	278.269	299.904	269.221	249.058	299.913	262.856	258.433	284.692	292.894	264.24	245.221	258.635	272.423	244.087	304.308	220.625	256.067	228.846	314.587	272.385
G07	167.449	197.978	171.235	170.493	193.346	170.176	172.838	184.029	162	176.279	179.265	195.507	187.044	176.029	181.669	175.471	208.779	163.456	186.36	168.287	166.338	195.831	178.007	194.897	181.75	174.037	170.529	167.515	158.904	182.162	170.691	170.949
G08	0	0	0	0	0	0	0	0	0	0	0	0	0	0	0	0	0	0	0	0	0	0	0	0	0	0	0	0	0	0	0	0
G09	60.7596	46.0192	36.2596	82.6635	47.6058	58.0769	86.6442	49.8461	59.5961	62.6539	77.0481	79.3846	63.9615	73.0769	70.75	66.1539	64.8173	58.9904	77.9423	96.6442	74.1346	68.7789	69.0865	53.3846	63.5	74.6827	53.7308	70.0673	37.1731	63.9808	57.5865	65.0481
G10	81.0865	102.048	97.5192	104.529	92.4039	107.24	92.3654	97.0577	109.279	118.99	95.9135	102.567	109.683	114.721	164.346	126.423	88.0096	123.981	80.2885	93.5769	110.529	130.058	111.385	128.385	128.875	72.0673	63.6442	88.8269	92.4519	101.49	73.9519	78.3365
G11	199.125	200.375	192.25	203.75	229.125	200.875	195.75	213.125	245.375	193.125	199.625	193.125	211	186.375	207	175.5	201.125	203.125	179.375	203.5	187.375	209.375	202.125	214	183.625	201.5	250	189.625	152.25	204.75	203	197.125
G12	0	0	0	0	0	0	0	0	0	0	0	0	0	0	0	0	0	0	0	0	0	0	0	0	0	0	0	0	0	0	0	0
G13	126.8	144.175	128.858	141.433	134.058	130.525	134.633	142	127.125	135.6	126.558	119.792	122.658	130.667	140.558	150.033	142.567	126.525	125.767	141.242	136.042	123.633	119.417	150.425	116.908	127.933	128.217	131.292	121.467	148.183	139.55	131.2
G14	192.228	188.794	174.794	206.699	202.985	212.426	192.463	179.926	204.706	163.228	178.537	122.5	176.287	174.485	162.574	224.941	196.051	188.36	176.199	189.632	155.294	193.507	213.824	153.522	165.287	176.037	193.221	169.287	145.11	197.64	202.118	196.353
G15	0	0	0	0	0	0	0	0	0	0	0	0	0	0	0	0	0	0	0	0	0	0	0	0	0	0	0	0	0	0	0	0
G16	168.864	166.898	173.545	171.693	169.33	166.33	166.295	168.67	159.068	166.068	165.534	179.455	162.761	171.182	174.148	167.727	173.739	176.886	175.455	176.682	166.227	177.795	187.375	175.091	168.955	155.625	164.466	168.148	167.716	184.83	160.33	173.864
G17	9.91669	14.0555	3.5	4.27777	11.9167	12.8333	16.3333	15.1389	4.93054	11.5972	5.04169	10.75	4.38892	12.625	7.30554	9.66669	5.02777	0.069458	5.91669	0.805542	1.43054	4.30554	16.8195	7.70831	14.6111	2.97223	10.9722	5.29169	10.0555	1.61108	7.54169	7.04169
G18	0	0	0	0	0	0	0	0	0	0	0	0	0	0	0	0	0	0	0	0	0	0	0	0	0	0	0	0	0	0	0	0
G19	98.875	120.5	102.375	90.875	114.75	114.25	110.25	106.875	110.25	118.625	119.5	104	102	105.625	108.125	107.75	108.875	114	112.125	113.375	109.5	107.375	110.125	112	115.5	113.625	108.875	105	137.875	110.125	115.375	103.375
G20	185.904	197.096	205.288	216.702	197.558	180.923	211.462	201.394	207.837	205.048	195.962	202.087	200.635	211.462	191.837	191.404	216.26	190.385	196.019	196.038	212.173	211.519	196.875	194.692	188.327	195.221	216.798	174.423	203.192	196.731	203.635	188.654
G21	0	0	0	0	0	0	0	0	0	0	0	0	0	0	0	0	0	0	0	0	0	0	0	0	0	0	0	0	0	0	0	0
G22	0	0	0	0	0	0	0	0	0	0	0	0	0	0	0	0	0	0	0	0	0	0	0	0	0	0	0	0	0	0	0	0
G23	190.106	203.173	204.279	207.404	200.798	196.173	192.337	203.99	189.75	198.25	205.75	204.779	194.808	207.808	211	209.606	187.837	196.788	213.087	196.019	194.596	205.288	199.038	195.24	196.827	199.99	198.212	193.875	211.106	208.087	198.173	196.356
G24	289.375	288.75	292.5	292	290.25	287.375	292.125	289.375	284.375	289	292.875	286.375	300.5	291.125	289.5	291.375	280.125	292.75	302.125	284.875	289.375	285	300	285.375	294.625	287.375	296.75	287.5	289.125	283.625	294.625	293.75
H01	0	0	0	0	0	0	0	0	0	0	0	0	0	0	0	0	0	0	0	0	0	0	0	0	0	0	0	0	0	0	0	0
H02	211.583	227.597	234.847	228.514	252.806	229.25	219.569	217.736	233.389	223.25	238.736	255.403	230.028	227.917	224.25	245.306	240.986	243.181	228.778	221.903	224.819	255.764	221.417	239.111	229.778	229	221.833	239.167	222.014	242.514	232.917	220.833
H03	259.25	264.125	254.846	255.817	270.077	273.115	230.163	273.75	253.375	230.923	247.106	254.769	244.038	220.163	232.865	270.317	253.577	251.587	248.087	258.404	254.875	248.529	268.135	234.337	265.596	232.942	260.74	249.865	230.577	249.365	250.115	264.625
H04	114.933	117.115	115.144	106.154	111.625	117.49	119.346	138.615	110.202	115.798	123.769	102.615	122.529	169.019	146.625	125.51	108.51	153.827	122.846	106.106	132.74	143.144	133.115	113.721	64.5865	144.779	104.76	119.846	122.519	143.019	119.817	107.683
H05	88.9167	153.417	77.7083	98.7083	126.958	48.9583	105.542	102.333	129.875	118.167	103.583	168.25	95.4167	148.25	86.625	95.2083	90.5833	121.667	57.25	124.708	112.875	65.4167	69.2083	58.8333	118.417	99.1667	101.792	89.9167	174.708	99.625	120.375	98.2917
H06	101.456	78.3235	60.1177	81.2206	87.125	57.2573	80.6103	43.1691	68.7647	89.7132	66.1103	94.6618	68.9633	101.801	87.5441	80.5	38.25	73.2941	86.6471	88.7647	94.9485	66.1103	105.368	78.9044	107.324	58.6838	75.8677	76.4706	76.9559	87.0662	82.8823	102.706
H07	22.15	88.55	72.35	63.35	79.6	58.625	3.67499	36.375	19.275	89.95	37.5	42.05	19.625	62.1	30.05	48.475	21.35	35.5	85.725	41.35	30.425	72	75.225	57.25	69.475	56.475	82.825	52.525	63.95	47.25	28	26.275
H08	169.893	172.107	170.643	168.107	223.982	164.429	156.714	185.268	169.804	166.857	157.125	181.732	175.25	171.804	184.464	184.339	163.304	163.482	182.768	157.429	170.464	163.071	172.536	188.375	162.643	166.982	169.661	171.5	167.482	158.821	191.357	171.518
H09	20.4286	72.9643	110.607	113.321	77.0357	75.6429	113.857	106.732	91.5179	95.875	104.929	109.482	27.5179	98.8929	116.714	66.5893	75.7857	80.6964	92.0179	71.6071	99.0714	11.3214	49.8393	132.696	93.0893	102.536	24.0536	71.8571	89.3036	142.875	94.5	19.4286
H10	124.181	177.139	127	126.444	130.431	108.153	134.625	97.8333	129.167	126.778	127.069	133.792	157.319	135.042	110.639	126.833	125.431	95.5555	142.778	117.431	131.556	141.056	96.4445	126.389	121.389	119.861	146.972	125.389	116.917	126.819	104.917	114.681
H11	0	0	0	0	0	0	0	0	0	0	0	0	0	0	0	0	0	0	0	0	0	0	0	0	0	0	0	0	0	0	0	0
H12	207.807	210.273	210.989	180.989	233.159	204.409	223.966	199.83	222.659	199.523	231.807	213.784	216.17	216.227	228.898	214.011	216.614	224.523	246.693	215.295	235.068	245.614	231.955	224.352	198.091	232.432	223.989	220.057	174.409	210.852	223.205	205.932
H13	124.683	165.654	167.837	184.558	164.048	160.942	157.894	169.192	165.49	156.346	161.01	171.077	148.913	187.587	145.269	165.413	159.865	141.596	159.788	180.298	156.221	151.894	156.712	159.433	147.519	159.99	157.788	148.019	170.058	148.51	148.933	126.933
H14	276.667	257.542	232.458	256.125	273.167	262.292	261.458	268.042	261.292	247.833	256.083	275.958	253.042	260.667	257.417	252.875	260.792	242.958	266.875	244.083	264.875	259.25	259.708	251.083	254.375	263.625	250.083	283.667	265.083	263.583	268.292	282.042
H15	0	0	0	0	0	0	0	0	0	0	0	0	0	0	0	0	0	0	0	0	0	0	0	0	0	0	0	0	0	0	0	0
H16	0	0	0	0	0	0	0	0	0	0	0	0	0	0	0	0	0	0	0	0	0	0	0	0	0	0	0	0	0	0	0	0
H17	0	0	0	0	0	0	0	0	0	0	0	0	0	0	0	0	0	0	0	0	0	0	0	0	0	0	0	0	0	0	0	0
H18	146.375	140.425	157.5	137.225	159.025	152.275	135.25	144.525	145	147.725	143.725	148	149.375	133.75	150.425	156.175	128.5	150.1	113.475	153.35	147.175	145.35	137.1	152.1	138.575	138.45	142.625	155.25	150.75	145.6	147.75	149.5
H19	0	0	0	0	0	0	0	0	0	0	0	0	0	0	0	0	0	0	0	0	0	0	0	0	0	0	0	0	0	0	0	0
H20	102.071	82.6071	78.8214	119.107	83.7321	87.6786	86.4643	115.375	88.5714	94.6964	85.7679	104.946	106.625	96	96.1429	108.196	112.125	85.0357	94.6786	95.75	116.875	96.7143	91.0179	87.5357	127.286	97.6964	90.5893	92.75	123.071	98.9286	85.6071	105.696
H21	0	0	0	0	0	0	0	0	0	0	0	0	0	0	0	0	0	0	0	0	0	0	0	0	0	0	0	0	0	0	0	0
H22	0	0	0	0	0	0	0	0	0	0	0	0	0	0	0	0	0	0	0	0	0	0	0	0	0	0	0	0	0	0	0	0
H23	250.589	249.679	241.393	251.893	264.464	253.339	248.536	261.393	262.554	249.107	256.036	253.143	255.554	240.571	251.214	249.571	249.821	250.75	265.357	251.607	237.232	263.339	254.982	247.571	259.768	274.607	234.643	248.054	261.089	246.357	245.875	254.589
H24	0	0	0	0	0	0	0	0	0	0	0	0	0	0	0	0	0	0	0	0	0	0	0	0	0	0	0	0	0	0	0	0
I01	0	0	0	0	0	0	0	0	0	0	0	0	0	0	0	0	0	0	0	0	0	0	0	0	0	0	0	0	0	0	0	0
I02	0	0	0	0	0	0	0	0	0	0	0	0	0	0	0	0	0	0	0	0	0	0	0	0	0	0	0	0	0	0	0	0
I03	116.75	137.625	153.875	131.375	148.125	115	123.625	136	120.375	131.5	133.625	138.25	183.25	137.625	145.5	147.875	104.375	129.125	124.375	147.25	158.875	127.625	145.875	108.25	141.375	126.375	162.125	131.875	127.25	132.5	153.875	119.375
I04	0	0	0	0	0	0	0	0	0	0	0	0	0	0	0	0	0	0	0	0	0	0	0	0	0	0	0	0	0	0	0	0
I05	104.107	110.25	90.0179	132.393	97.3571	72.9643	104.446	114.768	100.357	104.321	92.3036	109.875	128.5	99.0536	120.143	120.839	99.8571	76.6786	103.304	107.982	86.1786	88	114.5	114	90.6071	96.3571	112.482	99.3036	99.8393	108.607	118.089	104.732
I06	289.519	259.74	277.087	274.154	271.173	256.548	289.125	269.452	279.385	279.519	276.817	294.452	306.337	280.712	291.433	306.24	275.01	278.769	274.981	288.808	256.413	277.74	294.183	265.125	269.183	289.269	286.442	261.269	278.99	284.038	296.385	288.894
I07	0	0	0	0	0	0	0	0	0	0	0	0	0	0	0	0	0	0	0	0	0	0	0	0	0	0	0	0	0	0	0	0
I08	143.917	131.556	173.542	151.556	132.236	197.694	94.8333	145.903	134.708	166.264	125.917	136.694	174.556	168.986	191.292	110.736	169.889	199.403	163.819	171.653	143.708	203.458	153.278	173.833	142.319	183.792	138.875	151.889	154.764	175.25	169.25	138.792
I09	174.587	183.058	174.26	191.481	187.875	192.423	189.712	185.096	189.615	173.673	188.894	181.385	162.981	184.654	178.413	178.317	186.548	197.269	188.856	181.365	184.24	185.615	188.125	185.519	183.154	183.442	189.885	175.971	205.49	185.202	186.5	176.712
I10	0	0	0	0	0	0	0	0	0	0	0	0	0	0	0	0	0	0	0	0	0	0	0	0	0	0	0	0	0	0	0	0
I11	0	0	0	0	0	0	0	0	0	0	0	0	0	0	0	0	0	0	0	0	0	0	0	0	0	0	0	0	0	0	0	0
I12	42.125	42	53.375	22.125	51.75	20.75	23.875	49.125	47.375	46.875	45.375	35.875	39.75	42.75	34	51.25	24.75	19	44.625	51.625	43.375	52.125	25.875	35	43.625	37.625	37.125	35.625	48.5	40.875	38	42.375
I13	139.159	150.136	146	156.83	137.989	166.511	159.284	171.739	168.773	132.352	144.523	142.659	162.25	156.784	175.045	158.739	179.568	165.886	146.852	147.261	159.864	174.273	161.523	167.239	169.068	147.102	165.114	164.148	130.534	168.909	141.841	143.909
I14	0	0	0	0	0	0	0	0	0	0	0	0	0	0	0	0	0	0	0	0	0	0	0	0	0	0	0	0	0	0	0	0
I15	292.25	300.1	328.2	306.1	306.75	271.325	314	304.1	300	310.025	305.4	305.75	306.45	306.475	292.35	322.05	301.85	298.075	300.075	309.3	298.9	291.35	301.625	309.125	284.475	294.3	293.55	299.725	281.5	288.375	295.825	281.5
I16	108.125	92.8166	132.933	117.392	88.6417	82.6583	94.9083	110.658	98.4167	60.25	116.65	101.883	112.6	107.717	109.058	109.483	96.0917	87.975	77.0584	95.6834	89.4083	49.45	107.833	101.458	84.8583	86.8333	92.8834	85.2333	84.7917	109.108	95.5584	103.625
I17	0	0	0	0	0	0	0	0	0	0	0	0	0	0	0	0	0	0	0	0	0	0	0	0	0	0	0	0	0	0	0	0
I18	136.875	144.375	157.125	158.125	153.75	143.5	144.625	176.375	176.375	180	258	246.75	247.125	190.25	222.375	44.875	21.5	1.5	30.75	1.75	105.5	168.75	206.875	214	210.75	148.625	146.375	144.5	156.5	170.375	156	151.875
I19	155.077	101.192	146.394	154.423	168.788	152.865	153.577	166.683	160.769	150.712	160.904	170.433	156.837	156.077	162.615	159.058	150.269	148.038	167.413	153	162.452	146.5	143.615	155.077	140.788	127.346	154.904	144.875	105.827	145.356	145.913	159.452
I20	272.143	280.179	287.643	283.286	286	278.018	283.5	278.321	277.571	281.696	288	282.161	283.768	287.875	287.804	281.679	278.929	285.357	275.214	274.536	262.571	290.482	280.929	283.821	269.089	283.446	277.107	279.143	281.696	280.571	285.482	268.518
I21	0	0	0	0	0	0	0	0	0	0	0	0	0	0	0	0	0	0	0	0	0	0	0	0	0	0	0	0	0	0	0	0
I22	0	0	0	0	0	0	0	0	0	0	0	0	0	0	0	0	0	0	0	0	0	0	0	0	0	0	0	0	0	0	0	0
I23	0	0	0	0	0	0	0	0	0	0	0	0	0	0	0	0	0	0	0	0	0	0	0	0	0	0	0	0	0	0	0	0
I24	0	0	0	0	0	0	0	0	0	0	0	0	0	0	0	0	0	0	0	0	0	0	0	0	0	0	0	0	0	0	0	0
J01	144.342	177.375	135.733	155.825	155.292	157.108	151.225	136.55	153.158	198.058	151.233	144.4	148.4	145.15	147.558	149.55	148.375	146.7	151.3	178.917	161.55	151.858	180.883	160.342	154.367	191.7	149.608	147.367	150	130.992	165.233	141.467
J02	70.8365	80.0192	37.1346	134.01	84.9808	82.8654	57.9808	77.3558	84.2981	79.0769	77.6442	83.9231	54.6346	69.1442	96.8269	53.2981	67.2115	62.0192	70.0865	58.0385	69.8365	79.375	110.567	71.5673	81.4327	77.4808	66.7789	62.9327	67.1539	82.7596	74.9038	79.9615
J03	0	0	0	0	0	0	0	0	0	0	0	0	0	0	0	0	0	0	0	0	0	0	0	0	0	0	0	0	0	0	0	0
J04	151.681	184.083	187.931	157.194	164.944	142.847	177.139	184.264	125.403	145.25	163.347	184.028	133.264	180.889	118.319	182.681	167.208	174.014	166.458	137.861	157.542	184.333	170.319	179.278	175.278	148.931	173.778	116.861	160.972	164.069	146.5	148.431
J05	188.1	191.375	211.5	201.325	186.575	196.75	199.675	219.6	191.9	168.475	161.325	186.75	180.05	195.55	205.675	195.65	168.1	161.2	155.35	142.35	162.35	175.875	198.7	172.775	183.65	204.2	193.875	207.775	157.925	175.925	182.8	190.6
J06	188.125	202.292	190.083	210.25	225.167	196.375	194.083	199.833	198.875	226.375	171.917	217.25	194.167	205.25	192.75	212.375	195.708	212.125	183.167	188.083	209.667	186.542	198.375	217.125	190.917	199.792	185.792	204.083	191.333	228.208	197.958	193.125
J07	0	0	0	0	0	0	0	0	0	0	0	0	0	0	0	0	0	0	0	0	0	0	0	0	0	0	0	0	0	0	0	0
J08	16.4375	11.9375	13.6875	39.3125	40.875	11.3125	42.1875	3.875	74.75	19.6875	1	2.375	33.25	35	51.6875	45.75	18.4375	34.8125	32.375	64.125	20	26	18.8125	33.0625	38.5625	48.875	35.75	49.4375	23.3125	10.75	64.8125	19.4375
J09	149.925	168.275	166.583	138.792	153.758	130.383	147.842	141.808	138.675	148.725	163.092	124.417	153.283	154.808	147.225	114.35	156.117	123.458	146.45	153.717	133.483	158.108	141.333	133.375	148.617	155.783	167.025	142.708	143.733	153.458	119.975	153.675
J10	143.893	152.661	163.536	163.554	151.054	164.518	147.982	150.089	165.732	166.857	142.625	168.518	140.661	134.464	159.036	147.607	155.661	154.946	164.143	132.768	169.696	157.893	164.286	147.911	153.911	154.804	147.589	139.214	136.518	152.125	172.946	139.893
J11	90.875	97.125	118.3	124.675	148.625	130.3	124.8	116.625	114.65	128.675	120.775	80.2	118.775	106.125	119.375	119.575	115.575	113.9	115.5	115.425	114.05	117.95	113.85	125.95	130.2	117.275	125.4	112.675	140.675	116.075	125.475	87.5
J12	0	0	0	0	0	0	0	0	0	0	0	0	0	0	0	0	0	0	0	0	0	0	0	0	0	0	0	0	0	0	0	0
J13	0	0	0	0	0	0	0	0	0	0	0	0	0	0	0	0	0	0	0	0	0	0	0	0	0	0	0	0	0	0	0	0
J14	0	0	0	0	0	0	0	0	0	0	0	0	0	0	0	0	0	0	0	0	0	0	0	0	0	0	0	0	0	0	0	0
J15	162.115	162.558	151.298	188.173	169.923	156.356	172.288	152.048	160.154	159.269	179.01	139.288	173.51	164.885	174.894	158.625	169.019	165.26	175.173	162.933	164.99	150.952	163.038	167.231	166.712	149.952	164.606	165.192	162.981	162.625	163.365	171.615
J16	54.7917	77.5833	35.875	32.7917	83.0417	92.0833	95.5417	80	75.5417	20.0417	2.58331	87.8333	76.875	57.5	70.125	67.875	59.1667	71.3333	71.875	63.0417	50.1667	81.5833	92.2917	101.083	98.2917	86.2083	67.4167	34.125	85.2917	64.25	48.0417	50.1667
J17	81.475	96.375	82.525	72.7	71.15	77.825	72.275	77.75	71.575	73.85	81	75.225	74.725	74.65	88.425	79.55	74.475	70.5	64.2	71.925	97.725	98.5	83.45	85.975	70.925	80.5	73.95	74.7	79.6	86.7	82.05	81.35
J18	0	0	0	0	0	0	0	0	0	0	0	0	0	0	0	0	0	0	0	0	0	0	0	0	0	0	0	0	0	0	0	0
J19	228.875	225.375	240.5	238	210.125	213.042	224.917	216	222.333	219.125	237.5	214.958	219.125	231.292	221.708	206.125	220.125	231.083	219.083	216.583	227.625	208.625	216.792	223.125	221.833	215.708	219.042	233.625	213.75	224.625	224.583	235.25
J20	258.931	246.667	242	248.583	249.361	244.361	239.681	234.097	241.042	258.375	249.139	247.139	234.319	238.306	240.153	233.153	253.403	221.472	223.25	249.889	265.042	240.097	240.583	247.903	255.458	262.167	251.042	259.361	244.639	254.375	236.278	263.181
J21	224.25	226	232.875	218.25	229.125	219.125	218.875	217.125	222	214	218.125	227.75	221.125	224.125	226.375	234.375	242.375	225.625	222.625	201.125	223.5	221.75	223.75	239.25	224	228.5	221.375	219.375	230.25	226.5	220.75	224.875
J22	264.708	251.722	270.389	253.278	259.375	264.778	254.097	257.903	261.319	262.681	263.681	255.917	254.25	249.194	253.306	255.167	260.111	243.583	265.375	241.389	223.5	217.458	217.722	219.681	218.542	209.403	272.306	255.944	270.292	248.042	251.5	256.083
J23	40.5536	33.8393	42.8214	38.3036	36.5714	37.0357	31.6429	52.6964	51.125	31.8929	36.7321	56.4464	37.1964	39.8393	48.875	55.5714	46.1786	41.6786	40.1429	36.4107	45.1786	36.4821	36.5179	42.1607	35.0893	32.4107	44.5357	53.3393	41.7321	48.3036	46.3036	38.0536
J24	226.417	223.625	203.083	222.958	204.667	222.292	212.708	224.292	221.667	219.833	214.458	213.875	195.917	216.708	226.417	224.125	230.625	222.375	219.708	217.75	216.167	224.375	188	242.042	221.542	226.833	234.375	227.375	217.625	235	173.208	214.417
K01	0	0	0	0	0	0	0	0	0	0	0	0	0	0	0	0	0	0	0	0	0	0	0	0	0	0	0	0	0	0	0	0
K02	158.125	184.861	176.611	197.389	192.694	185.333	217.958	183.333	176.819	187.236	177.292	177.278	213.694	149.819	181.972	173.208	188.903	201.319	180.292	153.694	213.514	155.458	182.111	208.083	184.597	197.028	181.556	180.625	175.833	187.097	194.75	148.375
K03	165.934	139.919	171.154	179.529	152.419	161.471	166.926	168.449	157.956	178.154	159.228	142.838	158.375	157.64	187.926	162.603	171.765	151.404	182.147	137.044	187.059	174.809	167.059	184.787	176.368	184.471	181.11	136.301	174.368	165.088	175.118	163.294
K04	0	0	0	0	0	0	0	0	0	0	0	0	0	0	0	0	0	0	0	0	0	0	0	0	0	0	0	0	0	0	0	0
K05	30.0357	71.875	46.4286	62.4107	40.7321	65.2321	82.75	80.7679	58.8214	62.4821	60.5357	73.6429	69.1607	63	53.4464	95.9821	66.9107	58.1964	29.3036	73.9286	54.2321	53.1071	37.4821	24.5714	49.6786	80.3214	65.7857	52.875	73.4643	54.2679	56.1964	27.5357
K06	171.553	177.388	144.066	176.342	192.789	180.566	177.572	164.678	188.599	176.908	189.822	217.158	202.651	187.092	185.329	183.086	166	172.882	197.625	181.664	177.954	176.928	190.158	199.401	173.724	197.329	175.658	179.132	180.164	160.408	186.868	174.053
K07	146.786	186.482	188.946	227.911	182.571	198.268	171.107	184.821	194.625	203.304	167.339	196.179	205.125	191.304	180.143	182.214	178.071	175.411	208.036	186.286	170.304	195	222.179	201.107	156.125	181.071	175.982	206.821	200.732	193.571	192.054	156.036
K08	191.92	223.114	181.193	165.932	205.261	171.136	190.727	182.534	198.705	173.875	195.534	194.136	175.136	182.659	180.648	143.125	152.25	176.216	181.068	134.136	181.341	194.682	157.727	158.773	189.58	196.182	170.136	190.67	199.909	178.386	191.659	195.545
K09	191.888	203.303	218.007	206.039	203.796	182.993	193.599	199.441	199.461	207.066	214.158	211.368	207.743	195.296	174	194.961	207.072	217.132	195.211	200.664	208.895	214.941	194.322	202.664	192.211	205.092	216.717	207.132	203.553	204.539	195.414	185.388
K10	0	0	0	0	0	0	0	0	0	0	0	0	0	0	0	0	0	0	0	0	0	0	0	0	0	0	0	0	0	0	0	0
K11	87.4808	108.346	116.442	65.8942	133.087	147.029	93.3365	98.2981	126.394	91.25	104.538	132.308	23.3461	99.5	125.327	151.75	52.7789	99.5481	134.308	82.8077	133.048	101.317	69.9135	43.7404	111.827	87.6154	141.548	63.8461	121.856	107.038	145.779	83.6058
K12	0	0	0	0	0	0	0	0	0	0	0	0	0	0	0	0	0	0	0	0	0	0	0	0	0	0	0	0	0	0	0	0
K13	142.375	146.75	159.5	150.125	180	154.625	160.25	166.375	170	159	145.75	117.75	167.625	158.625	154.875	146.75	159.125	152	174.875	155.375	148.5	135.5	178.875	163.875	136.75	151.75	153.5	136.125	132.375	164.5	150.125	144.375
K14	232.542	232.75	246.125	244.167	241.792	239.625	234.875	243	240.542	235.5	238.583	251.708	238.333	249.542	242.667	255	225.792	241.375	244.083	240.208	239.292	241.083	241.792	257.333	235.833	239.125	251.625	237.958	225.167	265.875	261.5	237.792
K15	0	0	0	0	0	0	0	0	0	0	0	0	0	0	0	0	0	0	0	0	0	0	0	0	0	0	0	0	0	0	0	0
K16	0	0	0	0	0	0	0	0	0	0	0	0	0	0	0	0	0	0	0	0	0	0	0	0	0	0	0	0	0	0	0	0
K17	35.7	21.45	17.55	28.35	16.5	25.825	17.975	4.25	23.65	17.3	37	20.2	18.9	18.825	21.375	40.05	36.4	17.125	18.6	38.1	22.725	12.9	22.025	32.15	22.9	22.225	19.075	25.425	21.05	17.225	24.575	30.95
K18	222.705	197.943	211.352	185.409	204.182	208.955	204.159	201.591	201.102	205.591	196.92	207.17	198.636	213.739	228.625	194.33	203.182	201.591	211.557	207.875	196.886	203.625	211.114	213.636	208.33	223.761	202.841	232.034	231.443	198.17	199.375	222.08
K19	0	0	0	0	0	0	0	0	0	0	0	0	0	0	0	0	0	0	0	0	0	0	0	0	0	0	0	0	0	0	0	0
K20	0	0	0	0	0	0	0	0	0	0	0	0	0	0	0	0	0	0	0	0	0	0	0	0	0	0	0	0	0	0	0	0
K21	0	0	0	0	0	0	0	0	0	0	0	0	0	0	0	0	0	0	0	0	0	0	0	0	0	0	0	0	0	0	0	0
K22	282.475	283.875	287.3	284.575	284.625	284.525	283.225	280.625	284	283.6	281.175	280.95	291.925	279	276.975	279.4	291.35	289.975	277	281.55	286.6	286.375	281.95	273.275	291.95	282.3	277.3	283.5	285.4	282.9	288.125	282.35
K23	239.375	241.375	247.25	244.5	247.625	235.75	250.375	248.125	240.125	246.875	249.5	230.625	236.375	249.625	246.375	228	235.75	240.625	239.5	255.375	254.375	250.75	236.875	239.375	245.375	266.5	235	243.5	243.125	250.875	232.125	240.875
K24	171.361	184	194.292	172.917	177.319	179.667	168.889	178.361	177.167	174.486	171.528	179.597	173.556	172.5	164.097	167.625	180.389	160.861	175.486	181.681	176.403	180.778	175.653	176.389	169.306	177.153	182.403	163.153	170.611	172.014	171.833	167.486
L01	0	0	0	0	0	0	0	0	0	0	0	0	0	0	0	0	0	0	0	0	0	0	0	0	0	0	0	0	0	0	0	0
L02	166.482	153.054	143.321	119.286	135.125	152.304	133.5	139.696	138.625	128.946	162.25	157.268	140.036	119.214	134.821	161.089	146.911	144.768	126.071	139.911	92.3214	124.518	145.054	118.536	99.4643	141.089	140.446	125.018	130.625	134.946	111.321	162.857
L03	206.75	192.208	206.917	210.083	184.375	196.333	199.958	179.458	157.75	133.375	144.25	157	97.2917	149.208	169.958	185.833	204.792	182.75	178.167	198.75	198.167	219.708	171.75	192.458	185.125	202.375	201.542	190.083	196.833	172.542	194.375	201
L04	0	0	0	0	0	0	0	0	0	0	0	0	0	0	0	0	0	0	0	0	0	0	0	0	0	0	0	0	0	0	0	0
L05	76	76.5	99.625	131.125	89.125	84.125	80.125	98	76.5	109	103.5	50.5	69.75	94.125	91	84.625	67.375	119.875	99.375	71.5	76.25	98.375	63.625	85.125	89.875	46.375	98.5	108.125	62.25	96.5	94.25	73.25
L06	0	0	0	0	0	0	0	0	0	0	0	0	0	0	0	0	0	0	0	0	0	0	0	0	0	0	0	0	0	0	0	0
L07	159.268	205.554	172.536	188.018	166.661	202.589	154.089	174.911	150.464	143.304	180.661	161.5	181.214	196.554	169.714	158.929	189.911	161.929	179.179	136.536	192.589	171.768	175.786	175.821	167.804	135.304	161.571	160.161	146.875	152.929	204.018	158.768
L08	184.083	144.583	131.125	140.5	134.875	153.208	99.6667	152.125	105.125	80.7083	133.667	142.458	138.417	133.917	151.875	148.417	140.625	149.042	148.75	135.917	171.167	160.667	114.708	129.792	161.333	137.625	109.458	149	87.625	129.542	118.167	187.208
L09	0	0	0	0	0	0	0	0	0	0	0	0	0	0	0	0	0	0	0	0	0	0	0	0	0	0	0	0	0	0	0	0
L10	154.432	149.148	155.92	135.08	152.761	145.818	110.136	144.659	152.886	130.068	138.034	141.773	143.159	121.977	133.545	137.023	132.92	121.227	146.989	132.193	147.307	96.3182	141.261	134.045	142.943	178.534	153.159	158.602	130.386	141.023	135.852	158.432
L11	177.125	172.5	178.125	202	187	168.75	215.875	181.375	192.625	181.25	191.875	177.375	173.625	168	170.875	181.5	195.25	172.625	170	173.75	183.25	169.625	178.375	184	178.125	179	154.25	200.5	203.875	182	180.875	175
L12	199.778	176.917	183.389	177.5	211.069	197.556	157.764	122.264	213.694	202.861	194.986	163.778	176.903	196.028	213.333	159.278	187.069	201	228.083	215.875	183.639	196.986	167.208	164.611	215.569	205.75	190.931	188.861	208.111	144.319	175.25	202.278
L13	214.5	184.35	218.675	216.7	203.7	212.975	174.275	232.225	191.1	245.325	211.35	209.625	226.35	200.15	218.025	210.65	219.675	219.4	206.225	211	225.9	198	189.5	266.775	189.85	208.675	194.75	131.725	188.225	197.3	167.75	214.375
L14	151.661	152.018	151.911	127.839	121.304	176.661	133.518	129.786	143.232	132.929	130.732	156.161	152.768	130.625	160.625	127.446	141.018	110.911	109.107	180.893	147.589	137.054	154.929	90.9643	117.625	93.4643	133.232	101.911	148.661	101.446	133.196	160.411
L15	176.732	155.875	184.107	161.125	167.982	179.982	172.786	142.696	186.375	175.589	186.661	189.589	164.411	161.071	157.393	159.571	180.196	181.839	192.929	155.411	164.214	147.25	115.75	174.714	177.25	175.911	136.268	184.179	167.946	146.821	172.911	182.732
L16	0	0	0	0	0	0	0	0	0	0	0	0	0	0	0	0	0	0	0	0	0	0	0	0	0	0	0	0	0	0	0	0
L17	183.768	174.304	175.357	177.482	174.482	171.768	179.696	168.357	176.089	182.786	168.982	180.893	182.089	174.964	206.839	185.732	176.018	179.857	172.589	171.125	175.321	180.321	176.089	169.911	176.464	177	172.411	172.5	175.714	182.036	176.554	183.518
L18	216.268	226.482	198.5	222.25	201.571	226.446	219.411	202.554	217.286	209.643	217.036	215.393	226	212.661	227.304	227.554	205.429	224.107	228.857	213.089	219.018	210.339	205.839	200.929	227.054	204.661	248.821	208.768	213.982	235.107	211.571	220.143
L19	183.304	157.786	174.661	187.393	191.714	223.054	185.143	183	187.054	197.268	200.161	201.643	257.125	192.946	181.429	185.732	182.679	185.696	178.518	172.25	180.107	192.339	189.268	178.732	186.75	185.411	198.464	187.696	188.464	201.857	181.214	186.804
L20	164.25	174	168.2	163.95	166.4	158.8	168.9	168.125	171.725	164.1	151.85	175.625	163.05	160.725	160.6	169.025	162.825	163.775	180.175	172.675	169.7	163.4	169.625	178.275	163.35	171.1	171.2	165.15	157.325	178.35	155.4	172.375
L21	0	0	0	0	0	0	0	0	0	0	0	0	0	0	0	0	0	0	0	0	0	0	0	0	0	0	0	0	0	0	0	0
L22	112.679	168.268	142.411	150.893	145.893	143.071	161.554	140.911	139.607	140.839	153.161	154.107	145.607	155.929	149.268	167.125	128.357	142.929	144.036	132.268	147.089	151.982	150.911	155.018	146.357	163.071	158.643	153.893	155.411	158.911	111.893	108.304
L23	0	0	0	0	0	0	0	0	0	0	0	0	0	0	0	0	0	0	0	0	0	0	0	0	0	0	0	0	0	0	0	0
L24	0	0	0	0	0	0	0	0	0	0	0	0	0	0	0	0	0	0	0	0	0	0	0	0	0	0	0	0	0	0	0	0
M01	0	0	0	0	0	0	0	0	0	0	0	0	0	0	0	0	0	0	0	0	0	0	0	0	0	0	0	0	0	0	0	0
M02	299.5	334.625	319.083	344.917	322.25	327.208	350.958	327.25	332.417	320.125	330.958	336.667	328.083	326.625	353.25	322.083	309.042	374.833	330.792	335.958	340.75	346.958	318	351.042	312	337.458	332.708	309.542	332.042	321.458	312.583	302.125
M03	214.875	184.25	213.958	215.042	264.125	204.542	209.167	205.375	244.125	202.375	297.708	200	265.375	277.667	225.167	261.167	210	148.167	210.042	242.125	255.25	247.208	220.542	236.917	169.417	198.792	260.375	230.292	229.583	210.458	276.333	209.875
M04	144.625	144.812	120.938	116.438	110.875	114.875	128.312	159.312	129.812	154.312	138.125	139.562	178	112.75	130.062	139.625	107.75	145.062	145.75	122.875	140.938	125.188	133	124.688	132.938	128.188	147.062	136.562	165.812	117.375	133.812	149
M05	109.952	108.24	89.3654	121.644	136.173	118.51	98.5962	137.106	138.615	112.75	105.683	138.385	137.904	93.5096	82.375	106.548	93.9615	134.817	107.212	115.702	109.154	135.087	98.5481	88.875	119.5	96.9327	151.942	126.269	137.192	131.587	96.8077	116.952
M06	0	0	0	0	0	0	0	0	0	0	0	0	0	0	0	0	0	0	0	0	0	0	0	0	0	0	0	0	0	0	0	0
M07	99.125	101.792	97.625	95.5	106.375	83.7917	95.7083	86	157.125	112.458	96.8333	84.5	109.708	93.6667	97.3333	64.5417	94.6667	97.75	64.7083	90.0833	101.833	101.417	77.25	102.75	100.25	112.833	115.292	100.458	102.708	62.4583	56.2083	98.25
M08	219.167	207.514	277.639	180.528	223.861	236.208	240.667	213.361	212.917	248.444	251.681	237.458	216.847	165.153	248.708	211.986	203.042	195.458	202.861	208.028	223.542	234.764	254.889	224.944	240.764	179.139	189	212.333	180.083	136.333	196.917	224.042
M09	8.81668	3.64166	21.6166	26.2917	16.975	8.25833	24.35	9.45834	8.16666	5.89166	23.6417	20.9416	8.32501	7.38333	16.4083	2.19168	7.85834	7.41666	2.75	7.21668	22.2	11.4583	18.6	19.375	2.95834	1.35834	11.9417	16.125	0.158325	1.89999	1.75833	12.8167
M10	247.25	256.693	242.273	232.693	233.773	231.341	264.409	252.261	289.795	235.216	228.159	238.409	211.091	238.614	247.034	243.284	233.534	226.557	237.318	242.682	228.511	258.67	238.795	223.739	227.25	228.818	264.08	221.273	251.432	218.375	265.114	241.625
M11	0	0	0	0	0	0	0	0	0	0	0	0	0	0	0	0	0	0	0	0	0	0	0	0	0	0	0	0	0	0	0	0
M12	50.075	64.275	35.25	81.2	43.675	65.65	56.8	39.3	53.475	40.025	34.45	1.75	44.55	43.25	21.075	55.1	60.775	61.875	66.3	50	54.3	35.75	48.575	68.45	40.15	68.35	52.125	45.65	49.475	56.25	41.775	43.95
M13	181.167	182.375	161.583	186.208	186.667	175.542	168.792	174.417	163.25	185.667	167.792	178.708	174.167	169.833	171.5	177.833	175.25	162.583	181.792	171	172.958	173.167	170.458	168.542	181.125	165.792	193.667	157.833	151.5	188.417	174.375	180.042
M14	0	0	0	0	0	0	0	0	0	0	0	0	0	0	0	0	0	0	0	0	0	0	0	0	0	0	0	0	0	0	0	0
M15	0	0	0	0	0	0	0	0	0	0	0	0	0	0	0	0	0	0	0	0	0	0	0	0	0	0	0	0	0	0	0	0
M16	0	0	0	0	0	0	0	0	0	0	0	0	0	0	0	0	0	0	0	0	0	0	0	0	0	0	0	0	0	0	0	0
M17	201.518	214.161	216.821	219.304	212.821	215.071	217.232	202.518	205.786	187.929	215.25	216.036	217.321	213.054	224.339	217.196	208.089	214.554	200.357	177.018	218.411	217.75	208.768	222.304	213.036	216.232	233.732	227.893	221.732	216.536	223.25	206.893
M18	0	0	0	0	0	0	0	0	0	0	0	0	0	0	0	0	0	0	0	0	0	0	0	0	0	0	0	0	0	0	0	0
M19	280.361	302.097	288.181	280.625	274.889	251.653	283.764	271.5	278.986	281.028	279.528	276.333	284.861	279.375	274.278	271.861	252.514	279.958	276.847	282.833	279.306	313.181	268.417	294.111	289.958	323.681	322.722	265.653	272.097	246.986	282.736	283.986
M20	194.269	174.615	186.74	183.49	174.904	164.038	179.077	170.385	166.394	169.587	179.692	179.019	161.615	178.837	174.269	169.01	190.423	198.288	171.019	176.702	205.125	178.452	174.904	176.644	186.481	173.288	177.279	168.087	206.885	175.692	167.269	201.519
M21	160.292	158.333	164.542	168.5	162.583	163.208	161.292	188.083	183.583	161.875	165.667	163.875	173.25	166.042	162.958	173.083	171.625	167.167	171.583	168.208	168.333	168.042	166.833	172.792	176.292	157.208	182	177.875	170	172	171.833	165.792
M22	0	0	0	0	0	0	0	0	0	0	0	0	0	0	0	0	0	0	0	0	0	0	0	0	0	0	0	0	0	0	0	0
M23	0	0	0	0	0	0	0	0	0	0	0	0	0	0	0	0	0	0	0	0	0	0	0	0	0	0	0	0	0	0	0	0
M24	0	0	0	0	0	0	0	0	0	0	0	0	0	0	0	0	0	0	0	0	0	0	0	0	0	0	0	0	0	0	0	0
N01	151.867	105.033	165.325	152.433	148.367	182.975	134.25	139.133	138.133	178.625	154.092	146.5	179.483	144.858	154.817	196.9	119.075	139.875	123.408	155.867	139.2	188.492	137.342	133.067	146.692	193.875	151.858	139.833	162.075	135.775	151.567	146.492
N02	240.667	274	265.583	217.167	244.25	252.958	215.875	226.208	242.667	231.75	260.75	255.333	209.542	216.875	220.417	245.208	214.042	260.542	241.958	235.792	265.125	222	236.708	273.417	259.208	244.625	234.042	235.5	237.333	225.458	248.125	255.417
N03	143.144	132.692	133.529	104.769	131.788	136.615	121.846	133.067	150.096	136.356	119.298	125.394	132.548	110.288	141.25	132.942	128.75	148.26	118.567	144.115	153.135	139.413	134.423	146.154	132.673	123.221	125.423	131.865	140.375	137.894	154.298	146.769
N04	118.489	99.4318	122.909	131.705	96.25	148.727	87.75	88.7614	115.886	124.023	158.92	124.807	116.659	129.989	149.841	95.5682	98.6023	133.648	138.807	141.784	107.773	83.9091	137.909	113.92	105.977	67.0795	81.8068	110.773	97.9205	111.534	122.364	107.114
N05	11.875	18.2321	45.4107	31.375	22.8393	16.3929	30.0536	19.75	14.6964	11.1607	17.5	19.8929	46.2143	20.9821	29.3036	11.75	20.7143	9.51788	26.3036	27.2321	30.0536	33.5357	28.6429	19.9107	36.2679	21.7857	48	30.9464	24.4464	34.0714	27.9286	16.25
N06	218.125	227.125	265.5	247.75	211.125	212	214.25	267.625	232.375	165.375	217.375	203.5	209.375	272.5	152.125	218.625	237.625	207	226.25	204.25	173.25	197.125	221.125	215.25	217.25	233.875	235.125	268.875	218.875	202.875	217.375	217.5
N07	147.875	158.812	138.625	169.188	153.688	143.938	166.062	155.938	153.688	183.875	156.438	148.188	145.188	148.25	172.812	157.312	125.875	169.312	154.688	167.562	169.5	164.812	129.688	145.625	139.375	171.5	141.375	151.875	141.812	138.125	157.688	145.375
N08	179.273	173.102	175.568	191.568	213.477	169.818	126.807	197.341	201.136	181.909	181.045	162.58	174.5	205.08	173.75	95.2386	154.705	167.284	180.773	148.716	141.432	174.932	206.591	141.841	115.375	140.784	133.807	214.67	186.114	183.284	124.545	175.023
N09	0	0	0	0	0	0	0	0	0	0	0	0	0	0	0	0	0	0	0	0	0	0	0	0	0	0	0	0	0	0	0	0
N10	188.554	207.536	203.232	222.179	215.554	187.089	210.018	215.589	210.625	213.214	194.196	204.857	214.536	210.446	187.214	225.214	213.446	215.554	203	206.357	212.929	245.286	189.429	205.786	226.821	220.929	227.018	208.982	219.5	212.393	225.25	187.429
N11	181.708	207.708	189.125	207.792	105.625	174.167	191.292	212.625	186.375	171.958	169.292	191.125	176.417	218.792	193.917	177.667	159.875	208.917	180.375	185.875	187.042	157.75	184.667	194.542	200.542	182.042	182.125	147.083	203	182.25	199.958	185.208
N12	2.46326	10.6617	14.7133	14.6544	7.5	26.0662	7.89703	0.485291	26.9853	19.103	2.36029	8.92645	14.8456	43.7941	14.397	31.7794	23.4044	11.897	7.21326	10.2353	33.3456	4.23529	17.3162	0.992676	13.7427	15.5147	11.1912	34.6617	0.639709	22.8677	19.8456	8.71326
N13	236.982	255.036	251.375	246.036	242.339	261.25	236.321	244.25	255.375	235.518	243.339	263.536	247.946	240.911	252.196	253.232	250.036	240.107	259.679	247.411	257.429	240.964	260.804	252.018	242.643	243.143	249.089	247.929	253.518	249	248.304	244.982
N14	273.036	317.357	291.589	236.946	291.554	289.857	280.036	267.804	309.036	266.554	263.804	292.268	274.839	270.429	287.196	267.714	261.643	287.661	286.768	267.821	262.143	291.393	270.107	287.411	260.143	286.929	291.607	263.464	264.446	269.375	270.536	266.786
N15	0	0	0	0	0	0	0	0	0	0	0	0	0	0	0	0	0	0	0	0	0	0	0	0	0	0	0	0	0	0	0	0
N16	0	0	0	0	0	0	0	0	0	0	0	0	0	0	0	0	0	0	0	0	0	0	0	0	0	0	0	0	0	0	0	0
N17	231.929	239.875	240.857	229.589	222.018	239.018	242.625	224.464	235.679	238.589	232.679	232.143	237.643	235.429	227.125	239.125	233.304	215.821	229.536	236.482	231.679	227.714	233.25	234	224.071	240.411	241.071	253.75	234.321	231.929	234.268	228.929
N18	224.821	218.25	231.054	221.821	226.196	219.304	226.071	220.107	214.679	210.625	220.036	217.536	219.196	222.893	233.946	216.179	233.143	222.536	236.018	218.482	216.214	218.839	226.143	224.929	212	201.464	216.661	219.929	215.589	223.25	235.464	224.446
N19	0	0	0	0	0	0	0	0	0	0	0	0	0	0	0	0	0	0	0	0	0	0	0	0	0	0	0	0	0	0	0	0
N20	199.083	187.167	155.917	203.458	191.708	186.625	190.792	180.25	186.208	195.375	205.417	180.75	196	203.667	192.083	181.708	215.5	195.5	187.75	195.833	158.25	188.333	200.583	200.042	216.167	195.292	201.625	196.875	194.667	197.5	195.667	195.208
N21	0	0	0	0	0	0	0	0	0	0	0	0	0	0	0	0	0	0	0	0	0	0	0	0	0	0	0	0	0	0	0	0
N22	0	0	0	0	0	0	0	0	0	0	0	0	0	0	0	0	0	0	0	0	0	0	0	0	0	0	0	0	0	0	0	0
N23	0	0	0	0	0	0	0	0	0	0	0	0	0	0	0	0	0	0	0	0	0	0	0	0	0	0	0	0	0	0	0	0
N24	239.375	222.875	218.75	221.125	215	222.5	221.875	220.125	233.375	232.625	224.5	226.875	226.625	230.75	218.125	234.875	221.125	228.125	221.875	228.375	226.75	225.875	226.875	229.5	222	230	234.125	229.25	228.625	234.75	229.75	248.75
O01	303.589	314.286	324.607	326.804	317.589	328.857	304.25	324.821	309.732	319.893	318.786	319.482	331.232	328.554	320.018	320.143	320.804	331.089	325.536	320.482	325.696	305.482	315.464	313.25	323.446	320.143	320.464	360.982	329.821	317.464	302.286	312.339
O02	0	0	0	0	0	0	0	0	0	0	0	0	0	0	0	0	0	0	0	0	0	0	0	0	0	0	0	0	0	0	0	0
O03	170.61	159.581	160.059	165.088	175.691	181.419	166.353	209.176	188.632	163.169	182.691	148.382	171.243	152.949	178.382	171.11	153.118	161.471	162.375	170.61	166.39	177.801	160.397	170.956	187.346	168	146.338	171.338	161.294	171.096	167.382	185.493
O04	235.062	194.938	238.75	232.688	243.25	211.438	225.688	200.875	219.5	240.75	218.625	229.438	237	232.75	252.312	231.438	227.562	254.938	240.312	215.625	222.562	232.812	228.875	235.5	236.438	222.125	235.812	237.438	223.938	229	229.438	229.688
O05	0	0	0	0	0	0	0	0	0	0	0	0	0	0	0	0	0	0	0	0	0	0	0	0	0	0	0	0	0	0	0	0
O06	186.107	143.482	175.607	172.089	139.393	144.732	189.196	193.232	194.143	175.875	158.089	179	222.875	181.839	168.393	149.964	191.964	170.375	140.036	159.268	190.554	177.036	164.625	184.161	172.732	186.661	175.589	186.071	174.161	182	205.214	188.232
O07	208.556	192.694	221.375	160.5	206.528	212.514	223.694	200.083	184.292	160.333	192.181	175.792	203.722	183.569	171.931	203.792	191.25	182.333	191.847	199.542	195.403	166.431	184.75	209.875	237.875	195.625	211.375	191.681	209.611	242.917	172.014	184.153
O08	0	0	0	0	0	0	0	0	0	0	0	0	0	0	0	0	0	0	0	0	0	0	0	0	0	0	0	0	0	0	0	0
O09	0	0	0	0	0	0	0	0	0	0	0	0	0	0	0	0	0	0	0	0	0	0	0	0	0	0	0	0	0	0	0	0
O10	169.109	178.071	182.636	183.277	187.511	181.723	170.674	169.533	169.234	169.701	159.359	180.478	182.451	190.304	192.554	168.598	179.304	141.31	193.179	201.69	161.25	183.609	192.891	172.946	169.087	152.935	167.538	184.435	165.413	166.511	167.185	165.984
O11	153.768	154.429	153.696	152.071	164.161	183.536	153	186.982	180.25	159.464	147.661	163.518	147.054	163.75	174.75	123.536	166.536	166.089	155.018	161.982	178.429	148.268	172.607	165.607	136.893	199.446	171.804	128.875	162.375	132.375	159.839	146.018
O12	154.038	138.067	156.288	162.827	150.933	150.75	132.644	143.144	158.125	161.981	123.404	151.298	156.135	171.817	114.683	134.856	150.865	156.202	129.221	129.154	131.587	120.606	139.058	143.625	113.942	126.673	127.837	119.587	139.548	136.115	178.846	161.538
O13	0	0	0	0	0	0	0	0	0	0	0	0	0	0	0	0	0	0	0	0	0	0	0	0	0	0	0	0	0	0	0	0
O14	195.028	188.167	198.417	205.736	169.431	186.569	213.306	210.069	183.306	198.278	204.403	196.708	195.861	209.889	216.958	186.722	191.917	201	201.986	198.389	184.639	190.042	200.611	190.986	184.597	194.722	203.944	185.944	199.125	208.097	204.389	191.903
O15	0	0	0	0	0	0	0	0	0	0	0	0	0	0	0	0	0	0	0	0	0	0	0	0	0	0	0	0	0	0	0	0
O16	229.1	227.35	228.15	226.025	218.925	232.25	214.55	239.35	253.625	219	218.6	233.475	239.85	235.4	225.55	218.525	225.325	222.25	231.275	233.9	237.7	213.2	232.175	227.8	222.875	246.3	240	222.375	220.05	233	230.075	233.725
O17	214.6	213.675	218.975	218.2	233.05	219.925	212.875	254.925	204.6	215.025	221.05	216.75	220.9	216.25	218.925	222.3	215.325	219.775	226.45	225.325	215	219.75	211.15	217.425	245.45	216.175	213.025	220.8	213.175	217.95	219.95	221.225
O18	0	0	0	0	0	0	0	0	0	0	0	0	0	0	0	0	0	0	0	0	0	0	0	0	0	0	0	0	0	0	0	0
O19	0	0	0	0	0	0	0	0	0	0	0	0	0	0	0	0	0	0	0	0	0	0	0	0	0	0	0	0	0	0	0	0
O20	109.25	117.25	102.125	117.375	136.292	124.917	121.667	115.75	116	119.5	116.625	108.208	126.417	106	122.75	109.833	110.833	127.083	139.125	103.792	112.292	121.25	124.417	119.125	108.417	108.75	119.833	120.708	118.042	122.958	112.583	122.625
O21	143.375	140.125	144.85	123.2	143.875	130.575	150.675	140.975	143.35	129.225	145.075	146.1	129.85	141.75	133.35	132.85	136.575	144.975	139.8	127.8	134.55	146.2	138.3	143.45	134.35	137.975	145.575	123.9	156.85	142.375	141.15	139
O22	174.444	181.764	176.889	172.208	189.694	184.403	167.486	185.694	181.972	179.139	162.792	189.625	183.194	170.556	184.736	198.958	169.958	170.306	187.819	186.083	172.667	191.181	195.25	178.556	177.903	199.375	186.653	171.722	164.708	199.569	190.764	175.194
O23	0	0	0	0	0	0	0	0	0	0	0	0	0	0	0	0	0	0	0	0	0	0	0	0	0	0	0	0	0	0	0	0
O24	0	0	0	0	0	0	0	0	0	0	0	0	0	0	0	0	0	0	0	0	0	0	0	0	0	0	0	0	0	0	0	0
P01	0	0	0	0	0	0	0	0	0	0	0	0	0	0	0	0	0	0	0	0	0	0	0	0	0	0	0	0	0	0	0	0
P02	208.95	188.05	192.625	200.725	195.55	180.225	161.65	206.75	185.825	218.325	179.375	178.95	182.475	178.925	180.075	177.85	160.425	199.575	196	203.275	207.375	172.475	156.625	186.775	169.275	210.975	148.025	179.75	145.55	221.125	191.45	217.325
P03	81.375	102.688	146.688	162.375	129.938	162.062	136.062	142.875	159.812	132.25	185.062	109.125	152.188	159.25	134.562	154.75	138.688	123.25	150.625	135.5	145	161.5	119.5	125.812	134.875	167.062	158.562	146.438	120.375	149.875	159.875	84.875
P04	198.221	181.471	205.394	211.788	219.308	193.327	205.625	195.404	200.712	209.019	198.798	217.221	208.846	208.337	209.452	219.663	220.096	205.962	194.529	189.76	243.904	213.413	216.702	230.5	235.433	215.788	234.394	220.875	228.596	231.769	199.846	204.471
P05	192.339	173	167.518	175.446	133.429	183.536	210.089	209.804	146.786	197.339	180	194.679	133.071	172.893	197.964	209.429	189.393	197.071	163.161	221.304	226.179	147.357	175.964	184.5	205.464	188.393	167.054	192.161	178.75	197.446	192.714	195.464
P06	219.038	197.442	193.308	207.846	204.558	217.913	206.587	217.327	215.135	185.615	204.269	211.365	214.337	211.192	214	191.577	195.51	213.433	225.923	194.125	210.279	201.423	225.962	194.673	213.971	214.019	193.538	218.519	205.24	189.317	200.135	212.538
P07	0	0	0	0	0	0	0	0	0	0	0	0	0	0	0	0	0	0	0	0	0	0	0	0	0	0	0	0	0	0	0	0
P08	0	0	0	0	0	0	0	0	0	0	0	0	0	0	0	0	0	0	0	0	0	0	0	0	0	0	0	0	0	0	0	0
P09	236.125	222.9	209.475	258.6	244.65	237.325	243.75	258.825	266.925	242.65	237.6	248.925	209.525	245.525	233.125	255.9	266.85	244.25	242.9	249.175	237.625	221.6	253.25	252.9	247.475	259.625	233.925	246.375	269.65	232.4	245.85	238.375
P10	0	0	0	0	0	0	0	0	0	0	0	0	0	0	0	0	0	0	0	0	0	0	0	0	0	0	0	0	0	0	0	0
P11	202.644	217.019	186.712	201.942	214.731	202.423	202.683	210	220.077	190.25	218.644	216.067	201.51	190.25	212.135	207.394	196.644	204.712	209.837	177.529	220.394	214.404	205.99	220.115	207.375	218.365	211.904	222.865	210.942	212.962	229.481	212.644
P12	153.284	178.148	174.989	144.386	157.489	182.307	118	170.784	137.466	131.284	144.909	176.909	142.602	178.239	145.409	141.67	178.761	171.602	172.364	140.011	147.102	147.83	172.205	138.727	162.034	171.034	174.795	143.545	157.284	137.341	219.25	154.284
P13	0	0	0	0	0	0	0	0	0	0	0	0	0	0	0	0	0	0	0	0	0	0	0	0	0	0	0	0	0	0	0	0
P14	178.583	169.042	196.667	188.5	179.875	190.875	192	179.458	178.5	193.25	191.75	192.042	173.875	196.917	178.167	160.375	180.458	162.167	185.625	177.917	169.167	159.375	171.5	174.75	192.125	174.958	193.208	166.042	167.792	179.917	183.708	177.833
P15	100.95	88.65	103.675	100.7	104.325	98.95	99.25	96.25	109.875	99.125	90.3	103.025	97.825	100.725	102.3	98.85	98.3	101.825	110.975	113.95	102.625	112.8	104.425	96.125	101.25	99.775	104.675	101.25	102.575	102.025	102.25	108.075
P16	0	0	0	0	0	0	0	0	0	0	0	0	0	0	0	0	0	0	0	0	0	0	0	0	0	0	0	0	0	0	0	0
P17	0	0	0	0	0	0	0	0	0	0	0	0	0	0	0	0	0	0	0	0	0	0	0	0	0	0	0	0	0	0	0	0
P18	176.25	170.9	182.55	178.95	178.875	174.475	179.225	179.5	175.45	182.05	190.525	174.05	180.3	165.4	181.525	178.55	171.775	183.85	180.95	187.1	198.675	175.05	179.7	192.45	172.175	185.125	179.275	186.45	174.875	168.675	181.425	169
P19	81.7614	84.2045	87.0455	94.4886	84.5341	73.4432	60.3295	87.3977	80.9545	92.8864	80.6591	93.0455	79.3295	91.5568	87.5682	70.6932	91.0114	80.3864	80.0568	82.9318	93.0455	76.2727	99.5568	84.8636	78.7386	82.7955	106.489	87.5682	91.9091	89.3409	82.1477	80.1364
P20	189.583	180.917	205.75	201.333	202.417	140.542	194.875	197	197.292	201.75	205.917	181.583	200.333	193.5	197.875	200.958	190.125	193	190.792	200.625	193.042	190	202.833	191.125	199.375	203.458	198	194.667	191.917	197.333	185.708	197.458
P21	152.125	147.667	144.75	148.417	132.667	133.208	139.708	133.958	127.708	141.875	161.958	167.292	162.167	154.167	142.75	149.875	149	145.5	159.375	146.25	150.833	145.125	161.083	137.208	147.792	155.083	123.792	121.167	149.333	152.292	146.833	149.375
P22	221.438	209.875	224.25	227.875	222.25	226.375	224.562	228.938	231.438	216.812	217.062	216.375	216.312	227.938	224.312	224.5	222.688	212.875	215.438	233.312	226.812	219.375	218.5	217.75	223.188	223.562	225.188	218.125	210.875	217.062	234.375	221.562
P23	196.7	201.8	211.95	214.525	210.45	205.475	220.35	195.625	207.55	188.15	197.75	200.525	209.5	200.45	190.95	216.875	203.25	198.2	188.575	204.325	203.7	192.675	206.7	206.7	199.95	199.8	222.125	200.675	207.325	168.2	212.175	197.325
P24	0	0	0	0	0	0	0	0	0	0	0	0	0	0	0	0	0	0	0	0	0	0	0	0	0	0	0	0	0	0	0	0
Last Cell

## Sheet: PCV-Normalized
PCV Normalized to the Notochord (abs(PCV-Notochord))
	1	2	3	4	5	6	7	8	9	10	11	12	13	14	15	16	17	18	19	20	21	22	23	24	25	26	27	28	29	30	31	32
A01	0	0	0	0	0	0	0	0	0	0	0	0	0	0	0	0	0	0	0	0	0	0	0	0	0	0	0	0	0	0	0	0
A02	647	651.125	642.375	645	649.75	645.25	643.75	650.875	642.625	648.125	646.125	648.125	643.75	647	644.25	643.125	644.25	638.625	648.25	646.875	647	651.25	642.25	646.5	638.625	645	650.75	649.5	645	643	644.75	646
A03	593.125	588.625	589.75	605.25	598.625	596.75	599.375	594.625	590.5	586.375	590	601.25	598.5	591.5	595.25	595.625	598.875	593.375	595.875	594.25	591.5	597.5	596.375	598.5	597.25	597.5	593.25	601.125	591	591.125	601.375	593
A04	651.5	648	651.625	645.125	651.875	650.875	650.125	650.25	641	649.125	650.375	654.75	648.25	648.625	650.375	653.625	654.25	657.125	652	652.375	651.375	654.125	654.5	652.5	657.5	658.375	647.375	647.875	652	654	650.25	646
A05	0	0	0	0	0	0	0	0	0	0	0	0	0	0	0	0	0	0	0	0	0	0	0	0	0	0	0	0	0	0	0	0
A06	651.375	650.875	653.625	649.125	656.875	652.75	653.5	649	648.375	659.875	657.375	654	653.375	650.25	649.875	659.125	653.75	651.5	652	643.875	648.125	651.125	650.625	658.5	651.125	658.5	647.875	647.125	655.25	652.75	654.75	649.5
A07	660	653.75	652.125	654.75	658.5	661.5	661.375	653.875	657.5	660	660.25	655.75	657.25	665.5	657.375	657.5	654.125	660.625	654.375	657.625	655.75	659.25	657.375	654.25	654.625	663.625	659.375	657.5	658.125	655.625	657.5	652.625
A08	529.25	523.25	530	524.125	526.25	519.625	527.5	525.125	525.875	528.125	528.5	526.375	526.75	527.25	525.75	527.5	524.625	530.875	526	522.5	528.5	525.625	523.375	532.125	527.5	523.625	526.75	531.125	534.5	527.125	522.5	522.875
A09	535.25	535.875	539.5	537.25	537.875	539.5	537.625	535.125	531.875	532.75	534.125	536.375	531.5	539.125	536.5	537.5	536.875	533.25	536.375	534.375	537.75	536.625	538	540	534.5	533.875	538.5	535.75	535.5	532.25	537.75	538.75
A10	670.25	665.75	667	668.125	669.375	665.875	672	661.625	663.75	666.125	664.625	659.375	663.125	659.875	667.875	665.375	658.25	662.875	664.25	661.375	660.125	663.5	668.625	661.25	664	663.25	670	666.75	671	659.375	666	660.25
A11	654.375	653.5	647.5	655	651	650.25	648	658	645.25	647	653.875	652.625	649.625	659.75	649	654.625	648.625	657.75	655.875	660.75	651.25	655.875	652.625	660.875	650.75	654.5	651.375	656.125	650.875	650.25	653.625	654.75
A12	0	0	0	0	0	0	0	0	0	0	0	0	0	0	0	0	0	0	0	0	0	0	0	0	0	0	0	0	0	0	0	0
A13	0	0	0	0	0	0	0	0	0	0	0	0	0	0	0	0	0	0	0	0	0	0	0	0	0	0	0	0	0	0	0	0
A14	672.375	670.375	677.875	674.875	671.75	681.375	677.125	677	677	674.375	678.5	672.625	682.25	670	679.625	675.75	673	681.875	678.375	670.75	675.625	678.25	670.125	668.625	668.75	674.375	676	673.125	676.5	672.625	681	673.125
A15	0	0	0	0	0	0	0	0	0	0	0	0	0	0	0	0	0	0	0	0	0	0	0	0	0	0	0	0	0	0	0	0
A16	611.875	614.875	618	618.75	618.875	614.375	622	618.875	627.375	613.375	611.5	614.25	618.375	622.25	618.125	612.625	617.125	620.125	620.75	619.125	620.375	614.25	618.5	619.5	623.75	616.5	624	618.75	626.125	619.75	620.375	618.5
A17	637.75	641	645.25	645.75	646.25	639.25	642.5	646.125	643.25	640.25	646	641.625	644.25	641.5	649.125	641.875	638	648.625	639.875	648.5	639.75	647.625	653	641.25	646.125	652.875	639.75	644.25	644.875	637.25	642.25	643.375
A18	676.75	688.5	679.625	685.5	684.125	687.125	688.375	684.875	682	689.875	693.875	690.25	679.375	686.5	682.75	687.625	684.125	691.875	679.625	682.375	689.25	685.75	681.375	687.375	683	687.75	687.875	681.125	684.25	683	681.5	693.25
A19	698	700.75	703.25	705.25	701.625	694.75	696.75	703.875	700.75	698	704.375	695.75	699	701.5	696.75	701.75	699.25	710.625	700.75	701.625	703.25	699.75	706.625	701.5	706.125	703.5	701.875	704.875	699.25	703.375	702.875	697.5
A20	0	0	0	0	0	0	0	0	0	0	0	0	0	0	0	0	0	0	0	0	0	0	0	0	0	0	0	0	0	0	0	0
A21	0	0	0	0	0	0	0	0	0	0	0	0	0	0	0	0	0	0	0	0	0	0	0	0	0	0	0	0	0	0	0	0
A22	0	0	0	0	0	0	0	0	0	0	0	0	0	0	0	0	0	0	0	0	0	0	0	0	0	0	0	0	0	0	0	0
A23	0	0	0	0	0	0	0	0	0	0	0	0	0	0	0	0	0	0	0	0	0	0	0	0	0	0	0	0	0	0	0	0
A24	721.25	720	727.375	719.625	720.125	716.75	721.125	718.125	718.875	718.625	720.125	726.5	718.75	725.125	719.75	719.375	710.625	717.375	716.25	715.625	716	712.25	719.375	720.5	717.25	722.75	720.5	718.375	721.25	725.125	724.75	719.125
B01	0	0	0	0	0	0	0	0	0	0	0	0	0	0	0	0	0	0	0	0	0	0	0	0	0	0	0	0	0	0	0	0
B02	641.25	637.375	644	640.25	632.375	647	643.125	643.625	638.375	644.875	639.25	634.5	637.875	640.625	642.875	634.625	639.75	644.375	642.875	638.375	646.625	639.75	639.625	645.125	638.875	635.625	639.75	636.625	641.125	645.5	637.5	640.875
B03	653.25	650.25	651.75	651.5	649.75	651.5	657.625	652.75	652.75	649.125	651.875	642.875	648.5	651.625	653.375	654.875	655.75	649.375	645.125	653	652.5	651.125	652.375	650.625	649.625	650.25	651.625	650.625	657.75	648.875	654.625	648.875
B04	0	0	0	0	0	0	0	0	0	0	0	0	0	0	0	0	0	0	0	0	0	0	0	0	0	0	0	0	0	0	0	0
B05	629.625	631.125	625.625	631	634.5	629.875	633.5	632.125	632.5	626.25	627.75	639.5	639.5	633	639	634.75	635.125	626.5	632.5	629.5	634.5	634.5	634.125	627.75	628.5	631.25	637.25	632	634.375	628.375	632.75	631.875
B06	525.875	522.875	523.625	523.375	524.5	524.5	520.75	525.75	518.125	521.5	525.25	524	526.25	520.25	523.375	523.25	523	522	526.5	522	525.625	523.5	519.75	524.875	525	521	526.75	525.375	525.875	524.75	521.625	522.75
B07	629.25	636.75	634.875	632.75	634.75	633.5	634.625	633.75	632.875	631.875	628.5	627.5	632.25	633	632.875	635.375	632.25	635.125	635.25	635.625	628.125	640.25	634.5	634.875	632.625	634.875	627.375	637.5	640	635.125	628.25	634
B08	0	0	0	0	0	0	0	0	0	0	0	0	0	0	0	0	0	0	0	0	0	0	0	0	0	0	0	0	0	0	0	0
B09	0	0	0	0	0	0	0	0	0	0	0	0	0	0	0	0	0	0	0	0	0	0	0	0	0	0	0	0	0	0	0	0
B10	0	0	0	0	0	0	0	0	0	0	0	0	0	0	0	0	0	0	0	0	0	0	0	0	0	0	0	0	0	0	0	0
B11	589.5	585.375	593.5	598.125	590.5	592.375	587.75	592.875	590.625	590.375	589.875	592.125	593.5	592.25	593.5	590.5	593.25	594.875	593.625	591.25	585.875	591.5	599.375	590	591.75	593.25	590.625	594.125	594	593.125	595.875	595.375
B12	660.875	668.75	663.75	660.875	667.5	668.125	668.875	664	663.375	659.375	668	668.75	660	664.125	660.625	659.25	664.125	665	668.75	665.25	666	665.25	659.875	657.625	661.75	660.75	667	670.875	667.625	663.375	668.25	665.375
B13	0	0	0	0	0	0	0	0	0	0	0	0	0	0	0	0	0	0	0	0	0	0	0	0	0	0	0	0	0	0	0	0
B14	616.25	619.875	613.875	616.125	616	616.375	617.5	617.5	618.25	616.75	615.75	622.625	619.375	617.375	618.25	618.125	621.875	620.5	623.875	622.25	622	618.625	625.75	622.25	616.75	624.125	626.25	621.625	618.125	619.125	623.375	626.125
B15	653.125	647.25	648	651.625	646.875	654.875	655	647.5	656.25	652.5	652.125	652	645.5	651.75	651.875	646.25	652.75	650.125	650	647.75	650.125	649.5	652.5	654.125	649.625	647.75	647.5	653.625	656	654.375	651.375	652.5
B16	0	0	0	0	0	0	0	0	0	0	0	0	0	0	0	0	0	0	0	0	0	0	0	0	0	0	0	0	0	0	0	0
B17	0	0	0	0	0	0	0	0	0	0	0	0	0	0	0	0	0	0	0	0	0	0	0	0	0	0	0	0	0	0	0	0
B18	0	0	0	0	0	0	0	0	0	0	0	0	0	0	0	0	0	0	0	0	0	0	0	0	0	0	0	0	0	0	0	0
B19	602	606.25	604.75	612.5	604.25	606.5	609.375	611.875	606.625	606.625	606.5	601.875	605.75	603.625	608	606.875	605.375	608.25	601	615	604.25	607.125	605.375	603.5	607.875	603.5	600.75	608.25	607.875	600.5	606.875	605.75
B20	663.875	662.25	662.875	662.5	661.25	664.75	668.75	670	668.375	668.625	663.75	662.875	664.375	667.875	667.125	662.625	667.5	662.375	663.25	665.75	660.375	657.5	666.875	665.25	668.75	661.625	662.75	666.125	669	662.375	664.625	668.5
B21	0	0	0	0	0	0	0	0	0	0	0	0	0	0	0	0	0	0	0	0	0	0	0	0	0	0	0	0	0	0	0	0
B22	0	0	0	0	0	0	0	0	0	0	0	0	0	0	0	0	0	0	0	0	0	0	0	0	0	0	0	0	0	0	0	0
B23	685.5	683.75	692.25	692.375	688.75	687.25	688.625	692	684.125	690.375	694.875	692.25	686.375	692.5	687.75	684.625	682.125	685	688.875	685.25	679.875	694.125	693.125	687	686.5	691.625	686	683.625	694.625	683.5	688.125	688.25
B24	0	0	0	0	0	0	0	0	0	0	0	0	0	0	0	0	0	0	0	0	0	0	0	0	0	0	0	0	0	0	0	0
C01	668	667.75	665.875	666.375	668.875	661.375	670.625	664	675.25	668.25	666.75	670.375	663.375	676.75	667.5	667.625	664.75	661.25	664.5	663.375	666	665	664.75	672	662	666.875	669.25	666.875	665.375	664.5	667	664.25
C02	628.375	626.75	627.125	634.25	631.125	628	625.625	635.875	633.625	632	623	635.5	633	630	633.25	628.625	633.875	637.5	631.75	631.625	633.5	630.25	639.75	628.125	633.25	635.25	635	631.25	635	625.875	633.75	629.625
C03	625.125	627	629.875	625.75	625	628.5	623.375	627	631.25	621.25	626.25	627.125	625.5	628.625	624.125	627.625	631.125	630.125	625.375	623.75	625.125	624.625	628.75	618.625	629.125	630.375	629.5	622.5	622.375	627.625	628.625	624.625
C04	643.25	641	646.125	643.625	642.625	641.25	646.5	644.375	645.375	645.625	645.75	641.25	638.25	646.125	644.75	644.375	643.375	648.125	647.5	648.875	643	646.625	640.25	646.75	651.375	645.5	646	641.875	645.5	644	646.5	645.875
C05	0	0	0	0	0	0	0	0	0	0	0	0	0	0	0	0	0	0	0	0	0	0	0	0	0	0	0	0	0	0	0	0
C06	0	0	0	0	0	0	0	0	0	0	0	0	0	0	0	0	0	0	0	0	0	0	0	0	0	0	0	0	0	0	0	0
C07	644.125	647.75	644.875	647	642	652.875	655.25	641.75	641.5	637.25	648.75	655.375	651.125	642.875	646.875	647.75	646.375	645.5	651.875	640.25	647.75	645.25	652.5	647.25	649.375	645.625	649	642.375	646.625	645.25	651	647.875
C08	841.25	839.625	845.625	836.25	838.5	841.5	833.25	836	834.875	846	837.375	844.25	832.75	836.75	844.625	848.375	843.25	841.625	842.25	840.625	835.375	841	841.25	840.625	833.875	839.375	837.875	834.375	842	836.875	838.125	841.75
C09	653.875	639.875	645.375	648	648.375	647.125	649.125	650.5	652.625	645.75	647.375	649.125	646.375	653.25	649.25	648.5	652.375	644.625	650.875	643.5	644.875	644.75	642.5	653	650.125	646.375	648.375	650.5	650.625	656.375	651.375	649
C10	524.75	528.375	527.5	527	530.125	533.875	525.375	526	520.75	528.125	528.375	525.125	524.875	524.375	526.375	522.5	530.125	527.5	525.25	524.5	523	527.25	530.375	532.5	523	526.125	528.625	526.25	523.5	524.25	522.75	529.75
C11	629.125	627.125	632.75	627.5	620.5	625.625	624.125	629.125	630.75	623.5	630.25	622.375	630.375	623	624.625	627.125	628.125	624.5	630	626.875	625	629.875	624.375	626.625	627.625	621.75	629.75	631.875	631	620.125	624.25	631.25
C12	639.125	642.625	638	644.875	645.875	636.25	643.375	643.375	639.125	639.5	638.75	645.5	641.875	648.375	649	644.75	642.125	650.625	640.75	645.625	641.375	635.875	639.375	646.75	642.625	645.125	645.5	643.625	643.75	645.625	643	634
C13	657.5	663.5	652	655.25	650.875	663.125	655.375	657.875	662.375	658.625	655.125	663	654.875	658	655.875	657.125	657.5	655	660.375	660.25	657.5	657.5	656.875	662.5	657.625	655.625	654.625	655.625	653.625	660.875	655	657.625
C14	692.625	697.25	694	696.125	688.5	697	698.375	695.75	692.25	692	695.375	687.375	693	692.75	687.875	688	689.875	691.625	690	700.75	694.625	691.125	690.625	696.875	692.5	699.125	695.25	691.125	699.5	695.25	701.75	694.25
C15	666.5	666.375	669.25	670.125	669.25	672.125	667.125	670.5	668	670	671.75	668.375	673.25	661.625	665.75	672.25	668.125	669.375	674.875	675.125	669.75	664.75	668.25	666.75	668.25	671.5	674.75	668.25	667.875	669.75	671.625	662.375
C16	655.75	658.5	660.625	651.625	660.875	659.75	658.75	661.5	660	661.125	657.125	655.375	656.125	657	658	661.125	664.875	658.75	658.875	657.375	656.625	660.875	660.625	660.5	662.375	656.625	655.875	662.5	660.875	660.125	656.375	659.375
C17	665.375	662.125	667.75	665.375	665.125	664.125	661.25	656.875	663.375	664.375	665.125	666.875	669	657.25	659.875	666.375	668.75	666	662.125	664	664.625	669.75	663	665	669.125	666.125	666.5	666.625	665.875	660.875	662.625	662.125
C18	678.75	678.5	671.75	675.875	679.875	670.875	671.875	669.875	674.625	677.5	679.5	678.25	679.625	677.75	682.375	688	679.875	677.875	678.5	679.875	673.375	670.75	677.25	670.875	677.625	681.125	681.375	676.75	672.875	672.75	679.875	677.25
C19	0	0	0	0	0	0	0	0	0	0	0	0	0	0	0	0	0	0	0	0	0	0	0	0	0	0	0	0	0	0	0	0
C20	683.625	685.875	681.25	680	679.125	675.875	687.375	683.625	679.75	684	678.75	679.125	679.125	684.5	683.25	682.5	677.75	681.875	685.875	685.625	675.125	680.25	676.375	678.875	683.625	683.875	676.875	675.75	674.5	680.75	679.625	679.875
C21	685.375	698.875	696.5	694.375	702.5	693.125	700.5	701.25	700.5	694.375	695.25	695.375	697.375	694.375	690.25	698.125	703.625	694.25	696.875	695.75	690.25	703.875	701.75	693.5	696.125	690.375	699	700	696.875	696.125	695.75	701.5
C22	684.5	685.25	685.375	687.75	686.625	685.375	686.375	689.375	690.375	693.875	690.5	689.75	695.875	689.625	683.625	691.75	685.125	690.625	691.25	688.25	688.75	687.375	692.25	694.25	690.625	686.75	691	690.75	688.375	692.875	689.125	687.75
C23	701.375	708.25	701.75	702.125	698.625	700.375	703.5	702.875	699.875	705.75	696.125	704.25	698.625	701.75	699.375	707	701	698.875	704.25	707.375	702	706	709.125	703	701.625	703.125	704.125	694.625	699.875	699	706.75	701.25
C24	685.75	691.75	688.5	690	681.125	689.75	689.25	685.625	689	692.25	687.75	698.75	692.375	690.75	686.25	690.125	685.25	688.125	693.125	688	688.875	686.875	689.625	688.375	691.875	689.125	691.75	692.5	693.125	691.125	689.5	687.5
D01	651.125	647.875	648.5	649.5	650.875	651.5	650.25	650.5	649.5	650.375	649.625	654.625	648.125	649.25	645.25	642	643	649.5	651.375	650.75	654.375	651.5	647.625	650.375	647.25	651.375	651.375	653	654.25	656	650.875	656.25
D02	617.5	610.125	612.625	609.25	607.875	608	616.25	618.375	610.75	615.625	612.5	616.125	607.375	614.875	603	614.625	616.5	614	613.25	612.625	612	615.5	612.625	614.25	611.375	621.75	625	610.875	615.875	619.375	616	612.125
D03	0	0	0	0	0	0	0	0	0	0	0	0	0	0	0	0	0	0	0	0	0	0	0	0	0	0	0	0	0	0	0	0
D04	638.875	637.5	634.125	634.75	635.125	629.75	637.75	636.625	632.125	639.125	631.875	629.125	634.875	639.25	630	631.5	635.875	635.25	632.75	639.875	632.5	634	634.375	635.375	634.125	634.5	630.25	632.875	630.375	634	632	635.75
D05	0	0	0	0	0	0	0	0	0	0	0	0	0	0	0	0	0	0	0	0	0	0	0	0	0	0	0	0	0	0	0	0
D06	637.75	631	638.25	637	633.625	634.75	635.125	633.75	630	639.625	629.125	632	638.625	634.125	633.625	643	635.25	633.75	636.625	641.125	634.5	632.25	632.5	633.375	635.375	639	640.5	631.25	641.75	642.375	642.5	633.875
D07	552	556.75	555	561.5	561.125	553.125	554.75	558	549.375	554	558.5	556	558.625	559.125	558	558.25	556.75	559.625	561.125	559.5	552.75	561.75	557.5	557.625	558.5	558.625	554.5	557.125	555.25	553.125	559	559.5
D08	0	0	0	0	0	0	0	0	0	0	0	0	0	0	0	0	0	0	0	0	0	0	0	0	0	0	0	0	0	0	0	0
D09	0	0	0	0	0	0	0	0	0	0	0	0	0	0	0	0	0	0	0	0	0	0	0	0	0	0	0	0	0	0	0	0
D10	0	0	0	0	0	0	0	0	0	0	0	0	0	0	0	0	0	0	0	0	0	0	0	0	0	0	0	0	0	0	0	0
D11	0	0	0	0	0	0	0	0	0	0	0	0	0	0	0	0	0	0	0	0	0	0	0	0	0	0	0	0	0	0	0	0
D12	591.625	590.75	594.125	596.625	599.625	593.625	592.75	591.125	592.375	600.375	595.375	594.25	596.625	592.375	593.625	591	598	592.375	593.5	596.875	592.25	590.5	593.25	593	595	588	590.125	595.375	590	592.75	592.25	588.5
D13	583.375	582.125	586	588.125	585.75	582.875	584.75	584.5	588.125	586	583.75	582	585.375	584.5	586.5	597.25	587.125	583.625	580.5	576.375	590.625	587.625	587.25	588.125	582.125	585.375	586.5	589.25	583	584.875	586.375	587.375
D14	659.75	661.125	662.125	665.375	665.5	659.625	663.125	662.625	667.375	663	668.75	656.125	660	662.375	658.375	662.625	667.5	658.5	664.75	661.25	665.375	662.75	662.875	661	666.125	664.5	656.875	661.375	665	668.625	659	662.5
D15	0	0	0	0	0	0	0	0	0	0	0	0	0	0	0	0	0	0	0	0	0	0	0	0	0	0	0	0	0	0	0	0
D16	652.375	654.625	649	651.75	651.5	656.375	647.375	655.5	653.125	659.625	650.125	653.25	655.5	647	662.5	657.75	655.25	659	657	656.375	654.75	657.875	653.5	652.5	650.25	656.75	654.125	656.125	657.625	650.875	651.75	655.875
D17	686	683	688.5	683.125	689.75	686.75	689	686.5	693	683.625	684.375	684.875	683.5	691.75	692.375	681.375	681.875	685.125	687.25	687.25	683	683.625	689.125	686.375	686.75	683.875	684	683.75	680.5	690.5	687.5	681.5
D18	0	0	0	0	0	0	0	0	0	0	0	0	0	0	0	0	0	0	0	0	0	0	0	0	0	0	0	0	0	0	0	0
D19	0	0	0	0	0	0	0	0	0	0	0	0	0	0	0	0	0	0	0	0	0	0	0	0	0	0	0	0	0	0	0	0
D20	666.375	660.375	663.625	663.375	668.5	661.5	658.375	662.75	669.625	668.75	664.375	665.875	667.5	664.5	663.5	659.125	662.5	666.375	669.25	667.375	666.5	664.125	663.25	663.5	658.875	662.375	665.875	666.5	669.125	674.5	663.5	662.125
D21	694	697.75	689.625	691.875	692.625	688	690.5	689.375	683.875	683.875	691.625	692.5	686.5	697.125	686.625	688.375	686.875	689.125	689.375	690.5	689.125	695	687.75	687.125	687.5	685.125	694.125	693.125	701	692.375	690.375	690.5
D22	695.875	701.125	693.75	694.375	687	695.125	692.5	696.75	703.125	700.375	693.75	694.375	694.5	692.125	697.125	691.25	703.5	754.25	599	499.375	530.875	555.375	554.625	554.625	570.25	568	559.25	577	725.625	712.375	703.25	692.375
D23	0	0	0	0	0	0	0	0	0	0	0	0	0	0	0	0	0	0	0	0	0	0	0	0	0	0	0	0	0	0	0	0
D24	0	0	0	0	0	0	0	0	0	0	0	0	0	0	0	0	0	0	0	0	0	0	0	0	0	0	0	0	0	0	0	0
E01	0	0	0	0	0	0	0	0	0	0	0	0	0	0	0	0	0	0	0	0	0	0	0	0	0	0	0	0	0	0	0	0
E02	650.125	647.5	647.25	652.375	652.625	652	643.375	650.25	650.625	643.125	646.875	645.75	642.625	653	653.875	639.25	649.375	642.625	645.25	645.75	648.125	650.875	653.875	644.875	649.625	649.125	648.625	650.125	647.75	651.125	652.375	638.125
E03	655.75	660.375	667.75	666.625	661.625	664.125	661.25	659.875	664	662.125	661.25	663.625	656.5	663.125	661.75	661	662	660.625	658.5	657.375	668	661.25	668	658.625	662.125	667.25	658.875	662	664.375	664.5	655.5	659.625
E04	653.375	660	649.875	658.125	653.5	656.25	656.375	656	653.75	652.875	655.25	653	655.25	663.75	662.125	647.75	658	651.25	656	657.625	654.625	652	654.125	648.875	659.25	655.125	660.375	655.5	646.25	659	655.75	653.125
E05	621.625	629.25	622.125	616.375	621.625	618.875	629.875	619.5	618.375	619.625	621.75	622.125	631.125	625.75	623	626.75	622.875	622.25	624.375	624	632.375	625.25	619.375	618.5	623.5	630.25	622.25	626.25	621.25	619.75	621.75	620.375
E06	640	650.5	649.25	650.75	645.375	645.875	643.625	644.5	649.75	642.375	644.625	646.375	646.375	642.75	647	635.125	645.625	648.125	639.625	640.25	644.875	644.75	649.125	641.75	650.875	643.375	646.875	647	647	643.5	644.125	647
E07	0	0	0	0	0	0	0	0	0	0	0	0	0	0	0	0	0	0	0	0	0	0	0	0	0	0	0	0	0	0	0	0
E08	654.875	651.625	656.25	649.25	648.625	648.5	650	651.875	648.875	648.625	649.25	648.125	658.625	649	649.75	650	655.5	648.375	651.875	652	647	648.875	647.75	649.5	651.625	649.5	655.875	656	652.375	649	652.875	656.75
E09	631.75	636.375	640.25	637.125	632.125	641	644.625	638.875	638.5	636.875	637.5	643.5	637	640.5	640.875	647.25	637	636	642.125	631	636.75	636.25	639.125	639.375	645.5	647.25	647.25	632.125	636.125	634.875	639.875	640.125
E10	592.375	600.125	594.875	592.25	595.25	592.75	594.875	588.125	596.625	595.5	595.375	601.25	594.75	596	593.375	599.125	595	592.75	595.25	596.625	598.25	592.75	596.625	599.625	597.125	589.625	595.5	594.375	591.125	595.125	595.625	594.875
E11	0	0	0	0	0	0	0	0	0	0	0	0	0	0	0	0	0	0	0	0	0	0	0	0	0	0	0	0	0	0	0	0
E12	0	0	0	0	0	0	0	0	0	0	0	0	0	0	0	0	0	0	0	0	0	0	0	0	0	0	0	0	0	0	0	0
E13	662.5	667.375	674.875	661.375	661.5	663.5	670.75	658.5	664.75	661.625	661.875	660.125	660.875	660.125	660	668.875	661.625	666.625	670	661.25	662.375	664.875	662	662.875	662.875	667.75	663.25	667.5	672.375	670.125	666.625	662.5
E14	637.875	640.625	638.125	643.5	644.625	636	640.5	637.25	631.125	643.5	638.5	639.5	636.25	639.625	641.25	639	645.625	641.375	641.625	637.125	646.375	643.875	634.25	638.875	643.25	650.125	639.625	639.875	640.625	641	633.25	645.875
E15	553.625	557.125	557.875	558.5	556.75	558.75	559	558	558	565.625	559.625	559.375	563.125	564	565.25	556.625	553.25	556.375	557.875	552.125	557.25	558.875	557.125	558.875	561	558.375	557.75	555.375	555.5	559.125	562.625	558
E16	669.875	674.25	673.875	680.375	672.625	676.5	672.125	676.625	671.25	674.625	678.125	678.5	676.375	681.375	677.5	682.75	681.375	676.875	667	670.375	676.375	679.25	674.75	675.5	674.875	676.875	674.125	672	674.375	674.625	675.75	676.125
E17	0	0	0	0	0	0	0	0	0	0	0	0	0	0	0	0	0	0	0	0	0	0	0	0	0	0	0	0	0	0	0	0
E18	686.625	688.125	679.375	681.875	687.875	680.25	682.375	683.75	689.375	679.75	688.25	685.125	682.5	678.5	686.625	683.5	690	688.125	693.25	686	691.375	686.5	687	685.25	690.625	685.5	688.375	686.125	685.5	687.375	686.75	690.25
E19	683.25	681	683.125	680.625	683	692.5	682.5	683.875	684.75	685.75	687.875	691.375	679.5	685.5	682.125	683.375	688.75	682.125	686.75	687.5	682.5	682	686.5	691.75	688	683	676.5	676.75	681.875	690	688	683.375
E20	675.125	677.25	682.5	679	674.625	685.125	681.5	670.125	676.75	675.25	674.5	668.125	673.875	673	680.125	675.75	680.375	679.125	683	671.375	683.5	676.5	674.5	682.25	678	677.625	673.25	682.625	684.25	676.75	673.625	678.75
E21	615.375	616.625	612.75	612.875	619.875	621.875	617.25	612.625	623	616.75	617.25	620.375	618.125	617.625	618.625	611.875	614.125	617.875	615.375	613.625	613.75	618.75	620.25	615.625	613.25	613	623.375	614.375	621.75	615.375	619.75	615
E22	0	0	0	0	0	0	0	0	0	0	0	0	0	0	0	0	0	0	0	0	0	0	0	0	0	0	0	0	0	0	0	0
E23	0	0	0	0	0	0	0	0	0	0	0	0	0	0	0	0	0	0	0	0	0	0	0	0	0	0	0	0	0	0	0	0
E24	679.5	686.375	691.25	683.375	686.25	689.625	681	685.375	687.75	690	691.25	687.875	691.625	683.875	693.25	683.5	688.625	685.5	689.75	690.5	692	689.375	687.125	684.5	691.25	689.5	682.25	683	689.875	685.625	682.75	687.875
F01	0	0	0	0	0	0	0	0	0	0	0	0	0	0	0	0	0	0	0	0	0	0	0	0	0	0	0	0	0	0	0	0
F02	0	0	0	0	0	0	0	0	0	0	0	0	0	0	0	0	0	0	0	0	0	0	0	0	0	0	0	0	0	0	0	0
F03	658.125	657.5	651.25	651.625	654.375	648.625	655.625	657.625	660.25	651.25	651.375	648.125	653.25	650	654.875	651.5	652	653.5	652.875	656.5	652.5	654.375	652.375	655.5	649.375	655.25	658.875	655.5	651	654.25	655.25	652.625
F04	575.25	572.125	576.625	572.625	571.75	573.125	575	574.875	576.25	575.375	568.125	573.25	577.875	577.125	573.5	578	577.875	576.875	577.125	568.625	579.125	575	576.375	578.5	579.375	580.875	577.625	573.25	568.875	573.75	570.375	575.5
F05	663.375	666.75	673.875	669.25	670.25	668.375	674.5	669.125	673.125	673	674.375	667.25	665	668.375	679	672	669.25	673.875	670.375	663.25	666.625	677.875	673.5	675.25	671.25	675.625	677.5	667	672.875	672	679.125	674.875
F06	0	0	0	0	0	0	0	0	0	0	0	0	0	0	0	0	0	0	0	0	0	0	0	0	0	0	0	0	0	0	0	0
F07	669.125	666.25	660.375	667.75	669.125	661.625	666.5	665.25	671.875	663	663.75	662.125	666.375	675.625	672.75	672.375	662	669.375	664.5	665.75	666.75	665.25	672.125	672.875	672.75	671.875	661.875	669.625	672.625	669.75	668.25	667.375
F08	655.75	644.5	649.25	653.5	654	655.375	650.75	653.375	656.25	652.125	656.75	654.375	654.375	653.875	655.375	654.5	653.125	654.875	647.5	646.375	655.625	652.75	652.25	652.625	657.375	655.375	654.75	656	654.25	651.125	652.5	658.5
F09	0	0	0	0	0	0	0	0	0	0	0	0	0	0	0	0	0	0	0	0	0	0	0	0	0	0	0	0	0	0	0	0
F10	671.875	671.375	665.625	666.5	668.75	666.375	666.625	669.5	672	671.5	675.125	674.75	673.5	672.75	668.75	671.5	674.25	673.5	673.375	670.375	678.25	667.875	670.625	672.75	662.875	669.375	673.875	673.875	669.375	673.5	678	671.375
F11	673	675.25	669.875	676.875	672.625	667.375	668.625	676.5	672	677.625	674.375	676	674.625	674.625	673	673.125	676.875	672.75	673.375	667.25	671.25	671	668.5	669.625	672.25	680.5	680.25	675.5	672.625	676	669.875	672.625
F12	649	657.875	651.875	645.375	645.375	652.875	649.875	650	654.375	651	647.125	655.625	653.25	650.25	649.75	648.375	648.875	655.375	651.75	655.25	652.25	655.75	648.5	651.875	649.25	652	649.25	643.25	654.625	654.125	645	656.75
F13	0	0	0	0	0	0	0	0	0	0	0	0	0	0	0	0	0	0	0	0	0	0	0	0	0	0	0	0	0	0	0	0
F14	673	673.5	668.5	665	666.75	668.875	668.375	666.625	664.875	669.125	664.75	669.75	676	669	669.125	676.625	670	671.875	670.625	665.625	671.625	668.125	672.125	676	670.375	663.75	666.75	664.5	669.875	665.125	672.625	673.5
F15	0	0	0	0	0	0	0	0	0	0	0	0	0	0	0	0	0	0	0	0	0	0	0	0	0	0	0	0	0	0	0	0
F16	688.875	687.625	689.25	692.375	688.375	687	683.5	694.25	694.25	690.25	691.125	686.875	694.875	684.5	693.75	688.125	696.25	692.125	687.75	690.625	687.875	690	692.5	687.125	685.875	687	701.875	688.25	691.625	692.75	690.5	688.875
F17	0	0	0	0	0	0	0	0	0	0	0	0	0	0	0	0	0	0	0	0	0	0	0	0	0	0	0	0	0	0	0	0
F18	705.5	700.375	704.375	705.125	701.75	712.125	700.875	699.25	698	702.875	705.75	705.25	703.625	707.25	710.625	708.75	705.5	704.375	700.5	698.125	702.875	704	701.375	713.375	705.75	701.5	702.75	703.625	698.25	702.625	703.625	703.5
F19	0	0	0	0	0	0	0	0	0	0	0	0	0	0	0	0	0	0	0	0	0	0	0	0	0	0	0	0	0	0	0	0
F20	668.375	672.375	673.75	665.5	671.5	675.125	669.5	670.875	675.125	672.25	674.25	676.5	675.25	672	672.875	678.125	681	671	675.125	676	673.75	678	675	677.25	674	672.375	674	673.625	678.375	676.25	672.25	670
F21	699.375	698.5	698.875	703.25	696.625	706.5	701.125	706.875	705.375	702.625	701.625	701.125	696.375	700.875	708.375	703	702.25	697.625	694.75	700.5	708.5	705	707.125	697.375	701.125	702.625	705	693.125	699.25	697.25	702.75	703.5
F22	705.25	702	703.375	696.5	696.75	703.25	702	703.625	710.75	698.875	700.125	703.875	695.125	698.625	700.75	706.375	704.5	697.25	700	707	700.75	703.625	698.375	698.25	698.125	697.625	706.125	693.75	698.625	699.875	694.625	693.625
F23	0	0	0	0	0	0	0	0	0	0	0	0	0	0	0	0	0	0	0	0	0	0	0	0	0	0	0	0	0	0	0	0
F24	692.5	696.875	686.625	682.875	688.375	685.125	685.875	689.875	692.125	688.375	689.25	685.25	687.625	688	690	688.375	691.25	692.5	686.75	684.25	690.75	687.5	686	685.5	684.75	683.5	692.75	677.75	694.75	688.25	686.5	689.875
G01	657.125	664.5	662.125	659.375	658.25	658	657.5	659.625	659	657.375	664.625	656.625	655.625	656.25	660.375	658.625	660.375	659.5	665.5	661.875	657.5	656.625	661.125	660.375	660.625	660.75	657.75	664.125	659.625	662.25	656.875	662
G02	663.625	656	663.5	656.5	662	670.375	662.625	658	655.125	659.625	659.75	666.375	667.875	658.25	657.5	659.75	656.75	659.625	662.125	656.625	655.125	660.125	653.875	658.75	662.375	664.75	662.25	666.75	661.25	662.375	665.75	662.625
G03	626.25	630.5	625.25	632.375	632	634.5	635.5	628.75	627.125	626.25	635.25	628.625	636.125	626.75	622.5	631.75	635.625	632.75	630.75	634	629.375	632.75	632.25	628.75	635.125	635.75	637.625	638.125	629.125	630.5	627.75	625.875
G04	636	634.25	636.25	637.875	635.625	631.125	633.875	640.75	635.75	635.625	638	633.5	638.875	637.75	637.875	644.125	637.625	633.375	634.5	631.25	638.25	639.375	638.25	635	646.125	635.875	644.75	644	637.625	635.125	638.125	638.375
G05	660.625	667	664.5	662.25	663.75	669.375	668.25	668.75	662.25	666.75	666.125	662.375	662.5	663.125	663.875	666.625	666.125	663.375	667.5	667.625	668.5	665.125	662.625	668	674.75	668.875	665.25	665	669.875	671.75	679	664.125
G06	630.375	635.375	630.5	640	630	630.375	629.625	631.875	635.875	627.25	632	633.25	631.5	630.75	632.375	629.75	633.375	634.625	630.125	631	631.125	632.625	622.375	630.25	629.5	632.625	633	632.625	630.375	625	632.125	628
G07	664.625	676.625	668	668.375	669.875	673	664.25	668.5	664	669.75	671.5	668.625	664.75	675.5	665.375	672	669.25	664.75	677.125	674.875	663.75	665.125	669.125	677.25	668.75	673.625	668	664.75	665.375	674.75	672.75	668.125
G08	0	0	0	0	0	0	0	0	0	0	0	0	0	0	0	0	0	0	0	0	0	0	0	0	0	0	0	0	0	0	0	0
G09	650.375	641.25	648.875	646.125	638.375	643	643.875	642	640.75	644.5	644.125	642	649.5	642	643.75	648	643.125	642.375	649.25	649.875	643.75	642.625	643.625	647	645.5	645.375	647.5	641.375	646.25	650.75	643.125	645.125
G10	652.625	649.125	646.75	643.375	647.25	647.625	648.75	648.75	646.125	651.375	657.375	646.875	648.375	645.875	658.5	645.5	646.625	646.75	646.75	650.5	646.375	650.75	655	652	652.875	645.375	646.875	646.75	646.375	650.875	645.875	649.875
G11	682.625	676.625	682.875	684.75	686.25	682.75	686	688	690.25	678.625	687.375	684.875	689.5	684.25	682.875	685.625	680.625	685.375	683.5	677.75	681.125	685.375	681.125	687.375	686.375	686.375	685.125	677.375	676.5	683.25	678.25	680.625
G12	0	0	0	0	0	0	0	0	0	0	0	0	0	0	0	0	0	0	0	0	0	0	0	0	0	0	0	0	0	0	0	0
G13	620	629.375	620.125	628.5	623.125	621.125	623.5	633	626.125	629	626.625	623.125	624.125	622	624.625	626.5	625.5	626.125	624.5	628.375	626.375	618.5	623.75	625.625	623.375	621	624.75	621.625	625	624.25	622.75	627
G14	687.875	690.5	690.5	686.875	691.75	693.25	691.875	693.75	693	686.875	690.125	688.5	682.875	687.25	684.75	691	689.875	689.125	691.375	690.75	689	691.625	690	686.875	689.875	688.625	693.75	689.875	687.875	695.875	684	692
G15	0	0	0	0	0	0	0	0	0	0	0	0	0	0	0	0	0	0	0	0	0	0	0	0	0	0	0	0	0	0	0	0
G16	689.5	689.625	691	684.875	689.875	690.875	686.75	691.125	688.25	689.25	686.625	685	687.125	693	691.875	688	693.375	688.25	694	692.5	690.5	689.25	692.375	693	693.5	693.625	690.375	690.875	690.625	695.375	687.875	694.5
G17	702.75	698.5	704.5	702.5	698.75	702.5	697	698.75	702.625	702.625	704.375	695.25	705.5	700.375	703.25	703	704.75	704.375	708.25	711.25	705.125	706.25	694.625	701.625	697.5	707.25	701.25	702.375	704.5	705.5	698.125	705.625
G18	0	0	0	0	0	0	0	0	0	0	0	0	0	0	0	0	0	0	0	0	0	0	0	0	0	0	0	0	0	0	0	0
G19	691.5	693.875	688.875	685.75	694.875	697.5	689.125	691.75	696	699.75	698.125	694	695.875	689.25	690.875	692.75	693	695.5	698.125	701	692.875	692.875	694	694	694.875	692.5	698.5	692.5	699.125	692	697.375	696
G20	679.75	684.25	685.75	685.625	682.25	683	680	682.625	687.375	680.125	684.5	685.625	685.25	689	675.375	682.25	688.875	680	681.25	683.5	680.25	687.75	682.875	681	675.25	682.375	686.875	675.5	687.5	687.5	679.25	682.5
G21	0	0	0	0	0	0	0	0	0	0	0	0	0	0	0	0	0	0	0	0	0	0	0	0	0	0	0	0	0	0	0	0
G22	0	0	0	0	0	0	0	0	0	0	0	0	0	0	0	0	0	0	0	0	0	0	0	0	0	0	0	0	0	0	0	0
G23	699.875	706.25	703.125	701.25	699.875	702.25	694.875	700.375	695.75	703.25	704.75	703.625	703.5	704.5	706	705.375	694.375	699.25	705.625	702.25	707.75	703.75	697.5	700.625	701.75	700.375	700.75	706.875	707.875	705.625	703.25	706.125
G24	708.75	705.25	713.625	713.625	712.625	703.875	710.5	710	705.625	707.5	710.125	707.625	716.5	712.125	707.875	709.625	705.125	710.125	715.25	705.625	710.5	708.5	718.875	708.375	710.625	710.25	716.5	705.625	705.875	705	710.25	713.125
H01	0	0	0	0	0	0	0	0	0	0	0	0	0	0	0	0	0	0	0	0	0	0	0	0	0	0	0	0	0	0	0	0
H02	649.75	654.375	661.625	657.625	657.25	659.75	655.625	655.625	661	655.75	650.125	658.125	659.75	660.25	654.75	659.25	657.875	664.625	657.5	660.125	654.375	661.875	661.25	659.5	658	658.5	652.5	662	656.125	660.125	659.75	659
H03	641.25	644.125	641	648.125	640	644.5	641.625	639.75	642.375	638	640.875	643	639.5	641.625	638.25	647.625	642.5	641.125	645.625	648.25	640.875	643.375	640.75	642.875	644.75	639.25	639.125	646.25	646.5	638.75	643.5	646.625
H04	651.625	649.5	650.375	655	655.625	646.875	653.5	658	649.125	656.875	649	650	653.375	652.25	656.625	655.125	651.125	657.75	650	649.875	647.125	652.375	649.5	650.875	650.125	652.625	648.375	650	648.75	655.25	652.125	644.375
H05	619.75	619.75	621.875	622.875	614.625	623.875	623.625	620.5	629.125	618.25	623.75	627.75	624.75	626.75	626.625	622.875	624	627.25	626.5	624.125	633.125	622.5	623.125	620.5	624.25	631.5	627.125	629.25	629.125	624.125	629.375	629.125
H06	594.75	588.5	595	595.75	590.125	588.375	593.375	588.875	591	598.125	590.875	594.25	591.375	593.625	594.25	593.5	588.25	589	596	590	592.125	589.875	600.25	594.375	596.5	585.625	590.75	590	598.25	591.125	595	596
H07	661.25	655.25	660.75	660.25	658.5	658.125	654.875	657.375	657.875	657.75	659.5	658.25	659.125	664	659.75	659.375	655.75	653.5	659.625	663.75	653.625	657.5	656.625	661.75	656.375	667.375	666.625	656.125	660.25	663.25	665.5	665.375
H08	668.75	673.75	670	673.75	671.125	670.5	674.5	679.625	670.875	665.5	667.125	673.875	669.75	669.875	673.25	670.125	680.375	660.625	674.625	673	675.75	677.5	666.75	670.875	673	672.125	672.375	670	677.625	675.75	674.5	670.375
H09	657.5	655.75	651.75	654.75	648.25	653	658.5	656.375	658.875	659.375	654.5	658.125	659.875	658.25	657	654.375	656.5	660.125	661.375	651.75	656.5	663.25	655.125	654.625	656.375	654.25	657.125	659	652.375	660.875	654.5	656.5
H10	660.625	654.25	659	657	653.875	655.375	657.625	657.5	663.5	657	660.625	655.125	664.875	657.375	659.75	658.5	665.875	654	659	654.875	661	654.5	653	658.5	660.5	659.75	663.75	656.5	658.25	654.375	656.25	651.125
H11	0	0	0	0	0	0	0	0	0	0	0	0	0	0	0	0	0	0	0	0	0	0	0	0	0	0	0	0	0	0	0	0
H12	672.625	675	678.625	667.625	672.25	671.5	664.875	674.375	669.75	669.25	677.625	669.875	680.625	672.5	675.625	674.375	676.25	671.25	674.875	679.75	678.25	673.25	675.5	667.625	674	668.25	682.625	672.875	670.5	673.125	677.75	670.75
H13	665.375	671.5	661.375	668.25	668.125	663.25	668.125	673.5	670.875	665.5	666.625	667	669.375	664.125	659.5	667.875	675.25	665.75	667.25	669.375	667.375	660.125	666.25	669.125	662.75	669.375	672.25	662.25	664.75	664.125	666.625	667.625
H14	699.5	695.875	694.125	699.625	697.75	704.875	704.625	704.375	696.125	689.75	695.25	697.125	694.375	691.75	699.25	694.625	701.875	690.625	707.875	697.75	697.375	695.25	698.625	697.75	690.375	699.125	693.25	699.25	695.75	704	697.625	704.875
H15	0	0	0	0	0	0	0	0	0	0	0	0	0	0	0	0	0	0	0	0	0	0	0	0	0	0	0	0	0	0	0	0
H16	0	0	0	0	0	0	0	0	0	0	0	0	0	0	0	0	0	0	0	0	0	0	0	0	0	0	0	0	0	0	0	0
H17	0	0	0	0	0	0	0	0	0	0	0	0	0	0	0	0	0	0	0	0	0	0	0	0	0	0	0	0	0	0	0	0
H18	658.375	651.625	662.5	655.125	658.625	656.375	654.25	654.125	649	661.625	659.625	658	657.875	653.75	655.625	660.375	656	663.5	648.875	659.25	654.875	658.25	657	654.5	652.375	656.25	658.625	655.25	655.25	661.5	657.75	661.5
H19	0	0	0	0	0	0	0	0	0	0	0	0	0	0	0	0	0	0	0	0	0	0	0	0	0	0	0	0	0	0	0	0
H20	688.5	680.75	679.25	685.25	681.875	684.25	684.75	689.375	684	685.125	679.625	682.375	685.625	690	689	688.625	692.125	684.75	685.25	684.75	685.875	689	683.875	688.25	685	689.125	683.875	686.75	681.5	689.5	681.75	692.125
H21	0	0	0	0	0	0	0	0	0	0	0	0	0	0	0	0	0	0	0	0	0	0	0	0	0	0	0	0	0	0	0	0
H22	0	0	0	0	0	0	0	0	0	0	0	0	0	0	0	0	0	0	0	0	0	0	0	0	0	0	0	0	0	0	0	0
H23	735.875	741.25	739.25	738.75	741.75	748.625	739.25	742.25	744.125	740.25	736.75	742	746.125	740	739.5	737	741.25	738.75	737.5	744.75	732.375	744.625	739.125	744	742.625	740.75	737.5	738.625	743.375	744.5	742.875	739.875
H24	0	0	0	0	0	0	0	0	0	0	0	0	0	0	0	0	0	0	0	0	0	0	0	0	0	0	0	0	0	0	0	0
I01	0	0	0	0	0	0	0	0	0	0	0	0	0	0	0	0	0	0	0	0	0	0	0	0	0	0	0	0	0	0	0	0
I02	0	0	0	0	0	0	0	0	0	0	0	0	0	0	0	0	0	0	0	0	0	0	0	0	0	0	0	0	0	0	0	0
I03	607.25	603.125	604.75	607.5	604.625	611.25	610.875	611.5	603	606.75	605.5	606.875	608.75	610.75	607.875	614.375	603.375	606.375	609.375	604.875	607.75	607.75	611.625	607.75	608.875	609	609.5	605.125	606.625	605.5	610.375	609.875
I04	0	0	0	0	0	0	0	0	0	0	0	0	0	0	0	0	0	0	0	0	0	0	0	0	0	0	0	0	0	0	0	0
I05	607.25	611.25	612.875	618.25	607.5	615.25	611.875	609.625	611.5	612.75	611.875	607.875	617.5	610.625	615	617.125	614	608.25	616.875	606.125	614.75	614	615.5	609	615.75	604.5	618.625	612.875	607.125	610.75	617.375	607.875
I06	666.75	664.125	668.625	663	664.25	667.625	666.125	665.375	664	666.75	667.125	666.375	669.875	669.25	669.125	670.625	669.625	665	670.75	668.5	664.875	665.125	666.875	666.125	664.875	666.5	666.75	666.5	669.375	667.5	665	666.125
I07	0	0	0	0	0	0	0	0	0	0	0	0	0	0	0	0	0	0	0	0	0	0	0	0	0	0	0	0	0	0	0	0
I08	674.25	669	676.875	671	672.125	673.25	669.5	672.125	672.375	671.375	671.25	671.25	674	674.875	676.625	672.625	672	671.625	669.375	670.875	670.375	672.125	674.5	664.5	672.875	674.125	674.875	679	670.875	669.25	673.25	669.125
I09	676.125	677.75	670.375	682.25	681.375	686	681.25	677.25	671.5	678.25	685.625	683	672.75	679.5	680.875	680.125	682.125	680.5	677.125	682.25	677.625	681	682.125	682.25	676	686.75	680	678.625	682.375	679.125	680	678.25
I10	0	0	0	0	0	0	0	0	0	0	0	0	0	0	0	0	0	0	0	0	0	0	0	0	0	0	0	0	0	0	0	0
I11	0	0	0	0	0	0	0	0	0	0	0	0	0	0	0	0	0	0	0	0	0	0	0	0	0	0	0	0	0	0	0	0
I12	646.25	646.375	649.25	647	648.25	650.125	646.5	648.25	644.375	650	650.625	650.25	646.5	642.25	650.875	644.125	647.875	648.125	648.625	642.5	645.25	645.875	645.5	648.375	647.625	649.375	647.5	649.875	642.625	642.875	653.375	646
I13	647.25	644.5	645	650.375	657.625	653.875	647.375	649.375	651.5	639.625	642.25	646.75	649.25	649.875	651.5	656.375	652.75	645.25	651.125	656.625	650.5	653	646.25	653.875	651.25	655.375	648.75	651.875	652.625	658	651.75	652
I14	0	0	0	0	0	0	0	0	0	0	0	0	0	0	0	0	0	0	0	0	0	0	0	0	0	0	0	0	0	0	0	0
I15	670.75	665	667.5	666.5	666.75	657.125	668.5	664	659	660.125	665	663.25	662.25	657.875	656.75	662.75	660.75	653.875	661.875	656.5	655	660.25	658.625	657.125	657.375	661	658.25	663.125	657.5	661.875	660.125	660
I16	649.125	649.75	643	651.125	651.375	642.125	642.375	648.125	646.75	648.25	649.25	649.75	650	644.25	642.125	649.75	649.625	646.375	647.125	650.75	642.875	644.25	646.5	650.125	641.125	649.5	643.75	646.5	644.125	652.375	648.625	644.625
I17	0	0	0	0	0	0	0	0	0	0	0	0	0	0	0	0	0	0	0	0	0	0	0	0	0	0	0	0	0	0	0	0
I18	584.375	594.75	589.125	593.125	603.125	590.25	592.25	589.375	592.875	585.75	590.875	585.375	589.25	588.75	622.75	472	448.625	432	470.625	439.5	556.625	605.375	635.75	663.125	657.75	587.375	587.625	595.25	604.5	600.125	605	599.375
I19	711	711.5	706.625	715.5	717.25	717.25	715.5	713.375	712	713.25	712.75	719.125	707.375	715	713	717.75	710.5	711.5	712.875	712	719.375	716.5	707	719	713.25	721.5	713.75	710.875	713.75	708.125	714.375	715.375
I20	700	704.25	712.5	703	710.5	705.375	703	702.75	704.5	706.125	707.5	706.375	705.125	710.875	710.375	704.25	708.5	708	703	705.25	702	706.125	704.5	703.25	704.375	704.375	706.25	707.5	707.625	708.5	705.625	696.375
I21	0	0	0	0	0	0	0	0	0	0	0	0	0	0	0	0	0	0	0	0	0	0	0	0	0	0	0	0	0	0	0	0
I22	0	0	0	0	0	0	0	0	0	0	0	0	0	0	0	0	0	0	0	0	0	0	0	0	0	0	0	0	0	0	0	0
I23	0	0	0	0	0	0	0	0	0	0	0	0	0	0	0	0	0	0	0	0	0	0	0	0	0	0	0	0	0	0	0	0
I24	0	0	0	0	0	0	0	0	0	0	0	0	0	0	0	0	0	0	0	0	0	0	0	0	0	0	0	0	0	0	0	0
J01	674.875	671.375	681	683.625	679.625	680.375	689.625	684.75	683.625	683.125	678.5	679	686	684.75	680.625	677.75	681.375	683.5	680.5	682.25	678.75	684.125	684.75	681.875	680.5	687.5	682.875	685.5	683	675.125	683.5	672
J02	579.375	588.25	587.75	582.625	582.75	582.25	584.75	582.125	583.375	583	582.875	583	582.25	586.375	593.75	584.375	588.75	579.25	582.625	588.5	583.375	591.375	586.875	590.875	585.125	586.25	585.625	586.625	583	583.375	585.75	588.5
J03	0	0	0	0	0	0	0	0	0	0	0	0	0	0	0	0	0	0	0	0	0	0	0	0	0	0	0	0	0	0	0	0
J04	655.125	651.75	642.375	652.75	653.5	648.625	648.25	650.375	651.625	654.25	645.125	644.25	650.375	652	651.875	650.125	649.875	648.125	646.125	646.75	651.875	658	650.875	654.5	653.5	646.375	653	648.75	652.75	647.625	648.5	651.875
J05	677	680.375	681	682.625	678.875	679.25	676.875	681.5	676	677.875	678.625	682.25	676.25	680.75	681.875	684.75	676.5	678	682.25	679.25	677.25	678.375	679.5	680.875	679.25	683	677.375	681.875	677.125	676.125	677	679.5
J06	606.875	611.875	606	610	611.5	607.125	611.5	604	612.625	609.625	608	609	609.25	605.25	604.5	609.375	610.875	600.625	609	605.25	611.25	612.375	605.625	602.875	615	609.875	602.125	609.5	607.75	600.125	613.625	611.875
J07	0	0	0	0	0	0	0	0	0	0	0	0	0	0	0	0	0	0	0	0	0	0	0	0	0	0	0	0	0	0	0	0
J08	617.25	620.875	619.875	622.125	626.5	622.125	624.125	623.75	619.5	621.5	618.375	620.125	618.375	619.5	622	625.125	618.875	621.5	624.625	617.25	626.5	623	624.75	621.625	626	623.875	624	620.5	624.75	623.625	619.75	620.25
J09	666.125	677.875	676.25	680.125	671.625	678.25	679.375	666.875	677.875	675.125	676.625	677.75	672.75	675.875	685.625	681.75	676.25	671.125	670.25	676.25	673.75	678.375	667	676.375	679.75	674.25	679.625	681.375	677	680.125	673.375	669.875
J10	681.75	683.375	681.25	679.625	684.125	678.375	678.625	674.375	678.375	675	678.625	675.375	671.875	679.75	685.75	677.75	682.375	677.375	683	679.125	684.625	685.25	675.5	680.125	679.625	683.375	677.375	681.5	675.375	679.625	681.875	677.75
J11	636.375	633.625	635.5	635.875	633.625	640.5	640	637.125	635.75	635.875	640.875	636.5	633.375	637.625	639.875	633.375	637.375	628	632.5	634.625	637.25	631.75	626.25	641.25	634	638.375	635.5	634.375	642.875	642.375	636.375	633
J12	0	0	0	0	0	0	0	0	0	0	0	0	0	0	0	0	0	0	0	0	0	0	0	0	0	0	0	0	0	0	0	0
J13	0	0	0	0	0	0	0	0	0	0	0	0	0	0	0	0	0	0	0	0	0	0	0	0	0	0	0	0	0	0	0	0
J14	0	0	0	0	0	0	0	0	0	0	0	0	0	0	0	0	0	0	0	0	0	0	0	0	0	0	0	0	0	0	0	0
J15	693.5	695.25	693.375	700.25	694	693.125	697.75	696.125	692	695.5	694.625	692.75	697.125	699.5	701.125	689.625	696.25	693.875	694.25	695.625	694.375	695.875	694.5	694	697.25	697.875	695.375	697.5	694.75	696.625	695.75	703
J16	711.875	711	710.375	706.625	711.875	713.75	707.125	708.75	712.625	708.625	708	712	712.125	707.75	709.125	706.375	710	708.25	708.125	709.875	702.5	706.25	713.625	712.5	704.875	714.625	711.25	709.375	703.625	712.75	712.375	707.25
J17	718.125	708.625	714.625	705.5	707.75	714.125	704.625	708.25	708.875	707.25	715	709.625	709.375	709.75	717.125	710.5	706.625	707.5	713.75	711.125	714.875	719.75	718	720.375	708.375	713.75	709.25	712	715.25	717.25	716.25	718
J18	0	0	0	0	0	0	0	0	0	0	0	0	0	0	0	0	0	0	0	0	0	0	0	0	0	0	0	0	0	0	0	0
J19	664.375	669.125	663	662.75	656.375	661.625	661.5	662.25	667.25	658.375	666.75	661.125	657.625	663.875	667.625	664.125	657.875	671	664.75	662.25	666.125	665.375	665.875	659.625	662	664.875	659.875	667.875	663.5	661.125	667	670.75
J20	713.375	711	708	712.25	717.25	706.25	712.125	715.875	712.375	714.375	712.25	714.25	710.875	710.75	712.375	707.375	707.625	712.25	716.25	718	716.375	711.875	712.25	715.125	713.125	715.5	717.375	712.25	714.75	713.375	707.5	717.625
J21	734	735.125	735.125	732.625	741.125	726.75	731.625	731.625	739.25	731.625	730.875	740.125	734.25	738.5	732.25	743	734.75	732.75	728.75	737.5	730.125	731.875	736.375	737.625	735.375	732.25	736.25	741.375	733.875	728.25	738.25	734.625
J22	745.375	739.5	747.5	736.5	738.375	740	738.875	743.125	740.875	744.125	744.125	740.25	739.25	735.75	738.75	736.5	744	741.25	742.375	743.5	740.5	738.125	740.5	746.125	737.875	741.625	747.75	743.5	743.625	744.375	740.5	736.75
J23	665.125	655.125	663.25	660.875	660	662.75	662.5	663.125	663.125	659.75	658.875	650.875	660.625	657.125	660.875	668	660.75	661.25	662	664.125	656.75	662.625	659.375	658.875	661.375	658.125	661.25	660.625	656.875	660.875	657.875	662.625
J24	730.75	731.375	727.25	727.875	725.5	727.875	721.625	736.375	733.25	727.5	722.875	726.125	727.75	730.375	732.75	725.875	728.375	729.625	725.875	726.5	725.5	733.125	732.75	732.625	726.875	728	735.875	732.375	726.875	730.75	732.875	718.75
K01	0	0	0	0	0	0	0	0	0	0	0	0	0	0	0	0	0	0	0	0	0	0	0	0	0	0	0	0	0	0	0	0
K02	678.125	667.75	670.5	674.5	669.25	672	668.625	670	676.375	674.125	675.625	669.5	671.25	668.375	676.75	676.875	672.125	670.875	671.625	665.25	671.625	667.125	671	668.75	665.375	675.25	670	673.625	666.5	666.875	665.75	668.375
K03	650.875	649.625	651.625	651	654.125	653	646.75	649.625	650.25	642.625	657.875	649.25	653.375	648.875	653.75	644.25	646	652.875	651.5	646.75	654	644.75	652	651.375	655.25	658	650.875	650.125	655.25	653.5	653	653
K04	0	0	0	0	0	0	0	0	0	0	0	0	0	0	0	0	0	0	0	0	0	0	0	0	0	0	0	0	0	0	0	0
K05	524.25	526.625	531	528.875	532.625	525.625	526.25	531.375	523.75	525.875	529.25	528.5	527.125	530.5	531.625	532.875	531.375	528.875	531.125	528	536.125	533.25	529.375	533	532.25	526.75	529	524.625	535.25	534.375	530.875	526.75
K06	664.5	664.125	670.75	670.5	671	670.25	672.625	669.625	673.125	671.75	677.875	671	673.125	667.25	665.75	672.875	669	669.25	665.625	666.875	663.375	670.875	675	670.875	671.25	667.75	673.5	670.5	675.375	671.25	670.5	667
K07	670.5	678.125	668.375	670.625	668	669.125	664.25	667.25	664.125	665.375	661.625	673.75	668.625	666.375	672.5	671.5	671.5	668.125	673.75	674.5	671.375	674	680.25	673.75	675.625	676	667.625	675.75	669.875	670	670.125	679.75
K08	657.375	655.75	655.375	659.75	655.625	657.5	659	663.625	658.25	663.875	659.625	663.5	656.5	656.75	656.375	655.125	661.25	663.125	659.25	655.5	659.25	658.5	659	666.5	652.125	655	649.5	658.125	658	659.75	654.75	661
K09	656.625	654.25	656.375	651.25	647.375	653.625	645.125	654.125	655.25	649.75	651	654	653.375	653.875	646	645.75	658.125	650.5	649	646.875	652	650.625	649.375	651.875	653	655.25	650.875	654.5	656.5	652.75	651.625	650.125
K10	0	0	0	0	0	0	0	0	0	0	0	0	0	0	0	0	0	0	0	0	0	0	0	0	0	0	0	0	0	0	0	0
K11	671.25	670.5	670.75	672.125	669.625	670.875	667.875	673.375	664.625	666.25	670	671	671.5	666.5	668.25	674.75	664.625	665.625	665	666.5	672.125	663.625	668.375	665.125	670.75	667	667.625	670	669.625	672.5	670.625	667.375
K12	0	0	0	0	0	0	0	0	0	0	0	0	0	0	0	0	0	0	0	0	0	0	0	0	0	0	0	0	0	0	0	0
K13	643.5	643	646.25	647.125	652.75	642.875	644.125	650.25	645.25	648.375	647.375	648.125	646.375	637.25	642.875	646.375	650.625	647.5	648.625	648.375	645.75	642.125	648.875	654.375	645.875	644.625	641.5	642.75	645.125	644.625	642.625	645.5
K14	690.375	691.25	692.875	693	697.375	696.125	691.125	690.25	690.375	693	694.25	689.875	695.75	694.625	693.25	695	691.375	694.375	690.25	697.125	695.375	689	691.625	698.75	693.75	690.125	693.375	690.875	688	698.875	690.25	695.625
K15	0	0	0	0	0	0	0	0	0	0	0	0	0	0	0	0	0	0	0	0	0	0	0	0	0	0	0	0	0	0	0	0
K16	0	0	0	0	0	0	0	0	0	0	0	0	0	0	0	0	0	0	0	0	0	0	0	0	0	0	0	0	0	0	0	0
K17	691.5	684.25	686.75	693.25	685.5	690.125	684.875	678.75	680.75	685	684.5	691	685	686.125	684.375	690.75	684	683.125	687	688.5	681.125	687	688.125	690.25	690	687.125	681.875	689.125	682.25	691.125	686.875	686.75
K18	692.25	691.125	696.625	689.5	693	695.5	697.25	693.5	692.375	698.5	691.375	689.625	693	692.375	693.625	689.875	696	694.5	695.375	695.875	690.25	697.625	694.75	690	688.875	693.125	690.75	692.125	695.625	693.625	692.375	691.625
K19	0	0	0	0	0	0	0	0	0	0	0	0	0	0	0	0	0	0	0	0	0	0	0	0	0	0	0	0	0	0	0	0
K20	0	0	0	0	0	0	0	0	0	0	0	0	0	0	0	0	0	0	0	0	0	0	0	0	0	0	0	0	0	0	0	0
K21	0	0	0	0	0	0	0	0	0	0	0	0	0	0	0	0	0	0	0	0	0	0	0	0	0	0	0	0	0	0	0	0
K22	714.875	713.375	714.5	714.875	716.125	716.125	709.625	714.125	715.5	712.5	715.375	713.75	718.125	708.5	709.375	713	714.75	716.875	707.5	711.25	722.5	714.875	715.25	705.375	721.25	716.5	712.5	710.5	709.5	716.5	718.125	714.75
K23	706.25	701.125	704.625	708.75	707	702.375	711.375	711.625	708.75	707.25	708.625	704.75	708.5	708	713	705.875	709.375	704.25	701.5	709.875	714.25	710.375	705	707.25	708.375	714	707.25	710.375	705.5	706.75	705.5	707.75
K24	707.25	708	708.625	707.25	705.875	706	703	707.25	705.5	705.375	704.75	703.375	702	706.5	698.875	701.625	701.5	703.75	704.375	706.125	708.625	707	707.875	703.5	707.75	706.375	704.625	707.375	704.5	701.125	700.5	703.375
L01	0	0	0	0	0	0	0	0	0	0	0	0	0	0	0	0	0	0	0	0	0	0	0	0	0	0	0	0	0	0	0	0
L02	646.625	640.125	650.25	639.5	642.125	651.375	643.5	640.125	645.125	642.875	640.75	644.125	648.25	647	649.25	640.375	638.625	642.125	635.5	640.625	638.75	638.375	643.125	643.75	642.75	640.875	638.875	639.875	651.625	644.375	645.75	643
L03	636.5	633.375	632.75	639.25	639.375	635.25	633.625	634.875	640.25	638.875	634.5	640.5	633.375	634.125	633.375	632.5	635.875	629	640.75	639.5	632	633.375	636.25	634.625	632.875	631.375	636.125	632.5	638.5	634.875	635.125	630.75
L04	0	0	0	0	0	0	0	0	0	0	0	0	0	0	0	0	0	0	0	0	0	0	0	0	0	0	0	0	0	0	0	0
L05	650.25	644.875	653.125	650.75	654.625	649.25	650.875	648.5	649.625	652.25	650.875	653.75	652.625	652.25	644.25	657.625	650.5	649.375	658.375	648.5	651.75	656.875	649.5	648.5	651.875	645.875	643.25	650.5	651.75	660.25	650.375	647.5
L06	0	0	0	0	0	0	0	0	0	0	0	0	0	0	0	0	0	0	0	0	0	0	0	0	0	0	0	0	0	0	0	0
L07	681.125	685.625	675.75	679.875	681.875	677.875	682.875	681.125	678.75	684.875	689.375	680	680.5	680.125	677	678.5	680.125	679.5	676.75	677.25	683.375	683.125	684	686.25	678.875	681.375	683.5	682.375	684.375	686	682.875	680.625
L08	663	669.25	663.375	670.25	667.875	674.625	668	670.125	668.625	671.625	676.75	676.375	668.75	667	664.875	671.25	671.125	664.875	672.25	670.75	676.25	669.5	665.625	674.375	667.25	667.375	665.125	666.25	667.625	664.875	672	666.125
L09	0	0	0	0	0	0	0	0	0	0	0	0	0	0	0	0	0	0	0	0	0	0	0	0	0	0	0	0	0	0	0	0
L10	658.25	660.875	662.375	663.625	662.125	665	661.5	669.75	667.25	662.25	660.125	661.5	659.25	662.25	661	650.75	654.375	652.5	661.625	655.375	654.125	658.5	660.625	664.5	654.125	655.625	662.25	656.875	660.75	663.75	662.125	662.25
L11	694.5	697.25	701.875	697.875	701.5	695.625	697.125	699.25	702.125	700.5	704.75	696.75	695.5	696.5	697	695.5	703.5	701.25	694.125	694.625	699.125	698.625	700	703.125	703.875	705.75	699.875	705.125	701.75	703.5	699.5	692.375
L12	660	656.75	655	665.5	659.625	658	654.375	657.375	660.25	651.25	660.375	658	656.125	657.75	657.5	659	657.625	655	660.75	659.875	662.75	664.375	659.375	650	662.125	664.75	655.875	663.25	662	661.875	661.25	662.5
L13	700.5	700.75	706.875	703	709	700.875	703.375	709.125	707	703.625	704.75	702.125	706.75	708.75	708.125	703.75	703.875	701	706.625	706.5	707.5	701.5	708.5	706.875	704.75	704.875	699.25	705.625	700.625	704	698.25	700.375
L14	685.875	683.875	685.125	687.625	687.875	688.875	692.875	687.5	688.375	690.5	688.875	688.375	683.125	681.125	690.125	684.875	692.875	681.125	692.25	679.75	687.875	691.625	686	683.75	684.125	688.25	686.375	687.125	687.375	684.375	689.625	694.625
L15	694.375	687.375	689.75	689.125	705.125	696.125	694.5	699.625	691.375	697.875	694.375	695.375	692.125	693.5	690.75	694.5	696.125	694.125	697.5	691.625	692.5	695.75	698.75	689.5	691.75	695.625	691.625	698.75	689.375	692.25	696.625	700.375
L16	0	0	0	0	0	0	0	0	0	0	0	0	0	0	0	0	0	0	0	0	0	0	0	0	0	0	0	0	0	0	0	0
L17	744.125	737.375	738	741.125	742.125	738.625	745.625	736	739.875	742.5	737.625	741.75	749.375	738.75	742.125	744.875	737.875	741	743.375	744.125	739.25	736.75	740.875	738.625	736.25	745.5	739.125	740	740	746.75	741.125	743.875
L18	724.125	726.625	727.5	724.75	718	723.375	724.125	721.625	719.5	721.5	729.75	720.75	724.5	723.875	725.875	719.625	726	726.25	730.5	725.875	727.875	725.625	724.125	722	721.125	724.375	731.25	730.625	728.125	722.75	716	728
L19	709.875	711.5	708.375	715.25	706	708.625	705	708	713.625	720.125	714.875	718.5	707.125	710.375	704	711.875	711.25	712.125	714.375	704.25	710.25	710.625	708.125	708.875	714.75	706.125	706.75	710.125	713.75	712	707.5	713.375
L20	697.25	705.5	701	702.75	704	698	701	698.125	699.625	701	701.75	695.625	699.75	701.625	698	709.625	698.625	698.875	699.875	696.375	696	696	704.125	699.875	701.75	704	697.5	695.75	700.125	702.75	699.5	705.375
L21	0	0	0	0	0	0	0	0	0	0	0	0	0	0	0	0	0	0	0	0	0	0	0	0	0	0	0	0	0	0	0	0
L22	719.75	723.625	722.625	721.25	720.25	721.5	723.625	721.625	717.25	714.625	716.875	723.25	722.75	721	720.125	726.625	721	716.5	716.25	721.125	720.375	724.125	721.625	720.875	722	727.5	722.5	723.25	718.125	723.125	716.75	715.375
L23	0	0	0	0	0	0	0	0	0	0	0	0	0	0	0	0	0	0	0	0	0	0	0	0	0	0	0	0	0	0	0	0
L24	0	0	0	0	0	0	0	0	0	0	0	0	0	0	0	0	0	0	0	0	0	0	0	0	0	0	0	0	0	0	0	0
M01	0	0	0	0	0	0	0	0	0	0	0	0	0	0	0	0	0	0	0	0	0	0	0	0	0	0	0	0	0	0	0	0
M02	664.25	658.125	658	667	663.5	666.625	665.625	663.5	663	659.375	664.875	665.25	658	660.375	666.25	660.75	660.875	665.25	660.125	668.375	663.25	658.875	660.5	664.125	655.5	663.875	664.875	666.375	658.625	658.875	663.25	666.875
M03	648.625	644.5	638.625	649.125	643.375	646.375	640.5	642.625	645.125	650.875	650.125	642.75	641.125	647.75	637.75	644.75	648.25	647.25	648.625	647.125	649	645.625	649.625	648.25	642.5	643.375	645.125	643.625	649	644.625	649.25	643.625
M04	653.125	658.625	657.875	656.875	665.125	655.125	654.75	657.75	657.125	661.75	660.625	658.375	658	651.25	655.875	660.375	652.625	663.125	663.125	657.25	657.625	655.875	667.375	660.75	664.75	659.25	661	659.75	658.375	659.875	659.875	657.5
M05	598.875	598.625	596.75	604.875	597.25	596.125	601.75	596.875	600	601.75	605.375	603	600.75	603.125	591.375	593.625	602.5	598.125	600.75	593.625	603	605.625	593.625	598.875	600.5	600.625	600.25	602.5	600.5	605.125	604.5	605.875
M06	0	0	0	0	0	0	0	0	0	0	0	0	0	0	0	0	0	0	0	0	0	0	0	0	0	0	0	0	0	0	0	0
M07	644.625	641.125	647.875	638.75	640.875	644.625	645.625	639.5	644.375	641.375	645.25	639.75	647.125	643.75	641.75	644.625	643.5	642.25	648.625	645	648	644.5	637.75	642.5	645	641.75	643.875	643.375	646.625	642.125	637.875	643.75
M08	673.5	677.625	678.75	675.75	676.75	673.875	680	679.25	670.25	677	680.125	676.125	678.625	681.375	676.375	678.875	676.375	678.125	680.75	675.25	677.875	676.875	681	684.5	683.875	674.25	681	679	677.75	676	675.25	678.375
M09	495.25	494.375	494.25	493.375	494.625	500.875	494.25	493.875	497.5	500.625	492.625	499.125	501.875	495.75	492.125	498.875	493.875	493.75	497.75	497.75	496	492.875	493	494.625	496.375	503.625	492.125	497.875	499.625	503.5	504.625	491.25
M10	688.25	685.875	687	686.875	684.5	690.25	695.5	693.625	738.25	691.125	680.25	689.5	688	694.25	689.125	683.375	687.625	684.375	689.5	683.5	680.875	689.125	681.25	682.375	684.25	683	692.625	680	683.25	686.375	690.75	682.625
M11	0	0	0	0	0	0	0	0	0	0	0	0	0	0	0	0	0	0	0	0	0	0	0	0	0	0	0	0	0	0	0	0
M12	625.875	625.875	622.75	628.5	621.875	627.25	627	628	625.375	625.125	626.25	625.25	626.25	624.25	622.875	627	630.875	629.375	626	625	625.5	623.25	626.375	626.25	622.25	622.75	626.625	626.75	618.375	622.25	619.875	619.75
M13	708	705.375	706	711.875	708.25	707.625	707.125	707.5	705.75	707.25	710.625	708.625	710.25	707	704	708.75	708	701.25	708.875	712.25	698.875	703	713.125	706.875	708.125	707.125	709.25	705.25	706	707.75	708.125	706.875
M14	0	0	0	0	0	0	0	0	0	0	0	0	0	0	0	0	0	0	0	0	0	0	0	0	0	0	0	0	0	0	0	0
M15	0	0	0	0	0	0	0	0	0	0	0	0	0	0	0	0	0	0	0	0	0	0	0	0	0	0	0	0	0	0	0	0
M16	0	0	0	0	0	0	0	0	0	0	0	0	0	0	0	0	0	0	0	0	0	0	0	0	0	0	0	0	0	0	0	0
M17	697.875	702.875	705.75	707.375	706.75	707.5	706.375	702.375	702.5	709	704.75	712.25	706.25	699.625	710.625	710.125	708.875	703.625	701.5	701.375	707.125	712.75	710.125	707.875	704.75	705.375	712.875	709.75	713.875	704.25	710.75	703.25
M18	0	0	0	0	0	0	0	0	0	0	0	0	0	0	0	0	0	0	0	0	0	0	0	0	0	0	0	0	0	0	0	0
M19	684.25	684.875	684.625	690.625	685	674.875	687.875	679.5	683.875	678.25	684.75	686	687.75	678.375	681.5	679.75	685.625	681.625	687.625	689.5	681.75	683.625	681.75	685	688.625	685.125	684.5	687.875	681.875	685.875	682.625	687.875
M20	746.5	739	752.125	751.875	746.75	746.5	752	748	750.625	745.125	753	750.25	743	749.375	745.5	750.625	750.5	748.75	750.25	751.625	754.125	757.375	752.75	743.875	752.25	750.75	750.125	752.625	759.5	752	746.5	753.75
M21	729.875	728.75	735.875	738.25	732	734.125	731.125	737	733.25	736.625	736.25	731.125	735.5	735.625	731.125	740.75	740.125	739.25	739	735.125	735.5	738.625	739.25	737.375	739.125	732.625	741.25	738.875	738	734	733	735.375
M22	0	0	0	0	0	0	0	0	0	0	0	0	0	0	0	0	0	0	0	0	0	0	0	0	0	0	0	0	0	0	0	0
M23	0	0	0	0	0	0	0	0	0	0	0	0	0	0	0	0	0	0	0	0	0	0	0	0	0	0	0	0	0	0	0	0
M24	0	0	0	0	0	0	0	0	0	0	0	0	0	0	0	0	0	0	0	0	0	0	0	0	0	0	0	0	0	0	0	0
N01	677	680.5	674.125	682.5	672.5	670.375	682.25	679	681	678.625	678.625	681.5	677.75	680.125	681.75	682.5	679.875	683.875	678.875	682	682	679.625	673.875	677	678.625	677.875	685.125	678.5	680.875	683.375	679.5	671.625
N02	671	684.25	683.25	678	680.75	675.625	681.375	675.375	677.25	680	683.75	680	669.625	680.625	681	680.625	671.875	676.375	677.625	674.875	677.875	662.75	675.875	675.75	676.875	680.875	674.875	670.5	680.25	675.375	679.875	685.75
N03	632.375	630	634.375	626	632.25	626	630	629.375	633.25	628.125	629.375	630.625	625.625	623.75	633.25	633.25	630.75	631.875	627.875	633.5	639.75	632.875	624.5	636	627.75	627.375	633.5	628.25	632.375	631.125	635.375	636
N04	693.125	685.25	686	684.25	684.25	687	682.75	682.125	688.25	688.75	688.375	681.625	683.75	680.625	684.75	684.75	682.875	688.375	688.625	680.875	689.5	685	682	679.375	686.25	683.625	688.625	680.5	679.375	683.625	683	681.75
N05	545.375	547.875	542.625	542.375	545.625	541.25	552.625	546.25	548.625	552.875	546.5	546.25	546	548.125	546.875	546.75	546.5	548.875	542.375	548.375	549.625	543.75	546	545.625	548.125	556	547	549.875	548.375	551.5	546.5	549.75
N06	683.875	683.375	683.875	675.375	681.25	679.75	685.75	684.375	679.75	676.25	687	679.625	674.5	679.375	678	680.75	681.375	680.375	677.75	676	684.75	687.75	680.625	680	680.125	678.125	690.125	684.625	678.5	678.375	684.125	683.25
N07	707.375	704	710.5	706.375	701.5	706.75	701.875	704.5	704.375	707.125	704.625	705.625	701.625	704.5	705.75	706.375	699	708	699.625	707.625	707.375	708.5	710.75	713.625	703.375	706.375	703.125	706.625	710.375	710.75	707.5	704.875
N08	686	691.375	682.75	677.75	687.75	684	681.625	686.25	686.5	689	684.5	682.125	688.5	680.625	685.75	685.875	685.25	687.375	684.5	678.625	688.25	685.75	685.5	683.75	689.375	683.875	686.625	685.125	686.75	679.375	692	681.75
N09	0	0	0	0	0	0	0	0	0	0	0	0	0	0	0	0	0	0	0	0	0	0	0	0	0	0	0	0	0	0	0	0
N10	590.625	595.25	588.375	589.75	589.625	587.875	589.875	590.375	593.625	590.5	588.125	590.5	588.75	592.375	587	593	593.375	591.125	595.5	590.5	592.5	596	590	599	596.25	592	584.875	596.625	598	590.75	592.75	589.5
N11	705.625	706.875	706.625	709.125	707.375	698.25	707.375	702.875	702.875	704.375	701.375	708.125	701.5	707.875	702.25	705	708.375	704.5	710.125	705.375	710.625	703.25	704	709.125	705.375	704.625	698.125	698.25	712.25	706.75	706.125	709.125
N12	676.875	685.75	683.875	679.125	685.5	681.875	688.75	690.75	679.75	679.75	678.875	688.75	682.625	685.5	685.75	683.75	681.875	685.75	678.625	688	675.125	687	683.625	683.125	691.625	682.25	683.75	687.75	677.125	679.25	683.625	683.125
N13	695.125	704.25	702.875	702.25	690.125	696.75	695.75	698.75	702.375	691.875	699.125	703.25	697.875	696.625	699.625	697.375	695.75	692.75	703.25	703.625	702.5	696.75	699.875	698.875	698	698	699.875	695	704.375	702	700.875	703.125
N14	709.75	711.5	705.375	713.875	706.125	709	708.75	709.875	693.25	708.625	702.375	703.625	707.625	705.5	710.125	704	708	704.875	702.625	705.25	706	705.25	705.75	707.625	704.5	708	711.75	704.25	708.375	708.375	705.75	703.5
N15	0	0	0	0	0	0	0	0	0	0	0	0	0	0	0	0	0	0	0	0	0	0	0	0	0	0	0	0	0	0	0	0
N16	0	0	0	0	0	0	0	0	0	0	0	0	0	0	0	0	0	0	0	0	0	0	0	0	0	0	0	0	0	0	0	0
N17	750.5	744.875	752.5	743.875	736.875	745.875	744.625	744.25	744.75	747.375	753.25	744	745	747	747.125	751.625	745.875	739.25	742.25	747.125	750.25	748	743.75	750	745	750.125	752	753.75	751.25	745.5	747.125	747.5
N18	736.75	732.75	735.125	730.25	739.125	734.375	733.5	737.75	732.25	725.625	728.25	731.75	733.625	736.75	738.875	733.25	736	738.25	731.875	734.125	735.5	736.125	735	739	730.5	732.25	739.875	736.5	733.875	737.25	737.75	736.375
N19	0	0	0	0	0	0	0	0	0	0	0	0	0	0	0	0	0	0	0	0	0	0	0	0	0	0	0	0	0	0	0	0
N20	718	714.75	708.75	721.375	716.875	719.625	710.875	715.5	715.375	717.125	719.25	714.75	715.25	717.5	716	709.125	717.75	719	714.5	715	718.5	715.5	722	721.375	719.75	718.875	716.875	720.125	717.75	727.5	724	714.125
N21	0	0	0	0	0	0	0	0	0	0	0	0	0	0	0	0	0	0	0	0	0	0	0	0	0	0	0	0	0	0	0	0
N22	0	0	0	0	0	0	0	0	0	0	0	0	0	0	0	0	0	0	0	0	0	0	0	0	0	0	0	0	0	0	0	0
N23	0	0	0	0	0	0	0	0	0	0	0	0	0	0	0	0	0	0	0	0	0	0	0	0	0	0	0	0	0	0	0	0
N24	764.25	765.25	759	760.625	757.625	759.25	758.125	759.25	760.5	770.375	760.875	761.875	768.625	770.125	760.25	769.625	763	767	765.875	769.625	757.5	763.875	766	769.875	763.625	768.5	764.75	766.5	762.25	768.25	766.5	773.625
O01	628.375	631	637.25	645.875	634.375	639.5	628.75	632.75	629.875	635.25	638.5	636.625	640.875	641.625	634.375	639	640.375	637.875	636.25	640.125	637.625	637.125	633.25	631.75	638.875	636.5	633.75	640.625	639.75	639.25	633	637.125
O02	0	0	0	0	0	0	0	0	0	0	0	0	0	0	0	0	0	0	0	0	0	0	0	0	0	0	0	0	0	0	0	0
O03	677.375	680.875	687	675.5	689.75	678.125	683	683	684.75	680.875	683.75	682.5	678.125	676.125	686.5	685.875	680	679	684.375	679.375	681.625	677.625	684.75	678.25	679.875	680	676.75	685.75	676	679.625	678.5	685.375
O04	606	595.25	601.125	604.75	598.25	602.875	598.625	600.625	599.75	601.125	600.375	596.625	600.875	599.75	604.25	601.25	599.25	602.375	599.25	596.5	605.625	603.875	607.25	603.5	603.5	604.375	599.625	604.5	598	602.25	603.5	600.625
O05	0	0	0	0	0	0	0	0	0	0	0	0	0	0	0	0	0	0	0	0	0	0	0	0	0	0	0	0	0	0	0	0
O06	694.25	690.125	689.75	694.875	691.25	693.875	695.125	698.375	693.5	693.375	693.875	691.5	697.875	695.625	690.25	689.25	698.25	689.375	686.75	694.125	698.125	697.75	690.625	697.375	696.375	699.875	697.375	693.5	697.875	697.5	704	696.375
O07	699.5	693.25	698.875	701.5	693.25	698.625	696.75	693.75	695.125	699.5	700.125	697.125	698.5	700.125	697.875	694.625	700.25	699	701.125	697.375	697.125	697.375	697.75	701.375	695.875	702.125	698.875	692.625	696	701.25	698.625	695.375
O08	0	0	0	0	0	0	0	0	0	0	0	0	0	0	0	0	0	0	0	0	0	0	0	0	0	0	0	0	0	0	0	0
O09	0	0	0	0	0	0	0	0	0	0	0	0	0	0	0	0	0	0	0	0	0	0	0	0	0	0	0	0	0	0	0	0
O10	688.5	685.375	690.375	687.625	683.25	688.375	688.5	684.75	688.625	682.875	680.75	683	688.625	687	690.25	682.25	680	676.875	691.875	689.125	679.25	688	687.5	681.25	683	684.5	688.625	689	687.5	691.25	683.75	685.375
O11	721.625	719	720.625	714	718.375	719.25	716	714.125	723.25	716.75	721.875	716.375	718.625	726.75	714.75	718.75	715.75	720.875	720.875	723.625	724	722.625	721.25	720.25	714.25	721.375	719.875	713.375	721.375	720.875	718.625	713.875
O12	677.5	683.375	684.75	688.75	687.625	686.75	684.875	688.375	688.125	687.75	687.25	676.375	685.75	687.125	683.375	690.625	685.25	689.125	681.375	686	686.125	677.375	684.75	683.625	686.25	681.75	684.375	687.125	689.625	684.5	687	685
O13	0	0	0	0	0	0	0	0	0	0	0	0	0	0	0	0	0	0	0	0	0	0	0	0	0	0	0	0	0	0	0	0
O14	737.25	731.5	734.75	736.625	729.875	734.125	733.75	734.625	733.75	735.5	734.625	741.375	740.75	737	736.625	736.5	738.25	737	733.875	742.5	729.75	733.375	736.5	737.875	728.375	734.5	740.5	732.5	732.125	730.875	740.5	734.125
O15	0	0	0	0	0	0	0	0	0	0	0	0	0	0	0	0	0	0	0	0	0	0	0	0	0	0	0	0	0	0	0	0
O16	713.5	709.25	718.5	720.375	718.625	712.25	714	721	723.625	715	724.25	721.125	723.25	717.5	715.25	721.125	719.875	717	718.875	719	721.25	716.75	722.375	712.25	722.125	725	725.5	715.875	721	723	716.875	718.125
O17	748.5	743.875	748.875	751	756.75	750.125	744.375	754.125	746	750.125	748.75	749.25	746	750.25	749.125	755	750.625	754.375	755.75	757.125	750.5	750.25	748.75	751.625	748.75	751.375	748.625	752	744.875	753.25	751.25	755.125
O18	0	0	0	0	0	0	0	0	0	0	0	0	0	0	0	0	0	0	0	0	0	0	0	0	0	0	0	0	0	0	0	0
O19	0	0	0	0	0	0	0	0	0	0	0	0	0	0	0	0	0	0	0	0	0	0	0	0	0	0	0	0	0	0	0	0
O20	782	787.5	788.625	790.375	794.125	785.75	784	790.25	788.25	788.5	790.125	788.375	793.25	782.5	793.5	790	787.5	792	789.875	781.375	789.125	787.25	795.25	789.125	791	790.25	795	793.625	788.875	790.125	787	795.375
O21	778.375	774.625	776.75	775.5	776.375	775.375	768.875	772.875	776.75	778.625	774.875	782.5	773.75	776.25	779.25	775.25	776.875	777.875	779.5	773.5	773.75	771.5	777	779.75	772.75	773.375	776.875	773.5	783.75	776.875	775.75	774
O22	800	801.875	807	796.875	797.25	803.625	792.375	801.25	796.75	802.25	793.125	797.625	800.75	803	800.625	806.625	798.625	794.75	801.375	805.75	798	800.625	796.25	799	804.125	809.375	800.875	797.5	798.375	800.125	803.875	800.75
O23	0	0	0	0	0	0	0	0	0	0	0	0	0	0	0	0	0	0	0	0	0	0	0	0	0	0	0	0	0	0	0	0
O24	0	0	0	0	0	0	0	0	0	0	0	0	0	0	0	0	0	0	0	0	0	0	0	0	0	0	0	0	0	0	0	0
P01	0	0	0	0	0	0	0	0	0	0	0	0	0	0	0	0	0	0	0	0	0	0	0	0	0	0	0	0	0	0	0	0
P02	677.25	682.75	682.625	680.125	683.75	684.125	682.75	689.25	684.625	684.625	683.375	685.25	682.875	678.625	680.875	685.25	678.125	680.375	682.5	680.875	681.875	680.375	679.125	684.875	680.375	680.375	679.625	685.75	683.75	685.625	685.25	685.625
P03	675	676.125	673.625	681.125	677.75	676	675.875	681.375	678	672.125	679.25	674.375	679.5	683.75	677.875	681.375	675.75	676	677	676.125	687.25	670.25	668.5	669	678.375	678	677.375	676.625	675.75	679.125	680.125	678.5
P04	697.375	702.625	708.625	705.25	707	695.25	707.625	710.25	705.25	699.25	704.875	706.375	706	705.875	703.375	704.125	705.25	709.5	701.375	702.375	709.75	710.875	706.625	702.5	703.125	710.25	708.625	704.875	702.75	702	701	703.625
P05	699.625	708.5	704.875	706.375	710	699.25	712.875	710.875	700	704.125	705	714.25	699	716.25	703.25	707	710.75	714.5	710.875	708.875	708.25	697	703.25	703.5	715.75	709.25	712.125	712.875	709.25	710.375	708	702.75
P06	598.5	589.75	593	587	589.25	596.375	595.125	596.25	592.75	595	593.5	601.75	595.875	603.5	600	599.5	596.125	598.125	594	593.125	595.125	592.5	591.5	590.75	599.125	595.25	593	594.75	596.625	593.625	589.75	592
P07	0	0	0	0	0	0	0	0	0	0	0	0	0	0	0	0	0	0	0	0	0	0	0	0	0	0	0	0	0	0	0	0
P08	0	0	0	0	0	0	0	0	0	0	0	0	0	0	0	0	0	0	0	0	0	0	0	0	0	0	0	0	0	0	0	0
P09	721.125	715	717.875	716.5	725.25	715.625	713.25	721.125	717.125	720.25	721	720.125	711.625	719.125	718.125	712.5	713.25	720.75	717	711.875	715.625	713.5	712.25	719	723.875	722.625	721.125	718.375	718.25	711.5	719.75	723.375
P10	0	0	0	0	0	0	0	0	0	0	0	0	0	0	0	0	0	0	0	0	0	0	0	0	0	0	0	0	0	0	0	0
P11	739.875	744.25	739.25	742.25	748.5	746.5	749.375	744	746	747.25	748.875	745.375	743.125	740.25	743.75	744.625	742.875	742.25	748.375	746.375	739.625	750.25	744.375	745.5	746.375	750.75	743.75	744.25	744.25	752.5	751.25	749.875
P12	752.375	752.875	762.625	754.75	755.125	751.125	747	755.875	750.375	751.375	753	753	759.875	756.875	755.5	758.125	754.125	751.875	757	756.375	752.375	756.375	752.75	754	755.125	754.125	751.25	758	754.375	753.25	750.25	753.375
P13	0	0	0	0	0	0	0	0	0	0	0	0	0	0	0	0	0	0	0	0	0	0	0	0	0	0	0	0	0	0	0	0
P14	738	740.625	732.25	739.5	733.625	741.375	745.5	738.375	730.75	737.25	741	745.625	734.875	749	726	736.375	730.375	733.5	736.625	732.75	726.25	729.125	730.75	739.25	743.125	730.125	741.375	732.875	727.625	738.5	739.375	737.25
P15	753.75	747.75	758.875	755.5	759.125	754.25	758.75	755.25	757.375	757.625	755	760.125	756.125	762.125	758	759.75	752.5	759.125	759.375	765.75	760.125	760	765.125	758.125	754.25	762.875	759.875	752.75	759.375	757.625	757.75	760.875
P16	0	0	0	0	0	0	0	0	0	0	0	0	0	0	0	0	0	0	0	0	0	0	0	0	0	0	0	0	0	0	0	0
P17	0	0	0	0	0	0	0	0	0	0	0	0	0	0	0	0	0	0	0	0	0	0	0	0	0	0	0	0	0	0	0	0
P18	821.75	817	820.75	818	815.125	817.125	820.375	817.25	815.75	818.75	822.125	822.5	818	819	824.375	811	819.375	819.5	823.25	825.5	829.375	818.75	823.5	821.25	815.625	819.625	821.875	819.25	817.125	815.375	819.375	814.5
P19	754.125	756.75	760.5	757.125	758.625	750.625	751.875	757.125	761.5	758.25	754.75	756.5	753.875	753.375	758.75	755.875	754.375	750.75	755.875	758.75	760.5	750	759.375	753.5	755.375	761.25	759.125	760.75	758	752.25	752.875	752.5
P20	763.75	766.25	771.25	770.5	774	772.125	773.875	771.5	771.125	767.25	776.5	771	772	774.5	778.625	776.625	770.875	767.5	772.125	777.375	771.125	766.5	775.25	764.125	771.375	775.375	772.5	766.75	775	767.25	777.875	771.625
P21	783.375	783.75	779.5	780.25	789.75	780.375	774.875	781.625	775.875	779.625	782.375	784.375	784	792.75	774.25	776.875	782	783.75	784.375	776.25	779.75	777.625	782.25	780.875	775.125	785.75	779.625	780.75	785.75	781.375	782	780.625
P22	790.25	778.875	794.25	794.875	793.375	793.375	790.25	785.75	788.375	790.125	792.375	787.625	785	797.625	798.25	790.625	796.5	791.75	784.375	793.375	792.5	794.875	790.75	791.875	791.875	794.125	799.375	792.75	789.625	787.625	789	790.375
P23	802.5	797.5	799.75	806.125	803.75	799.875	804.75	797.125	806.75	804.25	797.75	808.625	800.5	801.25	799.75	805.875	803.25	800.5	802.375	803.625	804	799.375	804.5	804.5	798.25	805	806.625	796.375	806.125	810	805.375	803.125
P24	0	0	0	0	0	0	0	0	0	0	0	0	0	0	0	0	0	0	0	0	0	0	0	0	0	0	0	0	0	0	0	0
Last Cell

## Sheet: Summary Sheet
DA Normalize				PCV Normalized
Row	Column	Max	FFT Value	Row	Column	Max	FFT Value			Row	Column	DA-Max	Treatment (µM)
A	2	12.0427	4.30108							C	1	7.7324	0
A	3	12.8905	5.37634							D	1	12.2695	0
A	4	12.7286	4.30108							G	1	3.84392	0
A	6	8.80241	4.6595							J	1	12.0128	0
A	7	15.2524	0.358423							N	1	15.8392	0
A	8	9.92136	2.15054							O	1	7.74293	0
A	9	5.28672	3.94265							A	2	12.0427	0
A	10	8.14183	5.73477							B	2	13.8999	0
A	11	15.5682	5.37634							C	2	8.58439	0
A	14	12.495	2.15054							D	2	5.2594	0
A	16	6.83485	1.07527							E	2	10.9033	0
A	17	7.51636	1.07527							G	2	15.7758	0
A	18	4.51183	0.716846							H	2	8.38021	0
A	19	8.01959	3.22581							J	2	11.8092	0
A	24	4.21709	3.58423							K	2	12.4318	0
B	2	13.8999	2.86738							L	2	12.498	0
B	3	6.99766	5.01792							M	2	8.83862	0
B	5	12.8453	3.94265							N	2	12.2479	0
B	6	5.75744	2.50896							P	2	16.2391	0
B	7	11.039	0.716846							A	3	12.8905	0.05
B	11	10.7741	0.358423							B	3	6.99766	0.05
B	12	4.01848	2.15054							C	3	6.80504	0.05
B	14	12.0217	3.22581							E	3	3.42109	0.05
B	15	9.84461	3.94265							F	3	5.11198	0.05
B	19	2.60926	5.01792							G	3	18.0371	0.05
B	20	2.79849	1.43369							H	3	8.08548	0.05
B	23	7.15737	0.716846							I	3	9.85558	0.05
C	1	7.7324	3.22581							K	3	9.1944	0.05
C	2	8.58439	1.07527							L	3	21.418	0.05
C	3	6.80504	0.358423							M	3	20.2467	0.05
C	4	5.50303	4.6595							N	3	7.78436	0.05
C	7	18.1932	1.07527							O	3	7.33608	0.05
C	8	12.428	1.79211							P	3	11.7168	0.05
C	9	8.3696	2.86738							A	4	12.7286	0.05
C	10	13.1797	3.58423							C	4	5.50303	0.05
C	11	11.9594	1.43369							D	4	19.2025	0.05
C	12	10.0782	2.86738							E	4	8.48	0.05
C	13	10.1626	3.58423							F	4	20.7811	0.05
C	14	3.64062	1.79211							G	4	11.9473	0.05
C	15	8.42919	0.358423							H	4	13.0197	0.05
C	16	9.58133	2.15054							J	4	11.6839	0.05
C	17	7.28468	2.15054							M	4	12.079	0.05
C	18	6.18573	3.94265							N	4	13.8404	0.05
C	20	7.2252	0.358423							O	4	7.44776	0.05
C	21	10.0688	3.22581							P	4	10.4728	0.05
C	22	3.58782	3.94265							B	5	12.8453	0.098
C	23	6.20195	1.79211							E	5	8.45915	0.098
C	24	3.46013	2.86738							F	5	10.7418	0.098
D	1	12.2695	2.15054							G	5	17.5974	0.098
D	2	5.2594	3.58423							H	5	15.6176	0.098
D	4	19.2025	5.37634							I	5	9.71352	0.098
D	6	9.55816	5.73477							J	5	13.1419	0.098
D	7	12.156	1.43369							K	5	13.2846	0.098
D	12	14.8536	0.716846							L	5	12.1107	0.098
D	13	16.3985	3.94265							M	5	9.57751	0.098
D	14	16.716	1.79211							N	5	7.34153	0.098
D	16	7.25623	5.01792							P	5	16.7512	0.098
D	17	8.41804	0.358423							A	6	8.80241	0.098
D	20	6.26904	0.716846							B	6	5.75744	0.098
D	21	7.60919	0.358423							D	6	9.55816	0.098
D	22	72.4315	0.358423							E	6	17.1735	0.098
E	2	10.9033	4.30108							G	6	16.7861	0.098
E	3	3.42109	3.94265							H	6	11.5974	0.098
E	4	8.48	3.22581							I	6	8.50475	0.098
E	5	8.45915	3.94265							J	6	11.9375	0.098
E	6	17.1735	1.43369							K	6	7.8558	0.098
E	8	8.65817	3.22581							N	6	15.9744	0.098
E	9	5.12233	3.94265							O	6	14.5238	0.098
E	10	9.46519	3.22581							P	6	6.31525	0.098
E	13	6.22596	2.15054							A	7	15.2524	0.195
E	14	4.23758	4.6595							B	7	11.039	0.195
E	15	10.2211	0.716846							C	7	18.1932	0.195
E	16	16.9511	0.358423							D	7	12.156	0.195
E	18	4.43879	1.43369							F	7	8.6267	0.195
E	19	6.09167	2.86738							G	7	7.75682	0.195
E	20	10.2401	1.43369							H	7	12.1794	0.195
E	21	5.26414	2.15054							K	7	10.7741	0.195
E	24	3.2019	3.58423							L	7	11.1225	0.195
F	3	5.11198	5.73477							M	7	11.0268	0.195
F	4	20.7811	0.358423							N	7	9.14653	0.195
F	5	10.7418	1.79211							O	7	13.5191	0.195
F	7	8.6267	2.86738							A	8	9.92136	0.195
F	8	8.10691	3.94265							C	8	12.428	0.195
F	10	17.6134	5.01792							E	8	8.65817	0.195
F	11	12.3635	4.6595							F	8	8.10691	0.195
F	12	5.79871	3.22581							H	8	7.32003	0.195
F	14	6.79417	4.6595							I	8	19.8994	0.195
F	16	11.5989	3.22581							J	8	12.7143	0.195
F	18	10.5264	2.15054							K	8	13.1809	0.195
F	20	8.82036	2.86738							L	8	15.1782	0.195
F	21	6.38192	3.22581							M	8	16.6806	0.195
F	22	7.47194	2.15054							N	8	23.9402	0.195
F	24	5.72486	4.6595							A	9	5.28672	0.39
G	1	3.84392	3.58423							C	9	8.3696	0.39
G	2	15.7758	3.58423							E	9	5.12233	0.39
G	3	18.0371	3.94265							G	9	8.7959	0.39
G	4	11.9473	0.358423							H	9	25.8296	0.39
G	5	17.5974	5.37634							I	9	5.16615	0.39
G	6	16.7861	5.37634							J	9	8.58329	0.39
G	7	7.75682	4.6595							K	9	9.17941	0.39
G	9	8.7959	4.30108							M	9	5.07123	0.39
G	10	14.5632	0.358423							P	9	9.14192	0.39
G	11	12.4287	2.50896							A	10	8.14183	0.39
G	13	6.46719	5.73477							C	10	13.1797	0.39
G	14	12.42	0.716846							E	10	9.46519	0.39
G	16	3.88952	4.6595							F	10	17.6134	0.39
G	17	3.30266	5.37634							G	10	14.5632	0.39
G	19	5.29924	2.50896							H	10	10.6677	0.39
G	20	7.87647	2.50896							J	10	6.03314	0.39
G	23	4.91695	3.22581							L	10	8.75266	0.39
G	24	3.91406	5.73477							M	10	10.0668	0.39
H	2	8.38021	1.79211							N	10	9.89381	0.39
H	3	8.08548	0.716846							O	10	7.55139	0.39
H	4	13.0197	2.86738							A	11	15.5682	0.78
H	5	15.6176	0.716846							B	11	10.7741	0.78
H	6	11.5974	5.01792							C	11	11.9594	0.78
H	7	12.1794	1.43369							F	11	12.3635	0.78
H	8	7.32003	3.58423							G	11	12.4287	0.78
H	9	25.8296	2.15054							J	11	9.61862	0.78
H	10	10.6677	4.6595							K	11	20.992	0.78
H	12	10.7745	0.358423							L	11	6.254	0.78
H	13	7.64703	1.43369							N	11	16.3494	0.78
H	14	5.49165	5.01792							O	11	13.8117	0.78
H	18	5.72177	5.37634							P	11	9.08089	0.78
H	20	11.001	2.86738							B	12	4.01848	0.78
H	23	7.23617	3.22581							C	12	10.0782	0.78
I	3	9.85558	1.43369							D	12	14.8536	0.78
I	5	9.71352	2.86738							F	12	5.79871	0.78
I	6	8.50475	0.716846							H	12	10.7745	0.78
I	8	19.8994	5.01792							I	12	6.14557	0.78
I	9	5.16615	1.07527							L	12	16.4715	0.78
I	12	6.14557	4.30108							M	12	9.30059	0.78
I	13	7.09343	1.43369							N	12	6.91133	0.78
I	15	6.78581	0.358423							O	12	11.4394	0.78
I	16	10.1115	2.86738							P	12	13.2191	0.78
I	18	60.4376	0.716846							C	13	10.1626	1.56
I	19	11.4207	0.358423							D	13	16.3985	1.56
I	20	4.05719	2.86738							E	13	6.22596	1.56
J	1	12.0128	4.30108							G	13	6.46719	1.56
J	2	11.8092	5.37634							H	13	7.64703	1.56
J	4	11.6839	5.37634							I	13	7.09343	1.56
J	5	13.1419	1.07527							K	13	7.36763	1.56
J	6	11.9375	5.73477							L	13	14.5896	1.56
J	8	12.7143	2.15054							M	13	6.11588	1.56
J	9	8.58329	4.6595							N	13	5.08385	1.56
J	10	6.03314	3.58423							A	14	12.495	1.56
J	11	9.61862	1.07527							B	14	12.0217	1.56
J	15	6.00721	5.73477							C	14	3.64062	1.56
J	16	13.456	1.43369							D	14	16.716	1.56
J	17	5.42513	1.07527							E	14	4.23758	1.56
J	19	7.28662	3.22581							F	14	6.79417	1.56
J	20	7.27577	2.15054							G	14	12.42	1.56
J	21	4.50956	1.07527							H	14	5.49165	1.56
J	22	15.3305	0.358423							K	14	5.30849	1.56
J	23	4.48473	2.86738							L	14	12.214	1.56
J	24	10.7057	5.73477							N	14	10.6355	1.56
K	2	12.4318	4.30108							O	14	8.7806	1.56
K	3	9.1944	5.73477							P	14	6.91972	1.56
K	5	13.2846	2.50896							B	15	9.84461	3.125
K	6	7.8558	4.6595							C	15	8.42919	3.125
K	7	10.7741	1.43369							E	15	10.2211	3.125
K	8	13.1809	0.358423							I	15	6.78581	3.125
K	9	9.17941	1.43369							J	15	6.00721	3.125
K	11	20.992	3.58423							L	15	9.91266	3.125
K	13	7.36763	3.22581							P	15	2.80009	3.125
K	14	5.30849	2.86738							A	16	6.83485	3.125
K	17	4.3399	2.86738							C	16	9.58133	3.125
K	18	7.53404	2.50896							D	16	7.25623	3.125
K	22	3.27325	2.86738							E	16	16.9511	3.125
K	23	4.47564	3.22581							F	16	11.5989	3.125
K	24	4.17126	3.22581							G	16	3.88952	3.125
L	2	12.498	2.15054							I	16	10.1115	3.125
L	3	21.418	0.358423							J	16	13.456	3.125
L	5	12.1107	3.94265							O	16	5.60999	3.125
L	7	11.1225	5.37634							A	17	7.51636	6.25
L	8	15.1782	0.716846							C	17	7.28468	6.25
L	10	8.75266	0.358423							D	17	8.41804	6.25
L	11	6.254	1.79211							G	17	3.30266	6.25
L	12	16.4715	2.50896							J	17	5.42513	6.25
L	13	14.5896	4.30108							K	17	4.3399	6.25
L	14	12.214	3.94265							L	17	4.46886	6.25
L	15	9.91266	1.43369							M	17	7.22408	6.25
L	17	4.46886	0.716846							N	17	5.39965	6.25
L	18	8.38555	5.01792							O	17	6.23861	6.25
L	19	9.77226	0.716846							A	18	4.51183	6.25
L	20	4.26747	3.22581							C	18	6.18573	6.25
L	22	9.02004	1.07527							E	18	4.43879	6.25
M	2	8.83862	3.94265							F	18	10.5264	6.25
M	3	20.2467	1.43369							H	18	5.72177	6.25
M	4	12.079	4.30108							I	18	60.4376	6.25
M	5	9.57751	2.86738							K	18	7.53404	6.25
M	7	11.0268	2.86738							L	18	8.38555	6.25
M	8	16.6806	5.73477							N	18	5.92636	6.25
M	9	5.07123	2.86738							P	18	3.91824	6.25
M	10	10.0668	1.79211							A	19	8.01959	12.5
M	12	9.30059	4.6595							B	19	2.60926	12.5
M	13	6.11588	3.94265							E	19	6.09167	12.5
M	17	7.22408	1.07527							G	19	5.29924	12.5
M	19	9.00687	1.79211							I	19	11.4207	12.5
M	20	9.59909	3.22581							J	19	7.28662	12.5
M	21	4.19698	2.86738							L	19	9.77226	12.5
N	1	15.8392	3.58423							M	19	9.00687	12.5
N	2	12.2479	3.58423							P	19	5.78489	12.5
N	3	7.78436	1.07527							B	20	2.79849	12.5
N	4	13.8404	2.50896							C	20	7.2252	12.5
N	5	7.34153	5.73477							D	20	6.26904	12.5
N	6	15.9744	3.94265							E	20	10.2401	12.5
N	7	9.14653	4.30108							F	20	8.82036	12.5
N	8	23.9402	2.50896							G	20	7.87647	12.5
N	10	9.89381	2.50896							H	20	11.001	12.5
N	11	16.3494	2.15054							I	20	4.05719	12.5
N	12	6.91133	3.22581							J	20	7.27577	12.5
N	13	5.08385	3.22581							L	20	4.26747	12.5
N	14	10.6355	3.58423							M	20	9.59909	12.5
N	17	5.39965	3.22581							N	20	6.7608	12.5
N	18	5.92636	0.716846							O	20	6.01035	12.5
N	20	6.7608	3.58423							P	20	5.76987	12.5
N	24	4.19154	0.716846							C	21	10.0688	25
O	1	7.74293	1.43369							D	21	7.60919	25
O	3	7.33608	1.43369							E	21	5.26414	25
O	4	7.44776	3.94265							F	21	6.38192	25
O	6	14.5238	2.50896							J	21	4.50956	25
O	7	13.5191	2.50896							M	21	4.19698	25
O	10	7.55139	1.43369							O	21	4.56947	25
O	11	13.8117	3.94265							P	21	8.12827	25
O	12	11.4394	0.358423							C	22	3.58782	25
O	14	8.7806	2.86738							D	22	72.4315	25
O	16	5.60999	1.79211							F	22	7.47194	25
O	17	6.23861	3.94265							J	22	15.3305	25
O	20	6.01035	2.50896							K	22	3.27325	25
O	21	4.56947	5.37634							L	22	9.02004	25
O	22	10.9904	3.22581							O	22	10.9904	25
P	2	16.2391	5.73477							P	22	4.95396	25
P	3	11.7168	4.6595							B	23	7.15737	50
P	4	10.4728	0.358423							C	23	6.20195	50
P	5	16.7512	2.50896							G	23	4.91695	50
P	6	6.31525	3.22581							H	23	7.23617	50
P	9	9.14192	1.07527							J	23	4.48473	50
P	11	9.08089	3.58423							K	23	4.47564	50
P	12	13.2191	5.37634							P	23	6.10469	50
P	14	6.91972	0.358423							A	24	4.21709	50
P	15	2.80009	3.58423							C	24	3.46013	50
P	18	3.91824	4.30108							E	24	3.2019	50
P	19	5.78489	5.37634							F	24	5.72486	50
P	20	5.76987	2.15054							G	24	3.91406	50
P	21	8.12827	1.07527							J	24	10.7057	50
P	22	4.95396	2.15054							K	24	4.17126	50
P	23	6.10469	5.73477							N	24	4.19154	50

## Sheet: David's Results
A02
Time	Data	FFT Freq	FFT Mag	FFT Complex			Max
0	163.562	0	260.309	4164.9375			12.0427
0.09	129.125	0.358423	6.24433	99.5338202303479+8.65381337540256i
0.18	121.812	0.716846	4.98605	46.767890212224+64.630533263787i
0.27	129.438	1.07527	2.38035	17.0727309268697-34.0445199635245i
0.36	154.438	1.43369	4.89189	71.8268712352513-31.0988501472201i
0.45	115.5	1.79211	3.45759	-14.0860538657654+53.4980578995147i
0.54	122.875	2.15054	3.06821	27.902027045802+40.3911104162363i
0.63	128.25	2.50896	10.5813	163.91691420488+42.3542683204266i
0.72	99.3125	2.86738	1.66115	26.3125-3.75i
0.81	158	3.22581	6.61291	93.2704578729795+49.9563368952832i
0.9	141.625	3.58423	8.51613	88.4066625451919+103.684711557365i
0.99	103.188	3.94265	6.65259	41.4510427537292-98.0388060930515i
1.08	139.312	4.30108	12.0427	-169.826871235251+91.0261498527801i
1.17	126.25	4.6595	0.506024	7.61669051637693-2.74544433230426i
1.26	125.312	5.01792	7.65818	95.1734201967824+77.1741344049156i
1.35	138.75	5.37634	4.42508	-61.7756026394176+34.5918215740456i
1.44	120.188	5.73477	0.121094	1.9375
1.53	115.688	6.09319	4.42508	-61.7756026394179-34.5918215740452i
1.62	159.562	6.45161	7.65818	95.1734201967822-77.1741344049155i
1.71	98.8125	6.81004	0.506024	7.61669051637689+2.74544433230431i
1.8	115.188	7.16846	12.0427	-169.826871235251-91.0261498527799i
1.89	114.938	7.52688	6.65259	41.4510427537293+98.0388060930515i
1.98	123.438	7.8853	8.51613	88.4066625451917-103.684711557365i
2.07	143.188	8.24373	6.61291	93.2704578729792-49.9563368952832i
2.16	119.875	8.60215	1.66115	26.3125+3.75i
2.25	150.625	8.96057	10.5813	163.91691420488-42.354268320427i
2.34	121.812	9.319	3.06821	27.902027045802-40.3911104162363i
2.43	134.688	9.67742	3.45759	-14.0860538657655-53.4980578995146i
2.52	143	10.0358	4.89189	71.8268712352513+31.0988501472199i
2.61	132.5	10.3943	2.38035	17.0727309268697+34.0445199635245i
2.7	112.125	10.7527	4.98605	46.7678902122238-64.630533263787i
2.79	162.562	11.1111	6.24433	99.5338202303478-8.65381337540277i
A03
Time	Data	FFT Freq	FFT Mag	FFT Complex			Max
0	85.2788	0	177.058	2832.922972			12.8905
0.09	98.3942	0.358423	4.5473	60.24259376262+40.796932164085i
0.18	113.365	0.716846	1.15926	7.385979116716-17.0141073991476i
0.27	92.0961	1.07527	4.99864	-30.6733293763699-73.8625231002305i
0.36	74.7019	1.43369	9.32016	-71.6916172177783-130.758714767545i
0.45	112.288	1.79211	9.70571	136.304521336106+74.4074084105595i
0.54	92.0673	2.15054	5.44413	31.0866844225184-81.3701161604404i
0.63	63.3173	2.50896	4.27268	-62.2798919873309+28.1903500488646i
0.72	106.269	2.86738	3.37747	-29.644319+45.1827089999999i
0.81	40.9904	3.22581	9.19922	-86.4114718550981-119.152012073404i
0.9	83.5385	3.58423	8.03196	-81.6524491602241+99.2373688965614i
0.99	92.1731	3.94265	6.43169	-98.5240514426681+29.713149680753i
1.08	129.731	4.30108	11.8202	179.018521217778-60.9894887675449i
1.17	64.5	4.6595	2.7977	40.611855753488+18.8260705406528i
1.26	89.4038	5.01792	3.97163	23.2566896209896-59.1373343421459i
1.35	47.625	5.37634	12.8905	-171.424034190746+114.683614412506i
1.44	111.798	5.73477	12.7993	204.788514
1.53	60.1442	6.09319	12.8905	-171.424034190747-114.683614412506i
1.62	108.337	6.45161	3.97163	23.2566896209898+59.1373343421459i
1.71	112.788	6.81004	2.7977	40.6118557534878-18.826070540653i
1.8	70.1923	7.16846	11.8202	179.018521217778+60.9894887675446i
1.89	74.9615	7.52688	6.43169	-98.5240514426683-29.7131496807528i
1.98	97.8365	7.8853	8.03196	-81.6524491602243-99.2373688965612i
2.07	65.5	8.24373	9.19922	-86.411471855098+119.152012073405i
2.16	95.7885	8.60215	3.37747	-29.644319-45.1827089999999i
2.25	107.269	8.96057	4.27268	-62.2798919873312-28.1903500488646i
2.34	99.3269	9.319	5.44413	31.0866844225185+81.3701161604403i
2.43	120.971	9.67742	9.70571	136.304521336106-74.40740841056i
2.52	70.8461	10.0358	9.32016	-71.691617217778+130.758714767545i
2.61	75.8942	10.3943	4.99864	-30.6733293763698+73.8625231002304i
2.7	90.375	10.7527	1.15926	7.38597911671608+17.0141073991476i
2.79	85.1538	11.1111	4.5473	60.2425937626198-40.7969321640853i
A04
Time	Data	FFT Freq	FFT Mag	FFT Complex			Max
0	155.227	0	276.371	4421.943113			12.7286
0.09	149.182	0.358423	5.64689	89.9014729827294-8.9941681086495i
0.18	122.989	0.716846	11.0839	-47.1066490538112-170.972057284482i
0.27	169.852	1.07527	2.33014	36.1288047350163-9.20195104590553i
0.36	123.966	1.43369	11.813	187.726897029216+21.9641100247198i
0.45	166.784	1.79211	7.70513	-46.0864241496187+114.343858777079i
0.54	162.852	2.15054	10.172	23.6755640166301+161.020426339599i
0.63	124.795	2.50896	4.70541	7.41054394580156-74.9210124840634i
0.72	133.273	2.86738	9.51822	-135.238646-70.022829i
0.81	161.125	3.22581	3.43291	54.8158133553376-3.48535041379481i
0.9	143.102	3.58423	6.72787	94.794217901736+51.006861694379i
0.99	144.659	3.94265	3.64709	2.02438702740375+58.3183723926704i
1.08	74.1591	4.30108	12.7286	140.318632970784-147.60400397528i
1.17	119.17	4.6595	4.13392	7.97102428032379-65.6607075105768i
1.26	134.648	5.01792	4.08047	-3.45420086455511+65.196018070298i
1.35	129.716	5.37634	6.96576	-78.1656221769935-79.4463601186431i
1.44	145.977	5.73477	7.75639	-124.102297
1.53	131.125	6.09319	6.96576	-78.1656221769933+79.4463601186433i
1.62	137.545	6.45161	4.08047	-3.45420086455517-65.1960180702978i
1.71	140.92	6.81004	4.13392	7.97102428032394+65.6607075105769i
1.8	130.011	7.16846	12.7286	140.318632970784+147.60400397528i
1.89	127.034	7.52688	3.64709	2.02438702740345-58.3183723926704i
1.98	169.955	7.8853	6.72787	94.7942179017358-51.0068616943792i
2.07	132.682	8.24373	3.43291	54.8158133553376+3.48535041379467i
2.16	150.955	8.60215	9.51822	-135.238646+70.022829i
2.25	174.92	8.96057	4.70541	7.41054394580171+74.9210124840635i
2.34	125.011	9.319	10.172	23.6755640166299-161.020426339599i
2.43	109.148	9.67742	7.70513	-46.0864241496191-114.343858777079i
2.52	93.2727	10.0358	11.813	187.726897029216-21.9641100247198i
2.61	142.182	10.3943	2.33014	36.1288047350162+9.20195104590536i
2.7	145.977	10.7527	11.0839	-47.1066490538107+170.972057284482i
2.79	149.727	11.1111	5.64689	89.9014729827294+8.99416810864921i
A06
Time	Data	FFT Freq	FFT Mag	FFT Complex			Max
0	221.739	0	439.905	7038.477263			8.80241
0.09	201.148	0.358423	2.57347	-20.0311885909391-35.9746257304719i
0.18	223.261	0.716846	4.63835	-72.1275794027836+17.4719600290079i
0.27	203.489	1.07527	0.897131	-0.964665524360157+14.3216399158182i
0.36	217.511	1.43369	4.2769	2.8529389443724+68.3709218298502i
0.45	239.386	1.79211	6.02252	-70.2097274597903-65.999246098063i
0.54	218.227	2.15054	7.2036	109.974038887534+34.4967211928796i
0.63	233	2.50896	5.89322	94.2430712818182+3.02241608634429i
0.72	206.375	2.86738	3.7825	-60.0113839999999-7.82953099999986i
0.81	233.693	3.22581	8.1677	-100.229368185482+83.8580652109675i
0.9	262.284	3.58423	7.10377	102.537838063088-49.0373967465061i
0.99	192.273	3.94265	5.64793	-87.3864301485823+23.0168473570761i
1.08	210.102	4.30108	4.81024	-34.1255849443722+68.9845718298503i
1.17	233.523	4.6595	8.80241	134.124715048968+42.9659817016973i
1.26	219.239	5.01792	1.33289	6.84299445216163-20.1985099103779i
1.35	223.58	5.37634	1.29968	20.5446575783678+3.21656772489121i
1.44	225.477	5.73477	0.318174	5.09078899999986
1.53	223.591	6.09319	1.29968	20.5446575783678-3.21656772489121i
1.62	189.273	6.45161	1.33289	6.84299445216165+20.1985099103779i
1.71	214.693	6.81004	8.80241	134.124715048968-42.9659817016977i
1.8	224.852	7.16846	4.81024	-34.1255849443723-68.9845718298502i
1.89	214.307	7.52688	5.64793	-87.3864301485822-23.0168473570758i
1.98	243.261	7.8853	7.10377	102.537838063088+49.0373967465059i
2.07	231.591	8.24373	8.1677	-100.229368185483-83.8580652109673i
2.16	204.034	8.60215	3.7825	-60.0113839999999+7.82953099999986i
2.25	204.955	8.96057	5.89322	94.2430712818182-3.02241608634466i
2.34	220.784	9.319	7.2036	109.974038887534-34.4967211928797i
2.43	235.943	9.67742	6.02252	-70.2097274597901+65.9992460980631i
2.52	220.795	10.0358	4.2769	2.85293894437226-68.3709218298502i
2.61	211.659	10.3943	0.897131	-0.964665524360171-14.3216399158181i
2.7	214.568	10.7527	4.63835	-72.1275794027835-17.4719600290076i
2.79	219.864	11.1111	2.57347	-20.031188590939+35.974625730472i
A07
Time	Data	FFT Freq	FFT Mag	FFT Complex			Max
0	166.882	0	375.538	6008.61026			15.2524
0.09	179.044	0.358423	15.2524	-244.018864886147+3.08085967136143i
0.18	192.713	0.716846	14.3073	-38.6874060752513-225.624358189789i
0.27	204.162	1.07527	5.60848	89.643058476916+4.07607056903225i
0.36	170.088	1.43369	6.94276	43.7302418165771-102.114435672414i
0.45	192.735	1.79211	5.94654	-70.712222111206+63.6576032514826i
0.54	182.669	2.15054	4.15768	-44.716063502545+49.252107842073i
0.63	180.875	2.50896	4.28398	29.1239704884937-62.048632107475i
0.72	181.5	2.86738	10.554	-155.580933+65.6470649999999i
0.81	193.118	3.22581	4.05982	-57.8416088429777+29.5597996283885i
0.9	222.779	3.58423	4.03772	2.89605573091123E-002-64.6035608551649i
0.99	199.632	3.94265	3.41857	-26.2257295005078-47.9998458700891i
1.08	153.897	4.30108	9.34027	145.990340183423+31.9444043275862i
1.17	189.735	4.6595	3.01418	-26.8681756044304-40.0490982030082i
1.26	183.904	5.01792	5.1235	4.31567302048668-81.8623548870273i
1.35	190.382	5.37634	3.66038	57.4291159798591-11.4842362432451i
1.44	198.066	5.73477	4.97473	-79.5956139999994
1.53	199.801	6.09319	3.66038	57.4291159798591+11.4842362432446i
1.62	217.61	6.45161	5.1235	4.31567302048704+81.8623548870271i
1.71	237.684	6.81004	3.01418	-26.8681756044301+40.0490982030083i
1.8	189.515	7.16846	9.34027	145.990340183423-31.9444043275863i
1.89	214.074	7.52688	3.41857	-26.2257295005077+47.9998458700891i
1.98	192.316	7.8853	4.03772	2.89605573092686E-002+64.6035608551648i
2.07	216.191	8.24373	4.05982	-57.8416088429776-29.5597996283884i
2.16	203.213	8.60215	10.554	-155.580933-65.6470649999999i
2.25	166.978	8.96057	4.28398	29.1239704884939+62.0486321074748i
2.34	180.434	9.319	4.15768	-44.716063502545-49.2521078420729i
2.43	166.441	9.67742	5.94654	-70.7122221112061-63.6576032514824i
2.52	141.301	10.0358	6.94276	43.7302418165773+102.114435672414i
2.61	153.743	10.3943	5.60848	89.6430584769162-4.07607056903262i
2.7	187.618	10.7527	14.3073	-38.6874060752507+225.624358189789i
2.79	159.507	11.1111	15.2524	-244.018864886147-3.08085967136074i
A08
Time	Data	FFT Freq	FFT Mag	FFT Complex			Max
0	31.1786	0	74.5547	1192.874967			9.92136
0.09	28.6786	0.358423	6.21746	-18.8469894678901+97.677701662659i
0.18	50.5714	0.716846	3.88738	-39.8413693016921+47.7625355298974i
0.27	40.625	1.07527	2.43248	18.9285550940506-34.0066298692808i
0.36	3.39288	1.43369	2.59298	18.1936996621575-37.2856233169971i
0.45	38.125	1.79211	3.83018	-11.1637697811899+60.2574129655089i
0.54	27.4286	2.15054	9.92136	-115.635613719776-108.753682400774i
0.63	30.125	2.50896	3.24108	-7.71961302427865-51.2794030909844i
0.72	34.5179	2.86738	0.223339	2.517853-2.535706i
0.81	34.5536	3.22581	3.11762	-25.0134346692088+43.1571103041803i
0.9	30.8571	3.58423	6.78304	-66.9978058413647+85.3800099102371i
0.99	35.0893	3.94265	1.21454	13.6767201621259+13.8048739955532i
1.08	57.8929	4.30108	3.59205	44.3062423378424-36.6070353169971i
1.17	27.6071	4.6595	4.27074	55.7030768369229+39.5777799620431i
1.26	43.3929	5.01792	4.95705	-3.23944713716737-79.2465961590911i
1.35	20.9286	5.37634	6.24082	-33.7076171505319-93.9916601408967i
1.44	32.1964	5.73477	8.90737	142.517915
1.53	39.1607	6.09319	6.24082	-33.7076171505317+93.9916601408968i
1.62	50.9286	6.45161	4.95705	-3.23944713716719+79.246596159091i
1.71	39.9286	6.81004	4.27074	55.7030768369229-39.5777799620432i
1.8	32.4286	7.16846	3.59205	44.3062423378425+36.6070353169971i
1.89	22.2679	7.52688	1.21454	13.6767201621259-13.8048739955532i
1.98	49.2321	7.8853	6.78304	-66.9978058413648-85.3800099102371i
2.07	37.125	8.24373	3.11762	-25.0134346692087-43.1571103041803i
2.16	85.2857	8.60215	0.223339	2.517853+2.535706i
2.25	37.9821	8.96057	3.24108	-7.7196130242786+51.2794030909844i
2.34	34.1071	9.319	9.92136	-115.635613719776+108.753682400775i
2.43	32.6964	9.67742	3.83018	-11.16376978119-60.2574129655088i
2.52	58.2143	10.0358	2.59298	18.1936996621576+37.2856233169971i
2.61	35.4821	10.3943	2.43248	18.9285550940507+34.0066298692808i
2.7	46.0714	10.7527	3.88738	-39.8413693016922-47.7625355298974i
2.79	24.8036	11.1111	6.21746	-18.8469894678903-97.677701662659i
A09
Time	Data	FFT Freq	FFT Mag	FFT Complex			Max
0	26.125	0	54.0469	864.75			5.28672
0.09	30.1875	0.358423	3.02765	-40.5360457274081-26.5233492162502i
0.18	38.125	0.716846	3.90714	60.9421280605066-13.9315603471286i
0.27	25.25	1.07527	2.38384	-21.8870454605083-31.2366246832179i
0.36	29.0625	1.43369	1.57001	-12.9120580695352-21.5476506216728i
0.45	31.8125	1.79211	0.774848	4.95724492444018+11.3633444483899i
0.54	16.5625	2.15054	3.25001	-22.4259761765527-46.9157715150879i
0.63	30.5	2.50896	3.29367	-42.623144129934-30.9906497468201i
0.72	31.5	2.86738	3.37588	45-29.875i
0.81	5.0625	3.22581	3.61315	55.9539222159125-14.5327292784632i
0.9	28.9375	3.58423	0.857518	-3.32491665781441-13.3113252901276i
0.99	31.0625	3.94265	5.28672	-37.4015269307425+75.8694425242572i
1.08	34.5	4.30108	2.17086	4.41205806953523+34.4523493783272i
1.17	30.5625	4.6595	3.35737	38.8166088410492+37.1334344233282i
1.26	32.4375	5.01792	3.31419	-51.6912352261396-11.8271141221682i
1.35	29.5	5.37634	0.338437	-5.2800137328092-1.20146771721427i
1.44	32.125	5.73477	1.70312	27.25
1.53	43.5	6.09319	0.338437	-5.28001373280914+1.20146771721431i
1.62	25.25	6.45161	3.31419	-51.6912352261396+11.8271141221683i
1.71	31.4375	6.81004	3.35737	38.8166088410491-37.1334344233283i
1.8	29.4375	7.16846	2.17086	4.41205806953519-34.4523493783272i
1.89	19.4375	7.52688	5.28672	-37.4015269307427-75.8694425242571i
1.98	26.625	7.8853	0.857518	-3.32491665781443+13.3113252901275i
2.07	13.8125	8.24373	3.61315	55.9539222159126+14.5327292784629i
2.16	30.875	8.60215	3.37588	45+29.875i
2.25	28.0625	8.96057	3.29367	-42.6231441299338+30.9906497468202i
2.34	21.9375	9.319	3.25001	-22.4259761765526+46.9157715150879i
2.43	10.25	9.67742	0.774848	4.9572449244402-11.36334444839i
2.52	31.875	10.0358	1.57001	-12.9120580695352+21.5476506216728i
2.61	35.6875	10.3943	2.38384	-21.8870454605082+31.2366246832179i
2.7	10.625	10.7527	3.90714	60.9421280605066+13.9315603471285i
2.79	22.625	11.1111	3.02765	-40.536045727408+26.5233492162503i
A10
Time	Data	FFT Freq	FFT Mag	FFT Complex			Max
0	288.635	0	552.639	8842.230836			8.14183
0.09	277.981	0.358423	1.20502	-9.25504220178489+16.9137704356485i
0.18	273.077	0.716846	2.25437	35.3267323365099+7.28409389812846i
0.27	266.894	1.07527	1.95007	30.6703217962704-5.73029623766355i
0.36	290.606	1.43369	2.8265	42.9618760550516-14.1239031962141i
0.45	265.721	1.79211	2.90145	-17.9859796664369+42.7973706979778i
0.54	272.231	2.15054	2.78425	-44.0583454865998+6.58639195637151i
0.63	255.471	2.50896	5.36762	83.8178148055127+18.7159774264683i
0.72	282.212	2.86738	5.59673	70.5768729999999-55.1153870000003i
0.81	288.279	3.22581	1.63444	17.0429602936255+19.8346904013906i
0.9	274.702	3.58423	4.64968	-40.9713406583222+62.0963096429271i
0.99	260.452	3.94265	2.65457	-2.41455545594438-42.4043546519571i
1.08	289.74	4.30108	4.20645	-53.5580680550511-40.7584851962142i
1.17	272.721	4.6595	1.49793	-18.1488072408358+15.6533977121853i
1.26	279.952	5.01792	3.29688	-26.0663341915878-45.8597964153159i
1.35	275.683	5.37634	4.15317	63.9656716695934+18.002670710354i
1.44	270.173	5.73477	8.14183	130.269226
1.53	287.644	6.09319	4.15317	63.9656716695933-18.0026707103541i
1.62	284.096	6.45161	3.29688	-26.0663341915877+45.8597964153159i
1.71	278.067	6.81004	1.49793	-18.1488072408358-15.6533977121852i
1.8	266.74	7.16846	4.20645	-53.5580680550511+40.7584851962143i
1.89	276.731	7.52688	2.65457	-2.41455545594433+42.4043546519571i
1.98	274.933	7.8853	4.64968	-40.9713406583223-62.096309642927i
2.07	272.788	8.24373	1.63444	17.0429602936255-19.8346904013905i
2.16	295.538	8.60215	5.59673	70.576873+55.1153870000003i
2.25	275.635	8.96057	5.36762	83.8178148055126-18.7159774264685i
2.34	265.385	9.319	2.78425	-44.0583454865999-6.58639195637147i
2.43	262.442	9.67742	2.90145	-17.985979666437-42.7973706979778i
2.52	294.769	10.0358	2.8265	42.9618760550515+14.123903196214i
2.61	260.837	10.3943	1.95007	30.6703217962705+5.73029623766346i
2.7	283.462	10.7527	2.25437	35.3267323365099-7.28409389812864i
2.79	278.635	11.1111	1.20502	-9.25504220178495-16.9137704356484i
A11
Time	Data	FFT Freq	FFT Mag	FFT Complex			Max
0	119.25	0	223.754	3580.0625			15.5682
0.09	109.812	0.358423	4.96441	57.146362893581+55.1680960260049i
0.18	91.6875	0.716846	2.47876	-33.3610678982244-21.4467873513247i
0.27	90	1.07527	9.21234	-2.93631108482386+147.368200675687i
0.36	136.125	1.43369	3.30219	-51.408193501043+12.1961219713516i
0.45	106.312	1.79211	3.42826	54.4184097078333+6.88407456452096i
0.54	123.812	2.15054	4.40707	14.0103045819447+69.1072453864794i
0.63	97.625	2.50896	2.68112	42.7848542823948+3.11296610846419i
0.72	137.938	2.86738	7.3711	117.9375-0.125i
0.81	101.625	3.22581	6.30591	-100.064250734808-12.9170661212569i
0.9	121.625	3.58423	7.25505	60.6048873813126-99.004005415206i
0.99	90.125	3.94265	3.98407	-61.557712230187+16.5553131426714i
1.08	106.375	4.30108	4.45421	12.4081935010429-70.1788780286485i
1.17	111.562	4.6595	2.91253	41.1544105560277+21.8613999000699i
1.26	87.5	5.01792	6.36043	-101.504124065033-7.30803815300995i
1.35	99.375	5.37634	15.5682	110.054236609982+223.460024442516i
1.44	101.625	5.73477	5.21484	-83.4375
1.53	129.125	6.09319	15.5682	110.054236609982-223.460024442516i
1.62	69.6875	6.45161	6.36043	-101.504124065033+7.30803815301012i
1.71	160.25	6.81004	2.91253	41.1544105560277-21.86139990007i
1.8	124.812	7.16846	4.45421	12.408193501043+70.1788780286484i
1.89	116.438	7.52688	3.98407	-61.5577122301869-16.5553131426712i
1.98	95.1875	7.8853	7.25505	60.6048873813128+99.0040054152058i
2.07	119.75	8.24373	6.30591	-100.064250734808+12.9170661212574i
2.16	98	8.60215	7.3711	117.9375+0.125i
2.25	116.375	8.96057	2.68112	42.7848542823948-3.11296610846431i
2.34	104	9.319	4.40707	14.0103045819446-69.1072453864794i
2.43	139.062	9.67742	3.42826	54.4184097078332-6.88407456452106i
2.52	109	10.0358	3.30219	-51.4081935010429-12.1961219713515i
2.61	124.688	10.3943	9.21234	-2.93631108482429-147.368200675687i
2.7	121.688	10.7527	2.47876	-33.3610678982243+21.4467873513247i
2.79	119.625	11.1111	4.96441	57.1463628935806-55.1680960260051i
A14
Time	Data	FFT Freq	FFT Mag	FFT Complex			Max
0	163.589	0	274.821	4397.142791			12.495
0.09	132.946	0.358423	3.74891	59.6834600547167+5.98246280625189i
0.18	110.375	0.716846	5.06468	49.216197828289-64.3771258205401i
0.27	144.446	1.07527	8.43207	46.3262249957925+126.709966247285i
0.36	139.536	1.43369	2.14897	-19.875695729689+28.0568699901335i
0.45	160.732	1.79211	7.00991	-74.8832294258092+83.4987357025889i
0.54	155.268	2.15054	12.495	167.710605155831+108.818227099996i
0.63	104.929	2.50896	6.03475	34.9219734536593-90.0194854145504i
0.72	132	2.86738	7.52653	116.69638-29.732117i
0.81	138.661	3.22581	3.08468	12.4737717336885+47.7526142054042i
0.9	168.571	3.58423	10.3751	55.3862440487224+156.489814765688i
0.99	119.339	3.94265	4.353	28.8088228863017-63.4105074861682i
1.08	139.821	4.30108	3.77727	16.1614597296891+58.2352779901338i
1.17	109.357	4.6595	5.50312	29.1966272703878-83.0682901045999i
1.26	97.9821	5.01792	5.09624	-66.3843390328423-47.3483581548483i
1.35	155.107	5.37634	5.88247	-37.5276509687368+86.3142612630783i
1.44	151.214	5.73477	0.118307	1.89291300000014
1.53	128.089	6.09319	5.88247	-37.5276509687372-86.3142612630782i
1.62	138.232	6.45161	5.09624	-66.3843390328423+47.3483581548488i
1.71	140.25	6.81004	5.50312	29.196627270388+83.0682901045998i
1.8	146.625	7.16846	3.77727	16.161459729689-58.2352779901338i
1.89	161.536	7.52688	4.353	28.8088228863019+63.4105074861681i
1.98	128.268	7.8853	10.3751	55.3862440487218-156.489814765687i
2.07	126.482	8.24373	3.08468	12.4737717336883-47.7526142054042i
2.16	131.321	8.60215	7.52653	116.69638+29.732117i
2.25	135.518	8.96057	6.03475	34.9219734536596+90.0194854145504i
2.34	111.071	9.319	12.495	167.710605155831-108.818227099996i
2.43	129.054	9.67742	7.00991	-74.8832294258095-83.4987357025886i
2.52	154	10.0358	2.14897	-19.8756957296891-28.0568699901335i
2.61	146.839	10.3943	8.43207	46.3262249957921-126.709966247285i
2.7	131.643	10.7527	5.06468	49.2161978282892+64.3771258205399i
2.79	164.339	11.1111	3.74891	59.6834600547166-5.98246280625217i
A16
Time	Data	FFT Freq	FFT Mag	FFT Complex			Max
0	45.4464	0	103.033	1648.523743			6.83485
0.09	43.2083	0.358423	2.44291	16.5692723164339+35.4008815277543i
0.18	54	0.716846	1.99494	10.4316929073925-30.1662987469213i
0.27	53.0833	1.07527	6.83485	-105.612565618236+28.3737431746752i
0.36	57.0655	1.43369	1.03712	15.4069057789837-6.1632956617015i
0.45	48.5179	1.79211	2.93061	45.1857747912689+12.5259026392049i
0.54	57.1905	2.15054	4.27399	-64.8567959638874-21.6782183386311i
0.63	59.4464	2.50896	4.10619	-20.7112590212886+62.3490319289914i
0.72	60.8036	2.86738	0.288521	-4.61309800000015-0.172728999999777i
0.81	42.4226	3.22581	0.848385	-1.89864599756545-13.4407231249543i
0.9	32.3571	3.58423	0.814253	1.66744759954307-12.9209048720724i
0.99	34.8214	3.94265	2.5598	35.2450998150694+20.8624502449363i
1.08	50.6607	4.30108	2.08501	-26.3712637789834+20.4317983382986i
1.17	50.25	4.6595	1.18844	-3.93407770679748+18.6036214408704i
1.26	49.5536	5.01792	2.72218	-43.5519165430479-0.504201280362636i
1.35	49.7202	5.37634	1.7928	19.8229054211149-20.7333348657271i
1.44	47.3631	5.73477	3.76265	60.2024569999999
1.53	67.0298	6.09319	1.7928	19.8229054211149+20.7333348657271i
1.62	62.75	6.45161	2.72218	-43.5519165430479+0.504201280362675i
1.71	53.3631	6.81004	1.18844	-3.93407770679754-18.6036214408704i
1.8	53.1369	7.16846	2.08501	-26.3712637789835-20.4317983382985i
1.89	39.9643	7.52688	2.5598	35.2450998150694-20.8624502449364i
1.98	47.5952	7.8853	0.814253	1.66744759954309+12.9209048720723i
2.07	47.1667	8.24373	0.848385	-1.8986459975654+13.4407231249543i
2.16	56.0833	8.60215	0.288521	-4.61309800000015+0.172728999999777i
2.25	50.7857	8.96057	4.10619	-20.7112590212887-62.3490319289913i
2.34	72.2857	9.319	4.27399	-64.8567959638873+21.6782183386312i
2.43	47.3214	9.67742	2.93061	45.1857747912689-12.5259026392051i
2.52	54.3155	10.0358	1.03712	15.4069057789837+6.16329566170145i
2.61	54.9881	10.3943	6.83485	-105.612565618236-28.3737431746749i
2.7	53.756	10.7527	1.99494	10.4316929073925+30.1662987469213i
2.79	52.0714	11.1111	2.44291	16.5692723164338-35.4008815277544i
A17
Time	Data	FFT Freq	FFT Mag	FFT Complex			Max
0	152.393	0	301.557	4824.910615			7.51636
0.09	153.5	0.358423	1.77139	22.2909057805249+17.5041494847057i
0.18	161.75	0.716846	3.64151	18.2932934889846-55.3178415607709i
0.27	168.893	1.07527	7.51636	75.7108019533932-93.4386157043123i
0.36	157.536	1.43369	2.79272	-43.9043441292644-8.30835792386316i
0.45	140.679	1.79211	4.46349	59.4533950252404+39.5666544470697i
0.54	156.643	2.15054	7.39309	-100.311974963858+62.6889733686841i
0.63	138.054	2.50896	5.26804	-13.8065545286236-83.1501159266303i
0.72	145.607	2.86738	4.65319	-40.42859+62.5179109999999i
0.81	130.036	3.22581	5.03264	80.0151778558708+9.02244707547993i
0.9	152	3.58423	0.395164	-3.03839508862595-5.54470571458443i
0.99	162.625	3.94265	5.07377	19.6231823055845+78.7729049780564i
1.08	148.107	4.30108	4.59605	-18.5242438707359-71.1654139238635i
1.17	142.571	4.6595	1.37607	21.230807040214-5.83173803351249i
1.26	176.911	5.01792	4.12038	-34.871507436501+55.9483593559609i
1.35	144.732	5.37634	3.83742	-59.6605394322041+14.5060516266291i
1.44	126.786	5.73477	5.46987	87.5178530000003
1.53	134.411	6.09319	3.83742	-59.6605394322043-14.5060516266288i
1.62	153.946	6.45161	4.12038	-34.8715074365011-55.9483593559608i
1.71	160.714	6.81004	1.37607	21.230807040214+5.83173803351261i
1.8	174.679	7.16846	4.59605	-18.5242438707357+71.1654139238634i
1.89	131.696	7.52688	5.07377	19.6231823055841-78.7729049780564i
1.98	159.429	7.8853	0.395164	-3.03839508862597+5.54470571458437i
2.07	148.464	8.24373	5.03264	80.0151778558708-9.02244707548016i
2.16	163.554	8.60215	4.65319	-40.42859-62.5179109999999i
2.25	168.161	8.96057	5.26804	-13.8065545286234+83.1501159266303i
2.34	140.75	9.319	7.39309	-100.311974963858-62.688973368684i
2.43	134.107	9.67742	4.46349	59.4533950252402-39.5666544470698i
2.52	139.232	10.0358	2.79272	-43.9043441292644+8.30835792386321i
2.61	152.036	10.3943	7.51636	75.7108019533934+93.4386157043121i
2.7	146.893	10.7527	3.64151	18.2932934889847+55.3178415607707i
2.79	158.018	11.1111	1.77139	22.2909057805249-17.5041494847056i
A18
Time	Data	FFT Freq	FFT Mag	FFT Complex			Max
0	237.276	0	498.937	7982.99347			4.51183
0.09	255.447	0.358423	1.65672	-9.4155075903735-24.7790344622356i
0.18	245.52	0.716846	4.51183	-5.9573660579358+71.9430941578074i
0.27	249.342	1.07527	0.734143	5.72688625852563-10.2556315882422i
0.36	244.072	1.43369	0.727027	7.10170197172945-9.21299505817621i
0.45	245.23	1.79211	2.41481	-35.1932954186077+15.9449920934578i
0.54	250.586	2.15054	0.596141	-5.89209926728706-7.50077021782911i
0.63	242.77	2.50896	1.62359	-24.5526561802202-8.48475338029071i
0.72	249.158	2.86738	3.31327	-12.019838-51.6315919999997i
0.81	258.191	3.22581	1.17158	12.9021846304094+13.5984351169414i
0.9	254.612	3.58423	0.600163	-9.50052681689515+1.39642337531195i
0.99	258.197	3.94265	2.72169	37.8957770215817+21.4534877710403i
1.08	255.112	4.30108	2.76458	-43.7727839717297+6.365922941824i
1.17	252.342	4.6595	2.76622	-41.9578277892502-14.086944869089i
1.26	253.382	5.01792	1.69704	-27.1501318578818-0.370408249051351i
1.35	250.888	5.37634	1.42857	-22.5107849320654+3.96434507656712i
1.44	246.914	5.73477	2.59745	-41.5591420000001
1.53	257.191	6.09319	1.42857	-22.5107849320654-3.96434507656707i
1.62	247.099	6.45161	1.69704	-27.1501318578818+0.370408249051387i
1.71	233.533	6.81004	2.76622	-41.9578277892501+14.0869448690891i
1.8	245.197	7.16846	2.76458	-43.7727839717298-6.36592294182395i
1.89	248.855	7.52688	2.72169	37.8957770215815-21.4534877710404i
1.98	241.27	7.8853	0.600163	-9.50052681689516-1.39642337531193i
2.07	251.217	8.24373	1.17158	12.9021846304093-13.5984351169415i
2.16	247.158	8.60215	3.31327	-12.0198379999999+51.6315919999997i
2.25	254.645	8.96057	1.62359	-24.5526561802202+8.48475338029075i
2.34	252.349	9.319	0.596141	-5.89209926728707+7.5007702178291i
2.43	240.599	9.67742	2.41481	-35.1932954186078-15.9449920934577i
2.52	254.461	10.0358	0.727027	7.10170197172944+9.21299505817616i
2.61	260.053	10.3943	0.734143	5.72688625852568+10.2556315882422i
2.7	246.553	10.7527	4.51183	-5.95736605793597-71.9430941578075i
2.79	253.776	11.1111	1.65672	-9.41550759037343+24.7790344622356i
A19
Time	Data	FFT Freq	FFT Mag	FFT Complex			Max
0	153.4	0	275.973	4415.574892			8.01959
0.09	138.85	0.358423	6.08894	82.3293761479054+52.0877152625618i
0.18	150.35	0.716846	2.85984	19.4138090315311+41.4348279768141i
0.27	135.95	1.07527	3.13508	27.031508714999+42.2545111148618i
0.36	133.325	1.43369	5.76753	75.5168732321396-53.0367109581423i
0.45	106.35	1.79211	2.40038	14.0798854507357-35.7321591066812i
0.54	143.05	2.15054	1.1607	18.534643359088-1.16502443828153i
0.63	140.875	2.50896	5.36407	-64.2196549012782+56.9367229962539i
0.72	138.25	2.86738	1.8204	0.300048000000045-29.1248199999998i
0.81	140.1	3.22581	8.01959	13.6422230590595+127.586137896098i
0.9	142.975	3.58423	3.27693	15.1950147983886-50.1807806571701i
0.99	130.95	3.94265	1.32401	18.6156379722505-10.1105742629458i
1.08	122.7	4.30108	0.745368	-11.9168972321397+0.463169041857604i
1.17	140.6	4.6595	1.31296	10.087614675884+18.4269186988957i
1.26	125.75	5.01792	6.6305	-57.2433231890073+89.3189757579255i
1.35	123.85	5.37634	3.65634	21.233696880445-54.511855097295i
1.44	138.05	5.73477	8.00156	128.024964
1.53	153.825	6.09319	3.65634	21.2336968804451+54.5118550972951i
1.62	133.85	6.45161	6.6305	-57.2433231890076-89.3189757579253i
1.71	111.025	6.81004	1.31296	10.0876146758839-18.4269186988956i
1.8	154.85	7.16846	0.745368	-11.9168972321397-0.463169041857537i
1.89	132.05	7.52688	1.32401	18.6156379722506+10.1105742629459i
1.98	140.425	7.8853	3.27693	15.1950147983887+50.18078065717i
2.07	117.2	8.24373	8.01959	13.6422230590591-127.586137896098i
2.16	154.225	8.60215	1.8204	0.300048000000077+29.1248199999998i
2.25	135.2	8.96057	5.36407	-64.2196549012785-56.9367229962536i
2.34	154.075	9.319	1.1607	18.534643359088+1.16502443828148i
2.43	144.575	9.67742	2.40038	14.0798854507358+35.7321591066811i
2.52	141.25	10.0358	5.76753	75.5168732321397+53.0367109581422i
2.61	139.475	10.3943	3.13508	27.0315087149987-42.2545111148619i
2.7	145.275	10.7527	2.85984	19.4138090315309-41.4348279768141i
2.79	152.9	11.1111	6.08894	82.3293761479052-52.0877152625622i
A24
Time	Data	FFT Freq	FFT Mag	FFT Complex			Max
0	165.85	0	341.32	5461.12506			4.21709
0.09	174.9	0.358423	1.96374	24.0053269963744-20.2719682861473i
0.18	181.275	0.716846	1.52457	-23.6744699330364-5.87760239474273i
0.27	174.625	1.07527	2.18491	12.5156550030637-32.6414563164288i
0.36	174.425	1.43369	0.971117	-4.81791721881349-14.7720325521788i
0.45	163.25	1.79211	0.626964	1.74027721287959-9.87931481398867i
0.54	176.825	2.15054	2.34177	-34.7114535114994-14.1065628540961i
0.63	173.425	2.50896	1.27557	-19.9827308518734+4.15004151458741i
0.72	170.275	2.86738	3.2149	-50.5250840000001-9.65002400000003i
0.81	171.225	3.22581	1.19686	-13.1607380520213+13.9107412253592i
0.9	172.725	3.58423	4.21709	14.3308826668492-65.9339523857152i
0.99	175.2	3.94265	1.28045	15.9301915290152+12.8823673162576i
1.08	163.35	4.30108	1.15939	-6.2321307811866-17.4721045521789i
1.17	179.325	4.6595	0.640184	10.1592167376713-1.30702049305339i
1.26	172.45	5.01792	3.73296	-12.5450552223135+58.3951040736383i
1.35	163.375	5.37634	0.680778	10.59260942489-2.53813088224582i
1.44	160.625	5.73477	0.0734368	-1.17498800000021
1.53	173.775	6.09319	0.680778	10.5926094248901+2.53813088224582i
1.62	165.65	6.45161	3.73296	-12.5450552223136-58.3951040736383i
1.71	163.525	6.81004	0.640184	10.1592167376713+1.30702049305339i
1.8	176.4	7.16846	1.15939	-6.23213078118657+17.4721045521789i
1.89	161.35	7.52688	1.28045	15.9301915290152-12.8823673162576i
1.98	173.575	7.8853	4.21709	14.3308826668494+65.9339523857151i
2.07	174.4	8.24373	1.19686	-13.1607380520213-13.9107412253592i
2.16	170.35	8.60215	3.2149	-50.5250840000001+9.65002400000003i
2.25	171.25	8.96057	1.27557	-19.9827308518734-4.15004151458735i
2.34	174.8	9.319	2.34177	-34.7114535114994+14.1065628540962i
2.43	172.475	9.67742	0.626964	1.74027721287959+9.87931481398867i
2.52	158.45	10.0358	0.971117	-4.81791721881346+14.7720325521788i
2.61	175.325	10.3943	2.18491	12.5156550030638+32.6414563164288i
2.7	172.95	10.7527	1.52457	-23.6744699330364+5.8776023947428i
2.79	163.725	11.1111	1.96374	24.0053269963745+20.2719682861473i
B02
Time	Data	FFT Freq	FFT Mag	FFT Complex			Max
0	126.865	0	298.288	4772.605774			13.8999
0.09	149.298	0.358423	7.18717	-72.7043343751637-89.094610408162i
0.18	143.692	0.716846	5.07005	-80.9566645781173-5.15692123901071i
0.27	143.019	1.07527	1.4867	23.2076392110695-5.21859852710352i
0.36	150.067	1.43369	2.55932	-36.5456803599953+18.472700172156i
0.45	167.077	1.79211	3.42818	-12.5104834422602+53.405103038694i
0.54	153.433	2.15054	3.21734	-51.007152852402+6.94240562763565i
0.63	150.548	2.50896	3.11704	14.134327486137+47.8278327818847i
0.72	146.99	2.86738	13.8999	-119.826997-187.355805i
0.81	171.721	3.22581	1.94454	-15.1304154864271+27.1857397243836i
0.9	167.327	3.58423	3.58309	-9.51753180932647-56.533839573607i
0.99	147.577	3.94265	2.68207	-20.9444258735545-37.4547880084995i
1.08	147.413	4.30108	0.728342	1.81490635999541+11.5112761721559i
1.17	181.24	4.6595	3.56271	-16.0348948302377-54.7016330631073i
1.26	156.337	5.01792	4.66071	69.7119372398457-26.4791104402537i
1.35	127.01	5.37634	2.07189	17.8285313104369+27.9477690455263i
1.44	137.135	5.73477	5.99699	-95.951904
1.53	160.221	6.09319	2.07189	17.8285313104369-27.9477690455264i
1.62	159.567	6.45161	4.66071	69.7119372398458+26.4791104402534i
1.71	137.452	6.81004	3.56271	-16.0348948302375+54.7016330631074i
1.8	136.856	7.16846	0.728342	1.8149063599954-11.5112761721559i
1.89	170.365	7.52688	2.68207	-20.9444258735544+37.4547880084995i
1.98	142.856	7.8853	3.58309	-9.51753180932623+56.533839573607i
2.07	156.202	8.24373	1.94454	-15.1304154864273-27.1857397243835i
2.16	134.952	8.60215	13.8999	-119.826997+187.355805i
2.25	162.087	8.96057	3.11704	14.1343274861368-47.8278327818848i
2.34	142.212	9.319	3.21734	-51.0071528524019-6.94240562763554i
2.43	135.163	9.67742	3.42818	-12.5104834422603-53.405103038694i
2.52	128.971	10.0358	2.55932	-36.5456803599953-18.472700172156i
2.61	148.808	10.3943	1.4867	23.2076392110695+5.21859852710337i
2.7	163.654	10.7527	5.07005	-80.9566645781172+5.15692123901092i
2.79	126.49	11.1111	7.18717	-72.7043343751634+89.0946104081622i
B03
Time	Data	FFT Freq	FFT Mag	FFT Complex			Max
0	148.132	0	302.252	4836.02951			6.99766
0.09	145.426	0.358423	4.37068	-3.19861254115455+69.8576891636463i
0.18	149.338	0.716846	6.25313	-21.7003460429163-97.6684541584757i
0.27	177.971	1.07527	1.86096	-19.3328747972378+22.6454109997579i
0.36	132.926	1.43369	1.84906	28.8644750381485-6.48912381245295i
0.45	147.912	1.79211	5.05418	12.0985658331994-79.9566421253009i
0.54	159.154	2.15054	5.22931	-43.5019470830297+71.4708727360824i
0.63	142.868	2.50896	3.11903	-5.52419857225039+49.597769986665i
0.72	163.044	2.86738	3.87473	-56.088195+26.4117730000003i
0.81	154.537	3.22581	5.31359	-71.975377205746+45.2494093743222i
0.9	146.287	3.58423	3.33383	52.8560238007387+7.17808808035981i
0.99	123.404	3.94265	2.82272	8.55115797450369+44.3466207848477i
1.08	134.088	4.30108	6.52825	25.1208749618514-101.386219812453i
1.17	142.037	4.6595	4.52474	1.98775090686741-72.3685745693155i
1.26	161.375	5.01792	6.99766	-5.15372667479306-111.843806814198i
1.35	138.993	5.37634	1.72696	-1.82755981814515E-002-27.6314079279185i
1.44	157.809	5.73477	6.1397	98.2352599999999
1.53	151.669	6.09319	1.72696	-1.82755981814107E-002+27.6314079279184i
1.62	144.066	6.45161	6.99766	-5.1537266747927+111.843806814198i
1.71	168.941	6.81004	4.52474	1.98775090686761+72.3685745693155i
1.8	167.971	7.16846	6.52825	25.1208749618515+101.386219812453i
1.89	152.654	7.52688	2.82272	8.55115797450366-44.3466207848477i
1.98	164.375	7.8853	3.33383	52.8560238007387-7.17808808035995i
2.07	154.801	8.24373	5.31359	-71.9753772057461-45.249409374322i
2.16	147.272	8.60215	3.87473	-56.0881950000001-26.4117730000003i
2.25	153.721	8.96057	3.11903	-5.52419857225058-49.5977699866651i
2.34	167.39	9.319	5.22931	-43.5019470830298-71.4708727360822i
2.43	146.919	9.67742	5.05418	12.0985658331996+79.9566421253008i
2.52	154.279	10.0358	1.84906	28.8644750381485+6.48912381245299i
2.61	123.287	10.3943	1.86096	-19.3328747972378-22.6454109997578i
2.7	169.625	10.7527	6.25313	-21.700346042916+97.6684541584757i
2.79	143.757	11.1111	4.37068	-3.19861254115479-69.8576891636464i
B05
Time	Data	FFT Freq	FFT Mag	FFT Complex			Max
0	52.2083	0	141.896	2270.333252			12.8453
0.09	72.7917	0.358423	12.559	-176.575575096527-95.9154587346061i
0.18	87.0417	0.716846	5.26108	73.1502768066905-41.6516930357197i
0.27	66.3333	1.07527	11.6874	186.602512879856+12.166706251035i
0.36	96	1.43369	4.69008	-75.0308939427309-1.25298085481054i
0.45	21.4583	1.79211	8.63294	-135.748587349726-25.5222942795788i
0.54	72.5833	2.15054	5.65682	-84.8867306154253+31.4030331370429i
0.63	58.375	2.50896	6.8908	-75.1389954640588-80.683463824513i
0.72	61.0833	2.86738	1.14813	-11.5416259999999+14.2916259999999i
0.81	91.5833	3.22581	4.97505	32.9708603651957-72.451353937931i
0.9	97.75	3.58423	7.69509	47.3481392616025+113.653179873904i
0.99	78.0833	3.94265	12.8453	-52.6107495924486-198.676965538003i
1.08	100.167	4.30108	6.58814	-104.552602057269-13.4194848548103i
1.17	77.8333	4.6595	1.86233	27.3411441021267-11.8465507904948i
1.26	55.5833	5.01792	9.29205	13.0548185471325+148.098453701142i
1.35	114.167	5.37634	9.95782	45.1593901555808+152.791073368869i
1.44	70.7083	5.73477	1.17188	-18.75
1.53	51.1667	6.09319	9.95782	45.1593901555804-152.79107336887i
1.62	88.5833	6.45161	9.29205	13.0548185471322-148.098453701141i
1.71	90	6.81004	1.86233	27.3411441021268+11.8465507904945i
1.8	79.1667	7.16846	6.58814	-104.552602057269+13.4194848548103i
1.89	92.4167	7.52688	12.8453	-52.6107495924479+198.676965538003i
1.98	84.2083	7.8853	7.69509	47.3481392616022-113.653179873904i
2.07	65.3333	8.24373	4.97505	32.970860365196+72.4513539379309i
2.16	49.6667	8.60215	1.14813	-11.541626-14.2916259999999i
2.25	74.8333	8.96057	6.8908	-75.1389954640584+80.6834638245133i
2.34	7.91669	9.319	5.65682	-84.8867306154254-31.4030331370427i
2.43	52.6667	9.67742	8.63294	-135.748587349726+25.5222942795792i
2.52	48.125	10.0358	4.69008	-75.0308939427309+1.25298085481051i
2.61	83.0417	10.3943	11.6874	186.602512879856-12.1667062510355i
2.7	75	10.7527	5.26108	73.1502768066905+41.6516930357195i
2.79	54.4583	11.1111	12.559	-176.575575096526+95.9154587346067i
B06
Time	Data	FFT Freq	FFT Mag	FFT Complex			Max
0	18.625	0	28.375	454			5.75744
0.09	29.0625	0.358423	2.76025	26.3554551773804+35.4380116003084i
0.18	21.875	0.716846	4.4449	16.024732913616+69.2895148021995i
0.27	0.125	1.07527	2.64448	-7.22789758140694-41.6897296229026i
0.36	3.25	1.43369	3.20585	48.3991251125079-16.986990449893i
0.45	3.0625	1.79211	4.98529	66.9224626166448-43.4026572269538i
0.54	13.375	2.15054	4.12096	62.9795776402548-19.5203545297017i
0.63	27.6875	2.50896	5.75744	-89.8586867270971-20.2815634777752i
0.72	0.125	2.86738	2.84513	-21.5-40.125i
0.81	1.75	3.22581	1.55411	20.7526037387999-13.6979434044217i
0.9	23.125	3.58423	4.54544	72.6814792759412-2.57213122499829i
0.99	4	3.94265	2.70383	-43.2410421177999-1.32547452491141i
1.08	25.6875	4.30108	4.02606	-55.8991251125078+32.0130095501071i
1.17	14.8125	4.6595	5.09046	70.0037370499081+41.6309866006259i
1.26	11.6875	5.01792	3.27802	-6.93578982981179+51.9877381069029i
1.35	19.125	5.37634	5.50811	-76.2066321564292+44.2651651951486i
1.44	22.6875	5.73477	1.53125	-24.5
1.53	12.6875	6.09319	5.50811	-76.2066321564293-44.2651651951484i
1.62	2.5625	6.45161	3.27802	-6.93578982981199-51.9877381069028i
1.71	1.375	6.81004	5.09046	70.0037370499079-41.6309866006261i
1.8	17.5625	7.16846	4.02606	-55.8991251125079-32.013009550107i
1.89	6.6875	7.52688	2.70383	-43.2410421177999+1.32547452491151i
1.98	21.1875	7.8853	4.54544	72.6814792759411+2.57213122499821i
2.07	2.3125	8.24373	1.55411	20.7526037387999+13.6979434044216i
2.16	5	8.60215	2.84513	-21.5+40.125i
2.25	42.125	8.96057	5.75744	-89.8586867270971+20.2815634777754i
2.34	23.75	9.319	4.12096	62.9795776402549+19.5203545297016i
2.43	23.1875	9.67742	4.98529	66.9224626166449+43.4026572269536i
2.52	3.6875	10.0358	3.20585	48.3991251125079+16.9869904498929i
2.61	29.5	10.3943	2.64448	-7.22789758140689+41.6897296229027i
2.7	0.5625	10.7527	4.4449	16.0247329136158-69.2895148021995i
2.79	21.75	11.1111	2.76025	26.3554551773803-35.4380116003085i
B07
Time	Data	FFT Freq	FFT Mag	FFT Complex			Max
0	159.964	0	347.203	5555.24997			11.039
0.09	172.393	0.358423	4.99066	-63.846377082228-47.95583557609i
0.18	163.446	0.716846	11.039	-101.716984221921+144.394408405271i
0.27	159.179	1.07527	3.01305	-16.9165991570717+45.1432959320883i
0.36	171.607	1.43369	7.4189	95.1420589572181-70.9807216008819i
0.45	131.929	1.79211	1.36765	-14.7192190840689-16.1920046199747i
0.54	180.982	2.15054	9.68424	-113.089206639554-105.923007243348i
0.63	170.679	2.50896	5.91674	25.0088727827882+91.3047310748635i
0.72	219.161	2.86738	2.83425	29.9465029999999-34.0535890000001i
0.81	193.732	3.22581	5.05614	37.7062239040704-71.5735123167575i
0.9	182.5	3.58423	6.19407	17.1135636595504+97.6163672066791i
0.99	158.857	3.94265	2.52857	18.7636737527907-35.8427416584159i
1.08	215.821	4.30108	6.53961	-91.9634709572179-49.9092476008817i
1.17	168.857	4.6595	2.24572	-25.3621147767549+25.452614690234i
1.26	173.161	5.01792	7.28509	-100.021612798075-59.8519851447016i
1.35	174.946	5.37634	9.13988	39.3655396604742+140.840088828876i
1.44	159.964	5.73477	5.79911	92.7857360000003
1.53	190.982	6.09319	9.13988	39.3655396604739-140.840088828876i
1.62	179.036	6.45161	7.28509	-100.021612798075+59.8519851447017i
1.71	176.911	6.81004	2.24572	-25.362114776755-25.452614690234i
1.8	133.768	7.16846	6.53961	-91.9634709572179+49.9092476008819i
1.89	161.393	7.52688	2.52857	18.7636737527909+35.8427416584158i
1.98	174.929	7.8853	6.19407	17.1135636595502-97.6163672066793i
2.07	175.661	8.24373	5.05614	37.7062239040705+71.5735123167575i
2.16	175.196	8.60215	2.83425	29.9465029999999+34.0535890000001i
2.25	188.661	8.96057	5.91674	25.0088727827881-91.3047310748635i
2.34	178.804	9.319	9.68424	-113.089206639554+105.923007243348i
2.43	167.643	9.67742	1.36765	-14.7192190840688+16.1920046199747i
2.52	191.5	10.0358	7.4189	95.1420589572182+70.9807216008818i
2.61	174.696	10.3943	3.01305	-16.9165991570717-45.1432959320883i
2.7	164.179	10.7527	11.039	-101.716984221921-144.394408405271i
2.79	164.714	11.1111	4.99066	-63.846377082228+47.9558355760902i
B11
Time	Data	FFT Freq	FFT Mag	FFT Complex			Max
0	103	0	190.289	3044.625			10.7741
0.09	99.0625	0.358423	10.7741	99.9587015998625+140.444985991306i
0.18	83.5	0.716846	9.17775	88.2606347250487+117.359351140087i
0.27	96.6875	1.07527	4.99227	23.1219242994145+76.4565941735682i
0.36	75.9375	1.43369	5.15197	-58.9622181452034+57.6055622679191i
0.45	91.6875	1.79211	5.41788	-82.5254018695996+26.5334330399207i
0.54	84.8125	2.15054	3.38029	29.0537845709357-45.6181913880704i
0.63	85.0625	2.50896	2.25172	-14.351715941611-33.0455798962655i
0.72	64.125	2.86738	4.38085	-29.8125-63.4375i
0.81	92.5625	3.22581	4.92566	78.5192923256786-6.7699346154612i
0.9	89.4375	3.58423	6.47317	68.4676620384711+77.7114983951466i
0.99	95.8125	3.94265	0.738049	4.20014757807935+11.0365897707182i
1.08	89	4.30108	2.34071	-30.4127818547965+21.8555622679191i
1.17	92.375	4.6595	3.07635	-39.8185313085918-28.9352164086257i
1.26	84.3125	5.01792	3.17491	9.96791866554464-49.810959076696i
1.35	95.0625	5.37634	5.04802	3.89558331676766-80.6743360408812i
1.44	93.875	5.73477	2.98438	-47.75
1.53	92.8125	6.09319	5.04802	3.89558331676783+80.6743360408812i
1.62	99.25	6.45161	3.17491	9.96791866554467+49.8109590766962i
1.71	86.1875	6.81004	3.07635	-39.8185313085918+28.9352164086258i
1.8	82.5	7.16846	2.34071	-30.4127818547966-21.8555622679191i
1.89	104.5	7.52688	0.738049	4.20014757807927-11.0365897707181i
1.98	106.75	7.8853	6.47317	68.4676620384709-77.7114983951467i
2.07	90.6875	8.24373	4.92566	78.5192923256787+6.76993461546102i
2.16	83.8125	8.60215	4.38085	-29.8125+63.4375i
2.25	98.875	8.96057	2.25172	-14.3517159416109+33.0455798962657i
2.34	100.938	9.319	3.38029	29.0537845709357+45.6181913880704i
2.43	83	9.67742	5.41788	-82.5254018695997-26.5334330399203i
2.52	142.062	10.0358	5.15197	-58.9622181452035-57.6055622679191i
2.61	132.938	10.3943	4.99227	23.1219242994142-76.4565941735683i
2.7	115.125	10.7527	9.17775	88.2606347250485-117.359351140087i
2.79	108.875	11.1111	10.7741	99.9587015998621-140.444985991306i
B12
Time	Data	FFT Freq	FFT Mag	FFT Complex			Max
0	122.142	0	247.616	3961.858277			4.01848
0.09	122.35	0.358423	2.48785	36.0303971064274+16.9201746302182i
0.18	121.283	0.716846	2.62713	-5.72477840758208+41.6423576164118i
0.27	118.808	1.07527	3.19974	-9.32652466294092+50.339209859771i
0.36	119.833	1.43369	1.84329	-29.0849780121281-4.88632430598776i
0.45	129.192	1.79211	3.80133	-39.8415091867431+45.9551848068995i
0.54	125.942	2.15054	4.01848	16.2601083497545-62.2056359688515i
0.63	119	2.50896	2.0205	15.080669762441-28.5948995558994i
0.72	124.375	2.86738	1.15305	18.3917240000001+1.44995299999994i
0.81	119.575	3.22581	0.776087	-7.54367972033236+9.8632991652597i
0.9	125.267	3.58423	1.58741	-13.8797267008288-21.2705556287452i
0.99	136.083	3.94265	2.88892	18.582332450742+42.323044431857i
1.08	121.133	4.30108	1.87359	28.284930012128+9.93032769401216i
1.17	119.792	4.6595	2.35898	-21.8009126846694+30.8108793368317i
1.26	115.225	5.01792	4.00389	-63.2891432413439-9.92280604348217i
1.35	115.117	5.37634	3.17996	20.1527229350758-46.7180087965198i
1.44	120.725	5.73477	1.38073	22.0916750000001
1.53	134.4	6.09319	3.17996	20.152722935076+46.7180087965198i
1.62	120.017	6.45161	4.00389	-63.2891432413439+9.92280604348224i
1.71	123.85	6.81004	2.35898	-21.8009126846695-30.8108793368316i
1.8	120	7.16846	1.87359	28.284930012128-9.93032769401221i
1.89	115.45	7.52688	2.88892	18.5823324507419-42.3230444318571i
1.98	124.275	7.8853	1.58741	-13.8797267008288+21.2705556287452i
2.07	122.825	8.24373	0.776087	-7.54367972033235-9.86329916525968i
2.16	135.15	8.60215	1.15305	18.3917240000001-1.44995299999994i
2.25	104.75	8.96057	2.0205	15.080669762441+28.5948995558994i
2.34	130.533	9.319	4.01848	16.2601083497546+62.2056359688515i
2.43	123.342	9.67742	3.80133	-39.8415091867433-45.9551848068994i
2.52	141.825	10.0358	1.84329	-29.084978012128+4.88632430598782i
2.61	138.708	10.3943	3.19974	-9.32652466294111-50.3392098597711i
2.7	124.25	10.7527	2.62713	-5.72477840758218-41.6423576164118i
2.79	126.642	11.1111	2.48785	36.0303971064273-16.9201746302184i
B14
Time	Data	FFT Freq	FFT Mag	FFT Complex			Max
0	92.375	0	267.711	4283.375			12.0217
0.09	125.875	0.358423	4.32176	-68.5627108666787+8.9786518701566i
0.18	132.875	0.716846	3.87436	-44.8290483516312-42.8146118203157i
0.27	116.5	1.07527	5.82281	-62.4766420132166+69.1114474332631i
0.36	129.75	1.43369	8.44811	-121.707999615554+58.8048250225016i
0.45	179.625	1.79211	3.92971	-25.289263839473+57.5652364803213i
0.54	126.125	2.15054	4.21978	13.1112036495313+66.2311905735792i
0.63	137.75	2.50896	9.59576	-136.907798445678-69.4866327081044i
0.72	130.5	2.86738	2.44341	-16.375-35.5i
0.81	128	3.22581	12.0217	-169.10672400345-91.653357870869i
0.9	130.125	3.58423	11.0814	-162.451454258993-71.0336812383416i
0.99	136.375	3.94265	0.242233	-1.79574300519633-3.43461350852931i
1.08	155.375	4.30108	5.83449	-85.2920003844464-37.9451749774984i
1.17	109.375	4.6595	8.8335	130.890382354951-53.3252170668663i
1.26	129.25	5.01792	7.16712	67.6692989610931-92.5794836322368i
1.35	145.875	5.37634	3.0423	2.24849981874088-48.6248878038867i
1.44	133.75	5.73477	2.14844	34.375
1.53	141.5	6.09319	3.0423	2.24849981874108+48.6248878038863i
1.62	125.625	6.45161	7.16712	67.6692989610934+92.5794836322365i
1.71	135.75	6.81004	8.8335	130.890382354951+53.3252170668657i
1.8	174.875	7.16846	5.83449	-85.2920003844464+37.9451749774984i
1.89	136.5	7.52688	0.242233	-1.79574300519604+3.43461350852921i
1.98	126.125	7.8853	11.0814	-162.451454258993+71.0336812383419i
2.07	133.625	8.24373	12.0217	-169.106724003449+91.6533578708694i
2.16	127.25	8.60215	2.44341	-16.375+35.5i
2.25	134.5	8.96057	9.59576	-136.907798445678+69.4866327081048i
2.34	131	9.319	4.21978	13.1112036495311-66.2311905735792i
2.43	136.375	9.67742	3.92971	-25.2892638394732-57.5652364803212i
2.52	127.375	10.0358	8.44811	-121.707999615554-58.8048250225016i
2.61	124.625	10.3943	5.82281	-62.4766420132167-69.1114474332629i
2.7	186.5	10.7527	3.87436	-44.8290483516311+42.8146118203158i
2.79	102.25	11.1111	4.32176	-68.5627108666787-8.97865187015654i
B15
Time	Data	FFT Freq	FFT Mag	FFT Complex			Max
0	191.236	0	366.181	5858.902802			9.84461
0.09	190.583	0.358423	3.52427	56.2697924773593-3.65298198194294i
0.18	170.222	0.716846	5.54782	71.6409930315559-52.4099494576972i
0.27	175.625	1.07527	3.71258	-1.43576291636839+59.3839668506364i
0.36	197.764	1.43369	8.32043	-19.1335229396123+131.744749441746i
0.45	209.986	1.79211	4.80664	-72.8501577075322+24.6459340342718i
0.54	181.889	2.15054	0.693386	5.95312820981175+9.36168548620725i
0.63	166.278	2.50896	8.66579	129.245768260025-50.2002428455764i
0.72	202.917	2.86738	2.94797	46.4305419999998-8.30557399999998i
0.81	156.944	3.22581	1.31944	-21.1022452686846+0.607701937757049i
0.9	193.458	3.58423	4.04029	-37.1701993531997-52.8895457321788i
0.99	175.222	3.94265	9.84461	-157.437620396821-4.89560771413161i
1.08	141.944	4.30108	9.06521	144.522378939612-12.2830185582542i
1.17	209.083	4.6595	8.46946	73.8588576550068-113.614239696955i
1.26	169.764	5.01792	6.48363	-63.535001888168+82.0054433239171i
1.35	191.694	5.37634	5.48347	31.1181198970156+82.0315460022025i
1.44	186.528	5.73477	7.00608	-112.097262
1.53	179.903	6.09319	5.48347	31.1181198970154-82.0315460022026i
1.62	175	6.45161	6.48363	-63.5350018881682-82.0054433239169i
1.71	196.417	6.81004	8.46946	73.8588576550072+113.614239696955i
1.8	176.125	7.16846	9.06521	144.522378939612+12.2830185582541i
1.89	182.278	7.52688	9.84461	-157.437620396821+4.89560771413206i
1.98	192.389	7.8853	4.04029	-37.1701993531997+52.8895457321788i
2.07	187.903	8.24373	1.31944	-21.1022452686847-0.607701937756843i
2.16	180.625	8.60215	2.94797	46.4305419999998+8.30557399999998i
2.25	170.972	8.96057	8.66579	129.245768260025+50.2002428455761i
2.34	132.056	9.319	0.693386	5.95312820981166-9.36168548620728i
2.43	204.847	9.67742	4.80664	-72.8501577075323-24.6459340342715i
2.52	182.778	10.0358	8.32043	-19.1335229396125-131.744749441746i
2.61	197.153	10.3943	3.71258	-1.43576291636857-59.3839668506364i
2.7	198.708	10.7527	5.54782	71.6409930315559+52.409949457697i
2.79	190.611	11.1111	3.52427	56.2697924773592+3.65298198194279i
B19
Time	Data	FFT Freq	FFT Mag	FFT Complex			Max
0	75.9091	0	162.028	2592.443298			2.60926
0.09	76.5227	0.358423	2.33201	-20.0774309381252-31.4498003623266i
0.18	71.2045	0.716846	0.861403	-13.7680327694009-0.630107333922243i
0.27	91.5909	1.07527	2.32791	-35.0830936517574+12.5094977281306i
0.36	80.25	1.43369	0.686566	-6.55629963622919-8.81398569923141i
0.45	84.3182	1.79211	0.325108	3.71085446144094-3.64520979203486i
0.54	81.5568	2.15054	1.67947	-9.57845610372347+25.1063534456497i
0.63	85.5114	2.50896	1.03791	7.43320178040875+14.8501172391761i
0.72	86.5341	2.86738	1.92432	3.2842410000002+30.6135249999999i
0.81	82.5341	3.22581	0.826252	12.2527305396081+4.96386197368721i
0.9	84.5909	3.58423	0.911529	-4.71573895546439+13.8010241663568i
0.99	78.2386	3.94265	0.706176	0.531375099521025-11.2863162690289i
1.08	84.6591	4.30108	1.82484	-4.85275636377081-28.7912836992314i
1.17	76.9886	4.6595	1.85452	26.4755956363333-13.3973690310989i
1.26	85.1818	5.01792	2.60926	-17.5288361714115-37.8900286132152i
1.35	86.3295	5.37634	1.08512	-17.1519209274291-2.69263191005068i
1.44	78.6477	5.73477	0.756397	-12.1023560000003
1.53	83.1591	6.09319	1.08512	-17.1519209274291+2.69263191005071i
1.62	81.3636	6.45161	2.60926	-17.5288361714114+37.8900286132153i
1.71	85.5455	6.81004	1.85452	26.4755956363333+13.3973690310988i
1.8	79.6136	7.16846	1.82484	-4.85275636377076+28.7912836992314i
1.89	77.0341	7.52688	0.706176	0.531375099521095+11.2863162690289i
1.98	79.0114	7.8853	0.911529	-4.71573895546443-13.8010241663568i
2.07	74.7727	8.24373	0.826252	12.2527305396081-4.96386197368725i
2.16	79.4205	8.60215	1.92432	3.28424100000016-30.6135249999999i
2.25	82.0455	8.96057	1.03791	7.43320178040874-14.8501172391761i
2.34	79.5682	9.319	1.67947	-9.57845610372353-25.1063534456497i
2.43	84.7955	9.67742	0.325108	3.710854461441+3.64520979203482i
2.52	81.6932	10.0358	0.686566	-6.55629963622917+8.81398569923142i
2.61	73.2273	10.3943	2.32791	-35.0830936517574-12.5094977281304i
2.7	80.9659	10.7527	0.861403	-13.7680327694008+0.630107333922226i
2.79	79.6591	11.1111	2.33201	-20.0774309381251+31.4498003623266i
B20
Time	Data	FFT Freq	FFT Mag	FFT Complex			Max
0	223.808	0	446.21	7139.366606			2.79849
0.09	220.717	0.358423	0.195825	-2.01217852461778-2.40169272287459i
0.18	221.008	0.716846	1.78666	-16.7584223664458+23.1591811739135i
0.27	217.167	1.07527	0.777967	-12.1295922090616+2.79509659544175i
0.36	219.183	1.43369	2.79849	38.3488292661403+23.1137314803199i
0.45	220.75	1.79211	0.641483	9.86356890241213+2.8379714078014i
0.54	226.95	2.15054	2.08651	-5.39695450482854-32.9449819009353i
0.63	228.467	2.50896	1.73617	26.4982491370077+8.33672270363623i
0.72	226.508	2.86738	1.6155	17.0999449999999+19.3833010000001i
0.81	225.092	3.22581	2.23313	-20.0167048582432+29.5967247257019i
0.9	220.883	3.58423	0.675345	-0.212598242906389+10.8034345537885i
0.99	220.142	3.94265	1.64846	-26.3615883585268-0.850643699145201i
1.08	222.908	4.30108	0.382546	0.117846733859711-6.11960651968005i
1.17	228.875	4.6595	0.472926	-7.40351419695585+1.56356816329353i
1.26	222.858	5.01792	0.252969	1.76787911418058+3.64099762863747i
1.35	221.292	5.37634	0.435878	6.82836010798549-1.41800402601063i
1.44	226.9	5.73477	0.127085	2.03335200000038
1.53	223.708	6.09319	0.435878	6.82836010798549+1.41800402601062i
1.62	220.85	6.45161	0.252969	1.76787911418056-3.64099762863749i
1.71	222.017	6.81004	0.472926	-7.40351419695584-1.5635681632935i
1.8	216.575	7.16846	0.382546	0.1178467338597+6.1196065196801i
1.89	217.167	7.52688	1.64846	-26.3615883585268+0.850643699145295i
1.98	223.875	7.8853	0.675345	-0.212598242906386-10.8034345537886i
2.07	228.583	8.24373	2.23313	-20.0167048582434-29.5967247257018i
2.16	229.35	8.60215	1.6155	17.0999449999999-19.3833010000001i
2.25	221.558	8.96057	1.73617	26.4982491370076-8.33672270363633i
2.34	218.35	9.319	2.08651	-5.39695450482845+32.9449819009353i
2.43	227.925	9.67742	0.641483	9.86356890241212-2.83797140780147i
2.52	228.667	10.0358	2.79849	38.3488292661403-23.1137314803199i
2.61	216.775	10.3943	0.777967	-12.1295922090616-2.79509659544174i
2.7	222.025	10.7527	1.78666	-16.7584223664458-23.1591811739135i
2.79	228.433	11.1111	0.195825	-2.01217852461777+2.40169272287457i
B23
Time	Data	FFT Freq	FFT Mag	FFT Complex			Max
0	240.5	0	498.965	7983.444522			7.15737
0.09	242.306	0.358423	3.30914	37.3470044227851-37.529959782938i
0.18	255.694	0.716846	7.15737	-106.851054158827+41.1969713096884i
0.27	259.375	1.07527	5.35689	51.9144071375166-68.1993409499771i
0.36	250.639	1.43369	5.19166	-68.2200389878148+47.3928244103002i
0.45	245.361	1.79211	4.26617	-17.6716991224359-65.9315647956694i
0.54	256.847	2.15054	2.56505	-6.41985538356209+40.5355565715402i
0.63	256	2.50896	3.24513	-47.648496072788-20.6283206219347i
0.72	246.125	2.86738	2.61364	-40.6389469999999-9.86111499999993i
0.81	254.486	3.22581	4.29348	46.745462807277+50.3383374531364i
0.9	261.097	3.58423	1.27577	18.1792025160014+9.28316786752626i
0.99	261.028	3.94265	1.31591	-17.8483764508716+11.1682637549493i
1.08	245.708	4.30108	0.364436	-5.64104501218506+1.47613841030038i
1.17	260.611	4.6595	2.67924	-33.4492774105837-26.8103670592866i
1.26	259.083	5.01792	1.66916	26.6472470263879+1.77795460567437i
1.35	243.736	5.37634	1.31913	13.8331426891001-15.9409083677953i
1.44	236.347	5.73477	0.750008	12.0001240000006
1.53	222.889	6.09319	1.31913	13.8331426891002+15.9409083677952i
1.62	228.986	6.45161	1.66916	26.6472470263879-1.77795460567448i
1.71	232.694	6.81004	2.67924	-33.4492774105836+26.8103670592867i
1.8	252.208	7.16846	0.364436	-5.64104501218504-1.47613841030043i
1.89	264.903	7.52688	1.31591	-17.8483764508717-11.1682637549492i
1.98	255.569	7.8853	1.27577	18.1792025160015-9.28316786752632i
2.07	248.556	8.24373	4.29348	46.7454628072768-50.3383374531366i
2.16	247.833	8.60215	2.61364	-40.6389469999999+9.86111499999993i
2.25	259.514	8.96057	3.24513	-47.648496072788+20.6283206219348i
2.34	252.333	9.319	2.56505	-6.41985538356208-40.5355565715403i
2.43	243.292	9.67742	4.26617	-17.6716991224357+65.9315647956695i
2.52	259.181	10.0358	5.19166	-68.2200389878149-47.3928244103002i
2.61	247.722	10.3943	5.35689	51.9144071375168+68.199340949977i
2.7	249.569	10.7527	7.15737	-106.851054158827-41.1969713096883i
2.79	243.25	11.1111	3.30914	37.3470044227852+37.5299597829381i
C01
Time	Data	FFT Freq	FFT Mag	FFT Complex			Max
0	174.467	0	342.185	5474.966706			7.7324
0.09	183.75	0.358423	3.09791	48.6161826667716-9.65974274116536i
0.18	177.675	0.716846	1.68008	6.12518366338839-26.1741413533341i
0.27	170.508	1.07527	1.24497	-10.3442161120311-17.0229744901887i
0.36	184.075	1.43369	4.1417	51.20321882256-42.0663451410011i
0.45	170.175	1.79211	1.93645	-9.66234485722331-29.4380099499255i
0.54	171.025	2.15054	2.58029	3.04223672081574+41.1724422146452i
0.63	146.933	2.50896	4.20522	-32.2051370184767+59.0753470739208i
0.72	204.983	2.86738	4.97888	50.1750180000001-61.875i
0.81	172.117	3.22581	7.7324	-35.9919535721727-118.367363595058i
0.9	160.483	3.58423	1.97521	-27.2995369321596+15.9218599337526i
0.99	158.508	3.94265	5.90381	82.510533947431+45.9878562208815i
1.08	183.442	4.30108	3.53427	-56.0531928225599-7.4664311410011i
1.17	154.683	4.6595	3.63073	26.9897197825942-51.4411874043191i
1.26	159.7	5.01792	3.90898	-54.8012314520444+30.1419243657733i
1.35	182.758	5.37634	7.26605	0.887263163107086+116.253411504919i
1.44	165.617	5.73477	1.34896	21.5834060000007
1.53	180.383	6.09319	7.26605	0.887263163106788-116.253411504919i
1.62	164.5	6.45161	3.90898	-54.8012314520445-30.1419243657731i
1.71	159.175	6.81004	3.63073	26.9897197825943+51.441187404319i
1.8	176.533	7.16846	3.53427	-56.05319282256+7.46643114100118i
1.89	167.4	7.52688	5.90381	82.510533947431-45.9878562208818i
1.98	166.817	7.8853	1.97521	-27.2995369321597-15.9218599337525i
2.07	176	8.24373	7.7324	-35.9919535721724+118.367363595058i
2.16	153.333	8.60215	4.97888	50.1750180000002+61.875i
2.25	188.608	8.96057	4.20522	-32.2051370184767-59.0753470739207i
2.34	180.517	9.319	2.58029	3.04223672081561-41.1724422146453i
2.43	167.808	9.67742	1.93645	-9.66234485722331+29.4380099499257i
2.52	156.775	10.0358	4.1417	51.20321882256+42.066345141001i
2.61	177.167	10.3943	1.24497	-10.3442161120309+17.0229744901888i
2.7	168.333	10.7527	1.68008	6.12518366338841+26.174141353334i
2.79	170.717	11.1111	3.09791	48.6161826667714+9.6597427411653i
C02
Time	Data	FFT Freq	FFT Mag	FFT Complex			Max
0	228.648	0	474.293	7588.681796			8.58439
0.09	199.75	0.358423	5.41866	-80.6210548918803-31.8887397312477i
0.18	244.17	0.716846	4.0304	53.4058312956134+36.1429592723743i
0.27	244.205	1.07527	8.58439	-131.020212679692-41.2166086757458i
0.36	242.261	1.43369	4.35394	-58.0884066918342+38.4535209128402i
0.45	248.545	1.79211	2.6569	-27.4118182788205+32.4919280332892i
0.54	230.807	2.15054	2.12526	-32.5663289595985+9.78334196839202i
0.63	242.739	2.50896	3.99097	-40.9972491510392+48.9567075509782i
0.72	226.034	2.86738	2.2348	11+34.0227960000002i
0.81	234.682	3.22581	2.50521	-18.144845570168-35.7412969841458i
0.9	221.182	3.58423	5.65391	51.432079987017+74.4191131635292i
0.99	231.818	3.94265	3.57931	24.1943925327911+51.907252286037i
1.08	261.818	4.30108	3.37504	-26.9115313081657+46.8171109128401i
1.17	240.045	4.6595	3.25522	17.5044254812343+49.0539281473225i
1.26	251.568	5.01792	5.28084	72.6830096769681-43.0849135324885i
1.35	251.034	5.37634	3.07447	5.2236585575743-48.9134196960513i
1.44	260.057	5.73477	5.54262	88.6818560000002
1.53	238.818	6.09319	3.07447	5.2236585575745+48.9134196960512i
1.62	243.523	6.45161	5.28084	72.6830096769682+43.0849135324884i
1.71	237.625	6.81004	3.25522	17.5044254812342-49.0539281473226i
1.8	231.591	7.16846	3.37504	-26.9115313081658-46.8171109128401i
1.89	222.295	7.52688	3.57931	24.194392532791-51.9072522860372i
1.98	235.841	7.8853	5.65391	51.4320799870169-74.4191131635292i
2.07	231.898	8.24373	2.50521	-18.1448455701678+35.7412969841457i
2.16	226.432	8.60215	2.2348	11-34.0227960000002i
2.25	235.159	8.96057	3.99097	-40.9972491510392-48.9567075509782i
2.34	250.136	9.319	2.12526	-32.5663289595986-9.78334196839187i
2.43	222.795	9.67742	2.6569	-27.4118182788205-32.4919280332893i
2.52	248	10.0358	4.35394	-58.0884066918342-38.4535209128402i
2.61	238.693	10.3943	8.58439	-131.020212679692+41.2166086757461i
2.7	236.614	10.7527	4.0304	53.4058312956134-36.1429592723743i
2.79	229.898	11.1111	5.41866	-80.6210548918801+31.8887397312479i
C03
Time	Data	FFT Freq	FFT Mag	FFT Complex			Max
0	193.411	0	365.852	5853.624939			6.80504
0.09	197.143	0.358423	6.80504	104.752292412901+29.6974396336103i
0.18	199.304	0.716846	3.18112	45.4496342807605-22.9112477935169i
0.27	195.036	1.07527	5.96209	1.98467216525638-95.3728313925101i
0.36	185.429	1.43369	3.21626	46.8802633595655-21.222243617074i
0.45	192.5	1.79211	1.58505	24.6011885518081-6.16024745790832i
0.54	165.232	2.15054	2.91205	-3.14675183912707+46.4864276293909i
0.63	181.857	2.50896	5.08891	-78.5913034506422+21.2846720992785i
0.72	185.821	2.86738	3.02705	1.46426600000015-48.4107369999999i
0.81	163.964	3.22581	6.27585	78.9462278953635-62.0514275222839i
0.9	172.964	3.58423	4.06042	-18.6486995628473+62.2325515798442i
0.99	182.125	3.94265	4.16841	-66.6731814352204-1.6878971186062i
1.08	170.5	4.30108	6.03466	67.5126846404347+69.0276923829259i
1.17	188.625	4.6595	1.68326	13.1202019115235-23.5202591057977i
1.26	168.411	5.01792	2.81176	-39.0114828787857+22.4062881569365i
1.35	193.054	5.37634	4.09059	-4.99727405098975-65.2584380405412i
1.44	184.268	5.73477	0.735489	-11.7678230000001
1.53	167.411	6.09319	4.09059	-4.99727405098952+65.2584380405412i
1.62	184.804	6.45161	2.81176	-39.0114828787858-22.4062881569363i
1.71	170.607	6.81004	1.68326	13.1202019115236+23.5202591057976i
1.8	169.268	7.16846	6.03466	67.5126846404346-69.0276923829259i
1.89	189.196	7.52688	4.16841	-66.6731814352204+1.6878971186064i
1.98	191.321	7.8853	4.06042	-18.6486995628476-62.2325515798441i
2.07	158.054	8.24373	6.27585	78.9462278953636+62.0514275222837i
2.16	195.696	8.60215	3.02705	1.46426600000021+48.4107369999999i
2.25	204.661	8.96057	5.08891	-78.5913034506424-21.2846720992782i
2.34	195.357	9.319	2.91205	-3.14675183912726-46.486427629391i
2.43	168.5	9.67742	1.58505	24.6011885518081+6.16024745790827i
2.52	176.804	10.0358	3.21626	46.8802633595656+21.222243617074i
2.61	187.054	10.3943	5.96209	1.98467216525652+95.3728313925102i
2.7	182.339	10.7527	3.18112	45.4496342807605+22.9112477935167i
2.79	192.911	11.1111	6.80504	104.752292412901-29.6974396336106i
C04
Time	Data	FFT Freq	FFT Mag	FFT Complex			Max
0	220	0	464.219	7427.5			5.50303
0.09	239.125	0.358423	1.95023	18.4538427356941+25.1620688493164i
0.18	249.75	0.716846	1.75428	-20.5472083284591+19.1219230389873i
0.27	215.375	1.07527	3.18935	50.7926357366495+4.91192058228978i
0.36	230.875	1.43369	1.08038	6.5689123190276+15.9892225358105i
0.45	223.75	1.79211	3.84446	13.7775346134302-59.9484882208497i
0.54	224.125	2.15054	5.32431	-85.1301373392395-3.16502552719844i
0.63	229.75	2.50896	1.38148	7.41830287704764-20.8215893542789i
0.72	248.375	2.86738	1.65138	-14.25-22.25i
0.81	233.75	3.22581	1.50517	-12.4277862565768-20.6284014588454i
0.9	226.625	3.58423	4.45886	-66.5835891066203-25.6178213227093i
0.99	229.625	3.94265	3.95424	6.00207430719117+62.9824290346046i
1.08	230.125	4.30108	3.79044	-22.0689123190275+56.4892225358106i
1.17	229.25	4.6595	5.50303	-82.061837017185+31.9121199808757i
1.26	251.375	5.01792	2.04537	30.7609347743188+11.1691272434764i
1.35	219.25	5.37634	4.69625	-36.9547669962504+65.4245388878813i
1.44	224.375	5.73477	1.5625	25
1.53	217.5	6.09319	4.69625	-36.9547669962507-65.4245388878811i
1.62	234.5	6.45161	2.04537	30.7609347743188-11.1691272434766i
1.71	230.375	6.81004	5.50303	-82.0618370171852-31.9121199808754i
1.8	236.875	7.16846	3.79044	-22.0689123190276-56.4892225358105i
1.89	241	7.52688	3.95424	6.0020743071909-62.9824290346047i
1.98	221.375	7.8853	4.45886	-66.5835891066202+25.6178213227093i
2.07	247.75	8.24373	1.50517	-12.4277862565768+20.6284014588454i
2.16	231.375	8.60215	1.65138	-14.25+22.25i
2.25	232.75	8.96057	1.38148	7.41830287704766+20.8215893542788i
2.34	234.375	9.319	5.32431	-85.1301373392394+3.16502552719856i
2.43	226.5	9.67742	3.84446	13.7775346134303+59.9484882208496i
2.52	234	10.0358	1.08038	6.56891231902755-15.9892225358106i
2.61	244.625	10.3943	3.18935	50.7926357366495-4.91192058228993i
2.7	228.125	10.7527	1.75428	-20.5472083284591-19.1219230389873i
2.79	240.875	11.1111	1.95023	18.453842735694-25.1620688493165i
C07
Time	Data	FFT Freq	FFT Mag	FFT Complex			Max
0	68.0341	0	239.125	3826			18.1932
0.09	138.568	0.358423	9.0411	-140.886020080287-32.8166310375586i
0.18	116.602	0.716846	5.67803	-28.224588664004-86.3529011285141i
0.27	161.909	1.07527	18.1932	-123.983904484203-263.366560329804i
0.36	152.455	1.43369	7.78207	-99.0625138644614-75.4329001253419i
0.45	124.511	1.79211	11.8104	-185.152433304545-37.7701182970936i
0.54	109.25	2.15054	3.46318	-53.9970678152905+12.4372296952987i
0.63	102.477	2.50896	6.28207	51.0342124864293-86.5933142634966i
0.72	94.7727	2.86738	3.42137	-52.7044969999999+14.795441i
0.81	116.977	3.22581	2.81744	14.1312187011696-42.8069071123267i
0.9	129.841	3.58423	9.65955	20.2249179370496-153.223752259099i
0.99	127.466	3.94265	7.67926	120.054297572096-26.1448846828187i
1.08	111.761	4.30108	5.92219	-59.9147221355386+73.4080418746581i
1.17	122.966	4.6595	9.54739	-150.265125633964-27.4854704329693i
1.26	151.33	5.01792	5.9785	-54.0484254577551-78.9229430829118i
1.35	145.023	5.37634	3.61155	-48.0230612566969-32.13813560383i
1.44	125.92	5.73477	4.20455	-67.272766
1.53	123.227	6.09319	3.61155	-48.0230612566969+32.1381356038299i
1.62	125.239	6.45161	5.9785	-54.0484254577549+78.9229430829117i
1.71	109.068	6.81004	9.54739	-150.265125633964+27.4854704329695i
1.8	117.386	7.16846	5.92219	-59.9147221355387-73.4080418746582i
1.89	122.795	7.52688	7.67926	120.054297572096+26.144884682818i
1.98	103.955	7.8853	9.65955	20.2249179370499+153.223752259099i
2.07	163.795	8.24373	2.81744	14.1312187011699+42.8069071123264i
2.16	128.193	8.60215	3.42137	-52.704497-14.795441i
2.25	97.625	8.96057	6.28207	51.0342124864297+86.5933142634962i
2.34	148.545	9.319	3.46318	-53.9970678152905-12.4372296952986i
2.43	99.1932	9.67742	11.8104	-185.152433304545+37.7701182970941i
2.52	114.807	10.0358	7.78207	-99.0625138644612+75.4329001253419i
2.61	119.25	10.3943	18.1932	-123.983904484202+263.366560329804i
2.7	81.2727	10.7527	5.67803	-28.2245886640038+86.3529011285142i
2.79	71.7841	11.1111	9.0411	-140.886020080287+32.8166310375592i
C08
Time	Data	FFT Freq	FFT Mag	FFT Complex			Max
0	221.942	0	459.52	7352.32709			12.428
0.09	227.394	0.358423	11.2423	-179.866663559716-1.91028397769334i
0.18	240.625	0.716846	4.21402	14.8259544762769-65.774121414792i
0.27	232.558	1.07527	9.44431	46.6977712412607-143.712371901745i
0.36	245.423	1.43369	6.07338	92.5825460851931+29.5174199159342i
0.45	179.808	1.79211	12.428	-103.01676566293-170.082827810206i
0.54	238.712	2.15054	5.62901	75.1264461718479+49.6745176403893i
0.63	216	2.50896	4.42367	-1.77595759401084+70.7564493734023i
0.72	231.644	2.86738	9.51221	-113.269164+101.65387i
0.81	244.385	3.22581	6.35256	95.6353574064991-34.4201691248115i
0.9	214.99	3.58423	5.21154	-83.0579055025677+7.37433612939043i
0.99	248.25	3.94265	7.46174	111.33113781296-43.1141518470879i
1.08	220.981	4.30108	8.61915	-25.6404100851931-135.501868084066i
1.17	206.673	4.6595	9.50414	-49.4763460807536+143.792262260373i
1.26	275.625	5.01792	9.44535	-88.8173431455569+122.271889074209i
1.35	274.529	5.37634	2.6776	42.3176584366905+6.68001572309172i
1.44	226.712	5.73477	5.16466	82.6345819999997
1.53	244.317	6.09319	2.6776	42.3176584366905-6.68001572309183i
1.62	224.635	6.45161	9.44535	-88.8173431455572-122.271889074209i
1.71	216.317	6.81004	9.50414	-49.476346080754-143.792262260373i
1.8	225.529	7.16846	8.61915	-25.6404100851929+135.501868084066i
1.89	251.538	7.52688	7.46174	111.33113781296+43.1141518470874i
1.98	279.481	7.8853	5.21154	-83.0579055025679-7.37433612939026i
2.07	223.317	8.24373	6.35256	95.6353574064993+34.4201691248111i
2.16	237.49	8.60215	9.51221	-113.269164-101.65387i
2.25	206.837	8.96057	4.42367	-1.77595759401081-70.7564493734024i
2.34	236.183	9.319	5.62901	75.1264461718477-49.6745176403896i
2.43	234.837	9.67742	12.428	-103.01676566293+170.082827810206i
2.52	192.385	10.0358	6.07338	92.582546085193-29.5174199159343i
2.61	205.644	10.3943	9.44431	46.6977712412612+143.712371901745i
2.7	205.125	10.7527	4.21402	14.8259544762769+65.7741214147919i
2.79	222.442	11.1111	11.2423	-179.866663559716+1.91028397769412i
C09
Time	Data	FFT Freq	FFT Mag	FFT Complex			Max
0	158.49	0	302.46	4839.365294			8.3696
0.09	150.798	0.358423	4.0752	-64.9263510771337-6.00178320963548i
0.18	139.529	0.716846	0.661775	-6.30841738266794+8.50400301119187i
0.27	144	1.07527	2.93521	41.3611994433581-22.2442148351137i
0.36	157.067	1.43369	3.70941	58.5517834093912-9.7045621087487i
0.45	135.433	1.79211	4.39265	8.01430567793487+69.8239969446925i
0.54	158.971	2.15054	1.8052	-23.2159656397286+17.1831971555747i
0.63	137.346	2.50896	5.54984	13.2522276743754-87.8029711880451i
0.72	161.933	2.86738	8.3696	123.307678+52.2307739999999i
0.81	142.75	3.22581	3.50788	0.806155031806767+56.1203486814672i
0.9	165.067	3.58423	3.99955	-63.3477917159184+9.06283304391915i
0.99	156.279	3.94265	7.18707	32.1186939997766-110.416557001706i
1.08	157.837	4.30108	2.58337	2.50585906089889E-002+41.3339518912512i
1.17	158.173	4.6595	6.41215	34.5717793039614-96.5939404458616i
1.26	131.173	5.01792	7.32701	-61.4354412616848+99.8451868995363i
1.35	179.115	5.37634	4.69543	17.5712779459202+73.0430769955273i
1.44	148.144	5.73477	0.727169	11.6347059999998
1.53	146.856	6.09319	4.69543	17.5712779459199-73.0430769955275i
1.62	163.644	6.45161	7.32701	-61.4354412616851-99.8451868995362i
1.71	143.038	6.81004	6.41215	34.5717793039618+96.5939404458615i
1.8	166.644	7.16846	2.58337	2.50585906088894E-002-41.3339518912511i
1.89	148.135	7.52688	7.18707	32.1186939997769+110.416557001706i
1.98	128.115	7.8853	3.99955	-63.3477917159185-9.06283304391908i
2.07	162.385	8.24373	3.50788	0.80615503180669-56.1203486814671i
2.16	183.279	8.60215	8.3696	123.307678-52.2307739999999i
2.25	154.76	8.96057	5.54984	13.2522276743757+87.8029711880451i
2.34	120.067	9.319	1.8052	-23.2159656397287-17.1831971555748i
2.43	157.269	9.67742	4.39265	8.01430567793474-69.8239969446925i
2.52	141.01	10.0358	3.70941	58.5517834093912+9.70456210874863i
2.61	143.913	10.3943	2.93521	41.3611994433583+22.2442148351136i
2.7	144.529	10.7527	0.661775	-6.30841738266804-8.50400301119198i
2.79	153.615	11.1111	4.0752	-64.9263510771336+6.00178320963573i
C10
Time	Data	FFT Freq	FFT Mag	FFT Complex			Max
0	79.3333	0	123.063	1969.000031			13.1797
0.09	61.375	0.358423	11.636	91.0460858513308+162.395307417379i
0.18	81.6667	0.716846	4.66228	48.7204914621347-56.488464904766i
0.27	60.1667	1.07527	5.3359	84.569685438618-11.6938132490859i
0.36	68.0417	1.43369	5.35138	85.3524880082479-6.78972984742565i
0.45	55.0417	1.79211	5.43544	-74.665030109859-44.5914863226075i
0.54	8.29169	2.15054	0.688092	-0.474760580230026+10.9992297325878i
0.63	61.6667	2.50896	7.15521	23.8514883582215+111.971259269925i
0.72	83.25	2.86738	6.84859	50.333313+97.333344i
0.81	30.4583	3.22581	1.68612	26.8107513051798-2.99932580969586i
0.9	56.7083	3.58423	13.1797	-165.806288717885-130.293508419535i
0.99	47.875	3.94265	7.13262	5.59533638685515+113.984590825245i
1.08	51.0417	4.30108	4.48485	-52.7691120082477+48.6268961525744i
1.17	20.875	4.6595	6.64939	106.068214602578-8.27215554345179i
1.26	74.7083	5.01792	5.61725	81.3939338359806-38.1145790568893i
1.35	49.0833	5.37634	6.66961	-53.6097798329236+92.2703028955403i
1.44	53.125	5.73477	3.55208	56.833343
1.53	76.9167	6.09319	6.66961	-53.609779832924-92.27030289554i
1.62	60.9167	6.45161	5.61725	81.3939338359808+38.1145790568889i
1.71	40.1667	6.81004	6.64939	106.068214602578+8.27215554345166i
1.8	80.75	7.16846	4.48485	-52.7691120082479-48.6268961525743i
1.89	69.6667	7.52688	7.13262	5.59533638685485-113.984590825245i
1.98	68.0417	7.8853	13.1797	-165.806288717885+130.293508419536i
2.07	100.083	8.24373	1.68612	26.8107513051798+2.99932580969593i
2.16	58.25	8.60215	6.84859	50.3333129999999-97.333344i
2.25	62.9583	8.96057	7.15521	23.8514883582211-111.971259269925i
2.34	55.2083	9.319	0.688092	-0.474760580230068-10.9992297325878i
2.43	83.3333	9.67742	5.43544	-74.665030109859+44.5914863226078i
2.52	57.8333	10.0358	5.35138	85.3524880082478+6.78972984742551i
2.61	52.0833	10.3943	5.3359	84.569685438618+11.6938132490856i
2.7	75.75	10.7527	4.66228	48.7204914621347+56.4884649047659i
2.79	84.3333	11.1111	11.636	91.0460858513301-162.39530741738i
C11
Time	Data	FFT Freq	FFT Mag	FFT Complex			Max
0	98.925	0	215.302	3444.825072			11.9594
0.09	111.625	0.358423	9.84101	-113.646730515342+108.981003081906i
0.18	160	0.716846	6.81383	108.15263036309+13.734543514035i
0.27	80	1.07527	7.52049	-46.2087867614737-111.101468502668i
0.36	89.5	1.43369	11.9594	124.106780623752-145.645525122737i
0.45	97.125	1.79211	5.20667	47.6597850951189-68.3267299018528i
0.54	76.675	2.15054	5.02064	-77.8345456404187+19.8675446480943i
0.63	87.275	2.50896	0.394828	-2.07387235654744+5.96714079079035i
0.72	106.45	2.86738	9.48714	-103.325012-111.199952i
0.81	99.25	3.22581	6.0542	-48.2783966356685+83.9788386664409i
0.9	110.65	3.58423	9.97534	-148.139025610197-59.4031684327361i
0.99	85.075	3.94265	6.99156	-53.9394510798805+98.0016191983486i
1.08	97.575	4.30108	0.282642	-2.60672062375186-3.69539312273649i
1.17	109.65	4.6595	8.83834	113.823204231034+83.9169045812325i
1.26	155.175	5.01792	6.60723	73.5207728875252+75.9638304332046i
1.35	98.525	5.37634	6.42411	-66.1357999772404+78.682724941256i
1.44	120.025	5.73477	6.91406	110.62488
1.53	142.7	6.09319	6.42411	-66.1357999772408-78.6827249412558i
1.62	127.4	6.45161	6.60723	73.520772887525-75.9638304332048i
1.71	97.775	6.81004	8.83834	113.823204231033-83.9169045812328i
1.8	122.3	7.16846	0.282642	-2.60672062375188+3.69539312273659i
1.89	94.975	7.52688	6.99156	-53.9394510798807-98.0016191983485i
1.98	103.175	7.8853	9.97534	-148.139025610197+59.4031684327364i
2.07	98.125	8.24373	6.0542	-48.2783966356687-83.9788386664409i
2.16	123.575	8.60215	9.48714	-103.325012+111.199952i
2.25	139.8	8.96057	0.394828	-2.0738723565475-5.96714079079064i
2.34	107.7	9.319	5.02064	-77.8345456404188-19.8675446480941i
2.43	130.125	9.67742	5.20667	47.6597850951192+68.3267299018525i
2.52	78.85	10.0358	11.9594	124.106780623752+145.645525122737i
2.61	94.025	10.3943	7.52049	-46.2087867614733+111.101468502668i
2.7	99.75	10.7527	6.81383	108.15263036309-13.7345435140353i
2.79	101.05	11.1111	9.84101	-113.646730515342-108.981003081906i
C12
Time	Data	FFT Freq	FFT Mag	FFT Complex			Max
0	104.542	0	231.023	3696.374877			10.0782
0.09	88.7917	0.358423	4.91478	-76.5342682887491+18.061071166782i
0.18	105.083	0.716846	4.14248	-37.4225432799905+54.7042191833453i
0.27	116.792	1.07527	5.76515	-89.9564769853714+20.4083331736178i
0.36	144.042	1.43369	8.58391	-97.4730157235552-96.7574296777018i
0.45	88.0833	1.79211	1.71981	25.901028514808+9.29068757315346i
0.54	109.708	2.15054	5.61608	-86.2890056922249+25.070876430038i
0.63	111.625	2.50896	3.37769	38.1450261653257+38.2831767869045i
0.72	130.875	2.86738	10.0782	104.958435+122.416686i
0.81	107.5	3.22581	3.47951	-6.26537337117488+55.3184118247365i
0.9	110.25	3.58423	6.86732	-44.8756446133842-100.295319911208i
0.99	135.667	3.94265	2.97281	-34.5671120247292-32.6733278647214i
1.08	108.792	4.30108	4.81876	49.723015723555-58.9240556777019i
1.17	133.625	4.6595	2.74893	-26.986679307914-34.7306696699485i
1.26	117.333	5.01792	7.33579	28.5871935855996+113.838022842099i
1.35	107.333	5.37634	4.73239	56.9308472978051+49.9213187989224i
1.44	118.708	5.73477	2.57552	41.208253
1.53	116.125	6.09319	4.73239	56.930847297805-49.9213187989227i
1.62	125.083	6.45161	7.33579	28.5871935855994-113.8380228421i
1.71	132.292	6.81004	2.74893	-26.9866793079138+34.7306696699485i
1.8	131.708	7.16846	4.81876	49.7230157235552+58.9240556777017i
1.89	99.625	7.52688	2.97281	-34.567112024729+32.6733278647215i
1.98	89.375	7.8853	6.86732	-44.8756446133839+100.295319911208i
2.07	115.583	8.24373	3.47951	-6.26537337117505-55.3184118247365i
2.16	127.375	8.60215	10.0782	104.958435-122.416686i
2.25	115.375	8.96057	3.37769	38.1450261653257-38.2831767869047i
2.34	110	9.319	5.61608	-86.2890056922248-25.0708764300379i
2.43	156.292	9.67742	1.71981	25.9010285148081-9.29068757315362i
2.52	120.833	10.0358	8.58391	-97.473015723555+96.757429677702i
2.61	103.458	10.3943	5.76515	-89.9564769853713-20.4083331736176i
2.7	115.083	10.7527	4.14248	-37.4225432799907-54.7042191833453i
2.79	99.4167	11.1111	4.91478	-76.5342682887491-18.0610711667818i
C13
Time	Data	FFT Freq	FFT Mag	FFT Complex			Max
0	238.25	0	498.591	7977.458376			10.1626
0.09	277.667	0.358423	6.09989	-72.911674598778+64.8790908949255i
0.18	231.583	0.716846	2.68063	-29.3028789815685+31.3192754175929i
0.27	220.333	1.07527	2.10506	-2.27593517901522+33.6040256077433i
0.36	248.125	1.43369	8.72849	117.079462607822-76.1325888180124i
0.45	243.042	1.79211	4.29352	-64.569234358422-23.4519502061575i
0.54	227.125	2.15054	6.62537	86.4600218585213+61.3344973340292i
0.63	256.542	2.50896	8.70275	42.9127159645486-132.466630899393i
0.72	238.625	2.86738	4.98883	-55.708376+57.1666239999999i
0.81	258.458	3.22581	7.94879	-25.0661338660291-124.685966909742i
0.9	276.125	3.58423	10.1626	-9.3909507288536-162.329905391612i
0.99	261.417	3.94265	3.68369	-22.7505131457557-54.3712272961644i
1.08	223.042	4.30108	1.71226	-11.4961506078216+24.8673471819877i
1.17	220.333	4.6595	4.9005	-26.9878426600068+73.6170895794543i
1.26	253.458	5.01792	2.25331	-30.0995681480993-19.8451273080482i
1.35	274.125	5.37634	1.4536	-21.6846301565419-8.40790405370615i
1.44	262.417	5.73477	6.36719	-101.875
1.53	251.833	6.09319	1.4536	-21.684630156542+8.40790405370604i
1.62	243.875	6.45161	2.25331	-30.0995681480993+19.8451273080481i
1.71	267.75	6.81004	4.9005	-26.987842660007-73.6170895794544i
1.8	245.5	7.16846	1.71226	-11.4961506078217-24.8673471819876i
1.89	243.75	7.52688	3.68369	-22.7505131457556+54.3712272961642i
1.98	247.208	7.8853	10.1626	-9.39095072885331+162.329905391612i
2.07	268.833	8.24373	7.94879	-25.0661338660287+124.685966909742i
2.16	257.625	8.60215	4.98883	-55.7083760000001-57.1666239999999i
2.25	239.458	8.96057	8.70275	42.9127159645491+132.466630899393i
2.34	272.042	9.319	6.62537	86.4600218585212-61.3344973340293i
2.43	261.042	9.67742	4.29352	-64.5692343584219+23.4519502061578i
2.52	227.458	10.0358	8.72849	117.079462607822+76.1325888180122i
2.61	256.708	10.3943	2.10506	-2.27593517901531-33.6040256077433i
2.7	245.333	10.7527	2.68063	-29.3028789815686-31.3192754175928i
2.79	238.375	11.1111	6.09989	-72.9116745987782-64.8790908949253i
C14
Time	Data	FFT Freq	FFT Mag	FFT Complex			Max
0	189.716	0	382.321	6117.136416			3.64062
0.09	196.614	0.358423	2.24631	16.3641621070103+31.9995300718726i
0.18	187.273	0.716846	1.86636	14.6124150482015-26.0422440744651i
0.27	193.125	1.07527	3.19995	0.784305881472775+51.1932144106638i
0.36	188.682	1.43369	2.98442	-27.4435287321339-39.0766503887138i
0.45	191.909	1.79211	3.64062	38.1180933096808+44.0460840539285i
0.54	192.011	2.15054	1.90545	-28.9354535950337-9.60233402868468i
0.63	193.205	2.50896	2.09462	-6.06786714780978-32.9600250889413i
0.72	184.795	2.86738	1.03079	7.17047000000003+14.8522939999998i
0.81	187.273	3.22581	0.912466	-14.3042337524401-2.92115687678334i
0.9	190.011	3.58423	1.38526	12.7946694852215-18.0982815369991i
0.99	189.739	3.94265	0.794271	6.64796084473484+10.8308108676098i
1.08	193.545	4.30108	3.41705	-50.2155292678661-21.6220603887138i
1.17	183.295	4.6595	2.10497	20.2957386499331-26.8774535449051i
1.26	183.511	5.01792	0.709289	-0.926102938389277-11.3107715827793i
1.35	183.545	5.37634	1.80827	-18.0200398925818-22.6353564852197i
1.44	184.239	5.73477	0.751415	12.0226479999997
1.53	195.261	6.09319	1.80827	-18.0200398925818+22.6353564852197i
1.62	200.273	6.45161	0.709289	-0.926102938389231+11.3107715827793i
1.71	202.205	6.81004	2.10497	20.2957386499332+26.8774535449051i
1.8	207.898	7.16846	3.41705	-50.2155292678661+21.6220603887138i
1.89	177.852	7.52688	0.794271	6.64796084473481-10.8308108676098i
1.98	185.898	7.8853	1.38526	12.7946694852216+18.0982815369991i
2.07	192.057	8.24373	0.912466	-14.3042337524401+2.92115687678342i
2.16	189.773	8.60215	1.03079	7.17047000000002-14.8522939999998i
2.25	195.034	8.96057	2.09462	-6.06786714780972+32.9600250889413i
2.34	191.159	9.319	1.90545	-28.9354535950337+9.60233402868476i
2.43	188.489	9.67742	3.64062	38.1180933096806-44.0460840539286i
2.52	197.227	10.0358	2.98442	-27.4435287321338+39.0766503887138i
2.61	191.614	10.3943	3.19995	0.78430588147261-51.1932144106638i
2.7	198.568	10.7527	1.86636	14.6124150482015+26.0422440744651i
2.79	191.341	11.1111	2.24631	16.3641621070102-31.9995300718728i
C15
Time	Data	FFT Freq	FFT Mag	FFT Complex			Max
0	162.25	0	340.034	5440.541687			8.42919
0.09	173.292	0.358423	8.42919	53.4348055257915-123.829942125897i
0.18	176.083	0.716846	5.85059	-85.1249404004912+38.9419457139468i
0.27	159.458	1.07527	2.78027	-44.2672956216207+4.38842636960094i
0.36	177.083	1.43369	1.84768	-27.8048535031545-10.0424026663115i
0.45	193.292	1.79211	1.1276	-15.4233357477767+9.36051331480857i
0.54	188.208	2.15054	3.53922	56.5200672323348-3.48732691351049i
0.63	167.083	2.50896	5.44416	-38.2448509095307-78.2616231218759i
0.72	191.917	2.86738	3.30085	34.2916559999999-40.1665929999999i
0.81	167.75	3.22581	2.33163	-37.1052397874564-3.86623393013002i
0.9	185	3.58423	7.11813	-90.6610779333329-68.9312005380465i
0.99	188.292	3.94265	4.17011	53.0573705564051+40.4563205851149i
1.08	175.5	4.30108	2.73404	41.1381015031544+14.8742853336884i
1.17	156.958	4.6595	0.439007	6.47819223223406-2.71499081813528i
1.26	172.75	5.01792	1.75111	4.43270310148942+27.6648240894105i
1.35	162.5	5.37634	6.56688	-36.9296462480462+98.3662226078066i
1.44	169.625	5.73477	0.242188	3.87500099999988
1.53	166.875	6.09319	6.56688	-36.9296462480465-98.3662226078065i
1.62	152.125	6.45161	1.75111	4.43270310148935-27.6648240894107i
1.71	148.542	6.81004	0.439007	6.47819223223403+2.71499081813525i
1.8	172.583	7.16846	2.73404	41.1381015031544-14.8742853336885i
1.89	168.167	7.52688	4.17011	53.0573705564051-40.4563205851151i
1.98	142	7.8853	7.11813	-90.6610779333328+68.9312005380467i
2.07	170.5	8.24373	2.33163	-37.1052397874564+3.86623393013005i
2.16	168.667	8.60215	3.30085	34.2916559999999+40.1665929999999i
2.25	168.667	8.96057	5.44416	-38.2448509095304+78.261623121876i
2.34	165	9.319	3.53922	56.5200672323348+3.48732691351029i
2.43	184.583	9.67742	1.1276	-15.4233357477768-9.36051331480853i
2.52	160.625	10.0358	1.84768	-27.8048535031545+10.0424026663116i
2.61	184.25	10.3943	2.78027	-44.2672956216207-4.38842636960079i
2.7	162.792	10.7527	5.85059	-85.1249404004913-38.9419457139466i
2.79	158.125	11.1111	8.42919	53.4348055257918+123.829942125897i
C16
Time	Data	FFT Freq	FFT Mag	FFT Complex			Max
0	40.1071	0	105.836	1693.374939			9.58133
0.09	39.0714	0.358423	3.06523	-12.3194645939304+47.4711581808301i
0.18	47.2679	0.716846	6.81735	-106.271761956949-24.5809255282498i
0.27	43.9107	1.07527	5.3182	-67.6940719300209+51.5561314929438i
0.36	74.3036	1.43369	5.92034	-12.4830404188378-93.8992568682308i
0.45	53.0357	1.79211	2.69108	33.9501937886625-26.4823340142572i
0.54	36.6071	2.15054	9.58133	-44.394595051248+146.732354524609i
0.63	55.6429	2.50896	2.18634	-17.910404073582+30.0485598386824i
0.72	70.7143	2.86738	4.35602	69.250059-7.87487800000008i
0.81	67.1964	3.22581	5.59502	-73.4310915331327-51.203265165578i
0.9	52.4821	3.58423	7.56198	49.8916426933581-110.226145139099i
0.99	43.375	3.94265	6.87139	-0.268415509398022+109.941887703627i
1.08	42.7679	4.30108	6.25574	-100.088493581162-0.827844868230756i
1.17	42.8571	4.6595	1.43943	22.5134763453724-4.85453756030645i
1.26	48.5	5.01792	2.9586	-1.36810568516169+47.3177508080422i
1.35	40.1964	5.37634	4.64031	-16.1263504939705-72.4724935945643i
1.44	56.5179	5.73477	8.9721	143.553651
1.53	52.9643	6.09319	4.64031	-16.1263504939702+72.4724935945644i
1.62	44.1607	6.45161	2.9586	-1.36810568516172-47.3177508080423i
1.71	57.5893	6.81004	1.43943	22.5134763453724+4.85453756030638i
1.8	104.339	7.16846	6.25574	-100.088493581162+0.827844868230805i
1.89	21.9464	7.52688	6.87139	-0.268415509398253-109.941887703627i
1.98	51.5536	7.8853	7.56198	49.8916426933584+110.226145139099i
2.07	50.9286	8.24373	5.59502	-73.4310915331326+51.2032651655781i
2.16	51.4464	8.60215	4.35602	69.250059+7.87487800000008i
2.25	68.6964	8.96057	2.18634	-17.910404073582-30.0485598386824i
2.34	91.6607	9.319	9.58133	-44.3945950512482-146.732354524609i
2.43	48.1429	9.67742	2.69108	33.9501937886625+26.4823340142571i
2.52	53.6607	10.0358	5.92034	-12.4830404188377+93.8992568682308i
2.61	45.625	10.3943	5.3182	-67.694071930021-51.5561314929436i
2.7	52.375	10.7527	6.81735	-106.271761956948+24.58092552825i
2.79	43.7321	11.1111	3.06523	-12.3194645939306-47.4711581808302i
C17
Time	Data	FFT Freq	FFT Mag	FFT Complex			Max
0	92.8365	0	181.471	2903.529118			7.28468
0.09	89.2789	0.358423	0.910914	-3.30704225281787+14.1944736729979i
0.18	86.9039	0.716846	1.829	-16.5428914864828+24.1394767433362i
0.27	85.5289	1.07527	2.7715	39.394014344208+20.3593486695665i
0.36	80.0481	1.43369	3.422	-50.0606050625572+22.1745058144697i
0.45	101.587	1.79211	3.54058	-43.5044462789409+36.2835634047552i
0.54	92.4808	2.15054	7.28468	64.3027351884135-97.212215966161i
0.63	82.7981	2.50896	1.20485	14.2452165281515-12.98854483638i
0.72	86.2981	2.86738	2.65161	42.307678+3.16345200000001i
0.81	90.6827	3.22581	3.06433	-47.4293987278306-12.4226697082353i
0.9	86.5865	3.58423	1.63423	-6.20128703645892+25.40159670167i
0.99	106.183	3.94265	2.45892	38.6606930282635+7.2935324949585i
1.08	103.385	4.30108	2.75378	32.9837010625572+29.2129578144696i
1.17	91.4808	4.6595	1.14891	-6.67151518036814-17.1292462969901i
1.26	73.3365	5.01792	1.93516	10.7873873345284+29.0225774111669i
1.35	84.2211	5.37634	3.03282	-33.1565614606655-35.4305992556174i
1.44	98.0577	5.73477	0.273434	-4.37493800000016
1.53	86.1539	6.09319	3.03282	-33.1565614606655+35.4305992556175i
1.62	95.5096	6.45161	1.93516	10.7873873345283-29.0225774111669i
1.71	80.3846	6.81004	1.14891	-6.67151518036808+17.1292462969901i
1.8	93.8558	7.16846	2.75378	32.9837010625572-29.2129578144697i
1.89	91.5192	7.52688	2.45892	38.6606930282634-7.29353249495863i
1.98	99.4615	7.8853	1.63423	-6.20128703645897-25.4015967016699i
2.07	102.077	8.24373	3.06433	-47.4293987278306+12.4226697082354i
2.16	91.5096	8.60215	2.65161	42.307678-3.16345200000001i
2.25	72.8173	8.96057	1.20485	14.2452165281515+12.98854483638i
2.34	84.5769	9.319	7.28468	64.3027351884137+97.2122159661609i
2.43	97.7789	9.67742	3.54058	-43.5044462789411-36.283563404755i
2.52	99.9519	10.0358	3.422	-50.0606050625572-22.1745058144696i
2.61	101.875	10.3943	2.7715	39.394014344208-20.3593486695667i
2.7	84.7789	10.7527	1.829	-16.5428914864828-24.139476743336i
2.79	89.5865	11.1111	0.910914	-3.30704225281794-14.194473672998i
C18
Time	Data	FFT Freq	FFT Mag	FFT Complex			Max
0	169.75	0	335.865	5373.833254			6.18573
0.09	157.333	0.358423	2.83302	-43.3192787959459-13.3453788443467i
0.18	154.417	0.716846	1.15383	-17.8438905936608-4.73413937054883i
0.27	175.708	1.07527	2.15352	31.5599983626749-13.8276956701364i
0.36	168.708	1.43369	3.36265	-13.5315702364593+52.0729324281583i
0.45	159.875	1.79211	1.91078	-21.0270470526194+22.1931545805871i
0.54	187.542	2.15054	3.84332	28.0639195375816+54.715817759365i
0.63	153.708	2.50896	2.76379	-8.38428031123827-43.4184830202802i
0.72	167.458	2.86738	3.70863	13.4583129999999+57.791749i
0.81	165.667	3.22581	3.12218	-13.9587872646893+47.9649674677346i
0.9	177.5	3.58423	1.31772	8.79867157979246-19.1598719453897i
0.99	174.083	3.94265	6.18573	98.8602820389604+4.69303250936628i
1.08	172.292	4.30108	3.53477	-47.8851157635407-30.0937555718416i
1.17	161.083	4.6595	5.20997	-6.98027332442851-83.0667853323784i
1.26	173.708	5.01792	0.490991	-7.51882452371335-2.27632507530341i
1.35	182.167	5.37634	4.48077	19.5828823472861+68.9658560526464i
1.44	162.708	5.73477	1.15105	18.4167480000006
1.53	167.208	6.09319	4.48077	19.5828823472859-68.9658560526465i
1.62	158.833	6.45161	0.490991	-7.51882452371333+2.27632507530344i
1.71	161.042	6.81004	5.20997	-6.98027332442823+83.0667853323785i
1.8	187.208	7.16846	3.53477	-47.8851157635406+30.0937555718417i
1.89	171.75	7.52688	6.18573	98.8602820389604-4.69303250936659i
1.98	157.25	7.8853	1.31772	8.79867157979247+19.1598719453897i
2.07	189.708	8.24373	3.12218	-13.9587872646894-47.9649674677345i
2.16	162.125	8.60215	3.70863	13.4583129999998-57.791749i
2.25	166.958	8.96057	2.76379	-8.38428031123808+43.4184830202802i
2.34	159.375	9.319	3.84332	28.0639195375815-54.7158177593651i
2.43	163.083	9.67742	1.91078	-21.0270470526195-22.193154580587i
2.52	164.542	10.0358	3.36265	-13.5315702364594-52.0729324281584i
2.61	160.083	10.3943	2.15352	31.559998362675+13.8276956701363i
2.7	172.708	10.7527	1.15383	-17.8438905936608+4.73413937054885i
2.79	168.25	11.1111	2.83302	-43.3192787959459+13.3453788443468i
C20
Time	Data	FFT Freq	FFT Mag	FFT Complex			Max
0	297.725	0	601.617	9625.87497			7.2252
0.09	311.875	0.358423	7.2252	-71.8148063854887-90.5910427581585i
0.18	311.25	0.716846	5.72225	65.2651246812144-64.2102348950629i
0.27	303.5	1.07527	2.74699	20.9233410402059-38.6519239327714i
0.36	304.725	1.43369	5.3114	82.8634428941902+18.8587184708662i
0.45	299.175	1.79211	2.2178	-35.4222214787714-2.10714708433556i
0.54	293.975	2.15054	5.21325	-81.253142113273-18.8545258137666i
0.63	308.025	2.50896	1.34728	-11.648397484975-18.1382582291148i
0.72	309.75	2.86738	3.20986	40.150024-32.0249939999999i
0.81	306.8	3.22581	0.666336	-5.18247100495297-9.3170202005215i
0.9	301.45	3.58423	2.80646	-19.3335032927256+40.5281767639908i
0.99	287.525	3.94265	5.84212	-66.8593422479978-65.3238791765578i
1.08	310.025	4.30108	0.240492	1.08656910580964-3.69126952913349i
1.17	307.3	4.6595	1.94239	25.2096949707892-18.1750668899633i
1.26	307.05	5.01792	3.9998	63.3215207247842+9.27244368269458i
1.35	310.5	5.37634	4.68778	-47.4057494088095+58.1237364054651i
1.44	321.75	5.73477	1.15468	-18.4749460000003
1.53	298.175	6.09319	4.68778	-47.4057494088096-58.1237364054651i
1.62	313.375	6.45161	3.9998	63.3215207247843-9.27244368269468i
1.71	301.325	6.81004	1.94239	25.2096949707892+18.1750668899631i
1.8	292.025	7.16846	0.240492	1.08656910580961+3.69126952913357i
1.89	301.85	7.52688	5.84212	-66.8593422479976+65.3238791765579i
1.98	295.775	7.8853	2.80646	-19.3335032927257-40.5281767639908i
2.07	302.175	8.24373	0.666336	-5.18247100495297+9.31702020052144i
2.16	302.725	8.60215	3.20986	40.1500240000001+32.0249939999999i
2.25	308.475	8.96057	1.34728	-11.6483974849749+18.1382582291148i
2.34	259.175	9.319	5.21325	-81.253142113273+18.8545258137668i
2.43	288.05	9.67742	2.2178	-35.4222214787714+2.1071470843356i
2.52	283.2	10.0358	5.3114	82.8634428941901-18.8587184708663i
2.61	293.45	10.3943	2.74699	20.923341040206+38.6519239327713i
2.7	299.725	10.7527	5.72225	65.2651246812145+64.2102348950628i
2.79	293.975	11.1111	7.2252	-71.8148063854885+90.5910427581587i
C21
Time	Data	FFT Freq	FFT Mag	FFT Complex			Max
0	158.25	0	333.695	5339.125			10.0688
0.09	186.375	0.358423	1.41507	21.764450316641-6.2392979328874i
0.18	180.5	0.716846	0.814952	-10.6476334719747+7.52659222818536i
0.27	158	1.07527	4.99208	79.3529208069096-9.10254371560892i
0.36	168.875	1.43369	4.11434	-28.1921266502935-59.4870670429727i
0.45	159.875	1.79211	2.53074	2.63611896891742-40.405942888036i
0.54	166.125	2.15054	2.20469	17.139230860181-30.8314021273253i
0.63	148.75	2.50896	2.69209	-41.5519287602383+11.3471822732603i
0.72	170.875	2.86738	9.79416	136.625-76.75i
0.81	190.75	3.22581	10.0688	-160.22211432077+16.7975551615611i
0.9	156.625	3.58423	3.65286	5.43057429321365+58.1929844903143i
0.99	160.5	3.94265	1.54621	-13.4495641883228-20.7640047378779i
1.08	195.5	4.30108	4.6745	-69.5578733497066-27.4870670429727i
1.17	175.125	4.6595	1.02703	-4.32522613138124+15.8531029335342i
1.26	136.375	5.01792	5.49864	-30.4221716814198+82.5509788458249i
1.35	156.625	5.37634	2.54434	-37.2046566917559+16.5247834543982i
1.44	177.375	5.73477	0.617188	-9.875
1.53	164.25	6.09319	2.54434	-37.204656691756-16.5247834543981i
1.62	148.375	6.45161	5.49864	-30.42217168142-82.5509788458248i
1.71	161.25	6.81004	1.02703	-4.32522613138127-15.8531029335342i
1.8	191.75	7.16846	4.6745	-69.5578733497065+27.4870670429727i
1.89	164	7.52688	1.54621	-13.4495641883227+20.7640047378779i
1.98	166	7.8853	3.65286	5.43057429321348-58.1929844903143i
2.07	161.625	8.24373	10.0688	-160.22211432077-16.7975551615607i
2.16	169.375	8.60215	9.79416	136.625+76.75i
2.25	169.125	8.96057	2.69209	-41.5519287602385-11.3471822732603i
2.34	154.5	9.319	2.20469	17.1392308601811+30.8314021273252i
2.43	177.75	9.67742	2.53074	2.63611896891737+40.405942888036i
2.52	168.625	10.0358	4.11434	-28.1921266502934+59.4870670429727i
2.61	166.125	10.3943	4.99208	79.3529208069096+9.10254371560866i
2.7	155.5	10.7527	0.814952	-10.6476334719747-7.52659222818536i
2.79	174.375	11.1111	1.41507	21.764450316641+6.23929793288726i
C22
Time	Data	FFT Freq	FFT Mag	FFT Complex			Max
0	143.5	0	280.306	4484.902832			3.58782
0.09	150.361	0.358423	3.53905	6.25261203117839-56.2786051706217i
0.18	139.819	0.716846	2.15937	16.8525209712034-30.161146856759i
0.27	150.306	1.07527	2.79048	37.6971370573511-23.9236350248437i
0.36	145.069	1.43369	1.43895	17.914096250866+14.4620325653048i
0.45	132.042	1.79211	1.76202	-1.5863710643151-28.1476113198914i
0.54	141.264	2.15054	2.14098	9.17043909855909-33.0053788674391i
0.63	153.486	2.50896	2.16123	1.57616248780073+34.5437355234939i
0.72	138.375	2.86738	2.01479	10.6388550000004+30.4304809999996i
0.81	142.319	3.22581	1.59255	25.37440525496+2.32662601513483i
0.9	141.056	3.58423	2.56662	33.9787783678106+23.0620071427297i
0.99	137.306	3.94265	3.58782	-20.6128447602334-53.57673485877i
1.08	145.653	4.30108	2.54232	-37.6919282508661+15.2954065653049i
1.17	148.069	4.6595	1.44443	11.7882476876431-19.8783411770011i
1.26	131.181	5.01792	2.83071	-23.279326437573+38.8508191534102i
1.35	148.083	5.37634	3.05369	-30.8228446943853-37.9099692922594i
1.44	139.792	5.73477	0.462669	-7.4027100000003
1.53	133.069	6.09319	3.05369	-30.8228446943851+37.9099692922595i
1.62	145.472	6.45161	2.83071	-23.2793264375731-38.85081915341i
1.71	130.028	6.81004	1.44443	11.7882476876431+19.878341177001i
1.8	140.194	7.16846	2.54232	-37.6919282508662-15.2954065653048i
1.89	136.375	7.52688	3.58782	-20.6128447602333+53.5767348587701i
1.98	152.583	7.8853	2.56662	33.9787783678106-23.0620071427298i
2.07	135.917	8.24373	1.59255	25.3744052549599-2.32662601513491i
2.16	135.736	8.60215	2.01479	10.6388550000004-30.4304809999996i
2.25	132.75	8.96057	2.16123	1.5761624878006-34.5437355234939i
2.34	130.889	9.319	2.14098	9.17043909855916+33.005378867439i
2.43	136.417	9.67742	1.76202	-1.58637106431502+28.1476113198914i
2.52	136.375	10.0358	1.43895	17.9140962508659-14.4620325653049i
2.61	132.875	10.3943	2.79048	37.6971370573512+23.9236350248436i
2.7	131.792	10.7527	2.15937	16.8525209712034+30.161146856759i
2.79	146.75	11.1111	3.53905	6.25261203117857+56.2786051706217i
C23
Time	Data	FFT Freq	FFT Mag	FFT Complex			Max
0	76.0417	0	150.977	2415.625061			6.20195
0.09	83.0278	0.358423	1.75754	-14.8520659375574-23.8784990224289i
0.18	84.0833	0.716846	5.46599	49.2851807051937-72.2461056621746i
0.27	90.5695	1.07527	3.56622	45.9233157352964+33.8648852307166i
0.36	65.5139	1.43369	0.865886	13.6964061539572+2.08490886386127i
0.45	68.9305	1.79211	6.20195	-32.7957468947701-93.6549927899454i
0.54	74.1667	2.15054	2.0478	14.1179227295651-29.5671878859455i
0.63	73.5417	2.50896	5.50844	-16.5253933445333+86.5719643116412i
0.72	91.6528	2.86738	2.30417	-19.8887939999998+31.0416870000001i
0.81	79.9722	3.22581	4.91912	-72.4743481224948-30.693654075989i
0.9	65.4583	3.58423	2.28347	36.4659510838584+2.25333854898967i
0.99	71.0278	3.94265	1.47354	5.78776640235772+22.8552613596791i
1.08	69.8472	4.30108	2.21312	34.0256398460431-9.80412913613878i
1.17	80.1945	4.6595	4.20665	-38.0698172305903-55.5053259448332i
1.26	66.9305	5.01792	1.43999	4.51986148138258-22.5920832272392i
1.35	74.2222	5.37634	0.656326	10.4511133922919-1.02458273523366i
1.44	90.1111	5.73477	1.35157	-21.6250610000002
1.53	76.0972	6.09319	0.656326	10.4511133922919+1.02458273523355i
1.62	74.0278	6.45161	1.43999	4.51986148138266+22.5920832272392i
1.71	82.4861	6.81004	4.20665	-38.0698172305901+55.5053259448333i
1.8	77.8889	7.16846	2.21312	34.0256398460432+9.80412913613876i
1.89	85.5555	7.52688	1.47354	5.78776640235774-22.8552613596791i
1.98	86.3472	7.8853	2.28347	36.4659510838584-2.25333854898973i
2.07	83.7778	8.24373	4.91912	-72.4743481224948+30.6936540759891i
2.16	48.4028	8.60215	2.30417	-19.8887939999999-31.0416870000001i
2.25	55.5695	8.96057	5.50844	-16.5253933445335-86.5719643116413i
2.34	77.6805	9.319	2.0478	14.1179227295651+29.5671878859455i
2.43	73.2917	9.67742	6.20195	-32.79574689477+93.6549927899455i
2.52	69.0972	10.0358	0.865886	13.6964061539572-2.08490886386125i
2.61	64.4445	10.3943	3.56622	45.9233157352963-33.8648852307167i
2.7	79.75	10.7527	5.46599	49.2851807051939+72.2461056621746i
2.79	75.9167	11.1111	1.75754	-14.8520659375574+23.8784990224289i
C24
Time	Data	FFT Freq	FFT Mag	FFT Complex			Max
0	231.023	0	474.036	7584.568178			3.46013
0.09	245.477	0.358423	0.463944	-2.0084823599989-7.14622866826436i
0.18	236.682	0.716846	2.53326	-12.8498392600652+38.44129618027i
0.27	232.182	1.07527	0.545372	7.39072891022832+4.6388879509774i
0.36	226.67	1.43369	0.533042	-2.28776349321249-8.21610394940334i
0.45	236.023	1.79211	1.10122	14.692405008454-9.72518542113097i
0.54	246.523	2.15054	1.15084	5.64311976518607-17.5273546903425i
0.63	228.807	2.50896	1.33836	-1.68919053256629-21.3469695732859i
0.72	239.182	2.86738	3.46013	-47.011352-29.2385859999999i
0.81	241.523	3.22581	1.1032	-12.5978373317229-12.3637095869627i
0.9	238.477	3.58423	2.38283	-29.5027013591106+24.1480606574235i
0.99	241.75	3.94265	1.46475	16.1977335154494-16.9375169763075i
1.08	239.92	4.30108	1.96261	0.492413493212576-31.3979299494034i
1.17	238.386	4.6595	1.4547	-7.0381242307001-22.1856007678632i
1.26	238.886	5.01792	2.14778	-32.60869514601+10.8438875280359i
1.35	239.489	5.37634	0.996272	-4.40181697914378-15.3205338456052i
1.44	229.705	5.73477	1.45739	23.318178
1.53	234.852	6.09319	0.996272	-4.40181697914374+15.3205338456052i
1.62	241.125	6.45161	2.14778	-32.6086951460101-10.8438875280358i
1.71	232	6.81004	1.4547	-7.03812423070004+22.1856007678632i
1.8	234.511	7.16846	1.96261	0.492413493212634+31.3979299494033i
1.89	234.693	7.52688	1.46475	16.1977335154495+16.9375169763075i
1.98	240.898	7.8853	2.38283	-29.5027013591107-24.1480606574235i
2.07	229.284	8.24373	1.1032	-12.5978373317228+12.3637095869627i
2.16	238.875	8.60215	3.46013	-47.011352+29.2385859999999i
2.25	237.125	8.96057	1.33836	-1.68919053256624+21.3469695732859i
2.34	240.659	9.319	1.15084	5.64311976518608+17.5273546903424i
2.43	239.409	9.67742	1.10122	14.692405008454+9.72518542113096i
2.52	238.58	10.0358	0.533042	-2.28776349321246+8.21610394940336i
2.61	236.852	10.3943	0.545372	7.39072891022832-4.63888795097738i
2.7	242.227	10.7527	2.53326	-12.8498392600653-38.4412961802701i
2.79	232.773	11.1111	0.463944	-2.00848235999887+7.14622866826439i
D01
Time	Data	FFT Freq	FFT Mag	FFT Complex			Max
0	210.5	0	354.551	5672.8125			12.2695
0.09	169	0.358423	12.1979	95.3798142148945+170.271399026218i
0.18	119.5	0.716846	1.68434	3.0798629222914+26.7729282258708i
0.27	178.375	1.07527	3.38054	-17.7148203236095+51.1054225057991i
0.36	169.25	1.43369	10.6315	10.2636025828027+169.794085854852i
0.45	195.562	1.79211	4.82079	69.6854902952561+33.0662557489659i
0.54	181.188	2.15054	12.2695	166.77003043093+103.567946484887i
0.63	180.312	2.50896	8.67212	124.264116592686+61.7340943595142i
0.72	137.625	2.86738	2.40905	34.375+17.4375i
0.81	182.688	3.22581	6.7833	17.6201549828861+107.092863773019i
0.9	162.125	3.58423	2.88791	38.1180557122568+26.1161518427159i
0.99	151.938	3.94265	9.06436	18.5886883470331-143.83361265262i
1.08	159.125	4.30108	4.71329	70.9863974171974-25.455914145148i
1.17	176.812	4.6595	0.676576	-7.55162918169508+7.75617646001153i
1.26	176.438	5.01792	5.74293	84.7820509345217-35.4288664163008i
1.35	171.75	5.37634	5.13751	-81.2718149274504-12.3192092044791i
1.44	183.125	5.73477	11.9727	-191.5625
1.53	159.375	6.09319	5.13751	-81.2718149274505+12.3192092044795i
1.62	171.688	6.45161	5.74293	84.7820509345218+35.4288664163008i
1.71	171.375	6.81004	0.676576	-7.55162918169517-7.75617646001146i
1.8	169.375	7.16846	4.71329	70.9863974171974+25.455914145148i
1.89	212.875	7.52688	9.06436	18.5886883470333+143.83361265262i
1.98	179.5	7.8853	2.88791	38.1180557122567-26.1161518427157i
2.07	184.5	8.24373	6.7833	17.6201549828857-107.092863773019i
2.16	182.812	8.60215	2.40905	34.375-17.4375i
2.25	181.375	8.96057	8.67212	124.264116592686-61.7340943595144i
2.34	174.438	9.319	12.2695	166.77003043093-103.567946484888i
2.43	220.938	9.67742	4.82079	69.6854902952561-33.066255748966i
2.52	175.688	10.0358	10.6315	10.2636025828024-169.794085854852i
2.61	179.688	10.3943	3.38054	-17.7148203236098-51.105422505799i
2.7	188.25	10.7527	1.68434	3.07986292229138-26.7729282258707i
2.79	215.625	11.1111	12.1979	95.379814214894-170.271399026218i
D02
Time	Data	FFT Freq	FFT Mag	FFT Complex			Max
0	255.115	0	488.558	7816.923034			5.2594
0.09	238.51	0.358423	2.873	-43.9605176267639+13.4358848827507i
0.18	233.24	0.716846	2.94616	-13.9542876516633+45.0257196967482i
0.27	235.173	1.07527	1.91855	-3.48238898994122+30.498587272888i
0.36	243.183	1.43369	4.91997	62.4989678824747-47.8606583575798i
0.45	221.154	1.79211	2.13629	34.1799105022026+0.221400083616681i
0.54	251.865	2.15054	2.77504	42.5778188571362+12.5913569162949i
0.63	243.683	2.50896	1.89923	7.1517511537548+29.5340834577275i
0.72	245.135	2.86738	2.33413	1.69229100000009+37.3076469999999i
0.81	256.394	3.22581	2.19092	18.3068688716048-29.8946681960408i
0.9	243.115	3.58423	5.2594	78.7566235752137+29.642722526516i
0.99	252.663	3.94265	1.92448	27.8194208886113-13.1989054236727i
1.08	242.221	4.30108	1.09397	-17.2681938824746-2.86065835757976i
1.17	246.644	4.6595	2.90978	-46.1857324312389+5.86439348674331i
1.26	232.385	5.01792	3.53507	-22.3417027806864+51.9616053069695i
1.35	255.856	5.37634	3.50615	56.0168796317703+3.02395695012694i
1.44	248.885	5.73477	1.05288	-16.8460679999998
1.53	247.692	6.09319	3.50615	56.0168796317704-3.02395695012712i
1.62	247.865	6.45161	3.53507	-22.3417027806866-51.9616053069693i
1.71	251.933	6.81004	2.90978	-46.1857324312389-5.86439348674317i
1.8	237.615	7.16846	1.09397	-17.2681938824747+2.86065835757982i
1.89	238.5	7.52688	1.92448	27.8194208886114+13.1989054236727i
1.98	245.856	7.8853	5.2594	78.7566235752136-29.6427225265162i
2.07	244.404	8.24373	2.19092	18.3068688716049+29.8946681960408i
2.16	237.606	8.60215	2.33413	1.69229100000005-37.3076469999999i
2.25	250.365	8.96057	1.89923	7.15175115375477-29.5340834577274i
2.34	261.615	9.319	2.77504	42.5778188571362-12.591356916295i
2.43	243.644	9.67742	2.13629	34.1799105022027-0.221400083616759i
2.52	241.106	10.0358	4.91997	62.4989678824748+47.8606583575798i
2.61	240.529	10.3943	1.91855	-3.48238898994126-30.498587272888i
2.7	233.231	10.7527	2.94616	-13.9542876516634-45.0257196967482i
2.79	249.74	11.1111	2.873	-43.9605176267639-13.4358848827506i
D04
Time	Data	FFT Freq	FFT Mag	FFT Complex			Max
0	115.875	0	199.042	3184.666748			19.2025
0.09	77.4167	0.358423	5.89072	-92.674985835877-17.1668685041222i
0.18	93.2917	0.716846	4.57021	36.3516404796961-63.4475237335103i
0.27	110.75	1.07527	4.02072	61.4875340701263-18.9162475461359i
0.36	116.125	1.43369	1.7081	-8.68709789572485+25.9121134476068i
0.45	57.5	1.79211	5.60838	89.3599084162116-8.18617158273433i
0.54	135.333	2.15054	8.02273	-61.4944323275094+112.675141632874i
0.63	62.5417	2.50896	4.6483	-8.48569213847084+73.8871912580343i
0.72	138.042	2.86738	4.09247	-54.7500620000001-35.9166259999999i
0.81	57.875	3.22581	11.6305	158.337396839032+97.7663578671468i
0.9	137.542	3.58423	3.42055	38.5374877711768-38.8599786083345i
0.99	68.375	3.94265	10.345	165.483199581944+3.47617554166887i
1.08	109.708	4.30108	7.45703	51.7705318957251+107.495423447607i
1.17	104.917	4.6595	4.76364	-56.0758209709401-51.6210024175603i
1.26	133.833	5.01792	10.3603	-165.728067923363-3.48264397471837i
1.35	95.6667	5.37634	19.2025	-23.4315399620255+306.344948109162i
1.44	79.125	5.73477	16.4583	263.333252
1.53	105.75	6.09319	19.2025	-23.4315399620264-306.344948109162i
1.62	121.75	6.45161	10.3603	-165.728067923363+3.48264397471874i
1.71	93.375	6.81004	4.76364	-56.0758209709401+51.6210024175607i
1.8	113.583	7.16846	7.45703	51.7705318957249-107.495423447607i
1.89	136.75	7.52688	10.345	165.483199581944-3.47617554166926i
1.98	78.125	7.8853	3.42055	38.5374877711767+38.8599786083344i
2.07	98.125	8.24373	11.6305	158.337396839032-97.7663578671471i
2.16	95.0417	8.60215	4.09247	-54.7500620000001+35.9166259999999i
2.25	98.8333	8.96057	4.6483	-8.48569213847088-73.8871912580343i
2.34	112.5	9.319	8.02273	-61.4944323275097-112.675141632874i
2.43	70.7917	9.67742	5.60838	89.3599084162116+8.18617158273414i
2.52	67.125	10.0358	1.7081	-8.68709789572489-25.9121134476068i
2.61	109.25	10.3943	4.02072	61.4875340701265+18.9162475461357i
2.7	77	10.7527	4.57021	36.3516404796962+63.44752373351i
2.79	112.75	11.1111	5.89072	-92.674985835877+17.1668685041226i
D06
Time	Data	FFT Freq	FFT Mag	FFT Complex			Max
0	229.861	0	444.548	7112.763886			9.55816
0.09	225.222	0.358423	3.84952	60.1591303860997-13.2094007998455i
0.18	222.028	0.716846	2.12257	-8.00716466591274+33.0037394704071i
0.27	204.667	1.07527	3.67483	-57.0263599389671+14.3216639249304i
0.36	230.514	1.43369	4.88127	68.522101169522+37.475194594209i
0.45	216.139	1.79211	3.61391	32.1276103208631+48.0755632471845i
0.54	247.236	2.15054	3.2994	-26.2499539937122-45.8014182490437i
0.63	222.75	2.50896	7.03522	74.4370489744664-84.4374149511125i
0.72	231.556	2.86738	6.75581	-21.9860529999996+105.833311i
0.81	213.236	3.22581	4.84838	-9.39641281935288-77.0028676415903i
0.9	217.403	3.58423	1.91915	15.0688291274709+26.7547572242138i
0.99	224.722	3.94265	2.39266	-37.5714934558826+7.34422408391595i
1.08	217.458	4.30108	3.30729	0.561212830477757-52.9137214057911i
1.17	207.736	4.6595	2.85907	-45.7151408994883-1.65552642850338i
1.26	231.292	5.01792	3.00445	4.13274953215397+47.8931629436646i
1.35	225.167	5.37634	1.82258	-4.12546256773843+28.8679673195116i
1.44	228.25	5.73477	9.55816	152.930512
1.53	198.861	6.09319	1.82258	-4.12546256773852-28.8679673195116i
1.62	231.903	6.45161	3.00445	4.13274953215384-47.8931629436646i
1.71	232.847	6.81004	2.85907	-45.7151408994883+1.65552642850346i
1.8	205	7.16846	3.30729	0.561212830477814+52.9137214057911i
1.89	183.806	7.52688	2.39266	-37.5714934558827-7.34422408391592i
1.98	228	7.8853	1.91915	15.0688291274709-26.7547572242139i
2.07	231.819	8.24373	4.84838	-9.39641281935273+77.0028676415903i
2.16	230.319	8.60215	6.75581	-21.9860529999997-105.833311i
2.25	220.944	8.96057	7.03522	74.4370489744667+84.4374149511123i
2.34	219.778	9.319	3.2994	-26.249953993712+45.8014182490438i
2.43	224.917	9.67742	3.61391	32.1276103208629-48.0755632471846i
2.52	232.472	10.0358	4.88127	68.5221011695219-37.4751945942091i
2.61	221.097	10.3943	3.67483	-57.0263599389672-14.3216639249302i
2.7	229.778	10.7527	2.12257	-8.00716466591282-33.0037394704071i
2.79	225.986	11.1111	3.84952	60.1591303860997+13.2094007998454i
D07
Time	Data	FFT Freq	FFT Mag	FFT Complex			Max
0	63.0769	0	145.898	2334.375031			12.156
0.09	104.673	0.358423	4.15627	60.3926365153232+27.8391050435861i
0.18	75.7692	0.716846	3.00252	18.2510690832654-44.438380859786i
0.27	87.8077	1.07527	8.34945	-128.144616698573+37.7565277180317i
0.36	51.5865	1.43369	12.156	16.5116050411185-193.794152535929i
0.45	97.7404	1.79211	11.9404	158.900904015628-106.063394223811i
0.54	58.2115	2.15054	2.8241	37.2648042551209+25.5551689550665i
0.63	68.8462	2.50896	9.34478	-16.978738640406+148.549252372461i
0.72	109.99	2.86738	10.4224	-139.076904-92.009613i
0.81	53.1538	3.22581	8.24153	80.5203708458747-104.425655047127i
0.9	61.7308	3.58423	10.6778	-168.230145884792+29.7762621312582i
0.99	62.3077	3.94265	2.88571	-43.4762461801097+15.543952969784i
1.08	58.3173	4.30108	9.44674	120.007496958881-91.8904065359294i
1.17	58.7404	4.6595	9.67376	154.267761149517-12.5846596871155i
1.26	77.6923	5.01792	9.00594	-143.477987453594+13.3210403164057i
1.35	66.6346	5.37634	8.56646	-134.251111007254-27.6226649747431i
1.44	46.6731	5.73477	3.80468	-60.8749069999999
1.53	96.2404	6.09319	8.56646	-134.251111007254+27.6226649747436i
1.62	102.433	6.45161	9.00594	-143.477987453594-13.3210403164055i
1.71	75.0385	6.81004	9.67376	154.267761149517+12.584659687115i
1.8	62.75	7.16846	9.44674	120.007496958881+91.8904065359292i
1.89	69.5962	7.52688	2.88571	-43.4762461801096-15.5439529697837i
1.98	93.5	7.8853	10.6778	-168.230145884792-29.7762621312579i
2.07	1.5481	8.24373	8.24153	80.5203708458749+104.425655047127i
2.16	63.8077	8.60215	10.4224	-139.076904+92.009613i
2.25	100.548	8.96057	9.34478	-16.9787386404064-148.549252372461i
2.34	104.5	9.319	2.8241	37.2648042551206-25.5551689550668i
2.43	120.048	9.67742	11.9404	158.900904015628+106.063394223811i
2.52	42.6346	10.0358	12.156	16.5116050411189+193.79415253593i
2.61	64.125	10.3943	8.34945	-128.144616698573-37.7565277180312i
2.7	64.0769	10.7527	3.00252	18.2510690832654+44.4383808597858i
2.79	70.5769	11.1111	4.15627	60.3926365153231-27.8391050435863i
D12
Time	Data	FFT Freq	FFT Mag	FFT Complex			Max
0	88.525	0	192.637	3082.199952			14.8536
0.09	123.65	0.358423	4.47607	-38.4544621321338+60.4174100387301i
0.18	115.825	0.716846	14.8536	235.808499456036-29.5890232183824i
0.27	93.625	1.07527	9.51068	-86.1813461180497-125.414354887565i
0.36	86.125	1.43369	6.97331	-108.609964243367+25.5422588630155i
0.45	128.025	1.79211	2.41514	-2.9725071057576+38.527672286032i
0.54	89.45	2.15054	10.6457	129.996119296899-110.063377991135i
0.63	92.225	2.50896	9.87252	-44.6035356546078-151.532071044981i
0.72	27.475	2.86738	4.12173	-17.800048+63.5i
0.81	57.175	3.22581	11.3033	-176.368560190529-40.020003809886i
0.9	84.975	3.58423	3.92257	11.8611973493049-61.630165590251i
0.99	93.05	3.94265	3.61403	-7.20475258519012-57.3738033679599i
1.08	120.225	4.30108	4.77778	-35.9901317566336+67.4422828630155i
1.17	96.175	4.6595	4.87836	76.7625838111865+14.1381929533463i
1.26	95.925	5.01792	4.87169	77.7342078977602-5.75578681749863i
1.35	122.8	5.37634	7.58892	-111.17737202492-48.8166912312721i
1.44	137.3	5.73477	3.4375	-55
1.53	95.275	6.09319	7.58892	-111.17737202492+48.8166912312721i
1.62	102.4	6.45161	4.87169	77.7342078977601+5.75578681749865i
1.71	98.375	6.81004	4.87836	76.7625838111866-14.1381929533468i
1.8	115.85	7.16846	4.77778	-35.9901317566337-67.4422828630155i
1.89	76.7	7.52688	3.61403	-7.20475258518995+57.3738033679597i
1.98	87.95	7.8853	3.92257	11.8611973493049+61.6301655902512i
2.07	111.2	8.24373	11.3033	-176.368560190528+40.0200038098863i
2.16	84.5	8.60215	4.12173	-17.8000480000001-63.5i
2.25	70.9	8.96057	9.87252	-44.6035356546074+151.532071044981i
2.34	90.125	9.319	10.6457	129.996119296899+110.063377991135i
2.43	119.375	9.67742	2.41514	-2.9725071057576-38.527672286032i
2.52	87.9	10.0358	6.97331	-108.609964243367-25.5422588630154i
2.61	104.65	10.3943	9.51068	-86.1813461180493+125.414354887565i
2.7	99.05	10.7527	14.8536	235.808499456036+29.5890232183822i
2.79	85.4	11.1111	4.47607	-38.4544621321339-60.41741003873i
D13
Time	Data	FFT Freq	FFT Mag	FFT Complex			Max
0	85.9583	0	247.367	3957.874936			16.3985
0.09	103.625	0.358423	11.1901	-129.051856850531+124.101805303038i
0.18	100.75	0.716846	8.55341	-127.89993384605+48.6907244859699i
0.27	84.9583	1.07527	6.31887	-50.2408827836172+87.7351369404753i
0.36	126.167	1.43369	3.20496	-39.3240857864426+32.911832541512i
0.45	128.792	1.79211	6.07812	-21.0507313373557+94.9443328063685i
0.54	109.25	2.15054	6.22308	-64.7729247796007-75.6207355481151i
0.63	111.333	2.50896	3.19763	-50.3731651900628+8.94979895065617i
0.72	159.208	2.86738	13.6315	216.958312+22.333312i
0.81	127.333	3.22581	14.5352	-144.002307889843-182.616366990555i
0.9	75.4167	3.58423	5.45374	-73.5563232252958-46.9441325656649i
0.99	145.917	3.94265	16.3985	157.295713801581+209.998285375928i
1.08	163.792	4.30108	10.5626	-168.842538213557-7.33816745848786i
1.17	100.167	4.6595	2.97752	2.03032859597343+47.5970487803032i
1.26	103.583	5.01792	8.16587	-105.770818149054+76.7005754684199i
1.35	130.25	5.37634	2.83192	-13.2735943461435-43.3228973679055i
1.44	117.042	5.73477	1.03386	16.541688
1.53	155.125	6.09319	2.83192	-13.2735943461435+43.3228973679054i
1.62	112.083	6.45161	8.16587	-105.770818149054-76.70057546842i
1.71	128.042	6.81004	2.97752	2.03032859597328-47.5970487803031i
1.8	175.292	7.16846	10.5626	-168.842538213557+7.33816745848799i
1.89	87.2917	7.52688	16.3985	157.295713801581-209.998285375929i
1.98	130.5	7.8853	5.45374	-73.5563232252957+46.9441325656648i
2.07	161.792	8.24373	14.5352	-144.002307889843+182.616366990555i
2.16	136.792	8.60215	13.6315	216.958312-22.333312i
2.25	119.375	8.96057	3.19763	-50.3731651900627-8.94979895065615i
2.34	144.25	9.319	6.22308	-64.7729247796004+75.620735548115i
2.43	111.917	9.67742	6.07812	-21.050731337356-94.9443328063684i
2.52	137.833	10.0358	3.20496	-39.3240857864427-32.9118325415121i
2.61	152.458	10.3943	6.31887	-50.2408827836173-87.7351369404753i
2.7	109.292	10.7527	8.55341	-127.89993384605-48.6907244859698i
2.79	122.292	11.1111	11.1901	-129.051856850532-124.101805303038i
D14
Time	Data	FFT Freq	FFT Mag	FFT Complex			Max
0	185.036	0	347.381	5558.089263			16.716
0.09	223.911	0.358423	5.86973	50.3613997953725-79.2710437934958i
0.18	177.625	0.716846	11.7975	157.605529837131+103.877860760749i
0.27	175.875	1.07527	0.788556	5.98074566144331+11.1093162927306i
0.36	116.143	1.43369	9.2271	105.989819304035+102.770878361542i
0.45	173.768	1.79211	16.716	124.600893308384-236.657775434579i
0.54	178.768	2.15054	5.12557	30.4273508358392-76.1555339903764i
0.63	202.554	2.50896	1.63021	-7.92610089416842-24.8499001991461i
0.72	172.732	2.86738	8.4176	-134.535707-6.26791400000002i
0.81	174.714	3.22581	4.45002	-65.7882490112134-27.2285614059431i
0.9	161.464	3.58423	8.62926	95.1221696718584-100.072995108557i
0.99	151.482	3.94265	11.6486	28.860939518999+184.129413101368i
1.08	181.5	4.30108	12.6816	-84.9541733040351-184.264889638458i
1.17	165.946	4.6595	7.35653	95.5616204380566+68.7190558729335i
1.26	243.875	5.01792	8.06841	36.987893655171-123.682300357432i
1.35	168.482	5.37634	11.3924	-173.079952816874+57.1730860439643i
1.44	177.714	5.73477	10.4609	-167.375029
1.53	190.929	6.09319	11.3924	-173.079952816874-57.1730860439636i
1.62	124.107	6.45161	8.06841	36.9878936551713+123.682300357432i
1.71	178.607	6.81004	7.35653	95.561620438056-68.7190558729337i
1.8	175.875	7.16846	12.6816	-84.9541733040348+184.264889638458i
1.89	141.393	7.52688	11.6486	28.8609395189986-184.129413101368i
1.98	182.518	7.8853	8.62926	95.1221696718586+100.072995108557i
2.07	174.643	8.24373	4.45002	-65.7882490112135+27.2285614059431i
2.16	109.982	8.60215	8.4176	-134.535707+6.26791400000002i
2.25	175.857	8.96057	1.63021	-7.92610089416844+24.8499001991459i
2.34	172.518	9.319	5.12557	30.4273508358392+76.1555339903766i
2.43	188.804	9.67742	16.716	124.600893308385+236.657775434578i
2.52	161.429	10.0358	9.2271	105.989819304035-102.770878361542i
2.61	187.982	10.3943	0.788556	5.98074566144336-11.1093162927303i
2.7	174.071	10.7527	11.7975	157.605529837131-103.877860760749i
2.79	187.786	11.1111	5.86973	50.3613997953727+79.2710437934958i
D16
Time	Data	FFT Freq	FFT Mag	FFT Complex			Max
0	244.018	0	478.411	7654.57147			7.25623
0.09	256.125	0.358423	3.35264	19.064552974378-50.1401180983956i
0.18	237.071	0.716846	6.47481	60.1136935991834+84.3721645502829i
0.27	239.107	1.07527	2.99476	32.0322271521308+35.6356461178501i
0.36	228.571	1.43369	4.3382	-29.94868932443-62.6178880147004i
0.45	236.089	1.79211	5.54334	81.502879566378-34.9830021233178i
0.54	224.089	2.15054	0.346908	-5.25048898615675+1.80019839526069i
0.63	251.071	2.50896	2.69547	-33.382239738668-27.3059187151326i
0.72	234.625	2.86738	4.79109	76.642824+1.5i
0.81	246.982	3.22581	1.49515	12.2961616777914+20.520411468337i
0.9	236.768	3.58423	2.68158	-40.2964967732811+14.7327968699258i
0.99	246.607	3.94265	0.870554	-13.3903861528612-3.8354773272028i
1.08	264.214	4.30108	3.89399	-56.5156046755699-26.2250020147004i
1.17	231.071	4.6595	2.40656	-28.2720519250163+26.1403928381831i
1.26	252.214	5.01792	7.25623	65.0047041602545-96.1952369750521i
1.35	228.893	5.37634	3.69844	-55.7083195541325-19.9565659907076i
1.44	242.25	5.73477	0.861607	-13.7857059999997
1.53	232.929	6.09319	3.69844	-55.7083195541325+19.9565659907078i
1.62	235.714	6.45161	7.25623	65.0047041602547+96.195236975052i
1.71	243.732	6.81004	2.40656	-28.2720519250165-26.140392838183i
1.8	245.179	7.16846	3.89399	-56.5156046755699+26.2250020147004i
1.89	239.232	7.52688	0.870554	-13.3903861528613+3.83547732720289i
1.98	209.429	7.8853	2.68158	-40.2964967732811-14.7327968699256i
2.07	220.429	8.24373	1.49515	12.2961616777913-20.5204114683371i
2.16	231.75	8.60215	4.79109	76.642824-1.5i
2.25	242.536	8.96057	2.69547	-33.382239738668+27.3059187151327i
2.34	235.482	9.319	0.346908	-5.25048898615682-1.80019839526061i
2.43	240.482	9.67742	5.54334	81.502879566378+34.9830021233175i
2.52	257.911	10.0358	4.3382	-29.9486893244299+62.6178880147004i
2.61	231.375	10.3943	2.99476	32.0322271521307-35.6356461178501i
2.7	241.107	10.7527	6.47481	60.1136935991832-84.372164550283i
2.79	247.518	11.1111	3.35264	19.0645529743781+50.1401180983955i
D17
Time	Data	FFT Freq	FFT Mag	FFT Complex			Max
0	86.1111	0	187.941	3007.055542			8.41804
0.09	121.778	0.358423	8.41804	116.396956573007+67.7699231664145i
0.18	97.8333	0.716846	2.93836	-23.8261987937474+40.5291531473929i
0.27	81.9028	1.07527	3.72437	-53.8466901152136-25.5242346691105i
0.36	106.194	1.43369	3.01279	-40.0452735325677-26.8338598885157i
0.45	97.4167	1.79211	1.06623	14.6795294363665-8.69152402566775i
0.54	92.5555	2.15054	5.13546	-64.6663484919577-50.6926258234817i
0.63	88.6111	2.50896	5.75594	17.3256825417217-90.4506517930881i
0.72	92.1111	2.86738	7.83233	3.13885500000008-125.277893i
0.81	85.2917	3.22581	7.55555	86.4500775925541-84.501414892603i
0.9	85.2639	3.58423	1.56587	21.0260398441668+13.6235446659563i
0.99	89.6528	3.94265	5.70481	-77.3911335232902+48.3952578008458i
1.08	84.0555	4.30108	4.24016	-64.2047264674323-21.9172338885155i
1.17	95.3055	4.6595	3.46017	-44.1076614376816-33.4596384949765i
1.26	94.2639	5.01792	1.11257	11.9665074415382+13.1788196368311i
1.35	82.0417	5.37634	3.27996	-0.729417067463352+52.4743184145204i
1.44	78.7639	5.73477	3.48958	-55.8332520000004
1.53	85.2361	6.09319	3.27996	-0.729417067463494-52.4743184145204i
1.62	92.9167	6.45161	1.11257	11.9665074415382-13.1788196368312i
1.71	96.25	6.81004	3.46017	-44.1076614376816+33.4596384949766i
1.8	80.2222	7.16846	4.24016	-64.2047264674323+21.9172338885155i
1.89	87.0695	7.52688	5.70481	-77.3911335232904-48.3952578008457i
1.98	91.3472	7.8853	1.56587	21.0260398441668-13.6235446659564i
2.07	94.9305	8.24373	7.55555	86.4500775925542+84.5014148926027i
2.16	86.6389	8.60215	7.83233	3.13885500000022+125.277893i
2.25	134.764	8.96057	5.75594	17.325682541722+90.4506517930881i
2.34	93.3333	9.319	5.13546	-64.6663484919575+50.6926258234818i
2.43	88.0833	9.67742	1.06623	14.6795294363665+8.6915240256678i
2.52	125.278	10.0358	3.01279	-40.0452735325677+26.8338598885157i
2.61	121.5	10.3943	3.72437	-53.8466901152136+25.5242346691107i
2.7	88.7222	10.7527	2.93836	-23.8261987937475-40.5291531473928i
2.79	81.6111	11.1111	8.41804	116.396956573006-67.7699231664147i
D20
Time	Data	FFT Freq	FFT Mag	FFT Complex			Max
0	170.875	0	345.273	5524.375			6.26904
0.09	167.875	0.358423	3.31732	-36.8597034652804-38.1909523616719i
0.18	164.425	0.716846	6.26904	10.0489940549801+99.7999301565486i
0.27	167.175	1.07527	0.86803	-11.6568675094045+7.55032955816523i
0.36	175.9	1.43369	3.23101	-44.5780975204404-26.1780063742318i
0.45	170	1.79211	2.05825	-6.14298694551648+32.3539867996331i
0.54	161.875	2.15054	3.17456	-21.4710235540118-46.0316704792231i
0.63	170.25	2.50896	3.05339	30.2484636047439+38.3635875329177i
0.72	177.525	2.86738	2.17153	29.549988-18.275024i
0.81	175.25	3.22581	0.68262	0.295105964346879-10.9179259639509i
0.9	170.275	3.58423	4.2561	16.677865803504-66.0236871438754i
0.99	196.275	3.94265	3.47158	-3.82711920530578+55.4133329846273i
1.08	171.8	4.30108	0.545734	8.27804952044023-2.77798237423182i
1.17	202.2	4.6595	1.71309	-0.893157597477353-27.394939240561i
1.26	167.8	5.01792	3.95992	-26.1558603044723+57.7079374918964i
1.35	170.225	5.37634	4.88345	61.4363611538937-48.2771288422613i
1.44	166.8	5.73477	4.14219	-66.275024
1.53	189.475	6.09319	4.88345	61.4363611538939+48.2771288422611i
1.62	169.45	6.45161	3.95992	-26.1558603044725-57.7079374918965i
1.71	169.775	6.81004	1.71309	-0.893157597477233+27.394939240561i
1.8	170.7	7.16846	0.545734	8.27804952044027+2.77798237423175i
1.89	154.125	7.52688	3.47158	-3.8271192053059-55.4133329846272i
1.98	168.15	7.8853	4.2561	16.6778658035042+66.0236871438753i
2.07	172.7	8.24373	0.68262	0.295105964346936+10.917925963951i
2.16	165.375	8.60215	2.17153	29.549988+18.275024i
2.25	166.575	8.96057	3.05339	30.2484636047439-38.3635875329178i
[truncated: 6,432 more rows]

## Sheet: David's Results2
A03
Time	Data	FFT Freq	FFT Mag	FFT Complex			Max
0	45.6945	0	328.449	5255.180634			29.863
0.09	182.278	0.358423	11.8437	111.777426239229-153.022110882299i
0.18	219.847	0.716846	7.56859	-100.318481959925+67.8292141060192i
0.27	150.444	1.07527	20.7422	53.8797799659856+327.472423692417i
0.36	137.722	1.43369	2.69902	-40.7317543186633-14.3459244490285i
0.45	188.639	1.79211	21.5619	-299.622217629244-171.009801995132i
0.54	118.653	2.15054	18.8133	-295.979264049931+54.818464212338i
0.63	215.681	2.50896	10.0579	-69.0236191273264-145.372171305863i
0.72	181.903	2.86738	10.8191	-106.972229-136.097137i
0.81	248.75	3.22581	15.191	-163.34880086311+179.980656140825i
0.9	201.806	3.58423	15.8814	-221.622646737041+124.303027338887i
0.99	162	3.94265	29.863	-473.016715070614-67.4931122365845i
1.08	86.2917	4.30108	8.11818	-45.7404136813366+121.570701550971i
1.17	206.236	4.6595	2.4308	-16.1363968816571-35.3873098025926i
1.26	116.639	5.01792	9.27851	-5.07936325310257+148.369197232568i
1.35	164.556	5.37634	16.7877	-48.0651206332626-264.267874689167i
1.44	158.639	5.73477	22.0599	-352.958344
1.53	130.625	6.09319	16.7877	-48.0651206332616+264.267874689167i
1.62	166.597	6.45161	9.27851	-5.07936325310283-148.369197232568i
1.71	160.764	6.81004	2.4308	-16.1363968816571+35.3873098025922i
1.8	167.486	7.16846	8.11818	-45.7404136813368-121.570701550971i
1.89	167.486	7.52688	29.863	-473.016715070614+67.4931122365858i
1.98	160.944	7.8853	15.8814	-221.622646737041-124.303027338887i
2.07	111.264	8.24373	15.191	-163.34880086311-179.980656140825i
2.16	178.181	8.60215	10.8191	-106.972229+136.097137i
2.25	155.319	8.96057	10.0579	-69.0236191273263+145.372171305863i
2.34	85.25	9.319	18.8133	-295.979264049931-54.8184642123378i
2.43	173.944	9.67742	21.5619	-299.622217629244+171.009801995133i
2.52	216.153	10.0358	2.69902	-40.7317543186633+14.3459244490285i
2.61	190.75	10.3943	20.7422	53.8797799659843-327.472423692417i
2.7	209.306	10.7527	7.56859	-100.318481959925-67.8292141060195i
2.79	195.333	11.1111	11.8437	111.77742623923+153.022110882298i
A06
Time	Data	FFT Freq	FFT Mag	FFT Complex			Max
0	48.5	0	142.539	2280.625			27.3346
0.09	33.25	0.358423	23.0994	159.82849091883-333.243849183661i
0.18	80.625	0.716846	6.30408	-91.7793066773163+41.8372088396258i
0.27	129.75	1.07527	6.01639	-62.5310668066297-73.1865794479655i
0.36	77.75	1.43369	11.1952	92.7851640818291+153.218145750508i
0.45	100.125	1.79211	6.06749	-86.2817547011044-44.4966495893044i
0.54	103.125	2.15054	18.1125	-96.1409431867464+273.388689974224i
0.63	88.875	2.50896	9.6396	-11.6553036625891+153.792524506204i
0.72	64.625	2.86738	8.09258	27.6249999999999-126.5i
0.81	181.5	3.22581	27.3346	-129.446153280078+417.757643505788i
0.9	54.625	3.58423	8.45943	-18.9622403797426+134.015953786034i
0.99	44.25	3.94265	5.86689	87.8770298006979+33.0037914629855i
1.08	64.125	4.30108	10.2835	1.21483591817094-164.531854249492i
1.17	84.75	4.6595	15.9769	-82.2860336999112+242.024539722979i
1.26	127.125	5.01792	4.11462	61.8824902438057+22.4644726514359i
1.35	32.375	5.37634	15.171	-177.505208569215-165.568052065421i
1.44	86.25	5.73477	4.86719	-77.875
1.53	67.5	6.09319	15.171	-177.505208569214+165.568052065422i
1.62	7.375	6.45161	4.11462	61.8824902438058-22.4644726514359i
1.71	8.375	6.81004	15.9769	-82.286033699912-242.024539722979i
1.8	66.625	7.16846	10.2835	1.21483591817115+164.531854249492i
1.89	64.5	7.52688	5.86689	87.8770298006975-33.0037914629857i
1.98	49.25	7.8853	8.45943	-18.9622403797429-134.015953786034i
2.07	21.125	8.24373	27.3346	-129.446153280079-417.757643505788i
2.16	106.375	8.60215	8.09258	27.6250000000001+126.5i
2.25	62.375	8.96057	9.6396	-11.6553036625898-153.792524506204i
2.34	46.375	9.319	18.1125	-96.140943186747-273.388689974224i
2.43	66.625	9.67742	6.06749	-86.2817547011044+44.4966495893041i
2.52	50.25	10.0358	11.1952	92.7851640818288-153.218145750508i
2.61	58.875	10.3943	6.01639	-62.5310668066297+73.1865794479655i
2.7	68.375	10.7527	6.30408	-91.7793066773164-41.837208839626i
2.79	135	11.1111	23.0994	159.828490918831+333.24384918366i
A08
Time	Data	FFT Freq	FFT Mag	FFT Complex			Max
0	178.556	0	368.499	5895.986268			19.2695
0.09	180.167	0.358423	4.16192	-41.8817931769877+51.771113021909i
0.18	172.194	0.716846	10.373	108.988662403345+125.166249066894i
0.27	174.806	1.07527	11.4034	35.2601695023279-179.01447169769i
0.36	201.194	1.43369	15.5592	-51.0668626686148+243.653823473309i
0.45	171.403	1.79211	3.68105	-58.4971025883358-6.8493085153993i
0.54	169.292	2.15054	5.12226	81.398359747936+9.54618151051255i
0.63	185.764	2.50896	4.45437	-41.4947227535414+57.9447643296731i
0.72	152.528	2.86738	3.52108	-41.1944880000001-38.4305099999999i
0.81	143.028	3.22581	13.8473	210.864575985312+67.9964569907558i
0.9	178.222	3.58423	2.08545	23.9262234356095-23.2573493184241i
0.99	206.861	3.94265	19.2695	-266.475475535478+155.071796739007i
1.08	176.417	4.30108	13.9179	-22.0165713313854-221.596054526691i
1.17	210.333	4.6595	5.80324	24.5782816391937+89.5397929549755i
1.26	250.153	5.01792	4.37925	64.964466413109+26.2516342379574i
1.35	176.403	5.37634	9.70404	-18.7985170724905+154.122469081251i
1.44	198.111	5.73477	12.4575	-199.319336
1.53	203.25	6.09319	9.70404	-18.7985170724909-154.122469081251i
1.62	125.264	6.45161	4.37925	64.9644664131089-26.2516342379574i
1.71	179.292	6.81004	5.80324	24.5782816391934-89.5397929549754i
1.8	150.569	7.16846	13.9179	-22.016571331385+221.596054526691i
1.89	205.264	7.52688	19.2695	-266.475475535479-155.071796739006i
1.98	232.347	7.8853	2.08545	23.9262234356096+23.2573493184242i
2.07	176.278	8.24373	13.8473	210.864575985312-67.9964569907565i
2.16	154.319	8.60215	3.52108	-41.1944880000001+38.4305099999999i
2.25	236.042	8.96057	4.45437	-41.4947227535416-57.9447643296732i
2.34	130.389	9.319	5.12226	81.3983597479359-9.54618151051258i
2.43	192.583	9.67742	3.68105	-58.4971025883357+6.84930851539924i
2.52	191.875	10.0358	15.5592	-51.0668626686151-243.653823473309i
2.61	193.556	10.3943	11.4034	35.2601695023283+179.014471697689i
2.7	186.903	10.7527	10.373	108.988662403345-125.166249066894i
2.79	212.625	11.1111	4.16192	-41.8817931769878-51.7711130219089i
A09
Time	Data	FFT Freq	FFT Mag	FFT Complex			Max
0	217.375	0	434.195	6947.125			22.2014
0.09	303.875	0.358423	3.15617	37.5438074294038+33.7726244481436i
0.18	147.625	0.716846	7.25214	-112.17629722548+29.6721285390114i
0.27	199.5	1.07527	5.81033	-92.6670166444324-7.44173882374292i
0.36	197.625	1.43369	16.4039	186.26587296526-184.908793104386i
0.45	244.75	1.79211	16.7399	267.77413713117+5.8581430728819i
0.54	212.75	2.15054	17.8774	276.456197162737+73.4166687582663i
0.63	243	2.50896	5.74536	-46.3557150863726-79.3819712517612i
0.72	216.625	2.86738	12.5971	201.375+8.5i
0.81	208.5	3.22581	13.8619	-219.921629144961-28.7307724714063i
0.9	235.625	3.58423	11.044	36.6862448333131-172.854452894224i
0.99	215	3.94265	22.2014	-285.114255832232-211.879714902246i
1.08	208.25	4.30108	9.23875	108.48412703474-100.408793104386i
1.17	220	4.6595	11.3502	-100.608827991863-151.187479122016i
1.26	170.25	5.01792	9.78023	-10.9661447705705-156.098993113479i
1.35	191.125	5.37634	13.3068	-187.650499860713-100.584059094645i
1.44	295.75	5.73477	6.83594	-109.375
1.53	185.5	6.09319	13.3068	-187.650499860713+100.584059094645i
1.62	188.375	6.45161	9.78023	-10.9661447705702+156.098993113479i
1.71	238.25	6.81004	11.3502	-100.608827991862+151.187479122016i
1.8	225.625	7.16846	9.23875	108.48412703474+100.408793104386i
1.89	205.5	7.52688	22.2014	-285.114255832232+211.879714902247i
1.98	179.25	7.8853	11.044	36.6862448333135+172.854452894224i
2.07	198.5	8.24373	13.8619	-219.921629144961+28.7307724714068i
2.16	249	8.60215	12.5971	201.375-8.5i
2.25	246.25	8.96057	5.74536	-46.3557150863729+79.3819712517612i
2.34	253.875	9.319	17.8774	276.456197162737-73.4166687582667i
2.43	268.125	9.67742	16.7399	267.77413713117-5.8581430728829i
2.52	199.875	10.0358	16.4039	186.26587296526+184.908793104386i
2.61	145.5	10.3943	5.81033	-92.6670166444326+7.44173882374314i
2.7	221	10.7527	7.25214	-112.17629722548-29.672128539011i
2.79	214.875	11.1111	3.15617	37.5438074294038-33.772624448144i
A12
Time	Data	FFT Freq	FFT Mag	FFT Complex			Max
0	58.7639	0	92.1207	1473.930694			22.075
0.09	51.8195	0.358423	8.57287	-96.9666641468529+97.0151310775384i
0.18	12.6389	0.716846	10.3202	87.4518574747173-140.063761031953i
0.27	43.2917	1.07527	11.0637	-18.0071688334866+176.101623153632i
0.36	99.3055	1.43369	15.9029	-163.900318295369-194.626549333324i
0.45	14.8611	1.79211	6.58754	72.9857559224708+76.0418630708671i
0.54	20.0695	2.15054	7.02895	-105.497758649859+38.9638324254497i
0.63	64.4445	2.50896	8.77359	66.6116174935193-123.56672227633i
0.72	11	2.86738	16.8123	264.902679+46.7499389999998i
0.81	49.1945	3.22581	4.16366	50.3980361797619-43.5669710554815i
0.9	50.2639	3.58423	20.3995	290.062075270596-149.651718987524i
0.99	30.0139	3.94265	5.76473	-91.5225892300482+11.4469509645786i
1.08	56.5278	4.30108	11.9212	-125.127267704631-143.959861333324i
1.17	33.125	4.6595	22.075	82.8545373586096+343.343828680465i
1.26	19.2917	5.01792	16.3315	-245.127138095455-90.5126884449263i
1.35	35.7361	5.37634	11.507	173.424307256026-61.8147520684916i
1.44	28.7917	5.73477	4.91058	-78.5693040000002
1.53	109.167	6.09319	11.507	173.424307256026+61.8147520684914i
1.62	5.25	6.45161	16.3315	-245.127138095455+90.5126884449269i
1.71	175.861	6.81004	22.075	82.8545373586087-343.343828680465i
1.8	86.9167	7.16846	11.9212	-125.127267704631+143.959861333324i
1.89	9.56946	7.52688	5.76473	-91.5225892300482-11.4469509645783i
1.98	45.6528	7.8853	20.3995	290.062075270596+149.651718987523i
2.07	9.40277	8.24373	4.16366	50.3980361797622+43.5669710554813i
2.16	69.8333	8.60215	16.8123	264.902679-46.7499389999998i
2.25	25.1945	8.96057	8.77359	66.6116174935197+123.56672227633i
2.34	52.7083	9.319	7.02895	-105.497758649859-38.9638324254493i
2.43	23.2917	9.67742	6.58754	72.9857559224709-76.0418630708673i
2.52	70.1528	10.0358	15.9029	-163.900318295369+194.626549333324i
2.61	71.8195	10.3943	11.0637	-18.0071688334872-176.101623153632i
2.7	10.5139	10.7527	10.3202	87.4518574747177+140.063761031953i
2.79	29.4583	11.1111	8.57287	-96.966664146853-97.0151310775381i
A13
Time	Data	FFT Freq	FFT Mag	FFT Complex			Max
0	206	0	396.492	6343.875			19.728
0.09	238	0.358423	11.746	42.8768552919993+182.97974912757i
0.18	188.875	0.716846	14.3448	-222.732119970872-55.3940063809787i
0.27	153.25	1.07527	9.11718	88.5640570511319+115.913247613099i
0.36	164.25	1.43369	2.11458	15.0842622740244-30.2846410715657i
0.45	187	1.79211	19.728	238.550876559877-206.705654599852i
0.54	214.25	2.15054	15.8093	-39.0557412125272-249.915264421544i
0.63	213.75	2.50896	13.3752	213.897197874384+6.74841456064062i
0.72	212	2.86738	10.6518	143.625-91.75i
0.81	246.125	3.22581	12.1601	-193.458746279069-20.6802247062806i
0.9	152.25	3.58423	8.34343	88.137739674741+100.262711480439i
0.99	147.75	3.94265	7.07645	34.1484325675589-107.950864956012i
1.08	222.875	4.30108	4.04194	28.1657377259756+58.2153589284343i
1.17	209.5	4.6595	13.0078	-171.856728567019+117.392387980828i
1.26	173.125	5.01792	8.23044	126.150121508657+37.7839695210034i
1.35	133.125	5.37634	13.8772	-173.721944498861+138.275460584538i
1.44	196.125	5.73477	11.7891	-188.625
1.53	149.875	6.09319	13.8772	-173.721944498861-138.275460584538i
1.62	215.25	6.45161	8.23044	126.150121508657-37.7839695210038i
1.71	235.125	6.81004	13.0078	-171.85672856702-117.392387980827i
1.8	200.875	7.16846	4.04194	28.1657377259755-58.2153589284343i
1.89	233.25	7.52688	7.07645	34.1484325675589+107.950864956012i
1.98	193.5	7.8853	8.34343	88.1377396747411-100.262711480439i
2.07	248.875	8.24373	12.1601	-193.45874627907+20.6802247062812i
2.16	202	8.60215	10.6518	143.625+91.75i
2.25	198.25	8.96057	13.3752	213.897197874383-6.74841456064136i
2.34	199.25	9.319	15.8093	-39.0557412125263+249.915264421544i
2.43	254.875	9.67742	19.728	238.550876559877+206.705654599851i
2.52	206.5	10.0358	2.11458	15.0842622740245+30.2846410715657i
2.61	217	10.3943	9.11718	88.5640570511315-115.913247613099i
2.7	130.5	10.7527	14.3448	-222.732119970871+55.3940063809795i
2.79	200.5	11.1111	11.746	42.8768552919986-182.97974912757i
A14
Time	Data	FFT Freq	FFT Mag	FFT Complex			Max
[truncated: 5,506 more rows]

## Sheet: Unsuccessful wells
	1	2	3	4	5	6	7	8	9	10	11	12	13	14	15	16	17	18	19	20	21	22	23	24
[truncated: 16 more rows]
