# Supplementary material for: High-Content Screening in Zebrafish Embryos Identifies Butafenacil as a Potent Inducer of Anemia
Source: PLoS One. 2014 Aug 4;9(8):e104190. doi: 10.1371/journal.pone.0104190 (PMC4121296; doi:10.1371/journal.pone.0104190)
Supplement: Dataset S1 — Microsoft Excel spreadsheets containing raw data for all chemical screening assays. (ZIP) [file pone.0104190.s036.zip › Dataset S1/31- Sulfentrazone/Sulfentrazone_Heart_Rate.xlsx]

## Sheet: DESCRIPTION
ToxCast Screen - Heart Rate
Chemical	Sulfentrazone
Data was collected using the Heart Rate Journal in MetaXpress
Imaged 74 hpf fli1 larvae using ImageXpress
Incubated larvae in 100 mg/l MS-222 for 30 min
Centrifuged plate for 2 min at 200 rpm
Imaging parameters:
*live stream acquisition
*32 frames; 0.09 sec interval
*FITC
*2X magnification; 1 site/well
Had the doors off of the imager and the fan on to stablize temperature
Test Initation Date: 11/8/2013
Imaging Date: 11/11/13
Start Imaging Temperature: 25°C
End Imaging Temperature: 26°C
Total Imaging Duration: 2:19
W.O. = Wrong Orientation
U.H. = Unhatched
Malf. = Malformed
N.A. = Not Analyzed (did not meet analysis criteria)

## Sheet: ALL DATA
Measurement	Average (Show Region Statistics)
	1	2	3	4	5	6	7	8	9	10	11	12	13	14	15	16	17	18	19	20	21	22	23	24	25	26	27	28	29	30	31	32		# Peaks	Heart Rate
A01																																		0	0
A02	120.862	112.643	108.972	113.511	121.208	112.008	109.298	115.829	120.413	111.154	109.447	118.643	118.525	110.267	109.927	121.169	115.216	109.531	112.649	121.329	112.596	109.581	115.933	119.798	110.666	109.756	120.295	116.239	109.784	112.947	121.09	112.275		8	172.043
A03	117.522	116.843	112.531	115.39	118.949	118.666	113.003	113.992	118.287	120.093	114.562	112.91	116.966	119.497	116.843	112.652	115.531	119.315	118.944	112.699	114.126	118.629	119.854	113.545	113.43	117.449	119.983	115.767	112.924	116.621	119.542	117.522		7	150.538
A04																																		0	0
A05																																		0	0
A06	120.559	111.685	111.14	118.961	124.969	114.233	110.992	114.258	126.354	118.194	111.444	112.169	123.267	121.469	112.053	111.604	120.424	124.056	113.427	111.236	116.654	126.146	115.806	111.236	113.854	125.531	118.475	111.508	112.711	124.194	121.371	111.983		7	150.538
A07	126.317	113.618	124.921	127.728	126.798	121.435	116.197	129.275	127.346	126.669	113.508	127.081	128.242	128.365	118.587	120.817	128.722	127.208	124.447	113.056	129.559	127.315	126.419	114.413	124.896	128.404	126.829	119.93	118.778	129.059	128.253	125.806		7	150.538
A08	111.511	108.851	103.034	102.789	108.098	108.295	103.346	103.096	109.09	107.166	103.289	103.056	110.486	105.837	103.343	103.211	111.334	104.983	103.197	103.879	112.177	104.059	103.393	106.677	109.461	103.579	103.244	109.699	106.638	103.41	103.48	111.511		7	150.538
A09	114.208	112.941	112.531	107.879	108.669	113.848	112.138	107.466	110.222	114.051	111.045	107.171	111.994	113.567	109.449	107.801	113.121	113.132	108.393	109.343	114.076	112.073	107.258	110.862	113.815	110.228	107.624	113.253	113.433	108.348	109.216	114.208		7	150.538
A10																																		0	0
A11	129.989	138.663	154.32	137.994	130.081	138.222	153.183	136.272	130.506	140.806	153.924	134.517	131.463	141.935	152.68	131.593	131.671	145.16	150.545	129.902	132.899	148.042	145.702	130.051	134.413	149.952	140.09	130.216	137.402	152.124	135.258	130.879		8	172.043
A12																																		0	0
A13																																		0	0
A14	102.011	101.857	101.975	102.374	103.287	103.503	101.694	102.874	102.562	102.596	102.065	102.885	103.239	103.129	102.331	102.927	102.868	102.497	102.157	102.716	103.053	102.632	102.292	102.84	102.933	102.548	102.323	103.104	102.82	102.93	102.132	102.772		9	193.548
A15																																		0	0
A16	130.16	134.157	129.031	121.761	129.84	133.969	129.042	122.045	128.654	134.419	129.691	122.264	127.037	134.424	130.593	122.233	126.534	134.275	131.292	122.559	126.132	134.194	131.146	122.256	126.163	134.39	131.042	122.449	125.789	134.32	131.16	122.699		8	172.043
A17	113.803	105.994	101.716	101.806	113.407	106.798	102.163	102.121	112.548	107.871	102.275	102	111.399	108.86	101.994	102.152	111.331	109.267	102.284	102.152	112.671	107.64	102.284	102.025	113.621	106.503	102.199	102.199	114.61	105.806	102.188	102.472		7	150.538
A18	134.506	112.23	108.441	122.581	131.32	110.728	109.042	128.056	127.806	109.565	108.986	131.287	123.817	109.239	110.511	133.969	119	109.188	114.331	134.343	114.562	108.888	120.57	131.652	111.067	108.82	127.191	126.66	109.5	109.876	133.27	119.798		8	172.043
A19	113.427	124.413	125.542	114.576	113.306	123.506	126.638	115.177	113.25	122.758	127.287	115.287	113.031	122.396	127.48	115.492	113.048	122.402	126.758	115.034	113.003	123.098	126.264	114.624	113.169	124.685	125.292	113.958	113.52	126.256	124.118	113.365		8	172.043
A20																																		0	0
A21																																		0	0
A22																																		0	0
A23	101.132	101.346	100.612	101.528	101.744	101.517	100.581	102.124	101.761	101.337	101.396	101.997	101.806	100.994	101.871	101.775	101.725	101.051	102.039	101.778	101.346	101.812	101.871	101.885	100.677	102.079	102.025	101.48	101.565	101.955	102.028	100.817		9	193.548
A24	139.452	131.812	141.073	132.871	128.132	133.722	140.463	129.281	129.983	138.478	135.921	127.691	132.89	141.233	130.621	129.744	136.171	137.261	127.565	130.713	140.469	131.483	128.775	134.638	138.472	128.525	131.41	140.146	131.697	128.68	135.084	139.452		8	172.043
B01																																		0	0
B02	124.461	153.216	155.815	128.615	132.944	154.882	156.152	121.368	141.638	155.792	153.118	115.157	147.789	155.646	144.638	118.64	153.376	156.756	134.711	128.076	155.183	155.919	125.986	136.522	154.803	153.449	115.52	147.463	154.357	142.438	120.697	152.778		8	172.043
B03	136.129	128.076	122.371	126.003	136.851	127.14	122.64	127.478	137.191	125.801	123.048	129.475	136.267	124.048	123.031	131.657	134.449	122.924	123.708	133.876	131.907	122.548	124.545	135.913	129.09	122.744	126.531	136.191	125.388	122.697	130.031	134.52		7	150.538
B04	110.374	109.742	112.534	115.458	112.66	110.185	110.792	115.084	113.983	111.062	110.295	113.107	115.492	112.09	110.483	111.253	115.958	113.508	111.121	110.539	113.312	114.146	111.587	110.346	111.787	114.534	112.497	110.677	110.938	114.301	113.573	111.25		7	150.538
B05	114.295	112.98	114.711	115.169	114.25	112.736	114.348	115.118	114.576	112.565	114.076	115.267	115.076	112.792	113.806	115.093	114.933	113.416	113.57	115.028	115.287	113.801	113.27	114.857	115.107	114.562	112.98	114.581	115.354	114.64	112.997	114.295		7	150.538
B06	162.079	168.053	171.694	161.916	161.306	168.542	171.98	161.632	161.09	167.57	172.067	161.772	161.278	167.685	172.174	162.753	161.486	167.638	172.326	161.657	161.272	167.607	171.663	161.747	162.039	167.39	172.081	161.837	161.469	168.101	172.75	161.854		8	172.043
B07	143.461	155.792	156.61	137.638	140.565	150.143	158.396	139.43	139.61	147.101	159.522	145.469	138.5	143.916	156.857	150.427	137.472	141.843	155.022	154.854	137.225	140.357	151.236	156.775	138.073	139.702	148.978	158.323	139.272	139.452	147.834	160.025		7	150.538
B08	164.399	181.315	159.216	149.511	162.438	182.242	159.579	149.379	162.784	181.278	158.093	149.576	167.537	181.211	154.989	149.034	171.489	178.34	152.101	149.531	177.096	172.949	149.809	151.017	180.539	167.989	149.455	156.64	182.104	162.551	149.166	164.975		8	172.043
B09																																		0	0
B10	163.334	158.25	149.725	156.638	166.09	161.553	156.472	149.185	159.503	165.331	160.75	154.048	149.815	162.913	164.955	159.09	151.77	152.132	164.73	162.972	157.728	149.576	156.244	165.775	161.239	155.219	148.744	161.419	164.489	158.326	151.671	150.756		6	129.032
B11	119.199	132.149	125.197	120.728	119.256	132.121	125.587	120.961	119.562	132.034	126.256	121.581	119.253	132.059	125.32	120.742	119.5	132.621	125.163	120.829	119.632	133.284	124.289	120.66	120.728	133.275	123.379	120.346	122.553	132.233	122.944	119.806		8	172.043
B12	135.18	110.112	131.02	135.031	133.654	109.683	133.947	134.947	131.458	112.862	133.18	134.857	126.43	116.916	133.452	135.402	123.584	120.683	134.36	135.553	120.334	124.511	134.624	136.284	116.919	127.275	135.126	136.146	111.708	130.441	134.733	134.716		8	172.043
B13	127.216	118.087	117.385	133.056	124.77	117.733	120.191	133.329	122.924	117.219	124.868	131.399	120.197	116.758	129.503	128.466	118.795	117.447	133.351	124.89	117.899	121.542	132.486	121.761	117.056	127.565	129.767	119.742	117.913	133.823	125.416	118.728		8	172.043
B14	164.121	139.511	109.216	147.104	163.809	138.419	109.669	148.225	163.508	136.879	109.815	148.91	162.674	133.126	110.947	152.034	163.41	128.003	113.508	156.93	161.441	120.896	119.489	159.559	160.402	112.506	128.073	160.919	150.25	109.09	140.107	162.211		7	150.538
B15																																		0	0
B16																																		0	0
B17	136.829	139.531	182.638	161.492	136.683	139.253	181.16	162.539	136.534	140.82	182.657	156.551	136.708	144.534	183.317	152.772	136.166	149.843	182.357	147.34	136.25	157.138	180.36	141.576	136.402	164.854	176.289	137.927	136.809	170.73	168.77	136.955		8	172.043
B18																																		0	0
B19	126.902	141.596	156.691	152.795	127.025	141.466	157.475	155.236	128.081	142.284	163.963	157.017	127.798	140.334	156.581	154.801	128.006	140.449	157.388	155.051	127.893	141.525	157.913	155.261	127.719	140.865	156.213	153.062	127.124	142.857	158.031	150.935		8	172.043
B20	140.062	136.126	139.688	135.604	132.497	135.581	139.612	136.441	132.671	133.938	139.612	137.34	132.261	133.388	139.517	139.093	132.789	132.452	139.492	139.385	133.02	132.284	138.969	139.303	133.865	132	138.062	139.713	134.056	131.708	136.601	140.062		7	150.538
B21	112.638	112.081	136.542	165.154	126.826	112.376	119.736	164.598	142.955	113.343	112.829	153.601	156.579	116.289	112.433	142.121	162.685	122.506	112.654	131.413	164.978	129.447	112.669	119.441	164.171	141.096	113.312	113.826	157.365	152.913	114.64	112.638		7	150.538
B22	174.489	169.941	161.43	176.674	181.86	167.669	163.713	178.399	180.806	164.798	164.86	179.992	179.393	161.149	167.57	181.303	176.508	160.037	171.388	181.163	171.138	159.994	177.154	181.84	166.301	163.621	178.413	178.43	161.772	167.39	179.857	174.489		8	172.043
B23	114.896	125.522	196.624	135.809	114.177	126.433	197.514	138.787	114.444	127.326	195.149	133.84	114.219	132.194	195.306	129.792	114.284	138.503	191.657	124.654	114.244	146.357	186.879	121.188	114.472	154.272	181.306	118.551	114.065	166.43	168.413	116.278		8	172.043
B24																																		0	0
C01	168.149	155.351	158.017	159.697	165.034	154.91	158.317	162.683	161.452	155.284	159.604	166.197	157.247	156.079	158.551	166.169	154.691	157.475	161.126	164.413	155.801	158.837	163.851	159.469	155.393	158.862	166.871	155.621	157.287	160.685	163.343	154.978		8	172.043
C02	157.388	132.32	125.579	135.562	156.86	138.713	125.784	132.348	153.846	141.871	126.008	130.916	151.68	145.559	126.281	129.548	148.52	148.753	127.194	128.331	146.037	151.379	127.801	127.537	144.157	153.893	128.351	126.711	142.376	153.758	129.421	126.25		7	150.538
C03	140.228	137.787	145.32	152.326	140.837	138.404	144.722	152.354	142.107	138.228	143.413	151.719	141.506	138.421	143.346	151.511	142.006	138.211	143.478	151.48	141.801	138.503	143.61	151.534	142.374	138.014	143.371	152.261	142.27	138.435	144.017	151.82		7	150.538
C04	118.463	118.006	137.329	125.983	118.455	118.618	132.983	131.202	118.862	119.39	127.407	134.663	118.941	119.202	123.829	137.503	119.334	119.037	121.244	139.174	120.478	119.194	119.68	139.744	122.166	118.806	118.927	138.677	124.385	118.812	119.146	132.18		7	150.538
C05																																		0	0
C06																																		0	0
C07	100.952	104.904	110.89	105.697	101.219	102.941	109.272	109.806	101.978	101.916	107.528	111.388	103.124	101.598	105.649	111.514	105.941	101.728	103.854	110.112	108.815	102.042	102.525	108.753	110.596	102.534	102.197	107.253	111.826	103.792	101.919	105.806		7	150.538
C08	124.354	127.135	129.775	129.331	124.949	126.244	129.458	130.77	125.517	125.545	128.862	130.683	126.233	125.73	129.228	130.989	126.59	124.725	128.559	130.913	127.66	124.57	128.61	130.444	127.253	124.399	128.211	130.685	128.424	124.581	128.129	130.43		7	150.538
C09	126.435	183.789	142.831	125.045	124.885	172.022	155.935	126.23	125.272	157.893	169.435	127.346	124.944	148.91	175.154	128.784	124.823	140.989	180.713	130.876	124.904	135.747	182.834	133.27	125.371	134.174	183.551	133.865	125.059	136.112	181.657	132.427		8	172.043
C10	102.565	102.174	102.531	101.831	101.416	102.404	102.68	102.183	101.486	102.331	103.056	102.404	101.868	102.388	103.098	102.643	101.722	102.402	102.944	102.587	101.966	102.413	103.171	102.601	101.98	102.817	103.146	102.677	101.938	102.646	103.022	102.565		8	172.043
C11	141.309	136.548	139.048	152.545	142.11	138.256	138.281	152.857	143.09	138.744	136.989	153.09	143.551	139.025	135.722	152.402	143.916	138.699	135.337	151.267	143.958	139.629	136.562	151.933	145.098	138.826	135.677	150.612	145.056	138.621	135.73	151.992		7	150.538
C12	135.848	130.157	123.548	131.725	133.75	130.138	123.351	131.966	134.281	129.792	123.761	132.239	133.548	130.045	123.893	132.573	134.253	129.753	124.022	131.427	133	128.368	124.795	133.07	133.081	127.803	125.719	133.767	133.093	125.753	126.699	133.548		7	150.538
C13	110.376	110.382	113.494	112.84	110.256	110.84	114.003	112.699	109.865	111.149	113.876	112.756	109.955	111.39	113.289	112.674	109.697	112.003	113.213	112.683	109.275	111.989	112.803	112.708	109.455	112.992	112.756	112.357	109.772	113.216	112.846	111.494		8	172.043
C14	114.278	114.452	118.472	101.388	100.427	118.674	115.444	100.997	101.346	122.963	111.194	100.938	105.388	124.104	106.34	100.809	112.14	121.57	102.584	100.871	119.48	115.261	101.256	101.798	123.989	110.705	100.924	106.815	123.846	105.087	100.846	114.278		8	172.043
C15	130.421	109.551	108.486	128.618	128.787	109.983	108.983	128.348	128.416	110.107	109.494	128.986	127.371	109.837	110.118	129.556	126.809	109.739	111.84	129.753	124.545	109.34	113.851	130.511	122.764	109.166	116.087	130.463	120.292	109.065	119.008	130.421		7	150.538
C16	112.351	102.73	102.556	113.101	109.463	102.871	103.062	113.593	109.003	103.008	103.865	114.011	107.879	102.893	104.826	113.303	106.885	102.803	105.32	112.848	105.89	102.947	105.806	113.368	106.382	102.747	107.874	112.803	104.935	102.868	109.222	112.351		7	150.538
C17	105.222	109.506	110.303	105.604	105.671	109.82	110.115	105.492	106.295	109.955	109.846	105.211	106.534	110.615	109.483	105.205	107.143	110.615	108.902	105.242	107.663	110.357	108.146	105.219	108.556	110.829	107.284	105.497	109.202	110.775	106.433	105.913		8	172.043
C18	125.593	113.472	103.947	106.677	125.955	109.399	103.851	113.697	122.309	106.191	104.048	120.093	117.857	104.837	104.326	124.885	113.239	104.278	107.149	126.244	109.011	104.346	114.146	122.16	105.958	104.213	120.124	117.202	104.978	104.772	124.924	112.261		8	172.043
C19	140.59	167.171	150.098	135.629	146.056	167.121	146.025	135.722	153.326	163.497	140.907	136.41	163.045	158.284	137.59	139.64	167.657	151.295	135.705	148.778	165.059	142.927	135.632	158.548	159.989	138.287	138.357	166.972	150.756	135.851	149.935	163.935		8	172.043
C20	139.764	120.941	113.663	125.346	138.716	120.146	113.896	126.677	138.441	119.888	113.961	130.202	135.739	118.14	113.989	134.876	132.506	116.829	113.933	139.888	128.076	115.242	115.579	142.228	124.669	114.444	120.736	140.584	121.346	113.902	128.744	135.447		7	150.538
C21																																		0	0
C22	115.933	113.534	107.694	114.93	116.084	112.537	108.39	115.154	115.868	111.511	109.475	115.514	115.587	109.871	110.846	115.433	114.744	108.753	113.034	115.843	114.104	108.135	114.649	116.188	112.385	108.927	115.691	115.823	110.382	110.671	115.728	114.683		8	172.043
C23	109.081	138.275	147.879	112.756	109.34	141.823	147.545	111.315	109.73	145.593	142.587	110.379	111.674	150.537	134.798	110.076	116.354	152.919	128.225	109.629	123.882	151.435	121.154	109.272	131.75	147.736	114.803	109.427	140.197	143.736	110.421	111.157		8	172.043
C24	117.584	117.761	148.393	146.199	117.483	115.744	132.952	155.146	124.407	115.447	120.205	156.666	135.612	116.028	117.402	146.124	146.961	117.826	116.149	134.553	154.511	122.899	115.43	123.441	157.697	129.86	116.096	119.093	153.36	138.716	116.458	117.584		7	150.538
D01																																		0	0
D02	118.621	134.219	133.837	120.228	119.781	134.267	133.86	120.688	120.287	133.871	133.657	120.817	120.138	134.183	133.75	120.143	120.194	134.601	132.677	119.685	120.969	134.958	132.382	119.32	121.242	134.879	131.596	119.166	122.329	134.511	130.416	118.621		8	172.043
D03	128.683	127.744	122.236	119.553	128.621	128.014	125.882	117.685	127.733	128.503	128.284	117.528	126.185	128.486	128.789	118.441	124.601	128.716	128.421	119.149	123.803	128.795	128.239	120.202	122.82	128.711	128.242	119.5	123.053	128.416	127.913	119.815		7	150.538
D04	259.944	292.13	274.944	256.975	253.012	289.519	275.92	259.056	248.444	285.975	276.488	260.29	247.265	282.988	279.272	262.926	246.543	279.204	279.562	262.988	245.352	280.21	280.481	261.877	245.451	278.84	278.475	263.272	245.031	279.241	276.438	259.944		8	172.043
D05																																		0	0
D06	116.02	117.098	145.216	145.424	118.244	115.963	137.472	150.924	121.809	115.862	130.792	152.761	127.326	116.185	125.258	150.722	133.034	116.64	119.475	148.758	141.346	117.371	117.287	144.455	145.775	118.539	116.289	139.239	150.149	119.972	116.025	136.025		7	150.538
D07	156.07	156.809	155.045	132.399	153.947	156.362	157.169	133.452	150.489	156.371	157.815	137.632	145.896	155.806	157.343	141.36	142.913	155.183	156.885	144.118	140.531	155.792	156.75	146.138	138.61	154.966	156.511	147.685	137.767	154.365	155.778	147.157		8	172.043
D08																																		0	0
D09	168.298	142.896	131.837	132.84	166.559	146.354	132.312	132.135	163.171	149.14	132.239	132.132	162.101	151.053	132.646	131.784	161.506	150.031	132.581	131.801	161.761	150.174	132.565	132.225	164.02	148.553	132.323	132.61	164.784	145.958	132.441	133.006		7	150.538
D10																																		0	0
D11																																		0	0
D12	114.374	108.348	110.388	116.848	114.191	108.18	111.621	116.888	114.132	107.829	112.975	116.728	113.112	107.674	114.708	116.635	112.093	107.963	115.556	116.228	110.447	108.902	116.402	115.68	109.809	110.056	117.028	115.376	108.806	111.972	117.312	114.267		8	172.043
D13	104.525	105.652	105.334	104.795	105.081	106.079	105.694	104.854	105.289	106.073	105.629	104.643	105.803	105.916	105.604	104.455	106.556	105.91	105.615	104.382	106.596	105.826	105.357	104.933	106.43	105.876	105.154	105.258	106.34	105.758	104.694	106.166		8	172.043
D14	114.048	106.402	109.851	100.126	99.8624	110.829	105.632	100.225	100.787	113.607	102.573	100.34	105.264	111.556	100.722	100.331	110.862	106.77	100.48	100.966	114.022	102.663	100.494	106.022	110.874	100.638	100.73	112.562	106.284	101.107	102.708	114.048		8	172.043
D15	140.843	134.733	124.483	124.511	137.629	136.562	124.879	124.317	136.492	138.708	125.441	123.989	134.699	139.525	125.685	124.129	135.042	138.84	125.537	124.073	136.91	136.972	124.871	124.135	137.368	136.09	124.323	124.18	139.697	134.039	124.183	125.034		7	150.538
D16	107.514	108.096	107.042	105.006	104.596	108.772	106.629	104.82	105.16	109.045	106.306	104.975	106.081	109.289	108.126	105.744	108.059	109.171	106.579	105.331	108.073	109.087	106.972	106.256	109.096	107.298	105.362	105.621	108.798	106.542	105.59	107.514		8	172.043
D17	126.388	123.691	111.728	111.272	122.065	128.177	113.778	111.233	114.199	126.789	120.076	111.376	111.348	124.438	125.733	112.157	111.281	118.677	128.601	116.722	111.39	112.52	127.843	122.461	111.559	111.424	123.303	126.284	112.601	111.104	117.663	126.388		6	129.032
D18	128.413	127.489	139.163	152.309	129.053	127.98	137.508	153.264	129.334	128.132	137.154	152.685	129.121	127.736	136.702	154.346	129.708	127.733	135.879	153.781	129.958	127.809	137.534	153.537	129.037	127.694	139.093	151.174	128.598	127.916	140.382	150.289		7	150.538
D19																																		0	0
D20	134.747	115.742	131.573	199.48	131.787	115.837	135.966	196.09	127.77	115.713	146.913	189.997	122.017	115.75	159.972	180.404	118.503	115.601	173.101	169.955	117.152	115.753	184.761	158.75	116.379	117.986	200.174	142.258	115.963	133.177	198.646	128.98		8	172.043
D21	103.584	102.888	117.421	113.438	103.36	104.449	120.199	109.742	103.247	107.683	120.452	107.208	103.258	111.376	118.82	104.812	103.365	115.812	115.289	103.848	103.725	119.348	111.666	103.368	106.528	120.52	108.126	103.404	111.334	118.64	105.093	103.253		8	172.043
D22	105.598	105.846	104.315	104.483	106.419	105.885	104.447	104.809	106.708	105.612	104.452	105.615	106.621	105.492	104.531	105.758	106.643	105.166	104.725	106.27	106.292	104.829	104.997	106.618	106.059	104.784	105.52	106.806	105.475	104.677	105.947	106.559		8	172.043
D23	118.534	117.317	118.079	117.039	119.18	117.301	117.924	117.315	119.067	117.517	116.882	118.11	117.444	118.093	116.666	119.61	117.376	117.612	117.326	119.25	117.716	116.885	118.211	116.798	118.087	116.719	119.199	117.112	117.244	117.989	117.958	118.07		13	279.57
D24																																		0	0
E01	115.458	125.323	120.865	115.708	115.952	127.157	118.587	115.654	117.924	126.826	116.705	115.632	122.213	123.253	115.969	115.843	126.022	120.025	115.528	117.031	126.857	117.177	115.772	121.449	123.958	115.831	116.081	126.185	119.792	115.882	118.455	125.806		8	172.043
E02	124.163	124.77	122.742	124.275	125.216	126.098	123.455	124.531	125.171	126.25	123.722	124.413	125.059	126.565	124.101	124.433	124.576	126.444	124.115	124.478	124.511	126.317	124.374	124.011	124.511	126.348	124.292	124.354	124.652	126.112	124.551	124.163		8	172.043
E03	124.247	126.5	154.52	190.171	138.587	124.317	126.607	149.413	192.579	140.171	124.73	126.747	140.18	195.674	148.346	125.559	127.219	141.919	195.865	150.469	126.604	128.876	146.865	196.994	146.537	128.871	131.343	153.244	194.587	141.618	129.129	131.455		6	129.032
E04	132.051	137.478	132.685	125.66	130.874	137.096	134.07	126.272	129.803	136.48	134.306	126.096	130.042	136.744	134.385	126.396	130.441	136.994	133.933	126.32	130.177	136.61	133.817	126.39	130.812	136.924	132.587	126.146	131.239	136.949	132.242	125.75		8	172.043
E05	194.916	174.444	171.433	193.09	192.228	174.621	171.893	194.079	192.809	173.674	172.848	194.958	191.927	173.18	173.705	194.935	190.362	173.056	176.084	195.963	188.447	172.076	179.104	195.402	185.494	172.438	182.649	194.354	181.938	171.537	187.854	194.846		7	150.538
E06	109.225	107.059	105.933	108.567	109.831	107.199	106.438	108.596	110.222	107.798	106.435	108.233	110.57	108.093	106.615	108.228	110.39	108.16	106.534	108.11	110.264	108.045	106.767	107.84	110.545	108.671	106.691	107.551	110.14	108.772	106.857	107.694		7	150.538
E07																																		0	0
E08																																		0	0
E09	123.441	124.258	131.337	131.604	126.837	121.972	131.517	131.708	129.34	121.683	128.989	130.93	129.604	123.034	126.073	131.219	130.657	124.034	124.337	132.037	131.534	125.935	122.876	131.551	131.126	127.435	121.404	130.461	130.744	128.882	121.438	129.865		7	150.538
E10	108.615	109.48	110.846	111.624	109.82	109.042	110.382	111.399	110.677	108.876	110.514	111.253	111.581	109.365	109.503	110.919	111.812	110.385	109.197	110.733	111.615	111	109.02	110.542	111.407	111.947	109.416	110.135	111.43	111.742	109.913	109.534		7	150.538
E11																																		0	0
E12																																		0	0
E13	204.374	173.39	162.216	210.899	206.989	176.986	161.522	201.596	210.079	180.438	162.534	192.854	211.326	182.862	161.792	188.913	214.545	184.371	162.632	187.039	214.635	184.331	162.067	186.556	214.469	184.871	161.899	180.654	216.416	187.129	163.02	182.421		7	150.538
E14	168.32	151.596	124.362	157.379	166.093	153.228	124.115	156.031	166.115	152.913	124.553	157.346	167.618	153.174	125.048	157.289	166.567	149.247	125.938	159.688	166.309	145.694	128.826	161.025	165.829	142.253	131.601	162.244	164.581	138.084	135.719	164.393		7	150.538
E15	132.216	140.921	145.635	151.124	132.612	139.587	143.952	151.725	132.829	138.202	143.798	152.416	134.598	137.272	144.067	151.739	134.61	137.065	144.112	151.963	134.756	137.952	144.997	151.573	133.86	138.449	144.188	151.253	132.874	138.947	143.826	150.84		7	150.538
E16	162.233	164.264	149.379	141.042	161.051	163.435	150.728	140.399	160.528	164.489	151.629	140.219	160.11	164.188	150.992	140.75	161.028	163.222	148.992	141.079	161.244	163.635	148.14	141.702	162.618	163.368	146.163	143.994	163.348	162.815	145.32	144.694		8	172.043
E17																																		0	0
E18	114.826	112.025	111.081	109.938	115.25	112.222	111.16	110.202	115.742	112.171	110.944	110.287	115.761	112.244	110.989	110.447	115.315	112.374	110.784	111.379	115.242	113.022	110.919	112.039	114.101	111.989	110.194	113.596	113.267	111.438	110.39	115.098		7	150.538
E19	130.407	127.152	117.862	117.32	126.197	130.379	119.565	117.337	122.511	131.756	121.065	117.576	119.138	133.185	123.587	117.795	117.638	131.404	126.357	117.831	117.449	128.284	128.952	118.441	117.416	126.236	130.525	119.593	117.767	124.028	131.691	120.413		7	150.538
E20																																		0	0
E21	168.008	141.961	140.733	159.236	157.253	141.478	141.059	161.416	155.708	141.475	141.022	164.309	153.053	141.211	141.028	164.691	151.781	141.093	141.522	166.225	147.829	140.902	142.239	167.539	148.051	140.865	143.194	167.463	145.197	140.862	144.893	168.008		7	150.538
E22	104.132	106.225	105.843	103.831	105.197	106.885	105.191	103.978	105.961	106.705	104.455	104.629	106.264	106.461	103.941	105.413	106.913	105.492	104.315	106.025	106.876	104.677	104.756	106.407	106.539	104.121	105.351	106.809	105.559	104.258	106.244	107.028		8	172.043
E23	204.284	209.275	209.983	209.666	203.003	207.837	210.472	208.542	203.489	208.399	210.051	207.75	202.803	208.317	209.89	208.003	203.053	208.868	210.124	208.051	204.157	208.5	210.348	207.792	203.463	209.07	210.851	207.281	203.885	208.222	210.272	206.199		8	172.043
E24	132.008	115.829	142.025	176.919	123.756	116.27	152.952	171.452	119.778	116.938	166.138	163.053	117.138	119.747	175.871	146.11	116.421	129.149	179.084	134.008	116.278	145.211	174.949	121.213	116.848	159.823	163.43	117.719	118.598	175.601	148.059	116.612		8	172.043
F01																																		0	0
F02	152.787	171.865	152.997	149.494	168.211	170.826	153.879	150.75	166.969	170.239	153.188	150.101	168.722	169.199	152.848	150.194	169.385	169.301	152.011	150.177	171.093	165.983	151.73	150.626	172.654	163.733	151.553	151.39	173.315	163.272	150.775	152.787		8	172.043
F03	163.101	160.677	153.871	156.385	162.084	162.551	154.303	154.699	161.185	163.006	156.146	154.5	159.317	163.048	156.792	153.691	158.851	162.011	158.728	153.598	157.854	162.121	160.567	153.267	156.478	161.829	161.654	154.07	154.876	161.458	162.994	155.25		7	150.538
F04	128.935	125.32	141.143	159.638	140.475	125.506	132.264	158.708	151.014	127.506	127.278	151.247	157.399	132.008	125.52	142.598	158.576	137.629	125.037	138.688	159.174	141.216	125.52	134.635	158.846	145.84	126.135	131.548	157.098	148.879	126.761	128.935		7	150.538
F05	122.41	118.003	114.812	117.233	122.466	118.413	115.081	117.663	122.379	118.177	115.084	118.531	122.469	117.885	115.104	119.32	121.949	117.455	115.079	120.022	121.275	117.056	115.045	120.919	120.449	116.275	115.475	121.837	119.879	115.733	116.705	122.41		7	150.538
F06																																		0	0
F07	130.66	138.197	136.77	121.551	120.713	137.806	137.135	124.149	118.975	137.228	137.455	126.421	117.393	136.587	138.11	127.399	117.228	136.292	138.219	127.666	116.463	135.882	137.966	129.166	115.879	135.728	138.126	130.823	115.632	134.725	137.652	130.66		8	172.043
F08	108.191	108.635	107.287	107.067	108.163	109.104	107.694	107.065	107.924	109.09	107.806	107.166	107.857	109.348	107.997	107.275	107.904	109.244	108.25	107.399	107.772	109.475	108.449	107.371	107.705	109.638	108.191	107.222	108.115	109.438	108.188	107.27		8	172.043
F09																																		0	0
F10	106.399	115.382	110.969	104.638	104.683	114.733	114.284	105.716	104.531	111.233	115.548	107.506	104.742	108.343	116.048	109.885	105.112	105.674	115.596	112.365	105.36	104.992	114.298	114.362	106.048	105.02	112.483	115.188	106.778	104.722	110.882	115.725		7	150.538
F11	106.18	109.317	109.211	106.25	105.685	109.152	109.348	107.185	105.699	108.388	109.716	107.983	105.671	107.567	110.503	109.118	105.919	106.812	110.025	109.365	106.374	106.615	109.933	109.708	106.921	106.247	109.278	109.514	107.438	106.076	108.919	109.657		7	150.538
F12	133.848	161.093	165.031	128.958	137.433	161.677	164.994	125.062	142.014	163.694	163.256	122.385	146.792	164.865	156.699	122.789	150.483	164.596	148.944	126.421	156.57	164.284	139.963	131.334	161.017	166.5	128.593	138.952	163.208	163.388	122.826	147.868		8	172.043
F13																																		0	0
F14	134.233	121.983	109.101	110.053	134.295	123.112	109.365	109.68	133.742	124.39	109.542	109.343	133.326	125.067	109.699	109.256	131.997	126.146	109.77	109.281	132.767	125.242	109.438	109.357	133.331	124.666	109.531	110.362	135.135	122.354	109.539	112.236		7	150.538
F15	132.399	136.857	130.66	128.376	132.753	137.388	130.073	128.697	133.208	137.334	128.528	130.455	133.025	136.469	126.289	131.514	134.247	136.896	126.101	131.351	134.121	136.228	126.244	131.548	134.888	134.579	127.497	132.157	136.244	132.638	127.716	132.112		8	172.043
F16	117.483	123.051	122.399	115.854	119.093	123.017	122.708	117.772	124.902	126.048	124.59	119.506	125.225	126.992	123.202	117.57	123.697	123.48	117.348	117.865	123.573	122.756	115.539	120.5	122.615	120.784	115.258	121.823	122.829	118.896	116.461	122.739		8	172.043
F17	153.298	149.059	165.433	180.183	159.067	149.402	157.478	178.208	165.43	149.649	151.346	174.525	171.691	150.747	150.11	169.671	175.348	152.817	149.638	165.562	177.722	155.61	149.562	161.41	177.143	158.978	149.292	158.261	179.882	163.683	149.421	153.188		7	150.538
F18	112.025	106.851	111.253	121.654	111.601	107.233	113.346	121.756	109.733	107.525	114.461	121.559	109.809	107.581	115.722	120.402	108.669	107.975	118.208	117.556	107.893	109.545	120.022	114.169	107.421	111.955	121.669	110.874	107.41	114.711	120.764	109.317		8	172.043
F19																																		0	0
F20	145.242	146.899	121.497	119.098	131.208	152.772	127.098	119.39	122.885	154.896	136.941	119.646	120.419	146.132	145.197	121.199	119.713	136.764	151.789	124.267	119.197	126.775	154.256	130.851	119.039	122.146	152.503	135.955	119.545	120.781	151.188	140.537		8	172.043
F21	111.455	106.817	109.006	110.938	113.346	106.576	109.826	110.683	113.399	106.382	109.649	110.463	113.292	105.489	110.003	110.601	113.772	105.961	110.236	110.73	112.89	106.157	110.469	110.846	112.357	107.354	111.497	111.579	110.517	107.966	110.885	111.455		7	150.538
F22	121.705	120.758	112.441	111.952	125.079	119.157	112.461	112.205	127.503	117.287	112.163	112.992	128.146	114.955	112.41	115.371	127.551	113.874	112.281	118.972	125.053	113.056	112.287	122.84	122.348	112.598	112.07	125.933	119.183	112.643	112.478	129.399		7	150.538
F23																																		0	0
F24	136.343	135.062	125.579	128.781	137.185	134.014	124.966	130.278	137.388	132.607	125.461	132	137.812	130.916	125.449	133.067	136.986	128.447	126.138	135.601	135.537	127.385	127.455	137.211	134.888	125.244	129.545	137.511	131.871	125.385	132.087	137.205		7	150.538
G01	135.756	134.303	127.654	134.562	135.562	133.888	127.185	135.174	134.854	133.455	127.806	137.042	135.174	131.86	128.84	136.744	134.537	130.312	131.11	136.713	134.275	128.742	133.966	136.07	133.573	127.213	136.374	135.087	132	128.955	136.949	134.902		8	172.043
G02	110.452	108.896	108.34	110.36	110.042	109.632	107.98	110.699	110.421	109.756	107.983	110.694	110.205	109.876	108.154	110.424	110.413	110.183	108.615	110.463	110.5	110.16	108.638	110.253	110.534	110.382	108.739	110.239	110.461	110.444	108.685	110.452		7	150.538
G03	180.022	137.846	132.966	167.435	188.57	145.006	132.958	153.43	193.646	153.809	133.351	142.371	195.846	161.438	133.98	134.792	194.011	170.121	135.135	133.143	185.907	177.761	136.896	133.315	177.461	182.017	138.919	133.11	170.287	186.045	141.219	133.079		7	150.538
G04	138.966	131.045	133.461	144.048	158.315	136.958	131.298	133.23	150.267	153.25	133.767	131.326	135.449	157.261	146.404	132.194	132.174	139.045	159.775	140.882	131.461	133.385	145.143	157.171	135.938	131.5	134.27	153.354	149.761	132.801	132.017	138.118		6	129.032
G05	104.121	102.542	104.643	104.882	104.829	102.753	104.404	104.848	104.747	103.067	104.098	105.124	105.039	103.427	103.848	105.09	105.177	104.239	103.494	105.121	105.278	104.82	103.197	105.309	105.41	104.952	102.975	104.975	105.435	105.211	103.407	104.447		7	150.538
G06	138.57	163.944	118.986	115.77	132.66	167.739	121.098	115.615	131.565	170.492	122.073	115.851	129.952	168.511	122.362	115.798	131.163	167.84	121.239	115.834	135.497	164.169	118.978	116.048	137.916	162.042	118.747	115.992	140.298	159.888	117.66	116		8	172.043
G07	111.031	109.674	114.36	122.921	113.719	109.986	112.213	123.413	116.393	110.278	110.607	121.761	119.022	110.77	109.921	119.11	121.323	111.829	110.228	116.312	122.632	112.604	110.289	114.042	123.469	114.126	110.185	112.02	122.966	116.264	110.553	110.798		7	150.538
G08	122.09	119.767	120.289	120.781	122.59	120.938	119.994	121.61	122.91	122.309	119.469	120.989	122.275	123.017	119.787	120.927	121.772	122.955	121.084	120.213	122.275	123.379	121.744	119.775	121.379	122.154	121.986	119.907	121.604	122.32	122.826	119.781		7	150.538
G09	113.84	111.166	109.958	111.938	113.986	112.433	109.767	111.61	113.435	112.815	110.098	111.756	113.112	113.25	109.865	111.256	112.876	114.098	110.104	111.008	112.98	114.079	110.244	111.289	113.444	113.952	110.017	111.376	113.711	114.093	110.093	111.36		7	150.538
G10	121.764	120.455	119.402	117.239	122.652	121.278	120.489	116.868	121.062	121.621	120.351	118.576	117.638	122.966	121.433	121.219	117.921	123.295	122.893	121.545	119.264	120.205	122.983	121.014	119.994	116.904	122.607	120.983	120.219	116.761	121.36	121.27		7	150.538
G11	115.202	113.989	113.41	114.826	115.177	114.213	113.489	114.798	115.295	114.278	113.601	114.919	115.525	114.486	113.733	115.292	115.643	114.301	113.666	115.331	115.728	114.742	113.598	115.402	115.157	114.343	113.537	115.567	114.933	114.213	113.787	115.388		7	150.538
G12	134.545	135.222	133.256	115.893	121.565	134.225	134.989	118.722	118.671	133.36	135.772	122.567	115.955	131.528	135.817	126.68	115.065	128.685	135.716	129.826	115.132	125.629	135.247	131.82	115.466	123.093	135.084	134.25	117.011	120.944	133.907	134.545		7	150.538
G13	114.506	110.27	106.014	109.292	115.126	111.191	106.278	108.75	115.093	111.362	106.739	108.098	114.792	112.489	106.899	107.576	114.685	113.045	107.059	107.539	115.256	112.975	106.992	107.584	115.284	113.562	107.197	107.267	113.994	113.75	107.261	107.362		7	150.538
G14	137.348	137.152	124.876	139.104	137.82	139.011	125.927	136.545	138.348	139.955	126.292	133.896	139.399	140.413	128.199	131.913	140.402	140.065	129.087	130.511	140.846	138.992	130.11	129.994	141.348	138.699	130.815	128.986	141.989	137.823	132.458	128.014		8	172.043
G15	107.795	109	119.219	112.775	107.978	110.649	119.163	111.685	108.152	112.073	118.885	110.553	108.278	114.174	117.615	109.402	108.478	116.424	116.205	108.562	108.458	118.008	114.11	108.306	109.567	119.225	112.404	108.441	112.239	118.475	110.323	108.419		8	172.043
G16	130.421	139.837	140.994	136.177	131.039	134.452	142.056	137.831	131.494	132.146	142.486	140.362	136.994	130.388	136.983	142.09	136.312	131.556	133.43	142.902	138.152	132.39	131.028	140.461	139.792	136.216	129.66	137.374	141.348	136.902	131.065	134.983		7	150.538
G17	108.014	107.952	105.921	107.84	108.287	107.654	106.312	108.051	108.556	107.258	107.006	108.253	108.567	106.815	107.438	108.334	108.508	106.441	107.862	108.463	108.222	106.553	108.216	108.649	107.334	106.893	108.565	108.478	106.862	107.719	108.64	108.424		8	172.043
G18	167.385	148.803	160.598	184.048	166.792	150.213	154.902	183.831	172.478	152.185	150.312	180.98	176.711	153.441	149.278	177.77	178.924	154.699	149.154	173.989	180.84	155.913	148.697	171.803	182.329	157.764	149.053	169.626	182.978	159.006	149.098	167.385		7	150.538
G19	104.157	107.879	128.449	118.643	104.663	106.025	126.994	121.854	105.014	105.028	125.452	123.831	105.396	104.708	123.357	126.191	106.559	104.612	121.171	126.548	107.374	104.854	118.365	127.742	108.795	104.801	116.933	128.618	109.32	104.823	116.615	128.902		7	150.538
G20	119.124	130.699	123.601	118.118	121.643	129.902	123.042	117.955	124.539	128.09	122.112	117.542	126.256	126.292	120.5	117.584	129.556	125.469	119.632	118.556	130.629	123.753	118.736	121.126	129.244	122.713	118.025	124.301	127.098	121.138	117.626	127.705		8	172.043
G21																																		0	0
G22	124.017	126.837	114.301	112.949	126.447	126.975	109.337	117.837	126.694	121.848	108.862	123.888	128.157	115.32	113.343	125.82	126.452	109.539	118.924	127.573	122.399	109.025	123.421	126.663	116.32	111.986	125.666	126.913	111.612	116.685	126.691	124.017		9	193.548
G23	154.986	118.756	163.972	170.565	154.702	119.567	166.126	171.815	154.933	119.697	165.045	170.921	154.003	119.208	165.225	170.728	153.309	119.598	166.222	170.11	151.736	120.34	166.573	170.579	149.301	123.188	169.837	171.295	145.812	125.744	169.194	170.149		7	150.538
G24	115.556	114.817	114.792	111.124	113.323	115.115	114.281	111.138	114.691	115.354	113.362	112.045	115.287	115.944	111.486	113.278	115.14	114.39	111.18	114.784	115.244	112.921	112.452	115.011	115.154	111.306	113.798	115.087	113.646	111.517	114.713	115.556		7	150.538
H01																																		0	0
H02	150.042	148.747	121.253	126.708	148.067	145.348	121.017	131.27	148.396	138.801	120.854	136.531	150.312	129.801	121.365	142.5	150.579	123.154	124.346	144.343	146.323	121.169	130.615	147.829	141.997	120.854	135.261	149.256	131.542	121.287	140.803	150.042		7	150.538
H03	129.368	116.149	124.935	137.646	134.396	118.27	118.517	136.385	136.854	121.511	116.371	134.708	137.854	123.899	116.031	132.916	137.798	125.61	115.778	130.986	137.803	126.438	115.75	129.039	137.671	129.003	116.107	127.733	137.798	129.343	116.067	126.879		7	150.538
H04	104.924	103.306	104.185	104.163	103.992	103.32	104.559	104.396	104.376	103.59	104.472	104.376	104.331	103.64	104.41	104.674	104.722	103.781	104.317	104.68	104.514	104.112	103.983	104.862	104.59	104.143	103.978	104.966	104.579	104.376	103.826	104.924		7	150.538
H05	131.115	124.475	131.045	138.694	131.587	124.489	127.065	137.045	135.469	126.197	125.053	131.913	137.82	131.264	124.441	127.68	137.365	135.938	126.247	125.463	132.202	138.199	131.374	124.826	127.489	137.037	135.551	125.983	125.447	131.952	137.871	131.115		7	150.538
H06	112.649	113.576	111.817	111.331	112.542	113.904	113.169	111.52	111.924	113.896	113.618	111.579	111.739	113.486	114.149	112.048	111.812	113.104	114.216	112.994	111.789	112.163	114.222	113.728	111.657	112.185	114.02	113.992	111.767	111.753	113.143	114.275		7	150.538
H07	139.801	131.531	115.348	115.166	135.747	134.896	115.722	115.104	132.087	137.975	115.978	115.23	130.008	139.343	116.329	115.163	130.132	140.989	116.657	115.104	130.879	138.596	116.626	115.25	131.652	138.382	116.362	115.174	133.98	136.098	115.997	115.508		7	150.538
H08																																		0	0
H09	118.579	106.194	112.624	118.323	109.503	106.722	111.242	118.972	111.374	106.539	109.904	119.649	112.963	106.511	108.5	119.944	114.629	107.076	107.983	119.014	115.219	107.247	107.36	118.601	116.16	107.396	107.517	117.913	116.624	107.379	107.357	118.579		7	150.538
H10	109.458	110.593	112.264	112.596	110.514	110.306	112.166	112.458	110.885	110.197	112.14	112.598	111.301	109.868	112.011	112.556	111.253	109.933	112.256	112.941	111.371	109.781	112.337	112.781	111.621	110.084	112.132	112.944	111.5	110.256	112.056	112.73		7	150.538
H11																																		0	0
H12	130.337	111.169	111.466	139.657	130.23	111.166	112.34	138.051	127.758	111.048	112.862	139.096	126.756	110.86	114.907	140.396	122.537	110.826	117.941	141.393	119.292	110.553	121.638	140.528	116.402	110.542	125.216	138.904	114.537	110.528	129.829	134.671		7	150.538
H13	135.596	116.674	115.34	124.82	135.461	116.725	115.32	126.157	134.716	116.761	115.396	128.98	132.753	116.312	115.781	132.323	129.315	116.104	116.003	134.716	126.101	115.86	116.93	137.261	123	115.258	118.607	137.865	119.975	115.382	122.23	137.817		7	150.538
H14	102.008	100.587	100.289	101.334	102.41	101.062	100.514	101.326	102.854	101.166	100.596	101.326	103.028	101.416	100.669	100.938	102.719	101.626	100.857	101.053	102.969	101.584	100.885	101.213	102.772	101.621	100.868	101.281	102.98	101.713	100.874	101.11		7	150.538
H15	118.154	111.118	111.073	118.284	119.438	111.525	111.497	117.205	121.008	112.048	111.281	116.705	121.966	112.011	111.503	115.812	122.531	112.438	111.624	115.334	122.666	112.261	111.624	115.239	122.618	112.551	111.562	115.284	122.781	112.315	111.666	115.267		7	150.538
H16																																		0	0
H17																																		0	0
H18	119.157	115.66	118.579	119.921	118.789	116.059	118.486	119.826	118.902	115.966	118.469	119.812	119.817	116.289	118.059	119.882	119.795	116.584	117.688	119.581	119.921	116.694	117.461	119.489	119.73	117.051	117.199	119.152	120.008	117.68	116.933	119.157		7	150.538
H19																																		0	0
H20	171.031	177.447	156.643	154.904	170.871	173.795	169.989	149.267	165.48	170.472	176.216	154.326	157.829	170.556	175.815	164.596	150.598	168.062	171.553	174.447	152.528	161.416	170.048	177.654	161.466	152.357	168.893	171.646	172.753	150.716	163.643	170.051		7	150.538
H21																																		0	0
H22	122.458	133.407	119.91	118.056	130.022	127.857	118.056	122.191	134.197	120.579	118.093	130.07	127.663	117.924	122.469	133.18	120.163	118.219	130.34	126.404	117.598	123.478	132.688	118.725	118.449	132.421	124.576	118.126	125.865	131.615	118.177	120.368		9	193.548
H23	144.916	120.34	110.52	124.86	139.888	113.888	110.537	135.438	132.264	111.643	111.874	143.904	122.975	110.742	120.039	142.803	116.587	110.593	134.258	132.725	111.907	112.242	143.573	122.329	110.657	121.73	142.042	115.447	110.694	136.135	131.171	111.632		8	172.043
H24	108.688	106.084	107.211	110.256	107.573	106.312	109.455	109.75	106.57	106.73	110.694	108.463	106.396	108.812	109.781	106.761	106.713	110.604	108.438	106.607	108.292	110.149	107.188	106.537	110.579	108.691	106.545	108.438	109.904	107.079	106.64	110.534		8	172.043
I01	119.301	115.59	118.525	119.789	117.27	116.006	119	120.303	117.753	115.955	119.185	119.545	117.587	116.076	119.441	120.59	117.202	116.121	119.823	120.169	116.888	116.312	120.017	120.312	116.778	117.053	120.126	120.278	116.256	117.455	119.955	119.301		8	172.043
I02	142.492	144.573	132.837	123.545	139.374	144.438	136.104	130.256	129.77	142.503	141.683	133.885	122.725	143.084	144.91	133.506	123.719	140.975	144.399	135.913	130.61	131.764	142.975	140.514	132.904	125.306	143.705	144.331	133.478	122.874	142.781	144.242		7	150.538
I03	104.045	103.065	104.632	105.219	104.733	103.421	104.972	105.483	105.323	103.632	104.876	105.618	105.292	103.66	105.129	105.854	105.75	103.685	105.022	105.584	105.362	103.809	105.065	105.896	105.354	103.615	105.098	105.663	105.267	103.654	104.989	105.767		7	150.538
I04	151.829	151.685	139.486	129.222	151.079	150.691	141.399	128.272	150.171	151.376	143.789	127.242	149.146	151.126	144.565	127.244	148.096	152.197	144.407	127.413	149.562	152.301	142.017	129.081	150.86	151.112	138.885	130.506	151.393	150.317	136.598	133.331		7	150.538
I05	131.52	125.298	131.202	130.702	116.18	122.326	130.837	131.646	119.031	119.806	129.699	131.739	121.705	117.941	129.216	131.511	124.351	116.185	129.146	131.579	125.096	114.744	128.27	131.025	126.84	114.014	127.626	131.862	129.059	114.39	126.146	131.52		7	150.538
I06	121.787	138.57	135.781	127.365	122.177	138.61	136.764	128.427	122.596	137.183	138.216	128.562	122.258	135.874	137.978	128.899	122.494	136.402	137.517	128.18	122.413	137.697	137.66	128.289	122.289	137.868	136.747	127.972	122.539	138.219	136.36	127.73		8	172.043
I07	155.247	159.753	154.59	145.705	155.008	159.969	154.329	145.969	155.211	160.093	153.143	146.093	155.629	160.84	151.562	146.744	155.975	159.542	150.048	148.076	157.573	161.174	148.169	149.18	157.73	160.497	145.815	151.862	158.972	158.323	145.315	153.747		8	172.043
I08	126.267	164.022	147.522	126.719	126.388	141.312	166.98	129.781	126.357	132.194	170.958	132.497	126.548	127.649	170.444	138.626	126.694	126.084	158.581	149.671	126.817	126.331	144.739	161.772	128.126	126.812	137.374	167.138	129.416	126.593	131.081	168.11		7	150.538
I09	118.534	120.017	109.781	111.157	117.581	121.042	110.194	110.708	117.66	122.045	111.478	110.705	116.486	121.222	111.907	110.348	116.435	121.52	112.244	110.565	116.638	121.77	112.053	110.368	116.587	121.795	111.795	110.801	117.025	121.129	110.626	111.059		8	172.043
I10	151.348	137.354	128.463	147.438	150.511	138.362	127.697	146.73	150.893	141.694	126.638	146.455	151.135	142.916	126.354	144.452	150.601	144.421	126.309	145.034	150.41	143.896	126.152	144.36	150.958	144.346	126.407	144.09	150.581	144.607	126.079	144.194		7	150.538
I11																																		0	0
I12	109.079	156.003	149.669	111.629	109.685	161.652	144.199	110.803	110.907	162.919	141.16	110.475	112.736	166.177	136.11	110.154	118.087	166.427	130.376	110.031	126.219	165.503	124.042	110.045	133.298	162.056	119.101	109.77	142.413	158.716	115.112	109.907		8	172.043
I13	125.843	125.82	143.433	140.059	126.098	126.065	144.52	137.93	125.941	126.621	146.022	135.831	126.146	127.688	147.862	132.157	126.281	129.868	149.643	130.601	126.101	132.767	149.073	129.16	126.298	135.298	147.728	128.205	126.112	138.045	144.697	126.778		8	172.043
I14																																		0	0
I15	140.275	124.093	118.82	128.537	139.986	124.402	118.893	128.003	140.407	124.756	119.331	129.433	139.958	123.815	119.289	130.722	138.947	123.126	119.48	132.25	138.728	121.958	119.649	134.323	138.256	121.149	120.213	137.219	134.419	120	122.025	139.635		7	150.538
I16	118.298	111.43	108.149	115.183	118.469	115.663	107.75	112.416	118.663	118.343	109.096	110.037	118.469	118.975	112.171	108.722	115.89	118.596	115.654	108.008	112.854	118.969	118.087	108.89	110.607	118.264	118.615	111.848	109.09	116.671	118.59	114.539		7	150.538
I17	125.787	121.941	124.669	131.969	127.048	122.621	123.657	132.562	128.084	123.444	123.132	132.037	128.261	123.579	122.59	131.562	129.503	124.424	122.514	130.548	129.416	124.963	122.253	129.511	129.587	124.955	122.202	128.947	130.205	125.396	122.281	128.399		7	150.538
I18	127.5	119.969	108.194	118.654	127.874	122.697	108.337	116.022	127.031	123.834	110.093	113.719	127.281	124.93	111.834	112.438	126.677	125.461	114.354	110.989	125.098	125.407	115.694	110.146	123.61	125.621	117.5	109.275	121.986	126.817	118.034	109.334		7	150.538
I19	109.419	108.677	102.983	103.067	111.107	107.466	103.076	105.157	111.677	105.972	102.966	107.61	110.32	104.424	103.199	110.222	109.067	103.393	104.104	111.576	106.787	103.216	106.795	111.115	104.77	102.98	109.514	109.118	103.666	103.865	111.492	107.228		8	172.043
I20	121.315	128.719	117.444	113.444	124.216	127.978	115.913	115.739	126.728	125.899	114.388	116.975	127.955	122.834	112.663	120.236	129.315	119.382	113.017	123.809	127.694	116.497	115.309	125.486	125.483	114.14	118.382	129.048	121.77	112.86	121.972	129.045		8	172.043
I21																																		0	0
I22																																		0	0
I23	112.733	115.216	112.045	110.261	113.64	115.284	110.522	111.767	114.986	114.163	109.865	113.404	115.924	112.213	110.725	114.188	114.944	110.188	112.458	115.534	113.197	110.076	113.801	115.711	110.857	111.725	114.837	113.747	110.146	113.284	115.761	111.157		9	193.548
I24																																		0	0
J01	109.253	109.312	112.64	111.514	109.065	110.753	112.958	110.601	109.413	112.081	112.834	109.657	110.003	112.753	111.699	109.421	111.469	113.183	110.053	110	113.025	111.944	109.607	111.093	112.963	110.82	109.713	112.961	112.11	109.48	111.135	113.23		8	172.043
J02	110.961	109.211	107.486	106.556	108.011	109.77	106.809	107.022	108.413	110.303	106.531	107.548	109.258	110.096	106.876	107.958	109.806	108.416	107.194	108.48	110.539	107.169	107.865	108.98	110.154	106.756	108.056	109.739	108.466	107.177	108.433	110.961		7	150.538
J03																																		0	0
J04	115.902	112.475	113.885	130.789	127.598	112.907	112.924	120.315	136.798	114.489	112.697	114.126	133.73	124.169	113.003	113.329	122.511	134.91	113.725	112.882	114.958	136.295	121.68	113.076	113.475	125.86	131.823	113.275	113.244	118.581	137.508	115.183		7	150.538
J05	124.562	124.635	124.831	126.031	125.787	124.525	124.966	124.809	126.812	124.354	124.615	125.104	126.677	124.598	124.638	125.118	125.657	126.051	125.143	124.992	125.239	126.677	124.615	124.674	125.053	127.101	124.371	124.683	124.739	126.601	125.337	124.626		8	172.043
J06	115.517	117.051	133.52	125.126	116.037	117.14	132.935	125.935	116.191	117.506	134.216	124.07	115.778	118.323	134.258	123.545	115.728	119.789	133.865	121.75	115.61	122.815	133.354	119.522	115.458	124.846	132.27	119.065	115.441	127.5	130.472	117.357		8	172.043
J07	158.166	150.742	158.792	156.795	135.006	139.169	156.565	161.239	154.433	132.475	144.216	158.809	160.154	149.907	130.68	148.292	158.407	159.16	141.669	133.135	151.191	159.725	155.978	135.135	140.994	156.121	159.272	151.034	130.508	145.632	157.213	158.166		6	129.032
J08	121.41	124.652	117.278	109.983	120.489	124.913	119.629	109.89	118.669	124.781	120.079	109.772	118.022	124.469	121.77	110.11	117.59	124.25	121.975	109.907	117.081	124.531	121.941	109.933	117.517	124.787	122.542	110.385	117.02	124.725	122.469	110.447		8	172.043
J09	105.435	104.854	105.876	110.376	105.949	105.258	105.997	110.433	106.09	105.48	105.935	111.281	106.607	105.393	105.59	111.084	106.815	105.579	105.75	110.961	106.64	105.638	105.89	110.685	106.59	105.542	106.011	111.539	106.803	105.576	106.489	110.921		7	150.538
J10	113.233	111.587	119.011	123.927	116.997	111.61	115.157	123.447	119.809	112.132	113.486	122.904	122.548	113.475	112.154	120.747	123.666	115.385	111.89	117.986	124.306	117.508	112.037	115.461	123.388	119.621	112.096	113.728	123.242	121.539	113.205	112.57		7	150.538
J11	146.048	105.542	106.225	145.458	117.868	105.829	106.115	143.02	119.416	106.039	106.199	142.989	119.61	105.916	105.933	142.559	120.006	106.278	106.098	142.48	120.233	106.028	106.573	143.697	117.48	106.149	107.188	145.438	115.25	106.081	108.337	146.048		7	150.538
J12	135.806	142.284	143.927	133.357	135.281	142.112	144.154	133.076	134.935	142.284	144.874	133.382	135.065	141.677	144.093	133.433	134.829	142.034	144.211	133.374	135.461	142.146	143.89	133.247	135.222	142.093	143.112	133.034	135.812	142.107	142.472	132.449		8	172.043
J13	145.303	131.772	130.309	137.792	144.584	131.514	130.635	139.213	142.472	131.154	130.919	141.758	140.823	130.427	131.61	143.076	138.989	130.562	132.149	144.59	135.713	130.503	133.868	145.469	133.348	130.458	135.343	144.902	131.61	130.469	138.18	143.017		7	150.538
J14	118.107	114.497	115.32	117.205	114.194	114.722	116.969	115.677	114.149	115.643	117.455	114.795	114.803	116.438	116.334	114.433	115.458	117.629	114.781	114.848	116.955	116.708	114.683	115.663	118.331	114.986	115.045	117.096	116.57	114.871	115.961	118.107		8	172.043
J15	145.351	138.118	148.379	146.587	145.562	139.048	147.045	146.452	146.994	142.205	143.323	146.82	146.427	144.669	140.008	146.674	146.618	144.646	138.18	148.104	146.758	145.801	139.823	146.458	146.329	146.354	141.374	144.126	146.393	146.952	143.567	141.947		9	193.548
J16	101.438	102.073	102.081	101.419	102.017	102.604	102.587	101.671	102.556	102.792	102.407	101.803	102.764	102.702	102.275	102.014	102.806	102.669	102.126	102.365	102.671	102.562	101.938	102.598	102.874	102.722	101.986	102.978	102.969	102.236	102.247	102.941		8	172.043
J17	117.034	117.649	116.618	111.183	113.275	117.705	116.722	109.379	115.593	117.343	115.228	108.907	117.837	116.919	113.281	111.011	118.32	117.152	110.5	114.317	117.525	115.593	108.947	118.146	116.975	112.452	112.59	118.129	116.421	109.579	115.989	117.034		8	172.043
J18																																		0	0
J19	100.947	104.053	101.051	100.329	102.469	104.037	100.677	100.52	103.742	103.503	100.489	100.607	104.736	102.292	100.562	102	104.511	101.208	100.556	103.728	103.938	100.64	100.784	104.635	102.596	100.508	102.244	104.674	101.258	100.657	103.478	103.758		8	172.043
J20	142.989	107.16	114.624	178.084	124.57	107.031	134.778	169.933	111.576	107.194	159.098	150.831	107.725	108.559	174.25	133.185	107.317	121.913	175.975	117.169	107.281	150.511	156.772	108.042	108.587	174.14	132.039	107.309	127.713	173.301	113.699	107.298		8	172.043
J21	108.205	114.801	110.716	104.59	107.208	115.16	111.199	105.303	106.671	116.073	113.792	106.559	105.801	115.242	112.003	106.64	105.388	115.407	112.416	107.419	104.978	115.014	112.48	107.725	104.958	114.801	113.022	107.98	104.961	114.817	112.124	107.604		8	172.043
J22	107.244	107.239	103.376	103.508	115.52	107.475	103.461	103.5	115.36	107.301	103.508	103.632	115.497	107.551	103.753	103.635	115.907	106.876	103.626	103.73	116.612	105.787	103.846	104.258	117.183	104.978	103.882	105.399	117.062	104.289	103.736	107.244		7	150.538
J23	129.806	129.635	118.326	123.89	132.202	130.424	118.711	124.042	131.795	129.531	118.669	124.365	132.385	129.607	118.553	125.022	132.396	127.851	117.966	126.742	132.643	126.831	118.126	127.537	132.444	125.652	118.688	128.497	132.199	123.798	119.323	129.806		7	150.538
J24	101.671	102.419	100.916	113.699	119.062	101.506	101.368	121.483	111.486	101.404	103.604	126.143	105.16	101.407	109.961	122.61	102.16	101.522	118.458	113.874	101.548	102.888	125.593	105.756	101.629	110.461	122.326	102.174	101.461	120.205	113.07	101.671		9	193.548
K01																																		0	0
K02	108.362	112.986	112.52	108.326	108.997	113.239	112.138	108.306	109.295	113.826	112.166	108.565	109.545	114.334	111.699	108.478	109.963	114.244	111.596	108.697	110.61	114.787	110.587	108.59	111.374	114.677	109.868	108.702	111.772	114.174	109.64	108.885		8	172.043
K03	131.472	125.084	133.312	131.626	116.287	121.837	133.43	134.228	119.14	118.84	130.992	134.289	122.649	117.073	129.256	135.171	126.492	116.16	127.489	134.843	129.143	115.77	125.171	133.747	131.056	116.315	122.935	132.393	132.132	116.787	121.306	131.472		7	150.538
K04																																		0	0
K05	117.761	117.084	115.868	116.219	118.143	117.958	116.635	116.056	118.169	118.014	117.163	115.857	117.784	118.368	117.503	116.126	117.593	118.183	117.323	116.171	117.16	118.315	117.629	116.143	117.07	118.447	117.317	116.112	117.022	118.053	117.388	115.921		7	150.538
K06	110.86	109.674	102.989	101.806	109.183	111.674	105.772	101.82	105.329	112.098	108.225	102.124	103.138	111.284	110.708	103.75	101.966	109.163	111.435	105.067	101.851	107.132	111.683	107.346	101.986	104.831	112.256	109.174	102.32	103.486	111.846	109.674		7	150.538
K07	120.441	113.989	129.691	131.907	122.728	113.514	128.27	131.935	124.427	112.997	127.298	132.213	125.396	113.008	127.753	131.941	125.671	112.941	127.854	132.121	125.295	113.244	128.247	133.084	124.435	113.171	128.228	132.11	123.185	113.413	129.447	132.104		7	150.538
K08	166.199	145.975	142.697	179.045	172.289	161.837	136.261	163.244	166.916	163.444	145.008	141.978	174.756	167.562	159.983	135.764	161.219	168.941	163.171	146.919	141.177	173.801	170.694	162.239	135.952	165.006	170.36	165.278	142.98	149.236	175.388	168.461		7	150.538
K09	127.874	110.104	134.868	136.228	114.663	107.093	128.933	137.75	121.694	106.66	120.635	137.376	129.16	108.185	113.61	136.649	131.961	110.396	110.494	135.244	133.683	112.553	108.654	131.896	135.542	114.899	107.185	129.576	137.053	117.643	107.174	127.874		7	150.538
K10																																		0	0
K11	141.253	131.233	122.972	138.702	140.685	135.556	121.879	135.621	141.41	140.197	122.834	131.152	141.893	141.548	129.025	125.711	140.441	140.084	132.452	123.264	138.489	141.556	137.427	121.831	134.517	140.129	138.643	123.205	131.927	141.256	140.975	126.312		7	150.538
K12																																		0	0
K13	114.621	121.963	193.733	140	114.949	124.607	193.115	136.126	115.076	128.208	193.101	131.671	114.857	134.517	191.803	126.211	115.042	143.674	186.674	120.862	115.081	157.581	176.202	117.427	115.287	172.587	163.77	116.059	116.697	185.152	146.893	115.185		8	172.043
K14	162.643	136.975	159.947	125.885	121.626	128.177	162.767	133.27	122.059	122.803	156.542	145.169	122.525	121.972	146.126	152.312	123.503	121.579	140.416	158.559	124.66	121.826	135.68	159.848	125.452	121.517	130.935	161.216	128.348	121.59	126.778	162.643		7	150.538
K15	138.222	134.871	135.744	148.461	139.399	135.368	135.61	145.511	141.396	135.994	135.07	143.978	143.171	136.579	135.598	140.337	145.348	137.371	134.806	137.211	147.329	137.581	134.992	136.166	147.52	138.154	135.615	135.258	147.107	139.331	135.376	135.494		7	150.538
K16																																		0	0
K17	222.969	119.966	116.213	149.09	243.705	134.295	116.368	128.247	238.469	162.747	116.963	119.857	207.497	201.222	118.169	117.351	178.346	223.969	121.003	116.666	148.107	243.275	134.135	116.48	129.972	236.643	155.169	116.713	122.36	213.539	187.666	117.461		7	150.538
K18	146.708	148.756	139.596	141.601	147.725	148.149	138.006	145.728	147.553	143.171	139.118	147.188	148.927	138.593	142.006	147.447	146.11	138.174	146.694	148.612	140.621	140.517	147.228	147.68	137.455	145.045	147.275	142.452	139.843	147.132	148.649	137.346		9	193.548
K19																																		0	0
K20	135.115	120.733	117.846	132.846	133.938	119.399	120.084	133.202	133.691	118.59	122.02	134	131.208	117.174	124.242	134.545	129.202	116.101	127.014	135.556	126.132	115.927	130.517	135.284	123.067	117.017	132.553	135.065	120.379	119.101	133.472	132.531		8	172.043
K21	120.219	136.733	143.396	134.888	115.045	131.674	140.348	143.284	117.865	124.551	138.008	144.503	126.685	118.11	135.129	142.18	136.404	114.711	130.742	140.626	143.551	117.975	124.444	138.41	144.337	125.253	119.006	135.242	142.517	133.579	115.062	132.362		7	150.538
K22	177.32	206.118	228.225	196.396	176.708	212.503	227.084	189.447	176.011	218.357	225.601	185.135	177.792	225.834	219.795	180.761	183.404	226.329	215.039	178.542	185.25	226.84	213.101	178.191	189.008	226.657	208.93	177.576	197.871	227.736	199.764	175.77		8	172.043
K23	113.624	107.494	119.337	124.278	116.444	108.143	120.657	122.576	113.331	108.087	120.742	122.624	113.719	108.096	120.913	122.514	112.792	108.98	121.48	121.747	112.053	109.716	121.287	121.601	111.567	110.506	122.34	121.697	110.438	111.365	122.542	121.565		8	172.043
K24	149.124	144.452	161.531	149.211	146.343	150.969	156.615	148.798	142.076	161.688	151.618	146.944	143.034	162.618	148.772	149.612	147.463	157.997	147.983	139.331	160.787	151.52	147.407	143.129	161.11	148.5	146.761	150.065	156.256	146.573	140.149	161.466		9	193.548
L01	144.997	144.171	141.43	146.301	147.337	144.188	141.267	146.809	146.756	142.98	141.868	145.691	146.506	141.871	143.081	147.194	145.601	141.084	143.907	148.253	144.612	140.885	145.492	147.298	143.444	141.261	146.309	146.034	141.053	143.837	148.36	144.997		8	172.043
L02	145.154	142.219	142.719	151.146	145.556	142.154	143.362	151.028	144.208	142.11	142.132	152.289	143.379	142.121	141.888	151.298	143.02	144.076	144.851	154.952	144.315	144.685	144.129	153.076	142.354	144.253	145.629	150.037	142.205	144.039	147.287	145.346		9	193.548
L03	113.059	113.261	112.815	106.534	113.258	113.556	113.831	106.871	112.576	113.492	113.666	107.969	111.944	113.826	113.596	108.691	111.14	113.753	114.222	109.562	110.503	113.817	114.011	109.688	110.343	113.91	114.183	110.076	110.16	113.75	113.986	109.472		8	172.043
L04	143.73	176.211	175.056	143.52	139.556	170.41	178.666	148.966	138.284	165.014	179.096	153.913	137.643	159.301	178.317	157.93	137.374	158.177	178.896	160.233	137.466	153.506	178.357	164.152	137.98	150.348	178.267	165.831	138.306	150.941	178.087	164.705		8	172.043
L05	112.854	108.031	107.132	109.264	114.008	110.837	107.188	107.893	113.244	113.188	108.466	107.559	110.343	114.275	110.492	107.503	108.463	114.396	112.604	107.896	107.865	111.503	114.272	109.728	107.36	108.607	114.371	112.132	107.955	107.831	112.334	113.919		6	129.032
L06																																		0	0
L07	109.222	116.306	130.711	136.042	111.244	114.618	131.32	136.598	112.753	113.202	131.556	136.228	113.713	113.461	131.758	136.062	113.508	113.219	131.725	135.772	114.233	113.11	131.831	136.138	112.86	114.722	131.034	136.531	111.789	116.548	130.82	135.983		7	150.538
L08	127.343	155.778	157.416	127.438	134.907	157.674	152.562	122.708	142.674	157.59	145.567	121.41	149.183	159.149	136.233	126.728	153.551	156.896	128.096	136.126	158.708	150.118	121.992	147.64	160.11	138.472	126.275	154.371	155.579	126.935	135.817	158.022		8	172.043
L09	170.216	120.483	112.489	134.919	174.584	133.697	112.688	114.663	171.705	153.135	114.671	112.865	151.781	168.174	121.739	112.728	133.809	172.784	133.396	113.087	118.121	172.756	146.368	113.635	112.938	166.809	157.952	115.486	112.921	152.469	166.862	120.059		7	150.538
L10	155.152	122.935	123.921	149.666	152.761	123.093	124.955	152.096	151.893	122.48	126.728	152.966	148.708	121.031	129.216	153.829	147.124	120.77	132.787	156.548	141.899	119.621	137.087	154.615	138.154	119.851	142.07	155.284	131.34	120.43	146.239	155.152		7	150.538
L11	156.829	177.86	165.374	126.949	139.539	173.303	178.882	136.534	128.169	164.699	177.657	157.416	126.096	146.003	176.879	172.713	129.697	135.149	170.525	180.626	140.938	127.098	160.607	176.817	158.084	125.978	145.733	176.354	171.767	129.191	136.171	169.64		7	150.538
L12	111.298	113.084	116.346	116.028	112.733	111.806	115.483	116.346	114.551	110.685	115.587	116.334	114.949	110.525	114.972	116.281	115.309	111.211	114.185	116.576	115.848	112.067	113.416	116.329	116.101	112.961	112.629	116.242	116.177	113.716	112.211	115.834		7	150.538
L13	107.202	108.455	107.604	105.126	106.978	108.716	107.75	105.374	106.694	109.216	108.118	105.902	106.275	109.045	108.028	106.253	105.986	108.902	108.301	106.36	105.775	109.087	108.865	106.629	105.463	108.86	108.317	106.694	105.632	108.888	109.36	106.98		8	172.043
L14	111.593	111.331	121.868	125.84	112.975	111.854	116.57	128.281	115.211	112.107	114.177	128.736	117.154	111.978	111.635	124.963	121.362	112.163	111.624	120.941	125.135	112.817	111.789	116.677	127.27	114.39	111.98	113.466	127.219	116.963	111.944	112.767		7	150.538
L15	127.831	123.435	131.899	142.171	129.143	122.969	130.534	143.295	131.41	123.157	129.514	142.992	133.635	124.388	129.449	142.537	132.961	123.236	128.621	141.461	132.522	123.317	128.385	141.548	131.801	123.43	129.157	142.461	131.225	123.413	129.424	142.545		7	150.538
L16																																		0	0
L17	115.997	126.73	136.919	124.927	116.219	126.688	136.823	124.323	116.694	127.449	136.407	123.489	116.393	127.424	136.677	125.896	116.301	123.261	136.303	128.997	118.756	117.916	131.458	135.034	122.23	116.365	126.385	138.07	127.556	118.101	119.826	134.713		7	150.538
L18	159.135	160.742	144.742	123.663	167.463	155.781	140.025	132.098	169.124	153.531	131.154	146.101	163.697	149.079	124.365	161.124	160.124	142.761	127.815	169.306	153.329	134.421	142.157	165.357	151.287	127.354	156.247	160.11	144.548	126.188	168.267	154.683		9	193.548
L19	129.244	117.629	125.455	133.424	129.907	117.593	124.559	133.528	131.89	117.876	124.559	133.989	133.143	118.045	124.146	133.758	132.065	117.896	123.685	133.84	131.868	117.705	123.112	133.551	132.216	118.761	123.433	133.98	133.772	118.747	123.287	134.129		7	150.538
L20	146.994	145.711	126.896	127.795	147	146.112	129.685	125.728	145.927	146.621	133.952	123.11	144.697	147.643	137.427	120.899	142.669	146.135	138.34	120.025	141.728	146.775	138.567	120.042	142.045	146.368	140.379	119.986	139.77	147.643	141.581	120.419		7	150.538
L21	100.837	102.466	101.632	99.8933	102.713	102.809	101.317	100.612	103.199	102.421	100.902	101.635	103.222	102.056	100.354	102.882	102.831	101.486	100.77	103.374	102.374	100.596	102.312	103.169	102.008	100.317	103.121	102.997	101.534	101.233	103.374	102.25		9	193.548
L22	158.362	161.559	156.997	156.315	157.806	160.376	157.23	156.466	158.522	161.537	156.517	156.508	158.713	160.511	156.772	156.91	158.697	157.669	157.913	157	160.374	156.927	156.857	157.618	160.893	157.008	156.236	158.379	160.43	155.871	155.739	158.07		9	193.548
L23																																		0	0
L24	135.101	126.444	129.941	148.584	132.062	126.986	132.705	147.267	129.961	126.758	135.525	145.135	128.438	126.593	138.399	142.455	127.138	127.011	146.202	136.315	126.551	130.25	147.199	130.961	126.562	136.303	144.635	128.101	126.896	141.132	140.876	126.969		8	172.043
M01																																		0	0
M02	149.037	144.916	142.59	145.525	148.438	146.32	142.003	145.323	147.806	146.896	142.868	145.25	146.761	147.028	141.581	144.691	146.393	147.57	141.947	145.388	146.25	147.309	141.699	145.298	146.848	147.303	142.039	144.615	146.593	147.126	142.017	144.896		7	150.538
M03	116.287	109.843	118.357	118.916	118.584	110.548	115.913	118.699	119.039	113.902	112.994	118.452	119.011	117.138	110.042	118.14	118.803	118.663	110.463	116.452	118.823	119.185	112.854	113.815	118.643	119.337	115.989	110.986	118.388	118.902	117.826	109.32		7	150.538
M04	170.666	162.612	162.728	166.101	174.379	161.862	163.07	163.646	175.36	163.677	162.132	161.017	171.43	169.961	163.042	162.306	167.618	171.941	161.961	162.615	163.287	172.927	160.992	162.351	161.264	174.292	163.354	163.02	162.531	171.997	165.848	163.132		8	172.043
M05	112.685	116.927	152.022	118.486	112.955	116.868	151.02	118.713	113.003	117.935	149.393	117.823	112.913	119.213	149.503	116.607	113.295	122.927	146.559	115.076	113.034	128.452	142.596	114.34	113.129	134.618	135.466	113.862	113.503	144.683	126.969	113.166		8	172.043
M06																																		0	0
M07	129.753	126.978	122.163	122.441	131.23	127.907	122.444	122.27	129.865	127.933	123.084	121.882	129.618	127.022	122.815	121.598	130.065	127.624	123.371	121.843	130.562	127.124	122.77	121.992	129.851	127.57	122.663	122.135	129.216	127.264	122.157	123.096		7	150.538
M08	126.93	134.508	130.346	118.789	120.747	135.233	131.916	124.565	115.438	133.399	133.896	128.846	113.798	129.014	134.416	130.503	116.98	124.143	135.27	131.157	120.711	119.587	134.997	131.997	124.197	116.376	133.924	132.711	127.017	114.871	132.039	133.208		7	150.538
M09	148.315	149.798	150.857	149.57	147.348	151.006	151.312	149.41	147.857	150.933	150.306	148.222	148.612	150.949	150.396	147.89	149.438	150.781	149.264	147.691	150.152	150.039	147.492	148.581	149.91	149.702	147.402	150.261	150.815	148.14	148.334	150.652		8	172.043
M10	186.966	153.348	120.711	166.247	186.596	141.388	121.463	176.351	186.506	132.792	126.376	182.837	180.683	125.475	139.267	183.278	168.868	120.708	152.188	184.014	157.284	120.003	164.649	187.306	142.618	121.379	175.629	183.312	129.854	131.18	182.121	174.025		8	172.043
M11																																		0	0
M12	99.75	99.9298	101.287	100.831	100.053	99.9719	101.545	101.037	100.163	100.407	101.739	101.213	100.441	100.362	101.725	101.379	100.444	100.593	102.098	101.216	100.368	100.478	101.919	101.337	100.329	100.73	101.848	101.351	100.281	101.267	102.39	101.174		8	172.043
M13	131.545	126	134.331	145.11	139.219	125.525	131.433	142.461	146.486	126.275	128.612	138.837	145.84	127.483	127.944	136.871	146.517	130.722	127.132	135.862	145.963	136.947	126.121	133.228	143.607	145.907	126.115	129.264	140.017	148.787	130.177	126.958		7	150.538
M14																																		0	0
M15																																		0	0
M16	126.5	129.933	127.042	122.963	124.904	128.961	128.772	124.059	124.039	128.551	130.413	124.587	123.045	127.138	130.059	126.073	123.399	126.087	130.112	127.407	123.396	124.91	128.767	128.354	123.632	123.84	128.275	129.809	123.89	123.565	127.921	130.834		7	150.538
M17	122.966	123.573	126.093	122.933	120.91	125.525	124.337	123.871	119.562	127.736	122.635	124.663	120.348	128.357	121.587	124.781	122.104	128.452	122.059	122.882	125.104	125.621	124.39	120.809	128.441	123.298	125.896	121.874	129.803	121.733	125.208	124.104		12	258.065
M18																																		0	0
M19	103.826	105.725	104.691	102.199	104.508	106.489	104.006	102.702	105.039	106.618	102.815	103.228	105.615	106.598	102.169	103.896	105.98	105.994	102.539	104.638	106.542	104.598	102.86	105.354	107.143	103.253	103.34	105.778	106.851	102.385	104.062	106.073		8	172.043
M20	108.91	124.222	115.028	106.567	108.053	123.77	116.101	106.958	107.261	123.466	117.629	106.961	106.888	123.067	118.062	107.037	106.775	122.211	118.789	107.289	107.062	122.433	118.624	107.177	107.076	122.994	118.031	107.171	107.652	123.559	116.163	107.135		8	172.043
M21	129.607	163.449	119.857	107.539	128.618	163.643	121.638	107.77	129.143	163.256	120.596	107.702	130.264	163.076	119.784	108.059	130.003	162.483	119.348	107.787	130.699	162.43	118.166	107.843	133.112	161.219	116.18	107.851	137.225	159.621	113.492	107.876		8	172.043
M22	110.933	109.008	109.489	122.593	111.921	109.053	109.402	122.514	112.36	109.197	109.576	122.287	112.261	109.301	109.73	122.815	112.056	109.213	109.756	122.548	112.705	109.278	109.466	122.593	111.865	108.947	110.059	122.674	111.003	108.958	110.525	122.728		7	150.538
M23	111.242	112.11	117.829	116.725	111.949	111.865	116.118	118.469	112.801	111.902	114.011	119.553	114.357	111.59	112.997	119.126	115.989	111.57	112.455	117.896	117.132	112.081	111.927	116.638	118.121	112.685	111.865	115.492	118.851	113.27	111.494	113.809		7	150.538
M24	248.306	144.36	118.219	120.478	126.435	154.753	254.447	153.904	118.761	120.101	126.354	176.104	241.121	138.362	118.685	120.933	128.065	179.149	238.272	135.992	118.34	121.357	128.444	161.287	246.702	144.41	118.458	120.618	127.604	191.829	229.854	130.34		5	107.527
N01	114.433	113.548	113.885	113.975	113.601	114.014	114.152	113.795	113.82	114.301	114.02	113.649	113.902	114.576	113.986	113.978	113.938	114.615	113.848	113.935	114.216	114.348	113.972	113.986	114.478	114.017	113.548	113.758	114.671	113.944	114.031	114.433		8	172.043
N02	158.365	147.211	144.73	155.702	158.447	149.427	143.801	156.969	159.053	150.18	142.357	155.396	158.258	149.612	143.34	155.989	157.983	148.037	145.056	156.059	158.744	146.876	145.09	156.447	159.017	144.66	147.421	156.312	159.003	141.171	152.008	156.952		7	150.538
N03	136.834	141.86	139.812	140.034	137.944	141.803	140.404	140.18	139.267	142.107	141.846	140.441	138.301	140.888	140.761	140.593	138.612	140.747	140.438	140.385	138.57	140.893	141.435	141.258	138.652	140.494	141.022	140.371	138.596	140.874	141.719	141.042		9	193.548
N04	104.874	109.565	118.497	116.604	107.275	105.351	113.256	119.725	112.551	105.143	108.154	117.829	117.907	108.239	105.295	112.772	119.992	112.559	105.272	108.362	117.941	117.388	107.5	105.978	113.57	120.135	111.812	104.966	109.27	118.52	116.865	106.562		7	150.538
N05	136.289	136.674	124.556	116.975	129.278	136.531	120.91	117.702	132.149	134.129	118.795	118.795	135.975	132.416	117.337	123.039	137.003	126.531	116.938	127.528	137.034	121.733	117.275	132.309	133.829	118.371	120.174	136.02	128.916	117.213	125.972	136.289		8	172.043
N06	127.132	135.065	115.5	117.612	127.817	134.764	113.329	119.629	129.135	134.632	111.348	120.646	129.539	133.303	110.149	121.955	130.351	130.933	109.666	123.503	131.949	128.233	110.927	124.812	132.685	123.612	113.43	125.756	133.756	120.489	115.89	127.132		8	172.043
N07	112.323	110.553	111.118	112.669	112.579	110.433	111.593	112.812	112.792	110.57	112.374	112.556	112.789	110.379	112.531	112.219	112.368	110.638	113.185	112.225	111.809	110.868	113.07	112.258	110.969	111.556	112.941	112.697	110.809	112.441	112.503	112.492		9	193.548
N08	105.907	111.618	112.152	111.559	106.831	110.301	112.261	111.803	107.955	108.997	112.82	112.553	109.385	107.64	112.694	112.421	110.61	106.601	112.126	112.267	111.722	106.466	111.228	112.508	111.756	107.343	110.11	112.565	112.216	108.525	109.376	113.115		7	150.538
N09																																		0	0
N10	110.992	109.713	110.784	111.551	111.638	109.815	111.357	111.59	111.185	110.067	111.699	111.739	110.986	110.562	111.902	111.596	110.503	111.135	111.98	111.756	110.317	111.747	111.834	111.525	110.312	111.739	111.848	111	110.528	111.89	111.834	110.23		8	172.043
N11	130.138	126.927	119.764	134.236	129.559	125.888	121.132	133.118	130.244	124.972	123.817	132.772	130.208	122.817	126.573	132.671	129.697	121.48	128.511	132.565	129.938	119.289	131.413	130.834	128.868	117.966	133.767	130.739	127.705	119.14	133.885	130.093		8	172.043
N12	129.663	120.556	117.056	120.815	129.722	119.596	117.407	121.534	129.539	118.23	117.82	123.174	128.801	118.64	119.014	125.93	126.272	117.402	119.09	128.902	122.258	116.913	120.413	129.483	120.975	117.301	121.683	129.854	118.831	117.654	123.472	127.152		7	150.538
N13	116.393	110.784	104.831	114.461	116.638	110.61	107.598	116.736	117.112	109.888	108.601	116.68	116.185	107.222	110.312	116.902	114.461	105.427	112.798	116.733	111.975	104.716	114.281	115.986	109.177	106.702	115.098	114.778	105.593	110.919	116.551	111.972		8	172.043
N14	125.098	125.702	121.48	113.837	124.508	126	121.216	114.817	125.185	126.022	118.733	116.368	125.677	125.975	117.385	117.846	125.593	125.163	115.801	120.185	126.101	124.048	114.132	122.348	126.191	122.551	114.503	124.801	126.107	119.534	115.281	125.098		8	172.043
N15																																		0	0
N16	162.503	150.764	156.534	177.683	160.27	150.059	162.177	175.039	155.188	151.348	173	166.761	151.927	156.171	178.247	159.89	149.975	164.486	175.581	154.385	151.893	174.236	167.416	151.211	156.747	177.087	159.351	150.531	167.23	170.573	152.68	153.955		8	172.043
N17	139.876	135.739	146.376	146.261	140.935	136.638	147.601	145.888	139.48	136.539	146.997	145.438	139.362	137.618	147.486	144.486	138.775	138.492	147.208	143.848	137.736	139.961	146.817	143.267	136.323	143.174	146.916	142.25	135.756	145.744	145.525	140.14		8	172.043
N18	176.447	145.722	139.927	176.86	178.132	157.129	129.848	173.865	178.772	166.565	128.604	165.461	179.525	171.312	133.638	154.202	178.683	173.983	141.952	144.272	177.053	176.146	147.742	139.402	176.031	176.893	156.205	131.087	174.132	178.567	164.385	128.511		7	150.538
N19	107.289	114.065	114.846	107.775	107.795	114.494	114.545	107.952	107.728	115.407	113.643	107.742	108.427	116.334	112.059	107.93	110.157	116.972	110.413	107.711	111.348	116.416	109.264	107.742	113.048	115.478	108.419	108.101	115.385	113.357	107.711	109.017		8	172.043
N20	118.82	108.101	128.947	130.522	110.511	115.615	133.537	121.517	108.461	127.885	131.767	111.43	113.992	133.753	122.534	108.876	127.461	131.997	111.531	114.899	134.126	122.447	108.761	128.169	130.992	111.169	116.02	133.346	121.23	108.846	129.438	130.326		8	172.043
N21	133.452	139.059	139.132	139.618	132.413	135.944	139	139.654	137.188	131.065	138.337	138.882	139.753	134.612	132.674	138.528	139.053	138.865	131.654	136.522	138.483	139.64	135.941	131.851	138.829	138.826	139.346	132.478	135.101	138.438	139.514	137.444		8	172.043
N22	111.039	104.413	109.626	110.303	113.017	108.287	105.528	111.135	110.846	113.371	105.315	108.188	110.596	112.382	110.435	104.879	110.278	110.795	113.787	106.685	106.857	111.146	111.826	111.612	104.904	110.27	110.775	113.657	107.087	106.874	110.868	111.829		7	150.538
N23	105.438	106.169	99.5955	99.3708	107.407	104.537	99.6433	100.104	108.846	103.037	99.5281	102.079	108.705	101.463	99.5899	104.483	107.663	100.188	99.7444	106.744	105.427	99.8174	100.258	108.733	103.053	99.868	102.826	108.317	100.961	99.8595	105.194	106.736		8	172.043
N24	152.733	153.966	122.669	141.525	161.037	137.944	125.303	149.379	153.784	123.559	136.419	159.379	137.545	125.199	151.129	157.07	123.194	138.778	159.399	134.84	126.483	152.77	150.781	122.374	142.525	161.618	131.421	129.292	154.649	147.188	122.91	146.789		9	193.548
O01	110.688	115.143	120.607	118.169	109.402	118.079	121.169	115.062	111.129	120.295	120.902	110.997	115.938	120.728	117.64	109.921	119.396	120.916	112.781	113.871	120.463	118.857	109.823	118.576	120.612	113.438	113.435	120.469	118.826	110.126	118.101	121.079		8	172.043
O02	188.489	160.857	171.997	181.581	189.407	165.525	168.652	180.062	188.104	174.138	163.073	178.685	186.868	183.098	160.073	176.028	184.056	187.545	161.051	172.472	182.371	189.216	165.596	167.744	180.267	186.733	167.792	165.27	179.034	186.475	175.09	161.663		7	150.538
O03	137.562	140.354	144.081	141.508	138.152	139.14	144.598	141.935	139.548	137.705	144.736	142.871	140.362	137.104	143.542	143.562	140.621	137.744	141.756	144.011	141.011	137.851	140.157	144.323	141.41	138.565	138.865	144.197	141.323	138.601	137.933	144.202		7	150.538
O04	149.219	165.938	124.963	165.407	175.576	154.031	134.388	172.919	170.076	132.166	154.904	174.834	157.143	129.463	173.315	170.351	134.191	152.427	175.051	159.851	126.34	172.758	169.183	136.531	149.66	173.972	160.882	125.174	172.087	169.865	136.669	149.219		9	193.548
O05	167.629	168.213	186.612	187.413	175.93	163.163	183.197	186.219	181.57	160.652	181.441	187.329	186.371	165.084	174.073	185.579	184.615	165.306	170.848	185.969	186.666	170.374	167.955	186.329	187.537	175.211	162.921	182.065	184.11	173.497	161.129	183.037		7	150.538
O06	140.961	142.548	116.767	115.315	139.994	142.188	116.559	115.298	140.228	143.242	117.079	115.458	143.112	139.978	116.27	116.107	145.236	137.506	115.775	118.348	147.736	133.618	115.037	122.208	149.233	128.413	114.75	124.343	148.657	126	114.739	130.222		8	172.043
O07																																		0	0
O08																																		0	0
O09	137.949	142.247	146.98	135.14	126.629	142.772	146.39	136.573	125.666	140.649	146.062	138.042	124.924	140.506	145.736	139.744	124.848	140.5	145.837	140.124	125.022	139.93	145.025	140.803	124.537	139.472	145.716	139.469	124.725	140.559	145.146	137.949		8	172.043
O10	111.191	111.32	176.545	139.511	110.758	125.037	179.764	123.129	110.396	142.522	168.242	113.882	110.365	164.444	150.966	111.067	117.626	178.744	128.581	110.711	139.188	171.014	114.885	110.517	162.792	150.385	111.264	118.921	180.972	127.025	110.753	142.219		8	172.043
O11	102.817	101.087	103.958	106.239	103.584	101.402	103.598	106.331	104.174	101.376	103.711	106.784	103.966	101.508	103.607	106.879	104.306	101.688	103.896	107.236	103.986	101.716	104.183	106.657	103.927	101.893	104.402	106.621	103.77	101.483	104.778	106.553		7	150.538
O12	122.812	141.39	138.874	119.57	121.596	141.902	139.494	120.551	121.374	141.171	138.865	122.902	120.301	140.789	140.118	122.725	120.66	140.514	138.843	121.694	121.163	140.326	138.607	121.862	121.174	140.902	138.89	120.857	121.758	141.191	138.581	119.722		8	172.043
O13	125.435	113.073	113.017	121.475	125.267	109.258	116.419	123.447	120.904	108.843	119.958	125.267	114.292	113.112	122.121	125.053	109.174	117.489	123.958	118.034	110.907	121.146	125.034	110.014	116.09	122.874	118.483	110.261	120.719	124.857	110.528	116.11		8	172.043
O14	140.337	139.775	121.59	126.978	139.393	139.621	121.621	127.492	140.132	140.528	121.82	126.907	139.57	140.225	121.919	126.787	139.022	139.301	121.913	127.048	139.441	137.163	121.607	128.104	140.463	137.346	122.152	128.438	140.604	134.837	121.955	129.39		7	150.538
O15	124.924	121.258	121.949	129.486	125.444	121.539	122.362	129.986	124.278	121.478	123.003	130.598	124.258	121.559	123.096	130.07	123.272	121.854	124.185	129.725	123.039	121.666	125.421	128.848	122.517	121.843	127.059	127.371	122.205	121.947	128.865	125.758		8	172.043
O16	121.076	115.36	111.874	121.062	120.351	112.118	116.096	121.559	117.742	111.528	120.076	120.607	113.017	114.455	121.292	118.48	111.174	119.312	120.649	113.826	113.579	121.048	118.64	111.388	118.112	120.18	114.096	112.801	120.722	118.23	111.197	117.843		8	172.043
O17	136.208	112.424	121.053	135.449	131.43	109.107	131.14	137.16	121.705	114.764	136.312	136.601	111.983	124.135	136.298	127.135	110.303	134.371	136.806	115.986	119.351	136.317	132.174	109.267	130.688	137.149	120.952	115.152	136.989	138.239	110.711	126.947		8	172.043
O18	131.287	130.329	122.183	126.778	132.601	127.958	122.053	130.581	131.963	125.09	124.138	132.25	130.343	122.733	127.815	132.354	127.059	122.84	131.18	131.455	123.947	125.843	132.315	128.77	122.025	129.669	131.865	125.346	123.983	131.933	129.949	122.267		8	172.043
O19																																		0	0
O20	104.989	105.598	105.39	105.455	105.466	106.107	105.646	105.618	105.497	105.927	105.663	105.674	106.421	105.601	105.865	105.573	106.138	105.573	105.93	106.056	105.764	105.997	105.82	106.037	105.809	106.081	105.851	105.986	105.868	105.871	106.149	105.542		12	258.065
O21	172.865	154.169	159.567	178.452	168.961	149.685	166.963	178.837	163.017	146.329	176.823	175.343	158.399	153.708	179.688	170.52	151.011	163.663	179.441	165.784	146.902	175.517	173.084	155.871	156.354	179.514	169.236	149.697	168.02	177.68	161.205	148.205		8	172.043
O22	107.073	108.885	112.261	108.25	107.031	110.525	111.702	108.208	107.087	111.281	111.132	107.809	106.829	112.503	110.621	107.89	106.506	113.798	109.851	107.545	106.921	113.885	109.093	107.57	108.694	112.947	108.663	107.261	110.396	111.697	108.348	107.073		8	172.043
O23																																		0	0
O24																																		0	0
P01																																		0	0
P02																																		0	0
P03	134.587	119.365	131.419	133.913	132.697	122.843	125.084	133.542	134.014	131.225	118.666	130.685	134.376	134.228	126.051	123.416	133.612	134.674	132.374	118.994	130.854	135.034	134.202	128.466	121.048	132.084	135.404	133.753	120.39	128.618	134.61	134.587		7	150.538
P04	106.461	108.472	105.871	105.663	107.272	108.899	105.829	105.876	107.18	109.888	106.41	106.183	106.756	109.949	106.643	106.152	106.618	110.065	107.306	106.23	106.101	109.489	107.694	106.492	106.528	109.716	108.374	106.413	106.32	109.289	108.784	106.461		8	172.043
P05	111.772	110.065	105.292	106.348	110.461	112.022	105.784	106.337	109.272	113.081	106.489	106.452	108.725	113.846	107.048	106.258	108.292	113.772	107.326	105.952	108.306	113.567	108.23	105.994	107.941	113.084	109.183	105.865	107.537	112.449	110.539	105.935		7	150.538
P06	111.081	114.685	112.787	108.444	111.348	114.978	112.331	108.601	112.871	115.725	111.326	108.924	113.376	115.183	110.388	109.798	114.256	114.556	109.056	111.087	115.199	113.435	108.733	112.087	115.191	111.298	109.211	113.551	115.115	109.64	110.399	115.157		8	172.043
P07	155.031	152.831	218.334	212.826	155.629	152.663	216	213.848	156.16	152.222	220.096	214.539	155.963	152.93	217.801	216.267	156.298	153.306	219.337	209.385	154.846	154.348	225.494	201.708	153.348	157.138	231.893	195.171	153.228	163.382	235.652	186.874		8	172.043
P08	130.053	118.143	114.871	118.705	129.649	117.553	115.25	120.772	129.169	116.517	115.334	122.733	127.848	116.188	115.663	124.753	126.388	115.772	116.017	126.871	123.096	115.52	116.657	129.329	120.803	115.458	118.466	130.671	119.18	115.34	119.242	130.053		7	150.538
P09	133.798	122.244	110.904	132.236	148.961	118.295	111.115	138.826	143.798	114.916	112.452	145.169	139.904	113.497	113.778	149.056	135.626	112.329	117.646	152.236	127.037	111.52	127.93	148.815	119.601	111.449	137.478	144.57	115.733	113.056	149.449	133.798		8	172.043
P10																																		0	0
P11	165.817	160.764	158.211	169.084	164.534	160.315	159.506	169.733	163.553	160.242	160.267	169.093	162.166	159.837	162.612	171.205	161.478	158.966	164.301	166.618	160.781	158.992	166.646	166.076	161.149	159.236	169.188	164.309	160.025	161.031	168.84	162.421		8	172.043
P12	111.458	103.492	118.017	122.469	109.188	104.129	121.011	121.795	107.705	105.006	123.399	119.778	105.966	108.494	124.494	116.77	104.711	113.028	124.497	113.612	104.247	117.39	122.5	109.385	104.621	121.567	121.053	106.868	106.503	124.301	118.104	105.213		8	172.043
P13																																		0	0
P14																																		0	0
P15	216.742	223.09	189.183	148.233	204.337	225.59	171.871	156.677	211.362	223.857	158.343	167.174	214.421	213.736	148	183.612	218.239	198.983	145.006	197.006	223.455	181.725	151.789	205.694	222.713	161.542	162.775	212.551	215.371	149.031	182.798	216.742		8	172.043
P16	147.486	211.402	192.062	131.789	135.121	156.624	227.871	166.713	129.205	141.924	173.025	223.966	144.36	128.879	148.713	191.761	209.171	136.244	131.197	150.444	219.126	179.955	130.247	138.478	166.469	226.834	150.539	129.039	146.556	191.472	204.076	132.868		7	150.538
P17	114.32	114.371	114.601	113.916	113.893	114.329	114.486	114.43	113.904	114.685	114.989	114.497	114.051	114.343	114.736	114.154	113.958	114.548	114.567	114.272	114.225	114.719	114.77	114.132	114.174	114.41	114.677	114.317	114.461	114.657	114.82	114.32		8	172.043
P18	168.487	177.282	178.754	157.455	167.252	181.466	168.393	159.015	173.1	182.745	159.009	164.331	180.132	175.739	158.211	169.572	182.472	163.179	161.933	175.812	179.54	157.232	166.472	180.745	166.255	159.569	173.504	180.974	156.859	164.965	178.616	168.487		9	193.548
P19	116.966	142.284	172.292	120.669	123.913	171.91	138.478	117.761	145.138	168.629	119.632	126.944	173.972	134.006	117.767	153.028	162.247	118.517	133.25	176.087	125.581	119.722	169.289	145.643	117.73	143.565	169.508	119.716	128.596	174.042	128.584	118.303		9	193.548
P20	123.312	119.865	110.705	116.854	123.188	118.045	108.683	122.048	122.017	114.542	110.941	123.66	120.514	111.508	115.865	122.983	119.079	109.199	121.68	122.317	114.497	112.042	123.753	120.374	110.525	117.888	122.376	116.812	109.674	123.118	120.961	112.306		8	172.043
P21	124.469	108.978	116.949	130.539	112.27	109.413	131.893	119.323	108.817	124.798	126.126	109.517	117.073	130.986	112.57	110.073	132.253	118.107	108.879	126.216	124.61	109.374	119.264	129.556	111.222	112.61	132.643	115.087	108.941	130.27	121.545	109.003		9	193.548
P22	106.565	108.278	108.66	107.253	106.924	108.705	108.728	106.93	107.969	108.809	108.298	106.177	107.736	108.421	107.756	106.303	107.826	108.163	106.537	107.385	108.174	107.952	106.458	107.851	108.124	107.73	106.691	108.157	108.357	106.758	107.244	108.444		8	172.043
P23	103.396	104.287	103.118	100.228	104.427	104.542	102.553	101.14	104.539	104.674	101.919	102.194	104.463	104.798	100.708	103.486	104.772	104.511	100.236	104.239	104.789	103.5	100.829	104.744	104.941	102.699	101.758	104.725	104.758	101.43	103.219	104.728		8	172.043
P24																																		0	0
???
???
Region Name	Stage Label	Area	Perimeter	Thresholded Area	Average	Minimum	Maximum
1	A02	1900-02-10 08:53:41	1900-01-28 18:21:16	0	483.438	301	705
1	A02	1900-02-10 08:53:41	1900-01-28 18:21:16	0	522	403	711
1	A02	1900-02-10 08:53:41	1900-01-28 18:21:16	0	520.562	289	669
1	A02	1900-02-10 08:53:41	1900-01-28 18:21:16	0	515.562	345	712
1	A02	1900-02-10 08:53:41	1900-01-28 18:21:16	0	495.312	344	700
1	A02	1900-02-10 08:53:41	1900-01-28 18:21:16	0	529.75	245	756
1	A02	1900-02-10 08:53:41	1900-01-28 18:21:16	0	520.875	317	765
1	A02	1900-02-10 08:53:41	1900-01-28 18:21:16	0	522.625	385	697
1	A02	1900-02-10 08:53:41	1900-01-28 18:21:16	0	543.312	362	714
1	A02	1900-02-10 08:53:41	1900-01-28 18:21:16	0	490.125	269	623
1	A02	1900-02-10 08:53:41	1900-01-28 18:21:16	0	504.5	375	703
1	A02	1900-02-10 08:53:41	1900-01-28 18:21:16	0	544.938	386	725
1	A02	1900-02-10 08:53:41	1900-01-28 18:21:16	0	504.438	362	695
1	A02	1900-02-10 08:53:41	1900-01-28 18:21:16	0	520.75	370	740
1	A02	1900-02-10 08:53:41	1900-01-28 18:21:16	0	518.938	386	709
1	A02	1900-02-10 08:53:41	1900-01-28 18:21:16	0	504.375	402	613
1	A02	1900-02-10 08:53:41	1900-01-28 18:21:16	0	524.062	337	675
1	A02	1900-02-10 08:53:41	1900-01-28 18:21:16	0	522.938	371	681
1	A02	1900-02-10 08:53:41	1900-01-28 18:21:16	0	488.688	255	797
1	A02	1900-02-10 08:53:41	1900-01-28 18:21:16	0	548.062	355	803
1	A02	1900-02-10 08:53:41	1900-01-28 18:21:16	0	531.812	392	710
1	A02	1900-02-10 08:53:41	1900-01-28 18:21:16	0	536.312	355	716
1	A02	1900-02-10 08:53:41	1900-01-28 18:21:16	0	518.812	256	858
1	A02	1900-02-10 08:53:41	1900-01-28 18:21:16	0	503.312	331	663
1	A02	1900-02-10 08:53:41	1900-01-28 18:21:16	0	518.75	330	782
1	A02	1900-02-10 08:53:41	1900-01-28 18:21:16	0	494.375	286	639
1	A02	1900-02-10 08:53:41	1900-01-28 18:21:16	0	528.938	360	735
1	A02	1900-02-10 08:53:41	1900-01-28 18:21:16	0	514.812	316	751
1	A02	1900-02-10 08:53:41	1900-01-28 18:21:16	0	502	352	760
1	A02	1900-02-10 08:53:41	1900-01-28 18:21:16	0	510.5	347	654
1	A02	1900-02-10 08:53:41	1900-01-28 18:21:16	0	532.625	360	701
1	A02	41.3706	28.7648	0	483.438	301	705
???
Region Name	Stage Label	Area	Perimeter	Thresholded Area	Average	Minimum	Maximum
1	A03	1900-02-02 14:43:37	1900-01-26 08:57:21	0	507.846	388	578
1	A03	1900-02-02 14:43:37	1900-01-26 08:57:21	0	490.231	379	658
1	A03	1900-02-02 14:43:37	1900-01-26 08:57:21	0	476.385	341	673
1	A03	1900-02-02 14:43:37	1900-01-26 08:57:21	0	513.154	338	664
1	A03	1900-02-02 14:43:37	1900-01-26 08:57:21	0	523.923	387	706
1	A03	1900-02-02 14:43:37	1900-01-26 08:57:21	0	484.462	333	598
1	A03	1900-02-02 14:43:37	1900-01-26 08:57:21	0	507.308	289	616
1	A03	1900-02-02 14:43:37	1900-01-26 08:57:21	0	531.308	361	702
1	A03	1900-02-02 14:43:37	1900-01-26 08:57:21	0	484.231	312	686
1	A03	1900-02-02 14:43:37	1900-01-26 08:57:21	0	545.385	381	724
1	A03	1900-02-02 14:43:37	1900-01-26 08:57:21	0	506.462	403	615
1	A03	1900-02-02 14:43:37	1900-01-26 08:57:21	0	509.077	336	674
1	A03	1900-02-02 14:43:37	1900-01-26 08:57:21	0	468.769	355	590
1	A03	1900-02-02 14:43:37	1900-01-26 08:57:21	0	527	383	642
1	A03	1900-02-02 14:43:37	1900-01-26 08:57:21	0	505.846	402	629
1	A03	1900-02-02 14:43:37	1900-01-26 08:57:21	0	548	389	846
1	A03	1900-02-02 14:43:37	1900-01-26 08:57:21	0	487.077	360	654
1	A03	1900-02-02 14:43:37	1900-01-26 08:57:21	0	533.231	408	687
1	A03	1900-02-02 14:43:37	1900-01-26 08:57:21	0	487.538	363	650
1	A03	1900-02-02 14:43:37	1900-01-26 08:57:21	0	481.462	349	612
1	A03	1900-02-02 14:43:37	1900-01-26 08:57:21	0	521.308	379	670
1	A03	1900-02-02 14:43:37	1900-01-26 08:57:21	0	522.538	431	607
1	A03	1900-02-02 14:43:37	1900-01-26 08:57:21	0	498.538	336	641
1	A03	1900-02-02 14:43:37	1900-01-26 08:57:21	0	533	294	843
1	A03	1900-02-02 14:43:37	1900-01-26 08:57:21	0	501.462	283	680
1	A03	1900-02-02 14:43:37	1900-01-26 08:57:21	0	490.231	385	592
1	A03	1900-02-02 14:43:37	1900-01-26 08:57:21	0	493.923	332	656
1	A03	1900-02-02 14:43:37	1900-01-26 08:57:21	0	480.154	372	584
1	A03	1900-02-02 14:43:37	1900-01-26 08:57:21	0	520.154	397	654
1	A03	1900-02-02 14:43:37	1900-01-26 08:57:21	0	515.231	393	631
1	A03	1900-02-02 14:43:37	1900-01-26 08:57:21	0	511	393	769
1	A03	1900-02-02 14:43:37	1900-01-26 08:57:21	0	507.846	388	578
???
Region Name	Stage Label	Area	Perimeter	Thresholded Area	Average	Minimum	Maximum
1	A04	1900-01-28 10:36:55	1900-01-22 20:29:43	0	496.273	364	694
1	A04	1900-01-28 10:36:55	1900-01-22 20:29:43	0	498.818	322	858
1	A04	1900-01-28 10:36:55	1900-01-22 20:29:43	0	528.636	340	740
1	A04	1900-01-28 10:36:55	1900-01-22 20:29:43	0	475.273	370	674
1	A04	1900-01-28 10:36:55	1900-01-22 20:29:43	0	527.909	295	740
1	A04	1900-01-28 10:36:55	1900-01-22 20:29:43	0	484.091	336	674
1	A04	1900-01-28 10:36:55	1900-01-22 20:29:43	0	487.273	313	766
1	A04	1900-01-28 10:36:55	1900-01-22 20:29:43	0	525.455	308	713
1	A04	1900-01-28 10:36:55	1900-01-22 20:29:43	0	507.727	274	706
1	A04	1900-01-28 10:36:55	1900-01-22 20:29:43	0	488	314	766
1	A04	1900-01-28 10:36:55	1900-01-22 20:29:43	0	507.273	367	693
1	A04	1900-01-28 10:36:55	1900-01-22 20:29:43	0	510.091	359	676
1	A04	1900-01-28 10:36:55	1900-01-22 20:29:43	0	574.091	329	735
1	A04	1900-01-28 10:36:55	1900-01-22 20:29:43	0	529.455	322	694
1	A04	1900-01-28 10:36:55	1900-01-22 20:29:43	0	515.727	335	730
1	A04	1900-01-28 10:36:55	1900-01-22 20:29:43	0	523.909	337	713
1	A04	1900-01-28 10:36:55	1900-01-22 20:29:43	0	508.273	345	781
1	A04	1900-01-28 10:36:55	1900-01-22 20:29:43	0	526	322	693
1	A04	1900-01-28 10:36:55	1900-01-22 20:29:43	0	514.455	324	706
1	A04	1900-01-28 10:36:55	1900-01-22 20:29:43	0	511.455	331	683
1	A04	1900-01-28 10:36:55	1900-01-22 20:29:43	0	521.364	259	836
1	A04	1900-01-28 10:36:55	1900-01-22 20:29:43	0	527.091	325	749
1	A04	1900-01-28 10:36:55	1900-01-22 20:29:43	0	484.545	323	688
1	A04	1900-01-28 10:36:55	1900-01-22 20:29:43	0	519.818	316	693
1	A04	1900-01-28 10:36:55	1900-01-22 20:29:43	0	506.545	388	692
1	A04	1900-01-28 10:36:55	1900-01-22 20:29:43	0	483.455	328	636
1	A04	1900-01-28 10:36:55	1900-01-22 20:29:43	0	522.364	373	768
1	A04	1900-01-28 10:36:55	1900-01-22 20:29:43	0	538.727	407	721
1	A04	1900-01-28 10:36:55	1900-01-22 20:29:43	0	558.727	319	741
1	A04	1900-01-28 10:36:55	1900-01-22 20:29:43	0	511.818	279	721
1	A04	1900-01-28 10:36:55	1900-01-22 20:29:43	0	504.273	309	691
1	A04	1900-01-28 10:36:55	1900-01-22 20:29:43	0	496.273	364	694
???
???
Region Name	Stage Label	Area	Perimeter	Thresholded Area	Average	Minimum	Maximum
1	A06	1900-01-28 10:36:55	1900-01-20 03:33:22	0	429.636	291	556
1	A06	1900-01-28 10:36:55	1900-01-20 03:33:22	0	449.727	289	537
1	A06	1900-01-28 10:36:55	1900-01-20 03:33:22	0	430.364	288	546
1	A06	1900-01-28 10:36:55	1900-01-20 03:33:22	0	445.636	276	600
1	A06	1900-01-28 10:36:55	1900-01-20 03:33:22	0	439.364	267	539
1	A06	1900-01-28 10:36:55	1900-01-20 03:33:22	0	413.364	286	525
1	A06	1900-01-28 10:36:55	1900-01-20 03:33:22	0	435.273	306	532
1	A06	1900-01-28 10:36:55	1900-01-20 03:33:22	0	416	265	490
1	A06	1900-01-28 10:36:55	1900-01-20 03:33:22	0	442	289	546
1	A06	1900-01-28 10:36:55	1900-01-20 03:33:22	0	426.182	243	553
1	A06	1900-01-28 10:36:55	1900-01-20 03:33:22	0	395.091	222	526
1	A06	1900-01-28 10:36:55	1900-01-20 03:33:22	0	461.727	283	576
1	A06	1900-01-28 10:36:55	1900-01-20 03:33:22	0	443.273	287	543
1	A06	1900-01-28 10:36:55	1900-01-20 03:33:22	0	416.727	229	537
1	A06	1900-01-28 10:36:55	1900-01-20 03:33:22	0	430.636	262	533
1	A06	1900-01-28 10:36:55	1900-01-20 03:33:22	0	435.545	268	528
1	A06	1900-01-28 10:36:55	1900-01-20 03:33:22	0	428.273	311	507
1	A06	1900-01-28 10:36:55	1900-01-20 03:33:22	0	427.909	308	525
1	A06	1900-01-28 10:36:55	1900-01-20 03:33:22	0	462.727	325	553
1	A06	1900-01-28 10:36:55	1900-01-20 03:33:22	0	429.182	277	498
1	A06	1900-01-28 10:36:55	1900-01-20 03:33:22	0	423.273	271	549
1	A06	1900-01-28 10:36:55	1900-01-20 03:33:22	0	436.818	258	548
1	A06	1900-01-28 10:36:55	1900-01-20 03:33:22	0	407.364	261	511
1	A06	1900-01-28 10:36:55	1900-01-20 03:33:22	0	426.909	278	520
1	A06	1900-01-28 10:36:55	1900-01-20 03:33:22	0	447.091	294	526
1	A06	1900-01-28 10:36:55	1900-01-20 03:33:22	0	453.545	320	554
1	A06	1900-01-28 10:36:55	1900-01-20 03:33:22	0	427.091	261	535
1	A06	1900-01-28 10:36:55	1900-01-20 03:33:22	0	411.182	268	515
1	A06	1900-01-28 10:36:55	1900-01-20 03:33:22	0	434.455	253	574
1	A06	1900-01-28 10:36:55	1900-01-20 03:33:22	0	441.091	282	549
1	A06	1900-01-28 10:36:55	1900-01-20 03:33:22	0	440.182	278	549
1	A06	1900-01-28 10:36:55	1900-01-20 03:33:22	0	429.636	291	556
???
Region Name	Stage Label	Area	Perimeter	Thresholded Area	Average	Minimum	Maximum
1	A07	1900-02-12 22:57:03	1900-01-31 17:09:11	0	493.118	355	657
1	A07	1900-02-12 22:57:03	1900-01-31 17:09:11	0	474.706	314	613
1	A07	1900-02-12 22:57:03	1900-01-31 17:09:11	0	459.412	415	503
1	A07	1900-02-12 22:57:03	1900-01-31 17:09:11	0	450.588	334	597
1	A07	1900-02-12 22:57:03	1900-01-31 17:09:11	0	488.412	372	635
1	A07	1900-02-12 22:57:03	1900-01-31 17:09:11	0	468.765	393	539
1	A07	1900-02-12 22:57:03	1900-01-31 17:09:11	0	478.706	362	602
1	A07	1900-02-12 22:57:03	1900-01-31 17:09:11	0	473	334	649
1	A07	1900-02-12 22:57:03	1900-01-31 17:09:11	0	476	379	568
1	A07	1900-02-12 22:57:03	1900-01-31 17:09:11	0	466.882	357	584
1	A07	1900-02-12 22:57:03	1900-01-31 17:09:11	0	437.471	367	524
1	A07	1900-02-12 22:57:03	1900-01-31 17:09:11	0	456.118	344	543
1	A07	1900-02-12 22:57:03	1900-01-31 17:09:11	0	503.353	387	737
1	A07	1900-02-12 22:57:03	1900-01-31 17:09:11	0	475.765	394	558
1	A07	1900-02-12 22:57:03	1900-01-31 17:09:11	0	473.471	386	551
1	A07	1900-02-12 22:57:03	1900-01-31 17:09:11	0	467.118	327	597
1	A07	1900-02-12 22:57:03	1900-01-31 17:09:11	0	456.059	361	559
1	A07	1900-02-12 22:57:03	1900-01-31 17:09:11	0	460.824	361	532
1	A07	1900-02-12 22:57:03	1900-01-31 17:09:11	0	436.765	329	551
1	A07	1900-02-12 22:57:03	1900-01-31 17:09:11	0	419.941	315	546
1	A07	1900-02-12 22:57:03	1900-01-31 17:09:11	0	466.235	353	599
1	A07	1900-02-12 22:57:03	1900-01-31 17:09:11	0	445.176	296	572
1	A07	1900-02-12 22:57:03	1900-01-31 17:09:11	0	465.059	347	585
1	A07	1900-02-12 22:57:03	1900-01-31 17:09:11	0	438.059	301	536
1	A07	1900-02-12 22:57:03	1900-01-31 17:09:11	0	451.412	315	564
1	A07	1900-02-12 22:57:03	1900-01-31 17:09:11	0	496.647	365	665
1	A07	1900-02-12 22:57:03	1900-01-31 17:09:11	0	478.941	361	585
1	A07	1900-02-12 22:57:03	1900-01-31 17:09:11	0	491.059	385	640
1	A07	1900-02-12 22:57:03	1900-01-31 17:09:11	0	516.824	339	658
1	A07	1900-02-12 22:57:03	1900-01-31 17:09:11	0	501.882	365	587
1	A07	1900-02-12 22:57:03	1900-01-31 17:09:11	0	469.882	314	704
1	A07	1900-02-12 22:57:03	1900-01-31 17:09:11	0	493.118	355	657
???
Region Name	Stage Label	Area	Perimeter	Thresholded Area	Average	Minimum	Maximum
1	A08	36.1993	24.4923	0	498.071	316	632
1	A08	1900-02-05 04:46:59	1900-01-24 11:48:56	0	494.571	328	599
1	A08	1900-02-05 04:46:59	1900-01-24 11:48:56	0	479.429	323	636
1	A08	1900-02-05 04:46:59	1900-01-24 11:48:56	0	483.5	334	620
1	A08	1900-02-05 04:46:59	1900-01-24 11:48:56	0	529.643	351	674
1	A08	1900-02-05 04:46:59	1900-01-24 11:48:56	0	481.5	299	619
1	A08	1900-02-05 04:46:59	1900-01-24 11:48:56	0	500.071	323	591
1	A08	1900-02-05 04:46:59	1900-01-24 11:48:56	0	495	337	621
1	A08	1900-02-05 04:46:59	1900-01-24 11:48:56	0	491.357	326	600
1	A08	1900-02-05 04:46:59	1900-01-24 11:48:56	0	493.571	310	651
1	A08	1900-02-05 04:46:59	1900-01-24 11:48:56	0	497.643	316	651
1	A08	1900-02-05 04:46:59	1900-01-24 11:48:56	0	491.286	299	633
1	A08	1900-02-05 04:46:59	1900-01-24 11:48:56	0	468.857	345	611
1	A08	1900-02-05 04:46:59	1900-01-24 11:48:56	0	499.643	320	643
1	A08	1900-02-05 04:46:59	1900-01-24 11:48:56	0	482.357	303	618
1	A08	1900-02-05 04:46:59	1900-01-24 11:48:56	0	506.571	307	615
1	A08	1900-02-05 04:46:59	1900-01-24 11:48:56	0	492.429	359	612
1	A08	1900-02-05 04:46:59	1900-01-24 11:48:56	0	491.714	320	635
1	A08	1900-02-05 04:46:59	1900-01-24 11:48:56	0	475.071	288	618
1	A08	1900-02-05 04:46:59	1900-01-24 11:48:56	0	482.571	296	593
1	A08	1900-02-05 04:46:59	1900-01-24 11:48:56	0	496.071	344	644
1	A08	1900-02-05 04:46:59	1900-01-24 11:48:56	0	503.357	314	678
1	A08	1900-02-05 04:46:59	1900-01-24 11:48:56	0	474.143	277	617
1	A08	1900-02-05 04:46:59	1900-01-24 11:48:56	0	495	310	643
1	A08	1900-02-05 04:46:59	1900-01-24 11:48:56	0	442.214	289	610
1	A08	1900-02-05 04:46:59	1900-01-24 11:48:56	0	485.643	309	601
1	A08	1900-02-05 04:46:59	1900-01-24 11:48:56	0	492.643	303	619
1	A08	1900-02-05 04:46:59	1900-01-24 11:48:56	0	498.429	309	626
1	A08	1900-02-05 04:46:59	1900-01-24 11:48:56	0	476.286	281	638
1	A08	1900-02-05 04:46:59	1900-01-24 11:48:56	0	491.643	302	621
1	A08	1900-02-05 04:46:59	1900-01-24 11:48:56	0	476.429	309	607
1	A08	1900-02-05 04:46:59	1900-01-24 11:48:56	0	498.071	316	632
???
Region Name	Stage Label	Area	Perimeter	Thresholded Area	Average	Minimum	Maximum
1	A09	41.3706	31.2217	0	561.375	384	716
1	A09	41.3706	31.2217	0	566.062	399	720
1	A09	1900-02-10 08:53:41	1900-01-31 05:19:15	0	577.625	381	723
1	A09	1900-02-10 08:53:41	1900-01-31 05:19:15	0	562.5	379	742
1	A09	1900-02-10 08:53:41	1900-01-31 05:19:15	0	566.938	404	740
1	A09	1900-02-10 08:53:41	1900-01-31 05:19:15	0	571.312	398	709
1	A09	1900-02-10 08:53:41	1900-01-31 05:19:15	0	554.188	381	721
1	A09	1900-02-10 08:53:41	1900-01-31 05:19:15	0	565.625	389	744
1	A09	1900-02-10 08:53:41	1900-01-31 05:19:15	0	563.375	365	728
1	A09	1900-02-10 08:53:41	1900-01-31 05:19:15	0	537.812	379	726
1	A09	1900-02-10 08:53:41	1900-01-31 05:19:15	0	563.062	397	730
1	A09	1900-02-10 08:53:41	1900-01-31 05:19:15	0	567.438	418	723
1	A09	1900-02-10 08:53:41	1900-01-31 05:19:15	0	566	381	711
1	A09	1900-02-10 08:53:41	1900-01-31 05:19:15	0	569.688	399	725
1	A09	1900-02-10 08:53:41	1900-01-31 05:19:15	0	568.938	407	720
1	A09	1900-02-10 08:53:41	1900-01-31 05:19:15	0	567	400	714
1	A09	1900-02-10 08:53:41	1900-01-31 05:19:15	0	569	384	721
1	A09	1900-02-10 08:53:41	1900-01-31 05:19:15	0	576.75	425	764
1	A09	1900-02-10 08:53:41	1900-01-31 05:19:15	0	561.625	376	706
1	A09	1900-02-10 08:53:41	1900-01-31 05:19:15	0	565.812	389	715
1	A09	1900-02-10 08:53:41	1900-01-31 05:19:15	0	567.188	393	738
1	A09	1900-02-10 08:53:41	1900-01-31 05:19:15	0	556.062	372	730
1	A09	1900-02-10 08:53:41	1900-01-31 05:19:15	0	564.625	391	723
1	A09	1900-02-10 08:53:41	1900-01-31 05:19:15	0	553.812	397	734
1	A09	1900-02-10 08:53:41	1900-01-31 05:19:15	0	565.375	402	732
1	A09	1900-02-10 08:53:41	1900-01-31 05:19:15	0	561.938	395	720
1	A09	1900-02-10 08:53:41	1900-01-31 05:19:15	0	560.438	422	733
1	A09	1900-02-10 08:53:41	1900-01-31 05:19:15	0	546	408	729
1	A09	1900-02-10 08:53:41	1900-01-31 05:19:15	0	567.375	386	731
1	A09	1900-02-10 08:53:41	1900-01-31 05:19:15	0	567.938	397	726
1	A09	1900-02-10 08:53:41	1900-01-31 05:19:15	0	548.375	398	743
1	A09	1900-02-10 08:53:41	1900-01-31 05:19:15	0	561.375	384	716
???
Region Name	Stage Label	Area	Perimeter	Thresholded Area	Average	Minimum	Maximum
1	A10	33.6136	21.4534	0	381.615	239	570
1	A10	33.6136	21.4534	0	387.769	216	602
1	A10	33.6136	21.4534	0	393.923	236	619
1	A10	1900-02-02 14:43:37	1900-01-21 10:52:53	0	401.231	179	682
1	A10	1900-02-02 14:43:37	1900-01-21 10:52:53	0	378.769	193	580
1	A10	1900-02-02 14:43:37	1900-01-21 10:52:53	0	400.154	238	659
1	A10	1900-02-02 14:43:37	1900-01-21 10:52:53	0	399.769	260	599
1	A10	1900-02-02 14:43:37	1900-01-21 10:52:53	0	406.154	268	682
1	A10	1900-02-02 14:43:37	1900-01-21 10:52:53	0	381.538	225	619
1	A10	1900-02-02 14:43:37	1900-01-21 10:52:53	0	377.846	192	608
1	A10	1900-02-02 14:43:37	1900-01-21 10:52:53	0	389.923	205	579
1	A10	1900-02-02 14:43:37	1900-01-21 10:52:53	0	398.923	236	628
1	A10	1900-02-02 14:43:37	1900-01-21 10:52:53	0	373.385	265	604
1	A10	1900-02-02 14:43:37	1900-01-21 10:52:53	0	387.154	217	601
1	A10	1900-02-02 14:43:37	1900-01-21 10:52:53	0	387.923	241	596
1	A10	1900-02-02 14:43:37	1900-01-21 10:52:53	0	389.692	207	637
1	A10	1900-02-02 14:43:37	1900-01-21 10:52:53	0	388.077	206	585
1	A10	1900-02-02 14:43:37	1900-01-21 10:52:53	0	375.231	180	591
1	A10	1900-02-02 14:43:37	1900-01-21 10:52:53	0	380.154	230	630
1	A10	1900-02-02 14:43:37	1900-01-21 10:52:53	0	383.308	254	615
1	A10	1900-02-02 14:43:37	1900-01-21 10:52:53	0	393.385	251	795
1	A10	1900-02-02 14:43:37	1900-01-21 10:52:53	0	386.769	255	684
1	A10	1900-02-02 14:43:37	1900-01-21 10:52:53	0	393.692	233	665
1	A10	1900-02-02 14:43:37	1900-01-21 10:52:53	0	388.462	261	643
1	A10	1900-02-02 14:43:37	1900-01-21 10:52:53	0	368.462	273	556
1	A10	1900-02-02 14:43:37	1900-01-21 10:52:53	0	387.615	254	667
1	A10	1900-02-02 14:43:37	1900-01-21 10:52:53	0	404.615	236	597
1	A10	1900-02-02 14:43:37	1900-01-21 10:52:53	0	404.308	199	692
1	A10	1900-02-02 14:43:37	1900-01-21 10:52:53	0	376.231	224	554
1	A10	1900-02-02 14:43:37	1900-01-21 10:52:53	0	398.538	253	609
1	A10	1900-02-02 14:43:37	1900-01-21 10:52:53	0	382.538	197	700
1	A10	1900-02-02 14:43:37	1900-01-21 10:52:53	0	381.615	239	570
???
Region Name	Stage Label	Area	Perimeter	Thresholded Area	Average	Minimum	Maximum
1	A11	1900-02-10 08:53:41	1900-02-02 03:35:40	0	535.125	274	799
1	A11	41.3706	33.1498	0	543.688	263	781
1	A11	41.3706	33.1498	0	555.812	361	811
1	A11	41.3706	33.1498	0	565	304	816
1	A11	1900-02-10 08:53:41	1900-02-02 03:35:40	0	514.875	311	779
1	A11	1900-02-10 08:53:41	1900-02-02 03:35:40	0	543.938	353	718
1	A11	1900-02-10 08:53:41	1900-02-02 03:35:40	0	524.188	347	818
1	A11	1900-02-10 08:53:41	1900-02-02 03:35:40	0	560.375	224	792
1	A11	1900-02-10 08:53:41	1900-02-02 03:35:40	0	507.312	314	737
1	A11	1900-02-10 08:53:41	1900-02-02 03:35:40	0	545.375	287	845
1	A11	1900-02-10 08:53:41	1900-02-02 03:35:40	0	532.25	319	799
1	A11	1900-02-10 08:53:41	1900-02-02 03:35:40	0	562.5	314	821
1	A11	1900-02-10 08:53:41	1900-02-02 03:35:40	0	543.25	350	831
1	A11	1900-02-10 08:53:41	1900-02-02 03:35:40	0	548.188	270	834
1	A11	1900-02-10 08:53:41	1900-02-02 03:35:40	0	561.5	226	892
1	A11	1900-02-10 08:53:41	1900-02-02 03:35:40	0	555.25	340	779
1	A11	1900-02-10 08:53:41	1900-02-02 03:35:40	0	547	263	806
1	A11	1900-02-10 08:53:41	1900-02-02 03:35:40	0	528.625	261	803
1	A11	1900-02-10 08:53:41	1900-02-02 03:35:40	0	586.188	239	1082
1	A11	1900-02-10 08:53:41	1900-02-02 03:35:40	0	500.5	295	729
1	A11	1900-02-10 08:53:41	1900-02-02 03:35:40	0	526.438	282	849
1	A11	1900-02-10 08:53:41	1900-02-02 03:35:40	0	539.438	330	828
1	A11	1900-02-10 08:53:41	1900-02-02 03:35:40	0	557.438	264	815
1	A11	1900-02-10 08:53:41	1900-02-02 03:35:40	0	541.125	284	835
1	A11	1900-02-10 08:53:41	1900-02-02 03:35:40	0	552.75	262	847
1	A11	1900-02-10 08:53:41	1900-02-02 03:35:40	0	538.125	236	862
1	A11	1900-02-10 08:53:41	1900-02-02 03:35:40	0	547.375	300	828
1	A11	1900-02-10 08:53:41	1900-02-02 03:35:40	0	517.062	310	829
1	A11	1900-02-10 08:53:41	1900-02-02 03:35:40	0	541.875	213	827
1	A11	1900-02-10 08:53:41	1900-02-02 03:35:40	0	525.562	260	786
1	A11	1900-02-10 08:53:41	1900-02-02 03:35:40	0	531.938	282	828
1	A11	1900-02-10 08:53:41	1900-02-02 03:35:40	0	535.125	274	799
???
???
???
Region Name	Stage Label	Area	Perimeter	Thresholded Area	Average	Minimum	Maximum
1	A14	36.1993	30.7208	0	508.786	280	758
1	A14	1900-02-05 04:46:59	1900-01-30 17:17:56	0	537.429	216	741
1	A14	1900-02-05 04:46:59	1900-01-30 17:17:56	0	567.5	297	772
1	A14	1900-02-05 04:46:59	1900-01-30 17:17:56	0	530.429	245	801
1	A14	1900-02-05 04:46:59	1900-01-30 17:17:56	0	532.214	257	743
1	A14	1900-02-05 04:46:59	1900-01-30 17:17:56	0	520.643	247	741
1	A14	1900-02-05 04:46:59	1900-01-30 17:17:56	0	521.857	250	798
1	A14	1900-02-05 04:46:59	1900-01-30 17:17:56	0	572.071	237	796
1	A14	1900-02-05 04:46:59	1900-01-30 17:17:56	0	545	314	746
1	A14	1900-02-05 04:46:59	1900-01-30 17:17:56	0	535.714	295	796
1	A14	1900-02-05 04:46:59	1900-01-30 17:17:56	0	509.929	255	782
1	A14	1900-02-05 04:46:59	1900-01-30 17:17:56	0	553.286	251	761
1	A14	1900-02-05 04:46:59	1900-01-30 17:17:56	0	542.429	230	786
1	A14	1900-02-05 04:46:59	1900-01-30 17:17:56	0	560.643	305	781
1	A14	1900-02-05 04:46:59	1900-01-30 17:17:56	0	581.643	341	748
1	A14	1900-02-05 04:46:59	1900-01-30 17:17:56	0	520.643	243	757
1	A14	1900-02-05 04:46:59	1900-01-30 17:17:56	0	521.786	251	739
1	A14	1900-02-05 04:46:59	1900-01-30 17:17:56	0	553.786	273	797
1	A14	1900-02-05 04:46:59	1900-01-30 17:17:56	0	540.143	297	818
1	A14	1900-02-05 04:46:59	1900-01-30 17:17:56	0	530.5	245	777
1	A14	1900-02-05 04:46:59	1900-01-30 17:17:56	0	529	264	754
1	A14	1900-02-05 04:46:59	1900-01-30 17:17:56	0	516.714	227	795
1	A14	1900-02-05 04:46:59	1900-01-30 17:17:56	0	541.857	283	818
1	A14	1900-02-05 04:46:59	1900-01-30 17:17:56	0	542.143	252	794
1	A14	1900-02-05 04:46:59	1900-01-30 17:17:56	0	537.429	246	732
1	A14	1900-02-05 04:46:59	1900-01-30 17:17:56	0	538.857	279	778
1	A14	1900-02-05 04:46:59	1900-01-30 17:17:56	0	564.929	331	736
1	A14	1900-02-05 04:46:59	1900-01-30 17:17:56	0	544.071	270	769
1	A14	1900-02-05 04:46:59	1900-01-30 17:17:56	0	522.5	290	803
1	A14	1900-02-05 04:46:59	1900-01-30 17:17:56	0	525.786	231	743
1	A14	1900-02-05 04:46:59	1900-01-30 17:17:56	0	549.357	298	804
1	A14	1900-02-05 04:46:59	1900-01-30 17:17:56	0	508.786	280	758
???
???
Region Name	Stage Label	Area	Perimeter	Thresholded Area	Average	Minimum	Maximum
1	A16	1900-02-23 07:10:28	1900-02-05 17:43:25	0	566.429	390	690
1	A16	1900-02-23 07:10:28	1900-02-05 17:43:25	0	571.667	379	678
1	A16	1900-02-23 07:10:28	1900-02-05 17:43:25	0	564	387	679
1	A16	1900-02-23 07:10:28	1900-02-05 17:43:25	0	565.667	386	686
1	A16	1900-02-23 07:10:28	1900-02-05 17:43:25	0	561.81	410	677
1	A16	1900-02-23 07:10:28	1900-02-05 17:43:25	0	565.857	397	661
1	A16	1900-02-23 07:10:28	1900-02-05 17:43:25	0	564.81	364	668
1	A16	1900-02-23 07:10:28	1900-02-05 17:43:25	0	559.429	390	669
1	A16	1900-02-23 07:10:28	1900-02-05 17:43:25	0	566.571	370	682
1	A16	1900-02-23 07:10:28	1900-02-05 17:43:25	0	570.952	382	682
1	A16	1900-02-23 07:10:28	1900-02-05 17:43:25	0	579.143	367	694
1	A16	1900-02-23 07:10:28	1900-02-05 17:43:25	0	579.429	381	675
1	A16	1900-02-23 07:10:28	1900-02-05 17:43:25	0	567.714	363	684
1	A16	1900-02-23 07:10:28	1900-02-05 17:43:25	0	572	378	681
1	A16	1900-02-23 07:10:28	1900-02-05 17:43:25	0	568.571	390	653
1	A16	1900-02-23 07:10:28	1900-02-05 17:43:25	0	562.905	394	699
1	A16	1900-02-23 07:10:28	1900-02-05 17:43:25	0	569.762	381	680
1	A16	1900-02-23 07:10:28	1900-02-05 17:43:25	0	553.095	372	677
1	A16	1900-02-23 07:10:28	1900-02-05 17:43:25	0	558	356	680
1	A16	1900-02-23 07:10:28	1900-02-05 17:43:25	0	565.762	380	679
1	A16	1900-02-23 07:10:28	1900-02-05 17:43:25	0	567.238	405	671
1	A16	1900-02-23 07:10:28	1900-02-05 17:43:25	0	574.286	396	671
1	A16	1900-02-23 07:10:28	1900-02-05 17:43:25	0	570.905	391	682
1	A16	1900-02-23 07:10:28	1900-02-05 17:43:25	0	572.333	388	693
1	A16	1900-02-23 07:10:28	1900-02-05 17:43:25	0	567.667	383	673
1	A16	1900-02-23 07:10:28	1900-02-05 17:43:25	0	565.714	407	674
1	A16	1900-02-23 07:10:28	1900-02-05 17:43:25	0	551.714	389	686
1	A16	1900-02-23 07:10:28	1900-02-05 17:43:25	0	571.429	384	690
1	A16	1900-02-23 07:10:28	1900-02-05 17:43:25	0	571.81	385	665
1	A16	1900-02-23 07:10:28	1900-02-05 17:43:25	0	564.762	378	675
1	A16	1900-02-23 07:10:28	1900-02-05 17:43:25	0	566.619	381	693
1	A16	1900-02-23 07:10:28	1900-02-05 17:43:25	0	566.429	390	690
???
Region Name	Stage Label	Area	Perimeter	Thresholded Area	Average	Minimum	Maximum
1	A17	36.1993	28.6296	0	485.357	283	634
1	A17	1900-02-05 04:46:59	1900-01-28 15:06:39	0	487.5	289	657
1	A17	1900-02-05 04:46:59	1900-01-28 15:06:39	0	483.5	245	723
1	A17	1900-02-05 04:46:59	1900-01-28 15:06:39	0	476.857	248	649
1	A17	1900-02-05 04:46:59	1900-01-28 15:06:39	0	488.714	267	720
1	A17	1900-02-05 04:46:59	1900-01-28 15:06:39	0	498.571	271	641
1	A17	1900-02-05 04:46:59	1900-01-28 15:06:39	0	485.857	295	662
1	A17	1900-02-05 04:46:59	1900-01-28 15:06:39	0	508.071	272	808
1	A17	1900-02-05 04:46:59	1900-01-28 15:06:39	0	497.643	296	670
1	A17	1900-02-05 04:46:59	1900-01-28 15:06:39	0	510.214	266	788
1	A17	1900-02-05 04:46:59	1900-01-28 15:06:39	0	494	288	755
1	A17	1900-02-05 04:46:59	1900-01-28 15:06:39	0	479	284	685
1	A17	1900-02-05 04:46:59	1900-01-28 15:06:39	0	496.143	321	713
1	A17	1900-02-05 04:46:59	1900-01-28 15:06:39	0	498.929	274	796
1	A17	1900-02-05 04:46:59	1900-01-28 15:06:39	0	472.214	278	651
1	A17	1900-02-05 04:46:59	1900-01-28 15:06:39	0	497.143	298	708
1	A17	1900-02-05 04:46:59	1900-01-28 15:06:39	0	511.214	277	773
1	A17	1900-02-05 04:46:59	1900-01-28 15:06:39	0	514.214	283	948
1	A17	1900-02-05 04:46:59	1900-01-28 15:06:39	0	485.929	283	680
1	A17	1900-02-05 04:46:59	1900-01-28 15:06:39	0	487.786	276	714
1	A17	1900-02-05 04:46:59	1900-01-28 15:06:39	0	465.071	296	593
1	A17	1900-02-05 04:46:59	1900-01-28 15:06:39	0	515.929	277	971
1	A17	1900-02-05 04:46:59	1900-01-28 15:06:39	0	493.571	361	672
1	A17	1900-02-05 04:46:59	1900-01-28 15:06:39	0	492.786	262	735
1	A17	1900-02-05 04:46:59	1900-01-28 15:06:39	0	482.571	269	640
1	A17	1900-02-05 04:46:59	1900-01-28 15:06:39	0	484.714	315	671
1	A17	1900-02-05 04:46:59	1900-01-28 15:06:39	0	499	279	685
1	A17	1900-02-05 04:46:59	1900-01-28 15:06:39	0	510.143	294	789
1	A17	1900-02-05 04:46:59	1900-01-28 15:06:39	0	505.643	290	736
1	A17	1900-02-05 04:46:59	1900-01-28 15:06:39	0	485.214	251	677
1	A17	1900-02-05 04:46:59	1900-01-28 15:06:39	0	495.357	265	679
1	A17	1900-02-05 04:46:59	1900-01-28 15:06:39	0	485.357	283	634
???
Region Name	Stage Label	Area	Perimeter	Thresholded Area	Average	Minimum	Maximum
1	A18	49.1276	31.5922	0	439.474	353	541
1	A18	49.1276	31.5922	0	433.053	336	524
1	A18	1900-02-18 03:03:46	1900-01-31 14:12:44	0	434.105	339	538
1	A18	1900-02-18 03:03:46	1900-01-31 14:12:44	0	436.158	344	546
1	A18	1900-02-18 03:03:46	1900-01-31 14:12:44	0	440.053	346	525
1	A18	1900-02-18 03:03:46	1900-01-31 14:12:44	0	441.895	344	526
1	A18	1900-02-18 03:03:46	1900-01-31 14:12:44	0	437.789	353	543
1	A18	1900-02-18 03:03:46	1900-01-31 14:12:44	0	442.105	353	534
1	A18	1900-02-18 03:03:46	1900-01-31 14:12:44	0	432.842	337	533
1	A18	1900-02-18 03:03:46	1900-01-31 14:12:44	0	431.684	335	529
1	A18	1900-02-18 03:03:46	1900-01-31 14:12:44	0	439.263	333	524
1	A18	1900-02-18 03:03:46	1900-01-31 14:12:44	0	432.053	330	555
1	A18	1900-02-18 03:03:46	1900-01-31 14:12:44	0	424.263	332	516
1	A18	1900-02-18 03:03:46	1900-01-31 14:12:44	0	434.158	339	529
1	A18	1900-02-18 03:03:46	1900-01-31 14:12:44	0	429.368	329	526
1	A18	1900-02-18 03:03:46	1900-01-31 14:12:44	0	436.737	340	531
1	A18	1900-02-18 03:03:46	1900-01-31 14:12:44	0	437.211	340	527
1	A18	1900-02-18 03:03:46	1900-01-31 14:12:44	0	434.684	342	536
1	A18	1900-02-18 03:03:46	1900-01-31 14:12:44	0	432.526	339	509
1	A18	1900-02-18 03:03:46	1900-01-31 14:12:44	0	448.842	343	531
1	A18	1900-02-18 03:03:46	1900-01-31 14:12:44	0	444.053	340	552
1	A18	1900-02-18 03:03:46	1900-01-31 14:12:44	0	436.895	343	516
1	A18	1900-02-18 03:03:46	1900-01-31 14:12:44	0	440.105	352	558
1	A18	1900-02-18 03:03:46	1900-01-31 14:12:44	0	436.158	346	531
1	A18	1900-02-18 03:03:46	1900-01-31 14:12:44	0	435.842	329	532
1	A18	1900-02-18 03:03:46	1900-01-31 14:12:44	0	433.105	335	536
1	A18	1900-02-18 03:03:46	1900-01-31 14:12:44	0	435.526	335	515
1	A18	1900-02-18 03:03:46	1900-01-31 14:12:44	0	440.526	348	540
1	A18	1900-02-18 03:03:46	1900-01-31 14:12:44	0	429.789	325	552
1	A18	1900-02-18 03:03:46	1900-01-31 14:12:44	0	422.947	317	544
1	A18	1900-02-18 03:03:46	1900-01-31 14:12:44	0	434.947	327	524
1	A18	1900-02-18 03:03:46	1900-01-31 14:12:44	0	439.474	353	541
???
Region Name	Stage Label	Area	Perimeter	Thresholded Area	Average	Minimum	Maximum
1	A19	25.8566	17.978	0	544.6	274	689
1	A19	25.8566	17.978	0	561.9	304	692
1	A19	25.8566	17.978	0	552.9	291	694
1	A19	1900-01-25 20:33:33	1900-01-17 23:28:18	0	569.3	319	695
1	A19	1900-01-25 20:33:33	1900-01-17 23:28:18	0	568.3	310	702
1	A19	1900-01-25 20:33:33	1900-01-17 23:28:18	0	588.4	301	794
1	A19	1900-01-25 20:33:33	1900-01-17 23:28:18	0	553.7	293	692
1	A19	1900-01-25 20:33:33	1900-01-17 23:28:18	0	563	297	695
1	A19	1900-01-25 20:33:33	1900-01-17 23:28:18	0	562.5	302	691
1	A19	1900-01-25 20:33:33	1900-01-17 23:28:18	0	557.9	291	697
1	A19	1900-01-25 20:33:33	1900-01-17 23:28:18	0	561.4	313	686
1	A19	1900-01-25 20:33:33	1900-01-17 23:28:18	0	564.8	310	708
1	A19	1900-01-25 20:33:33	1900-01-17 23:28:18	0	576.3	286	754
1	A19	1900-01-25 20:33:33	1900-01-17 23:28:18	0	560.9	302	686
1	A19	1900-01-25 20:33:33	1900-01-17 23:28:18	0	571	302	700
1	A19	1900-01-25 20:33:33	1900-01-17 23:28:18	0	577.9	301	748
1	A19	1900-01-25 20:33:33	1900-01-17 23:28:18	0	561.2	299	752
1	A19	1900-01-25 20:33:33	1900-01-17 23:28:18	0	556.8	301	698
1	A19	1900-01-25 20:33:33	1900-01-17 23:28:18	0	566.9	314	693
1	A19	1900-01-25 20:33:33	1900-01-17 23:28:18	0	590.6	311	780
1	A19	1900-01-25 20:33:33	1900-01-17 23:28:18	0	548.4	296	678
1	A19	1900-01-25 20:33:33	1900-01-17 23:28:18	0	567.7	296	719
1	A19	1900-01-25 20:33:33	1900-01-17 23:28:18	0	566.2	297	694
1	A19	1900-01-25 20:33:33	1900-01-17 23:28:18	0	584.3	310	777
1	A19	1900-01-25 20:33:33	1900-01-17 23:28:18	0	551.9	285	704
1	A19	1900-01-25 20:33:33	1900-01-17 23:28:18	0	568.3	295	709
1	A19	1900-01-25 20:33:33	1900-01-17 23:28:18	0	547.8	316	649
1	A19	1900-01-25 20:33:33	1900-01-17 23:28:18	0	560.3	289	683
1	A19	1900-01-25 20:33:33	1900-01-17 23:28:18	0	558	301	688
1	A19	1900-01-25 20:33:33	1900-01-17 23:28:18	0	563.9	300	677
1	A19	1900-01-25 20:33:33	1900-01-17 23:28:18	0	557.6	295	696
1	A19	1900-01-25 20:33:33	1900-01-17 23:28:18	0	544.6	274	689
???
???
???
???
???
Region Name	Stage Label	Area	Perimeter	Thresholded Area	Average	Minimum	Maximum
1	A24	1900-01-25 20:33:33	1900-01-22 17:46:23	0	555.4	367	888
1	A24	1900-01-25 20:33:33	1900-01-22 17:46:23	0	545.1	395	882
1	A24	1900-01-25 20:33:33	1900-01-22 17:46:23	0	546.1	381	831
1	A24	1900-01-25 20:33:33	1900-01-22 17:46:23	0	545	377	803
1	A24	1900-01-25 20:33:33	1900-01-22 17:46:23	0	545.7	386	875
1	A24	1900-01-25 20:33:33	1900-01-22 17:46:23	0	553.5	392	866
1	A24	1900-01-25 20:33:33	1900-01-22 17:46:23	0	544.3	381	818
1	A24	1900-01-25 20:33:33	1900-01-22 17:46:23	0	544.7	388	870
1	A24	1900-01-25 20:33:33	1900-01-22 17:46:23	0	548.6	396	906
1	A24	1900-01-25 20:33:33	1900-01-22 17:46:23	0	547.4	401	849
1	A24	1900-01-25 20:33:33	1900-01-22 17:46:23	0	547.4	394	856
1	A24	1900-01-25 20:33:33	1900-01-22 17:46:23	0	551.3	395	884
1	A24	1900-01-25 20:33:33	1900-01-22 17:46:23	0	555.4	396	904
1	A24	1900-01-25 20:33:33	1900-01-22 17:46:23	0	545.8	391	842
1	A24	1900-01-25 20:33:33	1900-01-22 17:46:23	0	547.3	391	861
1	A24	1900-01-25 20:33:33	1900-01-22 17:46:23	0	556	402	920
1	A24	1900-01-25 20:33:33	1900-01-22 17:46:23	0	550	406	804
1	A24	1900-01-25 20:33:33	1900-01-22 17:46:23	0	543.6	382	856
1	A24	1900-01-25 20:33:33	1900-01-22 17:46:23	0	550.6	384	910
1	A24	1900-01-25 20:33:33	1900-01-22 17:46:23	0	552.1	405	866
1	A24	1900-01-25 20:33:33	1900-01-22 17:46:23	0	539.6	378	820
1	A24	1900-01-25 20:33:33	1900-01-22 17:46:23	0	550.9	383	888
1	A24	1900-01-25 20:33:33	1900-01-22 17:46:23	0	545.8	392	877
1	A24	1900-01-25 20:33:33	1900-01-22 17:46:23	0	546.1	400	825
1	A24	1900-01-25 20:33:33	1900-01-22 17:46:23	0	546.9	408	831
1	A24	1900-01-25 20:33:33	1900-01-22 17:46:23	0	551.5	397	916
1	A24	1900-01-25 20:33:33	1900-01-22 17:46:23	0	545.7	394	854
1	A24	1900-01-25 20:33:33	1900-01-22 17:46:23	0	545.9	386	813
1	A24	1900-01-25 20:33:33	1900-01-22 17:46:23	0	562.8	411	924
1	A24	25.8566	22.7406	0	549.8	402	896
1	A24	25.8566	22.7406	0	551.8	393	839
1	A24	25.8566	22.7406	0	555.4	367	888
???
???
Region Name	Stage Label	Area	Perimeter	Thresholded Area	Average	Minimum	Maximum
1	B02	1900-02-02 14:43:37	1900-01-23 17:48:14	0	514.385	399	671
1	B02	1900-02-02 14:43:37	1900-01-23 17:48:14	0	488.077	396	613
1	B02	1900-02-02 14:43:37	1900-01-23 17:48:14	0	500.308	407	589
1	B02	1900-02-02 14:43:37	1900-01-23 17:48:14	0	497.231	366	645
1	B02	1900-02-02 14:43:37	1900-01-23 17:48:14	0	482.308	390	612
1	B02	1900-02-02 14:43:37	1900-01-23 17:48:14	0	479.923	385	563
1	B02	1900-02-02 14:43:37	1900-01-23 17:48:14	0	489.692	377	596
1	B02	1900-02-02 14:43:37	1900-01-23 17:48:14	0	493.077	405	612
1	B02	1900-02-02 14:43:37	1900-01-23 17:48:14	0	491.385	401	564
1	B02	1900-02-02 14:43:37	1900-01-23 17:48:14	0	473.154	325	591
1	B02	1900-02-02 14:43:37	1900-01-23 17:48:14	0	471.923	366	591
1	B02	1900-02-02 14:43:37	1900-01-23 17:48:14	0	486.923	368	601
1	B02	1900-02-02 14:43:37	1900-01-23 17:48:14	0	490.462	411	597
1	B02	1900-02-02 14:43:37	1900-01-23 17:48:14	0	459.385	372	552
1	B02	1900-02-02 14:43:37	1900-01-23 17:48:14	0	486.538	375	582
1	B02	1900-02-02 14:43:37	1900-01-23 17:48:14	0	507.615	379	629
1	B02	1900-02-02 14:43:37	1900-01-23 17:48:14	0	502.615	409	611
1	B02	1900-02-02 14:43:37	1900-01-23 17:48:14	0	484.154	405	576
1	B02	1900-02-02 14:43:37	1900-01-23 17:48:14	0	483.308	381	606
1	B02	1900-02-02 14:43:37	1900-01-23 17:48:14	0	500.923	428	595
1	B02	1900-02-02 14:43:37	1900-01-23 17:48:14	0	509.769	382	672
1	B02	1900-02-02 14:43:37	1900-01-23 17:48:14	0	469.385	388	646
1	B02	1900-02-02 14:43:37	1900-01-23 17:48:14	0	496.769	401	615
1	B02	1900-02-02 14:43:37	1900-01-23 17:48:14	0	488.923	379	588
1	B02	1900-02-02 14:43:37	1900-01-23 17:48:14	0	503.923	368	680
1	B02	1900-02-02 14:43:37	1900-01-23 17:48:14	0	473.538	401	593
1	B02	1900-02-02 14:43:37	1900-01-23 17:48:14	0	497.538	405	605
1	B02	1900-02-02 14:43:37	1900-01-23 17:48:14	0	501.462	392	596
1	B02	33.6136	23.7418	0	512.154	394	641
1	B02	33.6136	23.7418	0	496.692	317	577
1	B02	33.6136	23.7418	0	473.846	406	586
1	B02	1900-02-02 14:43:37	1900-01-23 17:48:14	0	514.385	399	671
???
Region Name	Stage Label	Area	Perimeter	Thresholded Area	Average	Minimum	Maximum
1	B03	1900-02-12 22:57:03	1900-02-01 13:25:42	0	505.118	335	690
1	B03	1900-02-12 22:57:03	1900-02-01 13:25:42	0	504.824	275	705
1	B03	1900-02-12 22:57:03	1900-02-01 13:25:42	0	502.412	293	648
1	B03	1900-02-12 22:57:03	1900-02-01 13:25:42	0	473.529	250	656
1	B03	1900-02-12 22:57:03	1900-02-01 13:25:42	0	516.824	252	796
1	B03	1900-02-12 22:57:03	1900-02-01 13:25:42	0	503.588	318	691
1	B03	1900-02-12 22:57:03	1900-02-01 13:25:42	0	498.471	327	658
1	B03	1900-02-12 22:57:03	1900-02-01 13:25:42	0	509.882	266	744
1	B03	1900-02-12 22:57:03	1900-02-01 13:25:42	0	489.706	272	653
1	B03	1900-02-12 22:57:03	1900-02-01 13:25:42	0	494.588	341	605
1	B03	1900-02-12 22:57:03	1900-02-01 13:25:42	0	505.588	347	654
1	B03	1900-02-12 22:57:03	1900-02-01 13:25:42	0	519.471	333	711
1	B03	1900-02-12 22:57:03	1900-02-01 13:25:42	0	514.412	304	739
1	B03	1900-02-12 22:57:03	1900-02-01 13:25:42	0	509.588	323	684
1	B03	1900-02-12 22:57:03	1900-02-01 13:25:42	0	492	288	634
1	B03	1900-02-12 22:57:03	1900-02-01 13:25:42	0	515.882	255	690
1	B03	1900-02-12 22:57:03	1900-02-01 13:25:42	0	497.941	309	657
1	B03	1900-02-12 22:57:03	1900-02-01 13:25:42	0	497.706	288	647
1	B03	1900-02-12 22:57:03	1900-02-01 13:25:42	0	501.059	341	667
1	B03	1900-02-12 22:57:03	1900-02-01 13:25:42	0	484.059	268	649
1	B03	1900-02-12 22:57:03	1900-02-01 13:25:42	0	484.529	333	651
1	B03	1900-02-12 22:57:03	1900-02-01 13:25:42	0	498.471	300	651
1	B03	1900-02-12 22:57:03	1900-02-01 13:25:42	0	488	309	637
1	B03	1900-02-12 22:57:03	1900-02-01 13:25:42	0	495.824	354	650
1	B03	1900-02-12 22:57:03	1900-02-01 13:25:42	0	502.353	341	718
1	B03	1900-02-12 22:57:03	1900-02-01 13:25:42	0	496.529	283	643
1	B03	1900-02-12 22:57:03	1900-02-01 13:25:42	0	484.235	332	679
1	B03	1900-02-12 22:57:03	1900-02-01 13:25:42	0	503.706	330	678
1	B03	1900-02-12 22:57:03	1900-02-01 13:25:42	0	503.471	255	664
1	B03	43.9563	32.5595	0	525.588	273	672
1	B03	43.9563	32.5595	0	485	316	675
1	B03	43.9563	32.5595	0	505.118	335	690
???
???
Region Name	Stage Label	Area	Perimeter	Thresholded Area	Average	Minimum	Maximum
1	B05	1900-01-31 00:40:16	1900-01-25 02:49:34	0	577.417	422	731
1	B05	1900-01-31 00:40:16	1900-01-25 02:49:34	0	558.333	412	695
1	B05	1900-01-31 00:40:16	1900-01-25 02:49:34	0	538.583	360	706
1	B05	1900-01-31 00:40:16	1900-01-25 02:49:34	0	564.667	346	710
1	B05	1900-01-31 00:40:16	1900-01-25 02:49:34	0	538.5	327	694
1	B05	1900-01-31 00:40:16	1900-01-25 02:49:34	0	608.417	503	724
1	B05	1900-01-31 00:40:16	1900-01-25 02:49:34	0	560.917	411	704
1	B05	1900-01-31 00:40:16	1900-01-25 02:49:34	0	573.75	475	669
1	B05	1900-01-31 00:40:16	1900-01-25 02:49:34	0	571.417	419	649
1	B05	1900-01-31 00:40:16	1900-01-25 02:49:34	0	534.667	350	701
1	B05	1900-01-31 00:40:16	1900-01-25 02:49:34	0	530	346	746
1	B05	1900-01-31 00:40:16	1900-01-25 02:49:34	0	561.417	459	686
1	B05	1900-01-31 00:40:16	1900-01-25 02:49:34	0	539.333	353	707
1	B05	1900-01-31 00:40:16	1900-01-25 02:49:34	0	555.167	340	756
1	B05	1900-01-31 00:40:16	1900-01-25 02:49:34	0	583.417	392	706
1	B05	1900-01-31 00:40:16	1900-01-25 02:49:34	0	520.583	378	746
1	B05	1900-01-31 00:40:16	1900-01-25 02:49:34	0	564.417	461	706
1	B05	1900-01-31 00:40:16	1900-01-25 02:49:34	0	575.333	408	707
1	B05	1900-01-31 00:40:16	1900-01-25 02:49:34	0	543.917	376	702
1	B05	1900-01-31 00:40:16	1900-01-25 02:49:34	0	539.5	381	694
1	B05	1900-01-31 00:40:16	1900-01-25 02:49:34	0	555.333	359	709
1	B05	1900-01-31 00:40:16	1900-01-25 02:49:34	0	542.083	400	673
1	B05	1900-01-31 00:40:16	1900-01-25 02:49:34	0	549.917	427	716
1	B05	1900-01-31 00:40:16	1900-01-25 02:49:34	0	562.417	347	707
1	B05	1900-01-31 00:40:16	1900-01-25 02:49:34	0	578.833	400	713
1	B05	1900-01-31 00:40:16	1900-01-25 02:49:34	0	556.417	420	712
1	B05	1900-01-31 00:40:16	1900-01-25 02:49:34	0	629.333	490	747
1	B05	1900-01-31 00:40:16	1900-01-25 02:49:34	0	579.333	451	725
1	B05	31.028	25.1178	0	586.25	425	703
1	B05	31.028	25.1178	0	545.333	379	684
1	B05	31.028	25.1178	0	557.75	395	710
1	B05	1900-01-31 00:40:16	1900-01-25 02:49:34	0	577.417	422	731
???
Region Name	Stage Label	Area	Perimeter	Thresholded Area	Average	Minimum	Maximum
1	B06	1900-02-10 08:53:41	1900-01-30 08:09:08	0	544.5	276	650
1	B06	1900-02-10 08:53:41	1900-01-30 08:09:08	0	493.812	283	698
1	B06	1900-02-10 08:53:41	1900-01-30 08:09:08	0	545.5	328	695
1	B06	1900-02-10 08:53:41	1900-01-30 08:09:08	0	523.25	289	634
1	B06	1900-02-10 08:53:41	1900-01-30 08:09:08	0	527.75	315	701
1	B06	1900-02-10 08:53:41	1900-01-30 08:09:08	0	521.438	299	664
1	B06	1900-02-10 08:53:41	1900-01-30 08:09:08	0	534.125	299	666
1	B06	1900-02-10 08:53:41	1900-01-30 08:09:08	0	553.438	270	679
1	B06	1900-02-10 08:53:41	1900-01-30 08:09:08	0	518	327	682
1	B06	1900-02-10 08:53:41	1900-01-30 08:09:08	0	523.25	312	677
1	B06	1900-02-10 08:53:41	1900-01-30 08:09:08	0	548.375	289	690
1	B06	1900-02-10 08:53:41	1900-01-30 08:09:08	0	520	269	702
1	B06	1900-02-10 08:53:41	1900-01-30 08:09:08	0	551.938	319	664
1	B06	1900-02-10 08:53:41	1900-01-30 08:09:08	0	535.062	315	679
1	B06	1900-02-10 08:53:41	1900-01-30 08:09:08	0	511.688	267	659
1	B06	1900-02-10 08:53:41	1900-01-30 08:09:08	0	542.375	313	680
1	B06	1900-02-10 08:53:41	1900-01-30 08:09:08	0	545.688	297	665
1	B06	1900-02-10 08:53:41	1900-01-30 08:09:08	0	534.688	321	671
1	B06	1900-02-10 08:53:41	1900-01-30 08:09:08	0	529.062	288	702
1	B06	1900-02-10 08:53:41	1900-01-30 08:09:08	0	523.375	256	695
1	B06	1900-02-10 08:53:41	1900-01-30 08:09:08	0	508.062	301	661
1	B06	1900-02-10 08:53:41	1900-01-30 08:09:08	0	516.812	285	695
1	B06	1900-02-10 08:53:41	1900-01-30 08:09:08	0	540.938	338	685
1	B06	1900-02-10 08:53:41	1900-01-30 08:09:08	0	522.562	289	650
1	B06	1900-02-10 08:53:41	1900-01-30 08:09:08	0	530	296	700
1	B06	1900-02-10 08:53:41	1900-01-30 08:09:08	0	563.125	283	707
1	B06	1900-02-10 08:53:41	1900-01-30 08:09:08	0	503	305	663
1	B06	1900-02-10 08:53:41	1900-01-30 08:09:08	0	548.562	309	669
1	B06	1900-02-10 08:53:41	1900-01-30 08:09:08	0	522.188	286	675
1	B06	41.3706	30.3397	0	554.25	333	646
1	B06	41.3706	30.3397	0	521.062	260	668
1	B06	41.3706	30.3397	0	544.5	276	650
???
Region Name	Stage Label	Area	Perimeter	Thresholded Area	Average	Minimum	Maximum
1	B07	36.1993	30.7208	0	469.286	232	720
1	B07	36.1993	30.7208	0	464.357	173	821
1	B07	36.1993	30.7208	0	471.429	200	701
1	B07	36.1993	30.7208	0	473.571	210	671
1	B07	36.1993	30.7208	0	463.143	197	677
1	B07	36.1993	30.7208	0	501.571	196	941
1	B07	36.1993	30.7208	0	453.643	194	616
1	B07	36.1993	30.7208	0	463.071	228	647
1	B07	36.1993	30.7208	0	413.714	217	618
1	B07	36.1993	30.7208	0	438.143	185	669
1	B07	36.1993	30.7208	0	446	205	605
1	B07	36.1993	30.7208	0	468.643	205	669
1	B07	36.1993	30.7208	0	416.429	192	624
1	B07	36.1993	30.7208	0	464.143	196	719
1	B07	36.1993	30.7208	0	459.714	192	661
1	B07	36.1993	30.7208	0	460.429	196	624
1	B07	36.1993	30.7208	0	472.286	199	728
1	B07	36.1993	30.7208	0	444.143	201	632
1	B07	36.1993	30.7208	0	456.214	219	614
1	B07	36.1993	30.7208	0	458.714	210	676
1	B07	36.1993	30.7208	0	494.357	197	804
1	B07	36.1993	30.7208	0	478.857	197	669
1	B07	36.1993	30.7208	0	459.571	238	619
1	B07	36.1993	30.7208	0	459.214	200	697
1	B07	36.1993	30.7208	0	457.429	190	681
1	B07	36.1993	30.7208	0	446.214	216	591
1	B07	36.1993	30.7208	0	448.571	238	593
1	B07	36.1993	30.7208	0	469.857	180	839
1	B07	36.1993	30.7208	0	448.5	214	643
1	B07	36.1993	30.7208	0	460.429	228	645
1	B07	36.1993	30.7208	0	464.071	198	640
1	B07	36.1993	30.7208	0	469.286	232	720
???
???
???
???
Region Name	Stage Label	Area	Perimeter	Thresholded Area	Average	Minimum	Maximum
1	B11	41.3706	35.2662	0	486.5	398	582
1	B11	41.3706	35.2662	0	486.312	320	609
1	B11	41.3706	35.2662	0	510	383	632
1	B11	41.3706	35.2662	0	501.438	396	643
1	B11	41.3706	35.2662	0	514.562	327	660
1	B11	41.3706	35.2662	0	500.688	360	586
1	B11	41.3706	35.2662	0	502.938	386	696
1	B11	41.3706	35.2662	0	507.812	324	593
1	B11	41.3706	35.2662	0	526.5	347	741
1	B11	41.3706	35.2662	0	497.812	358	625
1	B11	41.3706	35.2662	0	500.438	388	590
1	B11	41.3706	35.2662	0	496.312	388	603
1	B11	41.3706	35.2662	0	504.5	349	660
1	B11	41.3706	35.2662	0	499.875	382	571
1	B11	41.3706	35.2662	0	509.188	352	602
1	B11	41.3706	35.2662	0	495.438	362	547
1	B11	41.3706	35.2662	0	499.375	357	628
1	B11	41.3706	35.2662	0	502.062	377	586
1	B11	41.3706	35.2662	0	494.375	367	620
1	B11	41.3706	35.2662	0	505.062	361	666
1	B11	41.3706	35.2662	0	503.375	374	642
1	B11	41.3706	35.2662	0	487	289	578
1	B11	41.3706	35.2662	0	492.625	360	582
1	B11	41.3706	35.2662	0	499.312	391	629
1	B11	41.3706	35.2662	0	507.938	374	644
1	B11	41.3706	35.2662	0	494.375	279	677
1	B11	41.3706	35.2662	0	489.688	363	638
1	B11	41.3706	35.2662	0	511.125	387	646
1	B11	41.3706	35.2662	0	451.938	320	588
1	B11	41.3706	35.2662	0	460.188	311	603
1	B11	41.3706	35.2662	0	480.75	306	603
1	B11	41.3706	35.2662	0	486.5	398	582
???
Region Name	Stage Label	Area	Perimeter	Thresholded Area	Average	Minimum	Maximum
1	B12	38.785	30.8887	0	538.733	390	610
1	B12	38.785	30.8887	0	546.4	393	608
1	B12	38.785	30.8887	0	542.467	413	597
1	B12	38.785	30.8887	0	542.067	380	597
1	B12	38.785	30.8887	0	547.667	385	589
1	B12	38.785	30.8887	0	538.933	413	585
1	B12	38.785	30.8887	0	542.933	385	586
1	B12	38.785	30.8887	0	545	389	601
1	B12	38.785	30.8887	0	539	411	604
1	B12	38.785	30.8887	0	539.8	391	597
1	B12	38.785	30.8887	0	542.733	399	595
1	B12	38.785	30.8887	0	532.667	374	596
1	B12	38.785	30.8887	0	538.867	385	593
1	B12	38.785	30.8887	0	544.333	404	596
1	B12	38.785	30.8887	0	545.4	390	604
1	B12	38.785	30.8887	0	544.133	363	598
1	B12	38.785	30.8887	0	543.4	399	609
1	B12	38.785	30.8887	0	530.6	430	599
1	B12	38.785	30.8887	0	548.733	403	601
1	B12	38.785	30.8887	0	541.4	358	611
1	B12	38.785	30.8887	0	546	436	607
1	B12	38.785	30.8887	0	549.8	387	659
1	B12	38.785	30.8887	0	535.6	382	629
1	B12	38.785	30.8887	0	534.8	373	590
1	B12	38.785	30.8887	0	526.6	394	613
1	B12	38.785	30.8887	0	556	368	672
1	B12	38.785	30.8887	0	536.467	398	612
1	B12	38.785	30.8887	0	547.533	406	600
1	B12	38.785	30.8887	0	525.8	397	593
1	B12	38.785	30.8887	0	524.667	328	598
1	B12	38.785	30.8887	0	544	412	610
1	B12	38.785	30.8887	0	538.733	390	610
???
???
Region Name	Stage Label	Area	Perimeter	Thresholded Area	Average	Minimum	Maximum
1	B14	20.6853	18.1924	0	523.875	314	808
1	B14	20.6853	18.1924	0	494	372	598
1	B14	20.6853	18.1924	0	481	345	617
1	B14	20.6853	18.1924	0	499.625	405	583
1	B14	20.6853	18.1924	0	486.25	399	565
1	B14	20.6853	18.1924	0	436.75	327	542
1	B14	20.6853	18.1924	0	491.375	393	591
1	B14	20.6853	18.1924	0	479.75	383	581
1	B14	20.6853	18.1924	0	487.75	395	575
1	B14	20.6853	18.1924	0	488.75	364	603
1	B14	20.6853	18.1924	0	485.625	388	591
1	B14	20.6853	18.1924	0	486.25	392	583
1	B14	20.6853	18.1924	0	464	375	569
1	B14	20.6853	18.1924	0	508	324	696
1	B14	20.6853	18.1924	0	489	405	577
1	B14	20.6853	18.1924	0	472.25	404	555
1	B14	20.6853	18.1924	0	488.125	348	605
1	B14	20.6853	18.1924	0	479	354	620
1	B14	20.6853	18.1924	0	498.25	419	579
1	B14	20.6853	18.1924	0	486.5	357	617
1	B14	20.6853	18.1924	0	447.125	365	581
1	B14	20.6853	18.1924	0	482.125	388	579
1	B14	20.6853	18.1924	0	499.625	400	587
1	B14	20.6853	18.1924	0	488.625	356	598
1	B14	20.6853	18.1924	0	489.5	361	603
1	B14	20.6853	18.1924	0	489.625	379	583
1	B14	20.6853	18.1924	0	495.25	393	587
1	B14	20.6853	18.1924	0	485.25	352	611
1	B14	20.6853	18.1924	0	490.75	395	582
1	B14	20.6853	18.1924	0	494.5	408	586
1	B14	20.6853	18.1924	0	436.875	344	492
1	B14	20.6853	18.1924	0	523.875	314	808
???
Region Name	Stage Label	Area	Perimeter	Thresholded Area	Average	Minimum	Maximum
1	B15	23.271	15.837	0	461.889	375	558
1	B15	23.271	15.837	0	456.667	351	571
1	B15	23.271	15.837	0	477.778	360	566
1	B15	23.271	15.837	0	476	374	579
1	B15	23.271	15.837	0	449.111	337	544
1	B15	23.271	15.837	0	444.889	353	549
1	B15	23.271	15.837	0	473.111	364	577
1	B15	23.271	15.837	0	481.222	375	619
1	B15	23.271	15.837	0	453.333	361	569
1	B15	23.271	15.837	0	495.556	392	611
1	B15	23.271	15.837	0	458.667	316	604
1	B15	23.271	15.837	0	476.778	346	628
1	B15	23.271	15.837	0	503.556	340	663
1	B15	23.271	15.837	0	442.667	354	558
1	B15	23.271	15.837	0	482.111	373	599
1	B15	23.271	15.837	0	454.556	393	556
1	B15	23.271	15.837	0	466.222	379	584
1	B15	23.271	15.837	0	470.222	388	583
1	B15	23.271	15.837	0	475	387	598
1	B15	23.271	15.837	0	451.333	348	554
1	B15	23.271	15.837	0	474	369	611
1	B15	23.271	15.837	0	467.222	365	585
1	B15	23.271	15.837	0	460.111	373	583
1	B15	23.271	15.837	0	466.222	382	589
1	B15	23.271	15.837	0	469	380	586
1	B15	23.271	15.837	0	476.778	397	590
1	B15	23.271	15.837	0	515.444	375	631
1	B15	23.271	15.837	0	448.778	383	561
1	B15	23.271	15.837	0	473.222	366	576
1	B15	23.271	15.837	0	457.222	367	557
1	B15	23.271	15.837	0	452.667	363	583
1	B15	23.271	15.837	0	461.889	375	558
???
???
???
???
Region Name	Stage Label	Area	Perimeter	Thresholded Area	Average	Minimum	Maximum
1	B19	28.4423	25.0146	0	526.091	318	789
1	B19	28.4423	25.0146	0	529.727	346	783
1	B19	28.4423	25.0146	0	533.545	347	792
1	B19	28.4423	25.0146	0	520.909	301	780
1	B19	28.4423	25.0146	0	524	341	805
1	B19	28.4423	25.0146	0	522.182	299	792
1	B19	28.4423	25.0146	0	527.818	321	798
1	B19	28.4423	25.0146	0	526.364	318	787
1	B19	28.4423	25.0146	0	520.091	338	788
1	B19	28.4423	25.0146	0	524.091	319	792
1	B19	28.4423	25.0146	0	521.909	317	785
1	B19	28.4423	25.0146	0	523.636	316	775
1	B19	28.4423	25.0146	0	521.091	342	792
1	B19	28.4423	25.0146	0	526.636	336	779
1	B19	28.4423	25.0146	0	522.818	306	782
1	B19	28.4423	25.0146	0	520.545	309	795
1	B19	28.4423	25.0146	0	526.727	315	799
1	B19	28.4423	25.0146	0	525.091	318	788
1	B19	28.4423	25.0146	0	519.636	320	782
1	B19	28.4423	25.0146	0	529.455	331	812
1	B19	28.4423	25.0146	0	524.636	325	791
1	B19	28.4423	25.0146	0	530.091	319	791
1	B19	28.4423	25.0146	0	526.364	299	796
1	B19	28.4423	25.0146	0	528.727	316	789
1	B19	28.4423	25.0146	0	528.455	335	784
1	B19	28.4423	25.0146	0	521.455	307	783
1	B19	28.4423	25.0146	0	521.182	324	784
1	B19	28.4423	25.0146	0	523.455	310	797
1	B19	28.4423	25.0146	0	526.182	337	799
1	B19	28.4423	25.0146	0	527.273	308	810
1	B19	28.4423	25.0146	0	525.909	321	801
1	B19	28.4423	25.0146	0	526.091	318	789
???
Region Name	Stage Label	Area	Perimeter	Thresholded Area	Average	Minimum	Maximum
1	B20	38.785	27.336	0	440.067	360	517
1	B20	38.785	27.336	0	441.533	360	515
1	B20	38.785	27.336	0	441.867	373	511
1	B20	38.785	27.336	0	445.333	363	524
1	B20	38.785	27.336	0	442.067	356	516
1	B20	38.785	27.336	0	444	374	525
1	B20	38.785	27.336	0	441.8	365	519
1	B20	38.785	27.336	0	441.533	358	510
1	B20	38.785	27.336	0	441.867	361	524
1	B20	38.785	27.336	0	443.533	368	506
1	B20	38.785	27.336	0	442.867	374	516
1	B20	38.785	27.336	0	442.733	358	517
1	B20	38.785	27.336	0	441.467	356	516
1	B20	38.785	27.336	0	439	370	509
1	B20	38.785	27.336	0	444.267	357	520
1	B20	38.785	27.336	0	441.333	370	509
1	B20	38.785	27.336	0	440.6	365	510
1	B20	38.785	27.336	0	438.667	366	526
1	B20	38.785	27.336	0	442.4	370	517
1	B20	38.785	27.336	0	443.733	371	528
1	B20	38.785	27.336	0	443.8	368	518
1	B20	38.785	27.336	0	440.333	365	514
1	B20	38.785	27.336	0	443	358	520
1	B20	38.785	27.336	0	436.667	368	521
1	B20	38.785	27.336	0	439.4	370	509
1	B20	38.785	27.336	0	440.067	369	527
1	B20	38.785	27.336	0	444.4	361	513
1	B20	38.785	27.336	0	438.2	363	514
1	B20	38.785	27.336	0	440.333	363	507
1	B20	38.785	27.336	0	445.6	359	511
1	B20	38.785	27.336	0	442.6	359	521
1	B20	38.785	27.336	0	440.067	360	517
???
???
???
Region Name	Stage Label	Area	Perimeter	Thresholded Area	Average	Minimum	Maximum
1	B23	23.271	15.837	0	445	216	602
1	B23	23.271	15.837	0	441.444	216	597
1	B23	23.271	15.837	0	436.556	222	559
1	B23	23.271	15.837	0	433	219	554
1	B23	23.271	15.837	0	438.111	224	577
1	B23	23.271	15.837	0	441.889	221	596
1	B23	23.271	15.837	0	431.778	214	568
1	B23	23.271	15.837	0	436	219	571
1	B23	23.271	15.837	0	438	214	595
1	B23	23.271	15.837	0	435.889	216	590
1	B23	23.271	15.837	0	433.778	212	578
1	B23	23.271	15.837	0	431.222	200	593
1	B23	23.271	15.837	0	440.667	216	595
1	B23	23.271	15.837	0	431.889	209	576
1	B23	23.271	15.837	0	428.667	223	581
1	B23	23.271	15.837	0	440.889	235	589
1	B23	23.271	15.837	0	445.778	263	584
1	B23	23.271	15.837	0	462.111	336	569
1	B23	23.271	15.837	0	459.889	335	570
1	B23	23.271	15.837	0	452.556	288	578
1	B23	23.271	15.837	0	427.667	208	571
1	B23	23.271	15.837	0	429.222	201	578
1	B23	23.271	15.837	0	437.556	200	587
1	B23	23.271	15.837	0	438.444	213	580
1	B23	23.271	15.837	0	438.667	212	577
1	B23	23.271	15.837	0	432.111	219	574
1	B23	23.271	15.837	0	433.667	211	571
1	B23	23.271	15.837	0	440.333	223	597
1	B23	23.271	15.837	0	435.444	202	581
1	B23	23.271	15.837	0	435.778	215	581
1	B23	23.271	15.837	0	438.556	210	584
1	B23	23.271	15.837	0	445	216	602
???
???
Region Name	Stage Label	Area	Perimeter	Thresholded Area	Average	Minimum	Maximum
1	C01	38.785	32.9934	0	493.533	240	639
1	C01	38.785	32.9934	0	484	214	627
1	C01	38.785	32.9934	0	488.2	241	611
1	C01	38.785	32.9934	0	495.867	246	655
1	C01	38.785	32.9934	0	484.8	245	662
1	C01	38.785	32.9934	0	491.2	228	628
1	C01	38.785	32.9934	0	499.6	236	630
1	C01	38.785	32.9934	0	517.067	245	641
1	C01	38.785	32.9934	0	470.267	219	612
1	C01	38.785	32.9934	0	496.133	232	657
1	C01	38.785	32.9934	0	506.267	249	655
1	C01	38.785	32.9934	0	511.867	236	688
1	C01	38.785	32.9934	0	479.933	243	634
1	C01	38.785	32.9934	0	522.067	240	642
1	C01	38.785	32.9934	0	507.8	242	644
1	C01	38.785	32.9934	0	484.867	221	637
1	C01	38.785	32.9934	0	499.133	237	648
1	C01	38.785	32.9934	0	480.867	255	621
1	C01	38.785	32.9934	0	500	249	605
1	C01	38.785	32.9934	0	504.2	257	660
1	C01	38.785	32.9934	0	489.467	253	638
1	C01	38.785	32.9934	0	497.6	231	663
1	C01	38.785	32.9934	0	497.933	232	648
1	C01	38.785	32.9934	0	496	232	646
1	C01	38.785	32.9934	0	508.667	236	659
1	C01	38.785	32.9934	0	478.267	252	644
1	C01	38.785	32.9934	0	488.733	207	647
1	C01	38.785	32.9934	0	499.067	209	636
1	C01	38.785	32.9934	0	508.6	230	654
1	C01	38.785	32.9934	0	487.333	219	669
1	C01	38.785	32.9934	0	498.667	255	702
1	C01	38.785	32.9934	0	493.533	240	639
???
Region Name	Stage Label	Area	Perimeter	Thresholded Area	Average	Minimum	Maximum
1	C02	56.8846	38.8591	0	399.727	228	629
1	C02	56.8846	38.8591	0	427	262	668
1	C02	56.8846	38.8591	0	382.955	266	490
1	C02	56.8846	38.8591	0	390.045	251	604
1	C02	56.8846	38.8591	0	388.864	227	556
1	C02	56.8846	38.8591	0	379.455	240	596
1	C02	56.8846	38.8591	0	394.818	294	541
1	C02	56.8846	38.8591	0	393.136	223	547
1	C02	56.8846	38.8591	0	407.591	267	620
1	C02	56.8846	38.8591	0	397.318	285	529
1	C02	56.8846	38.8591	0	401.818	251	571
1	C02	56.8846	38.8591	0	403.682	278	538
1	C02	56.8846	38.8591	0	371.182	234	556
1	C02	56.8846	38.8591	0	389.955	258	498
1	C02	56.8846	38.8591	0	381.682	292	467
1	C02	56.8846	38.8591	0	377.591	232	504
1	C02	56.8846	38.8591	0	373.818	229	498
1	C02	56.8846	38.8591	0	398.682	290	569
1	C02	56.8846	38.8591	0	388.227	264	597
1	C02	56.8846	38.8591	0	394	245	636
1	C02	56.8846	38.8591	0	401.909	263	568
1	C02	56.8846	38.8591	0	407.955	318	507
1	C02	56.8846	38.8591	0	403.909	252	551
1	C02	56.8846	38.8591	0	396.227	220	651
1	C02	56.8846	38.8591	0	406.818	268	560
1	C02	56.8846	38.8591	0	400.091	290	523
1	C02	56.8846	38.8591	0	384.864	295	457
1	C02	56.8846	38.8591	0	408.455	255	646
1	C02	56.8846	38.8591	0	387	191	592
1	C02	56.8846	38.8591	0	387.182	245	517
1	C02	56.8846	38.8591	0	397.136	269	510
1	C02	56.8846	38.8591	0	399.727	228	629
???
Region Name	Stage Label	Area	Perimeter	Thresholded Area	Average	Minimum	Maximum
1	C03	18.0996	13.8325	0	431.714	298	502
1	C03	18.0996	13.8325	0	429.857	291	535
1	C03	18.0996	13.8325	0	430.571	305	517
1	C03	18.0996	13.8325	0	430.714	304	534
1	C03	18.0996	13.8325	0	439.571	298	535
1	C03	18.0996	13.8325	0	436	310	507
1	C03	18.0996	13.8325	0	458.143	329	551
1	C03	18.0996	13.8325	0	445.143	306	525
1	C03	18.0996	13.8325	0	445.429	310	528
1	C03	18.0996	13.8325	0	457.286	326	538
1	C03	18.0996	13.8325	0	453.286	310	543
1	C03	18.0996	13.8325	0	445	273	560
1	C03	18.0996	13.8325	0	455	317	535
1	C03	18.0996	13.8325	0	440	332	520
1	C03	18.0996	13.8325	0	455.714	296	546
1	C03	18.0996	13.8325	0	434.571	292	520
1	C03	18.0996	13.8325	0	446.857	324	530
1	C03	18.0996	13.8325	0	462.714	321	550
1	C03	18.0996	13.8325	0	440.571	305	515
1	C03	18.0996	13.8325	0	453.143	328	536
1	C03	18.0996	13.8325	0	455.857	309	541
1	C03	18.0996	13.8325	0	435.429	313	505
1	C03	18.0996	13.8325	0	437.429	298	536
1	C03	18.0996	13.8325	0	460.571	302	574
1	C03	18.0996	13.8325	0	433.429	293	516
1	C03	18.0996	13.8325	0	425.714	269	539
1	C03	18.0996	13.8325	0	434.143	300	515
1	C03	18.0996	13.8325	0	454	309	543
1	C03	18.0996	13.8325	0	445.571	296	555
1	C03	18.0996	13.8325	0	440.571	305	538
1	C03	18.0996	13.8325	0	446.286	296	537
1	C03	18.0996	13.8325	0	431.714	298	502
???
Region Name	Stage Label	Area	Perimeter	Thresholded Area	Average	Minimum	Maximum
1	C04	20.6853	14.3824	0	423.25	267	535
1	C04	20.6853	14.3824	0	401.875	259	500
1	C04	20.6853	14.3824	0	396.375	261	489
1	C04	20.6853	14.3824	0	428.25	261	562
1	C04	20.6853	14.3824	0	411.75	263	523
1	C04	20.6853	14.3824	0	417.5	237	546
1	C04	20.6853	14.3824	0	422.375	247	565
1	C04	20.6853	14.3824	0	414.625	256	532
1	C04	20.6853	14.3824	0	397	248	505
1	C04	20.6853	14.3824	0	411.875	239	538
1	C04	20.6853	14.3824	0	419.125	260	563
1	C04	20.6853	14.3824	0	411.625	245	539
1	C04	20.6853	14.3824	0	408.125	234	527
1	C04	20.6853	14.3824	0	416.875	271	558
1	C04	20.6853	14.3824	0	393.375	240	517
1	C04	20.6853	14.3824	0	425.125	243	550
1	C04	20.6853	14.3824	0	419	238	532
1	C04	20.6853	14.3824	0	430.625	249	575
1	C04	20.6853	14.3824	0	413	254	569
1	C04	20.6853	14.3824	0	418.5	256	539
1	C04	20.6853	14.3824	0	406.125	248	525
1	C04	20.6853	14.3824	0	405.625	260	553
1	C04	20.6853	14.3824	0	418.875	252	568
1	C04	20.6853	14.3824	0	399	212	506
1	C04	20.6853	14.3824	0	420	248	544
1	C04	20.6853	14.3824	0	412.75	255	563
1	C04	20.6853	14.3824	0	411.625	251	534
1	C04	20.6853	14.3824	0	415.375	258	526
1	C04	20.6853	14.3824	0	411.5	247	557
1	C04	20.6853	14.3824	0	399.375	243	508
1	C04	20.6853	14.3824	0	418.375	241	553
1	C04	20.6853	14.3824	0	405	240	511
???
???
???
Region Name	Stage Label	Area	Perimeter	Thresholded Area	Average	Minimum	Maximum
1	C07	28.4423	21.8712	0	576.091	384	700
1	C07	28.4423	21.8712	0	509.182	300	728
1	C07	28.4423	21.8712	0	528.273	388	756
1	C07	28.4423	21.8712	0	485.091	343	675
1	C07	28.4423	21.8712	0	489.545	331	687
1	C07	28.4423	21.8712	0	528.364	373	813
1	C07	28.4423	21.8712	0	546	391	815
1	C07	28.4423	21.8712	0	539.273	415	704
1	C07	28.4423	21.8712	0	546.727	372	816
1	C07	28.4423	21.8712	0	520.273	376	809
1	C07	28.4423	21.8712	0	518.909	336	821
1	C07	28.4423	21.8712	0	527.909	275	951
1	C07	28.4423	21.8712	0	539.364	405	861
1	C07	28.4423	21.8712	0	519.909	385	758
1	C07	28.4423	21.8712	0	495.545	308	659
1	C07	28.4423	21.8712	0	502.727	361	751
1	C07	28.4423	21.8712	0	520.455	363	695
1	C07	28.4423	21.8712	0	522.273	377	750
1	C07	28.4423	21.8712	0	526.636	334	850
1	C07	28.4423	21.8712	0	531.182	348	790
1	C07	28.4423	21.8712	0	530.364	385	828
1	C07	28.4423	21.8712	0	522.455	375	754
1	C07	28.4423	21.8712	0	548.545	367	879
1	C07	28.4423	21.8712	0	483.455	328	696
1	C07	28.4423	21.8712	0	521.182	380	775
1	C07	28.4423	21.8712	0	548	409	774
1	C07	28.4423	21.8712	0	500.455	338	666
1	C07	28.4423	21.8712	0	543.182	305	834
1	C07	28.4423	21.8712	0	531.818	395	761
1	C07	28.4423	21.8712	0	526	363	678
1	C07	28.4423	21.8712	0	569.727	384	965
1	C07	28.4423	21.8712	0	576.091	384	700
???
Region Name	Stage Label	Area	Perimeter	Thresholded Area	Average	Minimum	Maximum
1	C08	33.6136	29.5627	0	619.308	314	847
1	C08	33.6136	29.5627	0	612.231	269	829
1	C08	33.6136	29.5627	0	605	224	848
1	C08	33.6136	29.5627	0	603.692	305	797
1	C08	33.6136	29.5627	0	593.077	256	843
1	C08	33.6136	29.5627	0	661.692	277	864
1	C08	33.6136	29.5627	0	594.538	280	743
1	C08	33.6136	29.5627	0	620	305	921
1	C08	33.6136	29.5627	0	603.231	263	831
1	C08	33.6136	29.5627	0	601.615	304	897
1	C08	33.6136	29.5627	0	622.385	254	860
1	C08	33.6136	29.5627	0	596	254	863
1	C08	33.6136	29.5627	0	611.769	276	867
1	C08	33.6136	29.5627	0	630.077	304	853
1	C08	33.6136	29.5627	0	569	268	805
1	C08	33.6136	29.5627	0	573.846	289	882
1	C08	33.6136	29.5627	0	616.538	277	856
1	C08	33.6136	29.5627	0	597.308	283	813
1	C08	33.6136	29.5627	0	617.615	351	921
1	C08	33.6136	29.5627	0	624.308	252	902
1	C08	33.6136	29.5627	0	609.846	291	910
1	C08	33.6136	29.5627	0	589.462	301	909
1	C08	33.6136	29.5627	0	561.769	196	851
1	C08	33.6136	29.5627	0	617.308	312	791
1	C08	33.6136	29.5627	0	596.385	235	836
1	C08	33.6136	29.5627	0	632.538	272	916
1	C08	33.6136	29.5627	0	601.692	328	833
1	C08	33.6136	29.5627	0	599.538	271	810
1	C08	33.6136	29.5627	0	649.615	308	873
1	C08	33.6136	29.5627	0	631.231	318	866
1	C08	33.6136	29.5627	0	633	315	837
1	C08	33.6136	29.5627	0	619.308	314	847
???
Region Name	Stage Label	Area	Perimeter	Thresholded Area	Average	Minimum	Maximum
1	C09	33.6136	23.7418	0	495.385	420	555
1	C09	33.6136	23.7418	0	489.077	416	561
1	C09	33.6136	23.7418	0	505.846	426	570
1	C09	33.6136	23.7418	0	504	419	585
1	C09	33.6136	23.7418	0	491.308	407	577
1	C09	33.6136	23.7418	0	511.692	437	597
1	C09	33.6136	23.7418	0	490.154	418	575
1	C09	33.6136	23.7418	0	513.154	413	594
1	C09	33.6136	23.7418	0	490.692	407	602
1	C09	33.6136	23.7418	0	503	442	567
1	C09	33.6136	23.7418	0	482.308	408	548
1	C09	33.6136	23.7418	0	492.846	375	572
1	C09	33.6136	23.7418	0	488.538	410	564
1	C09	33.6136	23.7418	0	495.077	421	559
1	C09	33.6136	23.7418	0	518.077	422	599
1	C09	33.6136	23.7418	0	469.385	387	552
1	C09	33.6136	23.7418	0	504.231	434	564
1	C09	33.6136	23.7418	0	497.769	404	605
1	C09	33.6136	23.7418	0	487.231	388	587
1	C09	33.6136	23.7418	0	500.462	447	561
1	C09	33.6136	23.7418	0	478.231	395	553
1	C09	33.6136	23.7418	0	496.615	419	571
1	C09	33.6136	23.7418	0	514.385	439	580
1	C09	33.6136	23.7418	0	490.615	419	575
1	C09	33.6136	23.7418	0	466.846	355	548
1	C09	33.6136	23.7418	0	491.615	410	604
1	C09	33.6136	23.7418	0	528.308	446	626
1	C09	33.6136	23.7418	0	493.231	415	565
1	C09	33.6136	23.7418	0	509.615	430	586
1	C09	33.6136	23.7418	0	512.462	420	602
1	C09	33.6136	23.7418	0	506.846	434	576
1	C09	33.6136	23.7418	0	495.385	420	555
???
Region Name	Stage Label	Area	Perimeter	Thresholded Area	Average	Minimum	Maximum
1	C10	31.028	21.5736	0	445.417	345	558
1	C10	31.028	21.5736	0	467	273	699
1	C10	31.028	21.5736	0	445.833	248	625
1	C10	31.028	21.5736	0	466.833	264	648
1	C10	31.028	21.5736	0	462.083	258	620
1	C10	31.028	21.5736	0	478.833	266	626
1	C10	31.028	21.5736	0	517.083	363	686
1	C10	31.028	21.5736	0	464.333	259	663
1	C10	31.028	21.5736	0	437.5	248	641
1	C10	31.028	21.5736	0	497.667	273	695
1	C10	31.028	21.5736	0	471.667	267	657
1	C10	31.028	21.5736	0	477.25	285	681
1	C10	31.028	21.5736	0	473.833	238	728
1	C10	31.028	21.5736	0	503.5	328	666
1	C10	31.028	21.5736	0	451.667	307	657
1	C10	31.028	21.5736	0	473.417	274	708
1	C10	31.028	21.5736	0	477	279	639
1	C10	31.028	21.5736	0	450.583	255	602
1	C10	31.028	21.5736	0	464.333	313	604
1	C10	31.028	21.5736	0	484.333	261	694
1	C10	31.028	21.5736	0	442.25	250	577
1	C10	31.028	21.5736	0	457.583	290	645
1	C10	31.028	21.5736	0	462.333	288	627
1	C10	31.028	21.5736	0	432.417	302	546
1	C10	31.028	21.5736	0	464.75	261	586
1	C10	31.028	21.5736	0	463.167	286	611
1	C10	31.028	21.5736	0	473.417	287	681
1	C10	31.028	21.5736	0	442.917	222	555
1	C10	31.028	21.5736	0	465.667	274	669
1	C10	31.028	21.5736	0	472.167	295	636
1	C10	31.028	21.5736	0	447	278	608
1	C10	31.028	21.5736	0	445.417	345	558
???
Region Name	Stage Label	Area	Perimeter	Thresholded Area	Average	Minimum	Maximum
1	C11	51.7133	36.7033	0	530.2	322	655
1	C11	51.7133	36.7033	0	515.5	392	653
1	C11	51.7133	36.7033	0	472.75	337	691
1	C11	51.7133	36.7033	0	547.5	355	772
1	C11	51.7133	36.7033	0	531	383	690
1	C11	51.7133	36.7033	0	528.5	371	681
1	C11	51.7133	36.7033	0	547.45	407	762
1	C11	51.7133	36.7033	0	541.85	347	707
1	C11	51.7133	36.7033	0	524.3	394	688
1	C11	51.7133	36.7033	0	524.25	402	674
1	C11	51.7133	36.7033	0	519.6	408	668
1	C11	51.7133	36.7033	0	537.3	373	691
1	C11	51.7133	36.7033	0	532.8	324	674
1	C11	51.7133	36.7033	0	513.35	377	659
1	C11	51.7133	36.7033	0	469.45	328	656
1	C11	51.7133	36.7033	0	528.6	416	671
1	C11	51.7133	36.7033	0	508.1	404	669
1	C11	51.7133	36.7033	0	481.8	326	658
1	C11	51.7133	36.7033	0	502.6	372	626
1	C11	51.7133	36.7033	0	529.1	424	671
1	C11	51.7133	36.7033	0	502.7	402	676
1	C11	51.7133	36.7033	0	534.9	404	738
1	C11	51.7133	36.7033	0	521.2	372	653
1	C11	51.7133	36.7033	0	528.5	410	688
1	C11	51.7133	36.7033	0	504.05	350	651
1	C11	51.7133	36.7033	0	481.95	281	681
1	C11	51.7133	36.7033	0	522.05	279	669
1	C11	51.7133	36.7033	0	501.75	369	664
1	C11	51.7133	36.7033	0	552.15	359	776
1	C11	51.7133	36.7033	0	526.1	410	694
1	C11	51.7133	36.7033	0	524.5	338	694
1	C11	51.7133	36.7033	0	530.2	322	655
???
Region Name	Stage Label	Area	Perimeter	Thresholded Area	Average	Minimum	Maximum
1	C12	31.028	23.1909	0	534.583	263	800
1	C12	31.028	23.1909	0	553.833	277	783
1	C12	31.028	23.1909	0	532.917	249	838
1	C12	31.028	23.1909	0	528.083	275	785
1	C12	31.028	23.1909	0	501.833	276	770
1	C12	31.028	23.1909	0	548.167	271	867
1	C12	31.028	23.1909	0	533.667	243	801
1	C12	31.028	23.1909	0	531.75	264	798
1	C12	31.028	23.1909	0	508.25	281	794
1	C12	31.028	23.1909	0	532	262	820
1	C12	31.028	23.1909	0	528.5	267	805
1	C12	31.028	23.1909	0	509.833	264	795
1	C12	31.028	23.1909	0	533.083	262	761
1	C12	31.028	23.1909	0	514.75	253	816
1	C12	31.028	23.1909	0	531.667	273	803
1	C12	31.028	23.1909	0	537.417	253	828
1	C12	31.028	23.1909	0	523.417	273	787
1	C12	31.028	23.1909	0	534.5	254	813
1	C12	31.028	23.1909	0	515.667	256	805
1	C12	31.028	23.1909	0	513.333	272	796
1	C12	31.028	23.1909	0	509.667	252	801
1	C12	31.028	23.1909	0	536.25	270	815
1	C12	31.028	23.1909	0	550	267	854
1	C12	31.028	23.1909	0	531.167	260	798
1	C12	31.028	23.1909	0	515.25	267	783
1	C12	31.028	23.1909	0	529.75	272	804
1	C12	31.028	23.1909	0	535.5	265	738
1	C12	31.028	23.1909	0	487.333	261	761
1	C12	31.028	23.1909	0	522.917	263	777
1	C12	31.028	23.1909	0	542.167	275	778
1	C12	31.028	23.1909	0	527.917	268	809
1	C12	31.028	23.1909	0	534.583	263	800
???
Region Name	Stage Label	Area	Perimeter	Thresholded Area	Average	Minimum	Maximum
1	C13	31.028	20.904	0	419.25	220	611
1	C13	31.028	20.904	0	385.833	217	549
1	C13	31.028	20.904	0	420.417	216	590
1	C13	31.028	20.904	0	434.917	207	677
1	C13	31.028	20.904	0	402.75	217	575
1	C13	31.028	20.904	0	420.083	213	627
1	C13	31.028	20.904	0	428.25	221	593
1	C13	31.028	20.904	0	401.333	212	530
1	C13	31.028	20.904	0	423.75	213	633
1	C13	31.028	20.904	0	400.167	223	563
1	C13	31.028	20.904	0	379	216	501
1	C13	31.028	20.904	0	401.583	209	555
1	C13	31.028	20.904	0	431.833	215	632
1	C13	31.028	20.904	0	437.667	221	632
1	C13	31.028	20.904	0	402.417	221	545
1	C13	31.028	20.904	0	383	233	527
1	C13	31.028	20.904	0	395.083	213	542
1	C13	31.028	20.904	0	403.167	210	580
1	C13	31.028	20.904	0	416.5	212	623
1	C13	31.028	20.904	0	392.5	223	554
1	C13	31.028	20.904	0	412	209	558
1	C13	31.028	20.904	0	413.75	217	575
1	C13	31.028	20.904	0	409.667	225	581
1	C13	31.028	20.904	0	393.667	228	520
1	C13	31.028	20.904	0	400	213	558
1	C13	31.028	20.904	0	416.167	221	597
1	C13	31.028	20.904	0	382.583	219	502
1	C13	31.028	20.904	0	394.583	227	537
1	C13	31.028	20.904	0	426.167	218	629
1	C13	31.028	20.904	0	404.167	227	559
1	C13	31.028	20.904	0	409.667	226	583
1	C13	31.028	20.904	0	419.25	220	611
???
Region Name	Stage Label	Area	Perimeter	Thresholded Area	Average	Minimum	Maximum
1	C14	28.4423	20.9658	0	502.909	401	581
1	C14	28.4423	20.9658	0	500.636	344	571
1	C14	28.4423	20.9658	0	506.727	387	605
1	C14	28.4423	20.9658	0	503	435	579
1	C14	28.4423	20.9658	0	499.818	398	589
1	C14	28.4423	20.9658	0	505.091	413	588
1	C14	28.4423	20.9658	0	506.364	417	574
1	C14	28.4423	20.9658	0	502.545	404	589
1	C14	28.4423	20.9658	0	507.455	433	561
1	C14	28.4423	20.9658	0	504.727	426	589
1	C14	28.4423	20.9658	0	505.364	416	581
1	C14	28.4423	20.9658	0	497.636	384	583
1	C14	28.4423	20.9658	0	499.455	409	557
1	C14	28.4423	20.9658	0	509.455	433	579
1	C14	28.4423	20.9658	0	504.364	389	594
1	C14	28.4423	20.9658	0	504.455	406	593
1	C14	28.4423	20.9658	0	505.636	408	583
1	C14	28.4423	20.9658	0	496.364	374	600
1	C14	28.4423	20.9658	0	489.727	367	588
1	C14	28.4423	20.9658	0	498.545	402	585
1	C14	28.4423	20.9658	0	486.727	387	567
1	C14	28.4423	20.9658	0	513.273	337	661
1	C14	28.4423	20.9658	0	504.727	409	576
1	C14	28.4423	20.9658	0	504.818	416	579
1	C14	28.4423	20.9658	0	502.727	394	588
1	C14	28.4423	20.9658	0	504.091	431	570
1	C14	28.4423	20.9658	0	504.091	411	591
1	C14	28.4423	20.9658	0	502.636	407	577
1	C14	28.4423	20.9658	0	502.273	390	586
1	C14	28.4423	20.9658	0	503.636	417	575
1	C14	28.4423	20.9658	0	503.182	429	569
1	C14	28.4423	20.9658	0	502.909	401	581
???
Region Name	Stage Label	Area	Perimeter	Thresholded Area	Average	Minimum	Maximum
1	C15	31.028	21.5736	0	504.25	401	619
1	C15	31.028	21.5736	0	493.083	326	607
1	C15	31.028	21.5736	0	493.167	385	603
1	C15	31.028	21.5736	0	510.667	400	631
1	C15	31.028	21.5736	0	492.167	390	591
1	C15	31.028	21.5736	0	478.833	369	586
1	C15	31.028	21.5736	0	478.917	369	595
1	C15	31.028	21.5736	0	503.417	380	608
1	C15	31.028	21.5736	0	476.083	340	609
1	C15	31.028	21.5736	0	502.25	377	590
1	C15	31.028	21.5736	0	486.75	412	602
1	C15	31.028	21.5736	0	480.083	382	582
1	C15	31.028	21.5736	0	497.75	358	650
1	C15	31.028	21.5736	0	504.667	413	597
1	C15	31.028	21.5736	0	493	408	611
1	C15	31.028	21.5736	0	509.75	371	601
1	C15	31.028	21.5736	0	498.5	364	590
1	C15	31.028	21.5736	0	502.5	400	632
1	C15	31.028	21.5736	0	522.75	386	700
1	C15	31.028	21.5736	0	526.583	375	707
1	C15	31.028	21.5736	0	497.167	403	584
1	C15	31.028	21.5736	0	496.583	389	590
1	C15	31.028	21.5736	0	526.25	378	758
1	C15	31.028	21.5736	0	496.25	365	633
1	C15	31.028	21.5736	0	499.583	403	614
1	C15	31.028	21.5736	0	502.833	387	615
1	C15	31.028	21.5736	0	509.75	352	601
1	C15	31.028	21.5736	0	483.667	371	609
1	C15	31.028	21.5736	0	507.25	391	675
1	C15	31.028	21.5736	0	485.5	389	587
1	C15	31.028	21.5736	0	508.833	366	592
1	C15	31.028	21.5736	0	504.25	401	619
???
Region Name	Stage Label	Area	Perimeter	Thresholded Area	Average	Minimum	Maximum
1	C16	36.1993	25.9282	0	615.643	434	787
1	C16	36.1993	25.9282	0	619.429	384	828
1	C16	36.1993	25.9282	0	613.357	412	816
1	C16	36.1993	25.9282	0	607.714	420	791
1	C16	36.1993	25.9282	0	586.571	386	811
1	C16	36.1993	25.9282	0	606.714	389	805
1	C16	36.1993	25.9282	0	622.143	428	824
1	C16	36.1993	25.9282	0	605.857	399	815
1	C16	36.1993	25.9282	0	589.286	403	803
1	C16	36.1993	25.9282	0	593.929	403	836
1	C16	36.1993	25.9282	0	604.643	390	782
1	C16	36.1993	25.9282	0	612	377	852
1	C16	36.1993	25.9282	0	613.357	431	851
1	C16	36.1993	25.9282	0	614.143	422	793
1	C16	36.1993	25.9282	0	609.5	397	776
1	C16	36.1993	25.9282	0	620.929	408	821
1	C16	36.1993	25.9282	0	608.357	423	805
1	C16	36.1993	25.9282	0	605.786	376	817
1	C16	36.1993	25.9282	0	614.714	403	798
1	C16	36.1993	25.9282	0	599.786	405	809
1	C16	36.1993	25.9282	0	552.286	386	801
1	C16	36.1993	25.9282	0	638.929	375	787
1	C16	36.1993	25.9282	0	609.071	415	829
1	C16	36.1993	25.9282	0	609.571	447	808
1	C16	36.1993	25.9282	0	610.929	417	788
1	C16	36.1993	25.9282	0	587.929	392	805
1	C16	36.1993	25.9282	0	564.214	382	810
1	C16	36.1993	25.9282	0	614.357	456	830
1	C16	36.1993	25.9282	0	607.214	396	786
1	C16	36.1993	25.9282	0	614.5	415	801
1	C16	36.1993	25.9282	0	604	408	840
1	C16	36.1993	25.9282	0	615.643	434	787
???
Region Name	Stage Label	Area	Perimeter	Thresholded Area	Average	Minimum	Maximum
1	C17	33.6136	24.5451	0	572.538	384	698
1	C17	33.6136	24.5451	0	572.846	364	721
1	C17	33.6136	24.5451	0	580.846	361	751
1	C17	33.6136	24.5451	0	579.846	393	716
1	C17	33.6136	24.5451	0	585.077	370	723
1	C17	33.6136	24.5451	0	562.538	337	662
1	C17	33.6136	24.5451	0	568.769	381	699
1	C17	33.6136	24.5451	0	574.077	376	702
1	C17	33.6136	24.5451	0	577.077	373	717
1	C17	33.6136	24.5451	0	573.692	360	695
1	C17	33.6136	24.5451	0	578.538	375	734
1	C17	33.6136	24.5451	0	560.692	371	671
1	C17	33.6136	24.5451	0	565.615	359	680
1	C17	33.6136	24.5451	0	565.769	383	672
1	C17	33.6136	24.5451	0	586.538	369	723
1	C17	33.6136	24.5451	0	582.154	362	783
1	C17	33.6136	24.5451	0	570.692	353	687
1	C17	33.6136	24.5451	0	579.846	372	730
1	C17	33.6136	24.5451	0	566.615	375	696
1	C17	33.6136	24.5451	0	583.615	358	729
1	C17	33.6136	24.5451	0	570.769	356	716
1	C17	33.6136	24.5451	0	578.231	376	755
1	C17	33.6136	24.5451	0	563.538	365	758
1	C17	33.6136	24.5451	0	562.923	367	704
1	C17	33.6136	24.5451	0	577.615	364	750
1	C17	33.6136	24.5451	0	593.308	387	793
1	C17	33.6136	24.5451	0	581.923	358	732
1	C17	33.6136	24.5451	0	568.846	355	714
1	C17	33.6136	24.5451	0	565.923	359	711
1	C17	33.6136	24.5451	0	559	379	709
1	C17	33.6136	24.5451	0	577.846	360	709
1	C17	33.6136	24.5451	0	572.538	384	698
???
Region Name	Stage Label	Area	Perimeter	Thresholded Area	Average	Minimum	Maximum
1	C18	15.514	12.5589	0	509	310	679
1	C18	15.514	12.5589	0	521.167	323	682
1	C18	15.514	12.5589	0	517.333	311	672
1	C18	15.514	12.5589	0	500.167	300	690
1	C18	15.514	12.5589	0	511.167	320	658
1	C18	15.514	12.5589	0	511	308	652
1	C18	15.514	12.5589	0	484.333	316	617
1	C18	15.514	12.5589	0	516.167	318	685
1	C18	15.514	12.5589	0	507.167	328	637
1	C18	15.514	12.5589	0	511.833	327	655
1	C18	15.514	12.5589	0	502	310	686
1	C18	15.514	12.5589	0	504.167	332	646
1	C18	15.514	12.5589	0	507.333	318	716
1	C18	15.514	12.5589	0	516.667	303	679
1	C18	15.514	12.5589	0	508.667	314	658
1	C18	15.514	12.5589	0	505.833	333	621
1	C18	15.514	12.5589	0	517.167	333	670
1	C18	15.514	12.5589	0	510.667	291	687
1	C18	15.514	12.5589	0	519.667	332	673
1	C18	15.514	12.5589	0	518.833	329	663
1	C18	15.514	12.5589	0	486.167	324	626
1	C18	15.514	12.5589	0	499	314	656
1	C18	15.514	12.5589	0	520	329	651
1	C18	15.514	12.5589	0	481.167	321	642
1	C18	15.514	12.5589	0	515.5	309	653
1	C18	15.514	12.5589	0	514.167	321	660
1	C18	15.514	12.5589	0	522	331	687
1	C18	15.514	12.5589	0	513.667	313	650
1	C18	15.514	12.5589	0	508.333	296	661
1	C18	15.514	12.5589	0	512.667	319	663
1	C18	15.514	12.5589	0	507.167	329	662
1	C18	15.514	12.5589	0	509	310	679
???
???
Region Name	Stage Label	Area	Perimeter	Thresholded Area	Average	Minimum	Maximum
1	C20	25.8566	17.3187	0	385.9	202	576
1	C20	25.8566	17.3187	0	374	207	501
1	C20	25.8566	17.3187	0	370	213	557
1	C20	25.8566	17.3187	0	376.5	203	560
1	C20	25.8566	17.3187	0	374.4	200	577
1	C20	25.8566	17.3187	0	376.7	199	566
1	C20	25.8566	17.3187	0	393.4	206	583
1	C20	25.8566	17.3187	0	375.6	212	549
1	C20	25.8566	17.3187	0	370	195	565
1	C20	25.8566	17.3187	0	377.2	198	537
1	C20	25.8566	17.3187	0	377.3	206	562
1	C20	25.8566	17.3187	0	391.6	202	548
1	C20	25.8566	17.3187	0	369.1	205	573
1	C20	25.8566	17.3187	0	377.2	197	556
1	C20	25.8566	17.3187	0	376.2	201	537
1	C20	25.8566	17.3187	0	372	200	531
1	C20	25.8566	17.3187	0	356	205	508
1	C20	25.8566	17.3187	0	383.7	215	552
1	C20	25.8566	17.3187	0	372.5	201	543
1	C20	25.8566	17.3187	0	384.3	222	629
1	C20	25.8566	17.3187	0	383.1	203	594
1	C20	25.8566	17.3187	0	378.4	208	567
1	C20	25.8566	17.3187	0	380.6	200	594
1	C20	25.8566	17.3187	0	376.7	212	558
1	C20	25.8566	17.3187	0	380.9	205	554
1	C20	25.8566	17.3187	0	375.4	203	549
1	C20	25.8566	17.3187	0	417.7	200	715
1	C20	25.8566	17.3187	0	387.7	202	519
1	C20	25.8566	17.3187	0	391.3	203	597
1	C20	25.8566	17.3187	0	387.3	226	556
1	C20	25.8566	17.3187	0	379.9	199	560
1	C20	25.8566	17.3187	0	385.9	202	576
???
Region Name	Stage Label	Area	Perimeter	Thresholded Area	Average	Minimum	Maximum
1	C21	20.6853	15.1698	0	527.125	311	643
1	C21	20.6853	15.1698	0	512.5	332	654
1	C21	20.6853	15.1698	0	516	324	648
1	C21	20.6853	15.1698	0	536.375	348	640
1	C21	20.6853	15.1698	0	533.625	344	634
1	C21	20.6853	15.1698	0	533.25	336	639
1	C21	20.6853	15.1698	0	534.375	318	635
1	C21	20.6853	15.1698	0	552.5	354	637
1	C21	20.6853	15.1698	0	529.625	344	643
1	C21	20.6853	15.1698	0	503.625	320	621
1	C21	20.6853	15.1698	0	538.625	354	649
1	C21	20.6853	15.1698	0	534.875	348	639
1	C21	20.6853	15.1698	0	501.875	317	620
1	C21	20.6853	15.1698	0	519.25	327	633
1	C21	20.6853	15.1698	0	553.875	349	663
1	C21	20.6853	15.1698	0	541.5	334	650
1	C21	20.6853	15.1698	0	526.25	330	647
1	C21	20.6853	15.1698	0	530	342	622
1	C21	20.6853	15.1698	0	548.5	346	638
1	C21	20.6853	15.1698	0	534.5	329	654
1	C21	20.6853	15.1698	0	498.5	318	656
1	C21	20.6853	15.1698	0	539.875	352	635
1	C21	20.6853	15.1698	0	535.75	340	656
1	C21	20.6853	15.1698	0	531.875	322	680
1	C21	20.6853	15.1698	0	526.75	335	648
1	C21	20.6853	15.1698	0	521.25	345	634
1	C21	20.6853	15.1698	0	544.5	347	648
1	C21	20.6853	15.1698	0	522.25	319	667
1	C21	20.6853	15.1698	0	528.25	323	627
1	C21	20.6853	15.1698	0	530	328	614
1	C21	20.6853	15.1698	0	540.25	328	652
1	C21	20.6853	15.1698	0	527.125	311	643
???
Region Name	Stage Label	Area	Perimeter	Thresholded Area	Average	Minimum	Maximum
1	C22	23.271	20.4665	0	541	427	621
1	C22	23.271	20.4665	0	534.889	419	639
1	C22	23.271	20.4665	0	545.556	428	652
1	C22	23.271	20.4665	0	537.444	406	658
1	C22	23.271	20.4665	0	541.556	386	643
1	C22	23.271	20.4665	0	553.333	418	635
1	C22	23.271	20.4665	0	545.111	420	647
1	C22	23.271	20.4665	0	535.889	405	639
1	C22	23.271	20.4665	0	552	413	641
1	C22	23.271	20.4665	0	551.556	438	636
1	C22	23.271	20.4665	0	549.444	428	643
1	C22	23.271	20.4665	0	552.444	401	637
1	C22	23.271	20.4665	0	550.222	422	663
1	C22	23.271	20.4665	0	541.556	415	646
1	C22	23.271	20.4665	0	552.444	400	652
1	C22	23.271	20.4665	0	543.667	424	639
1	C22	23.271	20.4665	0	545.333	443	653
1	C22	23.271	20.4665	0	557.556	419	654
1	C22	23.271	20.4665	0	545.778	404	660
1	C22	23.271	20.4665	0	558.222	438	708
1	C22	23.271	20.4665	0	548.556	427	640
1	C22	23.271	20.4665	0	551	386	657
1	C22	23.271	20.4665	0	539.667	433	636
1	C22	23.271	20.4665	0	558.333	421	661
1	C22	23.271	20.4665	0	554.889	416	635
1	C22	23.271	20.4665	0	554	400	657
1	C22	23.271	20.4665	0	560.111	425	707
1	C22	23.271	20.4665	0	554.333	423	672
1	C22	23.271	20.4665	0	552	394	663
1	C22	23.271	20.4665	0	560	419	645
1	C22	23.271	20.4665	0	557.333	423	681
1	C22	23.271	20.4665	0	541	427	621
???
Region Name	Stage Label	Area	Perimeter	Thresholded Area	Average	Minimum	Maximum
1	C23	23.271	19.3629	0	625.333	479	824
1	C23	23.271	19.3629	0	625.222	480	839
1	C23	23.271	19.3629	0	617.667	433	821
1	C23	23.271	19.3629	0	611.556	435	891
1	C23	23.271	19.3629	0	633.111	485	890
1	C23	23.271	19.3629	0	631.444	471	846
1	C23	23.271	19.3629	0	629.333	471	882
1	C23	23.271	19.3629	0	629.333	464	865
1	C23	23.271	19.3629	0	608.222	451	776
1	C23	23.271	19.3629	0	625.778	429	827
1	C23	23.271	19.3629	0	630.667	480	866
1	C23	23.271	19.3629	0	633.222	455	881
1	C23	23.271	19.3629	0	628.778	464	856
1	C23	23.271	19.3629	0	621.556	457	853
1	C23	23.271	19.3629	0	632.444	472	887
1	C23	23.271	19.3629	0	632.778	461	890
1	C23	23.271	19.3629	0	610.889	452	839
1	C23	23.271	19.3629	0	622.778	462	853
1	C23	23.271	19.3629	0	630.222	471	855
1	C23	23.271	19.3629	0	624.889	463	829
1	C23	23.271	19.3629	0	624.111	472	823
1	C23	23.271	19.3629	0	620.444	450	883
1	C23	23.271	19.3629	0	622.778	478	835
1	C23	23.271	19.3629	0	619.222	451	834
[truncated: 4,293 more rows]

## Sheet: HEART RATE
Column	Row	# Peaks	Heart Rate	Treatment (µM)
1	A	0		0
1	B	0		0
1	C	8	172.043	0
1	D	0		0
1	E	8	172.043	0
1	F	0		0
1	G	8	172.043	0
1	H	0		0
1	I	8	172.043	0
1	J	8	172.043	0
1	K	0		0
1	L	8	172.043	0
1	M	0		0
1	N	8	172.043	0
1	O	8	172.043	0
1	P	0		0
2	A	8	172.043	0
2	B	8	172.043	0
2	C	7	150.538	0
2	D	8	172.043	0
2	E	8	172.043	0
2	F	8	172.043	0
2	G	7	150.538	0
2	H	7	150.538	0
2	I	7	150.538	0
2	J	7	150.538	0
2	K	8	172.043	0
2	L	9	193.548	0
2	M	7	150.538	0
2	N	7	150.538	0
2	O	7	150.538	0
2	P	0		0
3	A	7	150.538	0.05
3	B	7	150.538	0.05
3	C	7	150.538	0.05
3	D	7	150.538	0.05
3	E	6	129.032	0.05
3	F	7	150.538	0.05
3	G	7	150.538	0.05
3	H	7	150.538	0.05
3	I	7	150.538	0.05
3	J	0		0.05
3	K	7	150.538	0.05
3	L	8	172.043	0.05
3	M	7	150.538	0.05
3	N	9	193.548	0.05
3	O	7	150.538	0.05
3	P	7	150.538	0.05
4	A	0		0.05
4	B	7	150.538	0.05
4	C	7	150.538	0.05
4	D	8	172.043	0.05
4	E	8	172.043	0.05
4	F	7	150.538	0.05
4	G	6	129.032	0.05
4	H	7	150.538	0.05
4	I	7	150.538	0.05
4	J	7	150.538	0.05
4	K	0		0.05
4	L	8	172.043	0.05
4	M	8	172.043	0.05
4	N	7	150.538	0.05
4	O	9	193.548	0.05
4	P	8	172.043	0.05
5	A	0		0.098
5	B	7	150.538	0.098
5	C	0		0.098
5	D	0		0.098
5	E	7	150.538	0.098
5	F	7	150.538	0.098
5	G	7	150.538	0.098
5	H	7	150.538	0.098
5	I	7	150.538	0.098
5	J	8	172.043	0.098
5	K	7	150.538	0.098
5	L	6	129.032	0.098
5	M	8	172.043	0.098
5	N	8	172.043	0.098
5	O	7	150.538	0.098
5	P	7	150.538	0.098
6	A	7	150.538	0.098
6	B	8	172.043	0.098
6	C	0		0.098
6	D	7	150.538	0.098
6	E	7	150.538	0.098
6	F	0		0.098
6	G	8	172.043	0.098
6	H	7	150.538	0.098
6	I	8	172.043	0.098
6	J	8	172.043	0.098
6	K	7	150.538	0.098
6	L	0		0.098
6	M	0		0.098
6	N	8	172.043	0.098
6	O	8	172.043	0.098
6	P	8	172.043	0.098
7	A	7	150.538	0.195
7	B	7	150.538	0.195
7	C	7	150.538	0.195
7	D	8	172.043	0.195
7	E	0		0.195
7	F	8	172.043	0.195
7	G	7	150.538	0.195
7	H	7	150.538	0.195
7	I	8	172.043	0.195
7	J	6	129.032	0.195
7	K	7	150.538	0.195
7	L	7	150.538	0.195
7	M	7	150.538	0.195
7	N	9	193.548	0.195
7	O	0		0.195
7	P	8	172.043	0.195
8	A	7	150.538	0.195
8	B	8	172.043	0.195
8	C	7	150.538	0.195
8	D	0		0.195
8	E	0		0.195
8	F	8	172.043	0.195
8	G	7	150.538	0.195
8	H	0		0.195
8	I	7	150.538	0.195
8	J	8	172.043	0.195
8	K	7	150.538	0.195
8	L	8	172.043	0.195
8	M	7	150.538	0.195
8	N	7	150.538	0.195
8	O	0		0.195
8	P	7	150.538	0.195
9	A	7	150.538	0.39
9	B	0		0.39
9	C	8	172.043	0.39
9	D	7	150.538	0.39
9	E	7	150.538	0.39
9	F	0		0.39
9	G	7	150.538	0.39
9	H	7	150.538	0.39
9	I	8	172.043	0.39
9	J	7	150.538	0.39
9	K	7	150.538	0.39
9	L	7	150.538	0.39
9	M	8	172.043	0.39
9	N	0		0.39
9	O	8	172.043	0.39
9	P	8	172.043	0.39
10	A	0		0.39
10	B	6	129.032	0.39
10	C	8	172.043	0.39
10	D	0		0.39
10	E	7	150.538	0.39
10	F	7	150.538	0.39
10	G	7	150.538	0.39
10	H	7	150.538	0.39
10	I	7	150.538	0.39
10	J	7	150.538	0.39
10	K	0		0.39
10	L	7	150.538	0.39
10	M	8	172.043	0.39
10	N	8	172.043	0.39
10	O	8	172.043	0.39
10	P	0		0.39
11	A	8	172.043	0.78
11	B	8	172.043	0.78
11	C	7	150.538	0.78
11	D	0		0.78
11	E	0		0.78
11	F	7	150.538	0.78
11	G	7	150.538	0.78
11	H	0		0.78
11	I	0		0.78
11	J	7	150.538	0.78
11	K	7	150.538	0.78
11	L	7	150.538	0.78
11	M	0		0.78
11	N	8	172.043	0.78
11	O	7	150.538	0.78
11	P	8	172.043	0.78
12	A	0		0.78
12	B	8	172.043	0.78
12	C	7	150.538	0.78
12	D	8	172.043	0.78
12	E	0		0.78
12	F	8	172.043	0.78
12	G	7	150.538	0.78
12	H	7	150.538	0.78
12	I	8	172.043	0.78
12	J	8	172.043	0.78
12	K	0		0.78
12	L	7	150.538	0.78
12	M	8	172.043	0.78
12	N	7	150.538	0.78
12	O	8	172.043	0.78
12	P	8	172.043	0.78
13	A	0		1.56
13	B	8	172.043	1.56
13	C	8	172.043	1.56
13	D	8	172.043	1.56
13	E	7	150.538	1.56
13	F	0		1.56
13	G	7	150.538	1.56
13	H	7	150.538	1.56
13	I	8	172.043	1.56
13	J	7	150.538	1.56
13	K	8	172.043	1.56
13	L	8	172.043	1.56
13	M	7	150.538	1.56
13	N	8	172.043	1.56
13	O	8	172.043	1.56
13	P	0		1.56
14	A	9	193.548	1.56
14	B	7	150.538	1.56
14	C	8	172.043	1.56
14	D	8	172.043	1.56
14	E	7	150.538	1.56
14	F	7	150.538	1.56
14	G	8	172.043	1.56
14	H	7	150.538	1.56
14	I	0		1.56
14	J	8	172.043	1.56
14	K	7	150.538	1.56
14	L	7	150.538	1.56
14	M	0		1.56
14	N	8	172.043	1.56
14	O	7	150.538	1.56
14	P	0		1.56
15	A	0		3.125
15	B	0		3.125
15	C	7	150.538	3.125
15	D	7	150.538	3.125
15	E	7	150.538	3.125
15	F	8	172.043	3.125
15	G	8	172.043	3.125
15	H	7	150.538	3.125
15	I	7	150.538	3.125
15	J	9	193.548	3.125
15	K	7	150.538	3.125
15	L	7	150.538	3.125
15	M	0		3.125
15	N	0		3.125
15	O	8	172.043	3.125
15	P	8	172.043	3.125
16	A	8	172.043	3.125
16	B	0		3.125
16	C	7	150.538	3.125
16	D	8	172.043	3.125
16	E	8	172.043	3.125
16	F	8	172.043	3.125
16	G	7	150.538	3.125
16	H	0		3.125
16	I	7	150.538	3.125
16	J	8	172.043	3.125
16	K	0		3.125
16	L	0		3.125
16	M	7	150.538	3.125
16	N	8	172.043	3.125
16	O	8	172.043	3.125
16	P	7	150.538	3.125
17	A	7	150.538	6.25
17	B	8	172.043	6.25
17	C	8	172.043	6.25
17	D	6	129.032	6.25
17	E	0		6.25
17	F	7	150.538	6.25
17	G	8	172.043	6.25
17	H	0		6.25
17	I	7	150.538	6.25
17	J	8	172.043	6.25
17	K	7	150.538	6.25
17	L	7	150.538	6.25
17	M	12	258.065	6.25
17	N	8	172.043	6.25
17	O	8	172.043	6.25
17	P	8	172.043	6.25
18	A	8	172.043	6.25
18	B	0		6.25
18	C	8	172.043	6.25
18	D	7	150.538	6.25
18	E	7	150.538	6.25
18	F	8	172.043	6.25
18	G	7	150.538	6.25
18	H	7	150.538	6.25
18	I	7	150.538	6.25
18	J	0		6.25
18	K	9	193.548	6.25
18	L	9	193.548	6.25
18	M	0		6.25
18	N	7	150.538	6.25
18	O	8	172.043	6.25
18	P	9	193.548	6.25
19	A	8	172.043	12.5
19	B	8	172.043	12.5
19	C	8	172.043	12.5
19	D	0		12.5
19	E	7	150.538	12.5
19	F	0		12.5
19	G	7	150.538	12.5
19	H	0		12.5
19	I	8	172.043	12.5
19	J	8	172.043	12.5
19	K	0		12.5
19	L	7	150.538	12.5
19	M	8	172.043	12.5
19	N	8	172.043	12.5
19	O	0		12.5
19	P	9	193.548	12.5
20	A	0		12.5
20	B	7	150.538	12.5
20	C	7	150.538	12.5
20	D	8	172.043	12.5
20	E	0		12.5
20	F	8	172.043	12.5
20	G	8	172.043	12.5
20	H	7	150.538	12.5
20	I	8	172.043	12.5
20	J	8	172.043	12.5
20	K	8	172.043	12.5
20	L	7	150.538	12.5
20	M	8	172.043	12.5
20	N	8	172.043	12.5
20	O	12	258.065	12.5
20	P	8	172.043	12.5
21	A	0		25
21	B	7	150.538	25
21	C	0		25
21	D	8	172.043	25
21	E	7	150.538	25
21	F	7	150.538	25
21	G	0		25
21	H	0		25
21	I	0		25
21	J	8	172.043	25
21	K	7	150.538	25
21	L	9	193.548	25
21	M	8	172.043	25
21	N	8	172.043	25
21	O	8	172.043	25
21	P	9	193.548	25
22	A	0		25
22	B	8	172.043	25
22	C	8	172.043	25
22	D	8	172.043	25
22	E	8	172.043	25
22	F	7	150.538	25
22	G	9	193.548	25
22	H	9	193.548	25
22	I	0		25
22	J	7	150.538	25
22	K	8	172.043	25
22	L	9	193.548	25
22	M	7	150.538	25
22	N	7	150.538	25
22	O	8	172.043	25
22	P	8	172.043	25
23	A	9	193.548	50
23	B	8	172.043	50
23	C	8	172.043	50
23	D	13	279.57	50
23	E	8	172.043	50
23	F	0		50
23	G	7	150.538	50
23	H	8	172.043	50
23	I	9	193.548	50
23	J	7	150.538	50
23	K	8	172.043	50
23	L	0		50
23	M	7	150.538	50
23	N	8	172.043	50
23	O	0		50
23	P	8	172.043	50
24	A	8	172.043	50
24	B	0		50
24	C	7	150.538	50
24	D	0		50
24	E	8	172.043	50
24	F	7	150.538	50
24	G	7	150.538	50
24	H	8	172.043	50
24	I	0		50
24	J	9	193.548	50
24	K	9	193.548	50
24	L	8	172.043	50
24	M	5	107.527	50
24	N	9	193.548	50
24	O	0		50
24	P	0		50

## Sheet: Unsuccessful wells
	1	2	3	4	5	6	7	8	9	10	11	12	13	14	15	16	17	18	19	20	21	22	23	24
A	W.O			N.E	W.O					W.O		W.O	W.O		W.O					W.O	Dead	W.O
B	W.O								W.O						W.O	Malf.		Dead			N.E			W.O
C					W.O	W.O
D	N.E				W.O			W.O		U.H	W.O								W.O					W.O
E							W.O	N.E			W.O	W.O					Dead			N.E
F	W.O					W.O			W.O				W.O						U.H				W.O
G																					Dead
H	W.O							N.E			W.O					Malf.	W.O		W.O		W.O
I											Dead			W.O							Malf.	W.O		W.O
J			W.O															W.O
K	Dead			W.O						W.O		Dead				W.O			W.O
L						W.O										W.O							N.E
M	Dead					W.O					W.O			N.E	W.O			W.O
N									N.E						Malf.
O							N.E	W.O											W.O				N.E	Dead
P	W.O	N.E								W.O			W.O	W.O										W.O
