# Supplementary material for: High-Content Screening in Zebrafish Embryos Identifies Butafenacil as a Potent Inducer of Anemia
Source: PLoS One. 2014 Aug 4;9(8):e104190. doi: 10.1371/journal.pone.0104190 (PMC4121296; doi:10.1371/journal.pone.0104190)
Supplement: Dataset S1 — Microsoft Excel spreadsheets containing raw data for all chemical screening assays. (ZIP) [file pone.0104190.s036.zip › Dataset S1/31- Sulfentrazone/Sulfentrazone_ISV.xlsx]

## Sheet: Description
ToxCast Screen - ISV
Chemical	Sulfentrazone
Data was collected using the Intersegmental Vessel Journal in MetaXpress
Imaged 74 hpf fli1 larvae using ImageXpress
Incubated larvae in 100 mg/l MS-222 for 30 min
Centrifuged plate for 2 min at 200 rpm
Imaging parameters:
*1 frame
*FITC
*2X magnification; 1 site/well
Had the doors off of the imager and the fan on to stablize temperature
Test Initation Date: 11/8/13
Imaging Date: 11/11/13
Start Imaging Temperature: 26°C
End Imaging Temperature: 26°C
Total Imaging Duration: 0:09
W.O. = Wrong Orientation
U.H. = Unhatched
N.A. = Not Analyzed (Did not meet analysis criteria)
Malf. = Malformed

## Sheet: ISV
Time point	1
Measurement	Thresholded Area (Show Region Statistics)
	1	2	3	4	5	6	7	8	9	10	11	12	13	14	15	16	17	18	19	20	21	22	23	24
A		278604	187214			235794	261775	133543	165065					120911		192577	157515	243926	168335					274219
B		290100	278510		179394	263098					170542	294161	295005	268492					326318		233211		296379
C	272897	248842		301524						99751.2	273824	232555	174687	196795	260317	120328	100459	152225		194660		233992	238470	253632
D		182987	160743	138500			262525					281311	125368	209426		125244	207281			219423		121849	135220
E			291943		294182				236637	139625	106562			275979	296588	306887		198367	277094					228962
F		286216	220694	295869			281644	113081		164013	96012.7			248050	242677	188350		171969		270689	151819	207989		227546
G	258860	187308	364067	298535		301565	206927		92742.9	211228	187339	243854	170563	232149	163742	291933		283435	219621	297390		231732	241594	171219
H		304721	289319	112987	261911	218257			227890	232909	286164	295057	216914	101428	233794			150215		256662			205042	93607.2
I	195014	278083		291412	233117			270585	244864	301503		239376	165148		256912	224880		345927	161472	266482
J	94721.5	152808		275355	198857	267763		195493	172667	218028	258183	286768				94700.6			81215.1	292152	131950	155224	300597	114559
K		190640	155963		147383	94304.9	173521		171730		309834		295859	273761				179706		230597	244208	262473	137521	325683
L		279260	143550	264400	138906		257235	259078	294859	310177		257579	90066.6	256871	230149		256693	291256	222235	238688		269231
M			167575	244708	259339		254153	293193	219413	276292			320456				122286		118246	263025	229983			246613
N	147497		259234	132158	269804	266045	101761	153037			229785	218111	164159	248227			225974	274980	182299	206136			132002	291069
O	159327		200117	276792						279791	148809		181268	230826		137875	223922			174468	252132	197076
P			271033	142186				174687	213894		219788	191776			238813	216310	136042	273397	300003	216758	235575	217372	87765.2

## Sheet: Normalized ISV
Row	Treatment (µM)	ISV Area	Body Length (µm)	Normalized ISV
A	0
B	0
C	0	272897	3097.68	88.0971
D	0
E	0
F	0
G	0	258860	2865.23	90.345
H	0
I	0	195014	3168.04	61.5567
J	0	94721.5	2917.22	32.4698
K	0
L	0
M	0
N	0	147497	3074.19	47.9792
O	0	159327	2380.96	66.9172
P	0
A	0	278604	3080.38	90.4445
B	0	290100	3052.54	95.0357
C	0	248842	2618.08	95.0473
D	0	182987	2963.68	61.743
E	0
F	0	286216	2861.34	100.028
G	0	187308	3075.39	60.9055
H	0	304721	3011.96	101.17
I	0	278083	3004.45	92.557
J	0	152808	3094.38	49.3825
K	0	190640	3109.15	61.316
L	0	279260	3056.42	91.3681
M	0
N	0
O	0
P	0
A	0.05	187214	3050.4	61.3737
B	0.05	278510	3014.82	92.3803
C	0.05
D	0.05	160743	2936.75	54.7351
E	0.05	291943	2649.66	110.181
F	0.05	220694	3089.76	71.4274
G	0.05	364067	3183.73	114.353
H	0.05	289319	2897.11	99.8648
I	0.05
J	0.05
K	0.05	155963	2999.08	52.0038
L	0.05	143550	3102.65	46.267
M	0.05	167575	2931.65	57.1606
N	0.05	259234	2966.89	87.3758
O	0.05	200117	3113.54	64.2731
P	0.05	271033	3077.38	88.0725
A	0.05
B	0.05
C	0.05	301524	2929.73	102.919
D	0.05	138500	3027.17	45.7522
E	0.05
F	0.05	295869	3201.78	92.4078
G	0.05	298535	3185.73	93.7101
H	0.05	112987	3156.8	35.7915
I	0.05	291412	2870.04	101.536
J	0.05	275355	3092.22	89.0475
K	0.05
L	0.05	264400	2994.94	88.2821
M	0.05	244708	2648.08	92.4096
N	0.05	132158	3016	43.819
O	0.05	276792	2865.07	96.609
P	0.05	142186	3019.11	47.0954
A	0.098
B	0.098	179394	3023.66	59.3301
C	0.098
D	0.098
E	0.098	294182	2984.46	98.5712
F	0.098
G	0.098
H	0.098	261911	3152.11	83.0905
I	0.098	233117	3031.39	76.9012
J	0.098	198857	3081.71	64.5281
K	0.098	147383	3052.98	48.275
L	0.098	138906	3163.46	43.9095
M	0.098	259339	2911.15	89.0845
N	0.098	269804	3156.2	85.4838
O	0.098
P	0.098
A	0.098	235794	3039.58	77.5745
B	0.098	263098	2809.94	93.631
C	0.098
D	0.098
E	0.098
F	0.098
G	0.098	301565	2430.15	124.094
H	0.098	218257	3094.63	70.5276
I	0.098
J	0.098	267763	2756.31	97.1454
K	0.098	94304.9	2931.71	32.1672
L	0.098
M	0.098
N	0.098	266045	3144.27	84.6126
O	0.098
P	0.098
A	0.195	261775	3025.75	86.5158		0
B	0.195
C	0.195
D	0.195	262525	2991.7	87.7513		0
E	0.195
F	0.195	281644	3168.92	88.877		0
G	0.195	206927	2731.85	75.7462		0
H	0.195
I	0.195
J	0.195
K	0.195	173521	3169.24	54.7516		0
L	0.195	257235	2735.58	94.0329		0
M	0.195	254153	3010.8	84.4137		0
N	0.195	101761	3168.42	32.1172		0
O	0.195
P	0.195
A	0.195	133543	2869.47	46.5392		0
B	0.195
C	0.195
D	0.195
E	0.195
F	0.195	113081	2866.74	39.4457		0
G	0.195
H	0.195
I	0.195	270585	2904.24	93.1691		0
J	0.195	195493	3162.99	61.8064		0
K	0.195
L	0.195	259078	3012.06	86.0135		0
M	0.195	293193	2997.58	97.81		0
N	0.195	153037	2864.1	53.4329		0
O	0.195
P	0.195	174687	3109.01	56.1873		0
A	0.39	165065	3091.02	53.4014
B	0.39
C	0.39
D	0.39
E	0.39	236637	3130.51	75.5907
F	0.39
G	0.39	92742.9	3188.55	29.0862
H	0.39	227890	2878.98	79.1563
I	0.39	244864	2877.2	85.1047
J	0.39	172667	2863.14	60.3067
K	0.39	171730	2838.08	60.509
L	0.39	294859	2875.86	102.529
M	0.39	219413	2888.34	75.965
N	0.39
O	0.39
P	0.39	213894	3119.17	68.5739
A	0.39
B	0.39
C	0.39	99751.2	3058.96	32.6095
D	0.39
E	0.39	139625	3047.42	45.8174
F	0.39	164013	2852.33	57.5014
G	0.39	211228	3071.37	68.7731
H	0.39	232909	3114.7	74.7773
I	0.39	301503	2897.65	104.051
J	0.39	218028	2959.54	73.6696
K	0.39
L	0.39	310177	2957.68	104.872
M	0.39	276292	2737.29	100.936
N	0.39
O	0.39	279791	2974.59	94.0602
P	0.39
A	0.78
B	0.78	170542	3089.63	55.1983
C	0.78	273824	3048.05	89.8358
D	0.78
E	0.78	106562	2888.68	36.8893
F	0.78	96012.7	2168.43	44.2775
G	0.78	187339	3041.34	61.5977
H	0.78	286164	2904.8	98.5142
I	0.78
J	0.78	258183	2687.7	96.061
K	0.78	309834	3099.22	99.9715
L	0.78
M	0.78
N	0.78	229785	3071.98	74.8002
O	0.78	148809	3162.57	47.0533
P	0.78	219788	2999.56	73.2735
A	0.78
B	0.78	294161	2941.94	99.989
C	0.78	232555	2849.19	81.6213
D	0.78	281311	2759.39	101.947
E	0.78
F	0.78
G	0.78	243854	2540.32	95.9932
H	0.78	295057	2989.05	98.7125
I	0.78	239376	2937.81	81.4812
J	0.78	286768	2828.98	101.368
K	0.78
L	0.78	257579	3045.18	84.5856
M	0.78
N	0.78	218111	3054.11	71.4156
O	0.78
P	0.78	191776	3112.62	61.6122
A	1.56
B	1.56	295005	2962.7	99.5731
C	1.56	174687	2632.61	66.3551
D	1.56	125368	3025.88	41.4321
E	1.56
F	1.56
G	1.56	170563	3260.8	52.3072
H	1.56	216914	2835.93	76.4877
I	1.56	165148	2771.1	59.5966
J	1.56
K	1.56	295859	3031.06	97.609
L	1.56	90066.6	2974.14	30.2832
M	1.56	320456	3085.13	103.871
N	1.56	164159	2858.39	57.4306
O	1.56	181268	2883.9	62.8553
P	1.56
A	1.56	120911	3005.01	40.2366
B	1.56	268492	2771.35	96.8812
C	1.56	196795	3038.87	64.7592
D	1.56	209426	3068.5	68.2504
E	1.56	275979	2876.61	95.9391
F	1.56	248050	2823.32	87.8577
G	1.56	232149	2910.94	79.7504
H	1.56	101428	2891.26	35.0809
I	1.56
J	1.56
K	1.56	273761	2758.08	99.2581
L	1.56	256871	2853.35	90.0242
M	1.56
N	1.56	248227	3144.01	78.9524
O	1.56	230826	2909.67	79.3309
P	1.56
A	3.125
B	3.125
C	3.125	260317	2941.19	88.5077
D	3.125
E	3.125	296588	3250.19	91.2524
F	3.125	242677	2955.34	82.1147
G	3.125	163742	2717.98	60.2441
H	3.125	233794	2917.76	80.128
I	3.125	256912	2758.66	93.1293
J	3.125
K	3.125
L	3.125	230149	3134.71	73.4197
M	3.125
N	3.125
O	3.125
P	3.125	238813	3039.31	78.5748
A	3.125	192577	2947.11	65.3444
B	3.125
C	3.125	120328	2865.58	41.9909
D	3.125	125244	3021.31	41.4534
E	3.125	306887	3078.64	99.6825
F	3.125	188350	2737.22	68.8105
G	3.125	291933	3109.64	93.8801
H	3.125
I	3.125	224880	3111.83	72.2661
J	3.125	94700.6	3103.79	30.5113
K	3.125
L	3.125
M	3.125
N	3.125
O	3.125	137875	2972.56	46.3826
P	3.125	216310	2806.91	77.0632
A	6.25	157515	3127.82	50.3594
B	6.25
C	6.25	100459	3087.01	32.5426
D	6.25	207281	2988.87	69.3511
E	6.25
F	6.25
G	6.25
H	6.25
I	6.25
J	6.25
K	6.25
L	6.25	256693	2885.05	88.9737
M	6.25	122286	3103.19	39.4065
N	6.25	225974	2894.11	78.0806
O	6.25	223922	2809.56	79.7
P	6.25	136042	3070.36	44.3083
A	6.25	243926	3047.87	80.0318
B	6.25
C	6.25	152225	3067.26	49.629
D	6.25
E	6.25	198367	3160.63	62.7619
F	6.25	171969	2913.61	59.0226
G	6.25	283435	3183.55	89.0314
H	6.25	150215	3048.75	49.271
I	6.25	345927	3119.54	110.891
J	6.25
K	6.25	179706	3066.8	58.5974
L	6.25	291256	3034.59	95.9785
M	6.25
N	6.25	274980	2909.77	94.5021
O	6.25
P	6.25	273397	2976.03	91.8663
A	12.5	168335	3116.65	54.0115
B	12.5	326318	3059.26	106.666
C	12.5
D	12.5
E	12.5	277094	2866.59	96.6632
F	12.5
G	12.5	219621	2826.15	77.7104
H	12.5
I	12.5	161472	3101.96	52.0549
J	12.5	81215.1	2874.2	28.2566
K	12.5
L	12.5	222235	2993.47	74.2401
M	12.5	118246	3038.76	38.9125
N	12.5	182299	2983.85	61.0954
O	12.5
P	12.5	300003	3145.33	95.3806
A	12.5
B	12.5
C	12.5	194660	2917.1	66.7307
D	12.5	219423	2999.41	73.1555
E	12.5
F	12.5	270689	2966.67	91.2436
G	12.5	297390	2985.65	99.6063
H	12.5	256662	2929.18	87.6224
I	12.5	266482	2968.7	89.7638
J	12.5	292152	3062.34	95.4013
K	12.5	230597	3123	73.8384
L	12.5	238688	2988.44	79.8707
M	12.5	263025	3053.46	86.14
N	12.5	206136	3128.44	65.8909
O	12.5	174468	3147.76	55.4262
P	12.5	216758	3091.56	70.1127
A	25
B	25	233211	2909.6	80.1523
C	25
D	25
E	25
F	25	151819	3035.65	50.012
G	25
H	25
I	25
J	25	131950	2953.75	44.672
K	25	244208	2695.85	90.5865
L	25
M	25	229983	2886.35	79.6794
N	25
O	25	252132	2982.36	84.5411
P	25	235575	2994.78	78.6617
A	25
B	25
C	25	233992	2871.62	81.4843
D	25	121849	3113.65	39.1338
E	25
F	25	207989	3118.3	66.6997
G	25	231732	3006.39	77.0799
H	25
I	25
J	25	155224	2930.28	52.9725
K	25	262473	2873.85	91.3314
L	25	269231	3053.26	88.1783
M	25
N	25
O	25	197076	3053.95	64.5315
P	25	217372	3112.44	69.8398
A	50
B	50	296379	2972.6	99.7037
C	50	238470	3049.3	78.2048
D	50	135220	2863.77	47.2173
E	50
F	50
G	50	241594	2955.46	81.745
H	50	205042	2959.4	69.2852
I	50
J	50	300597	3061.36	98.1905
K	50	137521	2897.88	47.4557
L	50
M	50
N	50	132002	2360.46	55.9222
O	50
P	50	87765.2	2932.26	29.9309
A	50	274219	3130.91	87.5847
B	50
C	50	253632	2998.39	84.5895
D	50
E	50	228962	2864.81	79.9222
F	50	227546	2932.49	77.5948
G	50	171219	3105.76	55.1295
H	50	93607.2	2864.1	32.683
I	50
J	50	114559	3130.01	36.6003
K	50	325683	3180.53	102.399
L	50
M	50	246613	2708.3	91.0583
N	50	291069	3010.16	96.6953
O	50
P	50

## Sheet: Unsuccessful wells
	1	2	3	4	5	6	7	8	9	10	11	12	13	14	15	16	17	18	19	20	21	22	23	24
A	W.O			N.E	W.O					W.O	N.A	W.O	W.O		W.O					W.O	Dead	W.O	W.O*
B	W.O			W.O			N.A	W.O	W.O	W.O					W.O	Malf.	Malf.	Dead		Malf.		W.O		W.O
C			W.O		W.O	W.O	W.O*	W.O	W.O										W.O		N.E
D	N.E				W.O	N.A		W.O	W.O	U.H	W.O				W.O			Malf.	W.O		W.O			W.O
E	W.O	N.A		N.A		W.O*	W.O	N.E				W.O	N.A				Dead			N.E	W.O	W.O	W.O
F	W.O				W.O*	W.O			W.O			Malf.	W.O				W.O		Dead				W.O
G					W.O*			W.O									W.O				Dead
H	W.O						W.O	N.E								Malf.	W.O		W.O		W.O	W.O
I			Malf.			Malf.	W.O				Dead			W.O			W.O				Malf.	W.O	W.O	W.O
J			W.O				W.O						W.O	W.O			W.O	W.O
K	Dead			W.O				N.A		W.O		Dead			W.O	W.O	Malf.		W.O
L	W.O					W.O					Malf.					W.O					W.O*		N.E	W.O
M	Dead	Malf.				W.O					W.O	W.O*		N.E	W.O	W.O		W.O				W.O*	W.O
N		N.A							N.E	W.O					Malf.	W.O					W.O	W.O
O		W.O			W.O	N.A	N.E	W.O	W.O			N.A			W.O			W.O	W.O				N.E	Dead
P	W.O	N.E			W.O*	W.O*	W.O			W.O			W.O	W.O										W.O
			* = Not enough eGFP to get a correct measurement
			N.A = well fluoresced, can't get a correct measurement
