# Supplementary material for: High-Content Screening in Zebrafish Embryos Identifies Butafenacil as a Potent Inducer of Anemia
Source: PLoS One. 2014 Aug 4;9(8):e104190. doi: 10.1371/journal.pone.0104190 (PMC4121296; doi:10.1371/journal.pone.0104190)
Supplement: Dataset S1 — Microsoft Excel spreadsheets containing raw data for all chemical screening assays. (ZIP) [file pone.0104190.s036.zip › Dataset S1/31- Sulfentrazone/Sulfentrazone_Pericardial_Area.xlsx]

## Sheet: Description
ToxCast Screen- Pericardial Area
Chemical	Sulfentrazone
Data was collected using the Pericardial Area Journal in MetaXpress
Imaged 74 hpf fli1 larvae using ImageXpress
Incubated larvae in 100 mg/l MS-222 for 30 min
Centrifuged plate for 2 min at 200 rpm
Imaging parameters:
2X
Transmitted light
1 frame
Had the doors off of the imager and the fan on to stablize temperature
Test Initation Date: 11/8/13
Imaging Date: 11/11/13
Start Imaging Temperature: 26°C
End Imaging Temperature: 26°C
Total Imaging Duration: 0:08
W.O. = Wrong Orientation
N.A. = Not Analyzed (did not meet analysis criteria)

## Sheet: Area
Time point	1
Measurement	Area (Show Region Statistics)
	1	2	3	4	5	6	7	8	9	10	11	12	13	14	15	16	17	18	19	20	21	22	23	24
A		12267.1	11486.1	10507.3		16474.2	17682.2	16880.3	14599.8		11850.6			13475.1		21545.6	23992.8	17432.2	17463.5				18098.7	17994.6
B		19556.6	22711.9		12923.2	23180.5	23013.9	16797		15932.7	11975.6	23305.5	20983.3	19348.3			29157.9		17828	12746.2	20473		23659.5
C	17161.5	16932.4	18057.1	22118.3			9705.41		14193.6	12204.7	14672.7	19494.1	18577.7	16797	18536.1	16890.7	24909.2	18098.7		15620.3	17328.1	20587.5	19473.3	26533.7
D	8716.12	12860.7	12350.4	15828.6		12350.4	14245.7		16911.6		11517.4	17546.8	28553.9	19806.5	11892.2	16849.1	14474.8	16692.9		21701.8	22868.1	22118.3	12163
E		24055.3	43445.2	17828	18484	12996.1		16797	23451.3	13829.2			16495	16859.5	18494.4	20046		13766.7	13454.3	16109.7	15162.1	13777.1		24273.9
F		16453.4	13829.2	13933.3	11559		15162.1	13506.3		15037.1	15453.7	16682.5		13454.3	13725	12621.2		15151.7		26596.2	18504.8	25304.9		26408.7
G	12756.6	11871.4	15162.1	22670.3	12808.6	14214.5	13777.1		11329.9	17432.2	13037.7	16453.4	16859.5	19869	15932.7	20452.2	23576.2	27106.4	19660.7	21576.8		21972.5	20650	16109.7
H		12652.4	14870.5	10621.8	18827.7	18515.3	14474.8	13527.2	20650	13537.6		15162.1	20431.3	13527.2	18119.5			16859.5		30792.8			18577.7	12902.4
I	9497.14	36843.1	17421.8	17265.6	15162.1	18973.4	14735.1	23097.2	12746.2			18765.2	23992.8		14412.3	24930		23492.9	17317.7	18317.4
J	10122	13298.1		22347.4	15068.4	18442.4	13037.7	23617.9	16901.2	13183.5	20139.8	11329.9			14412.3	12048.5	16890.7		15526.6	17015.7	20129.4	26096.3	18234.1	29199.5
K		12371.3	10663.5		12746.2	12069.3	11944.3	17234.4	12746.2		16953.2		33281.6	20889.5			28179	18098.7		24586.3	20900	24451	20827.1	28814.2
L		19598.3	23378.4	18619.4	12819.1		18098.7	14974.7	16682.5	13870.8	28054	11579.8	18911	13527.2	11434.1		34572.9	18077.9	14464.4	19535.8	15141.3	20056.5		20368.9
M		16901.2	15620.3	17484.3	16932.4		20452.2	16890.7	13777.1	17463.5		10319.8	20920.8				25127.8		14766.4	18577.7	29886.8	37832.4	27960.3	32157
N	15474.5	14703.9	17203.2	18577.7	17484.3	14224.9	13433.5	13391.8	20056.5	12860.7	17598.9	18952.6	21389.4	14412.3			18317.4	17869.6	14880.9	18098.7	22482.8	25200.7	16328.4	21826.8
O	14099.9	21795.5	22993.1	16453.4		25711	15089.2		12767	22326.6	16016	16911.6	11663.2	17682.2		13943.7	21753.9	14079.1		19296.3	15162.1	23701.2	20223.1
P		10996.7	18442.4	17807.1	19379.6	15266.2		21535.2	16318		11569.4	18296.6		13902.1	22732.7	25179.9	17682.2	15453.7	21753.9	19192.1	18182	23649.1	15932.7

## Sheet: SPSS Input
Row	Treatment (µM)	Pericardial Area
A	0
B	0
C	0	17161.5
D	0	8716.12
E	0
F	0
G	0	12756.6
H	0
I	0	9497.14
J	0	10122
K	0
L	0
M	0
N	0	15474.5
O	0	14099.9
P	0
A	0	12267.1
B	0	19556.6
C	0	16932.4
D	0	12860.7
E	0	24055.3
F	0	16453.4
G	0	11871.4
H	0	12652.4
I	0	36843.1
J	0	13298.1
K	0	12371.3
L	0	19598.3
M	0	16901.2
N	0	14703.9
O	0	21795.5
P	0	10996.7
A	0.05	11486.1
B	0.05	22711.9
C	0.05	18057.1
D	0.05	12350.4
E	0.05	43445.2
F	0.05	13829.2
G	0.05	15162.1
H	0.05	14870.5
I	0.05	17421.8
J	0.05
K	0.05	10663.5
L	0.05	23378.4
M	0.05	15620.3
N	0.05	17203.2
O	0.05	22993.1
P	0.05	18442.4
A	0.05	10507.3
B	0.05
C	0.05	22118.3
D	0.05	15828.6
E	0.05	17828
F	0.05	13933.3
G	0.05	22670.3
H	0.05	10621.8
I	0.05	17265.6
J	0.05	22347.4
K	0.05
L	0.05	18619.4
M	0.05	17484.3
N	0.05	18577.7
O	0.05	16453.4
P	0.05	17807.1
A	0.098
B	0.098	12923.2
C	0.098
D	0.098
E	0.098	18484
F	0.098	11559
G	0.098	12808.6
H	0.098	18827.7
I	0.098	15162.1
J	0.098	15068.4
K	0.098	12746.2
L	0.098	12819.1
M	0.098	16932.4
N	0.098	17484.3
O	0.098
P	0.098	19379.6
A	0.098	16474.2
B	0.098	23180.5
C	0.098
D	0.098	12350.4
E	0.098	12996.1
F	0.098
G	0.098	14214.5
H	0.098	18515.3
I	0.098	18973.4
J	0.098	18442.4
K	0.098	12069.3
L	0.098
M	0.098
N	0.098	14224.9
O	0.098	25711
P	0.098	15266.2
A	0.195	17682.2
B	0.195	23013.9
C	0.195	9705.41
D	0.195	14245.7
E	0.195
F	0.195	15162.1
G	0.195	13777.1
H	0.195	14474.8
I	0.195	14735.1
J	0.195	13037.7
K	0.195	11944.3
L	0.195	18098.7
M	0.195	20452.2
N	0.195	13433.5
O	0.195	15089.2
P	0.195
A	0.195	16880.3
B	0.195	16797
C	0.195
D	0.195
E	0.195	16797
F	0.195	13506.3
G	0.195
H	0.195	13527.2
I	0.195	23097.2
J	0.195	23617.9
K	0.195	17234.4
L	0.195	14974.7
M	0.195	16890.7
N	0.195	13391.8
O	0.195
P	0.195	21535.2
A	0.39	14599.8
B	0.39
C	0.39	14193.6
D	0.39	16911.6
E	0.39	23451.3
F	0.39
G	0.39	11329.9
H	0.39	20650
I	0.39	12746.2
J	0.39	16901.2
K	0.39	12746.2
L	0.39	16682.5
M	0.39	13777.1
N	0.39	20056.5
O	0.39	12767
P	0.39	16318
A	0.39
B	0.39	15932.7
C	0.39	12204.7
D	0.39
E	0.39	13829.2
F	0.39	15037.1
G	0.39	17432.2
H	0.39	13537.6
I	0.39
J	0.39	13183.5
K	0.39
L	0.39	13870.8
M	0.39	17463.5
N	0.39	12860.7
O	0.39	22326.6
P	0.39
A	0.78	11850.6
B	0.78	11975.6
C	0.78	14672.7
D	0.78	11517.4
E	0.78
F	0.78	15453.7
G	0.78	13037.7
H	0.78
I	0.78
J	0.78	20139.8
K	0.78	16953.2
L	0.78	28054
M	0.78
N	0.78	17598.9
O	0.78	16016
P	0.78	11569.4
A	0.78
B	0.78	23305.5
C	0.78	19494.1
D	0.78	17546.8
E	0.78
F	0.78	16682.5
G	0.78	16453.4
H	0.78	15162.1
I	0.78	18765.2
J	0.78	11329.9
K	0.78
L	0.78	11579.8
M	0.78	10319.8
N	0.78	18952.6
O	0.78	16911.6
P	0.78	18296.6
A	1.56
B	1.56	20983.3
C	1.56	18577.7
D	1.56	28553.9
E	1.56	16495
F	1.56
G	1.56	16859.5
H	1.56	20431.3
I	1.56	23992.8
J	1.56
K	1.56	33281.6
L	1.56	18911
M	1.56	20920.8
N	1.56	21389.4
O	1.56	11663.2
P	1.56
A	1.56	13475.1
B	1.56	19348.3
C	1.56	16797
D	1.56	19806.5
E	1.56	16859.5
F	1.56	13454.3
G	1.56	19869
H	1.56	13527.2
I	1.56
J	1.56
K	1.56	20889.5
L	1.56	13527.2
M	1.56
N	1.56	14412.3
O	1.56	17682.2
P	1.56	13902.1
A	3.125
B	3.125
C	3.125	18536.1
D	3.125	11892.2
E	3.125	18494.4
F	3.125	13725
G	3.125	15932.7
H	3.125	18119.5
I	3.125	14412.3
J	3.125	14412.3
K	3.125
L	3.125	11434.1
M	3.125
N	3.125
O	3.125
P	3.125	22732.7
A	3.125	21545.6
B	3.125
C	3.125	16890.7
D	3.125	16849.1
E	3.125	20046
F	3.125	12621.2
G	3.125	20452.2
H	3.125
I	3.125	24930
J	3.125	12048.5
K	3.125
L	3.125
M	3.125
N	3.125
O	3.125	13943.7
P	3.125	25179.9
A	6.25	23992.8
B	6.25	29157.9
C	6.25	24909.2
D	6.25	14474.8
E	6.25
F	6.25
G	6.25	23576.2
H	6.25
I	6.25
J	6.25	16890.7
K	6.25	28179
L	6.25	34572.9
M	6.25	25127.8
N	6.25	18317.4
O	6.25	21753.9
P	6.25	17682.2
A	6.25	17432.2
B	6.25
C	6.25	18098.7
D	6.25	16692.9
E	6.25	13766.7
F	6.25	15151.7
G	6.25	27106.4
H	6.25	16859.5
I	6.25	23492.9
J	6.25
K	6.25	18098.7
L	6.25	18077.9
M	6.25
N	6.25	17869.6
O	6.25	14079.1
P	6.25	15453.7
A	12.5	17463.5
B	12.5	17828
C	12.5
D	12.5
E	12.5	13454.3
F	12.5
G	12.5	19660.7
H	12.5
I	12.5	17317.7
J	12.5	15526.6
K	12.5
L	12.5	14464.4
M	12.5	14766.4
N	12.5	14880.9
O	12.5
P	12.5	21753.9
A	12.5
B	12.5	12746.2
C	12.5	15620.3
D	12.5	21701.8
E	12.5	16109.7
F	12.5	26596.2
G	12.5	21576.8
H	12.5	30792.8
I	12.5	18317.4
J	12.5	17015.7
K	12.5	24586.3
L	12.5	19535.8
M	12.5	18577.7
N	12.5	18098.7
O	12.5	19296.3
P	12.5	19192.1
A	25
B	25	20473
C	25	17328.1
D	25	22868.1
E	25	15162.1
F	25	18504.8
G	25
H	25
I	25
J	25	20129.4
K	25	20900
L	25	15141.3
M	25	29886.8
N	25	22482.8
O	25	15162.1
P	25	18182
A	25
B	25
C	25	20587.5
D	25	22118.3
E	25	13777.1
F	25	25304.9
G	25	21972.5
H	25
I	25
J	25	26096.3
K	25	24451
L	25	20056.5
M	25	37832.4
N	25	25200.7
O	25	23701.2
P	25	23649.1
A	50	18098.7
B	50	23659.5
C	50	19473.3
D	50	12163
E	50
F	50
G	50	20650
H	50	18577.7
I	50
J	50	18234.1
K	50	20827.1
L	50
M	50	27960.3
N	50	16328.4
O	50	20223.1
P	50	15932.7
A	50	17994.6
B	50
C	50	26533.7
D	50
E	50	24273.9
F	50	26408.7
G	50	16109.7
H	50	12902.4
I	50
J	50	29199.5
K	50	28814.2
L	50	20368.9
M	50	32157
N	50	21826.8
O	50
P	50

## Sheet: Unsuccessful wells
	1	2	3	4	5	6	7	8	9	10	11	12	13	14	15	16	17	18	19	20	21	22	23	24
A	W.O				W.O					W.O		W.O	W.O		W.O					W.O	Dead	W.O
B	W.O			W.O					W.O						W.O	Malf.		Dead				W.O		W.O
C					W.O	W.O		W.O											W.O
D					W.O			W.O		U.H									W.O					W.O
E	W.O						W.O				W.O	W.O					Dead						W.O
F	W.O					W.O			W.O				W.O				W.O		U.H				W.O
G								W.O													Dead
H	W.O										W.O					Malf.	W.O		W.O		W.O	W.O
I										W.O	Dead			W.O			W.O				Malf.	W.O	W.O	W.O
J			W.O										W.O	W.O				W.O
K	Dead			W.O						W.O		Dead			W.O	W.O			W.O
L	W.O					W.O										W.O							W.O
M	Dead					W.O					W.O			W.O	W.O	W.O		W.O
N															Malf.	W.O
O					W.O			W.O							W.O				W.O					Dead
P	W.O						W.O			W.O			W.O											W.O
