# Supplementary material for: High-Content Screening in Zebrafish Embryos Identifies Butafenacil as a Potent Inducer of Anemia
Source: PLoS One. 2014 Aug 4;9(8):e104190. doi: 10.1371/journal.pone.0104190 (PMC4121296; doi:10.1371/journal.pone.0104190)
Supplement: Dataset S1 — Microsoft Excel spreadsheets containing raw data for all chemical screening assays. (ZIP) [file pone.0104190.s036.zip › Dataset S1/32- Acifluorfen/Acifluorfen_Body_Length.xlsx]

## Sheet: Description
ToxCast Screen -Body Length
Chemical	Acifluorfen
Data was collected using the Fish Measurement Journal in MetaXpress
Imaged 74 hpf fli1 larvae using ImageXpress
Incubated larvae in 100 mg/l MS-222 for 30 min
Centrifuged plate for 2 min at 200 rpm
Imaging parameters:
*1 frame
*FITC
*2X magnification; 1 site/well
Had the doors off of the imager and the fan on to stablize temperature
Test Initation Date: 11/11/13
Imaging Date: 11/14/13
Start Imaging Temperature: 26°C
End Imaging Temperature: 26°C
Total Imaging Duration: 0:09
W.O. = Wrong Orientation
U.H. = Unhatched

## Sheet: Length
Stage Label	Length
A01	3053.07
A02	3115.14
A03	2937.95
A04	3053.93
A05	2959.16
A06	2944.4
A07	3069.85
A08	3078.38
A09	3030.77
A10	3153.44
A11	2986.47
A12	3075.43
A13	3005.11
A14	1977.63
A15	3110.24
A16	1253.91
A17	2642.98
A18	3255.12
A19	100.193
A20	2821.63
A21	2917.27
A22	2952.89
A23	2610.98
A24	3041.27
B01	86.8297
B02	2862.92
B03	3129.11
B04	2760.58
B05	978.042
B06	2754.59
B07	2982.45
B08	2998.17
B09	2913.37
B10	2763.8
B11	3079.81
B12	3046.56
B13	3068.89
B14	2824.13
B15	2836.78
B16	2231.82
B17	3016.16
B18	3094.89
B19	2813.43
B20	2892.25
B21	2990.57
B22	3011.14
B23	3074.4
B24	3017.42
C01	4091.4
C02	2868.89
C03	2845.27
C04	2824.35
C05	2725.42
C06	2964.02
C07	3145.99
C08	2825.97
C09	3001.83
C10	3127.31
C11	2848.27
C12	2890.55
C13	3123.09
C14	3266.61
C15	2813.09
C16	2797.37
C17	3007.98
C18	3187.32
C19	2874.49
C20	121.517
C21	2907.41
C22	53.708
C23	1226.04
C24	3038.79
D01	3024.39
D02	2916.05
D03	2993.55
D04	3024.35
D05	2749.82
D06	3023.57
D07	4089.06
D08	3094.25
D09	3033.64
D10	2814.24
D11	2914.91
D12	3023.65
D13	3139.81
D14	2895.66
D15	3028.29
D16	124.689
D17	2994.69
D18	3064.5
D19	2910.76
D20	3098.61
D21	2597.98
D22	2901.3
D23	2998.42
D24	2998.91
E01	2930.39
E02	162.924
E03	3034.8
E04	2764.8
E05	3166.76
E06	3163.07
E07	2971.62
E08	3177.34
E09	3135.36
E10	3055.32
E11	3139.26
E12	2768.01
E13	3159.8
E14	2857.64
E15	2919.51
E16	3113.21
E17	3091.44
E18	3052.45
E19	3098.91
E20	3126.96
E21	2779.54
E22	3071.27
E23	3016
E24	2908.83
F01	3091.6
F02	2996.23
F03	3043.06
F04	3045.01
F05	3143.58
F06	2963.25
F07	3042.21
F08	3144.58
F09	3118.65
F10	3136.07
F11	2910.89
F12	2685.62
F13	3005.57
F14	3125.18
F15	2882.74
F16	3027.89
F17	3227.16
F18	3071.6
F19	2971.46
F20	2784.59
F21	2966.75
F22	3004.11
F23	3105.6
F24	2931
G01	3096.76
G02	3053.42
G03	2988.99
G04	2905.71
G05	2915.4
G06	3054.82
G07	3095.84
G08	2844.31
G09	3052.39
G10	4073.07
G11	3022.78
G12	3071.53
G13	3029.34
G14	2975.58
G15	1075.15
G16	3012.1
G17	3100.51
G18	3046.69
G19	2965.31
G20	3031.85
G21	3050.94
G22	2937.73
G23	3102.25
G24	1136.35
H01	3151.85
H02	3051.19
H03	3036.57
H04	2865.58
H05	3144.69
H06	2901.09
H07	2833.42
H08	2842.14
H09	3118.57
H10	2966.19
H11	2990.4
H12	2929.09
H13	3169.58
H14	2862.41
H15	2961.48
H16	2942.42
H17	2826.74
H18	3053.39
H19	3093.19
H20	3132.66
H21	2885.98
H22	3125.46
H23	2904.6
H24	2953.1
I01	3092.06
I02	93.0809
I03	3019.09
I04	3019.36
I05	3033.86
I06	2886.05
I07	2992
I08	4077.69
I09	3050.06
I10	3051.63
I11	1237.25
I12	3154.26
I13	3172
I14	3129.63
I15	2811.94
I16	3120.81
I17	1026.21
I18	2985.72
I19	3068.82
I20	3074.06
I21	919.746
I22	2992.98
I23	3091
I24	2840.59
J01	1503.91
J02	3005.32
J03	3143.55
J04	2822.11
J05	3046.05
J06	3096.79
J07	3086.57
J08	4086.77
J09	2581.2
J10	3007.98
J11	1811.02
J12	2723.34
J13	3003.33
J14	3089.39
J15	2880.37
J16	2957.51
J17	3008.16
J18	2831.05
J19	3072.02
J20	3120.84
J21	3056.87
J22	1244.91
J23	2967.64
J24	207.86
K01	3071.24
K02	3272.64
K03	3158.88
K04	2632.12
K05	3107.21
K06	3096.01
K07	3005.27
K08	2969.17
K09	3095.03
K10	2882.65
K11	2937.95
K12	2897.06
K13	79.8968
K14	3158.7
K15	3014.82
K16	3068.37
K17	3116.24
K18	3006.25
K19	3114.04
K20	2916.97
K21	2882.59
K22	2857.54
K23	3055.67
K24	2989.49
L01	3089.83
L02	3097.84
L03	2919.84
L04	2575.16
L05	2816.89
L06	3147.5
L07	2922.62
L08	3157.16
L09	3058.39
L10	2853.47
L11	2737.29
L12	2977.28
L13	2805.93
L14	2901.77
L15	3214.62
L16	3092.8
L17	3128.65
L18	2890.21
L19	3048.15
L20	1334
L21	2840.68
L22	2995.6
L23	2895.54
L24	57.0915
M01	3093.81
M02	3042.37
M03	3008.74
M04	2946.23
M05	2973.27
M06	3046.91
M07	2909.33
M08	3120.31
M09	3061.82
M10	3039.42
M11	82.2727
M12	3012.75
M13	2847.68
M14	2917.87
M15	2903.08
M16	3098.05
M17	2998.56
M18	3070.11
M19	3129.63
M20	2916.5
M21	3036.04
M22	2796.64
M23	3057.28
M24	2714.4
N01	2680.79
N02	2912.06
N03	3091.9
N04	2978.73
N05	3063.28
N06	3017.27
N07	3136.01
N08	2924.14
N09	2797.46
N10	3088.27
N11	2874.9
N12	3012.91
N13	3022.8
N14	2809.03
N15	3116.58
N16	2985.55
N17	2796.28
N18	2926.3
N19	3061.23
N20	2988.84
N21	3169.25
N22	3150.46
N23	3031
N24	3058.07
O01	2926.4
O02	3162.88
O03	3097.08
O04	3157.95
O05	3085.14
O06	2940.66
O07	3176.2
O08	3143.91
O09	3123.34
O10	2867.76
O11	2948.75
O12	3034.65
O13	3116.27
O14	3052.19
O15	2230.34
O16	3067.14
O17	3073
O18	3086.58
O19	2853.2
O20	1902.12
O21	2996.49
O22	2764.41
O23	3015.83
O24	2978.49
P01	3129.39
P02	3145.58
P03	3087.6
P04	125.687
P05	2849.16
P06	1733.52
P07	3106.39
P08	3114.64
P09	3047.14
P10	3197.65
P11	3168.78
P12	3059.15
P13	3030.29
P14	3164.58
P15	2995.94
P16	3049.91
P17	3069.03
P18	2931.91
P19	2866.11
P20	2901.16
P21	2955.79
P22	2955
P23	2971.49
P24	2888.43

## Sheet: Length by Treatment
Row	Treatment (µM)	Body Length (µm)	Average	SD
A	0	3053.07
B	0
C	0
D	0
E	0	2930.39
F	0	3091.6
G	0	3096.76
H	0
I	0	3092.06
J	0
K	0	3071.24
L	0
M	0	3093.81
N	0
O	0
P	0	3129.39
A	0	3115.14
B	0	2862.92
C	0	2868.89
D	0	2916.05
E	0
F	0	2996.23
G	0	3053.42
H	0	3051.19
I	0
J	0
K	0	3272.64
L	0
M	0	3042.37
N	0	2912.06
O	0
P	0	3145.58	3041.83	104.905
A	0.05	2937.95
B	0.05	3129.11
C	0.05
D	0.05
E	0.05	3034.8
F	0.05	3043.06
G	0.05	2988.99
H	0.05	3036.57
I	0.05	3019.09
J	0.05
K	0.05	3158.88
L	0.05
M	0.05	3008.74
N	0.05	3091.9
O	0.05
P	0.05	3087.6
A	0.05	3053.93
B	0.05	2760.58
C	0.05	2824.35
D	0.05	3024.35
E	0.05	2764.8
F	0.05	3045.01
G	0.05	2905.71
H	0.05
I	0.05	3019.36
J	0.05	2822.11
K	0.05	2632.12
L	0.05
M	0.05
N	0.05	2978.73
O	0.05
P	0.05		2971.26	133.523
A	0.098	2959.16
B	0.098
C	0.098	2725.42
D	0.098
E	0.098
F	0.098	3143.58
G	0.098	2915.4
H	0.098	3144.69
I	0.098	3033.86
J	0.098	3046.05
K	0.098	3107.21
L	0.098
M	0.098	2973.27
N	0.098	3063.28
O	0.098	3085.14
P	0.098
A	0.098	2944.4
B	0.098	2754.59
C	0.098	2964.02
D	0.098	3023.57
E	0.098	3163.07
F	0.098	2963.25
G	0.098
H	0.098	2901.09
I	0.098
J	0.098	3096.79
K	0.098	3096.01
L	0.098
M	0.098	3046.91
N	0.098	3017.27
O	0.098	2940.66
P	0.098		3004.73	112.711
A	0.195	3069.85
B	0.195
C	0.195	3145.99
D	0.195
E	0.195	2971.62
F	0.195	3042.21
G	0.195	3095.84
H	0.195	2833.42
I	0.195
J	0.195	3086.57
K	0.195
L	0.195	2922.62
M	0.195	2909.33
N	0.195
O	0.195	3176.2
P	0.195	3106.39
A	0.195	3078.38
B	0.195	2998.17
C	0.195	2825.97
D	0.195	3094.25
E	0.195
F	0.195
G	0.195
H	0.195	2842.14
I	0.195
J	0.195
K	0.195	2969.17
L	0.195	3157.16
M	0.195	3120.31
N	0.195
O	0.195	3143.91
P	0.195	3114.64	3033.53	111.889
A	0.39
B	0.39	2913.37
C	0.39	3001.83
D	0.39	3033.64
E	0.39
F	0.39
G	0.39	3052.39
H	0.39	3118.57
I	0.39
J	0.39	2581.2
K	0.39
L	0.39	3058.39
M	0.39	3061.82
N	0.39
O	0.39	3123.34
P	0.39	3047.14
A	0.39	3153.44
B	0.39	2763.8
C	0.39	3127.31
D	0.39	2814.24
E	0.39
F	0.39
G	0.39
H	0.39	2966.19
I	0.39	3051.63
J	0.39
K	0.39	2882.65
L	0.39
M	0.39	3039.42
N	0.39	3088.27
O	0.39
P	0.39	3197.65	3003.81	148.9
A	0.78	2986.47
B	0.78	3079.81
C	0.78	2848.27
D	0.78
E	0.78	3139.26
F	0.78	2910.89
G	0.78	3022.78
H	0.78	2990.4
I	0.78
J	0.78
K	0.78
L	0.78	2737.29
M	0.78
N	0.78
O	0.78	2948.75
P	0.78	3168.78
A	0.78
B	0.78	3046.56
C	0.78	2890.55
D	0.78	3023.65
E	0.78	2768.01
F	0.78	2685.62
G	0.78	3071.53
H	0.78	2929.09
I	0.78	3154.26
J	0.78
K	0.78
L	0.78
M	0.78	3012.75
N	0.78
O	0.78
P	0.78	3059.15	2973.69	135.485
A	1.56
B	1.56	3068.89
C	1.56
D	1.56	3139.81
E	1.56	3159.8
F	1.56	3005.57
G	1.56
H	1.56	3169.58
I	1.56
J	1.56	3003.33
K	1.56
L	1.56	2805.93
M	1.56	2847.68
N	1.56	3022.8
O	1.56
P	1.56
A	1.56
B	1.56
C	1.56	3266.61
D	1.56
E	1.56
F	1.56	3125.18
G	1.56
H	1.56
I	1.56	3129.63
J	1.56	3089.39
K	1.56
L	1.56	2901.77
M	1.56	2917.87
N	1.56	2809.03
O	1.56	3052.19
P	1.56	3164.58	3037.76	134.726
A	3.125	3110.24
B	3.125
C	3.125	2813.09
D	3.125
E	3.125
F	3.125	2882.74
G	3.125
H	3.125
I	3.125
J	3.125
K	3.125	3014.82
L	3.125	3214.62
M	3.125
N	3.125	3116.58
O	3.125
P	3.125	2995.94
A	3.125
B	3.125
C	3.125
D	3.125
E	3.125
F	3.125	3027.89
G	3.125	3012.1
H	3.125	2942.42
I	3.125	3120.81
J	3.125	2957.51
K	3.125	3068.37
L	3.125	3092.8
M	3.125	3098.05
N	3.125	2985.55
O	3.125	3067.14
P	3.125	3049.91	3031.7	94.989
A	6.25	2642.98
B	6.25	3016.16
C	6.25	3007.98
D	6.25
E	6.25	3091.44
F	6.25	3227.16
G	6.25	3100.51
H	6.25
I	6.25
J	6.25	3008.16
K	6.25
L	6.25	3128.65
M	6.25	2998.56
N	6.25	2796.28
O	6.25
P	6.25	3069.03
A	6.25	3255.12
B	6.25
C	6.25	3187.32
D	6.25
E	6.25	3052.45
F	6.25	3071.6
G	6.25	3046.69
H	6.25	3053.39
I	6.25	2985.72
J	6.25
K	6.25	3006.25
L	6.25
M	6.25
N	6.25	2926.3
O	6.25
P	6.25		3033.59	137.062
A	12.5
B	12.5	2813.43
C	12.5
D	12.5	2910.76
E	12.5
F	12.5	2971.46
G	12.5
H	12.5
I	12.5	3068.82
J	12.5	3072.02
K	12.5
L	12.5
M	12.5	3129.63
N	12.5	3061.23
O	12.5
P	12.5
A	12.5	2821.63
B	12.5
C	12.5
D	12.5	3098.61
E	12.5	3126.96
F	12.5
G	12.5
H	12.5	3132.66
I	12.5	3074.06
J	12.5	3120.84
K	12.5
L	12.5
M	12.5
N	12.5	2988.84
O	12.5
P	12.5	2901.16	3019.47	111.359
A	25	2917.27
B	25	2990.57
C	25
D	25	2597.98
E	25
F	25	2966.75
G	25	3050.94
H	25
I	25
J	25	3056.87
K	25	2882.59
L	25
M	25
N	25	3169.25
O	25	2996.49
P	25	2955.79
A	25	2952.89
B	25	3011.14
C	25
D	25
E	25	3071.27
F	25
G	25	2937.73
H	25	3125.46
I	25
J	25
K	25	2857.54
L	25	2995.6
M	25	2796.64
N	25	3150.46
O	25	2764.41
P	25	2955	2962.03	133.883
A	50
B	50	3074.4
C	50
D	50	2998.42
E	50
F	50	3105.6
G	50
H	50	2904.6
I	50	3091
J	50
K	50	3055.67
L	50	2895.54
M	50	3057.28
N	50
O	50
P	50
A	50	3041.27
B	50	3017.42
C	50
D	50	2998.91
E	50	2908.83
F	50	2931
G	50
H	50	2953.1
I	50	2840.59
J	50
K	50	2989.49
L	50
M	50
N	50
O	50	2978.49
P	50	2888.43	2985	77.8487

## Sheet: Unsuccessful wells
	1	2	3	4	5	6	7	8	9	10	11	12	13	14	15	16	17	18	19	20	21	22	23	24
A									W.O			W.O	W.O	W.O		W.O			N.E				W.O
B	N.E				W.O		W.O							W.O	W.O	W.O		W.O		W.O
C	Dead		W.O										W.O			W.O			W.O	N.E	W.O	N.E	W.O*	W.O
D	W.O		W.O		W.O		Dead				W.O			W.O	W.O	N.E	W.O	W.O				W.O
E		N.E			W.O			N.A	N.A	W.O				W.O	W.O	W.O			W.O		W.O		W.O
F								N.A	N.A	W.O										W.O		W.O
G						W.O		W.O		Dead			W.O	W.O	U.H				W.O	W.O			W.O	W.O
H	W.O			W.O										W.O	W.O		W.O		W.O		W.O
I		N.E				W.O	W.O	Dead	W.O		W.O*		W.O		W.O		N.E				W.O	W.O
J	W.O	W.O	W.O					Dead		W.O	W.O	W.O			W.O			W.O				U.H	W.O	N.E
K							W.O		W.O		W.O	W.O	N.E	W.O			W.O		W.O	W.O
L	W.O	W.O	W.O	W.O	W.O	N.A				W.O		W.O						W.O	W.O	U.H	W.O			N.E
M				W.O							N.E				W.O			W.O		W.O	W.O			W.O
N	W.O						W.O	W.O	W.O		W.O	W.O											W.O	W.O
O	W.O	W.O	W.O	W.O						W.O		W.O	W.O		W.O		W.O	W.O	W.O	W.O*			W.O
P				N.E	W.O	W.O							W.O					W.O	W.O				W.O
			* = Not enough fluorescence to get a correct measurement
			N.A = well fluoresced too so couldn't get a correct measurement
