# Supplementary material for: High-Content Screening in Zebrafish Embryos Identifies Butafenacil as a Potent Inducer of Anemia
Source: PLoS One. 2014 Aug 4;9(8):e104190. doi: 10.1371/journal.pone.0104190 (PMC4121296; doi:10.1371/journal.pone.0104190)
Supplement: Dataset S1 — Microsoft Excel spreadsheets containing raw data for all chemical screening assays. (ZIP) [file pone.0104190.s036.zip › Dataset S1/32- Acifluorfen/Acifluorfen_Circulation_FFTAnalysis.xlsm]

## Sheet: Description
ToxCast Screen - Circulation
Acifluorfen
Data was collected using the Circulation Journal in MetaXpress
Imaged 74 hpf fli1 larvae using ImageXpress
Incubated larvae in 100 mg/l MS-222 for 30 min
Centrifuged plate for 2 min at 200 rpm
Imaging parameters:
*32 frames (0.09 sec interval)
*Transmitted light
*4X magnification; 1 site/well
Had the doors off of the imager and the fan on to stablize temperature
Test Initation Date:11/11/13
Imaging Date: 11/14/13
Start Imaging Temperature:
End Imaging Temperature:
Total Imaging Duration:
W.O. = Wrong Orientation
N.F. = No fish in viewing screen
N.A. = Not Analyzed (did not meet analysis criteria)
O.F. = Out of Focus

## Sheet: Background
Measurement	Average (Show Region Statistics)
	1	2	3	4	5	6	7	8	9	10	11	12	13	14	15	16	17	18	19	20	21	22	23	24	25	26	27	28	29	30	31	32
A01	626.5	626.5	627.5	626.625	625.875	624.625	625.5	626	626.125	630.375	626.875	624.625	626.625	625.375	631.875	627.125	622.5	625.25	620.875	626	626.875	630	622.125	632.125	625.25	627.875	629.5	627.5	629.375	628.375	625.375	621.375
A02	546.125	553.875	549.875	546.75	545.625	542.75	547.875	553	551.375	547	547.75	546.5	545.375	542.625	549.875	552.5	545.75	549.625	543.75	550	547	546.5	547.75	549.25	549.25	544.25	548.375	547.875	550.125	551.5	549	546.5
A03	619.625	620.75	622.625	622.375	625.25	630.5	627.25	629.625	623.5	619.5	619.25	628.625	628.625	625	626.75	627	618.375	620.625	620	627.875	621.375	625.625	630.375	629	621.375	625.25	621.625	624.875	624.875	630.125	624.875	624.625
A04
A05	534.75	538	537.375	534.5	540.75	539.25	540.5	531.25	540	541	535.125	542.25	538.875	539.375	537.375	539	534.75	537.875	535.5	543.125	538.875	538.5	537.75	538.75	536.125	542	539.5	534.25	537.5	530.5	536.75	537.625
A06	632	632.875	643.375	635.75	638.625	638	631	636.875	641.375	638.875	638.875	634.25	634.375	638.625	632.875	642.75	638.375	641.25	634.375	631.375	637.25	637.75	633.5	640.375	633.375	629.75	640.875	633.375	633.5	631	635.125	635.125
A07	547.75	547.875	541.625	540.125	547.625	542.5	543.875	544.625	544.375	541.125	547.25	545.375	541.875	544.75	537.625	547.625	546.75	547.875	549.5	548	543.875	543.375	540	545.875	545.375	540.75	546.375	543.5	546.25	542.375	543.625	541.875
A08	546	543.375	540.75	543.25	544.25	543.625	544.5	541.375	545.75	541.25	546.75	545.5	547.125	544.25	542.375	541	543.25	541.875	542.25	544.625	542.625	544.875	545	545	544.75	546.25	544.375	543.5	548	546.625	547.25	545.25
A09
A10	660.375	654.5	658	655.875	662.75	663.875	669.25	662.75	666	660.75	667	660.125	667.375	670.25	663.25	670.375	660.125	666.75	662.5	664.375	661.125	659.25	669.125	667.5	663.5	663.375	668.625	659	656	660.875	661.25	664.125
A11	503.5	507.125	506.25	509.75	507.625	505.125	509.875	508.375	506.375	509.25	510	509.5	510.25	508.875	507.75	504.875	508.25	511	507.125	510.625	506.625	509.75	510.125	510.375	506.875	513.875	520.125	511.75	507.5	511	505.375	508.125
A12
A13
A14
A15	490.625	488.25	487.375	487	490	490.125	490.375	491.125	497.75	494	480.25	491.875	489.25	495.375	489	489.625	490.125	494.625	487.625	487.875	493.875	492.75	494.375	490.25	489.125	489.375	494.625	492.625	489.375	487.75	489	489.875
A16
A17	540.75	542.75	546	542.625	543.375	546.375	545.875	545.625	545.25	544.75	543.125	541.5	549.375	545.25	547.25	545.5	550.625	548.125	546.25	546.375	544.5	549.625	546.125	544.875	544.875	541.375	554.5	545.25	545.25	544.375	539.625	547.125
A18	542.25	543.75	541.125	550.375	548.125	543.25	543.875	543.625	544.5	551.75	541.875	548	547.375	543.875	540.25	540.25	545.75	539.125	545.125	541.625	545	551	538.625	542.5	549.75	546.125	549.125	545.125	549.375	549.875	545.25	543.375
A19
A20	603.75	603.25	607.25	609.875	607.125	608.75	605.25	611.5	612.625	606.125	607.375	605	605	609.75	605.375	605.375	610.875	609.625	611.375	611.375	611.375	603.875	604.125	604.5	607.75	609.75	606.5	601.5	606.125	604.375	600.75	608.625
A21	550.125	553.125	552.875	551.25	551	548.375	556.125	546.25	552.5	555	554.75	549.625	550.5	553.25	553.25	547	550.125	549.75	545.5	556.375	549.875	550.625	550.25	555	553.5	548.75	555.5	551.5	553.625	552.125	548.25	555.625
A22	550	544.25	549	548.75	554.5	555.5	549.125	551.375	556.5	552.5	546.25	552.375	551	553.75	551	548.25	548.875	547.25	549.5	550.75	552.875	553.5	549.875	548.125	549.25	554.875	553.5	553.5	545.75	549.5	550.375	552.375
A23
A24
B01
B02	574.25	573.625	578.625	581	577.875	579.5	576.5	580.125	584	576.125	580.375	578.5	579.25	581.625	579.625	580	580.875	572.25	574	577.875	584.875	574.75	575.875	577.875	578.25	576.75	578	581.5	578.875	577.875	578.875	575.375
B03	540.125	534.75	537.5	534.5	533	536.375	535	534.875	540.625	536.75	539.625	534.5	542.125	537.375	540.375	537.375	539.125	542.5	536.875	535.75	539.5	542.875	537.625	537.875	541.875	531.875	530.375	535.625	538.75	538.25	537.5	542
B04
B05
B06	627	630.5	629.75	627.75	628.875	633.125	632.25	625.5	630.5	631.75	628.875	629.5	631.25	630.375	629.875	629.25	625.125	627.5	628	631.125	621.125	628	632.375	632.875	625.875	626.625	621.75	627.625	628.875	624.125	627.75	626.75
B07
B08	485.375	493.75	491	481.125	489	479.875	485	487.75	487.25	486.875	483.875	493.25	492.25	489.5	487.625	490.5	488.25	486.125	486.75	486.625	483.5	481.5	485.875	488.375	489.75	484.75	488.125	482.625	487.5	485.25	484.5	489.25
B09	540	542.375	535	540.375	539	533.375	535.75	544.625	535.75	543.25	542.875	538.875	534.5	543.125	539.125	536.375	540.25	534.625	539.125	543.125	538.375	536.125	537.875	538	538.125	534.625	543.375	536.625	541	540.625	538.875	543.125
B10	539.375	540.125	544.875	547.625	540.75	543.875	542	541	546.125	545.875	544.75	540.75	543.625	539.25	544.5	539.125	543.875	546	539.125	543.875	536	540.5	541.375	544	542.875	540.75	546.375	543.625	540.875	540.25	541.125	542.5
B11
B12	502.25	505.375	504.75	502.125	505.125	508.375	511.625	510.75	508.375	506.625	508.25	504.375	509.125	504.125	506	506.75	504.75	501.875	501.25	508.5	508.5	503.75	509.375	512.5	504.875	504.5	505.25	508.5	500.75	503.5	506.25	503.625
B13	539.75	541.125	536.125	539.125	538.5	546.5	541.25	537.875	538	543.375	539.25	539.75	539.875	548.375	543.875	537.75	541.25	543.75	540.75	537.5	536	542.125	539.25	539.375	538.875	546.25	547.375	541.75	540.5	540.125	537.375	540.25
B14
B15
B16
B17	543.375	541.375	535	536.875	540.375	542.625	547.125	544.25	540.125	542.625	546.375	542.625	543.5	544.375	540.25	545.125	535.75	545.125	541.625	540	541.125	537.75	545.5	546.125	544.5	542.375	544.75	539.875	537.125	539.125	544.75	534.875
B18
B19
B20
B21	550.875	555	544	545.125	540.125	546.75	543	540.25	547.375	545.25	552	550	548.25	548	548.125	549.75	544.875	546.375	545.125	548.5	551.5	548.75	547.5	543.875	547.875	546.625	545.125	542.5	543.75	545	544.5	548
B22	568.75	576.5	569	563.375	565.125	572.75	566.5	577.5	572.75	576.875	567.125	567.875	565.25	572	563.875	568.375	577.75	565.125	569.375	571	570.25	566.75	569.375	572.5	563.875	570.75	568.25	574.5	569.375	565.25	569.75	569
B23	530.625	534.875	538.5	529.875	533.125	532.375	536	533.75	530.75	537.5	539.75	537.25	541.625	533.5	534.625	536.25	533.875	534.125	532.375	537.75	533.5	531.75	534.125	530.125	528.875	530.75	531.5	534.875	536	534	540.5	532.5
B24	554.625	556.25	559.125	554.875	558	552.375	555.125	560.125	554.25	554.625	555.375	552.75	552	558.875	553.375	550	559.25	557.375	553.75	560.375	557.625	556.875	546.875	557.5	554	555.25	555.875	554.75	552.875	556.875	563	557.125
C01
C02	556.75	559.375	561.125	557.75	558.25	556.625	557.875	562.125	556.375	555.875	558	554	565.625	564.125	560.5	561.375	557.25	557.875	560.25	563.375	560.5	550.125	553.875	557.875	561	560.375	563.375	559.75	561.125	561.75	557.25	555.75
C03
C04	542.5	544.875	549.125	544.25	549.25	546.125	544.5	552.25	548	547	546	542.375	542.625	548.375	554	541	551.75	544.75	546.75	543.375	543.5	545	542.375	540.625	549.125	546.5	545.5	549	544.75	542.25	550.125	551.125
C05
C06	621.375	612.375	616.875	620.625	616	620.25	625.875	620.375	614.625	625.875	616.75	615.5	616.625	619	616.75	618.25	622	621.25	616.125	623.625	621.75	619.375	614.625	624.375	613.125	624.875	625.25	618.5	618.375	625	621.125	619.375
C07	619.75	616.625	621	615.75	616.375	617	617.25	616.125	616.375	609.75	614	616.75	614.5	609.125	618.625	617.625	611.75	614.125	611.75	620.25	608.875	615.5	612.25	618.625	617.875	619.625	611.875	616	622.875	613.125	616.625	620.125
C08	540.375	537.125	541.5	540.875	544.375	537.25	537.625	544.75	542.25	540.25	542.25	542.375	550	543	546.25	537.25	541.625	543.25	541.75	538.625	547.25	540.375	542.625	549.25	541.625	544.625	543.875	538.25	541.875	541.75	542.25	544.75
C09	495.625	492.5	495.125	494.5	499	495	501.125	498.375	496.5	493.875	498.25	497.75	498.875	496.5	496.25	498.5	500.75	499.25	498.25	498.875	500.375	502.75	496.375	495.375	492.625	498.125	502.375	499.25	505.375	497.5	499.25	499.875
C10	474.25	471.875	478	469.625	470.625	472.25	475.75	476	472.5	480.125	475.875	475.5	475.5	471.875	479.5	476	473.5	483.125	467.125	478.875	473.75	470.875	473.75	474.625	473.5	474.125	477.125	478.125	475.125	481	471.75	481
C11
C12	501.5	501.75	498.25	495.125	501.75	497.125	502.375	503.125	495.75	503.75	502.5	502.875	503.25	500.75	500.625	495.375	498.5	501.5	496	498.375	500.625	502.125	499.375	500.375	498.875	497	500.375	500.75	495.375	498.5	501	498.375
C13
C14	544.25	543.125	546.875	540	539.125	542.625	546.125	542.375	541.5	546.625	550.625	542.75	548.875	547.25	540.125	544.625	546.25	549.375	546.25	545.75	547.625	548.875	547.375	546.875	547.125	543.875	542.125	550	546.125	548.125	543.875	545.375
C15	589.375	584	586.5	587.375	581.375	582.875	581.75	579	580.875	581.625	578	583	581.625	581	578	586.875	580.375	581.5	587	573.875	582.625	584.375	576.625	576.75	584.875	582.625	579.625	587.875	578	584.625	585.25	583
C16
C17	548.625	546.75	539.375	546.125	544.625	539.5	541.625	543.75	541.625	543.125	543.875	543	540.5	542.75	542.625	543.5	541.75	540.5	540.75	539.5	544	539.875	543.375	547	548.75	545.5	546	543	543.875	538.375	541.375	543.625
C18	538.25	538.375	546.75	540	545.75	543.625	542.875	541.5	538.75	550.375	543.25	538.75	544	544.75	539.25	544.875	544.125	543.875	541.625	542.125	542.75	549.875	545.125	543.5	541.125	545.625	543.125	546.25	549.25	548.75	539	544.75
C19
C20
C21
C22
C23	561.625	563.25	557	556.375	555.5	557.25	561.5	563.625	556.5	563	557.875	556.75	557.875	551	554.375	559.875	557.25	561.625	557	567.75	562.25	564.125	559.625	562.375	554.25	559.75	560.875	565	563.125	560.25	561.625	560.125
C24
D01
D02	539.25	527.625	538.875	539.5	540.375	535.25	537.125	539.125	541.625	534.75	537.875	541.125	530.875	532	533.25	534.25	541	541.125	537.875	536.25	536.375	540.5	530.75	532.125	534.125	538.125	542.375	539.75	543.375	532.375	538.625	532.75
D03
D04
D05
D06	546.75	543	544.5	543.875	544.875	544.625	540.25	541.25	545.875	541.625	546.375	540.25	541.875	541.5	543.25	546.375	540	543.25	542.5	542.875	538.875	544.125	541.5	540.125	545.5	543.25	547.25	541.375	540.5	543.125	542.625	542.875
D07
D08
D09	535.75	543.25	542.25	543.375	543.75	543.25	545.375	538	544.25	544.25	546.375	542.625	542	545.875	547.875	541.375	548.125	543.75	543.25	546.125	543	544.25	544.875	543.875	539.625	547.25	540.875	544.25	545	543.625	547.5	544.125
D10
D11
D12	537.875	541.875	544	536.375	544.375	543	544.375	543.25	538	540.375	540.75	542.25	538.25	546.125	540	538.25	547.125	539.125	544.875	543.125	532.5	541.25	538.875	537.75	540.625	543.375	544	544.75	540.75	541.875	537.375	544.25
D13
D14
D15
D16	541.75	543.875	542.375	545.375	544.375	543.875	546.375	540.125	544.375	542.75	542	541.375	549.125	545.125	546.875	547.875	545.5	544.25	541.875	546.5	551.125	543.75	549.875	545.25	553	551.125	544	549.125	547.75	545.75	543.125	552
D17
D18
D19	543.875	548.125	549.875	551.25	549	548	542.625	548.625	546.125	541.25	548.5	549.75	550.125	549.125	545	543.875	543.625	547.25	546.125	549.75	552.5	550.375	547.375	554.25	548.75	548.5	548.5	547.625	551.5	546.875	552.625	549.25
D20
D21	558.75	558.125	557.5	557.625	565.375	560	557.375	557.625	555.875	551	554	552	557.875	552.125	558	557.5	550	557	555.375	558.625	556.875	554.25	551.625	552.625	556	561.875	555.75	556.125	557.875	554	551.875	552.5
D22
D23	558.375	553.125	562.375	557.5	553.875	562.5	557.75	561.125	554.375	559	559.75	554.875	555.5	558.75	555.75	563.625	553.75	563.125	555.875	565.375	559	557	559.25	559.75	556.75	558.5	559.875	560.625	559.875	559.125	559.25	560.375
D24
E01	642.625	647.875	644	648.5	650.25	646.375	643.875	640.875	640.875	645.125	651.625	644.875	648.5	643.125	648.875	644.75	646	646.5	643	650.375	645.125	641.25	641.625	643.625	649.875	646.75	647.125	646.875	641.75	654	652.875	650.875
E02
E03
E04	587	591.875	595.125	593	592.625	589.875	594.5	598.625	591.625	593.75	598.25	593.25	594.125	589.5	591	593	595.75	592.125	592.375	590.625	593.125	592.25	592.25	589.5	592.125	593.875	590.25	595	593.375	593.75	597.75	592.5
E05
E06	543	542.75	535.75	541.375	542.875	530.875	539.625	541.125	540.125	540.125	543.125	535.625	539.875	540.75	543.125	539.875	538.375	546.125	543.375	536.625	538.75	540	538.875	544	541.375	540.5	538.75	538	548.875	544.125	543.375	543
E07	549	545.25	548.25	550.75	551.75	551.25	548.75	549.375	553.125	543.625	552.875	544.125	545.625	549.75	555.5	548	551.125	548.375	551.125	549.625	551.625	547.25	554.75	549.125	544.75	549.5	546.625	546.875	551.25	551	544.375	546.5
E08
E09	540.875	545.625	541.625	544.125	541.5	540.625	543.875	546	540.75	543	542.125	539	543.375	543.375	547.25	539.125	539.75	546.375	544	543.25	545.375	548	541.875	541.625	540.125	540.25	546.625	543.125	541.875	548.375	547.625	542.75
E10
E11	543	551.25	540.125	544.5	548.125	543.5	548.5	546.375	548	546.875	541.75	544	552.375	545	544.125	547.75	547.5	542.375	543	544.25	545	545	547.375	549	544.75	543.25	544.625	547.625	544.75	548.625	546.875	548
E12
E13	476.875	474	476.375	474	477.375	477.875	473.625	480.375	476.875	470	477.5	478.375	476.5	475.5	477.5	472.375	479.375	478.5	479	472.75	475.625	476.5	474	473.375	475.375	475.5	472.625	475	471.375	475	478.375	477.375
E14
E15
E16
E17	478.5	484	490.875	483.75	491.25	493.625	491.875	486.625	483.625	487.875	486.875	485.75	481.125	485.25	487.5	486.5	490.625	485.375	489.125	490	489.875	484	484.875	485	486	484.5	486.125	484.5	487.125	484.75	483.5	489.875
E18	556.125	553.25	543.625	552.125	555.625	553.5	548.75	551.625	550.625	548.5	549.375	554.875	550.625	549	551.5	557.875	549.5	552.625	553.75	558.875	549	557.5	555.625	555	554.75	550.25	550	554.125	550	554.625	554.5	555.875
E19
E20	543.625	546.875	544.375	545.125	541.75	549	545.375	543.375	547.375	546.25	539.5	556	546.875	546.375	545.5	541	547.125	547	547.125	547.25	548.25	546.875	544.5	550.75	548.625	545.625	549.5	544	545.375	553.5	555.25	549.75
E21
E22	554.375	550.375	554.125	549.375	555.875	556.875	548.25	551.375	556.375	551	552.75	554.375	549.875	554.75	550.875	555.875	556	557.75	556.25	547	550	556.75	551.75	552	547.25	552.625	553.125	557.375	552.875	553.375	556.875	549.25
E23
E24	562.75	568.625	558	561.125	561.75	566.375	565.25	561	559.5	564.25	559.875	559.75	560.75	557.375	569.75	560.125	559.25	551.375	563.125	564.25	554.875	562.875	560.625	563.25	565.875	561.25	560.375	567.75	565.375	561.875	559.5	561.75
F01	546	550	553.5	552.875	554.5	552.625	555.375	554.625	552.125	551.125	554.625	554	552.625	551	553.25	556.75	552.125	548.625	552.375	558.625	557.125	551.375	551.75	554.5	548.75	557.875	554.625	561	554.375	558.5	562	552.75
F02	498.25	501.5	496.5	497.125	503.125	501.25	501.25	502.25	502.875	501.375	498.375	500.125	505.75	497.625	498.625	500.875	497.125	505.375	503	498.25	506.5	503	504.25	501.75	503.375	496.75	502.25	501.75	501	501.75	507.125	503.5
F03
F04	662.125	660.125	655.875	661.25	660.5	657.125	658.875	655.375	660.875	656.25	664.625	656.875	663.875	657	660	661.625	651.875	663.125	661	658.25	660.5	654.25	659.25	665.375	655.375	659.875	652	658.375	655	654.625	659.25	661.625
F05	528.125	533.125	533.625	528.375	526.375	529	528.25	529	533.875	530.625	531.625	526	528	530.375	534.625	535.875	530.625	534.5	532.875	530.125	525.375	526.25	525.75	527.125	528.5	527.875	531.125	526.375	525.375	526.25	529.25	527.75
F06	543.25	540.25	538.75	546.75	537.375	538.75	540.25	537.125	542.125	543.875	542.125	541.375	541.75	549.125	541.625	546.25	539.375	542.25	540	539	543	537.875	547.625	545	548.875	543.375	544.625	549.375	541.375	544.875	540.875	541.5
F07
F08	542.375	547.75	545.125	547.625	544.5	543.625	544.875	536.125	547.875	543	545.25	543	541.75	544.75	546.125	549.25	550	547.125	541.875	548.875	547.875	542.875	548.625	540.625	548.375	542.625	541	550.125	547.625	545.875	543.25	551.375
F09	547.125	539.75	543.625	542.75	540.875	548.125	547.75	543.5	538	544.375	548	543	539	543.125	546.5	540.375	541.25	544.625	546.625	546.125	546.125	542.875	547	547.5	545.75	544.75	541.875	541.125	543.5	543.5	541.25	540.875
F10
F11
F12	541.75	544.375	545	547.625	546.25	546.5	551.125	537.75	543.5	542.75	537.875	544	543.625	550.75	547.375	546.125	546	544.75	540.875	544.5	545.625	548.5	546.5	545	536	545.5	548.125	541.5	545.5	539.625	552.125	541.625
F13	540.375	539.125	550.125	543	542	542.875	548	541.5	545.875	550.875	544.5	545.375	540.625	542.375	549.5	544.5	549.875	540	548	544	553.25	544.125	540	543	545.875	542.5	543.375	552.125	547.625	547	541.375	548
F14	546.75	544.25	544.875	550.375	549.875	547.25	546.25	548	549.75	544.5	544.125	545.625	548.875	549	544.5	548.875	547.375	545.125	545.375	543.25	543.875	545.75	550.75	550.25	555	551	551	544.5	549	546	542.75	542.5
F15	546.625	545.5	542.625	549.25	546.375	544.75	550.75	547.5	545.5	542	550.625	542.5	545.625	545.875	556	548.875	548.625	545.5	548.875	543.125	542.75	544.375	551.75	542.125	550.625	549.125	550.375	546.625	547.875	547.25	548.125	546.5
F16
F17	548.125	548.375	548.75	556.375	553.375	547.125	551.875	549.125	556.75	553.375	550.375	552	551.75	545.25	550.375	553	556.125	552.125	548.875	559.875	554.375	551.875	550.875	552.25	554	552.5	556.375	552.25	549.25	549.75	554.125	551.25
F18	563.375	558.5	562.875	560.5	562.5	571.875	562.5	562.875	563.375	559.25	562.75	558.5	566.125	563.25	561.125	559.75	562.125	561.875	560.625	564.125	562	560.375	562.75	558.375	562.875	557	565	561.75	562.25	563.375	561.75	563.75
F19	555.5	556.625	558.5	553.75	551.375	555.5	558	551.875	552.125	558.875	550.375	554.875	559.25	554.625	554.25	556.5	553.875	552.375	547.75	554.25	559.5	553.875	554.75	556.375	553.5	559	554	553.375	554.5	555.625	556.875	551.5
F20
F21	520.125	518.5	515.125	512.125	523	516.125	521.875	518.125	515.875	523.25	516.125	521.875	521.75	516.375	517.125	516.25	519.375	520.375	516.875	520.25	520.875	516	515.75	518.375	516	518.75	516.125	519	517.875	518.875	514	522.25
F22
F23	563.125	563.875	568.5	563.625	566.125	561.625	568.375	566.75	563.125	564.375	567.125	563.125	566.25	570.375	568.125	569.125	563.375	562	560.75	565	569.125	565.375	566.25	564.625	565.375	569.375	573.375	569.5	565.875	574.75	563.75	565.875
F24	566.5	567.5	567.125	562.375	573.5	568.75	567.375	566.25	568.625	568.5	568.875	561.5	570.5	563.625	567.125	567.375	566.875	562.25	569	578	571.125	571.75	569.875	573.875	569.75	564.875	565.125	569.5	564.125	565.5	567.5	574
G01	543.5	542.25	543.5	543.25	544.375	543.625	548	547	548.25	543	541.25	540.75	543	545.125	541.25	547.125	546.375	537.875	545.75	542.625	538.625	542.75	539.25	541.125	540.25	545.5	544.375	543.625	539.125	546.25	542.625	548.5
G02	524.75	520.875	517.875	521.875	522	520.75	522.75	520.875	525.5	523.75	524	523.125	523.25	523.875	521.125	523	520.625	526.875	524.375	522.125	528	524	528.75	521	520.75	521.625	520.375	521.5	524.25	522.625	521.375	528
G03
G04	636.625	642.875	631.875	639.625	633.5	646.5	638.25	642.875	644.5	639.75	636.625	642	639.625	636.5	645.875	642	643.75	642.25	645.875	640.125	639.75	638.5	638.25	643.25	645.75	643.625	642.5	646.125	643.25	640.25	639.25	645.625
G05	582.75	586	585.25	581	584.75	582.625	579.875	575.625	584	582.625	574.75	584.75	586.75	583.125	579.5	581.75	581.125	584	579.5	588	584.625	584.5	583.5	582.25	589	576.25	579.25	580.125	583.25	585.5	578.25	577.5
G06
G07	550.875	550	552.375	553.125	551.625	552.625	552.75	554.125	559.25	549.625	549.125	553.125	556.25	551.875	552.875	553.125	553.375	556.25	551.25	554.125	561.125	553.875	552.625	559.125	556	559.25	557.75	546.125	557.25	556.5	559.125	555.5
G08
G09	541.5	539.875	539.75	538.75	537.5	536.875	540.125	543.5	539.875	539.625	543.375	538.875	541	542.375	542.125	544	537.75	540	532.625	544.625	540.25	542.75	541.375	540.25	540.375	540	540	545.75	538.125	535.5	543	540.5
G10
G11	540.125	545.125	547.25	542.375	546	541.375	547.625	543.5	548.75	544.875	541.25	547.75	547.25	542	540.875	545.75	548.125	541.5	545.875	546.125	544.25	545	543.25	541.625	546.125	549	543.625	547.25	552	548.5	544.75	552.375
G12	549.75	544	550.5	542.625	543.25	545.75	550	547.25	550.375	539.125	543	543	546.25	550.125	550.25	549.625	548.375	549.125	542	548	554.5	554.25	546.5	547.125	543.5	544	542.25	546.375	545.125	550.625	544.875	549.125
G13
G14
G15
G16	541.25	535.875	541.75	540	547.625	542	540.5	539.5	542.25	535.75	547.875	538.5	542.625	543.125	539.875	536.25	541.625	538.25	547.625	545.375	541.375	541.375	541.5	539.75	545.25	544.5	543.625	543.125	543.375	542.375	541.125	536.625
G17	543.75	551.875	543.75	545.75	544.875	555.125	551.125	546.5	545.5	548.375	550.125	545.625	550.75	544.625	547.875	547.125	547.25	551.125	551.25	550.125	543.75	548.125	544.5	545.75	547.125	546.875	553.25	550.5	547.125	548	556.75	547.75
G18	543.125	550.125	547.875	545.375	550.25	548.625	547.375	552.25	550.875	544.125	548.375	545.125	548.75	549.25	546.5	546.25	546.75	548.75	553.875	546.375	551.75	546.125	543.25	543.375	548.625	550.375	546.25	543.875	546	544.875	545.75	549.5
G19
G20
G21	567	569.625	566	558.25	565	565	561.5	560.125	566.375	561.5	558	560.375	557.75	562.125	559.5	560.375	564.625	558.25	562.875	565.875	565.75	556.625	565.5	565.5	558	563.625	555.625	563.25	560.5	560.25	566.75	564.125
G22	662.375	672.375	670.375	666.375	669.375	669.375	665.875	661.75	669.5	663.5	667.75	670.75	667.5	664.75	669.125	661.375	669.25	666.75	672.875	667.625	667	664.875	666.875	665.875	674.75	672.375	662.625	671.5	669.75	660.5	668.5	668.125
G23
G24
H01
H02	622.625	623.875	625.5	617.875	625.5	623.125	618.75	624	618	625	623	623.375	621.75	621	626.125	619.625	621	621.75	621.25	625.25	622.375	623.875	622.375	624.5	628.625	619	618.375	621	621.75	622	621.125	624.625
H03	546.125	544.5	550.5	543.875	546.125	544.625	546	543.625	538.5	545.875	543.375	547.125	547.75	542.5	542.125	538.875	541.625	541	543.375	541.5	545.75	542.75	540.625	545.125	546.5	545.375	542	539.125	543	538.5	549.5	543.5
H04
H05
H06	534.5	532.375	536.25	537.5	535.5	537.5	532.375	539.875	536.25	540	538.625	538.75	542.125	540.375	532.875	539.125	539.625	536	535.75	537.125	534.5	538.375	543.125	543.5	540.25	537	543.25	536.625	537.875	539.75	541.375	543.125
H07
H08	549.75	548.875	547.875	553.25	552	547.25	543.75	548.5	556	554.25	554.625	551.375	552	548.875	558.375	555.5	547.5	553.5	555.375	550.375	546.25	548.75	547.125	553	552.625	550.625	554	551	551.625	553.25	554	554.25
H09	648.857	649.286	654.143	646.286	643.286	642.429	652.286	646	651.429	647.714	646.571	651.571	640.857	647	648.714	654.286	652.286	644.429	652	644.571	654	647.857	648.429	645.143	649.857	653.714	648.143	648.143	646.143	653	652.429	648.857
H10
H11
H12
H13	548	555.875	551.75	548.625	548.375	549.125	553.75	551.5	555.25	552.125	550.5	550.875	553.375	548.375	552.375	553.5	554.625	554.125	549	553.75	545.75	548.5	549.125	542.25	554.625	556.25	551.125	551.875	553.5	553.375	554.875	553.375
H14
H15
H16
H17
H18	550.125	550.75	551.375	550.75	556	556	551.375	549.875	560.875	549.125	551.125	550.375	550.375	552.625	553	550.125	549.5	555.375	549.5	551.5	550	552.125	554.25	553.75	554	557.25	557.375	554.75	552.875	559.125	555.375	557.25
H19
H20	555.25	561.25	558.5	557.375	564.75	559.125	556.25	559.125	559.875	557.875	550.375	559.5	555.75	561.875	558.75	555.875	558.625	555.875	557.25	560.375	556.375	561.125	562.375	558.75	563.875	555.25	551.25	556.75	550.875	560.625	563.125	560.125
H21
H22	488.75	489.25	485.125	489.5	489.75	488.375	485.625	491.25	488.25	488.75	484.625	491.25	486.875	488.25	485.875	493.625	491.25	487.375	486.75	489.5	495.375	489.25	486.25	492.875	491.5	486.375	493.125	487.625	486.5	485.625	487.125	486.375
H23
H24	571.125	570.25	572	573.5	573.375	574.75	571.125	570.875	572.625	577.75	571.25	575.875	567.625	577	570.25	580.5	575.125	573.25	571.75	579.75	578.875	577	578.5	577.375	576	576.125	575.25	577.125	572	575.875	578.125	573.75
I01	513.625	514.625	514.25	512.375	518	516.125	515.125	511.375	513.375	521.5	518.25	522.75	520.375	522.375	512.125	517.125	516.875	518.875	515.5	516.75	514.375	515.25	518.625	514.875	517.125	516.875	519.75	516.5	516.375	514.875	513.125	515.625
I02	534	532.875	535.125	536	530.625	533.875	536.25	531.875	534.875	533	535.75	532.875	532.5	534.875	531.75	534.625	526	534	538.25	540.625	539.5	534.625	533.375	533.375	539.75	530	536.125	533.5	530	531.25	535	535.75
I03
I04	534.625	529	536.5	536.5	535.5	537	541.25	531.375	539.25	536.875	540.25	531.375	534.375	531.375	531.5	536.5	533.125	532.25	536	534.75	532.875	536.875	531.625	531.5	533.375	537.5	539.875	531.75	538.75	539.375	534.875	539.75
I05	539.25	538.75	540.25	530.5	541.125	537.125	540.25	534.5	539.5	533.875	540	541.375	540.375	535.625	533.375	535	543.75	533.5	540.875	535.5	535	535.75	541.5	543	537.25	541.25	540.125	534.625	540.5	537.625	535.625	536.375
I06
I07
I08
I09
I10	542.75	543.375	543.875	542.75	539.625	544.5	542.625	542.875	544.875	543.625	545.25	544.625	543.75	539.625	547.375	549	544.25	542.125	548.25	546.875	543.125	549.375	544.125	543.875	544.125	541.125	548.625	546.375	546.25	540.25	542.375	548.375
I11	571.125	568.5	575.375	571.375	573.375	570.5	569.875	571	570.625	575.125	573.125	573.75	568	576.75	567.75	570.5	569.25	575.125	570.625	571	571.875	568.625	567	566.5	573.875	574.25	572.125	572.125	571.875	570.875	570.125	573.75
I12	546.25	544.375	548.25	547.875	551.875	545.125	551	546.5	548.875	546.5	549.875	547.375	543.75	544.125	540.875	539.5	539.625	545.375	547.375	541.75	547.5	546.5	551.25	547.375	547.875	550.25	544.75	542.75	548.625	548.875	546.75	540
I13
I14
I15
I16	551.375	553.875	549.5	550.375	553.75	556	546.75	549.25	552.875	549.5	544.875	551	545.5	548.125	556.75	551.625	548.5	551.75	548.25	556.125	551.625	550.125	554.5	549.875	551.25	550.875	547.25	553.75	553.625	550.25	553	553.625
I17
I18	559.625	565.125	559.75	564.5	557.25	561.875	553.125	560.75	557.875	561.875	563.625	562.625	561.5	561.25	564.75	561.125	559	559.5	553.25	558.75	560.375	555.75	556.25	561.25	560.125	561.25	564.25	565	557.625	556.625	558.375	555.375
I19	567.875	566.25	566.125	565.375	566.375	565.875	564.875	575	565.25	565.875	562.75	562.75	568.875	564.875	570.375	560.75	568.25	568.75	565.25	564.375	563.625	566.5	569.75	565.125	564.125	562.875	563.125	563.75	564.125	566.25	573.625	567.25
I20	612.75	620	621.375	620.625	619.875	623.25	614.125	620	612.5	614.375	620.375	618.375	618.125	618.625	622.5	616.25	620.25	621.25	614.25	615.375	622.625	616.75	623.875	624.125	619.25	614.5	615.125	617.75	618.125	617.25	623.25	615.25
I21
I22
I23	582.5	574.875	574.625	573.375	573.375	570.375	580.5	572.625	576.875	571.375	584	572.125	573.5	576.25	579	576.375	579	574.5	574.25	579.375	576	577.375	575.5	572.125	577.625	581.125	582.75	573.625	572.25	582.125	581.25	581.75
I24
J01
J02
J03
J04	537.375	542.625	549.75	541.25	541.625	540.5	540.5	544.875	541.25	541.875	546.125	547.25	536.75	546	541.75	544	541.75	538.875	544.875	543.5	546.125	543.375	537.375	542.375	548.25	547.625	542	544.75	542.625	537.625	546.375	544.375
J05	478.75	489.125	478.75	479.625	477.5	484.375	483.375	484.875	479	480.625	483	480.75	481.625	479.25	482.875	482.5	482.375	480.5	479.625	478.875	485.125	485.5	476.375	481	484.625	477.125	480.625	484.25	478.875	483.25	482.875	484.125
J06	512.5	507.5	509.25	514.375	509.5	512	508.625	507.5	514.25	511.625	508.625	509.375	512.5	514	510.375	506.875	513.5	508.625	510.625	509.875	515.125	510.75	511.625	512.125	510.375	505.375	510.875	510.375	508.75	514.25	513.875	515.25
J07	542.5	541.125	545.875	541	539.25	540.875	542.625	532	545	544.625	545.75	541.875	544	545.125	545.75	544	536.875	541.875	545.875	541.375	544.125	546.5	540.125	545	540.375	540.125	541.5	544	546.25	540	545.5	543
J08
J09	577.125	579.125	578.625	580	583.125	577.5	574.625	580.875	575.25	577.125	576	577.625	569.375	577.375	581.5	582.625	579	575.25	572.75	576.25	574.875	577.875	576.625	579.625	580.5	583	584.75	577.625	577.125	581.25	584.5	585.75
J10
J11
J12
J13
J14	566.125	560.875	562.5	567.875	568.125	570.25	567.25	570.375	565	569.625	568.375	562.375	565.125	564.5	568.75	568.375	565	563	567.25	570.75	562.375	569.25	569.375	561.125	566.5	563.75	557.625	565.25	569.25	565.875	569.125	562.5
J15	541.625	543.375	538.25	539.75	549	542.25	541.125	544.875	542.625	541.5	538	538.875	545.625	544.625	544.25	548.625	538.625	539.75	542.625	539.625	542	547.25	546.375	543	539.625	541.125	544.875	544.25	545.5	548.375	538.875	539.75
J16	558.5	554.875	556	558.75	551.5	552.75	551.625	559.125	556.875	555.125	556.375	557.25	556.875	554.625	553.375	557.125	553.25	552.625	559.125	555.625	551.875	554.75	551.375	556.875	560.5	554.25	550.75	552.375	553.875	550.75	553	557.375
J17	557.125	553.875	557.25	553.75	558.25	554.375	551.5	558.25	561.125	554.875	558	560.5	553.375	560.5	559.875	562	560.625	555.5	560	553.75	564.5	560.625	565	562.625	556.125	555.75	561.625	560.25	553.75	554.625	557.375	558.125
J18
J19	570.125	569.25	570.875	564.625	564.25	563.875	571	565.25	561.125	566.75	566.125	564.25	570.625	567.5	570	569.25	568.125	563.375	570.625	565.75	566.875	570.75	567.75	569.25	566.75	569.125	570.625	564.625	562.875	565.25	569.125	560.375
J20	545.75	545.5	549	545.25	546.5	541.625	549.625	547	542	543.625	542.75	550.25	544.875	541.625	544.75	542.5	541.375	546.75	547.875	549.625	547.25	547.125	547.25	549.875	539.75	545.125	538	544.875	543.75	542.75	544.5	544.25
J21	569.875	564.5	566.25	565.625	564.5	566.375	571.5	566.75	566.625	569.875	570.875	570.875	564.75	571.25	568.5	569.375	566.5	565.75	566.25	566.25	568	565.625	562.875	566.875	569.25	567.125	570.5	567.625	566.375	571	565.75	572.375
J22
J23	583.125	583.375	585.125	587.75	585.5	588.875	579.75	580.5	579.75	584.625	582.375	581.25	586.75	584	586	586.5	580.25	577.875	581.125	589.75	583.875	578.625	581.625	576.5	583.375	582.75	582.125	585.125	586.25	586.5	578.875	591.75
J24
K01
K02	540.625	540.75	540.625	537.375	537.25	543	544.625	544.875	541.125	542.875	542.25	545.875	541.5	536.375	545.5	540	539.125	540	539.375	541.625	538.125	539.25	540.625	543	542.25	541.125	547.25	544.75	540.375	550.625	540.25	544.375
K03	620.625	623.25	619.75	623.75	621	624.125	624.25	620.25	612.5	618.625	619.125	623.375	617	622.5	624.875	621.5	619.25	623.5	619.625	620.75	627	622.875	625.25	619.25	621.75	624.125	623.75	626.875	617.375	619.375	623	623.375
K04	551.5	555	555.75	550	556.875	553	552.5	555.375	551.375	553.125	556.5	549.75	556.125	549.125	553.5	553.625	556.875	549.75	552.5	557.875	554.875	553.25	555.25	554.625	552.5	554	556.875	551.125	554.5	555.5	550.75	554.25
K05	532.75	535	534.375	537.875	537.75	535.5	537.25	537	529.25	534.375	533	536.875	533.75	539.5	535.25	534	539.25	536.875	533.375	532.5	535.5	540.5	532.75	534.5	536.75	532	541.125	535.125	533.75	541	537.5	538.625
K06	539.625	543.25	539.5	538.625	531.75	537.75	540.75	529.75	535.375	534.25	539.25	533.125	528.25	531	528.75	523.625	525.625	528.125	530.625	526	531.25	537.125	533.125	541.125	537.125	538.125	542.875	540	542.25	539.75	548.25	541.125
K07
K08	656	660.875	647.25	662.125	660.375	658.875	654.125	654.875	652.25	662.625	654.75	660.625	658	656.375	654	660	655.5	658.75	657	659.375	658.75	656.625	655.875	661.75	659.75	662.875	655.25	655	660.875	662.625	655	667.125
K09
K10	658.25	663.25	667.625	665.25	667.375	664.875	662.125	663	663.875	667.75	664.5	669.25	665.75	666.625	662	667.375	672.75	666.125	667.875	667.875	665.875	663	667.125	669.25	662.5	668.5	671	665.625	662.75	661.875	664	665.375
K11
K12
K13	561.25	557.875	560.125	555.75	558.875	561.125	557	561.125	556.625	559.25	555.875	564.375	560.125	560.625	556.875	557.875	555.5	558.125	551.5	560.375	559.625	559.625	557.875	556.75	560.25	565.625	560.5	560.125	560.875	561.25	562.75	563.25
K14
K15	551.75	556.625	555	553.5	549	552.25	546.875	551.75	551.625	546.625	550.875	548.25	549.5	557.25	556.625	550.625	549.5	551.75	555.25	555.125	556.375	550.375	550.25	546.75	552.875	549	555.125	553.125	551.375	554.5	547.875	548.75
K16	549	554.875	555.875	553.25	553.125	552.125	554.375	551.875	553.375	553.375	559.375	555.375	552.375	551.625	555.5	555.5	550.75	558	557.625	555	557.875	553.25	554.375	550.5	551.875	557.125	557.125	553.25	556.375	552.75	557.375	553.125
K17
K18
K19
K20
K21
K22
K23	583	585.5	580.375	584.875	580.75	575.5	579.75	579.25	583.375	579.625	581.125	579.25	582.625	578.625	574.625	584	582	581.875	582.5	584.75	582	577.75	582.5	582.25	581.125	583.625	583	583.25	579.125	578.5	583.875	582.75
K24
L01
L02
L03
L04
L05
L06	549	553.25	549.125	550.25	551.625	551.375	550.625	553.25	553	549.875	549.125	546.875	550.25	552.75	550	551.25	551.375	548.5	548.125	551.375	551.875	557.625	551.625	552.5	549.5	552.25	550.25	557.625	548.75	553	547	548.5
L07	545.875	545.875	548.25	546.875	549.5	547.125	547.875	548.75	547.375	539.625	552.25	547.5	546	549.5	555.375	547.75	553.25	543.375	550.375	543.875	550.75	550.75	552	548.25	552.25	547.125	551.125	546.75	546.5	550.5	549.625	545.25
L08	548.125	547.75	549.125	546.875	550	545.375	553.375	549.125	551.25	550.125	549.375	547.375	545.625	543.5	550.5	547.25	554.375	550.75	547.75	548.875	550.125	549.25	552.125	544.75	545.75	546	551.5	552	547.5	549.875	553.875	552.375
L09	683.125	683.875	690.75	684.625	688.625	684.75	689	686.875	684.5	689	681.375	687.75	687.5	682.75	691	687.375	691.625	682.75	687.125	692.375	686.875	690.875	688.375	678.5	690.125	694.25	687.5	692.75	686.25	691.25	686.375	683.25
L10
L11	536.625	537.75	538.625	541.625	539.125	541.25	543.375	541.625	543	543.5	540.125	538.75	547.25	542.875	536.875	539.125	539.5	535.875	538.5	538	546.5	545.5	543.25	539.625	544.375	541.125	541.375	539.375	541.375	541.125	542	547.625
L12
L13
L14
L15	554.125	561.875	561	554.625	557.375	557.25	559	560.375	559.625	564.5	562.625	562.75	558.625	564.25	559.25	557.375	557.875	553.875	560	562.625	560.5	559.75	555.625	561.375	562.5	561	562.375	556.375	559.25	560.875	560.625	558.875
L16	672.75	678.625	684.25	677.375	683	678.25	678.125	678.125	671.625	671.125	675.75	672.625	679.5	675	679.625	669.875	674.5	669.125	679.25	676.125	674.625	672.5	680.375	673	673.125	678.75	674.5	676.375	675.375	677.75	684	676.5
L17
L18
L19
L20
L21
L22
L23	590.375	598.125	591.5	591.125	585.875	586.75	590.75	592.875	587	587.75	593.25	595.5	590.375	583.875	592.875	593.5	594.375	598.125	591.625	593.25	591.25	592.5	591	591.375	595.125	587.5	585.125	593.5	589.875	587.875	586.75	591.375
L24
M01	574.5	579.875	577.75	574.875	579.375	579.625	573.875	576	576.25	578.75	583	573.125	577.5	578	573.5	576.25	580.375	578.75	575.625	570.875	577.125	581	574.5	578.125	578.25	580.875	573.75	578	578.5	579.25	575.5	581.625
M02	620.375	621.875	617.25	616.125	613.5	621.375	615.25	615.25	618.375	621.125	618.625	616.5	621	616.875	620.875	623.25	619.5	613.625	618.875	615.125	622.875	622.75	623.75	622.125	622.25	614.875	624.125	615.375	625.75	620.5	621.875	618.5
M03	515.25	516.75	510.625	514.75	518	515.375	514.625	513.625	513.625	512.75	512.625	512.875	515.5	516.625	518.875	519.625	513.75	512	516.375	507.625	518.875	520.25	514.25	516.75	518	515.25	520.125	516	522.625	517.75	512.375	515.625
M04
M05	529.25	526	528.75	530.375	526	528.625	537.375	527.625	528.125	530.75	529.5	525.375	527	532.125	529.375	532.375	532.125	529.875	528.625	530.125	531.125	529	528.5	534.625	530.625	531.5	531.75	528	528.875	530.25	531.75	530.5
M06
M07	626.25	630	629.5	628.125	629.125	628.625	629.75	628.625	625.875	628.875	629.625	629.75	630.5	623.25	633.875	630.75	629.125	626.25	624.875	626	628.5	627.75	628.5	633	633.375	627.5	631.375	629.625	630.5	628	624.875	627.375
M08	542.375	548.125	543.625	538	546.375	547	540.875	541	535	542.75	543.125	547.125	543.5	541.625	540.25	539.875	549.625	545.125	541.75	542.625	547.75	542.25	540.375	546.75	542.25	541.5	539.375	543.375	541	537.875	543.625	538
M09	545.5	544.75	545.25	543.25	549.375	539.5	547.125	540.125	539.625	542.375	545.75	551	543	543.375	547.125	539.875	543.625	545.5	543.125	542	544.125	545.25	543.75	539	549.25	547.5	545	543.75	542.5	544.625	543.5	540.75
M10	406.75	409.25	408.625	410.875	410.125	414	412.75	410.25	417.875	414.375	407.625	413.75	410	410.375	415.625	410.125	410.75	413	412.625	412.125	409.125	409.875	410	406.875	412.75	413.375	413.75	416.125	412.125	408.25	418	412.25
M11	543.75	548.375	554.25	551	549.375	552.375	547.375	547.875	549.75	550.375	547.875	550	550.125	550.625	551	543.375	549.375	551.5	549.75	549.5	545.375	554	556.125	553.25	554.375	546.875	551.625	550.25	549.375	550.75	552.75	546.875
M12
M13
M14	552.875	552.5	549.875	553.125	552	548.625	552.5	549.25	548.5	549.125	554.375	554.875	547	551.75	548	550.125	552.875	556.375	549	550	551.625	556.25	554.75	553	559.75	554.5	551.5	549	552.25	550.25	553.5	556.75
M15
M16	558.125	552.375	563	561.25	556.875	558.375	557.375	558.5	559	557.375	559.25	557	562	561.125	564.5	560.125	556	557.125	560.75	557.75	566	554.375	558.5	558.125	568.375	560.5	555.875	565.25	564.5	556.875	560.5	556.125
M17
M18
M19	561.875	567.375	571.375	566.25	565.625	562.5	566.625	571.125	563	566.875	565.375	568.75	566.5	559.375	562.375	567	564.625	561.125	561.875	558.875	565.5	563.875	556.375	565	570.125	568.75	567	561.625	566.375	567	564.625	565.125
M20
M21
M22
M23	586.25	591.125	586.875	595.625	586.125	590.625	583.875	588	585.625	589.875	593.25	586.375	588.25	583.875	590.375	585.875	585.75	584.25	588.875	586.25	591	588.125	590.25	599.25	591	587.75	584.5	582.75	584.125	587.875	590.5	593.375
M24
N01
N02
N03	541.75	540.5	543.125	544.25	544.375	545.25	540.375	542.5	539.125	535.25	547.25	540	540.625	545.125	541	537.375	540.5	540.125	543.375	538.875	540.625	544.5	539.375	537.75	544.25	536.375	549.375	545.875	550.125	541	540.625	540.75
N04	683	692.625	688.25	693.25	685	683.5	683.125	686.75	681	692.75	693	682.75	690.125	687.5	690.625	688.25	689.25	680.875	692	690.25	688.75	691.125	678.875	680.75	688.125	686.875	687.25	682.25	692	688.125	691	690
N05	541.625	539.375	538.875	544.625	540.625	538.25	541.25	537.125	540.125	539.5	538.75	541.5	545.25	542.375	542.25	545.125	540.75	536.125	536	539	538.5	542.5	540.375	545	537.875	543.875	537.875	542	542.125	539.75	542.625	542.75
N06	543.125	542.75	542.625	546.125	537.625	548.875	542.75	547.5	538.75	544.125	535.125	547.25	544	544	550.5	542.25	544.875	540	545.375	538.875	540.625	538.875	538.875	544.375	538.5	542.625	541.5	543	539.875	538.25	545.875	548.625
N07
N08
N09
N10	547.75	553	549.125	549.25	550.5	546	551.25	550.25	545.25	549	550.625	548.375	551.75	557.125	551.125	547.75	553.375	552	556.5	545.75	549.375	552.5	546.625	550.375	552.75	548.5	553.5	543.25	558	548.625	549	548
N11
N12	549.25	549.375	547.875	546	549.5	545.25	550.25	549	550.5	550.125	551.125	547.5	551.5	550.375	549	549.5	549.125	545.875	546.625	552.25	549.25	549.625	553.375	547.875	552.5	549.875	550.125	546.625	548.125	545	548.625	550.125
N13	552.375	551	549.5	550.375	547.625	550.5	550.75	556	552	549.875	551.875	556.375	555.75	560.875	553.5	551.625	553.625	553.375	556.375	549.125	555.375	554.375	549.375	551.125	549.375	558	551.875	551.75	555	554.625	551.875	553.5
N14	446.25	447.375	449.125	447.375	447.625	450.625	452.75	446.375	449	445.75	447.75	444.375	443.875	444.875	448.25	454.5	450.875	441.375	446.125	442	448	448.125	443	448.25	452.25	442.875	446.75	447.375	443.75	448.875	453.5	448.25
N15	733.125	737.375	728.625	736.5	738.875	733.25	729.75	734.25	732	730.75	732	736.125	732.375	733.25	738.5	734.75	733.25	733.5	734.25	732.75	735.25	729.75	735.5	740.125	730.25	733.625	730.625	727.5	729.5	734.875	729	728.375
N16	536.125	534.875	539.5	536.625	538.875	536.625	542.375	537	542.5	536.75	541	534	535.75	541.625	539.375	542	533.375	537.375	539.875	544.375	532	533.625	539.125	534.375	540	537.125	539.5	537.25	533.625	534	537.375	536
N17
N18	561.125	568.625	571.5	565.875	562.125	566.25	562.625	570.375	560.375	562.125	564	568	563.75	566.875	569.375	571.75	568.5	571.625	565.875	564.75	571.25	571.375	565.375	567.75	568.875	568.625	571.375	567.5	569.375	567.375	562.375	564.625
N19	556.25	563	559.125	562.375	564.25	556.875	558.25	566.375	559.75	563.125	563.25	564.875	562.5	562.5	561.625	560	561.125	561	565.25	560.625	564.375	563.5	561.75	563.25	565.875	559.75	558.625	556.125	559.25	556.625	559.5	564.25
N20	564.125	563.375	567	561	565.875	567.25	565.375	567.5	567.5	559.375	558.5	571	566.75	564.625	566.375	568	565.125	568.625	564.625	567.5	562.875	568.75	563.25	568.75	564.375	573.625	563.625	567.25	565.875	568.625	568.5	566.75
N21	573.25	577.5	574.625	575.625	570.375	583.125	579.375	575.625	577.625	576.375	579.25	573.125	570.875	578.625	573.625	578.25	582.75	577.625	578.25	574	584.25	578.5	572	579.75	575.875	579.75	577	578.875	574	575.625	579.625	572.25
N22	574.25	571.125	574.25	579.125	568.375	578.625	574.25	573.625	574.375	575.5	572.125	579.125	574.5	579.5	576.625	584	572.5	574.875	580.25	578.75	581.125	574.5	574.875	571.25	574.375	576.5	577.375	585.5	573.375	575.75	574.5	580.25
N23
N24
O01
O02
O03
O04
O05
O06	689.75	696.75	699.625	694.625	706.875	695	696.5	688.875	694.75	690.5	695.875	697.5	691.25	694.125	696.625	701.25	691.875	693.75	696.875	696.75	692.625	698.625	695.125	698.875	700.5	700.5	690.25	694.625	695.25	692.75	701.625	700.125
O07	538.125	541.5	536.25	538.125	539.625	538.5	539.375	536.875	539.375	533.625	533.75	530.5	540.375	536.125	536.625	529.25	540.875	534.875	535.75	540	537.5	533.5	540.25	543	535.625	537.875	537.125	538.625	531.25	535.75	536.125	535.375
O08	551.125	551.625	549.625	544.75	544.75	547.5	546.375	548.75	549.875	549.25	549.875	552.25	551.625	546.75	554.75	548.875	551	549.625	545.75	553.375	552.625	548.375	552.875	557.625	556.375	559.625	550.125	553.25	553.25	558.625	551	553.125
O09	557.5	556.5	564.125	557.5	558.25	554.375	555.25	552.125	554.875	553.875	546.5	555.875	557.375	555	555.875	556.875	555.375	557.5	554.625	560.125	556.625	556.25	561.375	556.625	556.625	550.25	550.5	546.125	554.625	553.875	556.875	558.625
O10
O11	552.375	553.125	553.625	554.125	550.625	548.5	558.625	554.75	564.5	555.25	560.875	556.375	559.25	556.875	554.75	558.25	555.125	553.625	558.125	557.5	564.25	554.375	561	565	555.5	557.75	550.75	558.25	557.75	555	553.5	553.625
O12
O13
O14	559.25	554.625	552.25	549.625	555.375	556.875	556.75	560.75	557	554.875	553.625	556.25	551.75	548.625	551.125	560.125	554.625	563.25	552.75	556.25	551.625	560	552.25	552.375	560.75	554.75	560	560.75	557.125	560.25	552.5	555.25
O15
O16	554.375	555.875	562.5	562	558.875	559.625	557.625	558.5	565	556.375	561.125	563.75	562.25	561.125	553.875	556.75	559.375	562.25	557.25	559.875	566.5	561.625	565.25	557.25	556.125	559.875	553.875	562.375	557.875	557.25	563.125	565.75
O17
O18
O19
O20	559.25	556.125	557.5	559	557.875	556	559.5	554.375	555.5	559.875	553	559.625	556.875	556.875	556.75	552.25	559.125	556.25	555.75	560.75	558.25	559.5	557.25	559.625	553.5	556.125	555.125	556	555.25	555.75	558.75	553.625
O21	578.75	573.875	576.75	580.125	578.25	574.375	568.875	571.625	576	574	577.375	575.25	575.625	579.125	574.625	574.375	570.625	573.625	576.5	575.25	580.375	572	577.875	574.25	578	573.375	576.5	574.5	582.125	573.75	577.5	573.125
O22	792.125	808.875	791.75	796.25	796.25	796.125	802.125	796.625	806.125	793.75	800	798	795.25	794.875	801.875	794.25	791.625	794.5	804.875	797.875	804.75	800.75	801	796.625	798.25	788.625	798.125	800	799.375	797.75	806	802.5
O23
O24	541.75	548.375	538	541.375	543.125	542.375	548	538.125	546.5	543.75	542.625	542.25	542	541.75	539.25	541.5	545.75	539.25	538.75	539.75	543.125	537.5	540	538.5	550.75	540.125	540.625	544	541.25	541.875	537.5	543.625
P01	544.875	542.625	540.875	539.5	541.75	546.125	542.625	547	540	546.75	544.125	544	535.125	544.875	540.375	543.875	543.125	543.875	540.375	535.75	540.75	539.125	543.875	542.625	545	540.375	543.375	543.5	549	542.5	541.375	540
P02	544.25	538	536.25	539.125	541.25	531.75	537.125	539.875	538.75	534.75	541.875	538.125	544.125	543.875	534.25	539.625	539.125	539.5	545.375	540.25	544.75	539.625	534.375	539.125	541.875	536.75	543.75	539.125	539.125	539.5	542.625	541.625
P03	541	542.5	542.25	542.5	541.5	541.375	539.625	539.75	539	538.375	542.125	547.25	544.875	541.875	544.625	537.625	537.625	541	537.625	534.875	536	544.625	536	542.625	542	542.375	539	539	539.75	541.375	537.75	537.25
P04	544.25	541.625	543.5	535.875	540.375	536.875	544	539	540.75	540.25	541.75	543.875	538.25	543.375	544.875	547	542.125	548.625	539.75	539.625	536.5	541.875	540.5	540.625	550	539.875	544.25	538.75	540.625	543.25	541.375	540.625
P05
P06
P07	549.75	553.625	549.875	552.375	558	555.375	552.625	551.875	555.25	552.125	551.875	550.875	550.875	549.375	551.5	552.875	552.25	550	551.75	548.625	551.875	552.5	551.25	555	551.625	554.5	552.75	554.875	552.875	552.625	548.875	553.375
P08	542.375	549.75	545.375	548.75	546.875	546.875	544.375	547.75	545	547.875	546.25	544.5	544.625	552	547.625	543.25	544.125	542.75	543.875	546.25	545.375	543.875	551.625	543.875	546.625	546.375	546.875	552.125	544.75	543.25	543.25	548
P09	550.25	549.875	542.375	549.875	551.75	551.125	552.875	546.625	551.5	550.5	556	558.125	552	552.125	554.75	554.125	551.625	551.5	547.875	545.875	552.375	550.125	553.875	549.25	547.875	553.625	549	556.625	549.125	556.125	552.25	553.75
P10	555.625	550.375	555.875	555.625	555	553.625	554.25	558.625	555.5	555	552.125	557.375	552.375	549.75	554.25	555	554.75	555.125	556.25	558.75	548.5	560.625	552.875	549.125	553.625	552.375	554	552.375	556	557.25	557.25	552.875
P11	550.625	556.25	549.25	549.5	552.75	550.75	549.75	553.875	550.875	553.375	549.625	551.125	546.5	558.25	550.75	552	555.75	549.5	554	554.375	552.125	551.25	560.25	553.875	554.75	551.25	553.75	557.5	551.875	554.75	551.625	554.25
P12	553	554.75	553.5	557	558	555.625	560.625	556.375	555.5	556	560	555.5	556.125	557.25	551.875	559.125	558.25	557	554	554.75	560.75	557.5	556.875	556.625	555	557.875	558	556.5	552.875	552.25	552.125	553.125
P13
P14	562.875	562.875	565	571.125	566.375	564.75	566.5	569	568.25	568.25	565.125	571.125	565.375	567.625	567.875	571	570.375	570.75	568.375	565.5	563.125	567	563.75	567.5	569.5	569	566.375	562.75	568.875	572.375	565.5	569.375
P15	552.25	554.125	556.125	559.5	555.625	555.875	553	560	560	554.5	553	554	554.75	546.625	555	556.5	564.625	557	553.875	552.75	559.625	559.75	555.125	555.375	550.75	556.625	561.25	562.125	551.875	547	558.875	558
P16
P17	548	550.5	550.875	544.375	548.25	547.75	546.375	543.875	544.875	551.125	553.875	546.375	549	546.375	555.375	550.375	548	545	549.625	551.125	549.625	551.375	544.875	550.75	542	550	554.375	551.625	547	553	545.25	549.25
P18
P19
P20	560.625	563.375	561.25	556.25	558.5	561.875	560.25	564.375	564.125	557.875	561.875	557.875	557.375	561.875	555.75	564.125	560.5	558.625	559.375	560.5	561.75	553	561.75	560.875	565.75	562.375	563	562	561.5	561.375	561.75	561.625
P21	559.125	555.625	551.375	560.5	560	558	551.75	553.875	558.75	557.25	552.5	560.75	554.5	557	562.125	555.5	555.125	558.75	553.875	555.125	556.375	558.625	552.875	556.625	559.125	559.625	559.125	562.625	560.125	562.25	562	557.75
P22
P23	562.375	566.75	566.125	567	571	568.125	562.625	569.25	566.75	568.5	567.25	567.75	564.125	570.5	568.375	570.25	570.875	561.625	564.875	567	572.75	571	570.125	563.75	563.125	568	565.625	568.5	564.5	562.125	568.25	571.75
P24	707.125	700.125	702.125	709.375	705.5	708.625	703.875	711.75	706.875	700.125	707.875	708.375	709.25	708.625	702	704.125	709.75	707.125	698.5	708.75	703.75	709.25	708.5	703.125	708.375	699.625	707.5	703.5	698	707.75	703.125	710.125

## Sheet: DA
Measurement	Average (Show Region Statistics)
	1	2	3	4	5	6	7	8	9	10	11	12	13	14	15	16	17	18	19	20	21	22	23	24	25	26	27	28	29	30	31	32
A01	440.417	416.417	411.333	488.167	470.083	471.583	453.833	425.083	460.667	483.833	464.083	457.583	503.833	466.25	449.5	511.667	483.583	477.667	471.75	511.083	485.083	503.833	481.25	475.083	468.333	507.417	488.583	452.333	488.5	444.417	490.583	441.083
A02	430.4	425	414.4	448.7	380.8	432.8	395.6	471.4	464.3	433.9	444.3	388.9	466.7	434.4	416.1	421.5	387.1	434.4	415.9	443	410.6	424.7	441.8	432.1	420.6	422.5	443.1	380.7	428.7	436.3	423.3	430.7
A03	398.5	410.625	345.25	445.625	418.5	445.125	376.75	418.625	435.75	373.5	411	388.375	435.5	416	373.875	402.625	408.25	421	399.875	370.25	422.375	418.125	440.25	388.75	324.75	470	407.25	330	404.25	416.625	397.625	451.5
A04
A05	488.8	472.2	573.2	535.6	500.9	497.8	550.3	502.7	480	547.9	509.4	475.6	499.5	481.3	534	536.9	529.8	495.3	532.8	552.7	495.5	493.8	455.3	474.5	468.9	540.1	511	497.3	501.1	495	492.8	521.2
A06	523.143	516.5	506.714	498.929	543.571	508.429	521.357	466.786	489.643	508.357	496.714	513.214	520.786	502.357	501.714	507.071	545.429	492.429	482.5	522.357	514.714	500.214	516.214	526.5	473.786	502.357	500.143	530.071	498.929	496.714	543.714	527.357
A07	427.875	459.75	415.125	439	435.75	467.125	445.5	445.75	444.875	441.5	446.25	454.625	487.75	452.125	430.125	438.5	408.5	461.25	442.75	488.625	388.625	466.25	435.75	457.5	440.75	428.25	430.5	439.5	460	458.625	435.5	449.875
A08	406.182	437.727	418.545	428.636	411.091	367.909	383.909	426.636	336.909	430.636	411.455	431.909	374.273	449.091	408.636	433.818	402.091	404.455	428.273	409	424.091	455.364	395.455	419.091	454.182	447.091	414.364	432.364	409.182	436.545	407.182	436.818
A09
A10	462.154	521.308	504	482.769	471.154	484.077	502.077	482.615	523.231	508.308	472.769	457.154	495	493.154	534.692	443.385	494.385	488.846	491.231	518.538	467.308	487.154	521.692	449.308	494.692	498.692	502.769	466.077	525.231	530.385	496.077	464
A11	380.75	444.25	378.25	416.25	478.125	444.25	422.125	443.75	434.375	495.25	462	442.625	452.875	482.625	436.625	428.5	451.5	420.25	474	414.5	497.125	431.25	448.25	460.5	396.25	409	472.875	432.125	433.75	396.125	453.625	425.625
A12
A13
A14
A15	486.667	482.889	446.111	479.778	496.889	504.111	477.778	470.556	507.333	478.667	498.333	511.111	527.889	510.778	510.778	492.222	521.444	509.889	472.333	497.667	473	498.556	474	551	480.111	500.556	511.444	460.667	494	519.889	429.444	511.111
A16
A17	505.75	428.625	448.5	470.125	382.5	413.875	472.875	444.375	407.375	441.125	413.125	448	520.875	435	428	442.75	382.875	416.375	433.875	424.125	450.5	423.625	442.875	443	425.75	431.875	438.25	509.875	436.375	476.5	424.375	505.75
A18	488.667	490.556	575.222	454.778	458.111	472.111	492	484.222	444.111	492.222	493.111	500.222	476.889	470.222	491.778	470.333	497.333	506.556	491.778	482.556	506.444	487.111	499.111	491.444	458.667	510.667	470.778	411.667	489.222	522.889	538.222	505.111
A19
A20	553.625	549.75	561.5	559.125	554.25	564.625	552	560.5	557.625	553.875	548.25	557	554.625	549.125	547.5	558.625	557	558.75	556.25	555.875	555.625	556.25	558.625	552	557.5	562.75	554.625	553	557.5	555.375	557	553.625
A21	480.273	536	532.455	494.818	509.273	507.636	519.636	520.273	504.091	513.818	510.182	420.818	488.182	506.364	522	449.909	525.091	497.455	493.364	513.545	513.455	490.636	522.545	485.727	516.818	523.727	532.818	469.455	527.182	502.182	455.364	514.727
A22	537.154	551.462	520.077	545.846	532.385	551.769	548.846	537.846	523.846	550.846	545.077	532.308	546.308	549.385	516.308	542.923	546.308	553.385	547.615	532.615	481.538	559.077	542.769	525.692	549.846	503.769	548.923	549.154	522.154	549.923	547.077	554.385
A23
A24
B01
B02	392.2	400.1	404.1	374.6	341.4	358.1	409.7	404.8	438.8	395.4	419.4	394.2	403.6	379.7	406.6	378.9	375.3	411.3	408.4	395.2	389.5	413.5	392.1	401.3	436.6	383.4	393.3	394.8	388.5	387.7	387.3	390.2
B03	407	335.545	393	376.273	365.364	384.364	394.364	376.364	370.364	371.545	372.364	374.364	379.091	369.455	390.182	357.364	389.364	364.727	387.364	394.364	358.273	406.636	367.455	359.818	386.455	387.909	331.273	382.091	381.091	367.909	381.909	388.818
B04
B05
B06	518	426.75	457.75	483	503.875	464.875	488.875	485.5	481.625	441.125	488	479.5	402.75	477	401.75	465.875	426.375	493.625	440.625	514.625	515.25	464.375	476.25	394.5	472.375	493.75	460.75	461.375	497.5	501	490.75	488.5
B07
B08	379.2	378.8	404.2	388	383.6	410.2	397	423.2	425.8	383.2	418	421.6	390.4	388.8	363.8	416	409.6	371.4	389.2	414	392.4	421.2	404.2	399.6	398.4	397.8	399.8	419.2	382	404.2	405.4	401
B09	549.083	541	540.083	539.917	593.167	519.417	499.167	519	479.917	538.667	504.333	500.083	562.25	505.667	472.583	647.333	534	470.75	553.667	595.167	522.333	589.667	539.667	526.333	515.25	529.417	566.583	499.5	581.917	465.083	517.833	549.083
B10	488.25	465.375	464.5	466.75	473.75	458.875	494	499.25	441.625	426.125	563.5	462.75	469.5	471	486.125	476	497.25	516.625	491.625	481.25	479.75	496.875	465.75	494	475.375	486.125	478.625	518	499.75	492.75	532.375	440.625
B11
B12	397.5	456.2	440	469.4	469.3	466.5	428.5	436.2	405.5	448	448.2	466.3	407.4	412	436.6	492.1	477.6	404.6	465.2	423.8	447	420.7	428.1	431.2	450.1	453.8	446.7	438	466.8	408.9	446	447.1
B13	508	517.25	488.625	507.25	494.875	525.125	459.75	528.25	521.875	498.75	527	492	552.625	547.25	524.625	477.5	459.875	503.75	508.375	495.75	495.375	511.625	478.375	499.75	556.125	495.375	492.75	431.125	503.5	477.5	524.25	528.125
B14
B15
B16
B17	510.25	500.625	439.875	490.375	527.75	522	529.125	507	470.125	551.5	525.125	502.375	497.5	501.75	483.375	486	495.125	506.25	556.375	518.375	565	479.75	457.125	530.125	502.75	530.75	494.125	522.125	520.5	437.25	467.875	509.125
B18
B19
B20
B21	464.125	465.75	464.5	444.375	423.125	444.5	492.25	481.75	484.5	458.625	487	455.375	487.25	440.875	448.5	492.75	412.125	441.625	461.125	452.75	461.125	492.25	494.75	445.75	364.125	488.125	455.625	527.75	406.5	455	485.5	400.625
B22	422	473.25	403.5	346.125	431.5	440.25	463	490.5	439.75	455.875	491.75	420	528.125	455	426.5	399.375	423.875	439.625	485.875	440.875	399.75	464.625	475.875	473.375	495	453.625	419.375	430.875	500.125	437.25	416.875	462.625
B23	492.583	514.5	491.333	483.333	477.75	452.583	443.75	470.917	510	486.167	504.583	496.667	449.167	459.833	457.417	482.667	500.333	478.917	474.083	476.167	499.083	489.25	482.083	480.167	476	471.583	479.25	489.167	495.167	502.333	494.917	457.583
B24	574.25	510.625	536.875	557.75	524.125	498.875	555.625	536.5	576.625	566	534.75	586.5	518.375	566	549.5	582.625	567	506.375	547.75	535.75	543.25	545	540.875	553	580.5	566.625	572.5	556.625	553.25	589.875	583.625	554
C01
C02	381.462	333.154	375.462	373.538	392.846	340.538	372.923	366.846	365.077	356.692	371.462	354.692	366.692	407	377.385	376.308	333.615	395.462	381.692	358.385	371.692	346.538	372.769	360.846	386.077	356.923	348.615	354.385	352.615	359.692	368.385	352.923
C03
C04	507.889	519.444	401.778	511.222	500.444	530.667	494	443.556	495.333	481.444	438.222	413	436.778	417.444	438.667	428.111	485.444	490.778	453	467.556	420.778	461.222	483.333	480.333	434.111	499	454.556	431.222	430.556	468.222	441.667	513.111
C05
C06	462.8	473.6	460.6	522.1	487.3	556.1	489.4	489.7	520.4	460.1	446.7	495.1	500.5	522.6	447.4	478.5	520.7	460.3	535.7	465.2	452	539.1	554.2	475.5	507.3	549.3	496.2	472.5	519.6	486.7	421.7	498.8
C07	468	446.1	551.5	463.9	448.7	399	466	510.6	463.3	422.7	407.2	448.5	448.3	477.7	472.2	448	467.9	393.2	419.8	458.6	464.6	467.9	440.3	431.2	462.8	463	501.6	455.5	465.1	415.8	558.8	486.8
C08	424.111	427.889	392	410.333	439	412.556	358.333	436.889	445.111	379.556	459	440	445.889	378.556	432.444	441.667	435.111	423	445.222	438.556	439.222	421.444	466.333	469.222	449.889	425.778	441.667	451.111	450.333	428.889	407.778	451.444
C09	529.625	545.875	547.375	540.25	516.375	543.75	510.375	553.625	490.625	519.125	531.5	537.5	507.875	552.625	543.375	543	518.125	556.25	540	549.25	485.5	534.375	498.5	547.25	556.125	489.875	532	566.5	549.75	486.375	488	511.25
C10	454.375	476.375	452.625	454.125	456.875	491.75	501.5	429.375	494.75	441.625	493	493	455.875	437.25	416.125	501.125	470.25	472.375	480.625	496	475.625	418	494.125	529	469.375	468.125	479.375	454.875	456.875	479.75	486.375	465
C11
C12	447.444	441.556	432.444	435.889	440.222	429.444	461	442.556	435.333	481.889	431	447.222	432.111	408.889	465.444	451.111	437	459.556	441	462	482.333	452.444	447.222	459	414.889	458.556	450.444	452.778	469.222	483.111	451	450.333
C13
C14	467.889	515.333	505.778	549.556	505.667	573	489.444	458.111	549	503.111	514.333	543.667	510.889	431.444	539.444	481.222	516.444	575.778	511.111	537.111	537.222	543.111	489.778	575.222	581.222	435.667	518.889	534	594.111	515.667	510	523.444
C15	357.545	360.364	351.364	355.636	358.455	367.182	366.091	346.091	334.818	337.091	354.909	344.727	317.273	377.545	352.273	343.091	338.818	342.364	371.727	357.727	393.545	359.091	369.909	328.909	358.273	341.091	348.818	350.727	344.091	353.727	370.818	393.455
C16
C17	563.625	560.625	537.5	580.375	589	576.875	599.75	537.125	564.125	581.25	572.75	583.125	582.375	570.375	583.25	591.25	600.5	591.5	567.875	553.875	622.5	542.25	540.625	559.25	579.5	557.125	565.125	556.375	596	563.125	579.875	593.875
C18	506.727	590.364	483.273	625.364	548.727	500.636	558.909	437.091	520.182	507.182	575	500.636	519.273	564.909	475.182	533.273	517.364	546.545	518.455	461.818	576.182	518.727	552	516	539.455	544.636	424.182	514	514.364	424.636	555.091	549.818
C19
C20
C21
C22
C23	504.625	533.875	519.875	509	441	571.75	502.375	501.25	452.125	488.625	494.25	464.625	379.625	508	448.375	511.125	491.625	481.375	490.375	478.125	477.375	433	484	515.25	581	512.5	519.5	497.875	490.25	465	447.5	489
C24
D01
D02	467.6	464.2	501.9	460.3	496.7	493.5	472.5	508.2	479.5	497.4	486.3	453.2	478.7	490.6	458.7	464.6	459.6	465.7	482.8	470.9	504	509.2	471.6	450.4	463.9	464.3	466.8	418.3	497.1	455.7	463.4	466.4
D03
D04
D05
D06	504.846	507.462	503.231	498.615	530.692	483.692	498.846	498.077	505.615	508.615	469.538	433.385	509.923	493.231	511.846	488.538	497.538	510.692	532.462	528.385	486.231	500.692	494.077	510.769	496.538	517.231	518.154	492.462	501.846	500.615	488.769	491.308
D07
D08
D09	488.846	459.462	500.077	475.538	445.923	508.538	484.231	476.462	511.615	522.154	486.154	486.462	500.923	509.308	471.923	482.615	487.462	490.154	482.769	514.231	499	488.077	502.538	481.308	485.231	523.154	484.923	485.769	526.231	509.846	491.154	466.846
D10
D11
D12	533.875	556.875	518.375	546.125	574.625	551.25	555.75	574.375	572	532.5	590.125	561.875	597.5	643.125	577	591.875	604.5	567.375	585.25	583.5	589.25	575.875	584.875	541.125	548.875	579.125	579.625	564.375	545.25	585.125	586.5	636.875
D13
D14
D15
D16	476.75	503	498.625	488.375	473.375	472.375	461	502.625	486.25	500.625	491.75	429.5	508.25	476.375	502.25	474.25	473.875	478.5	507.875	479.375	511.875	461.875	473.5	526.125	498.25	529.5	473.75	495.375	497.875	500.125	500.375	478.5
D17
D18
D19	554.385	546.538	532.846	532.923	561.385	536.077	527.538	556.154	565.692	548.769	533.385	547	525.769	545.462	558.231	591.769	553.923	553.385	558.846	526.077	551.538	534.385	532.923	551.538	536.077	542.692	531	550.846	556.231	571.385	531.846	554.385
D20
D21	421.5	444.583	425.5	408.833	445.667	442.917	421.5	443.667	425.917	435.583	431.333	414.083	441.5	457.25	417.167	449.667	439.333	410.75	407.917	451.917	432.25	451.75	438.5	438.333	448.333	456.167	462.5	444.083	437.917	424.583	464.833	421.5
D22
D23	547.875	514.875	496.5	509.375	510.625	563.625	495.875	545.875	525.75	521.375	476.75	551.75	506.375	499.625	506.625	536	524	572.75	522.875	516	489	552	550.125	535.125	507.625	552.25	540	527.75	533	537.5	544	547.875
D24
E01	537	494.125	492.75	487.625	511	529	557.875	520.5	553.75	598.5	500.25	519.625	573.125	496.875	514.5	512.75	569.25	564.875	543.25	512.5	504.125	528.75	533.875	577.375	619.75	537.375	524.375	608.75	524.25	495.375	541.875	499.375
E02
E03
E04	362.667	366.5	388.75	363.75	349.083	351.75	366.5	333.917	379.083	366.5	369	391.667	362.667	366.083	344.167	352.083	360.333	364.167	397.583	378.417	366.833	338	353.25	359.667	364.5	379.333	372.167	373.667	354.083	384.917	359.583	359.667
E05
E06	503.231	462.385	452.692	473	472.154	468.615	439	489.846	464.615	450.154	491.385	494.846	449	479.077	501.615	446.846	473.462	469.538	434.538	510.154	462.462	431.769	509.308	455.769	415.846	478.077	514.308	489.308	457.308	451.385	513.077	461.231
E07	531.533	492.267	502.467	523.267	521.733	524.4	537.2	513.667	518.533	514.2	493.667	489.2	501.8	509.467	523	505.467	501.333	518.267	507.667	550.267	510.733	495.933	507.333	510.533	536.333	526.067	445.933	488.467	527.067	509.133	513.267	531.533
E08
E09	506.25	569.5	492.75	486.75	471.375	482.5	514.25	496	352.875	541.875	464.375	450.125	560	511.75	472.5	521.125	458.125	511.5	482.875	530.25	500.625	509.375	468.75	521.75	544.125	469.125	471.375	549	451.75	497	463	506.25
E10
E11	491.5	426.6	446.5	418	445.1	401.2	444.2	482.1	411.6	417.3	431.5	422.5	458.1	477.7	494	460.4	420.7	424.6	438.4	428.8	427.3	460.1	424.9	463	460.9	412.7	452.4	424.1	437.9	455.5	458.5	468.2
E12
E13	562.444	537.778	534.667	526.778	518.778	456.222	519.556	558.333	517.444	569.778	497.111	524	488.667	502.333	519.222	538.667	481.333	572.556	506	524.778	515.111	514.556	532.889	542.111	563	521.444	516.556	533.667	560	512.889	496.333	518.778
E14
E15
E16
E17	568.733	595.267	585.8	582.133	597.8	565.8	573.867	592.733	603.867	571.933	648.667	599.8	596.067	620.867	623.867	592.8	541.933	602.6	572.467	570	624.467	561.6	608.6	604.733	592.4	586.667	583.733	565.067	540.8	581.8	651.267	510.267
E18	507	484.364	492	508.182	514.909	487.818	487	498.909	489.909	498.091	478.182	498.273	499.091	487.909	500.364	481.091	490.455	475	507.455	498	474.636	483.182	494.909	515.545	496.818	501.182	521.455	501.727	503.273	510.455	484.545	488.182
E19
E20	457.5	453.625	417.375	518.125	481.25	488	484.5	478.125	447.875	506.5	483.375	476.875	444.625	429.5	405.875	465	464	445.25	477.75	447.5	441.125	506	470.5	503.875	503.375	476.625	437.875	478.5	458.375	452.5	484.125	464.25
E21
E22	569.077	572.385	525.308	576.154	550.846	513.077	563.846	542.231	521.923	565.923	554.769	572.462	539.462	508.923	563.846	563.231	562.308	597.846	484.692	538.769	568.154	527.923	533.077	558.231	567.308	573.846	543.846	541	585.154	551.308	494.462	530.615
E23
E24	625.25	554.875	602.25	511	605.875	597.875	627.375	528	550.5	595.625	622.875	551	616.625	551.125	615.75	655.375	634.5	580.875	625.75	625.375	626	608.75	567.375	589.25	641.25	630.25	584	542.375	610.625	536.75	535.75	625.5
F01	493.7	514.6	473.1	456.3	476.5	518.5	502.8	447.5	512.5	508.4	498.5	488.6	492.1	501.6	484	509.3	479.3	500.8	503.8	481.3	472.4	519	472.9	492.8	495.3	475.4	501.4	462.9	532.6	463.9	481.9	503.3
F02	393.429	472	433.714	432.429	488.429	512.286	414.429	390.714	399.571	482.143	377.857	399.429	432.714	371.143	480.857	452.143	470.714	432	528.714	371.571	410.857	388.143	421.286	462.571	424.571	415.571	450.429	433.571	455	420.143	433.286	393.429
F03
F04	620.875	566.375	565.625	574.75	523.375	547.875	554.5	590.625	491.625	615.875	567.75	557.375	511.125	535.875	515.25	518.125	529.375	644.25	502.5	542	543.5	569.375	576.25	536.375	558.875	607.625	563.375	569.25	569.75	568.5	548.375	546.875
F05	380.444	337.444	406.889	389.556	395.222	435.333	391.222	406.556	412.778	398.667	406.444	387.111	398.778	381.667	404.778	428.222	415.444	420.889	414.333	364.889	397.889	405.444	388.333	332.333	373.556	396.778	411.889	382.778	406.667	379.778	355.333	425.111
F06	446.417	494.583	529.417	498	473.917	437.583	467	487.75	471.25	489.5	533.833	497.833	413.083	511.667	549.5	470.833	442.417	488.75	398.25	410.333	508.083	525.917	490.75	515.167	481	494.833	515.75	462.917	489.167	483.25	460.417	446.417
F07
F08	577.2	649.3	562.3	572.9	589	590.3	566.8	587.6	539.8	544.5	578.9	599	695.5	568.2	569.6	582	540	562.4	590.4	557.6	559.8	563.8	593.7	668.2	568.4	599.1	636.2	518.4	585.5	606.7	563.6	573
F09	585	578.917	561.417	569.25	509.583	539.917	553.583	564.583	556.167	542.5	539.083	560.833	612.667	562.75	587.167	575.583	557.5	557	558.083	545.917	545.583	565	572.5	598.25	563.583	547.25	539	554.667	576.833	549.083	584.25	532.5
F10
F11
F12	536.25	559.125	576.75	543.625	553.625	579.375	547.375	561.625	576.125	532.625	553.875	572	525.25	539.625	545	511	536	540.875	546.125	525.625	564.375	565.625	508.375	545.5	579.125	563	544.25	602.375	530.5	530	557	530.375
F13	501.538	504.538	510.231	501	516.077	480.615	494.385	509.615	505.154	521.231	509.231	526.615	504.846	501.154	500.923	512.231	509.615	516.231	537.077	499.154	536.923	513.462	526.692	508.538	496	476.154	501.154	514.231	505	502.692	523.385	501.538
F14	449	441.75	460.875	428.875	434.625	407	416.625	416.25	440.875	444.75	443.625	445.25	380	429.5	407.5	432.75	431.75	432.25	418.5	460.75	412.625	439.75	453.375	422.5	465.25	480.75	440.375	440.875	441.625	458.75	453.25	448.875
F15	476.75	454.25	485.083	420.667	459.583	482.25	475.417	480.667	456.417	496.833	477.5	467.083	484.083	482.583	489.167	472.5	461.917	472.75	492.75	474	470.333	436	443.833	468.667	476.667	496.083	457.333	483.583	513.75	459.5	474	476.75
F16
F17	562.25	597.375	530	603.75	550.125	539.125	563	595.5	557.375	589.375	555.625	594.25	584.25	532.375	547.5	563.75	595.125	560.625	589.75	556.125	508	582.5	579.5	616.625	602.875	600.25	576.375	598.625	586.875	576.125	551.375	562.25
F18	588.875	593	571.5	551.375	567.625	563.375	535	535.625	579.125	515.875	599.625	554.5	577.625	566.25	514.625	542.125	544.375	549	542.875	486.75	574.5	549.5	580.625	571.625	587.125	603.375	528.625	541.875	559.5	602.375	501.875	504.625
F19	439.667	451.778	512.667	442	470.222	418.111	460.556	429.556	444.667	423.222	455.222	389.889	435.778	425.333	433.667	436.556	463.889	418.556	370.889	444.667	398.889	459.111	502.667	469.889	457.667	442.778	436.889	408.556	447.889	393.333	448.778	439.667
F20
F21	559	445.375	541	544.375	557.875	473.25	507.5	568.375	556.625	491	437.375	514.125	512.375	536.5	468.125	499.5	472.625	558.875	499.625	465.875	465.875	515.875	569	480.625	526.5	491.625	436.375	466.625	548.375	483.625	474.125	491
F22
F23	596.9	561.3	615.6	589.1	630.3	518.3	625	562.1	523.3	675	585.2	596.5	601.8	550.5	582	620.9	574.7	595.2	613.6	512.3	611.5	561.6	507	541.8	582.5	582.9	580.5	619.1	572.9	476.6	569.9	607.6
F24	568.364	514.455	589.818	532.182	568.455	531.727	548.909	494.636	612.091	610.182	548.364	509.727	581.182	601.909	517.909	623.545	588.818	605	615.909	550.636	575.636	589.727	594.091	539	501.818	568.364	601.182	594	512.818	578.091	613.909	508.818
G01	517.294	529.706	510.941	527.941	501.941	542.471	527.529	516.882	504.235	521.941	503.765	516.941	516.941	532.824	466.529	480.059	500.471	445.235	542.706	543.235	520.941	519.529	557	560.294	530.824	500.647	496.059	522.471	505.706	486.118	523.824	520.824
G02	437.5	481.875	483.75	448.25	469.375	415.5	438.75	383.25	421.375	494	460.75	437.125	460.5	524.5	407.375	468.25	447.375	402.5	409.625	445.125	415.25	437.625	492	419.125	388.125	453.375	382.375	383.5	460.375	449.25	401.5	441
G03
G04	440.455	396.091	392.273	374.636	371.182	440.818	415.727	384.182	354.273	432	403.909	396.636	365	329.364	400.091	377.273	408.273	425	385	387.636	405.909	404.818	422.636	378.818	404.727	385.455	367.364	417.636	375.273	369.727	409.091	370.909
G05	407.667	398	441.333	402.167	446.333	426	458.667	426.5	446.5	382	433.917	427.5	444.75	439.25	402.333	414.417	415.833	367.167	406.417	417.417	414.083	405	421.5	369.5	411.583	385.917	402.167	468.917	425.417	411.083	351.083	424.167
G06
G07	509.182	533.455	517	522	533.909	550.636	508.727	509.091	504.818	528.455	513.545	498.182	506	545.091	512.818	544.818	515.909	516.818	494	540.545	554.545	527.909	530.545	557.909	561.636	508.091	509.364	508.091	548.182	545.364	516.818	525.727
G08
G09	441.857	437.571	403.857	460.571	456.857	458	431	452	447.143	431.429	438.857	451.857	394.143	461.714	446.429	450.714	493.429	451.429	438.429	441	508.857	481.429	445.143	462	441.143	448.143	431	462.571	513.429	414	447.571	453.429
G10
G11	462.667	496.222	539.444	507.111	411.667	454.444	496.778	522.111	495.111	534.111	516.111	483	540.556	461.444	504.889	471.111	475.556	459.222	438.556	549.333	522.778	446.889	538.222	573	468.889	540.111	593.889	452.889	498.667	604.667	550.889	515.222
G12	450	453.917	426.417	452.583	437.667	434.333	489.083	430.417	464.333	460.417	504.75	469	427.417	440.833	458.583	472.333	429	447.417	477	455.5	463.417	423.333	473.583	466.5	439.333	547.667	443.417	430.833	446.75	480.917	505.75	455.75
G13
G14
G15
G16	537.75	554.417	549.167	548.667	592.75	553.25	548.75	540.917	571.583	529.083	548.667	539.167	574.5	520.75	545.75	576.583	541.75	508.583	563.417	571.167	556.167	613.417	522.583	542.333	563.583	517.25	546.75	477.5	504.333	534.333	514.167	541.583
G17	525	495.75	524.125	516.375	506.125	503.125	526.125	529.75	547.25	514.375	504.875	526.625	537.25	519.75	516.75	506.625	524.875	534.875	518.375	520.875	528.875	529.75	518.625	525.75	495.875	509.75	529.25	522.875	493.5	520.875	515.125	486.75
G18	428.5	377.375	431.125	420.25	426.375	437.5	460.625	442.125	407.375	448.5	405.125	375	427.75	427.25	467.625	372.625	461.875	445.375	338.875	412.5	460.75	412.25	424.25	462.875	466	463.25	430.25	363.375	382.25	458.25	427.625	348
G19
G20
G21	586.667	574.5	568.417	609.083	585.083	562.583	586.167	591.583	571.75	587.583	570.333	593.667	579.667	592.333	591.083	556.5	592.667	586.667	585.75	605.583	544.083	561.667	586.25	520.75	596.667	595.333	612.083	576.417	575.833	587.25	574.083	586.5
G22	596.25	599	616.375	591.875	483.875	615.125	607.875	617.875	654.625	632.75	632.625	544.375	532.125	544	624.875	641.875	637.375	568.5	618.75	510.5	665.375	583.25	634.875	573.75	571.125	632.125	610.125	626	579.625	596.625	682.125	537.625
G23
G24
H01
H02	489.182	453.909	497.909	486.636	495.727	497.545	466.091	501.455	533	477.091	485.455	464.273	488.182	486.091	550.455	479.727	483.182	434.091	463.273	489.636	487.545	515.364	473.909	474.455	478.818	487.909	485.818	478.091	557.818	486.909	494.273	429.273
H03	550.125	528.625	523.375	529.75	601.75	505.375	488.125	590.125	558.25	506.5	538.25	503.75	549.25	523	520.375	443.75	508.5	511.125	482.5	547.875	536.75	488.5	545.75	493	461.375	548.875	493.75	545.375	524.125	556	544.625	498.75
H04
H05
H06	505.5	515.75	509.125	473.5	507.625	493.625	495.125	490.75	447.125	493.625	467.125	483.75	479	505.625	485	456	537.75	467.125	451.625	461.875	500.875	479.875	463.5	491.625	492.125	482.75	486.25	486.75	514.875	497.25	506.375	478.375
H07
H08	500.333	508.333	489.889	508.333	513.556	512.889	510.333	516.556	508.444	513.889	483.222	505.667	505.111	496.111	511.444	496.222	510.556	492.778	538.889	518.889	521.444	497.222	472	506.333	526.444	502.444	486.667	514.222	495.889	551.889	526.333	500.333
H09	552.625	510.25	501.5	472	517.875	510.75	534.625	533.375	495.125	516.75	503.375	531	530.5	525.375	528.75	516.125	508.375	539.5	502.375	501.875	505.125	523.875	496.125	512.75	513.875	500.5	493.375	527.25	542.5	541.625	516	555.125
H10
H11
H12
H13	477.5	470.625	423.375	452.25	465.75	473.375	504.125	445.125	477.5	419.75	456.5	448.875	447.75	410.375	450.75	488.5	450.625	466.25	456.125	445.875	420.875	506.875	498.75	430.125	437.625	421.25	458.125	431.375	451.75	447.25	481.875	417.375
H14
H15
H16
H17
H18	562.083	549.5	527.667	516.083	496.75	553.75	534.583	521.417	570.417	532.833	514.583	550.333	532.5	512.833	500.917	563.583	535.333	558.083	540.25	577.75	612.25	549.667	573.167	547.417	541	542.083	479.75	520.75	544.333	532	565.083	601.5
H19
H20	574.364	525.091	540.182	588.545	596.182	561.273	618.455	545	578.273	624.182	606.273	525.273	559.273	464.818	571.727	577.273	578.091	594	562.818	590.636	607.091	546.909	558.818	543.455	576.545	594.727	653.636	553.455	565.182	609.455	502.636	570.455
H21
H22	478.25	521.917	474.5	488.833	502.583	476.667	449.417	511.667	448.5	501.583	509.917	466.5	476	515.917	523.417	502.75	498.25	419.917	460.667	502.917	464.75	513.333	475.917	502.25	489	424.333	515.083	491.917	504.75	511.083	482.5	492.667
H23
H24	628.909	630.091	595	594.636	635.364	547.455	590.636	620.727	582.273	501.909	642	659.545	605.636	564.727	606.545	629.091	596.545	581.091	631.364	608.455	657.727	606.636	610.545	508.636	532.909	572	593.091	623.182	672.545	634.909	603.818	639.455
I01	522	481.25	449.75	529.625	525.25	461.375	447	500.25	505.5	487.625	510.75	475.875	494.75	540.375	495.125	506	485.875	456.125	513.875	465.5	513.25	474.75	460.875	495.625	482.125	480	536.125	495.125	507.375	494.625	438	475.5
I02	508.3	511.8	372	524.2	503.2	515.5	521.2	548.1	454.9	506.8	478.7	379.6	484.9	458.1	507.2	491.7	443.6	478.8	504.2	467	452.8	579.8	420.3	532	480	514.9	525.7	486.5	533.8	446.4	508.1	460.9
I03
I04	533.538	542.462	528.308	480.615	498.385	515	451.538	540.615	408.385	423.923	538.538	447.385	532	565.538	473.308	483.538	516.077	439.615	449.846	558.692	498.154	472.769	440.538	488.385	482	504.615	516.308	399.385	473.154	489.308	490.462	457
I05	516.182	512.182	447	471.909	473.727	505.273	492.909	483.455	476.455	497.455	445.273	445.818	471	493.455	477.182	476.545	537.727	459.909	501.909	464.818	531.818	505.727	460.091	511.818	539.545	462.182	512.091	498.182	515.091	459.091	451.545	530.273
I06
I07
I08
I09
I10	556.667	515.167	680	521.333	577.333	613.5	519.333	563.833	558	539.5	599.667	550.333	543.667	656	557.5	577.167	564.667	568.5	597.333	557.833	521.333	682.833	551.5	583.5	514.333	623	564.167	595.667	496.5	594.167	538.333	556.667
I11	472.75	490	448.625	489.875	504.25	481.75	486.125	471.375	504	453.75	468.625	484.875	483.25	492.375	478.375	526.75	433.5	493.75	473.625	519.375	492.875	488.5	463.875	506	500.25	490	490.25	491.125	471.375	462.125	481	513.5
I12	566.125	556	568.75	568.875	560.75	523.25	483.875	591.625	520	518.625	543.625	588	553.375	535.375	570.625	550.375	563.5	533	532.5	563.25	554.75	532.75	520.5	512.625	515.625	583.25	539.875	542.125	528.5	573.875	477.5	523.625
I13
I14
I15
I16	413.25	399.75	447.125	417.625	431.875	411.875	405	404.375	455.25	456.25	422.25	416.125	442.5	417.25	351.375	442.875	392.5	387.125	455.375	436.5	427.25	430.875	445.625	436.375	381.125	461.375	487.5	419.5	425.75	498.875	421.75	431.875
I17
I18	432.375	467.5	472.625	463.625	470.125	474.5	487.25	439.25	451	477.375	469.25	465.125	468.375	443.125	474.75	472.375	447.625	441.625	459.5	473.375	447.75	455.625	454.5	506	455.125	457.625	439.125	475.5	471.625	456.25	437.5	454.375
I19	595.667	606.8	566.533	560.4	524.4	558.133	563.2	578.667	553.133	538.6	573.933	551.667	565.267	559.933	580.867	585.133	583	544.333	579.533	584.267	617.133	578.933	555.667	579.6	642.867	595.733	519.6	599	561.267	560.933	560.733	585.267
I20	517.75	439.875	511.25	464.25	500	495.75	489.5	438.75	436.5	520	419.875	431.25	514	449.75	459	519.5	501.375	474.625	504.375	496.625	461.75	532	510.375	482.125	512.75	486.5	477.75	490.5	496.125	477.75	484.5	414.875
I21
I22
I23	499.875	553.375	475.5	517.25	540	588.125	588.625	571.5	593	554.5	486.875	532.75	464.25	526.125	462	517.875	575.375	513	627.5	529.375	554.625	538.875	511.125	531.75	453.5	590.625	525.75	521.125	582.25	540.625	595.625	549.25
I24
J01
J02
J03
J04	542	555.25	588.75	542.375	551.375	552	568.875	549.875	619.625	604.5	577.125	590	556.25	595.375	603.375	536.5	505.125	585.125	513.75	553.875	561.625	566.125	622.75	474.5	606.25	508.625	586.25	557.125	513.875	592.625	609.5	555.625
J05	537.077	531.462	500.692	525.769	537.769	510.769	527.231	523.846	512.538	518.385	547.231	490.154	503.769	527.231	511.231	524.308	539.769	564.385	501.385	517.615	518.692	526.538	522.692	538.231	525.308	552.846	506.615	520.769	545.308	519.846	521.308	504.846
J06	465.556	476.222	479	476.667	437.778	502.333	507.222	497.667	450.778	461	470.667	437.556	504.333	490.778	506	489.667	501.333	480.556	487	486.222	418.111	483.333	489.111	491.889	468.444	509.556	489.333	487.667	435.444	517	488.111	505
J07	518	528.1	560.2	536.5	523.1	556.4	479	544.6	533.3	540.7	540.9	544.9	511.6	508.8	524.9	486	567.7	541.4	542.8	530.7	557	492.6	557.1	564.9	537.8	552.6	578.3	509	527.4	517.2	517.4	525.8
J08
J09	616.333	595	579.333	604.778	617.778	558.111	611.444	586.778	601.778	578.889	601.111	638.667	595.667	577.222	545.333	582.667	611.444	610.889	598.111	594.667	597.333	577.667	561.778	660.444	627.333	560.889	638.333	554.111	621.222	610.333	623.556	685.111
J10
J11
J12
J13
J14	589.7	542.6	616	585.4	534.1	625	603.2	584.2	602.3	589.3	577.1	590.9	606	621	550.1	620	577.1	592	615.7	658.2	569.1	570.8	635.2	690.7	627	617.2	602	575	606.9	613.8	558.8	575.8
J15	491.375	462.375	442.375	454.625	474.375	506.375	441.625	479.875	490.375	442	504.875	504.625	515.875	442.125	482.5	459.125	538.5	420.75	455.875	424	503.25	447.375	500.75	533	480.125	454	511	441.75	490.375	481.625	468.75	491.375
J16	601.364	593.273	613.091	571.909	501.545	573.273	577.182	581.545	652	555.909	562.455	538.909	547.727	544.727	537.182	562	663.091	558	600.727	601.364	652.182	582.455	591.636	581.182	526.818	573.364	556.909	585.818	595.182	568.909	607.727	503.909
J17	499.7	504.1	468.1	526.2	481.5	518.8	498.2	476.1	510.9	477.8	502.8	551.2	474.1	508.4	510.4	496.9	492.6	489.1	491.6	505.1	502.3	488	475.9	517.4	512.2	476.8	508.5	511.2	518	532.1	477.9	500.4
J18
J19	482.75	469.5	474.25	470.125	473	460.625	478.625	483.75	475	493.125	437	471.375	397.375	472.5	498.875	413.625	473.125	443.875	441.75	421.25	425.5	464.75	467.875	473.625	450.125	486.875	378	488.5	466.5	448	419.625	474.625
J20	504	504.375	461.875	498.5	510.5	482.5	492.625	480.75	501.625	451.5	481.125	462.25	472	490.375	479.5	458.25	496	456	462.375	513.875	517.625	461.625	467.875	423.625	488.5	478.5	489.25	476.875	466.125	464	464.25	428.375
J21	527.857	538.143	497	552.143	542.714	568.857	548.429	561.143	534.143	563.143	645.857	560.286	531.286	567.714	555	592.286	529.857	541.714	547.286	529.857	630.857	532.286	543.571	512	565.714	561.571	567.857	604.857	511.714	526.429	545.429	513.286
J22
J23	623.909	627.545	604.182	545.727	623.636	631.273	629	624.545	628.727	632.727	630.727	627.455	632.727	623.727	642.455	625.182	644.182	607	629.727	629.818	629.091	634.636	633.182	641.364	577.273	639.909	639.273	630.455	621.909	640.091	634.545	630.455
J24
K01
K02	559	496.231	484	493.538	560.154	504.769	496.077	501.231	494.077	484.692	482.769	529.077	524.692	508.923	490.462	473.615	507.462	503.385	516.154	480.769	514.077	502.385	505.923	502.077	517.077	525.769	522.846	514.231	528.154	519.846	505.462	512.615
K03	600.75	568.125	552.25	535.625	489.5	577.625	567	631.75	631.625	614.5	561.625	589.375	529.375	608.375	568.125	535	622	604.625	583.75	635	595.375	520.75	591.5	550.75	583.25	550	528	606.5	518.25	602.375	611.5	573.375
K04	510	426.778	563.778	455.444	481.333	466.556	498.111	483.889	534.556	475.333	470.556	457.889	497.444	463.111	490.889	483.778	460.667	406.889	438	468.111	464.222	470.889	501.556	440	457.556	484.667	478.556	502.111	459.667	429.667	422.222	510
K05	535.125	550	504.25	482.625	485.375	529	531	520	522.375	539.875	530.625	552.875	531	511.75	511.875	495.25	542.5	501.5	520.25	532.5	523.25	537.125	517.5	543.625	571.25	529.25	537.375	547.375	497.375	512.625	529.25	473.375
K06	555.455	553.727	549.545	525.091	565.636	540.364	545.909	542.818	518.182	580.727	538.727	557.182	557.818	538.273	553.455	535.545	543	540.727	541.091	528.727	549.818	576.818	554.273	540.091	544	572.636	553.182	547.455	531.818	546	559.455	542.545
K07
K08	539.692	546.769	550.538	557.846	509	551.385	545.308	558.231	511.769	542.308	520.538	522.154	555.231	532.308	549.923	540.077	551.615	559.538	524.923	542	558.923	544.923	554.077	552.308	485.154	556.692	532.231	564.462	554	522.154	552.769	546
K09
K10	560.333	586.417	576.167	553.25	581.5	580.167	564.333	570.833	548.333	577.25	526.083	557.083	553	587.417	595.25	562.583	558.917	615.75	589.083	578.333	617.667	586.25	596.083	544.25	619.75	572.583	548.583	563.25	557	612.25	562.5	592.167
K11
K12
K13	519	436.875	461.75	452.5	498.25	469	472.125	440.875	532.625	529.25	455.25	513.125	490.375	382.25	471.625	454.625	463.375	496.875	473.75	463.875	486.375	436.125	477	417	515.75	454.25	511.75	484.375	440.375	471.5	487	478
K14
K15	542.474	546.895	561.421	544.526	554.895	535.789	563.421	563.737	533.579	533.368	558.526	482.263	557.368	532.789	522.474	585.842	535.684	546.737	528.105	534.632	552.316	563.895	536.684	518.526	530	560.474	588	553.789	542.947	568.211	528.158	539.789
K16	450.5	470.125	488.875	517.25	440.25	442	523.375	500.125	454.875	481	493	488.125	468.75	402.5	489.625	447	482.75	452.875	460.375	498.125	448.125	416.625	441.5	441.875	504.375	483.375	467.25	463.5	439.125	425.375	433.75	456.25
K17
K18
K19
K20
K21
K22
K23	569.182	566.636	557.727	568.545	592	562.091	533.091	533	552.545	532.455	521.727	577.182	520.455	566	544.455	546	520	521.818	630.727	617.182	542.545	579	535.909	578	570.909	576.455	568.455	554.364	599.636	533.727	558.364	644.364
K24
L01
L02
L03
L04
L05
L06	567.875	485.875	603.25	472.625	530.875	480.375	539.375	488.125	515	499.375	529.625	547.125	507.125	476.625	482.25	503.875	535.375	506.5	477.125	543.75	541.75	552.75	533	489.625	533.875	510.25	498.625	532.875	526.125	504.375	502.25	533.75
L07	478.273	477.182	470.091	490.182	462.545	483.273	490.091	471.818	482.545	470.182	476.545	480	491.273	488.818	479.455	474.364	493.273	484.636	482.455	478.636	463.182	473.818	479.364	468.091	476.273	474.364	491.364	484.727	469.455	489.273	466.182	475.818
L08	476.417	538.333	517.917	483.667	518.583	529.583	515	519.083	512.167	518.25	510.75	512.167	496.667	528.5	499.417	505.667	483.083	515.75	506.25	538.583	521.417	536.917	523.25	539.667	482.25	513.833	501.083	517.25	554.25	513.833	546.333	510.167
L09	457.375	413.5	454.875	443.625	470.75	457.625	475.25	484.625	446.125	459.625	524.75	452.25	414.125	489.375	459.625	445.625	450.25	464.5	440.625	455.375	439.25	487.75	481.5	490.125	475	490.375	446.875	453.5	455.375	412.25	473.5	458.125
L10
L11	484.5	490.25	440.875	496.5	534.625	524.125	497.875	485	470.625	566.75	518.625	475.5	503.125	497.125	469.75	515.625	431.5	493.875	484.625	488.375	462.125	497	490.125	446.5	522.125	509.625	499.375	531.875	495	457	476.75	479.625
L12
L13
L14
L15	418.6	433.7	435.7	436.1	449.9	441.7	441.9	421.7	433.6	427.4	449.1	435.2	445.6	459.8	413.1	410.2	424.3	440.3	437.1	466	448.6	403	400.6	394.4	398	451.6	423.9	422.5	419.7	449.4	432.3	412
L16	509.375	460.125	444.75	489.5	448.875	405	452.75	484.25	441.625	463.5	454.5	532.625	467.625	464.625	453.5	445.125	444	484.375	436.875	505.5	438.5	464.375	450	460.5	464.875	457.5	437	436.75	455.875	465.375	440.125	430.5
L17	503.333	538.111	466.667	455.556	476.667	477.889	415.778	487.667	464.778	489	486.444	493.556	499.444	485	496.333	484.889	479.778	514.667	465.333	472.556	497.444	528	468	517.556	484.222	471.111	488	476.778	517.889	459.889	507.444	497.556
L18
L19
L20
L21
L22	490.273	505.818	491	464.364	497.455	505.091	523.545	488.727	494.909	522.455	441.727	492.364	486.636	481.455	503.545	489.545	489.545	487.455	506.273	488.182	510.455	460.364	483.727	493.636	519.091	498.636	474.727	436	477	476.636	461.091	470.273
L23	609.833	663.75	647.5	651.75	632.25	655.25	632.917	623.333	648.667	637.75	657.833	663.333	652.75	647.083	667.5	637.667	640.667	616.667	576.667	670.417	627.083	628.083	685.25	661.167	664.833	600.083	658.833	651.75	659.583	648.333	648.417	618.667
L24	483.538	438.077	431.385	498.692	489.923	459.692	489.538	492	477.077	464.615	487.615	456.923	448	478	429.154	412.615	487.615	489.308	472.538	481.077	471.538	477.308	467.385	474.231	487.231	463.846	471	469.077	486.923	484.385	476.692	461.462
M01	455.2	449.7	480.1	485.7	441.3	453.4	477.6	438.2	454.8	436.3	468	452.6	458.7	432.1	442.6	455.6	479.3	470.9	443.3	450.8	464.4	454.3	454.7	460.9	464.6	460.9	456.1	482.7	460	440.9	414.8	428.9
M02	581.75	566.167	561.75	556.167	565	562	556.583	566.583	539.25	542.25	546.417	538.417	556.667	554.833	567.333	549.667	555.667	548.583	586.083	566.083	584.75	574.833	556.667	567.583	507.417	562.833	567.167	589.583	541.333	569.667	589.5	576.667
M03	509.364	402.455	517.727	513.818	500	502.091	499.909	494.091	453.364	464.182	499.818	479.455	499.273	491.455	484.455	492.545	422.455	486.364	509.364	453.273	493.818	494.545	450.727	480.727	484.182	483.364	498	470.091	500.364	509.182	500.909	519.273
M04
M05	547.062	515.375	518.625	508.25	525.938	495.688	539.875	509.438	522.5	527.062	526.562	524.375	558.188	529.188	521.375	521.875	549.875	543.062	551.062	566.562	562.125	543.5	530.062	532.438	537.562	519.562	536	530.375	559.562	518.875	526.625	505.438
M06
M07	523.444	510.111	500	511.111	547.778	525.111	461.556	547.444	502.444	518.778	453.778	504.667	529	543.222	514.333	538	442.222	507.444	537.444	503.333	502.667	477.222	533	484	567.667	530.667	513.333	528.556	585.222	488.222	470.556	505.667
M08	494.222	490.444	485.667	456.444	474.111	491.111	513.556	447	458.556	501.222	487	471.667	465.556	509.667	494.778	449.111	489.667	492.778	490.889	480.222	514.889	486.667	500.111	492.667	501.444	468.889	482.667	483.333	488.222	502	503.444	487.444
M09	505.5	573.917	550.5	528.833	506.75	465.167	470.083	491.75	445.667	535.417	517.833	509.833	539.917	427.25	462.5	492.917	503.917	530	511.333	543.833	499.833	502	531.667	515.25	524.833	513.167	482.167	524.333	525	471.083	521.917	492.917
M10	535.3	571.2	522.4	596.1	588.1	576.1	599.8	552.7	578	610.5	572.1	585	566	585.4	545.3	483.1	572.1	615.9	484.9	622.7	564.5	565	651.7	584.6	560.4	546.4	554.5	577.7	592.2	588.9	552.1	570.7
M11	466.5	430	460.25	456.75	457.375	454.375	470.875	521.25	418.875	481.375	460.5	387.375	459.875	437.125	504.625	471.625	450.375	484	540.25	517.625	456.75	554.25	501.5	459	437.625	431.5	430.5	483.5	451.5	496.5	493.25	491.5
M12
M13
M14	510.273	514.636	513.727	509.364	511.727	457	540.364	518.091	473.727	498.818	511.182	471.182	544.545	495.364	517.455	507	440.273	538.091	531.909	516.636	488.636	492.273	527.455	444.545	474.545	535.182	581.273	516.273	511.091	498	435.818	467.636
M15
M16	622.077	605.615	628.462	533.923	614	591.231	616.154	593.154	582.846	595.231	580.923	616.231	577.462	600.077	526.154	582.923	602.077	658.385	586.231	590.692	609.769	572.769	578.462	601.231	592.846	599.077	562.308	602.846	563.923	620	601.308	582.846
M17
M18
M19	452.625	373.625	442.625	409.5	489.375	418.5	394.5	412.375	410.75	477.5	384.75	514	387.125	452.125	458.125	481.125	460	425.5	467.375	424.5	393	412.625	437.5	474.375	362.625	392.25	412.875	402.125	473.375	435.25	452.75	452.625
M20
M21
M22
M23	586.125	570.25	584.875	626.875	542.125	626	507.125	628.875	597.25	538.125	570.5	503.375	587.25	561.875	566.625	594.25	607.5	562.875	663.75	608.5	557.5	651.5	639.125	569.25	544	575.375	523	592.5	575.875	570.25	576.25	590.25
M24
N01
N02
N03	507.8	532	531.2	531.2	548.1	535.4	556.6	487.5	528.2	599.1	480.2	588	518.5	520.1	542.1	578.2	578.9	574.3	548.3	518.1	517.1	533.5	490.7	551.3	527.2	553.1	560.9	514.4	580.8	539.2	562.5	479.6
N04	436.625	444	436.375	434.5	433.25	416.75	370.125	441.875	444.125	388.5	394.375	460.5	466.75	390.375	436.5	417.625	458.25	463.875	415.5	385.625	400.5	415.75	386.5	460.25	433.375	427.625	427.25	396.25	478.625	428.25	384.125	417.75
N05	480.375	540.875	502.625	473.75	489.875	406.375	479.25	518.125	500.75	436.125	500.5	441.125	448.875	479	488	430.375	491	422.125	470.125	445.25	489.75	477.375	466	461.75	419.5	486.125	508.75	470.875	463.375	468.875	442.125	474.875
N06	389.545	430.545	445.909	343.273	413.818	400.727	386	425.909	428.273	412.364	404.636	530.636	395.909	392.909	420.455	451.273	432.455	428.091	396.636	384.818	395.636	390.182	391.182	386.818	404.364	342.727	392	339.818	397.364	403.727	430.818	398.727
N07
N08
N09
N10	430.222	413.778	385.111	455.444	396.111	412.111	450	458.222	465.444	406.667	456.667	449.222	434.111	427.444	448.667	454.444	414.667	433.667	454.667	457.889	414.111	484.556	422.667	428.778	423.333	471.778	481.778	429.667	438.333	473	438.556	416.556
N11
N12	431.75	436.75	494.25	464.125	401.125	519.125	436	416.875	416.875	493	458.5	486.75	451.25	426.25	432.125	461	491.125	460.875	417.75	457.375	430.625	454.5	400.75	457.75	483	467.125	414.25	461.5	406.875	442.625	486.375	410.25
N13	424.889	457.333	439.667	477.222	379.556	409.778	471.556	508.333	509.333	426.889	443.444	390.333	396.222	445.444	364.222	439.778	485.444	469.889	423.556	361.333	446.667	457.889	456.778	509.667	446.889	431	483.556	497.444	467.111	437.556	456.667	455.444
N14	518.125	524.25	506.875	531.25	512.125	502.125	505.375	548.875	479.125	404.375	553	488.375	462.5	528	554.75	490.75	546.625	524.625	607.125	498.875	515.25	582.75	456.75	518.375	515.25	569.625	547.5	604.5	483.875	559.125	562.75	523.125
N15	518.6	477.9	475.3	567.1	497.3	480	531.3	478.9	500.8	464.6	599.5	430.2	491.6	447.2	492	529.5	491.2	507.7	444.5	508.1	491.2	520.3	537.4	520	508.5	477.1	438.1	503	466.2	497.9	519.5	479.9
N16	528.769	528.077	575.385	562.077	503.846	430	485.692	492.154	513.231	521.692	489.846	632.308	509.462	527.769	517.231	577.692	517	465	571.308	483.077	522.231	537	500.308	576.538	480.154	481.077	565.769	515.231	525.615	475.769	538.308	469.923
N17
N18	400.3	376.4	390.7	448.4	387.8	384	375.2	364.4	362.4	403.6	391.2	375.5	404.6	394.5	350	394.4	391.9	374.7	383.9	403.9	409.4	366.1	393.9	370.5	401.9	388.3	405.2	384.7	363.2	398.4	394.6	412.3
N19	557.222	468.333	581.778	520.556	514.889	558.889	537.444	559.889	471.333	561.444	557.778	566.444	563	615.222	556	566.222	597.111	572.556	539.889	557.889	474.333	552.778	542.444	523.333	539.444	562.333	558.889	528.667	502.778	582.333	492.444	510.444
N20	505.2	487.1	509.9	532.7	568.2	586.8	577.2	547.1	515.6	578.8	514.7	515.4	564.8	509.8	536.4	553.8	596.2	505.4	609.1	574.6	546.2	477.8	540	492.4	564.5	542	533.8	554.7	535.4	553.7	545.3	488.3
N21	603.769	592.923	618.154	613.692	607.462	615.538	628.308	607.923	603.077	596.846	567.538	610.769	586.154	607.846	580.231	586.154	601.308	587.923	624.154	600.308	573.923	564.077	613	598.692	608.846	599.308	605.923	590.077	626.923	557.462	605.154	595.154
N22	599.5	591.75	603.875	593.375	621.375	567.625	571.375	602.25	559.5	578.375	591.625	587.875	613.625	561.5	569.5	598	598	609.125	591.75	628	516.5	593.5	642	552.5	601.375	587.375	537.5	520.25	588.5	605.625	588.375	556.25
N23
N24
O01
O02
O03
O04
O05
O06	431.375	403	424.75	437.25	443.25	428.5	391.25	436.125	418.625	422	407.375	412.125	410.25	418.375	409.75	440.375	398.875	415.75	374.5	384.5	406.625	409.25	478.25	413.375	413.5	431.5	411.25	406	427	406.5	408	408.375
O07	555.25	549.75	601.875	558.125	567.375	571.375	568.5	535.25	618.125	633.5	613.5	599.375	593	566.375	547.25	564.25	612.5	556.375	603.125	585	627.25	583.75	578.375	580.125	522.25	575.5	578.125	588.625	592.125	517.875	598.625	582.5
O08	578.2	574.5	593.3	552.6	546.5	544.9	593.6	590.7	568.2	559.3	542.4	584.6	587	589	563.2	559.2	592.2	570.9	599.7	566.7	587.6	563.9	589.8	560.3	603.4	523.2	586.4	579.5	609.5	529	565.6	562
O09	563.875	522	539.25	517.125	559.125	559.625	563.75	568.625	573.75	554.875	509.375	493.375	573.125	566.125	550.25	526.375	561.625	532	547.625	555.375	553.875	550.875	543.375	541.25	520.875	570.125	514.375	581.75	582.625	559.75	582.75	559.25
O10
O11	573.833	490.333	532.083	586.333	532.667	495.417	536.75	551.917	497.083	511.833	569.917	510.75	521.583	493.417	575.417	522	522.833	538.5	543.5	569	487.083	506.833	474.75	544.583	536.75	485.167	485.25	510.083	520.083	534.583	555.167	606.667
O12
O13
O14	538	576.25	569.75	471.75	527.5	588.25	578.75	588.125	572	565.625	600.125	539.75	513.625	595.625	580.25	566	559.625	637.375	535.875	605.625	561.75	487	536.875	535.125	615.75	512.5	438.25	634.5	575.5	538.25	560.625	564.75
O15
O16	473.273	458.545	485.909	469.091	513.727	515.364	467.091	475.727	471.182	441.545	506.545	509.727	449.818	479.091	501.545	473.727	490.818	480.727	460.909	421.364	499.091	495.364	476.909	456	497.455	471	518.545	450.545	463.364	460.909	441.636	496.091
O17
O18
O19
O20	610.375	579.75	615	597.25	561.125	623	624.875	532.375	652.375	658.875	623.25	561	624.625	623.125	608	619.375	649.875	609	615.625	655.5	614.875	619.5	649.75	620.875	627.25	623.5	637.75	635.75	626.75	680.125	663	732.25
O21	642.875	585.75	583.75	610.625	640.5	639.5	664.875	571.625	590	630.875	570.5	648	535.625	584.875	612	707.75	639.875	568.625	632.375	578.75	557.5	658.875	609.125	646.625	702.5	588.375	594.75	610.375	652	660.5	638.75	577.25
O22	553	596.5	622.875	593.5	594.375	592.75	595.75	668.875	610.375	590.375	568.375	599.25	574.625	618	659.5	664.625	605	638.75	628.375	536.875	629.5	638.5	600.125	597.25	554.125	514.125	678.875	563.375	604.125	574.25	633.5	614.375
O23
O24	661.6	650.733	627.8	655.467	675.067	657.2	659	669.8	665.267	673.267	677.333	678.133	639.067	674.733	673.867	623.8	645.867	660.667	672.533	679.8	672.933	675.8	676.2	659.067	664.067	642.333	663.933	651	633.867	660	649.6	635.133
P01	456.3	545.9	482.7	503	451.7	529.1	531.2	549.9	572.1	530.7	521.3	491.9	495.1	494.5	501.1	471	503.5	506.1	518.7	543.7	490.6	513	507.3	510.3	483.9	507.1	478.6	519.2	552.1	539.1	488	505.4
P02	505.375	554.25	501.375	587.812	527.438	535.438	549.25	535.812	533.188	538.875	505.75	524.5	520.188	547.25	548.25	552.5	516.875	537	522.375	576.75	546.688	558.562	518.062	541.688	589.5	500.812	558.562	569.75	537.625	542.688	551.938	544.438
P03	553.1	499.5	509.9	554.9	500.5	541	543.5	494.9	492.8	499	504.2	510.2	493.6	557.5	518.8	513.9	515.7	543.8	521	514.6	510.3	587.1	509.5	543.6	577.9	514.9	503.4	542.3	512.8	549.5	485.5	557.2
P04	460.625	550.875	561.125	541.125	514.125	495.5	518.75	569.375	527.625	539.125	512	589.75	502	529.5	524.375	549.375	547.625	531.5	546	497.125	515.625	555.375	573.75	631.125	515	518	526.25	542.25	570.375	529.5	551.5	594.875
P05
P06
P07	459.75	471.375	501.875	519	418.5	518.375	520	480.375	487.375	468.125	463.125	496.5	472.75	536.625	510.625	484.125	502.625	429.625	549.5	523.375	514.5	516.25	507.125	480.75	482.5	529.5	466	525.125	486.25	486.625	501.25	464.875
P08	535.545	562.182	540.182	510.818	557.455	536	530.636	577.909	560.545	561	539.636	520.727	579.818	555.545	556.545	500.182	538.182	548.455	564.455	486.273	533.818	547.545	593.364	540.909	527.818	485	478.091	525.636	506.182	504.727	522.727	519.727
P09	489	445.091	480.182	445.636	502.091	499.727	487.545	474.364	468.545	459.364	476.818	467.182	483.182	488.727	499	447.545	445.636	499.364	455.455	470.273	471.909	481.636	492.091	466.727	492.364	466.636	478.182	466.909	492.545	482.182	480.273	459.455
P10	516.6	509.7	488.5	511	541.2	494.7	523	522.8	468.5	502.7	510.6	543.3	510.3	527.6	502	440.8	524.9	502.1	478.4	515.2	511.4	486.8	524.3	506.7	507.9	503.6	544.6	534.3	503.9	495.4	491.3	491.9
P11	577.125	641.5	542	595.5	584	575	565.25	552.625	589.875	571.75	613.125	596	540.25	583.875	621.375	565.875	588.625	539.5	579.75	583.625	574.25	506.625	512.125	561.625	585.75	585.25	596.375	551.375	529.75	566.875	600.75	612.125
P12	593.545	592.909	635.636	504	584.364	572.818	594.455	579.455	598.364	612.273	570.636	595.545	613.273	594.818	585.727	596.636	572.455	568.455	600.182	531.182	606.182	582.545	593.182	565.273	574.909	583.545	575.273	597.636	571.636	617	602.273	585.818
P13
P14	587.875	589.75	575.25	563.625	571.5	549.625	578.25	562.75	538.625	614.5	578.125	592.5	531.125	558.375	581.375	589.875	558.75	534.625	558.5	552.125	572	563.875	583.125	597.125	601.75	525.5	553	578.5	602.75	586.25	572.5	590.875
P15	517.909	585	601.909	599.545	550.091	589.091	537.273	560	564.091	532.273	620.636	581.818	575.455	564.818	565.909	542.636	579.727	597.818	567.091	608.636	595.636	646.636	575.909	565.273	640.727	585.909	568.636	580	604	606	516.091	641.727
P16
P17	607.25	668	616.75	684.625	633.75	646.375	646.25	650.5	662.25	660.375	659.5	603	661.625	684.25	603	649.75	658.375	625.625	646.5	674.125	691	614.875	662.5	651.75	656.75	707.125	661.25	729.375	687.625	664.25	666.25	647
P18
P19
P20	646.583	612.833	647.5	570	587.75	638.083	583.917	647.667	621.667	630.417	617.5	580.667	629.5	629.917	639.083	645.25	604.25	591.333	616.25	587.75	576.75	594.667	614.333	623.917	637.833	615.333	610.083	673.833	582.167	632	571.833	681.333
P21	608.75	631.375	632.375	551.375	601.875	609.875	618.75	608.25	637.75	632	679.5	595	543.125	638.125	638.625	611.875	596.375	565.625	622.125	615.375	630.5	634.75	572.25	569.75	569.25	628.25	600.625	622.75	638.875	607.875	602.125	563.75
P22
P23
P24	644.636	604.818	594.091	626.727	634.818	562.818	650.636	636.909	567.909	619	676.818	566.727	582.273	649.727	596.182	551.091	631.818	655	627.636	654.091	636.455	659.636	598.636	634.182	643.273	662.182	598.636	640.636	616.636	625.909	641.273	651.545

## Sheet: PCV
PCV

## Sheet: DA-Normalized
DA Normalized to Background (Abs(DA-Background))
	1	2	3	4	5	6	7	8	9	10	11	12	13	14	15	16	17	18	19	20	21	22	23	24	25	26	27	28	29	30	31	32
A01	186.083	210.083	216.167	138.458	155.792	153.042	171.667	200.917	165.458	146.542	162.792	167.042	122.792	159.125	182.375	115.458	138.917	147.583	149.125	114.917	141.792	126.167	140.875	157.042	156.917	120.458	140.917	175.167	140.875	183.958	134.792	180.292
A02	115.725	128.875	135.475	98.05	164.825	109.95	152.275	81.6	87.075	113.1	103.45	157.6	78.675	108.225	133.775	131	158.65	115.225	127.85	107	136.4	121.8	105.95	117.15	128.65	121.75	105.275	167.175	121.425	115.2	125.7	115.8
A03	221.125	210.125	277.375	176.75	206.75	185.375	250.5	211	187.75	246	208.25	240.25	193.125	209	252.875	224.375	210.125	199.625	220.125	257.625	199	207.5	190.125	240.25	296.625	155.25	214.375	294.875	220.625	213.5	227.25	173.125
A04	0	0	0	0	0	0	0	0	0	0	0	0	0	0	0	0	0	0	0	0	0	0	0	0	0	0	0	0	0	0	0	0
A05	45.95	65.8	35.825	1.09998	39.85	41.45	9.79999	28.55	60	6.90002	25.725	66.65	39.375	58.075	3.375	2.09998	4.95001	42.575	2.70001	9.57501	43.375	44.7	82.45	64.25	67.225	1.90002	28.5	36.95	36.4	35.5	43.95	16.425
A06	108.857	116.375	136.661	136.821	95.0536	129.571	109.643	170.089	151.732	130.518	142.161	121.036	113.589	136.268	131.161	135.679	92.9464	148.821	151.875	109.018	122.536	137.536	117.286	113.875	159.589	127.393	140.732	103.304	134.571	134.286	91.4107	107.768
A07	119.875	88.125	126.5	101.125	111.875	75.375	98.375	98.875	99.5	99.625	101	90.75	54.125	92.625	107.5	109.125	138.25	86.625	106.75	59.375	155.25	77.125	104.25	88.375	104.625	112.5	115.875	104	86.25	83.75	108.125	92
A08	139.818	105.648	122.205	114.614	133.159	175.716	160.591	114.739	208.841	110.614	135.295	113.591	172.852	95.1591	133.739	107.182	141.159	137.42	113.977	135.625	118.534	89.5114	149.545	125.909	90.5682	99.1591	130.011	111.136	138.818	110.08	140.068	108.432
A09	0	0	0	0	0	0	0	0	0	0	0	0	0	0	0	0	0	0	0	0	0	0	0	0	0	0	0	0	0	0	0	0
A10	198.221	133.192	154	173.106	191.596	179.798	167.173	180.135	142.769	152.442	194.231	202.971	172.375	177.096	128.558	226.99	165.74	177.904	171.269	145.837	193.817	172.096	147.433	218.192	168.808	164.683	165.856	192.923	130.769	130.49	165.173	200.125
A11	122.75	62.875	128	93.5	29.5	60.875	87.75	64.625	72	14	48	66.875	57.375	26.25	71.125	76.375	56.75	90.75	33.125	96.125	9.5	78.5	61.875	49.875	110.625	104.875	47.25	79.625	73.75	114.875	51.75	82.5
A12	0	0	0	0	0	0	0	0	0	0	0	0	0	0	0	0	0	0	0	0	0	0	0	0	0	0	0	0	0	0	0	0
A13	0	0	0	0	0	0	0	0	0	0	0	0	0	0	0	0	0	0	0	0	0	0	0	0	0	0	0	0	0	0	0	0
A14	0	0	0	0	0	0	0	0	0	0	0	0	0	0	0	0	0	0	0	0	0	0	0	0	0	0	0	0	0	0	0	0
A15	3.95834	5.36111	41.2639	7.22223	6.88889	13.9861	12.5972	20.5695	9.58334	15.3333	18.0833	19.2361	38.6389	15.4028	21.7778	2.59723	31.3195	15.2639	15.2917	9.79166	20.875	5.80554	20.375	60.75	9.01389	11.1805	16.8195	31.9583	4.625	32.1389	59.5555	21.2361
A16	0	0	0	0	0	0	0	0	0	0	0	0	0	0	0	0	0	0	0	0	0	0	0	0	0	0	0	0	0	0	0	0
A17	35	114.125	97.5	72.5	160.875	132.5	73	101.25	137.875	103.625	130	93.5	28.5	110.25	119.25	102.75	167.75	131.75	112.375	122.25	94	126	103.25	101.875	119.125	109.5	116.25	35.375	108.875	67.875	115.25	41.375
A18	53.5833	53.1945	34.0972	95.5972	90.0139	71.1389	51.875	59.4028	100.389	59.5278	48.7639	47.7778	70.4861	73.6528	48.4722	69.9167	48.4167	32.5695	53.3472	59.0695	38.5555	63.8889	39.5139	51.0555	91.0833	35.4583	78.3472	133.458	60.1528	26.9861	7.02777	38.2639
A19	0	0	0	0	0	0	0	0	0	0	0	0	0	0	0	0	0	0	0	0	0	0	0	0	0	0	0	0	0	0	0	0
A20	50.125	53.5	45.75	50.75	52.875	44.125	53.25	51	55	52.25	59.125	48	50.375	60.625	57.875	46.75	53.875	50.875	55.125	55.5	55.75	47.625	45.5	52.5	50.25	47	51.875	48.5	48.625	49	43.75	55
A21	69.8523	17.125	20.4205	56.4318	41.7273	40.7386	36.4886	25.9773	48.4091	41.1818	44.5682	128.807	62.3182	46.8864	31.25	97.0909	25.0341	52.2954	52.1364	42.8295	36.4205	59.9886	27.7045	69.2727	36.6818	25.0227	22.6818	82.0454	26.4432	49.9432	92.8864	40.8977
A22	12.8461	7.21155	28.9231	2.90387	22.1154	3.73077	0.27887	13.5289	32.6539	1.65387	1.1731	20.0673	4.69232	4.36536	34.6923	5.3269	2.56732	6.13464	1.88464	18.1346	71.3365	5.5769	7.10577	22.4327	0.59613	51.1058	4.5769	4.34613	23.5961	0.423096	3.2981	2.00964
A23	0	0	0	0	0	0	0	0	0	0	0	0	0	0	0	0	0	0	0	0	0	0	0	0	0	0	0	0	0	0	0	0
A24	0	0	0	0	0	0	0	0	0	0	0	0	0	0	0	0	0	0	0	0	0	0	0	0	0	0	0	0	0	0	0	0
B01	0	0	0	0	0	0	0	0	0	0	0	0	0	0	0	0	0	0	0	0	0	0	0	0	0	0	0	0	0	0	0	0
B02	182.05	173.525	174.525	206.4	236.475	221.4	166.8	175.325	145.2	180.725	160.975	184.3	175.65	201.925	173.025	201.1	205.575	160.95	165.6	182.675	195.375	161.25	183.775	176.575	141.65	193.35	184.7	186.7	190.375	190.175	191.575	185.175
B03	133.125	199.205	144.5	158.227	167.636	152.011	140.636	158.511	170.261	165.205	167.261	160.136	163.034	167.92	150.193	180.011	149.761	177.773	149.511	141.386	181.227	136.239	170.17	178.057	155.42	143.966	199.102	153.534	157.659	170.341	155.591	153.182
B04	0	0	0	0	0	0	0	0	0	0	0	0	0	0	0	0	0	0	0	0	0	0	0	0	0	0	0	0	0	0	0	0
B05	0	0	0	0	0	0	0	0	0	0	0	0	0	0	0	0	0	0	0	0	0	0	0	0	0	0	0	0	0	0	0	0
B06	109	203.75	172	144.75	125	168.25	143.375	140	148.875	190.625	140.875	150	228.5	153.375	228.125	163.375	198.75	133.875	187.375	116.5	105.875	163.625	156.125	238.375	153.5	132.875	161	166.25	131.375	123.125	137	138.25
B07	0	0	0	0	0	0	0	0	0	0	0	0	0	0	0	0	0	0	0	0	0	0	0	0	0	0	0	0	0	0	0	0
B08	106.175	114.95	86.8	93.125	105.4	69.675	88	64.55	61.45	103.675	65.875	71.65	101.85	100.7	123.825	74.5	78.65	114.725	97.55	72.625	91.1	60.3	81.675	88.775	91.35	86.95	88.325	63.425	105.5	81.05	79.1	88.25
B09	9.08331	1.375	5.08331	0.458313	54.1667	13.9583	36.5833	25.625	55.8333	4.58331	38.5417	38.7917	27.75	37.4583	66.5417	110.958	6.25	63.875	14.5417	52.0417	16.0417	53.5417	1.79169	11.6667	22.875	5.20831	23.2083	37.125	40.9167	75.5417	21.0417	5.95831
B10	51.125	74.75	80.375	80.875	67	85	48	41.75	104.5	119.75	18.75	78	74.125	68.25	58.375	63.125	46.625	29.375	47.5	62.625	56.25	43.625	75.625	50	67.5	54.625	67.75	25.625	41.125	47.5	8.75	101.875
B11	0	0	0	0	0	0	0	0	0	0	0	0	0	0	0	0	0	0	0	0	0	0	0	0	0	0	0	0	0	0	0	0
B12	104.75	49.175	64.75	32.725	35.825	41.875	83.125	74.55	102.875	58.625	60.05	38.075	101.725	92.125	69.4	14.65	27.15	97.275	36.05	84.7	61.5	83.05	81.275	81.3	54.775	50.7	58.55	70.5	33.95	94.6	60.25	56.525
B13	31.75	23.875	47.5	31.875	43.625	21.375	81.5	9.625	16.125	44.625	12.25	47.75	12.75	1.125	19.25	60.25	81.375	40	32.375	41.75	40.625	30.5	60.875	39.625	17.25	50.875	54.625	110.625	37	62.625	13.125	12.125
B14	0	0	0	0	0	0	0	0	0	0	0	0	0	0	0	0	0	0	0	0	0	0	0	0	0	0	0	0	0	0	0	0
B15	0	0	0	0	0	0	0	0	0	0	0	0	0	0	0	0	0	0	0	0	0	0	0	0	0	0	0	0	0	0	0	0
B16	0	0	0	0	0	0	0	0	0	0	0	0	0	0	0	0	0	0	0	0	0	0	0	0	0	0	0	0	0	0	0	0
B17	33.125	40.75	95.125	46.5	12.625	20.625	18	37.25	70	8.875	21.25	40.25	46	42.625	56.875	59.125	40.625	38.875	14.75	21.625	23.875	58	88.375	16	41.75	11.625	50.625	17.75	16.625	101.875	76.875	25.75
B18	0	0	0	0	0	0	0	0	0	0	0	0	0	0	0	0	0	0	0	0	0	0	0	0	0	0	0	0	0	0	0	0
B19	0	0	0	0	0	0	0	0	0	0	0	0	0	0	0	0	0	0	0	0	0	0	0	0	0	0	0	0	0	0	0	0
B20	0	0	0	0	0	0	0	0	0	0	0	0	0	0	0	0	0	0	0	0	0	0	0	0	0	0	0	0	0	0	0	0
B21	86.75	89.25	79.5	100.75	117	102.25	50.75	58.5	62.875	86.625	65	94.625	61	107.125	99.625	57	132.75	104.75	84	95.75	90.375	56.5	52.75	98.125	183.75	58.5	89.5	14.75	137.25	90	59	147.375
B22	146.75	103.25	165.5	217.25	133.625	132.5	103.5	87	133	121	75.375	147.875	37.125	117	137.375	169	153.875	125.5	83.5	130.125	170.5	102.125	93.5	99.125	68.875	117.125	148.875	143.625	69.25	128	152.875	106.375
B23	38.0417	20.375	47.1667	46.5417	55.375	79.7917	92.25	62.8333	20.75	51.3333	35.1667	40.5833	92.4583	73.6667	77.2083	53.5833	33.5417	55.2083	58.2917	61.5833	34.4167	42.5	52.0417	49.9583	52.875	59.1667	52.25	45.7083	40.8333	31.6667	45.5833	74.9167
B24	19.625	45.625	22.25	2.875	33.875	53.5	0.5	23.625	22.375	11.375	20.625	33.75	33.625	7.125	3.875	32.625	7.75	51	6	24.625	14.375	11.875	6	4.5	26.5	11.375	16.625	1.875	0.375	33	20.625	3.125
C01	0	0	0	0	0	0	0	0	0	0	0	0	0	0	0	0	0	0	0	0	0	0	0	0	0	0	0	0	0	0	0	0
C02	175.288	226.221	185.663	184.212	165.404	216.087	184.952	195.279	191.298	199.183	186.538	199.308	198.933	157.125	183.115	185.067	223.635	162.413	178.558	204.99	188.808	203.587	181.106	197.029	174.923	203.452	214.76	205.365	208.51	202.058	188.865	202.827
C03	0	0	0	0	0	0	0	0	0	0	0	0	0	0	0	0	0	0	0	0	0	0	0	0	0	0	0	0	0	0	0	0
C04	34.6111	25.4305	147.347	33.0278	48.8055	15.4583	50.5	108.694	52.6667	65.5555	107.778	129.375	105.847	130.931	115.333	112.889	66.3055	53.9722	93.75	75.8195	122.722	83.7778	59.0417	60.2917	115.014	47.5	90.9445	117.778	114.194	74.0278	108.458	38.0139
C05	0	0	0	0	0	0	0	0	0	0	0	0	0	0	0	0	0	0	0	0	0	0	0	0	0	0	0	0	0	0	0	0
C06	158.575	138.775	156.275	98.525	128.7	64.15	136.475	130.675	94.225	165.775	170.05	120.4	116.125	96.4	169.35	139.75	101.3	160.95	80.425	158.425	169.75	80.275	60.425	148.875	105.825	75.575	129.05	146	98.775	138.3	199.425	120.575
C07	151.75	170.525	69.5	151.85	167.675	218	151.25	105.525	153.075	187.05	206.8	168.25	166.2	131.425	146.425	169.625	143.85	220.925	191.95	161.65	144.275	147.6	171.95	187.425	155.075	156.625	110.275	160.5	157.775	197.325	57.825	133.325
C08	116.264	109.236	149.5	130.542	105.375	124.694	179.292	107.861	97.1389	160.694	83.25	102.375	104.111	164.444	113.806	95.5833	106.514	120.25	96.5278	100.069	108.028	118.931	76.2917	80.0278	91.7361	118.847	102.208	87.1389	91.5417	112.861	134.472	93.3055
C09	34	53.375	52.25	45.75	17.375	48.75	9.25	55.25	5.875	25.25	33.25	39.75	9	56.125	47.125	44.5	17.375	57	41.75	50.375	14.875	31.625	2.125	51.875	63.5	8.25	29.625	67.25	44.375	11.125	11.25	11.375
C10	19.875	4.5	25.375	15.5	13.75	19.5	25.75	46.625	22.25	38.5	17.125	17.5	19.625	34.625	63.375	25.125	3.25	10.75	13.5	17.125	1.875	52.875	20.375	54.375	4.125	6	2.25	23.25	18.25	1.25	14.625	16
C11	0	0	0	0	0	0	0	0	0	0	0	0	0	0	0	0	0	0	0	0	0	0	0	0	0	0	0	0	0	0	0	0
C12	54.0555	60.1945	65.8055	59.2361	61.5278	67.6805	41.375	60.5695	60.4167	21.8611	71.5	55.6528	71.1389	91.8611	35.1805	44.2639	61.5	41.9445	55	36.375	18.2917	49.6805	52.1528	41.375	83.9861	38.4445	49.9305	47.9722	26.1528	15.3889	50	48.0417
C13	0	0	0	0	0	0	0	0	0	0	0	0	0	0	0	0	0	0	0	0	0	0	0	0	0	0	0	0	0	0	0	0
C14	76.3611	27.7917	41.0972	9.55554	33.4583	30.375	56.6805	84.2639	7.5	43.5139	36.2917	0.916687	37.9861	115.806	0.680542	63.4028	29.8055	26.4028	35.1389	8.63892	10.4028	5.76392	57.5972	28.3472	34.0972	108.208	23.2361	16	47.9861	32.4583	33.875	21.9305
C15	231.83	223.636	235.136	231.739	222.92	215.693	215.659	232.909	246.057	244.534	223.091	238.273	264.352	203.455	225.727	243.784	241.557	239.136	215.273	216.148	189.08	225.284	206.716	247.841	226.602	241.534	230.807	237.148	233.909	230.898	214.432	189.545
C16	0	0	0	0	0	0	0	0	0	0	0	0	0	0	0	0	0	0	0	0	0	0	0	0	0	0	0	0	0	0	0	0
C17	15	13.875	1.875	34.25	44.375	37.375	58.125	6.625	22.5	38.125	28.875	40.125	41.875	27.625	40.625	47.75	58.75	51	27.125	14.375	78.5	2.375	2.75	12.25	30.75	11.625	19.125	13.375	52.125	24.75	38.5	50.25
C18	31.5227	51.9886	63.4773	85.3636	2.9773	42.9886	16.0341	104.409	18.5682	43.1932	31.75	38.1136	24.7273	20.1591	64.0682	11.6023	26.7614	2.67047	23.1705	80.3068	33.4318	31.1477	6.875	27.5	1.67047	0.988647	118.943	32.25	34.8864	124.114	16.0909	5.06818
C19	0	0	0	0	0	0	0	0	0	0	0	0	0	0	0	0	0	0	0	0	0	0	0	0	0	0	0	0	0	0	0	0
C20	0	0	0	0	0	0	0	0	0	0	0	0	0	0	0	0	0	0	0	0	0	0	0	0	0	0	0	0	0	0	0	0
C21	0	0	0	0	0	0	0	0	0	0	0	0	0	0	0	0	0	0	0	0	0	0	0	0	0	0	0	0	0	0	0	0
C22	0	0	0	0	0	0	0	0	0	0	0	0	0	0	0	0	0	0	0	0	0	0	0	0	0	0	0	0	0	0	0	0
C23	57	29.375	37.125	47.375	114.5	14.5	59.125	62.375	104.375	74.375	63.625	92.125	178.25	43	106	48.75	65.625	80.25	66.625	89.625	84.875	131.125	75.625	47.125	26.75	47.25	41.375	67.125	72.875	95.25	114.125	71.125
C24	0	0	0	0	0	0	0	0	0	0	0	0	0	0	0	0	0	0	0	0	0	0	0	0	0	0	0	0	0	0	0	0
D01	0	0	0	0	0	0	0	0	0	0	0	0	0	0	0	0	0	0	0	0	0	0	0	0	0	0	0	0	0	0	0	0
D02	71.65	63.425	36.975	79.2	43.675	41.75	64.625	30.925	62.125	37.35	51.575	87.925	52.175	41.4	74.55	69.65	81.4	75.425	55.075	65.35	32.375	31.3	59.15	81.725	70.225	73.825	75.575	121.45	46.275	76.675	75.225	66.35
D03	0	0	0	0	0	0	0	0	0	0	0	0	0	0	0	0	0	0	0	0	0	0	0	0	0	0	0	0	0	0	0	0
D04	0	0	0	0	0	0	0	0	0	0	0	0	0	0	0	0	0	0	0	0	0	0	0	0	0	0	0	0	0	0	0	0
D05	0	0	0	0	0	0	0	0	0	0	0	0	0	0	0	0	0	0	0	0	0	0	0	0	0	0	0	0	0	0	0	0
D06	41.9038	35.5385	41.2692	45.2596	14.1827	60.9327	41.4038	43.1731	40.2596	33.0096	76.8365	106.865	31.9519	48.2692	31.4038	57.8365	42.4615	32.5577	10.0385	14.4904	52.6442	43.4327	47.4231	29.3558	48.9615	26.0192	29.0961	48.9135	38.6538	42.5096	53.8558	51.5673
D07	0	0	0	0	0	0	0	0	0	0	0	0	0	0	0	0	0	0	0	0	0	0	0	0	0	0	0	0	0	0	0	0
D08	0	0	0	0	0	0	0	0	0	0	0	0	0	0	0	0	0	0	0	0	0	0	0	0	0	0	0	0	0	0	0	0
D09	46.9038	83.7885	42.1731	67.8365	97.8269	34.7115	61.1442	61.5385	32.6346	22.0961	60.2212	56.1635	41.0769	36.5673	75.9519	58.7596	60.6635	53.5962	60.4808	31.8942	44	56.1731	42.3365	62.5673	54.3942	24.0961	55.9519	58.4808	18.7692	33.7788	56.3462	77.2788
D10	0	0	0	0	0	0	0	0	0	0	0	0	0	0	0	0	0	0	0	0	0	0	0	0	0	0	0	0	0	0	0	0
D11	0	0	0	0	0	0	0	0	0	0	0	0	0	0	0	0	0	0	0	0	0	0	0	0	0	0	0	0	0	0	0	0
D12	4	15	25.625	9.75	30.25	8.25	11.375	31.125	34	7.875	49.375	19.625	59.25	97	37	53.625	57.375	28.25	40.375	40.375	56.75	34.625	46	3.375	8.25	35.75	35.625	19.625	4.5	43.25	49.125	92.625
D13	0	0	0	0	0	0	0	0	0	0	0	0	0	0	0	0	0	0	0	0	0	0	0	0	0	0	0	0	0	0	0	0
D14	0	0	0	0	0	0	0	0	0	0	0	0	0	0	0	0	0	0	0	0	0	0	0	0	0	0	0	0	0	0	0	0
D15	0	0	0	0	0	0	0	0	0	0	0	0	0	0	0	0	0	0	0	0	0	0	0	0	0	0	0	0	0	0	0	0
D16	65	40.875	43.75	57	71	71.5	85.375	37.5	58.125	42.125	50.25	111.875	40.875	68.75	44.625	73.625	71.625	65.75	34	67.125	39.25	81.875	76.375	19.125	54.75	21.625	70.25	53.75	49.875	45.625	42.75	73.5
D17	0	0	0	0	0	0	0	0	0	0	0	0	0	0	0	0	0	0	0	0	0	0	0	0	0	0	0	0	0	0	0	0
D18	0	0	0	0	0	0	0	0	0	0	0	0	0	0	0	0	0	0	0	0	0	0	0	0	0	0	0	0	0	0	0	0
D19	10.5096	1.58655	17.0289	18.3269	12.3846	11.9231	15.0865	7.52887	19.5673	7.51923	15.1154	2.75	24.3558	3.66345	13.2308	47.8942	10.2981	6.13464	12.7211	23.6731	0.961548	15.9904	14.4519	2.71155	12.6731	5.80768	17.5	3.22113	4.73077	24.5096	20.7789	5.13464
D20	0	0	0	0	0	0	0	0	0	0	0	0	0	0	0	0	0	0	0	0	0	0	0	0	0	0	0	0	0	0	0	0
D21	137.25	113.542	132	148.792	119.708	117.083	135.875	113.958	129.958	115.417	122.667	137.917	116.375	94.875	140.833	107.833	110.667	146.25	147.458	106.708	124.625	102.5	113.125	114.292	107.667	105.708	93.25	112.042	119.958	129.417	87.0417	131
D22	0	0	0	0	0	0	0	0	0	0	0	0	0	0	0	0	0	0	0	0	0	0	0	0	0	0	0	0	0	0	0	0
D23	10.5	38.25	65.875	48.125	43.25	1.125	61.875	15.25	28.625	37.625	83	3.125	49.125	59.125	49.125	27.625	29.75	9.625	33	49.375	70	5	9.125	24.625	49.125	6.25	19.875	32.875	26.875	21.625	15.25	12.5
D24	0	0	0	0	0	0	0	0	0	0	0	0	0	0	0	0	0	0	0	0	0	0	0	0	0	0	0	0	0	0	0	0
E01	105.625	153.75	151.25	160.875	139.25	117.375	86	120.375	87.125	46.625	151.375	125.25	75.375	146.25	134.375	132	76.75	81.625	99.75	137.875	141	112.5	107.75	66.25	30.125	109.375	122.75	38.125	117.5	158.625	111	151.5
E02	0	0	0	0	0	0	0	0	0	0	0	0	0	0	0	0	0	0	0	0	0	0	0	0	0	0	0	0	0	0	0	0
E03	0	0	0	0	0	0	0	0	0	0	0	0	0	0	0	0	0	0	0	0	0	0	0	0	0	0	0	0	0	0	0	0
E04	224.333	225.375	206.375	229.25	243.542	238.125	228	264.708	212.542	227.25	229.25	201.583	231.458	223.417	246.833	240.917	235.417	227.958	194.792	212.208	226.292	254.25	239	229.833	227.625	214.542	218.083	221.333	239.292	208.833	238.167	232.833
E05	0	0	0	0	0	0	0	0	0	0	0	0	0	0	0	0	0	0	0	0	0	0	0	0	0	0	0	0	0	0	0	0
E06	39.7692	80.3654	83.0577	68.375	70.7212	62.2596	100.625	51.2788	75.5096	89.9712	51.7404	40.7788	90.875	61.6731	41.5096	93.0288	64.9135	76.5865	108.837	26.4712	76.2885	108.231	29.5673	88.2308	125.529	62.4231	24.4423	48.6923	91.5673	92.7404	30.2981	81.7692
E07	17.4667	52.9833	45.7833	27.4833	30.0167	26.85	11.55	35.7083	34.5917	29.425	59.2083	54.925	43.825	40.2833	32.5	42.5333	49.7917	30.1083	43.4583	0.641663	40.8917	51.3167	47.4167	38.5917	8.41669	23.4334	100.692	58.4083	24.1834	41.8667	31.1083	14.9667
E08	0	0	0	0	0	0	0	0	0	0	0	0	0	0	0	0	0	0	0	0	0	0	0	0	0	0	0	0	0	0	0	0
E09	34.625	23.875	48.875	57.375	70.125	58.125	29.625	50	187.875	1.125	77.75	88.875	16.625	31.625	74.75	18	81.625	34.875	61.125	13	44.75	38.625	73.125	19.875	4	71.125	75.25	5.875	90.125	51.375	84.625	36.5
E10	0	0	0	0	0	0	0	0	0	0	0	0	0	0	0	0	0	0	0	0	0	0	0	0	0	0	0	0	0	0	0	0
E11	51.5	124.65	93.625	126.5	103.025	142.3	104.3	64.275	136.4	129.575	110.25	121.5	94.275	67.3	50.125	87.35	126.8	117.775	104.6	115.45	117.7	84.9	122.475	86	83.85	130.55	92.225	123.525	106.85	93.125	88.375	79.8
E12	0	0	0	0	0	0	0	0	0	0	0	0	0	0	0	0	0	0	0	0	0	0	0	0	0	0	0	0	0	0	0	0
E13	85.5695	63.7778	58.2917	52.7778	41.4028	21.6528	45.9305	77.9583	40.5695	99.7778	19.6111	45.625	12.1667	26.8333	41.7222	66.2917	1.95834	94.0555	27	52.0278	39.4861	38.0555	58.8889	68.7361	87.625	45.9445	43.9305	58.6667	88.625	37.8889	17.9583	41.4028
E14	0	0	0	0	0	0	0	0	0	0	0	0	0	0	0	0	0	0	0	0	0	0	0	0	0	0	0	0	0	0	0	0
E15	0	0	0	0	0	0	0	0	0	0	0	0	0	0	0	0	0	0	0	0	0	0	0	0	0	0	0	0	0	0	0	0
E16	0	0	0	0	0	0	0	0	0	0	0	0	0	0	0	0	0	0	0	0	0	0	0	0	0	0	0	0	0	0	0	0
E17	90.2333	111.267	94.925	98.3834	106.55	72.175	81.9916	106.108	120.242	84.0584	161.792	114.05	114.942	135.617	136.367	106.3	51.3084	117.225	83.3417	80	134.592	77.6	123.725	119.733	106.4	102.167	97.6083	80.5666	53.675	97.05	167.767	20.3917
E18	49.125	68.8864	51.625	43.9432	40.7159	65.6818	61.75	52.7159	60.7159	50.4091	71.1932	56.6023	51.5341	61.0909	51.1364	76.7841	59.0454	77.625	46.2954	60.875	74.3636	74.3182	60.7159	39.4545	57.9318	49.0682	28.5455	52.3977	46.7273	44.1704	69.9546	67.6932
E19	0	0	0	0	0	0	0	0	0	0	0	0	0	0	0	0	0	0	0	0	0	0	0	0	0	0	0	0	0	0	0	0
E20	86.125	93.25	127	27	60.5	61	60.875	65.25	99.5	39.75	56.125	79.125	102.25	116.875	139.625	76	83.125	101.75	69.375	99.75	107.125	40.875	74	46.875	45.25	69	111.625	65.5	87	101	71.125	85.5
E21	0	0	0	0	0	0	0	0	0	0	0	0	0	0	0	0	0	0	0	0	0	0	0	0	0	0	0	0	0	0	0	0
E22	14.7019	22.0096	28.8173	26.7789	5.02887	43.7981	15.5961	9.14423	34.4519	14.9231	2.01923	18.0865	10.4135	45.8269	12.9711	7.35577	6.30768	40.0961	71.5577	8.23077	18.1539	28.8269	18.6731	6.23077	20.0577	21.2211	9.27887	16.375	32.2789	2.06732	62.4135	18.6346
E23	0	0	0	0	0	0	0	0	0	0	0	0	0	0	0	0	0	0	0	0	0	0	0	0	0	0	0	0	0	0	0	0
E24	62.5	13.75	44.25	50.125	44.125	31.5	62.125	33	9	31.375	63	8.75	55.875	6.25	46	95.25	75.25	29.5	62.625	61.125	71.125	45.875	6.75	26	75.375	69	23.625	25.375	45.25	25.125	23.75	63.75
F01	52.3	35.4	80.4	96.575	78	34.125	52.575	107.125	39.625	42.725	56.125	65.4	60.525	49.4	69.25	47.45	72.825	47.825	48.575	77.325	84.725	32.375	78.85	61.7	53.45	82.475	53.225	98.1	21.775	94.6	80.1	49.45
F02	104.821	29.5	62.7857	64.6964	14.6964	11.0357	86.8214	111.536	103.304	19.2321	120.518	100.696	73.0357	126.482	17.7679	48.7321	26.4107	73.375	25.7143	126.679	95.6429	114.857	82.9643	39.1786	78.8036	81.1786	51.8214	68.1786	46	81.6071	73.8393	110.071
F03	0	0	0	0	0	0	0	0	0	0	0	0	0	0	0	0	0	0	0	0	0	0	0	0	0	0	0	0	0	0	0	0
F04	41.25	93.75	90.25	86.5	137.125	109.25	104.375	64.75	169.25	40.375	96.875	99.5	152.75	121.125	144.75	143.5	122.5	18.875	158.5	116.25	117	84.875	83	129	96.5	52.25	88.625	89.125	85.25	86.125	110.875	114.75
F05	147.681	195.681	126.736	138.819	131.153	93.6667	137.028	122.444	121.097	131.958	125.181	138.889	129.222	148.708	129.847	107.653	115.181	113.611	118.542	165.236	127.486	120.806	137.417	194.792	154.944	131.097	119.236	143.597	118.708	146.472	173.917	102.639
F06	96.8333	45.6667	9.33331	48.75	63.4583	101.167	73.25	49.375	70.875	54.375	8.29169	43.5417	128.667	37.4583	7.875	75.4167	96.9583	53.5	141.75	128.667	34.9167	11.9583	56.875	29.8333	67.875	48.5417	28.875	86.4583	52.2083	61.625	80.4583	95.0833
F07	0	0	0	0	0	0	0	0	0	0	0	0	0	0	0	0	0	0	0	0	0	0	0	0	0	0	0	0	0	0	0	0
F08	34.825	101.55	17.175	25.275	44.5	46.675	21.925	51.475	8.07501	1.5	33.65	56	153.75	23.45	23.475	32.75	10	15.275	48.525	8.72498	11.925	20.925	45.075	127.575	20.025	56.475	95.2	31.725	37.875	60.825	20.35	21.625
F09	37.875	39.1667	17.7917	26.5	31.2917	8.20831	5.83331	21.0833	18.1667	1.875	8.91669	17.8333	73.6667	19.625	40.6667	35.2083	16.25	12.375	11.4583	0.208313	0.541687	22.125	25.5	50.75	17.8333	2.5	2.875	13.5417	33.3333	5.58331	43	8.375
F10	0	0	0	0	0	0	0	0	0	0	0	0	0	0	0	0	0	0	0	0	0	0	0	0	0	0	0	0	0	0	0	0
F11	0	0	0	0	0	0	0	0	0	0	0	0	0	0	0	0	0	0	0	0	0	0	0	0	0	0	0	0	0	0	0	0
F12	5.5	14.75	31.75	4	7.375	32.875	3.75	23.875	32.625	10.125	16	28	18.375	11.125	2.375	35.125	10	3.875	5.25	18.875	18.75	17.125	38.125	0.5	43.125	17.5	3.875	60.875	15	9.625	4.875	11.25
F13	38.8365	34.5865	39.8942	42	25.9231	62.2596	53.6154	31.8846	40.7212	29.6442	35.2692	18.7596	35.7788	41.2212	48.5769	32.2692	40.2596	23.7692	10.9231	44.8462	16.3269	30.6635	13.3077	34.4615	49.875	66.3462	42.2212	37.8942	42.625	44.3077	17.9904	46.4615
F14	97.75	102.5	84	121.5	115.25	140.25	129.625	131.75	108.875	99.75	100.5	100.375	168.875	119.5	137	116.125	115.625	112.875	126.875	82.5	131.25	106	97.375	127.75	89.75	70.25	110.625	103.625	107.375	87.25	89.5	93.625
F15	69.875	91.25	57.5417	128.583	86.7917	62.5	75.3333	66.8333	89.0833	45.1667	73.125	75.4167	61.5417	63.2917	66.8333	76.375	86.7083	72.75	56.125	69.125	72.4167	108.375	107.917	73.4583	73.9583	53.0417	93.0417	63.0417	34.125	87.75	74.125	69.75
F16	0	0	0	0	0	0	0	0	0	0	0	0	0	0	0	0	0	0	0	0	0	0	0	0	0	0	0	0	0	0	0	0
F17	14.125	49	18.75	47.375	3.25	8	11.125	46.375	0.625	36	5.25	42.25	32.5	12.875	2.875	10.75	39	8.5	40.875	3.75	46.375	30.625	28.625	64.375	48.875	47.75	20	46.375	37.625	26.375	2.75	11
F18	25.5	34.5	8.625	9.125	5.125	8.5	27.5	27.25	15.75	43.375	36.875	4	11.5	3	46.5	17.625	17.75	12.875	17.75	77.375	12.5	10.875	17.875	13.25	24.25	46.375	36.375	19.875	2.75	39	59.875	59.125
F19	115.833	104.847	45.8333	111.75	81.1528	137.389	97.4445	122.319	107.458	135.653	95.1528	164.986	123.472	129.292	120.583	119.944	89.9861	133.819	176.861	109.583	160.611	94.7639	52.0833	86.4861	95.8333	116.222	117.111	144.819	106.611	162.292	108.097	111.833
F20	0	0	0	0	0	0	0	0	0	0	0	0	0	0	0	0	0	0	0	0	0	0	0	0	0	0	0	0	0	0	0	0
F21	38.875	73.125	25.875	32.25	34.875	42.875	14.375	50.25	40.75	32.25	78.75	7.75	9.375	20.125	49	16.75	46.75	38.5	17.25	54.375	55	0.125	53.25	37.75	10.5	27.125	79.75	52.375	30.5	35.25	39.875	31.25
F22	0	0	0	0	0	0	0	0	0	0	0	0	0	0	0	0	0	0	0	0	0	0	0	0	0	0	0	0	0	0	0	0
F23	33.775	2.57501	47.1	25.475	64.175	43.325	56.625	4.65002	39.825	110.625	18.075	33.375	35.55	19.875	13.875	51.775	11.325	33.2	52.85	52.7	42.375	3.77502	59.25	22.825	17.125	13.525	7.125	49.6	7.02502	98.15	6.15002	41.725
F24	1.86365	53.0455	22.6932	30.1932	5.04547	37.0227	18.4659	71.6136	43.4659	41.6818	20.5114	51.7727	10.6818	38.2841	49.2159	56.1705	21.9432	42.75	46.9091	27.3636	4.51135	17.9773	24.2159	34.875	67.9318	3.48865	36.0568	24.5	51.3068	12.5909	46.4091	65.1818
G01	26.2059	12.5441	32.5588	15.3088	42.4338	1.15442	20.4706	30.1177	44.0147	21.0588	37.4853	23.8088	26.0588	12.3015	74.7206	67.0662	45.9044	92.6397	3.04413	0.610291	17.6838	23.2206	17.75	19.1691	9.42645	44.8529	48.3162	21.1544	33.4191	60.1324	18.8015	27.6765
G02	87.25	39	34.125	73.625	52.625	105.25	84	137.625	104.125	29.75	63.25	86	62.75	0.625	113.75	54.75	73.25	124.375	114.75	77	112.75	86.375	36.75	101.875	132.625	68.25	138	138	63.875	73.375	119.875	87
G03	0	0	0	0	0	0	0	0	0	0	0	0	0	0	0	0	0	0	0	0	0	0	0	0	0	0	0	0	0	0	0	0
G04	196.17	246.784	239.602	264.989	262.318	205.682	222.523	258.693	290.227	207.75	232.716	245.364	274.625	307.136	245.784	264.727	235.477	217.25	260.875	252.489	233.841	233.682	215.614	264.432	241.023	258.17	275.136	228.489	267.977	270.523	230.159	274.716
G05	175.083	188	143.917	178.833	138.417	156.625	121.208	149.125	137.5	200.625	140.833	157.25	142	143.875	177.167	167.333	165.292	216.833	173.083	170.583	170.542	179.5	162	212.75	177.417	190.333	177.083	111.208	157.833	174.417	227.167	153.333
G06	0	0	0	0	0	0	0	0	0	0	0	0	0	0	0	0	0	0	0	0	0	0	0	0	0	0	0	0	0	0	0	0
G07	41.6932	16.5455	35.375	31.125	17.7159	1.98865	44.0227	45.0341	54.4318	21.1705	35.5795	54.9432	50.25	6.78412	40.0568	8.30682	37.4659	39.4318	57.25	13.5795	6.57953	25.9659	22.0795	1.21588	5.63635	51.1591	48.3864	38.0341	9.06818	11.1364	42.3068	29.7727
G08	0	0	0	0	0	0	0	0	0	0	0	0	0	0	0	0	0	0	0	0	0	0	0	0	0	0	0	0	0	0	0	0
G09	99.6429	102.304	135.893	78.1786	80.6429	78.875	109.125	91.5	92.7321	108.196	104.518	87.0179	146.857	80.6607	95.6964	93.2857	44.3214	88.5714	94.1964	103.625	31.3929	61.3214	96.2321	78.25	99.2321	91.8571	109	83.1786	24.6964	121.5	95.4286	87.0714
G10	0	0	0	0	0	0	0	0	0	0	0	0	0	0	0	0	0	0	0	0	0	0	0	0	0	0	0	0	0	0	0	0
G11	77.4583	48.9028	7.80554	35.2639	134.333	86.9305	50.8472	21.3889	53.6389	10.7639	25.1389	64.75	6.69446	80.5555	35.9861	74.6389	72.5695	82.2778	107.319	3.20831	21.4722	98.1111	5.02777	31.375	77.2361	8.88892	50.2639	94.3611	53.3333	56.1667	6.13892	37.1528
G12	99.75	90.0833	124.083	90.0417	105.583	111.417	60.9167	116.833	86.0417	78.7083	38.25	74	118.833	109.292	91.6667	77.2917	119.375	101.708	65	92.5	91.0833	130.917	72.9167	80.625	104.167	3.66669	98.8333	115.542	98.375	69.7083	39.125	93.375
G13	0	0	0	0	0	0	0	0	0	0	0	0	0	0	0	0	0	0	0	0	0	0	0	0	0	0	0	0	0	0	0	0
G14	0	0	0	0	0	0	0	0	0	0	0	0	0	0	0	0	0	0	0	0	0	0	0	0	0	0	0	0	0	0	0	0
G15	0	0	0	0	0	0	0	0	0	0	0	0	0	0	0	0	0	0	0	0	0	0	0	0	0	0	0	0	0	0	0	0
G16	3.5	18.5417	7.41669	8.66669	45.125	11.25	8.25	1.41669	29.3333	6.66669	0.791687	0.666687	31.875	22.375	5.875	40.3333	0.125	29.6667	15.7917	25.7917	14.7917	72.0417	18.9167	2.58331	18.3333	27.25	3.125	65.625	39.0417	8.04169	26.9583	4.95831
G17	18.75	56.125	19.625	29.375	38.75	52	25	16.75	1.75	34	45.25	19	13.5	24.875	31.125	40.5	22.375	16.25	32.875	29.25	14.875	18.375	25.875	20	51.25	37.125	24	27.625	53.625	27.125	41.625	61
G18	114.625	172.75	116.75	125.125	123.875	111.125	86.75	110.125	143.5	95.625	143.25	170.125	121	122	78.875	173.625	84.875	103.375	215	133.875	91	133.875	119	80.5	82.625	87.125	116	180.5	163.75	86.625	118.125	201.5
G19	0	0	0	0	0	0	0	0	0	0	0	0	0	0	0	0	0	0	0	0	0	0	0	0	0	0	0	0	0	0	0	0
G20	0	0	0	0	0	0	0	0	0	0	0	0	0	0	0	0	0	0	0	0	0	0	0	0	0	0	0	0	0	0	0	0
G21	19.6667	4.875	2.41669	50.8333	20.0833	2.41669	24.6667	31.4583	5.375	26.0833	12.3333	33.2917	21.9167	30.2083	31.5833	3.875	28.0417	28.4167	22.875	39.7083	21.6667	5.04169	20.75	44.75	38.6667	31.7083	56.4583	13.1667	15.3333	27	7.33331	22.375
G22	66.125	73.375	54	74.5	185.5	54.25	58	43.875	14.875	30.75	35.125	126.375	135.375	120.75	44.25	19.5	31.875	98.25	54.125	157.125	1.625	81.625	32	92.125	103.625	40.25	52.5	45.5	90.125	63.875	13.625	130.5
G23	0	0	0	0	0	0	0	0	0	0	0	0	0	0	0	0	0	0	0	0	0	0	0	0	0	0	0	0	0	0	0	0
G24	0	0	0	0	0	0	0	0	0	0	0	0	0	0	0	0	0	0	0	0	0	0	0	0	0	0	0	0	0	0	0	0
H01	0	0	0	0	0	0	0	0	0	0	0	0	0	0	0	0	0	0	0	0	0	0	0	0	0	0	0	0	0	0	0	0
H02	133.443	169.966	127.591	131.239	129.773	125.58	152.659	122.545	85	147.909	137.545	159.102	133.568	134.909	75.6705	139.898	137.818	187.659	157.977	135.614	134.83	108.511	148.466	150.045	149.807	131.091	132.557	142.909	63.9318	135.091	126.852	195.352
H03	4	15.875	27.125	14.125	55.625	39.25	57.875	46.5	19.75	39.375	5.125	43.375	1.5	19.5	21.75	95.125	33.125	29.875	60.875	6.375	9	54.25	5.125	52.125	85.125	3.5	48.25	6.25	18.875	17.5	4.875	44.75
H04	0	0	0	0	0	0	0	0	0	0	0	0	0	0	0	0	0	0	0	0	0	0	0	0	0	0	0	0	0	0	0	0
H05	0	0	0	0	0	0	0	0	0	0	0	0	0	0	0	0	0	0	0	0	0	0	0	0	0	0	0	0	0	0	0	0
H06	29	16.625	27.125	64	27.875	43.875	37.25	49.125	89.125	46.375	71.5	55	63.125	34.75	47.875	83.125	1.875	68.875	84.125	75.25	33.625	58.5	79.625	51.875	48.125	54.25	57	49.875	23	42.5	35	64.75
H07	0	0	0	0	0	0	0	0	0	0	0	0	0	0	0	0	0	0	0	0	0	0	0	0	0	0	0	0	0	0	0	0
H08	49.4167	40.5417	57.9861	44.9167	38.4445	34.3611	33.4167	31.9445	47.5555	40.3611	71.4028	45.7083	46.8889	52.7639	46.9305	59.2778	36.9445	60.7222	16.4861	31.4861	24.8055	51.5278	75.125	46.6667	26.1805	48.1805	67.3333	36.7778	55.7361	1.36108	27.6667	53.9167
H09	96.2321	139.036	152.643	174.286	125.411	131.679	117.661	112.625	156.304	130.964	143.196	120.571	110.357	121.625	119.964	138.161	143.911	104.929	149.625	142.696	148.875	123.982	152.304	132.393	135.982	153.214	154.768	120.893	103.643	111.375	136.429	93.7321
H10	0	0	0	0	0	0	0	0	0	0	0	0	0	0	0	0	0	0	0	0	0	0	0	0	0	0	0	0	0	0	0	0
H11	0	0	0	0	0	0	0	0	0	0	0	0	0	0	0	0	0	0	0	0	0	0	0	0	0	0	0	0	0	0	0	0
H12	0	0	0	0	0	0	0	0	0	0	0	0	0	0	0	0	0	0	0	0	0	0	0	0	0	0	0	0	0	0	0	0
H13	70.5	85.25	128.375	96.375	82.625	75.75	49.625	106.375	77.75	132.375	94	102	105.625	138	101.625	65	104	87.875	92.875	107.875	124.875	41.625	50.375	112.125	117	135	93	120.5	101.75	106.125	73	136
H14	0	0	0	0	0	0	0	0	0	0	0	0	0	0	0	0	0	0	0	0	0	0	0	0	0	0	0	0	0	0	0	0
H15	0	0	0	0	0	0	0	0	0	0	0	0	0	0	0	0	0	0	0	0	0	0	0	0	0	0	0	0	0	0	0	0
H16	0	0	0	0	0	0	0	0	0	0	0	0	0	0	0	0	0	0	0	0	0	0	0	0	0	0	0	0	0	0	0	0
H17	0	0	0	0	0	0	0	0	0	0	0	0	0	0	0	0	0	0	0	0	0	0	0	0	0	0	0	0	0	0	0	0
H18	11.9583	1.25	23.7083	34.6667	59.25	2.25	16.7917	28.4583	9.54169	16.2917	36.5417	0.041687	17.875	39.7917	52.0833	13.4583	14.1667	2.70831	9.25	26.25	62.25	2.45831	18.9167	6.33331	13	15.1667	77.625	34	8.54169	27.125	9.70831	44.25
H19	0	0	0	0	0	0	0	0	0	0	0	0	0	0	0	0	0	0	0	0	0	0	0	0	0	0	0	0	0	0	0	0
H20	19.1136	36.1591	18.3182	31.1705	31.4318	2.1477	62.2045	14.125	18.3977	66.3068	55.8977	34.2273	3.5227	97.0568	12.9773	21.3977	19.4659	38.125	5.56818	30.2614	50.7159	14.2159	3.55682	15.2955	12.6705	39.4773	102.386	3.29547	14.3068	48.8295	60.4886	10.3295
H21	0	0	0	0	0	0	0	0	0	0	0	0	0	0	0	0	0	0	0	0	0	0	0	0	0	0	0	0	0	0	0	0
H22	10.5	32.6667	10.625	0.666656	12.8333	11.7083	36.2083	20.4167	39.75	12.8333	25.2917	24.75	10.875	27.6667	37.5417	9.125	7	67.4583	26.0833	13.4167	30.625	24.0833	10.3333	9.375	2.5	62.0417	21.9583	4.29166	18.25	25.4583	4.625	6.29166
H23	0	0	0	0	0	0	0	0	0	0	0	0	0	0	0	0	0	0	0	0	0	0	0	0	0	0	0	0	0	0	0	0
H24	57.7841	59.8409	23	21.1364	61.9886	27.2955	19.5114	49.8523	9.6477	75.8409	70.75	83.6705	38.0114	12.2727	36.2955	48.5909	21.4205	7.84088	59.6136	28.7045	78.8523	29.6364	32.0455	68.7386	43.0909	4.125	17.8409	46.0568	100.545	59.0341	25.6932	65.7045
I01	8.375	33.375	64.5	17.25	7.25	54.75	68.125	11.125	7.875	33.875	7.5	46.875	25.625	18	17	11.125	31	62.75	1.625	51.25	1.125	40.5	57.75	19.25	35	36.875	16.375	21.375	9	20.25	75.125	40.125
I02	25.7	21.075	163.125	11.8	27.425	18.375	15.05	16.225	79.975	26.2	57.05	153.275	47.6	76.775	24.55	42.925	82.4	55.2	34.05	73.625	86.7	45.175	113.075	1.375	59.75	15.1	10.425	47	3.79999	84.85	26.9	74.85
I03	0	0	0	0	0	0	0	0	0	0	0	0	0	0	0	0	0	0	0	0	0	0	0	0	0	0	0	0	0	0	0	0
I04	1.08655	13.4615	8.19232	55.8846	37.1154	22	89.7115	9.24036	130.865	112.952	1.71155	83.9904	2.375	34.1635	58.1923	52.9615	17.0481	92.6346	86.1538	23.9423	34.7212	64.1058	91.0865	43.1154	51.375	32.8846	23.5673	132.365	65.5962	50.0673	44.4135	82.75
I05	23.0682	26.5682	93.25	58.5909	67.3977	31.8523	47.3409	51.0454	63.0454	36.4204	94.7273	95.5568	69.375	42.1704	56.1932	58.4546	6.0227	73.5909	38.9659	70.6818	3.18182	30.0227	81.4091	31.1818	2.29547	79.0682	28.0341	36.4432	25.4091	78.5341	84.0796	6.1023
I06	0	0	0	0	0	0	0	0	0	0	0	0	0	0	0	0	0	0	0	0	0	0	0	0	0	0	0	0	0	0	0	0
I07	0	0	0	0	0	0	0	0	0	0	0	0	0	0	0	0	0	0	0	0	0	0	0	0	0	0	0	0	0	0	0	0
I08	0	0	0	0	0	0	0	0	0	0	0	0	0	0	0	0	0	0	0	0	0	0	0	0	0	0	0	0	0	0	0	0
I09	0	0	0	0	0	0	0	0	0	0	0	0	0	0	0	0	0	0	0	0	0	0	0	0	0	0	0	0	0	0	0	0
I10	13.9167	28.2083	136.125	21.4167	37.7083	69	23.2917	20.9583	13.125	4.125	54.4167	5.70831	0.083313	116.375	10.125	28.1667	20.4167	26.375	49.0833	10.9583	21.7917	133.458	7.375	39.625	29.7917	81.875	15.5417	49.2917	49.75	53.9167	4.04169	8.29169
I11	98.375	78.5	126.75	81.5	69.125	88.75	83.75	99.625	66.625	121.375	104.5	88.875	84.75	84.375	89.375	43.75	135.75	81.375	97	51.625	79	80.125	103.125	60.5	73.625	84.25	81.875	81	100.5	108.75	89.125	60.25
I12	19.875	11.625	20.5	21	8.875	21.875	67.125	45.125	28.875	27.875	6.25	40.625	9.625	8.75	29.75	10.875	23.875	12.375	14.875	21.5	7.25	13.75	30.75	34.75	32.25	33	4.875	0.625	20.125	25	69.25	16.375
I13	0	0	0	0	0	0	0	0	0	0	0	0	0	0	0	0	0	0	0	0	0	0	0	0	0	0	0	0	0	0	0	0
I14	0	0	0	0	0	0	0	0	0	0	0	0	0	0	0	0	0	0	0	0	0	0	0	0	0	0	0	0	0	0	0	0
I15	0	0	0	0	0	0	0	0	0	0	0	0	0	0	0	0	0	0	0	0	0	0	0	0	0	0	0	0	0	0	0	0
I16	138.125	154.125	102.375	132.75	121.875	144.125	141.75	144.875	97.625	93.25	122.625	134.875	103	130.875	205.375	108.75	156	164.625	92.875	119.625	124.375	119.25	108.875	113.5	170.125	89.5	59.75	134.25	127.875	51.375	131.25	121.75
I17	0	0	0	0	0	0	0	0	0	0	0	0	0	0	0	0	0	0	0	0	0	0	0	0	0	0	0	0	0	0	0	0
I18	127.25	97.625	87.125	100.875	87.125	87.375	65.875	121.5	106.875	84.5	94.375	97.5	93.125	118.125	90	88.75	111.375	117.875	93.75	85.375	112.625	100.125	101.75	55.25	105	103.625	125.125	89.5	86	100.375	120.875	101
I19	27.7917	40.55	0.408325	4.97498	41.975	7.74164	1.67499	3.66669	12.1166	27.275	11.1834	11.0833	3.60834	4.94165	10.4916	24.3834	14.75	24.4167	14.2833	19.8917	53.5084	12.4334	14.0833	14.475	78.7416	32.8583	43.525	35.25	2.85834	5.31665	12.8917	18.0167
I20	95	180.125	110.125	156.375	119.875	127.5	124.625	181.25	176	94.375	200.5	187.125	104.125	168.875	163.5	96.75	118.875	146.625	109.875	118.75	160.875	84.75	113.5	142	106.5	128	137.375	127.25	122	139.5	138.75	200.375
I21	0	0	0	0	0	0	0	0	0	0	0	0	0	0	0	0	0	0	0	0	0	0	0	0	0	0	0	0	0	0	0	0
I22	0	0	0	0	0	0	0	0	0	0	0	0	0	0	0	0	0	0	0	0	0	0	0	0	0	0	0	0	0	0	0	0
I23	82.625	21.5	99.125	56.125	33.375	17.75	8.125	1.125	16.125	16.875	97.125	39.375	109.25	50.125	117	58.5	3.625	61.5	53.25	50	21.375	38.5	64.375	40.375	124.125	9.5	57	52.5	10	41.5	14.375	32.5
I24	0	0	0	0	0	0	0	0	0	0	0	0	0	0	0	0	0	0	0	0	0	0	0	0	0	0	0	0	0	0	0	0
J01	0	0	0	0	0	0	0	0	0	0	0	0	0	0	0	0	0	0	0	0	0	0	0	0	0	0	0	0	0	0	0	0
J02	0	0	0	0	0	0	0	0	0	0	0	0	0	0	0	0	0	0	0	0	0	0	0	0	0	0	0	0	0	0	0	0
J03	0	0	0	0	0	0	0	0	0	0	0	0	0	0	0	0	0	0	0	0	0	0	0	0	0	0	0	0	0	0	0	0
J04	4.625	12.625	39	1.125	9.75	11.5	28.375	5	78.375	62.625	31	42.75	19.5	49.375	61.625	7.5	36.625	46.25	31.125	10.375	15.5	22.75	85.375	67.875	58	39	44.25	12.375	28.75	55	63.125	11.25
J05	58.3269	42.3365	21.9423	46.1442	60.2692	26.3942	43.8558	38.9711	33.5385	37.7596	64.2308	9.40384	22.1442	47.9808	28.3558	41.8077	57.3942	83.8846	21.7596	38.7404	33.5673	41.0385	46.3173	57.2308	40.6827	75.7211	25.9904	36.5192	66.4327	36.5961	38.4327	20.7212
J06	46.9445	31.2778	30.25	37.7083	71.7222	9.66666	1.40277	9.83334	63.4722	50.625	37.9583	71.8195	8.16666	23.2222	4.375	17.2083	12.1667	28.0695	23.625	23.6528	97.0139	27.4167	22.5139	20.2361	41.9305	4.18054	21.5417	22.7083	73.3055	2.75	25.7639	10.25
J07	24.5	13.025	14.325	4.5	16.15	15.525	63.625	12.6	11.7	3.92499	4.84998	3.02502	32.4	36.325	20.85	58	30.825	0.474976	3.07501	10.675	12.875	53.9	16.975	19.9	2.57501	12.475	36.8	35	18.85	22.8	28.1	17.2
J08	0	0	0	0	0	0	0	0	0	0	0	0	0	0	0	0	0	0	0	0	0	0	0	0	0	0	0	0	0	0	0	0
J09	39.2083	15.875	0.708313	24.7778	34.6528	19.3889	36.8195	5.90277	26.5278	1.76392	25.1111	61.0417	26.2917	0.152771	36.1667	0.041687	32.4445	35.6389	25.3611	18.4167	22.4583	0.208313	14.8472	80.8195	46.8333	22.1111	53.5833	23.5139	44.0972	29.0833	39.0555	99.3611
J10	0	0	0	0	0	0	0	0	0	0	0	0	0	0	0	0	0	0	0	0	0	0	0	0	0	0	0	0	0	0	0	0
J11	0	0	0	0	0	0	0	0	0	0	0	0	0	0	0	0	0	0	0	0	0	0	0	0	0	0	0	0	0	0	0	0
J12	0	0	0	0	0	0	0	0	0	0	0	0	0	0	0	0	0	0	0	0	0	0	0	0	0	0	0	0	0	0	0	0
J13	0	0	0	0	0	0	0	0	0	0	0	0	0	0	0	0	0	0	0	0	0	0	0	0	0	0	0	0	0	0	0	0
J14	23.575	18.275	53.5	17.525	34.025	54.75	35.95	13.825	37.3	19.675	8.72498	28.525	40.875	56.5	18.65	51.625	12.1	29	48.45	87.45	6.72498	1.54999	65.825	129.575	60.5	53.45	44.375	9.75	37.65	47.925	10.325	13.3
J15	50.25	81	95.875	85.125	74.625	35.875	99.5	65	52.25	99.5	33.125	34.25	29.75	102.5	61.75	89.5	0.125	119	86.75	115.625	38.75	99.875	45.625	10	59.5	87.125	33.875	102.5	55.125	66.75	70.125	48.375
J16	42.8636	38.3977	57.0909	13.1591	49.9546	20.5227	25.5568	22.4205	95.125	0.784119	6.07953	18.3409	9.1477	9.8977	16.1932	4.875	109.841	5.375	41.6023	45.7386	100.307	27.7045	40.2614	24.3068	33.6818	19.1136	6.15912	33.4432	41.3068	18.1591	54.7273	53.4659
J17	57.425	49.775	89.15	27.55	76.75	35.575	53.3	82.15	50.225	77.075	55.2	9.29999	79.275	52.1	49.475	65.1	68.025	66.4	68.4	48.65	62.2	72.625	89.1	45.225	43.925	78.95	53.125	49.05	35.75	22.525	79.475	57.725
J18	0	0	0	0	0	0	0	0	0	0	0	0	0	0	0	0	0	0	0	0	0	0	0	0	0	0	0	0	0	0	0	0
J19	87.375	99.75	96.625	94.5	91.25	103.25	92.375	81.5	86.125	73.625	129.125	92.875	173.25	95	71.125	155.625	95	119.5	128.875	144.5	141.375	106	99.875	95.625	116.625	82.25	192.625	76.125	96.375	117.25	149.5	85.75
J20	41.75	41.125	87.125	46.75	36	59.125	57	66.25	40.375	92.125	61.625	88	72.875	51.25	65.25	84.25	45.375	90.75	85.5	35.75	29.625	85.5	79.375	126.25	51.25	66.625	48.75	68	77.625	78.75	80.25	115.875
J21	42.0179	26.3571	69.25	13.4821	21.7857	2.48212	23.0714	5.60712	32.4821	6.73212	74.9821	10.5893	33.4643	3.53571	13.5	22.9107	36.6429	24.0357	18.9643	36.3929	62.8571	33.3393	19.3036	54.875	3.53571	5.55359	2.64288	37.2321	54.6607	44.5714	20.3214	59.0893
J22	0	0	0	0	0	0	0	0	0	0	0	0	0	0	0	0	0	0	0	0	0	0	0	0	0	0	0	0	0	0	0	0
J23	40.7841	44.1705	19.0568	42.0227	38.1364	42.3977	49.25	44.0455	48.9773	48.1023	48.3523	46.2045	45.9773	39.7273	56.4545	38.6818	63.9318	29.125	48.6023	40.0682	45.2159	56.0114	51.5568	64.8636	6.1023	57.1591	57.1477	45.3295	35.6591	53.5909	55.6705	38.7045
J24	0	0	0	0	0	0	0	0	0	0	0	0	0	0	0	0	0	0	0	0	0	0	0	0	0	0	0	0	0	0	0	0
K01	0	0	0	0	0	0	0	0	0	0	0	0	0	0	0	0	0	0	0	0	0	0	0	0	0	0	0	0	0	0	0	0
K02	18.375	44.5192	56.625	43.8365	22.9039	38.2308	48.5481	43.6442	47.0481	58.1827	59.4808	16.7981	16.8077	27.4519	55.0385	66.3846	31.6635	36.6154	23.2211	60.8558	24.0481	36.8654	34.7019	40.9231	25.1731	15.3558	24.4039	30.5192	12.2211	30.7789	34.7885	31.7596
K03	19.875	55.125	67.5	88.125	131.5	46.5	57.25	11.5	19.125	4.125	57.5	34	87.625	14.125	56.75	86.5	2.75	18.875	35.875	14.25	31.625	102.125	33.75	68.5	38.5	74.125	95.75	20.375	99.125	17	11.5	50
K04	41.5	128.222	8.02777	94.5555	75.5417	86.4445	54.3889	71.4861	16.8195	77.7917	85.9445	91.8611	58.6805	86.0139	62.6111	69.8472	96.2083	142.861	114.5	89.7639	90.6528	82.3611	53.6945	114.625	94.9445	69.3333	78.3195	49.0139	94.8333	125.833	128.528	44.25
K05	2.375	15	30.125	55.25	52.375	6.5	6.25	17	6.875	5.5	2.375	16	2.75	27.75	23.375	38.75	3.25	35.375	13.125	0	12.25	3.375	15.25	9.125	34.5	2.75	3.75	12.25	36.375	28.375	8.25	65.25
K06	15.8295	10.4773	10.0455	13.5341	33.8864	2.61365	5.15912	13.0682	17.1932	46.4773	0.522705	24.0568	29.5682	7.2727	24.7045	11.9205	17.375	12.6023	10.4659	2.7273	18.5682	39.6932	21.1477	1.03412	6.875	34.5114	10.3068	7.45453	10.4318	6.25	11.2045	1.42047
K07	0	0	0	0	0	0	0	0	0	0	0	0	0	0	0	0	0	0	0	0	0	0	0	0	0	0	0	0	0	0	0	0
K08	116.308	114.106	96.7115	104.279	151.375	107.49	108.817	96.6442	140.481	120.317	134.212	138.471	102.769	124.067	104.077	119.923	103.885	99.2115	132.077	117.375	99.8269	111.702	101.798	109.442	174.596	106.183	123.019	90.5385	106.875	140.471	102.231	121.125
K09	0	0	0	0	0	0	0	0	0	0	0	0	0	0	0	0	0	0	0	0	0	0	0	0	0	0	0	0	0	0	0	0
K10	97.9167	76.8333	91.4583	112	85.875	84.7083	97.7917	92.1667	115.542	90.5	138.417	112.167	112.75	79.2083	66.75	104.792	113.833	50.375	78.7917	89.5417	48.2083	76.75	71.0417	125	42.75	95.9167	122.417	102.375	105.75	49.625	101.5	73.2083
K11	0	0	0	0	0	0	0	0	0	0	0	0	0	0	0	0	0	0	0	0	0	0	0	0	0	0	0	0	0	0	0	0
K12	0	0	0	0	0	0	0	0	0	0	0	0	0	0	0	0	0	0	0	0	0	0	0	0	0	0	0	0	0	0	0	0
K13	42.25	121	98.375	103.25	60.625	92.125	84.875	120.25	24	30	100.625	51.25	69.75	178.375	85.25	103.25	92.125	61.25	77.75	96.5	73.25	123.5	80.875	139.75	44.5	111.375	48.75	75.75	120.5	89.75	75.75	85.25
K14	0	0	0	0	0	0	0	0	0	0	0	0	0	0	0	0	0	0	0	0	0	0	0	0	0	0	0	0	0	0	0	0
K15	9.27631	9.73029	6.42108	8.97369	5.89471	16.4605	16.5461	11.9868	18.0461	13.2566	7.65131	65.9868	7.86841	24.4605	34.1513	35.2171	13.8158	5.01318	27.1447	20.4934	4.0592	13.5197	13.5658	28.2237	22.875	11.4737	32.875	0.66449	8.42761	13.7105	19.7171	8.96051
K16	98.5	84.75	67	36	112.875	110.125	31	51.75	98.5	72.375	66.375	67.25	83.625	149.125	65.875	108.5	68	105.125	97.25	56.875	109.75	136.625	112.875	108.625	47.5	73.75	89.875	89.75	117.25	127.375	123.625	96.875
K17	0	0	0	0	0	0	0	0	0	0	0	0	0	0	0	0	0	0	0	0	0	0	0	0	0	0	0	0	0	0	0	0
K18	0	0	0	0	0	0	0	0	0	0	0	0	0	0	0	0	0	0	0	0	0	0	0	0	0	0	0	0	0	0	0	0
K19	0	0	0	0	0	0	0	0	0	0	0	0	0	0	0	0	0	0	0	0	0	0	0	0	0	0	0	0	0	0	0	0
K20	0	0	0	0	0	0	0	0	0	0	0	0	0	0	0	0	0	0	0	0	0	0	0	0	0	0	0	0	0	0	0	0
K21	0	0	0	0	0	0	0	0	0	0	0	0	0	0	0	0	0	0	0	0	0	0	0	0	0	0	0	0	0	0	0	0
K22	0	0	0	0	0	0	0	0	0	0	0	0	0	0	0	0	0	0	0	0	0	0	0	0	0	0	0	0	0	0	0	0
K23	13.8182	18.8636	22.6477	16.3295	11.25	13.4091	46.6591	46.25	30.8295	47.1705	59.3977	2.06818	62.1705	12.625	30.1705	38	62	60.0568	48.2273	32.4318	39.4545	1.25	46.5909	4.25	10.2159	7.17047	14.5455	28.8864	20.5114	44.7727	25.5114	61.6136
K24	0	0	0	0	0	0	0	0	0	0	0	0	0	0	0	0	0	0	0	0	0	0	0	0	0	0	0	0	0	0	0	0
L01	0	0	0	0	0	0	0	0	0	0	0	0	0	0	0	0	0	0	0	0	0	0	0	0	0	0	0	0	0	0	0	0
L02	0	0	0	0	0	0	0	0	0	0	0	0	0	0	0	0	0	0	0	0	0	0	0	0	0	0	0	0	0	0	0	0
L03	0	0	0	0	0	0	0	0	0	0	0	0	0	0	0	0	0	0	0	0	0	0	0	0	0	0	0	0	0	0	0	0
L04	0	0	0	0	0	0	0	0	0	0	0	0	0	0	0	0	0	0	0	0	0	0	0	0	0	0	0	0	0	0	0	0
L05	0	0	0	0	0	0	0	0	0	0	0	0	0	0	0	0	0	0	0	0	0	0	0	0	0	0	0	0	0	0	0	0
L06	18.875	67.375	54.125	77.625	20.75	71	11.25	65.125	38	50.5	19.5	0.25	43.125	76.125	67.75	47.375	16	42	71	7.625	10.125	4.875	18.625	62.875	15.625	42	51.625	24.75	22.625	48.625	44.75	14.75
L07	67.6023	68.6932	78.1591	56.6932	86.9546	63.8523	57.7841	76.9318	64.8296	69.4432	75.7046	67.5	54.7273	60.6818	75.9204	73.3864	59.9773	58.7386	67.9204	65.2386	87.5682	76.9318	72.6364	80.1591	75.9773	72.7614	59.7614	62.0227	77.0454	61.2273	83.4432	69.4318
L08	71.7083	9.41669	31.2083	63.2083	31.4167	15.7917	38.375	30.0417	39.0833	31.875	38.625	35.2083	48.9583	15	51.0833	41.5833	71.2917	35	41.5	10.2917	28.7083	12.3333	28.875	5.08331	63.5	32.1667	50.4167	34.75	6.75	36.0417	7.54169	42.2083
L09	225.75	270.375	235.875	241	217.875	227.125	213.75	202.25	238.375	229.375	156.625	235.5	273.375	193.375	231.375	241.75	241.375	218.25	246.5	237	247.625	203.125	206.875	188.375	215.125	203.875	240.625	239.25	230.875	279	212.875	225.125
L10	0	0	0	0	0	0	0	0	0	0	0	0	0	0	0	0	0	0	0	0	0	0	0	0	0	0	0	0	0	0	0	0
L11	52.125	47.5	97.75	45.125	4.5	17.125	45.5	56.625	72.375	23.25	21.5	63.25	44.125	45.75	67.125	23.5	108	42	53.875	49.625	84.375	48.5	53.125	93.125	22.25	31.5	42	7.5	46.375	84.125	65.25	68
L12	0	0	0	0	0	0	0	0	0	0	0	0	0	0	0	0	0	0	0	0	0	0	0	0	0	0	0	0	0	0	0	0
L13	0	0	0	0	0	0	0	0	0	0	0	0	0	0	0	0	0	0	0	0	0	0	0	0	0	0	0	0	0	0	0	0
L14	0	0	0	0	0	0	0	0	0	0	0	0	0	0	0	0	0	0	0	0	0	0	0	0	0	0	0	0	0	0	0	0
L15	135.525	128.175	125.3	118.525	107.475	115.55	117.1	138.675	126.025	137.1	113.525	127.55	113.025	104.45	146.15	147.175	133.575	113.575	122.9	96.625	111.9	156.75	155.025	166.975	164.5	109.4	138.475	133.875	139.55	111.475	128.325	146.875
L16	163.375	218.5	239.5	187.875	234.125	273.25	225.375	193.875	230	207.625	221.25	140	211.875	210.375	226.125	224.75	230.5	184.75	242.375	170.625	236.125	208.125	230.375	212.5	208.25	221.25	237.5	239.625	219.5	212.375	243.875	246
L17	503.333	538.111	466.667	455.556	476.667	477.889	415.778	487.667	464.778	489	486.444	493.556	499.444	485	496.333	484.889	479.778	514.667	465.333	472.556	497.444	528	468	517.556	484.222	471.111	488	476.778	517.889	459.889	507.444	497.556
L18	0	0	0	0	0	0	0	0	0	0	0	0	0	0	0	0	0	0	0	0	0	0	0	0	0	0	0	0	0	0	0	0
L19	0	0	0	0	0	0	0	0	0	0	0	0	0	0	0	0	0	0	0	0	0	0	0	0	0	0	0	0	0	0	0	0
L20	0	0	0	0	0	0	0	0	0	0	0	0	0	0	0	0	0	0	0	0	0	0	0	0	0	0	0	0	0	0	0	0
L21	0	0	0	0	0	0	0	0	0	0	0	0	0	0	0	0	0	0	0	0	0	0	0	0	0	0	0	0	0	0	0	0
L22	490.273	505.818	491	464.364	497.455	505.091	523.545	488.727	494.909	522.455	441.727	492.364	486.636	481.455	503.545	489.545	489.545	487.455	506.273	488.182	510.455	460.364	483.727	493.636	519.091	498.636	474.727	436	477	476.636	461.091	470.273
L23	19.4583	65.625	56	60.625	46.375	68.5	42.1667	30.4583	61.6667	50	64.5833	67.8333	62.375	63.2083	74.625	44.1667	46.2917	18.5417	14.9583	77.1667	35.8333	35.5833	94.25	69.7917	69.7083	12.5833	73.7083	58.25	69.7083	60.4583	61.6667	27.2917
L24	483.538	438.077	431.385	498.692	489.923	459.692	489.538	492	477.077	464.615	487.615	456.923	448	478	429.154	412.615	487.615	489.308	472.538	481.077	471.538	477.308	467.385	474.231	487.231	463.846	471	469.077	486.923	484.385	476.692	461.462
M01	119.3	130.175	97.65	89.175	138.075	126.225	96.275	137.8	121.45	142.45	115	120.525	118.8	145.9	130.9	120.65	101.075	107.85	132.325	120.075	112.725	126.7	119.8	117.225	113.65	119.975	117.65	95.3	118.5	138.35	160.7	152.725
M02	38.625	55.7083	55.5	59.9583	48.5	59.375	58.6667	48.6667	79.125	78.875	72.2083	78.0833	64.3333	62.0417	53.5417	73.5833	63.8333	65.0417	32.7917	49.0417	38.125	47.9167	67.0833	54.5417	114.833	52.0417	56.9583	25.7917	84.4167	50.8333	32.375	41.8333
M03	5.88635	114.295	7.1023	0.931824	18	13.2841	14.7159	19.5341	60.2614	48.5682	12.8068	33.4204	16.2273	25.1704	34.4204	27.0796	91.2954	25.6364	7.01135	54.3523	25.0568	25.7046	63.5227	36.0227	33.8182	31.8864	22.125	45.9091	22.2614	8.56818	11.4659	3.6477
M04	0	0	0	0	0	0	0	0	0	0	0	0	0	0	0	0	0	0	0	0	0	0	0	0	0	0	0	0	0	0	0	0
M05	17.8125	10.625	10.125	22.125	0.0625	32.9375	2.5	18.1875	5.625	3.6875	2.9375	1	31.1875	2.9375	8	10.5	17.75	13.1875	22.4375	36.4375	31	14.5	1.5625	2.1875	6.9375	11.9375	4.25	2.375	30.6875	11.375	5.125	25.0625
M06	0	0	0	0	0	0	0	0	0	0	0	0	0	0	0	0	0	0	0	0	0	0	0	0	0	0	0	0	0	0	0	0
M07	102.806	119.889	129.5	117.014	81.3472	103.514	168.194	81.1805	123.431	110.097	175.847	125.083	101.5	80.0278	119.542	92.75	186.903	118.806	87.4305	122.667	125.833	150.528	95.5	149	65.7083	96.8333	118.042	101.069	45.2778	139.778	154.319	121.708
M08	48.1528	57.6805	57.9583	81.5555	72.2639	55.8889	27.3195	94	76.4445	41.5278	56.125	75.4583	77.9445	31.9583	45.4722	90.7639	59.9583	52.3472	50.8611	62.4028	32.8611	55.5833	40.2639	54.0833	40.8055	72.6111	56.7083	60.0417	52.7778	35.875	40.1805	50.5555
M09	40	29.1667	5.25	14.4167	42.625	74.3333	77.0417	48.375	93.9583	6.95831	27.9167	41.1667	3.08331	116.125	84.625	46.9583	39.7083	15.5	31.7917	1.83331	44.2917	43.25	12.0833	23.75	24.4167	34.3333	62.8333	19.4167	17.5	73.5417	21.5833	47.8333
M10	128.55	161.95	113.775	185.225	177.975	162.1	187.05	142.45	160.125	196.125	164.475	171.25	156	175.025	129.675	72.975	161.35	202.9	72.275	210.575	155.375	155.125	241.7	177.725	147.65	133.025	140.75	161.575	180.075	180.65	134.1	158.45
M11	77.25	118.375	94	94.25	92	98	76.5	26.625	130.875	69	87.375	162.625	90.25	113.5	46.375	71.75	99	67.5	9.5	31.875	88.625	0.25	54.625	94.25	116.75	115.375	121.125	66.75	97.875	54.25	59.5	55.375
M12	0	0	0	0	0	0	0	0	0	0	0	0	0	0	0	0	0	0	0	0	0	0	0	0	0	0	0	0	0	0	0	0
M13	0	0	0	0	0	0	0	0	0	0	0	0	0	0	0	0	0	0	0	0	0	0	0	0	0	0	0	0	0	0	0	0
M14	42.6023	37.8636	36.1477	43.7614	40.2727	91.625	12.1364	31.1591	74.7727	50.3068	43.1932	83.6932	2.45453	56.3864	30.5455	43.125	112.602	18.2841	17.0909	33.3636	62.9886	63.9773	27.2955	108.455	85.2046	19.3182	29.7727	32.7273	41.1591	52.25	117.682	89.1136
M15	0	0	0	0	0	0	0	0	0	0	0	0	0	0	0	0	0	0	0	0	0	0	0	0	0	0	0	0	0	0	0	0
M16	63.9519	53.2404	65.4615	27.3269	57.125	32.8558	58.7789	34.6539	23.8461	37.8558	21.6731	59.2308	15.4615	38.9519	38.3461	22.7981	46.0769	101.26	25.4808	32.9423	43.7692	18.3942	19.9615	43.1058	24.4711	38.5769	6.43268	37.5961	0.576904	63.125	40.8077	26.7211
M17	0	0	0	0	0	0	0	0	0	0	0	0	0	0	0	0	0	0	0	0	0	0	0	0	0	0	0	0	0	0	0	0
M18	0	0	0	0	0	0	0	0	0	0	0	0	0	0	0	0	0	0	0	0	0	0	0	0	0	0	0	0	0	0	0	0
M19	109.25	193.75	128.75	156.75	76.25	144	172.125	158.75	152.25	89.375	180.625	54.75	179.375	107.25	104.25	85.875	104.625	135.625	94.5	134.375	172.5	151.25	118.875	90.625	207.5	176.5	154.125	159.5	93	131.75	111.875	112.5
M20	0	0	0	0	0	0	0	0	0	0	0	0	0	0	0	0	0	0	0	0	0	0	0	0	0	0	0	0	0	0	0	0
M21	0	0	0	0	0	0	0	0	0	0	0	0	0	0	0	0	0	0	0	0	0	0	0	0	0	0	0	0	0	0	0	0
M22	0	0	0	0	0	0	0	0	0	0	0	0	0	0	0	0	0	0	0	0	0	0	0	0	0	0	0	0	0	0	0	0
M23	0.125	20.875	2	31.25	44	35.375	76.75	40.875	11.625	51.75	22.75	83	1	22	23.75	8.375	21.75	21.375	74.875	22.25	33.5	63.375	48.875	30	47	12.375	61.5	9.75	8.25	17.625	14.25	3.125
M24	0	0	0	0	0	0	0	0	0	0	0	0	0	0	0	0	0	0	0	0	0	0	0	0	0	0	0	0	0	0	0	0
N01	0	0	0	0	0	0	0	0	0	0	0	0	0	0	0	0	0	0	0	0	0	0	0	0	0	0	0	0	0	0	0	0
N02	0	0	0	0	0	0	0	0	0	0	0	0	0	0	0	0	0	0	0	0	0	0	0	0	0	0	0	0	0	0	0	0
N03	33.95	8.5	11.925	13.05	3.72498	9.84998	16.225	55	10.925	63.85	67.05	48	22.125	25.025	1.09998	40.825	38.4	34.175	4.92499	20.775	23.525	11	48.675	13.55	17.05	16.725	11.525	31.475	30.675	1.79999	21.875	61.15
N04	246.375	248.625	251.875	258.75	251.75	266.75	313	244.875	236.875	304.25	298.625	222.25	223.375	297.125	254.125	270.625	231	217	276.5	304.625	288.25	275.375	292.375	220.5	254.75	259.25	260	286	213.375	259.875	306.875	272.25
N05	61.25	1.5	36.25	70.875	50.75	131.875	62	19	39.375	103.375	38.25	100.375	96.375	63.375	54.25	114.75	49.75	114	65.875	93.75	48.75	65.125	74.375	83.25	118.375	57.75	29.125	71.125	78.75	70.875	100.5	67.875
N06	153.58	112.205	96.7159	202.852	123.807	148.148	156.75	121.591	110.477	131.761	130.489	16.6136	148.091	151.091	130.045	90.9773	112.42	111.909	148.739	154.057	144.989	148.693	147.693	157.557	134.136	199.898	149.5	203.182	142.511	134.523	115.057	149.898
N07	0	0	0	0	0	0	0	0	0	0	0	0	0	0	0	0	0	0	0	0	0	0	0	0	0	0	0	0	0	0	0	0
N08	0	0	0	0	0	0	0	0	0	0	0	0	0	0	0	0	0	0	0	0	0	0	0	0	0	0	0	0	0	0	0	0
N09	0	0	0	0	0	0	0	0	0	0	0	0	0	0	0	0	0	0	0	0	0	0	0	0	0	0	0	0	0	0	0	0
N10	117.528	139.222	164.014	93.8055	154.389	133.889	101.25	92.0278	79.8055	142.333	93.9583	99.1528	117.639	129.681	102.458	93.3055	138.708	118.333	101.833	87.8611	135.264	67.9445	123.958	121.597	129.417	76.7222	71.7222	113.583	119.667	75.625	110.444	131.444
N11	0	0	0	0	0	0	0	0	0	0	0	0	0	0	0	0	0	0	0	0	0	0	0	0	0	0	0	0	0	0	0	0
N12	117.5	112.625	53.625	81.875	148.375	26.125	114.25	132.125	133.625	57.125	92.625	60.75	100.25	124.125	116.875	88.5	58	85	128.875	94.875	118.625	95.125	152.625	90.125	69.5	82.75	135.875	85.125	141.25	102.375	62.25	139.875
N13	127.486	93.6667	109.833	73.1528	168.069	140.722	79.1945	47.6667	42.6667	122.986	108.431	166.042	159.528	115.431	189.278	111.847	68.1805	83.4861	132.819	187.792	108.708	96.4861	92.5972	41.4583	102.486	127	68.3195	54.3055	87.8889	117.069	95.2083	98.0555
N14	71.875	76.875	57.75	83.875	64.5	51.5	52.625	102.5	30.125	41.375	105.25	44	18.625	83.125	106.5	36.25	95.75	83.25	161	56.875	67.25	134.625	13.75	70.125	63	126.75	100.75	157.125	40.125	110.25	109.25	74.875
N15	214.525	259.475	253.325	169.4	241.575	253.25	198.45	255.35	231.2	266.15	132.5	305.925	240.775	286.05	246.5	205.25	242.05	225.8	289.75	224.65	244.05	209.45	198.1	220.125	221.75	256.525	292.525	224.5	263.3	236.975	209.5	248.475
N16	7.35577	6.7981	35.8846	25.4519	35.0288	106.625	56.6827	44.8462	29.2692	15.0577	51.1538	98.3077	26.2885	13.8558	22.1442	35.6923	16.375	72.375	31.4327	61.2981	9.76923	3.375	38.8173	42.1635	59.8462	56.0481	26.2692	22.0192	8.00964	58.2308	0.932678	66.0769
N17	0	0	0	0	0	0	0	0	0	0	0	0	0	0	0	0	0	0	0	0	0	0	0	0	0	0	0	0	0	0	0	0
N18	160.825	192.225	180.8	117.475	174.325	182.25	187.425	205.975	197.975	158.525	172.8	192.5	159.15	172.375	219.375	177.35	176.6	196.925	181.975	160.85	161.85	205.275	171.475	197.25	166.975	180.325	166.175	182.8	206.175	168.975	167.775	152.325
N19	0.972229	94.6667	22.6528	41.8195	49.3611	2.01392	20.8055	6.48608	88.4167	1.68054	5.47223	1.56946	0.5	52.7222	5.625	6.22223	35.9861	11.5555	25.3611	2.73608	90.0417	10.7222	19.3055	39.9167	26.4305	2.58331	0.263916	27.4583	56.4722	25.7083	67.0555	53.8055
N20	58.925	76.275	57.1	28.3	2.32501	19.55	11.825	20.4	51.9	19.425	43.8	55.6	1.95001	54.825	29.975	14.2	31.075	63.225	44.475	7.09998	16.675	90.95	23.25	76.35	0.125	31.625	29.825	12.55	30.475	14.925	23.2	78.45
N21	30.5192	15.4231	43.5289	38.0673	37.0865	32.4135	48.9327	32.2981	25.4519	20.4711	11.7115	37.6442	15.2789	29.2211	6.60577	7.90387	18.5577	10.2981	45.9039	26.3077	10.3269	14.4231	41	18.9423	32.9711	19.5577	28.9231	11.2019	52.9231	18.1635	25.5289	22.9039
N22	25.25	20.625	29.625	14.25	53	11	2.875	28.625	14.875	2.875	19.5	8.75	39.125	18	7.125	14	25.5	34.25	11.5	49.25	64.625	19	67.125	18.75	27	10.875	39.875	65.25	15.125	29.875	13.875	24
N23	0	0	0	0	0	0	0	0	0	0	0	0	0	0	0	0	0	0	0	0	0	0	0	0	0	0	0	0	0	0	0	0
N24	0	0	0	0	0	0	0	0	0	0	0	0	0	0	0	0	0	0	0	0	0	0	0	0	0	0	0	0	0	0	0	0
O01	0	0	0	0	0	0	0	0	0	0	0	0	0	0	0	0	0	0	0	0	0	0	0	0	0	0	0	0	0	0	0	0
O02	0	0	0	0	0	0	0	0	0	0	0	0	0	0	0	0	0	0	0	0	0	0	0	0	0	0	0	0	0	0	0	0
O03	0	0	0	0	0	0	0	0	0	0	0	0	0	0	0	0	0	0	0	0	0	0	0	0	0	0	0	0	0	0	0	0
O04	0	0	0	0	0	0	0	0	0	0	0	0	0	0	0	0	0	0	0	0	0	0	0	0	0	0	0	0	0	0	0	0
O05	0	0	0	0	0	0	0	0	0	0	0	0	0	0	0	0	0	0	0	0	0	0	0	0	0	0	0	0	0	0	0	0
O06	258.375	293.75	274.875	257.375	263.625	266.5	305.25	252.75	276.125	268.5	288.5	285.375	281	275.75	286.875	260.875	293	278	322.375	312.25	286	289.375	216.875	285.5	287	269	279	288.625	268.25	286.25	293.625	291.75
O07	17.125	8.25	65.625	20	27.75	32.875	29.125	1.625	78.75	99.875	79.75	68.875	52.625	30.25	10.625	35	71.625	21.5	67.375	45	89.75	50.25	38.125	37.125	13.375	37.625	41	50	60.875	17.875	62.5	47.125
O08	27.075	22.875	43.675	7.84998	1.75	2.59998	47.225	41.95	18.325	10.05	7.47498	32.35	35.375	42.25	8.45001	10.325	41.2	21.275	53.95	13.325	34.975	15.525	36.925	2.67499	47.025	36.425	36.275	26.25	56.25	29.625	14.6	8.875
O09	6.375	34.5	24.875	40.375	0.875	5.25	8.5	16.5	18.875	1	37.125	62.5	15.75	11.125	5.625	30.5	6.25	25.5	7	4.75	2.75	5.375	18	15.375	35.75	19.875	36.125	35.625	28	5.875	25.875	0.625
O10	0	0	0	0	0	0	0	0	0	0	0	0	0	0	0	0	0	0	0	0	0	0	0	0	0	0	0	0	0	0	0	0
O11	21.4583	62.7917	21.5417	32.2083	17.9583	53.0833	21.875	2.83331	67.4167	43.4167	9.04169	45.625	37.6667	63.4583	20.6667	36.25	32.2917	15.125	14.625	11.5	77.1667	47.5417	86.25	20.4167	18.75	72.5833	65.5	48.1667	37.6667	20.4167	1.66669	53.0417
O12	0	0	0	0	0	0	0	0	0	0	0	0	0	0	0	0	0	0	0	0	0	0	0	0	0	0	0	0	0	0	0	0
O13	0	0	0	0	0	0	0	0	0	0	0	0	0	0	0	0	0	0	0	0	0	0	0	0	0	0	0	0	0	0	0	0
O14	21.25	21.625	17.5	77.875	27.875	31.375	22	27.375	15	10.75	46.5	16.5	38.125	47	29.125	5.875	5	74.125	16.875	49.375	10.125	73	15.375	17.25	55	42.25	121.75	73.75	18.375	22	8.125	9.5
O15	0	0	0	0	0	0	0	0	0	0	0	0	0	0	0	0	0	0	0	0	0	0	0	0	0	0	0	0	0	0	0	0
O16	81.1023	97.3296	76.5909	92.9091	45.1477	44.2614	90.5341	82.7727	93.8182	114.83	54.5796	54.0227	112.432	82.0341	52.3296	83.0227	68.5568	81.5227	96.3409	138.511	67.4091	66.2614	88.3409	101.25	58.6704	88.875	35.3295	111.83	94.5114	96.3409	121.489	69.6591
O17	0	0	0	0	0	0	0	0	0	0	0	0	0	0	0	0	0	0	0	0	0	0	0	0	0	0	0	0	0	0	0	0
O18	0	0	0	0	0	0	0	0	0	0	0	0	0	0	0	0	0	0	0	0	0	0	0	0	0	0	0	0	0	0	0	0
O19	0	0	0	0	0	0	0	0	0	0	0	0	0	0	0	0	0	0	0	0	0	0	0	0	0	0	0	0	0	0	0	0
O20	51.125	23.625	57.5	38.25	3.25	67	65.375	22	96.875	99	70.25	1.375	67.75	66.25	51.25	67.125	90.75	52.75	59.875	94.75	56.625	60	92.5	61.25	73.75	67.375	82.625	79.75	71.5	124.375	104.25	178.625
O21	64.125	11.875	7	30.5	62.25	65.125	96	0	14	56.875	6.875	72.75	40	5.75	37.375	133.375	69.25	5	55.875	3.5	22.875	86.875	31.25	72.375	124.5	15	18.25	35.875	69.875	86.75	61.25	4.125
O22	239.125	212.375	168.875	202.75	201.875	203.375	206.375	127.75	195.75	203.375	231.625	198.75	220.625	176.875	142.375	129.625	186.625	155.75	176.5	261	175.25	162.25	200.875	199.375	244.125	274.5	119.25	236.625	195.25	223.5	172.5	188.125
O23	0	0	0	0	0	0	0	0	0	0	0	0	0	0	0	0	0	0	0	0	0	0	0	0	0	0	0	0	0	0	0	0
O24	119.85	102.358	89.8	114.092	131.942	114.825	111	131.675	118.767	129.517	134.708	135.883	97.0666	132.983	134.617	82.3	100.117	121.417	133.783	140.05	129.808	138.3	136.2	120.567	113.317	102.208	123.308	107	92.6166	118.125	112.1	91.5084
P01	88.575	3.27502	58.175	36.5	90.05	17.025	11.425	2.90002	32.1	16.05	22.825	52.1	40.025	50.375	39.275	72.875	39.625	37.775	21.675	7.95001	50.15	26.125	36.575	32.325	61.1	33.275	64.775	24.3	3.09998	3.40002	53.375	34.6
P02	38.875	16.25	34.875	48.6875	13.8125	3.6875	12.125	4.0625	5.5625	4.125	36.125	13.625	23.9375	3.375	14	12.875	22.25	2.5	23	36.5	1.9375	18.9375	16.3125	2.5625	47.625	35.9375	14.8125	30.625	1.5	3.1875	9.3125	2.8125
P03	12.1	43	32.35	12.4	41	0.375	3.875	44.85	46.2	39.375	37.925	37.05	51.275	15.625	25.825	23.725	21.925	2.79999	16.625	20.275	25.7	42.475	26.5	0.974976	35.9	27.475	35.6	3.29999	26.95	8.125	52.25	19.95
P04	83.625	9.25	17.625	5.25	26.25	41.375	25.25	30.375	13.125	1.125	29.75	45.875	36.25	13.875	20.5	2.375	5.5	17.125	6.25	42.5	20.875	13.5	33.25	90.5	35	21.875	18	3.5	29.75	13.75	10.125	54.25
P05	0	0	0	0	0	0	0	0	0	0	0	0	0	0	0	0	0	0	0	0	0	0	0	0	0	0	0	0	0	0	0	0
P06	0	0	0	0	0	0	0	0	0	0	0	0	0	0	0	0	0	0	0	0	0	0	0	0	0	0	0	0	0	0	0	0
P07	90	82.25	48	33.375	139.5	37	32.625	71.5	67.875	84	88.75	54.375	78.125	12.75	40.875	68.75	49.625	120.375	2.25	25.25	37.375	36.25	44.125	74.25	69.125	25	86.75	29.75	66.625	66	47.625	88.5
P08	6.82953	12.4318	5.19318	37.9318	10.5795	10.875	13.7386	30.1591	15.5455	13.125	6.61365	23.7727	35.1932	3.54547	8.92047	43.0682	5.94318	5.70453	20.5795	59.9773	11.5568	3.67047	41.7386	2.96588	18.8068	61.375	68.7841	26.4886	38.5682	38.5227	20.5227	28.2727
P09	61.25	104.784	62.1932	104.239	49.6591	51.3977	65.3296	72.2614	82.9546	91.1364	79.1818	90.9432	68.8182	63.3977	55.75	106.58	105.989	52.1364	92.4204	75.6023	80.4659	68.4886	61.7841	82.5227	55.5114	86.9886	70.8182	89.7159	56.5796	73.9432	71.9773	94.2954
P10	39.025	40.675	67.375	44.625	13.8	58.925	31.25	35.825	87	52.3	41.525	14.075	42.075	22.15	52.25	114.2	29.85	53.025	77.85	43.55	37.1	73.825	28.575	42.425	45.725	48.775	9.40002	18.075	52.1	61.85	65.95	60.975
P11	26.5	85.25	7.25	46	31.25	24.25	15.5	1.25	39	18.375	63.5	44.875	6.25	25.625	70.625	13.875	32.875	10	25.75	29.25	22.125	44.625	48.125	7.75	31	34	42.625	6.125	22.125	12.125	49.125	57.875
P12	40.5455	38.1591	82.1364	53	26.3636	17.1932	33.8295	23.0795	42.8636	56.2727	10.6364	40.0455	57.1477	37.5682	33.8523	37.5114	14.2045	11.4545	46.1818	23.5682	45.4318	25.0455	36.3068	8.6477	19.9091	25.6705	17.2727	41.1364	18.7614	64.75	50.1477	32.6932
P13	0	0	0	0	0	0	0	0	0	0	0	0	0	0	0	0	0	0	0	0	0	0	0	0	0	0	0	0	0	0	0	0
P14	25	26.875	10.25	7.5	5.125	15.125	11.75	6.25	29.625	46.25	13	21.375	34.25	9.25	13.5	18.875	11.625	36.125	9.875	13.375	8.875	3.125	19.375	29.625	32.25	43.5	13.375	15.75	33.875	13.875	7	21.5
P15	34.3409	30.875	45.7841	40.0455	5.53412	33.2159	15.7273	0	4.09088	22.2273	67.6364	27.8182	20.7045	18.1932	10.9091	13.8636	15.1023	40.8182	13.2159	55.8864	36.0114	86.8864	20.7841	9.8977	89.9773	29.2841	7.38635	17.875	52.125	59	42.7841	83.7273
P16	0	0	0	0	0	0	0	0	0	0	0	0	0	0	0	0	0	0	0	0	0	0	0	0	0	0	0	0	0	0	0	0
P17	59.25	117.5	65.875	140.25	85.5	98.625	99.875	106.625	117.375	109.25	105.625	56.625	112.625	137.875	47.625	99.375	110.375	80.625	96.875	123	141.375	63.5	117.625	101	114.75	157.125	106.875	177.75	140.625	111.25	121	97.75
P18	0	0	0	0	0	0	0	0	0	0	0	0	0	0	0	0	0	0	0	0	0	0	0	0	0	0	0	0	0	0	0	0
P19	0	0	0	0	0	0	0	0	0	0	0	0	0	0	0	0	0	0	0	0	0	0	0	0	0	0	0	0	0	0	0	0
P20	85.9583	49.4583	86.25	13.75	29.25	76.2083	23.6667	83.2917	57.5417	72.5417	55.625	22.7917	72.125	68.0417	83.3333	81.125	43.75	32.7083	56.875	27.25	15	41.6667	52.5833	63.0417	72.0833	52.9583	47.0833	111.833	20.6667	70.625	10.0833	119.708
P21	49.625	75.75	81	9.125	41.875	51.875	67	54.375	79	74.75	127	34.25	11.375	81.125	76.5	56.375	41.25	6.875	68.25	60.25	74.125	76.125	19.375	13.125	10.125	68.625	41.5	60.125	78.75	45.625	40.125	6
P22	0	0	0	0	0	0	0	0	0	0	0	0	0	0	0	0	0	0	0	0	0	0	0	0	0	0	0	0	0	0	0	0
P23	562.375	566.75	566.125	567	571	568.125	562.625	569.25	566.75	568.5	567.25	567.75	564.125	570.5	568.375	570.25	570.875	561.625	564.875	567	572.75	571	570.125	563.75	563.125	568	565.625	568.5	564.5	562.125	568.25	571.75
P24	62.4886	95.3068	108.034	82.6477	70.6818	145.807	53.2386	74.8409	138.966	81.125	31.0568	141.648	126.977	58.8977	105.818	153.034	77.9318	52.125	70.8636	54.6591	67.2955	49.6136	109.864	68.9432	65.1023	37.4432	108.864	62.8636	81.3636	81.8409	61.8523	58.5795
Last Cell

## Sheet: PCV-Normalized
PCV Normalized to the Notochord (abs(PCV-Notochord))
	1	2	3	4	5	6	7	8	9	10	11	12	13	14	15	16	17	18	19	20	21	22	23	24	25	26	27	28	29	30	31	32
A01	626.5	626.5	627.5	626.625	625.875	624.625	625.5	626	626.125	630.375	626.875	624.625	626.625	625.375	631.875	627.125	622.5	625.25	620.875	626	626.875	630	622.125	632.125	625.25	627.875	629.5	627.5	629.375	628.375	625.375	621.375
A02	546.125	553.875	549.875	546.75	545.625	542.75	547.875	553	551.375	547	547.75	546.5	545.375	542.625	549.875	552.5	545.75	549.625	543.75	550	547	546.5	547.75	549.25	549.25	544.25	548.375	547.875	550.125	551.5	549	546.5
A03	619.625	620.75	622.625	622.375	625.25	630.5	627.25	629.625	623.5	619.5	619.25	628.625	628.625	625	626.75	627	618.375	620.625	620	627.875	621.375	625.625	630.375	629	621.375	625.25	621.625	624.875	624.875	630.125	624.875	624.625
A04	0	0	0	0	0	0	0	0	0	0	0	0	0	0	0	0	0	0	0	0	0	0	0	0	0	0	0	0	0	0	0	0
A05	534.75	538	537.375	534.5	540.75	539.25	540.5	531.25	540	541	535.125	542.25	538.875	539.375	537.375	539	534.75	537.875	535.5	543.125	538.875	538.5	537.75	538.75	536.125	542	539.5	534.25	537.5	530.5	536.75	537.625
A06	632	632.875	643.375	635.75	638.625	638	631	636.875	641.375	638.875	638.875	634.25	634.375	638.625	632.875	642.75	638.375	641.25	634.375	631.375	637.25	637.75	633.5	640.375	633.375	629.75	640.875	633.375	633.5	631	635.125	635.125
A07	547.75	547.875	541.625	540.125	547.625	542.5	543.875	544.625	544.375	541.125	547.25	545.375	541.875	544.75	537.625	547.625	546.75	547.875	549.5	548	543.875	543.375	540	545.875	545.375	540.75	546.375	543.5	546.25	542.375	543.625	541.875
A08	546	543.375	540.75	543.25	544.25	543.625	544.5	541.375	545.75	541.25	546.75	545.5	547.125	544.25	542.375	541	543.25	541.875	542.25	544.625	542.625	544.875	545	545	544.75	546.25	544.375	543.5	548	546.625	547.25	545.25
A09	0	0	0	0	0	0	0	0	0	0	0	0	0	0	0	0	0	0	0	0	0	0	0	0	0	0	0	0	0	0	0	0
A10	660.375	654.5	658	655.875	662.75	663.875	669.25	662.75	666	660.75	667	660.125	667.375	670.25	663.25	670.375	660.125	666.75	662.5	664.375	661.125	659.25	669.125	667.5	663.5	663.375	668.625	659	656	660.875	661.25	664.125
A11	503.5	507.125	506.25	509.75	507.625	505.125	509.875	508.375	506.375	509.25	510	509.5	510.25	508.875	507.75	504.875	508.25	511	507.125	510.625	506.625	509.75	510.125	510.375	506.875	513.875	520.125	511.75	507.5	511	505.375	508.125
A12	0	0	0	0	0	0	0	0	0	0	0	0	0	0	0	0	0	0	0	0	0	0	0	0	0	0	0	0	0	0	0	0
A13	0	0	0	0	0	0	0	0	0	0	0	0	0	0	0	0	0	0	0	0	0	0	0	0	0	0	0	0	0	0	0	0
A14	0	0	0	0	0	0	0	0	0	0	0	0	0	0	0	0	0	0	0	0	0	0	0	0	0	0	0	0	0	0	0	0
A15	490.625	488.25	487.375	487	490	490.125	490.375	491.125	497.75	494	480.25	491.875	489.25	495.375	489	489.625	490.125	494.625	487.625	487.875	493.875	492.75	494.375	490.25	489.125	489.375	494.625	492.625	489.375	487.75	489	489.875
A16	0	0	0	0	0	0	0	0	0	0	0	0	0	0	0	0	0	0	0	0	0	0	0	0	0	0	0	0	0	0	0	0
A17	540.75	542.75	546	542.625	543.375	546.375	545.875	545.625	545.25	544.75	543.125	541.5	549.375	545.25	547.25	545.5	550.625	548.125	546.25	546.375	544.5	549.625	546.125	544.875	544.875	541.375	554.5	545.25	545.25	544.375	539.625	547.125
A18	542.25	543.75	541.125	550.375	548.125	543.25	543.875	543.625	544.5	551.75	541.875	548	547.375	543.875	540.25	540.25	545.75	539.125	545.125	541.625	545	551	538.625	542.5	549.75	546.125	549.125	545.125	549.375	549.875	545.25	543.375
A19	0	0	0	0	0	0	0	0	0	0	0	0	0	0	0	0	0	0	0	0	0	0	0	0	0	0	0	0	0	0	0	0
A20	603.75	603.25	607.25	609.875	607.125	608.75	605.25	611.5	612.625	606.125	607.375	605	605	609.75	605.375	605.375	610.875	609.625	611.375	611.375	611.375	603.875	604.125	604.5	607.75	609.75	606.5	601.5	606.125	604.375	600.75	608.625
A21	550.125	553.125	552.875	551.25	551	548.375	556.125	546.25	552.5	555	554.75	549.625	550.5	553.25	553.25	547	550.125	549.75	545.5	556.375	549.875	550.625	550.25	555	553.5	548.75	555.5	551.5	553.625	552.125	548.25	555.625
A22	550	544.25	549	548.75	554.5	555.5	549.125	551.375	556.5	552.5	546.25	552.375	551	553.75	551	548.25	548.875	547.25	549.5	550.75	552.875	553.5	549.875	548.125	549.25	554.875	553.5	553.5	545.75	549.5	550.375	552.375
A23	0	0	0	0	0	0	0	0	0	0	0	0	0	0	0	0	0	0	0	0	0	0	0	0	0	0	0	0	0	0	0	0
A24	0	0	0	0	0	0	0	0	0	0	0	0	0	0	0	0	0	0	0	0	0	0	0	0	0	0	0	0	0	0	0	0
B01	0	0	0	0	0	0	0	0	0	0	0	0	0	0	0	0	0	0	0	0	0	0	0	0	0	0	0	0	0	0	0	0
B02	574.25	573.625	578.625	581	577.875	579.5	576.5	580.125	584	576.125	580.375	578.5	579.25	581.625	579.625	580	580.875	572.25	574	577.875	584.875	574.75	575.875	577.875	578.25	576.75	578	581.5	578.875	577.875	578.875	575.375
B03	540.125	534.75	537.5	534.5	533	536.375	535	534.875	540.625	536.75	539.625	534.5	542.125	537.375	540.375	537.375	539.125	542.5	536.875	535.75	539.5	542.875	537.625	537.875	541.875	531.875	530.375	535.625	538.75	538.25	537.5	542
B04	0	0	0	0	0	0	0	0	0	0	0	0	0	0	0	0	0	0	0	0	0	0	0	0	0	0	0	0	0	0	0	0
B05	0	0	0	0	0	0	0	0	0	0	0	0	0	0	0	0	0	0	0	0	0	0	0	0	0	0	0	0	0	0	0	0
B06	627	630.5	629.75	627.75	628.875	633.125	632.25	625.5	630.5	631.75	628.875	629.5	631.25	630.375	629.875	629.25	625.125	627.5	628	631.125	621.125	628	632.375	632.875	625.875	626.625	621.75	627.625	628.875	624.125	627.75	626.75
B07	0	0	0	0	0	0	0	0	0	0	0	0	0	0	0	0	0	0	0	0	0	0	0	0	0	0	0	0	0	0	0	0
B08	485.375	493.75	491	481.125	489	479.875	485	487.75	487.25	486.875	483.875	493.25	492.25	489.5	487.625	490.5	488.25	486.125	486.75	486.625	483.5	481.5	485.875	488.375	489.75	484.75	488.125	482.625	487.5	485.25	484.5	489.25
B09	540	542.375	535	540.375	539	533.375	535.75	544.625	535.75	543.25	542.875	538.875	534.5	543.125	539.125	536.375	540.25	534.625	539.125	543.125	538.375	536.125	537.875	538	538.125	534.625	543.375	536.625	541	540.625	538.875	543.125
B10	539.375	540.125	544.875	547.625	540.75	543.875	542	541	546.125	545.875	544.75	540.75	543.625	539.25	544.5	539.125	543.875	546	539.125	543.875	536	540.5	541.375	544	542.875	540.75	546.375	543.625	540.875	540.25	541.125	542.5
B11	0	0	0	0	0	0	0	0	0	0	0	0	0	0	0	0	0	0	0	0	0	0	0	0	0	0	0	0	0	0	0	0
B12	502.25	505.375	504.75	502.125	505.125	508.375	511.625	510.75	508.375	506.625	508.25	504.375	509.125	504.125	506	506.75	504.75	501.875	501.25	508.5	508.5	503.75	509.375	512.5	504.875	504.5	505.25	508.5	500.75	503.5	506.25	503.625
B13	539.75	541.125	536.125	539.125	538.5	546.5	541.25	537.875	538	543.375	539.25	539.75	539.875	548.375	543.875	537.75	541.25	543.75	540.75	537.5	536	542.125	539.25	539.375	538.875	546.25	547.375	541.75	540.5	540.125	537.375	540.25
B14	0	0	0	0	0	0	0	0	0	0	0	0	0	0	0	0	0	0	0	0	0	0	0	0	0	0	0	0	0	0	0	0
B15	0	0	0	0	0	0	0	0	0	0	0	0	0	0	0	0	0	0	0	0	0	0	0	0	0	0	0	0	0	0	0	0
B16	0	0	0	0	0	0	0	0	0	0	0	0	0	0	0	0	0	0	0	0	0	0	0	0	0	0	0	0	0	0	0	0
B17	543.375	541.375	535	536.875	540.375	542.625	547.125	544.25	540.125	542.625	546.375	542.625	543.5	544.375	540.25	545.125	535.75	545.125	541.625	540	541.125	537.75	545.5	546.125	544.5	542.375	544.75	539.875	537.125	539.125	544.75	534.875
B18	0	0	0	0	0	0	0	0	0	0	0	0	0	0	0	0	0	0	0	0	0	0	0	0	0	0	0	0	0	0	0	0
B19	0	0	0	0	0	0	0	0	0	0	0	0	0	0	0	0	0	0	0	0	0	0	0	0	0	0	0	0	0	0	0	0
B20	0	0	0	0	0	0	0	0	0	0	0	0	0	0	0	0	0	0	0	0	0	0	0	0	0	0	0	0	0	0	0	0
B21	550.875	555	544	545.125	540.125	546.75	543	540.25	547.375	545.25	552	550	548.25	548	548.125	549.75	544.875	546.375	545.125	548.5	551.5	548.75	547.5	543.875	547.875	546.625	545.125	542.5	543.75	545	544.5	548
B22	568.75	576.5	569	563.375	565.125	572.75	566.5	577.5	572.75	576.875	567.125	567.875	565.25	572	563.875	568.375	577.75	565.125	569.375	571	570.25	566.75	569.375	572.5	563.875	570.75	568.25	574.5	569.375	565.25	569.75	569
B23	530.625	534.875	538.5	529.875	533.125	532.375	536	533.75	530.75	537.5	539.75	537.25	541.625	533.5	534.625	536.25	533.875	534.125	532.375	537.75	533.5	531.75	534.125	530.125	528.875	530.75	531.5	534.875	536	534	540.5	532.5
B24	554.625	556.25	559.125	554.875	558	552.375	555.125	560.125	554.25	554.625	555.375	552.75	552	558.875	553.375	550	559.25	557.375	553.75	560.375	557.625	556.875	546.875	557.5	554	555.25	555.875	554.75	552.875	556.875	563	557.125
C01	0	0	0	0	0	0	0	0	0	0	0	0	0	0	0	0	0	0	0	0	0	0	0	0	0	0	0	0	0	0	0	0
C02	556.75	559.375	561.125	557.75	558.25	556.625	557.875	562.125	556.375	555.875	558	554	565.625	564.125	560.5	561.375	557.25	557.875	560.25	563.375	560.5	550.125	553.875	557.875	561	560.375	563.375	559.75	561.125	561.75	557.25	555.75
C03	0	0	0	0	0	0	0	0	0	0	0	0	0	0	0	0	0	0	0	0	0	0	0	0	0	0	0	0	0	0	0	0
C04	542.5	544.875	549.125	544.25	549.25	546.125	544.5	552.25	548	547	546	542.375	542.625	548.375	554	541	551.75	544.75	546.75	543.375	543.5	545	542.375	540.625	549.125	546.5	545.5	549	544.75	542.25	550.125	551.125
C05	0	0	0	0	0	0	0	0	0	0	0	0	0	0	0	0	0	0	0	0	0	0	0	0	0	0	0	0	0	0	0	0
C06	621.375	612.375	616.875	620.625	616	620.25	625.875	620.375	614.625	625.875	616.75	615.5	616.625	619	616.75	618.25	622	621.25	616.125	623.625	621.75	619.375	614.625	624.375	613.125	624.875	625.25	618.5	618.375	625	621.125	619.375
C07	619.75	616.625	621	615.75	616.375	617	617.25	616.125	616.375	609.75	614	616.75	614.5	609.125	618.625	617.625	611.75	614.125	611.75	620.25	608.875	615.5	612.25	618.625	617.875	619.625	611.875	616	622.875	613.125	616.625	620.125
C08	540.375	537.125	541.5	540.875	544.375	537.25	537.625	544.75	542.25	540.25	542.25	542.375	550	543	546.25	537.25	541.625	543.25	541.75	538.625	547.25	540.375	542.625	549.25	541.625	544.625	543.875	538.25	541.875	541.75	542.25	544.75
C09	495.625	492.5	495.125	494.5	499	495	501.125	498.375	496.5	493.875	498.25	497.75	498.875	496.5	496.25	498.5	500.75	499.25	498.25	498.875	500.375	502.75	496.375	495.375	492.625	498.125	502.375	499.25	505.375	497.5	499.25	499.875
C10	474.25	471.875	478	469.625	470.625	472.25	475.75	476	472.5	480.125	475.875	475.5	475.5	471.875	479.5	476	473.5	483.125	467.125	478.875	473.75	470.875	473.75	474.625	473.5	474.125	477.125	478.125	475.125	481	471.75	481
C11	0	0	0	0	0	0	0	0	0	0	0	0	0	0	0	0	0	0	0	0	0	0	0	0	0	0	0	0	0	0	0	0
C12	501.5	501.75	498.25	495.125	501.75	497.125	502.375	503.125	495.75	503.75	502.5	502.875	503.25	500.75	500.625	495.375	498.5	501.5	496	498.375	500.625	502.125	499.375	500.375	498.875	497	500.375	500.75	495.375	498.5	501	498.375
C13	0	0	0	0	0	0	0	0	0	0	0	0	0	0	0	0	0	0	0	0	0	0	0	0	0	0	0	0	0	0	0	0
C14	544.25	543.125	546.875	540	539.125	542.625	546.125	542.375	541.5	546.625	550.625	542.75	548.875	547.25	540.125	544.625	546.25	549.375	546.25	545.75	547.625	548.875	547.375	546.875	547.125	543.875	542.125	550	546.125	548.125	543.875	545.375
C15	589.375	584	586.5	587.375	581.375	582.875	581.75	579	580.875	581.625	578	583	581.625	581	578	586.875	580.375	581.5	587	573.875	582.625	584.375	576.625	576.75	584.875	582.625	579.625	587.875	578	584.625	585.25	583
C16	0	0	0	0	0	0	0	0	0	0	0	0	0	0	0	0	0	0	0	0	0	0	0	0	0	0	0	0	0	0	0	0
C17	548.625	546.75	539.375	546.125	544.625	539.5	541.625	543.75	541.625	543.125	543.875	543	540.5	542.75	542.625	543.5	541.75	540.5	540.75	539.5	544	539.875	543.375	547	548.75	545.5	546	543	543.875	538.375	541.375	543.625
C18	538.25	538.375	546.75	540	545.75	543.625	542.875	541.5	538.75	550.375	543.25	538.75	544	544.75	539.25	544.875	544.125	543.875	541.625	542.125	542.75	549.875	545.125	543.5	541.125	545.625	543.125	546.25	549.25	548.75	539	544.75
C19	0	0	0	0	0	0	0	0	0	0	0	0	0	0	0	0	0	0	0	0	0	0	0	0	0	0	0	0	0	0	0	0
C20	0	0	0	0	0	0	0	0	0	0	0	0	0	0	0	0	0	0	0	0	0	0	0	0	0	0	0	0	0	0	0	0
C21	0	0	0	0	0	0	0	0	0	0	0	0	0	0	0	0	0	0	0	0	0	0	0	0	0	0	0	0	0	0	0	0
C22	0	0	0	0	0	0	0	0	0	0	0	0	0	0	0	0	0	0	0	0	0	0	0	0	0	0	0	0	0	0	0	0
C23	561.625	563.25	557	556.375	555.5	557.25	561.5	563.625	556.5	563	557.875	556.75	557.875	551	554.375	559.875	557.25	561.625	557	567.75	562.25	564.125	559.625	562.375	554.25	559.75	560.875	565	563.125	560.25	561.625	560.125
C24	0	0	0	0	0	0	0	0	0	0	0	0	0	0	0	0	0	0	0	0	0	0	0	0	0	0	0	0	0	0	0	0
D01	0	0	0	0	0	0	0	0	0	0	0	0	0	0	0	0	0	0	0	0	0	0	0	0	0	0	0	0	0	0	0	0
D02	539.25	527.625	538.875	539.5	540.375	535.25	537.125	539.125	541.625	534.75	537.875	541.125	530.875	532	533.25	534.25	541	541.125	537.875	536.25	536.375	540.5	530.75	532.125	534.125	538.125	542.375	539.75	543.375	532.375	538.625	532.75
D03	0	0	0	0	0	0	0	0	0	0	0	0	0	0	0	0	0	0	0	0	0	0	0	0	0	0	0	0	0	0	0	0
D04	0	0	0	0	0	0	0	0	0	0	0	0	0	0	0	0	0	0	0	0	0	0	0	0	0	0	0	0	0	0	0	0
D05	0	0	0	0	0	0	0	0	0	0	0	0	0	0	0	0	0	0	0	0	0	0	0	0	0	0	0	0	0	0	0	0
D06	546.75	543	544.5	543.875	544.875	544.625	540.25	541.25	545.875	541.625	546.375	540.25	541.875	541.5	543.25	546.375	540	543.25	542.5	542.875	538.875	544.125	541.5	540.125	545.5	543.25	547.25	541.375	540.5	543.125	542.625	542.875
D07	0	0	0	0	0	0	0	0	0	0	0	0	0	0	0	0	0	0	0	0	0	0	0	0	0	0	0	0	0	0	0	0
D08	0	0	0	0	0	0	0	0	0	0	0	0	0	0	0	0	0	0	0	0	0	0	0	0	0	0	0	0	0	0	0	0
D09	535.75	543.25	542.25	543.375	543.75	543.25	545.375	538	544.25	544.25	546.375	542.625	542	545.875	547.875	541.375	548.125	543.75	543.25	546.125	543	544.25	544.875	543.875	539.625	547.25	540.875	544.25	545	543.625	547.5	544.125
D10	0	0	0	0	0	0	0	0	0	0	0	0	0	0	0	0	0	0	0	0	0	0	0	0	0	0	0	0	0	0	0	0
D11	0	0	0	0	0	0	0	0	0	0	0	0	0	0	0	0	0	0	0	0	0	0	0	0	0	0	0	0	0	0	0	0
D12	537.875	541.875	544	536.375	544.375	543	544.375	543.25	538	540.375	540.75	542.25	538.25	546.125	540	538.25	547.125	539.125	544.875	543.125	532.5	541.25	538.875	537.75	540.625	543.375	544	544.75	540.75	541.875	537.375	544.25
D13	0	0	0	0	0	0	0	0	0	0	0	0	0	0	0	0	0	0	0	0	0	0	0	0	0	0	0	0	0	0	0	0
D14	0	0	0	0	0	0	0	0	0	0	0	0	0	0	0	0	0	0	0	0	0	0	0	0	0	0	0	0	0	0	0	0
D15	0	0	0	0	0	0	0	0	0	0	0	0	0	0	0	0	0	0	0	0	0	0	0	0	0	0	0	0	0	0	0	0
D16	541.75	543.875	542.375	545.375	544.375	543.875	546.375	540.125	544.375	542.75	542	541.375	549.125	545.125	546.875	547.875	545.5	544.25	541.875	546.5	551.125	543.75	549.875	545.25	553	551.125	544	549.125	547.75	545.75	543.125	552
D17	0	0	0	0	0	0	0	0	0	0	0	0	0	0	0	0	0	0	0	0	0	0	0	0	0	0	0	0	0	0	0	0
D18	0	0	0	0	0	0	0	0	0	0	0	0	0	0	0	0	0	0	0	0	0	0	0	0	0	0	0	0	0	0	0	0
D19	543.875	548.125	549.875	551.25	549	548	542.625	548.625	546.125	541.25	548.5	549.75	550.125	549.125	545	543.875	543.625	547.25	546.125	549.75	552.5	550.375	547.375	554.25	548.75	548.5	548.5	547.625	551.5	546.875	552.625	549.25
D20	0	0	0	0	0	0	0	0	0	0	0	0	0	0	0	0	0	0	0	0	0	0	0	0	0	0	0	0	0	0	0	0
D21	558.75	558.125	557.5	557.625	565.375	560	557.375	557.625	555.875	551	554	552	557.875	552.125	558	557.5	550	557	555.375	558.625	556.875	554.25	551.625	552.625	556	561.875	555.75	556.125	557.875	554	551.875	552.5
D22	0	0	0	0	0	0	0	0	0	0	0	0	0	0	0	0	0	0	0	0	0	0	0	0	0	0	0	0	0	0	0	0
D23	558.375	553.125	562.375	557.5	553.875	562.5	557.75	561.125	554.375	559	559.75	554.875	555.5	558.75	555.75	563.625	553.75	563.125	555.875	565.375	559	557	559.25	559.75	556.75	558.5	559.875	560.625	559.875	559.125	559.25	560.375
D24	0	0	0	0	0	0	0	0	0	0	0	0	0	0	0	0	0	0	0	0	0	0	0	0	0	0	0	0	0	0	0	0
E01	642.625	647.875	644	648.5	650.25	646.375	643.875	640.875	640.875	645.125	651.625	644.875	648.5	643.125	648.875	644.75	646	646.5	643	650.375	645.125	641.25	641.625	643.625	649.875	646.75	647.125	646.875	641.75	654	652.875	650.875
E02	0	0	0	0	0	0	0	0	0	0	0	0	0	0	0	0	0	0	0	0	0	0	0	0	0	0	0	0	0	0	0	0
E03	0	0	0	0	0	0	0	0	0	0	0	0	0	0	0	0	0	0	0	0	0	0	0	0	0	0	0	0	0	0	0	0
E04	587	591.875	595.125	593	592.625	589.875	594.5	598.625	591.625	593.75	598.25	593.25	594.125	589.5	591	593	595.75	592.125	592.375	590.625	593.125	592.25	592.25	589.5	592.125	593.875	590.25	595	593.375	593.75	597.75	592.5
E05	0	0	0	0	0	0	0	0	0	0	0	0	0	0	0	0	0	0	0	0	0	0	0	0	0	0	0	0	0	0	0	0
E06	543	542.75	535.75	541.375	542.875	530.875	539.625	541.125	540.125	540.125	543.125	535.625	539.875	540.75	543.125	539.875	538.375	546.125	543.375	536.625	538.75	540	538.875	544	541.375	540.5	538.75	538	548.875	544.125	543.375	543
E07	549	545.25	548.25	550.75	551.75	551.25	548.75	549.375	553.125	543.625	552.875	544.125	545.625	549.75	555.5	548	551.125	548.375	551.125	549.625	551.625	547.25	554.75	549.125	544.75	549.5	546.625	546.875	551.25	551	544.375	546.5
E08	0	0	0	0	0	0	0	0	0	0	0	0	0	0	0	0	0	0	0	0	0	0	0	0	0	0	0	0	0	0	0	0
E09	540.875	545.625	541.625	544.125	541.5	540.625	543.875	546	540.75	543	542.125	539	543.375	543.375	547.25	539.125	539.75	546.375	544	543.25	545.375	548	541.875	541.625	540.125	540.25	546.625	543.125	541.875	548.375	547.625	542.75
E10	0	0	0	0	0	0	0	0	0	0	0	0	0	0	0	0	0	0	0	0	0	0	0	0	0	0	0	0	0	0	0	0
E11	543	551.25	540.125	544.5	548.125	543.5	548.5	546.375	548	546.875	541.75	544	552.375	545	544.125	547.75	547.5	542.375	543	544.25	545	545	547.375	549	544.75	543.25	544.625	547.625	544.75	548.625	546.875	548
E12	0	0	0	0	0	0	0	0	0	0	0	0	0	0	0	0	0	0	0	0	0	0	0	0	0	0	0	0	0	0	0	0
E13	476.875	474	476.375	474	477.375	477.875	473.625	480.375	476.875	470	477.5	478.375	476.5	475.5	477.5	472.375	479.375	478.5	479	472.75	475.625	476.5	474	473.375	475.375	475.5	472.625	475	471.375	475	478.375	477.375
E14	0	0	0	0	0	0	0	0	0	0	0	0	0	0	0	0	0	0	0	0	0	0	0	0	0	0	0	0	0	0	0	0
E15	0	0	0	0	0	0	0	0	0	0	0	0	0	0	0	0	0	0	0	0	0	0	0	0	0	0	0	0	0	0	0	0
E16	0	0	0	0	0	0	0	0	0	0	0	0	0	0	0	0	0	0	0	0	0	0	0	0	0	0	0	0	0	0	0	0
E17	478.5	484	490.875	483.75	491.25	493.625	491.875	486.625	483.625	487.875	486.875	485.75	481.125	485.25	487.5	486.5	490.625	485.375	489.125	490	489.875	484	484.875	485	486	484.5	486.125	484.5	487.125	484.75	483.5	489.875
E18	556.125	553.25	543.625	552.125	555.625	553.5	548.75	551.625	550.625	548.5	549.375	554.875	550.625	549	551.5	557.875	549.5	552.625	553.75	558.875	549	557.5	555.625	555	554.75	550.25	550	554.125	550	554.625	554.5	555.875
E19	0	0	0	0	0	0	0	0	0	0	0	0	0	0	0	0	0	0	0	0	0	0	0	0	0	0	0	0	0	0	0	0
E20	543.625	546.875	544.375	545.125	541.75	549	545.375	543.375	547.375	546.25	539.5	556	546.875	546.375	545.5	541	547.125	547	547.125	547.25	548.25	546.875	544.5	550.75	548.625	545.625	549.5	544	545.375	553.5	555.25	549.75
E21	0	0	0	0	0	0	0	0	0	0	0	0	0	0	0	0	0	0	0	0	0	0	0	0	0	0	0	0	0	0	0	0
E22	554.375	550.375	554.125	549.375	555.875	556.875	548.25	551.375	556.375	551	552.75	554.375	549.875	554.75	550.875	555.875	556	557.75	556.25	547	550	556.75	551.75	552	547.25	552.625	553.125	557.375	552.875	553.375	556.875	549.25
E23	0	0	0	0	0	0	0	0	0	0	0	0	0	0	0	0	0	0	0	0	0	0	0	0	0	0	0	0	0	0	0	0
E24	562.75	568.625	558	561.125	561.75	566.375	565.25	561	559.5	564.25	559.875	559.75	560.75	557.375	569.75	560.125	559.25	551.375	563.125	564.25	554.875	562.875	560.625	563.25	565.875	561.25	560.375	567.75	565.375	561.875	559.5	561.75
F01	546	550	553.5	552.875	554.5	552.625	555.375	554.625	552.125	551.125	554.625	554	552.625	551	553.25	556.75	552.125	548.625	552.375	558.625	557.125	551.375	551.75	554.5	548.75	557.875	554.625	561	554.375	558.5	562	552.75
F02	498.25	501.5	496.5	497.125	503.125	501.25	501.25	502.25	502.875	501.375	498.375	500.125	505.75	497.625	498.625	500.875	497.125	505.375	503	498.25	506.5	503	504.25	501.75	503.375	496.75	502.25	501.75	501	501.75	507.125	503.5
F03	0	0	0	0	0	0	0	0	0	0	0	0	0	0	0	0	0	0	0	0	0	0	0	0	0	0	0	0	0	0	0	0
F04	662.125	660.125	655.875	661.25	660.5	657.125	658.875	655.375	660.875	656.25	664.625	656.875	663.875	657	660	661.625	651.875	663.125	661	658.25	660.5	654.25	659.25	665.375	655.375	659.875	652	658.375	655	654.625	659.25	661.625
F05	528.125	533.125	533.625	528.375	526.375	529	528.25	529	533.875	530.625	531.625	526	528	530.375	534.625	535.875	530.625	534.5	532.875	530.125	525.375	526.25	525.75	527.125	528.5	527.875	531.125	526.375	525.375	526.25	529.25	527.75
F06	543.25	540.25	538.75	546.75	537.375	538.75	540.25	537.125	542.125	543.875	542.125	541.375	541.75	549.125	541.625	546.25	539.375	542.25	540	539	543	537.875	547.625	545	548.875	543.375	544.625	549.375	541.375	544.875	540.875	541.5
F07	0	0	0	0	0	0	0	0	0	0	0	0	0	0	0	0	0	0	0	0	0	0	0	0	0	0	0	0	0	0	0	0
F08	542.375	547.75	545.125	547.625	544.5	543.625	544.875	536.125	547.875	543	545.25	543	541.75	544.75	546.125	549.25	550	547.125	541.875	548.875	547.875	542.875	548.625	540.625	548.375	542.625	541	550.125	547.625	545.875	543.25	551.375
F09	547.125	539.75	543.625	542.75	540.875	548.125	547.75	543.5	538	544.375	548	543	539	543.125	546.5	540.375	541.25	544.625	546.625	546.125	546.125	542.875	547	547.5	545.75	544.75	541.875	541.125	543.5	543.5	541.25	540.875
F10	0	0	0	0	0	0	0	0	0	0	0	0	0	0	0	0	0	0	0	0	0	0	0	0	0	0	0	0	0	0	0	0
F11	0	0	0	0	0	0	0	0	0	0	0	0	0	0	0	0	0	0	0	0	0	0	0	0	0	0	0	0	0	0	0	0
F12	541.75	544.375	545	547.625	546.25	546.5	551.125	537.75	543.5	542.75	537.875	544	543.625	550.75	547.375	546.125	546	544.75	540.875	544.5	545.625	548.5	546.5	545	536	545.5	548.125	541.5	545.5	539.625	552.125	541.625
F13	540.375	539.125	550.125	543	542	542.875	548	541.5	545.875	550.875	544.5	545.375	540.625	542.375	549.5	544.5	549.875	540	548	544	553.25	544.125	540	543	545.875	542.5	543.375	552.125	547.625	547	541.375	548
F14	546.75	544.25	544.875	550.375	549.875	547.25	546.25	548	549.75	544.5	544.125	545.625	548.875	549	544.5	548.875	547.375	545.125	545.375	543.25	543.875	545.75	550.75	550.25	555	551	551	544.5	549	546	542.75	542.5
F15	546.625	545.5	542.625	549.25	546.375	544.75	550.75	547.5	545.5	542	550.625	542.5	545.625	545.875	556	548.875	548.625	545.5	548.875	543.125	542.75	544.375	551.75	542.125	550.625	549.125	550.375	546.625	547.875	547.25	548.125	546.5
F16	0	0	0	0	0	0	0	0	0	0	0	0	0	0	0	0	0	0	0	0	0	0	0	0	0	0	0	0	0	0	0	0
F17	548.125	548.375	548.75	556.375	553.375	547.125	551.875	549.125	556.75	553.375	550.375	552	551.75	545.25	550.375	553	556.125	552.125	548.875	559.875	554.375	551.875	550.875	552.25	554	552.5	556.375	552.25	549.25	549.75	554.125	551.25
F18	563.375	558.5	562.875	560.5	562.5	571.875	562.5	562.875	563.375	559.25	562.75	558.5	566.125	563.25	561.125	559.75	562.125	561.875	560.625	564.125	562	560.375	562.75	558.375	562.875	557	565	561.75	562.25	563.375	561.75	563.75
F19	555.5	556.625	558.5	553.75	551.375	555.5	558	551.875	552.125	558.875	550.375	554.875	559.25	554.625	554.25	556.5	553.875	552.375	547.75	554.25	559.5	553.875	554.75	556.375	553.5	559	554	553.375	554.5	555.625	556.875	551.5
F20	0	0	0	0	0	0	0	0	0	0	0	0	0	0	0	0	0	0	0	0	0	0	0	0	0	0	0	0	0	0	0	0
F21	520.125	518.5	515.125	512.125	523	516.125	521.875	518.125	515.875	523.25	516.125	521.875	521.75	516.375	517.125	516.25	519.375	520.375	516.875	520.25	520.875	516	515.75	518.375	516	518.75	516.125	519	517.875	518.875	514	522.25
F22	0	0	0	0	0	0	0	0	0	0	0	0	0	0	0	0	0	0	0	0	0	0	0	0	0	0	0	0	0	0	0	0
F23	563.125	563.875	568.5	563.625	566.125	561.625	568.375	566.75	563.125	564.375	567.125	563.125	566.25	570.375	568.125	569.125	563.375	562	560.75	565	569.125	565.375	566.25	564.625	565.375	569.375	573.375	569.5	565.875	574.75	563.75	565.875
F24	566.5	567.5	567.125	562.375	573.5	568.75	567.375	566.25	568.625	568.5	568.875	561.5	570.5	563.625	567.125	567.375	566.875	562.25	569	578	571.125	571.75	569.875	573.875	569.75	564.875	565.125	569.5	564.125	565.5	567.5	574
G01	543.5	542.25	543.5	543.25	544.375	543.625	548	547	548.25	543	541.25	540.75	543	545.125	541.25	547.125	546.375	537.875	545.75	542.625	538.625	542.75	539.25	541.125	540.25	545.5	544.375	543.625	539.125	546.25	542.625	548.5
G02	524.75	520.875	517.875	521.875	522	520.75	522.75	520.875	525.5	523.75	524	523.125	523.25	523.875	521.125	523	520.625	526.875	524.375	522.125	528	524	528.75	521	520.75	521.625	520.375	521.5	524.25	522.625	521.375	528
G03	0	0	0	0	0	0	0	0	0	0	0	0	0	0	0	0	0	0	0	0	0	0	0	0	0	0	0	0	0	0	0	0
G04	636.625	642.875	631.875	639.625	633.5	646.5	638.25	642.875	644.5	639.75	636.625	642	639.625	636.5	645.875	642	643.75	642.25	645.875	640.125	639.75	638.5	638.25	643.25	645.75	643.625	642.5	646.125	643.25	640.25	639.25	645.625
G05	582.75	586	585.25	581	584.75	582.625	579.875	575.625	584	582.625	574.75	584.75	586.75	583.125	579.5	581.75	581.125	584	579.5	588	584.625	584.5	583.5	582.25	589	576.25	579.25	580.125	583.25	585.5	578.25	577.5
G06	0	0	0	0	0	0	0	0	0	0	0	0	0	0	0	0	0	0	0	0	0	0	0	0	0	0	0	0	0	0	0	0
G07	550.875	550	552.375	553.125	551.625	552.625	552.75	554.125	559.25	549.625	549.125	553.125	556.25	551.875	552.875	553.125	553.375	556.25	551.25	554.125	561.125	553.875	552.625	559.125	556	559.25	557.75	546.125	557.25	556.5	559.125	555.5
G08	0	0	0	0	0	0	0	0	0	0	0	0	0	0	0	0	0	0	0	0	0	0	0	0	0	0	0	0	0	0	0	0
G09	541.5	539.875	539.75	538.75	537.5	536.875	540.125	543.5	539.875	539.625	543.375	538.875	541	542.375	542.125	544	537.75	540	532.625	544.625	540.25	542.75	541.375	540.25	540.375	540	540	545.75	538.125	535.5	543	540.5
G10	0	0	0	0	0	0	0	0	0	0	0	0	0	0	0	0	0	0	0	0	0	0	0	0	0	0	0	0	0	0	0	0
G11	540.125	545.125	547.25	542.375	546	541.375	547.625	543.5	548.75	544.875	541.25	547.75	547.25	542	540.875	545.75	548.125	541.5	545.875	546.125	544.25	545	543.25	541.625	546.125	549	543.625	547.25	552	548.5	544.75	552.375
G12	549.75	544	550.5	542.625	543.25	545.75	550	547.25	550.375	539.125	543	543	546.25	550.125	550.25	549.625	548.375	549.125	542	548	554.5	554.25	546.5	547.125	543.5	544	542.25	546.375	545.125	550.625	544.875	549.125
G13	0	0	0	0	0	0	0	0	0	0	0	0	0	0	0	0	0	0	0	0	0	0	0	0	0	0	0	0	0	0	0	0
G14	0	0	0	0	0	0	0	0	0	0	0	0	0	0	0	0	0	0	0	0	0	0	0	0	0	0	0	0	0	0	0	0
G15	0	0	0	0	0	0	0	0	0	0	0	0	0	0	0	0	0	0	0	0	0	0	0	0	0	0	0	0	0	0	0	0
G16	541.25	535.875	541.75	540	547.625	542	540.5	539.5	542.25	535.75	547.875	538.5	542.625	543.125	539.875	536.25	541.625	538.25	547.625	545.375	541.375	541.375	541.5	539.75	545.25	544.5	543.625	543.125	543.375	542.375	541.125	536.625
G17	543.75	551.875	543.75	545.75	544.875	555.125	551.125	546.5	545.5	548.375	550.125	545.625	550.75	544.625	547.875	547.125	547.25	551.125	551.25	550.125	543.75	548.125	544.5	545.75	547.125	546.875	553.25	550.5	547.125	548	556.75	547.75
G18	543.125	550.125	547.875	545.375	550.25	548.625	547.375	552.25	550.875	544.125	548.375	545.125	548.75	549.25	546.5	546.25	546.75	548.75	553.875	546.375	551.75	546.125	543.25	543.375	548.625	550.375	546.25	543.875	546	544.875	545.75	549.5
G19	0	0	0	0	0	0	0	0	0	0	0	0	0	0	0	0	0	0	0	0	0	0	0	0	0	0	0	0	0	0	0	0
G20	0	0	0	0	0	0	0	0	0	0	0	0	0	0	0	0	0	0	0	0	0	0	0	0	0	0	0	0	0	0	0	0
G21	567	569.625	566	558.25	565	565	561.5	560.125	566.375	561.5	558	560.375	557.75	562.125	559.5	560.375	564.625	558.25	562.875	565.875	565.75	556.625	565.5	565.5	558	563.625	555.625	563.25	560.5	560.25	566.75	564.125
G22	662.375	672.375	670.375	666.375	669.375	669.375	665.875	661.75	669.5	663.5	667.75	670.75	667.5	664.75	669.125	661.375	669.25	666.75	672.875	667.625	667	664.875	666.875	665.875	674.75	672.375	662.625	671.5	669.75	660.5	668.5	668.125
G23	0	0	0	0	0	0	0	0	0	0	0	0	0	0	0	0	0	0	0	0	0	0	0	0	0	0	0	0	0	0	0	0
G24	0	0	0	0	0	0	0	0	0	0	0	0	0	0	0	0	0	0	0	0	0	0	0	0	0	0	0	0	0	0	0	0
H01	0	0	0	0	0	0	0	0	0	0	0	0	0	0	0	0	0	0	0	0	0	0	0	0	0	0	0	0	0	0	0	0
H02	622.625	623.875	625.5	617.875	625.5	623.125	618.75	624	618	625	623	623.375	621.75	621	626.125	619.625	621	621.75	621.25	625.25	622.375	623.875	622.375	624.5	628.625	619	618.375	621	621.75	622	621.125	624.625
H03	546.125	544.5	550.5	543.875	546.125	544.625	546	543.625	538.5	545.875	543.375	547.125	547.75	542.5	542.125	538.875	541.625	541	543.375	541.5	545.75	542.75	540.625	545.125	546.5	545.375	542	539.125	543	538.5	549.5	543.5
H04	0	0	0	0	0	0	0	0	0	0	0	0	0	0	0	0	0	0	0	0	0	0	0	0	0	0	0	0	0	0	0	0
H05	0	0	0	0	0	0	0	0	0	0	0	0	0	0	0	0	0	0	0	0	0	0	0	0	0	0	0	0	0	0	0	0
H06	534.5	532.375	536.25	537.5	535.5	537.5	532.375	539.875	536.25	540	538.625	538.75	542.125	540.375	532.875	539.125	539.625	536	535.75	537.125	534.5	538.375	543.125	543.5	540.25	537	543.25	536.625	537.875	539.75	541.375	543.125
H07	0	0	0	0	0	0	0	0	0	0	0	0	0	0	0	0	0	0	0	0	0	0	0	0	0	0	0	0	0	0	0	0
H08	549.75	548.875	547.875	553.25	552	547.25	543.75	548.5	556	554.25	554.625	551.375	552	548.875	558.375	555.5	547.5	553.5	555.375	550.375	546.25	548.75	547.125	553	552.625	550.625	554	551	551.625	553.25	554	554.25
H09	648.857	649.286	654.143	646.286	643.286	642.429	652.286	646	651.429	647.714	646.571	651.571	640.857	647	648.714	654.286	652.286	644.429	652	644.571	654	647.857	648.429	645.143	649.857	653.714	648.143	648.143	646.143	653	652.429	648.857
H10	0	0	0	0	0	0	0	0	0	0	0	0	0	0	0	0	0	0	0	0	0	0	0	0	0	0	0	0	0	0	0	0
H11	0	0	0	0	0	0	0	0	0	0	0	0	0	0	0	0	0	0	0	0	0	0	0	0	0	0	0	0	0	0	0	0
H12	0	0	0	0	0	0	0	0	0	0	0	0	0	0	0	0	0	0	0	0	0	0	0	0	0	0	0	0	0	0	0	0
H13	548	555.875	551.75	548.625	548.375	549.125	553.75	551.5	555.25	552.125	550.5	550.875	553.375	548.375	552.375	553.5	554.625	554.125	549	553.75	545.75	548.5	549.125	542.25	554.625	556.25	551.125	551.875	553.5	553.375	554.875	553.375
H14	0	0	0	0	0	0	0	0	0	0	0	0	0	0	0	0	0	0	0	0	0	0	0	0	0	0	0	0	0	0	0	0
H15	0	0	0	0	0	0	0	0	0	0	0	0	0	0	0	0	0	0	0	0	0	0	0	0	0	0	0	0	0	0	0	0
H16	0	0	0	0	0	0	0	0	0	0	0	0	0	0	0	0	0	0	0	0	0	0	0	0	0	0	0	0	0	0	0	0
H17	0	0	0	0	0	0	0	0	0	0	0	0	0	0	0	0	0	0	0	0	0	0	0	0	0	0	0	0	0	0	0	0
H18	550.125	550.75	551.375	550.75	556	556	551.375	549.875	560.875	549.125	551.125	550.375	550.375	552.625	553	550.125	549.5	555.375	549.5	551.5	550	552.125	554.25	553.75	554	557.25	557.375	554.75	552.875	559.125	555.375	557.25
H19	0	0	0	0	0	0	0	0	0	0	0	0	0	0	0	0	0	0	0	0	0	0	0	0	0	0	0	0	0	0	0	0
H20	555.25	561.25	558.5	557.375	564.75	559.125	556.25	559.125	559.875	557.875	550.375	559.5	555.75	561.875	558.75	555.875	558.625	555.875	557.25	560.375	556.375	561.125	562.375	558.75	563.875	555.25	551.25	556.75	550.875	560.625	563.125	560.125
H21	0	0	0	0	0	0	0	0	0	0	0	0	0	0	0	0	0	0	0	0	0	0	0	0	0	0	0	0	0	0	0	0
H22	488.75	489.25	485.125	489.5	489.75	488.375	485.625	491.25	488.25	488.75	484.625	491.25	486.875	488.25	485.875	493.625	491.25	487.375	486.75	489.5	495.375	489.25	486.25	492.875	491.5	486.375	493.125	487.625	486.5	485.625	487.125	486.375
H23	0	0	0	0	0	0	0	0	0	0	0	0	0	0	0	0	0	0	0	0	0	0	0	0	0	0	0	0	0	0	0	0
H24	571.125	570.25	572	573.5	573.375	574.75	571.125	570.875	572.625	577.75	571.25	575.875	567.625	577	570.25	580.5	575.125	573.25	571.75	579.75	578.875	577	578.5	577.375	576	576.125	575.25	577.125	572	575.875	578.125	573.75
I01	513.625	514.625	514.25	512.375	518	516.125	515.125	511.375	513.375	521.5	518.25	522.75	520.375	522.375	512.125	517.125	516.875	518.875	515.5	516.75	514.375	515.25	518.625	514.875	517.125	516.875	519.75	516.5	516.375	514.875	513.125	515.625
I02	534	532.875	535.125	536	530.625	533.875	536.25	531.875	534.875	533	535.75	532.875	532.5	534.875	531.75	534.625	526	534	538.25	540.625	539.5	534.625	533.375	533.375	539.75	530	536.125	533.5	530	531.25	535	535.75
I03	0	0	0	0	0	0	0	0	0	0	0	0	0	0	0	0	0	0	0	0	0	0	0	0	0	0	0	0	0	0	0	0
I04	534.625	529	536.5	536.5	535.5	537	541.25	531.375	539.25	536.875	540.25	531.375	534.375	531.375	531.5	536.5	533.125	532.25	536	534.75	532.875	536.875	531.625	531.5	533.375	537.5	539.875	531.75	538.75	539.375	534.875	539.75
I05	539.25	538.75	540.25	530.5	541.125	537.125	540.25	534.5	539.5	533.875	540	541.375	540.375	535.625	533.375	535	543.75	533.5	540.875	535.5	535	535.75	541.5	543	537.25	541.25	540.125	534.625	540.5	537.625	535.625	536.375
I06	0	0	0	0	0	0	0	0	0	0	0	0	0	0	0	0	0	0	0	0	0	0	0	0	0	0	0	0	0	0	0	0
I07	0	0	0	0	0	0	0	0	0	0	0	0	0	0	0	0	0	0	0	0	0	0	0	0	0	0	0	0	0	0	0	0
I08	0	0	0	0	0	0	0	0	0	0	0	0	0	0	0	0	0	0	0	0	0	0	0	0	0	0	0	0	0	0	0	0
I09	0	0	0	0	0	0	0	0	0	0	0	0	0	0	0	0	0	0	0	0	0	0	0	0	0	0	0	0	0	0	0	0
I10	542.75	543.375	543.875	542.75	539.625	544.5	542.625	542.875	544.875	543.625	545.25	544.625	543.75	539.625	547.375	549	544.25	542.125	548.25	546.875	543.125	549.375	544.125	543.875	544.125	541.125	548.625	546.375	546.25	540.25	542.375	548.375
I11	571.125	568.5	575.375	571.375	573.375	570.5	569.875	571	570.625	575.125	573.125	573.75	568	576.75	567.75	570.5	569.25	575.125	570.625	571	571.875	568.625	567	566.5	573.875	574.25	572.125	572.125	571.875	570.875	570.125	573.75
I12	546.25	544.375	548.25	547.875	551.875	545.125	551	546.5	548.875	546.5	549.875	547.375	543.75	544.125	540.875	539.5	539.625	545.375	547.375	541.75	547.5	546.5	551.25	547.375	547.875	550.25	544.75	542.75	548.625	548.875	546.75	540
I13	0	0	0	0	0	0	0	0	0	0	0	0	0	0	0	0	0	0	0	0	0	0	0	0	0	0	0	0	0	0	0	0
I14	0	0	0	0	0	0	0	0	0	0	0	0	0	0	0	0	0	0	0	0	0	0	0	0	0	0	0	0	0	0	0	0
I15	0	0	0	0	0	0	0	0	0	0	0	0	0	0	0	0	0	0	0	0	0	0	0	0	0	0	0	0	0	0	0	0
I16	551.375	553.875	549.5	550.375	553.75	556	546.75	549.25	552.875	549.5	544.875	551	545.5	548.125	556.75	551.625	548.5	551.75	548.25	556.125	551.625	550.125	554.5	549.875	551.25	550.875	547.25	553.75	553.625	550.25	553	553.625
I17	0	0	0	0	0	0	0	0	0	0	0	0	0	0	0	0	0	0	0	0	0	0	0	0	0	0	0	0	0	0	0	0
I18	559.625	565.125	559.75	564.5	557.25	561.875	553.125	560.75	557.875	561.875	563.625	562.625	561.5	561.25	564.75	561.125	559	559.5	553.25	558.75	560.375	555.75	556.25	561.25	560.125	561.25	564.25	565	557.625	556.625	558.375	555.375
I19	567.875	566.25	566.125	565.375	566.375	565.875	564.875	575	565.25	565.875	562.75	562.75	568.875	564.875	570.375	560.75	568.25	568.75	565.25	564.375	563.625	566.5	569.75	565.125	564.125	562.875	563.125	563.75	564.125	566.25	573.625	567.25
I20	612.75	620	621.375	620.625	619.875	623.25	614.125	620	612.5	614.375	620.375	618.375	618.125	618.625	622.5	616.25	620.25	621.25	614.25	615.375	622.625	616.75	623.875	624.125	619.25	614.5	615.125	617.75	618.125	617.25	623.25	615.25
I21	0	0	0	0	0	0	0	0	0	0	0	0	0	0	0	0	0	0	0	0	0	0	0	0	0	0	0	0	0	0	0	0
I22	0	0	0	0	0	0	0	0	0	0	0	0	0	0	0	0	0	0	0	0	0	0	0	0	0	0	0	0	0	0	0	0
I23	582.5	574.875	574.625	573.375	573.375	570.375	580.5	572.625	576.875	571.375	584	572.125	573.5	576.25	579	576.375	579	574.5	574.25	579.375	576	577.375	575.5	572.125	577.625	581.125	582.75	573.625	572.25	582.125	581.25	581.75
I24	0	0	0	0	0	0	0	0	0	0	0	0	0	0	0	0	0	0	0	0	0	0	0	0	0	0	0	0	0	0	0	0
J01	0	0	0	0	0	0	0	0	0	0	0	0	0	0	0	0	0	0	0	0	0	0	0	0	0	0	0	0	0	0	0	0
J02	0	0	0	0	0	0	0	0	0	0	0	0	0	0	0	0	0	0	0	0	0	0	0	0	0	0	0	0	0	0	0	0
J03	0	0	0	0	0	0	0	0	0	0	0	0	0	0	0	0	0	0	0	0	0	0	0	0	0	0	0	0	0	0	0	0
J04	537.375	542.625	549.75	541.25	541.625	540.5	540.5	544.875	541.25	541.875	546.125	547.25	536.75	546	541.75	544	541.75	538.875	544.875	543.5	546.125	543.375	537.375	542.375	548.25	547.625	542	544.75	542.625	537.625	546.375	544.375
J05	478.75	489.125	478.75	479.625	477.5	484.375	483.375	484.875	479	480.625	483	480.75	481.625	479.25	482.875	482.5	482.375	480.5	479.625	478.875	485.125	485.5	476.375	481	484.625	477.125	480.625	484.25	478.875	483.25	482.875	484.125
J06	512.5	507.5	509.25	514.375	509.5	512	508.625	507.5	514.25	511.625	508.625	509.375	512.5	514	510.375	506.875	513.5	508.625	510.625	509.875	515.125	510.75	511.625	512.125	510.375	505.375	510.875	510.375	508.75	514.25	513.875	515.25
J07	542.5	541.125	545.875	541	539.25	540.875	542.625	532	545	544.625	545.75	541.875	544	545.125	545.75	544	536.875	541.875	545.875	541.375	544.125	546.5	540.125	545	540.375	540.125	541.5	544	546.25	540	545.5	543
J08	0	0	0	0	0	0	0	0	0	0	0	0	0	0	0	0	0	0	0	0	0	0	0	0	0	0	0	0	0	0	0	0
J09	577.125	579.125	578.625	580	583.125	577.5	574.625	580.875	575.25	577.125	576	577.625	569.375	577.375	581.5	582.625	579	575.25	572.75	576.25	574.875	577.875	576.625	579.625	580.5	583	584.75	577.625	577.125	581.25	584.5	585.75
J10	0	0	0	0	0	0	0	0	0	0	0	0	0	0	0	0	0	0	0	0	0	0	0	0	0	0	0	0	0	0	0	0
J11	0	0	0	0	0	0	0	0	0	0	0	0	0	0	0	0	0	0	0	0	0	0	0	0	0	0	0	0	0	0	0	0
J12	0	0	0	0	0	0	0	0	0	0	0	0	0	0	0	0	0	0	0	0	0	0	0	0	0	0	0	0	0	0	0	0
J13	0	0	0	0	0	0	0	0	0	0	0	0	0	0	0	0	0	0	0	0	0	0	0	0	0	0	0	0	0	0	0	0
J14	566.125	560.875	562.5	567.875	568.125	570.25	567.25	570.375	565	569.625	568.375	562.375	565.125	564.5	568.75	568.375	565	563	567.25	570.75	562.375	569.25	569.375	561.125	566.5	563.75	557.625	565.25	569.25	565.875	569.125	562.5
J15	541.625	543.375	538.25	539.75	549	542.25	541.125	544.875	542.625	541.5	538	538.875	545.625	544.625	544.25	548.625	538.625	539.75	542.625	539.625	542	547.25	546.375	543	539.625	541.125	544.875	544.25	545.5	548.375	538.875	539.75
J16	558.5	554.875	556	558.75	551.5	552.75	551.625	559.125	556.875	555.125	556.375	557.25	556.875	554.625	553.375	557.125	553.25	552.625	559.125	555.625	551.875	554.75	551.375	556.875	560.5	554.25	550.75	552.375	553.875	550.75	553	557.375
J17	557.125	553.875	557.25	553.75	558.25	554.375	551.5	558.25	561.125	554.875	558	560.5	553.375	560.5	559.875	562	560.625	555.5	560	553.75	564.5	560.625	565	562.625	556.125	555.75	561.625	560.25	553.75	554.625	557.375	558.125
J18	0	0	0	0	0	0	0	0	0	0	0	0	0	0	0	0	0	0	0	0	0	0	0	0	0	0	0	0	0	0	0	0
J19	570.125	569.25	570.875	564.625	564.25	563.875	571	565.25	561.125	566.75	566.125	564.25	570.625	567.5	570	569.25	568.125	563.375	570.625	565.75	566.875	570.75	567.75	569.25	566.75	569.125	570.625	564.625	562.875	565.25	569.125	560.375
J20	545.75	545.5	549	545.25	546.5	541.625	549.625	547	542	543.625	542.75	550.25	544.875	541.625	544.75	542.5	541.375	546.75	547.875	549.625	547.25	547.125	547.25	549.875	539.75	545.125	538	544.875	543.75	542.75	544.5	544.25
J21	569.875	564.5	566.25	565.625	564.5	566.375	571.5	566.75	566.625	569.875	570.875	570.875	564.75	571.25	568.5	569.375	566.5	565.75	566.25	566.25	568	565.625	562.875	566.875	569.25	567.125	570.5	567.625	566.375	571	565.75	572.375
J22	0	0	0	0	0	0	0	0	0	0	0	0	0	0	0	0	0	0	0	0	0	0	0	0	0	0	0	0	0	0	0	0
J23	583.125	583.375	585.125	587.75	585.5	588.875	579.75	580.5	579.75	584.625	582.375	581.25	586.75	584	586	586.5	580.25	577.875	581.125	589.75	583.875	578.625	581.625	576.5	583.375	582.75	582.125	585.125	586.25	586.5	578.875	591.75
J24	0	0	0	0	0	0	0	0	0	0	0	0	0	0	0	0	0	0	0	0	0	0	0	0	0	0	0	0	0	0	0	0
K01	0	0	0	0	0	0	0	0	0	0	0	0	0	0	0	0	0	0	0	0	0	0	0	0	0	0	0	0	0	0	0	0
K02	540.625	540.75	540.625	537.375	537.25	543	544.625	544.875	541.125	542.875	542.25	545.875	541.5	536.375	545.5	540	539.125	540	539.375	541.625	538.125	539.25	540.625	543	542.25	541.125	547.25	544.75	540.375	550.625	540.25	544.375
K03	620.625	623.25	619.75	623.75	621	624.125	624.25	620.25	612.5	618.625	619.125	623.375	617	622.5	624.875	621.5	619.25	623.5	619.625	620.75	627	622.875	625.25	619.25	621.75	624.125	623.75	626.875	617.375	619.375	623	623.375
K04	551.5	555	555.75	550	556.875	553	552.5	555.375	551.375	553.125	556.5	549.75	556.125	549.125	553.5	553.625	556.875	549.75	552.5	557.875	554.875	553.25	555.25	554.625	552.5	554	556.875	551.125	554.5	555.5	550.75	554.25
K05	532.75	535	534.375	537.875	537.75	535.5	537.25	537	529.25	534.375	533	536.875	533.75	539.5	535.25	534	539.25	536.875	533.375	532.5	535.5	540.5	532.75	534.5	536.75	532	541.125	535.125	533.75	541	537.5	538.625
K06	539.625	543.25	539.5	538.625	531.75	537.75	540.75	529.75	535.375	534.25	539.25	533.125	528.25	531	528.75	523.625	525.625	528.125	530.625	526	531.25	537.125	533.125	541.125	537.125	538.125	542.875	540	542.25	539.75	548.25	541.125
K07	0	0	0	0	0	0	0	0	0	0	0	0	0	0	0	0	0	0	0	0	0	0	0	0	0	0	0	0	0	0	0	0
K08	656	660.875	647.25	662.125	660.375	658.875	654.125	654.875	652.25	662.625	654.75	660.625	658	656.375	654	660	655.5	658.75	657	659.375	658.75	656.625	655.875	661.75	659.75	662.875	655.25	655	660.875	662.625	655	667.125
K09	0	0	0	0	0	0	0	0	0	0	0	0	0	0	0	0	0	0	0	0	0	0	0	0	0	0	0	0	0	0	0	0
K10	658.25	663.25	667.625	665.25	667.375	664.875	662.125	663	663.875	667.75	664.5	669.25	665.75	666.625	662	667.375	672.75	666.125	667.875	667.875	665.875	663	667.125	669.25	662.5	668.5	671	665.625	662.75	661.875	664	665.375
K11	0	0	0	0	0	0	0	0	0	0	0	0	0	0	0	0	0	0	0	0	0	0	0	0	0	0	0	0	0	0	0	0
K12	0	0	0	0	0	0	0	0	0	0	0	0	0	0	0	0	0	0	0	0	0	0	0	0	0	0	0	0	0	0	0	0
K13	561.25	557.875	560.125	555.75	558.875	561.125	557	561.125	556.625	559.25	555.875	564.375	560.125	560.625	556.875	557.875	555.5	558.125	551.5	560.375	559.625	559.625	557.875	556.75	560.25	565.625	560.5	560.125	560.875	561.25	562.75	563.25
K14	0	0	0	0	0	0	0	0	0	0	0	0	0	0	0	0	0	0	0	0	0	0	0	0	0	0	0	0	0	0	0	0
K15	551.75	556.625	555	553.5	549	552.25	546.875	551.75	551.625	546.625	550.875	548.25	549.5	557.25	556.625	550.625	549.5	551.75	555.25	555.125	556.375	550.375	550.25	546.75	552.875	549	555.125	553.125	551.375	554.5	547.875	548.75
K16	549	554.875	555.875	553.25	553.125	552.125	554.375	551.875	553.375	553.375	559.375	555.375	552.375	551.625	555.5	555.5	550.75	558	557.625	555	557.875	553.25	554.375	550.5	551.875	557.125	557.125	553.25	556.375	552.75	557.375	553.125
K17	0	0	0	0	0	0	0	0	0	0	0	0	0	0	0	0	0	0	0	0	0	0	0	0	0	0	0	0	0	0	0	0
K18	0	0	0	0	0	0	0	0	0	0	0	0	0	0	0	0	0	0	0	0	0	0	0	0	0	0	0	0	0	0	0	0
K19	0	0	0	0	0	0	0	0	0	0	0	0	0	0	0	0	0	0	0	0	0	0	0	0	0	0	0	0	0	0	0	0
K20	0	0	0	0	0	0	0	0	0	0	0	0	0	0	0	0	0	0	0	0	0	0	0	0	0	0	0	0	0	0	0	0
K21	0	0	0	0	0	0	0	0	0	0	0	0	0	0	0	0	0	0	0	0	0	0	0	0	0	0	0	0	0	0	0	0
K22	0	0	0	0	0	0	0	0	0	0	0	0	0	0	0	0	0	0	0	0	0	0	0	0	0	0	0	0	0	0	0	0
K23	583	585.5	580.375	584.875	580.75	575.5	579.75	579.25	583.375	579.625	581.125	579.25	582.625	578.625	574.625	584	582	581.875	582.5	584.75	582	577.75	582.5	582.25	581.125	583.625	583	583.25	579.125	578.5	583.875	582.75
K24	0	0	0	0	0	0	0	0	0	0	0	0	0	0	0	0	0	0	0	0	0	0	0	0	0	0	0	0	0	0	0	0
L01	0	0	0	0	0	0	0	0	0	0	0	0	0	0	0	0	0	0	0	0	0	0	0	0	0	0	0	0	0	0	0	0
L02	0	0	0	0	0	0	0	0	0	0	0	0	0	0	0	0	0	0	0	0	0	0	0	0	0	0	0	0	0	0	0	0
L03	0	0	0	0	0	0	0	0	0	0	0	0	0	0	0	0	0	0	0	0	0	0	0	0	0	0	0	0	0	0	0	0
L04	0	0	0	0	0	0	0	0	0	0	0	0	0	0	0	0	0	0	0	0	0	0	0	0	0	0	0	0	0	0	0	0
L05	0	0	0	0	0	0	0	0	0	0	0	0	0	0	0	0	0	0	0	0	0	0	0	0	0	0	0	0	0	0	0	0
L06	549	553.25	549.125	550.25	551.625	551.375	550.625	553.25	553	549.875	549.125	546.875	550.25	552.75	550	551.25	551.375	548.5	548.125	551.375	551.875	557.625	551.625	552.5	549.5	552.25	550.25	557.625	548.75	553	547	548.5
L07	545.875	545.875	548.25	546.875	549.5	547.125	547.875	548.75	547.375	539.625	552.25	547.5	546	549.5	555.375	547.75	553.25	543.375	550.375	543.875	550.75	550.75	552	548.25	552.25	547.125	551.125	546.75	546.5	550.5	549.625	545.25
L08	548.125	547.75	549.125	546.875	550	545.375	553.375	549.125	551.25	550.125	549.375	547.375	545.625	543.5	550.5	547.25	554.375	550.75	547.75	548.875	550.125	549.25	552.125	544.75	545.75	546	551.5	552	547.5	549.875	553.875	552.375
L09	683.125	683.875	690.75	684.625	688.625	684.75	689	686.875	684.5	689	681.375	687.75	687.5	682.75	691	687.375	691.625	682.75	687.125	692.375	686.875	690.875	688.375	678.5	690.125	694.25	687.5	692.75	686.25	691.25	686.375	683.25
L10	0	0	0	0	0	0	0	0	0	0	0	0	0	0	0	0	0	0	0	0	0	0	0	0	0	0	0	0	0	0	0	0
L11	536.625	537.75	538.625	541.625	539.125	541.25	543.375	541.625	543	543.5	540.125	538.75	547.25	542.875	536.875	539.125	539.5	535.875	538.5	538	546.5	545.5	543.25	539.625	544.375	541.125	541.375	539.375	541.375	541.125	542	547.625
L12	0	0	0	0	0	0	0	0	0	0	0	0	0	0	0	0	0	0	0	0	0	0	0	0	0	0	0	0	0	0	0	0
L13	0	0	0	0	0	0	0	0	0	0	0	0	0	0	0	0	0	0	0	0	0	0	0	0	0	0	0	0	0	0	0	0
L14	0	0	0	0	0	0	0	0	0	0	0	0	0	0	0	0	0	0	0	0	0	0	0	0	0	0	0	0	0	0	0	0
L15	554.125	561.875	561	554.625	557.375	557.25	559	560.375	559.625	564.5	562.625	562.75	558.625	564.25	559.25	557.375	557.875	553.875	560	562.625	560.5	559.75	555.625	561.375	562.5	561	562.375	556.375	559.25	560.875	560.625	558.875
L16	672.75	678.625	684.25	677.375	683	678.25	678.125	678.125	671.625	671.125	675.75	672.625	679.5	675	679.625	669.875	674.5	669.125	679.25	676.125	674.625	672.5	680.375	673	673.125	678.75	674.5	676.375	675.375	677.75	684	676.5
L17	0	0	0	0	0	0	0	0	0	0	0	0	0	0	0	0	0	0	0	0	0	0	0	0	0	0	0	0	0	0	0	0
L18	0	0	0	0	0	0	0	0	0	0	0	0	0	0	0	0	0	0	0	0	0	0	0	0	0	0	0	0	0	0	0	0
L19	0	0	0	0	0	0	0	0	0	0	0	0	0	0	0	0	0	0	0	0	0	0	0	0	0	0	0	0	0	0	0	0
L20	0	0	0	0	0	0	0	0	0	0	0	0	0	0	0	0	0	0	0	0	0	0	0	0	0	0	0	0	0	0	0	0
L21	0	0	0	0	0	0	0	0	0	0	0	0	0	0	0	0	0	0	0	0	0	0	0	0	0	0	0	0	0	0	0	0
L22	0	0	0	0	0	0	0	0	0	0	0	0	0	0	0	0	0	0	0	0	0	0	0	0	0	0	0	0	0	0	0	0
L23	590.375	598.125	591.5	591.125	585.875	586.75	590.75	592.875	587	587.75	593.25	595.5	590.375	583.875	592.875	593.5	594.375	598.125	591.625	593.25	591.25	592.5	591	591.375	595.125	587.5	585.125	593.5	589.875	587.875	586.75	591.375
L24	0	0	0	0	0	0	0	0	0	0	0	0	0	0	0	0	0	0	0	0	0	0	0	0	0	0	0	0	0	0	0	0
M01	574.5	579.875	577.75	574.875	579.375	579.625	573.875	576	576.25	578.75	583	573.125	577.5	578	573.5	576.25	580.375	578.75	575.625	570.875	577.125	581	574.5	578.125	578.25	580.875	573.75	578	578.5	579.25	575.5	581.625
M02	620.375	621.875	617.25	616.125	613.5	621.375	615.25	615.25	618.375	621.125	618.625	616.5	621	616.875	620.875	623.25	619.5	613.625	618.875	615.125	622.875	622.75	623.75	622.125	622.25	614.875	624.125	615.375	625.75	620.5	621.875	618.5
M03	515.25	516.75	510.625	514.75	518	515.375	514.625	513.625	513.625	512.75	512.625	512.875	515.5	516.625	518.875	519.625	513.75	512	516.375	507.625	518.875	520.25	514.25	516.75	518	515.25	520.125	516	522.625	517.75	512.375	515.625
M04	0	0	0	0	0	0	0	0	0	0	0	0	0	0	0	0	0	0	0	0	0	0	0	0	0	0	0	0	0	0	0	0
M05	529.25	526	528.75	530.375	526	528.625	537.375	527.625	528.125	530.75	529.5	525.375	527	532.125	529.375	532.375	532.125	529.875	528.625	530.125	531.125	529	528.5	534.625	530.625	531.5	531.75	528	528.875	530.25	531.75	530.5
M06	0	0	0	0	0	0	0	0	0	0	0	0	0	0	0	0	0	0	0	0	0	0	0	0	0	0	0	0	0	0	0	0
M07	626.25	630	629.5	628.125	629.125	628.625	629.75	628.625	625.875	628.875	629.625	629.75	630.5	623.25	633.875	630.75	629.125	626.25	624.875	626	628.5	627.75	628.5	633	633.375	627.5	631.375	629.625	630.5	628	624.875	627.375
M08	542.375	548.125	543.625	538	546.375	547	540.875	541	535	542.75	543.125	547.125	543.5	541.625	540.25	539.875	549.625	545.125	541.75	542.625	547.75	542.25	540.375	546.75	542.25	541.5	539.375	543.375	541	537.875	543.625	538
M09	545.5	544.75	545.25	543.25	549.375	539.5	547.125	540.125	539.625	542.375	545.75	551	543	543.375	547.125	539.875	543.625	545.5	543.125	542	544.125	545.25	543.75	539	549.25	547.5	545	543.75	542.5	544.625	543.5	540.75
M10	406.75	409.25	408.625	410.875	410.125	414	412.75	410.25	417.875	414.375	407.625	413.75	410	410.375	415.625	410.125	410.75	413	412.625	412.125	409.125	409.875	410	406.875	412.75	413.375	413.75	416.125	412.125	408.25	418	412.25
M11	543.75	548.375	554.25	551	549.375	552.375	547.375	547.875	549.75	550.375	547.875	550	550.125	550.625	551	543.375	549.375	551.5	549.75	549.5	545.375	554	556.125	553.25	554.375	546.875	551.625	550.25	549.375	550.75	552.75	546.875
M12	0	0	0	0	0	0	0	0	0	0	0	0	0	0	0	0	0	0	0	0	0	0	0	0	0	0	0	0	0	0	0	0
M13	0	0	0	0	0	0	0	0	0	0	0	0	0	0	0	0	0	0	0	0	0	0	0	0	0	0	0	0	0	0	0	0
M14	552.875	552.5	549.875	553.125	552	548.625	552.5	549.25	548.5	549.125	554.375	554.875	547	551.75	548	550.125	552.875	556.375	549	550	551.625	556.25	554.75	553	559.75	554.5	551.5	549	552.25	550.25	553.5	556.75
M15	0	0	0	0	0	0	0	0	0	0	0	0	0	0	0	0	0	0	0	0	0	0	0	0	0	0	0	0	0	0	0	0
M16	558.125	552.375	563	561.25	556.875	558.375	557.375	558.5	559	557.375	559.25	557	562	561.125	564.5	560.125	556	557.125	560.75	557.75	566	554.375	558.5	558.125	568.375	560.5	555.875	565.25	564.5	556.875	560.5	556.125
M17	0	0	0	0	0	0	0	0	0	0	0	0	0	0	0	0	0	0	0	0	0	0	0	0	0	0	0	0	0	0	0	0
M18	0	0	0	0	0	0	0	0	0	0	0	0	0	0	0	0	0	0	0	0	0	0	0	0	0	0	0	0	0	0	0	0
M19	561.875	567.375	571.375	566.25	565.625	562.5	566.625	571.125	563	566.875	565.375	568.75	566.5	559.375	562.375	567	564.625	561.125	561.875	558.875	565.5	563.875	556.375	565	570.125	568.75	567	561.625	566.375	567	564.625	565.125
M20	0	0	0	0	0	0	0	0	0	0	0	0	0	0	0	0	0	0	0	0	0	0	0	0	0	0	0	0	0	0	0	0
M21	0	0	0	0	0	0	0	0	0	0	0	0	0	0	0	0	0	0	0	0	0	0	0	0	0	0	0	0	0	0	0	0
M22	0	0	0	0	0	0	0	0	0	0	0	0	0	0	0	0	0	0	0	0	0	0	0	0	0	0	0	0	0	0	0	0
M23	586.25	591.125	586.875	595.625	586.125	590.625	583.875	588	585.625	589.875	593.25	586.375	588.25	583.875	590.375	585.875	585.75	584.25	588.875	586.25	591	588.125	590.25	599.25	591	587.75	584.5	582.75	584.125	587.875	590.5	593.375
M24	0	0	0	0	0	0	0	0	0	0	0	0	0	0	0	0	0	0	0	0	0	0	0	0	0	0	0	0	0	0	0	0
N01	0	0	0	0	0	0	0	0	0	0	0	0	0	0	0	0	0	0	0	0	0	0	0	0	0	0	0	0	0	0	0	0
N02	0	0	0	0	0	0	0	0	0	0	0	0	0	0	0	0	0	0	0	0	0	0	0	0	0	0	0	0	0	0	0	0
N03	541.75	540.5	543.125	544.25	544.375	545.25	540.375	542.5	539.125	535.25	547.25	540	540.625	545.125	541	537.375	540.5	540.125	543.375	538.875	540.625	544.5	539.375	537.75	544.25	536.375	549.375	545.875	550.125	541	540.625	540.75
N04	683	692.625	688.25	693.25	685	683.5	683.125	686.75	681	692.75	693	682.75	690.125	687.5	690.625	688.25	689.25	680.875	692	690.25	688.75	691.125	678.875	680.75	688.125	686.875	687.25	682.25	692	688.125	691	690
N05	541.625	539.375	538.875	544.625	540.625	538.25	541.25	537.125	540.125	539.5	538.75	541.5	545.25	542.375	542.25	545.125	540.75	536.125	536	539	538.5	542.5	540.375	545	537.875	543.875	537.875	542	542.125	539.75	542.625	542.75
N06	543.125	542.75	542.625	546.125	537.625	548.875	542.75	547.5	538.75	544.125	535.125	547.25	544	544	550.5	542.25	544.875	540	545.375	538.875	540.625	538.875	538.875	544.375	538.5	542.625	541.5	543	539.875	538.25	545.875	548.625
N07	0	0	0	0	0	0	0	0	0	0	0	0	0	0	0	0	0	0	0	0	0	0	0	0	0	0	0	0	0	0	0	0
N08	0	0	0	0	0	0	0	0	0	0	0	0	0	0	0	0	0	0	0	0	0	0	0	0	0	0	0	0	0	0	0	0
N09	0	0	0	0	0	0	0	0	0	0	0	0	0	0	0	0	0	0	0	0	0	0	0	0	0	0	0	0	0	0	0	0
N10	547.75	553	549.125	549.25	550.5	546	551.25	550.25	545.25	549	550.625	548.375	551.75	557.125	551.125	547.75	553.375	552	556.5	545.75	549.375	552.5	546.625	550.375	552.75	548.5	553.5	543.25	558	548.625	549	548
N11	0	0	0	0	0	0	0	0	0	0	0	0	0	0	0	0	0	0	0	0	0	0	0	0	0	0	0	0	0	0	0	0
N12	549.25	549.375	547.875	546	549.5	545.25	550.25	549	550.5	550.125	551.125	547.5	551.5	550.375	549	549.5	549.125	545.875	546.625	552.25	549.25	549.625	553.375	547.875	552.5	549.875	550.125	546.625	548.125	545	548.625	550.125
N13	552.375	551	549.5	550.375	547.625	550.5	550.75	556	552	549.875	551.875	556.375	555.75	560.875	553.5	551.625	553.625	553.375	556.375	549.125	555.375	554.375	549.375	551.125	549.375	558	551.875	551.75	555	554.625	551.875	553.5
N14	446.25	447.375	449.125	447.375	447.625	450.625	452.75	446.375	449	445.75	447.75	444.375	443.875	444.875	448.25	454.5	450.875	441.375	446.125	442	448	448.125	443	448.25	452.25	442.875	446.75	447.375	443.75	448.875	453.5	448.25
N15	733.125	737.375	728.625	736.5	738.875	733.25	729.75	734.25	732	730.75	732	736.125	732.375	733.25	738.5	734.75	733.25	733.5	734.25	732.75	735.25	729.75	735.5	740.125	730.25	733.625	730.625	727.5	729.5	734.875	729	728.375
N16	536.125	534.875	539.5	536.625	538.875	536.625	542.375	537	542.5	536.75	541	534	535.75	541.625	539.375	542	533.375	537.375	539.875	544.375	532	533.625	539.125	534.375	540	537.125	539.5	537.25	533.625	534	537.375	536
N17	0	0	0	0	0	0	0	0	0	0	0	0	0	0	0	0	0	0	0	0	0	0	0	0	0	0	0	0	0	0	0	0
N18	561.125	568.625	571.5	565.875	562.125	566.25	562.625	570.375	560.375	562.125	564	568	563.75	566.875	569.375	571.75	568.5	571.625	565.875	564.75	571.25	571.375	565.375	567.75	568.875	568.625	571.375	567.5	569.375	567.375	562.375	564.625
N19	556.25	563	559.125	562.375	564.25	556.875	558.25	566.375	559.75	563.125	563.25	564.875	562.5	562.5	561.625	560	561.125	561	565.25	560.625	564.375	563.5	561.75	563.25	565.875	559.75	558.625	556.125	559.25	556.625	559.5	564.25
N20	564.125	563.375	567	561	565.875	567.25	565.375	567.5	567.5	559.375	558.5	571	566.75	564.625	566.375	568	565.125	568.625	564.625	567.5	562.875	568.75	563.25	568.75	564.375	573.625	563.625	567.25	565.875	568.625	568.5	566.75
N21	573.25	577.5	574.625	575.625	570.375	583.125	579.375	575.625	577.625	576.375	579.25	573.125	570.875	578.625	573.625	578.25	582.75	577.625	578.25	574	584.25	578.5	572	579.75	575.875	579.75	577	578.875	574	575.625	579.625	572.25
N22	574.25	571.125	574.25	579.125	568.375	578.625	574.25	573.625	574.375	575.5	572.125	579.125	574.5	579.5	576.625	584	572.5	574.875	580.25	578.75	581.125	574.5	574.875	571.25	574.375	576.5	577.375	585.5	573.375	575.75	574.5	580.25
N23	0	0	0	0	0	0	0	0	0	0	0	0	0	0	0	0	0	0	0	0	0	0	0	0	0	0	0	0	0	0	0	0
N24	0	0	0	0	0	0	0	0	0	0	0	0	0	0	0	0	0	0	0	0	0	0	0	0	0	0	0	0	0	0	0	0
O01	0	0	0	0	0	0	0	0	0	0	0	0	0	0	0	0	0	0	0	0	0	0	0	0	0	0	0	0	0	0	0	0
O02	0	0	0	0	0	0	0	0	0	0	0	0	0	0	0	0	0	0	0	0	0	0	0	0	0	0	0	0	0	0	0	0
O03	0	0	0	0	0	0	0	0	0	0	0	0	0	0	0	0	0	0	0	0	0	0	0	0	0	0	0	0	0	0	0	0
O04	0	0	0	0	0	0	0	0	0	0	0	0	0	0	0	0	0	0	0	0	0	0	0	0	0	0	0	0	0	0	0	0
O05	0	0	0	0	0	0	0	0	0	0	0	0	0	0	0	0	0	0	0	0	0	0	0	0	0	0	0	0	0	0	0	0
O06	689.75	696.75	699.625	694.625	706.875	695	696.5	688.875	694.75	690.5	695.875	697.5	691.25	694.125	696.625	701.25	691.875	693.75	696.875	696.75	692.625	698.625	695.125	698.875	700.5	700.5	690.25	694.625	695.25	692.75	701.625	700.125
O07	538.125	541.5	536.25	538.125	539.625	538.5	539.375	536.875	539.375	533.625	533.75	530.5	540.375	536.125	536.625	529.25	540.875	534.875	535.75	540	537.5	533.5	540.25	543	535.625	537.875	537.125	538.625	531.25	535.75	536.125	535.375
O08	551.125	551.625	549.625	544.75	544.75	547.5	546.375	548.75	549.875	549.25	549.875	552.25	551.625	546.75	554.75	548.875	551	549.625	545.75	553.375	552.625	548.375	552.875	557.625	556.375	559.625	550.125	553.25	553.25	558.625	551	553.125
O09	557.5	556.5	564.125	557.5	558.25	554.375	555.25	552.125	554.875	553.875	546.5	555.875	557.375	555	555.875	556.875	555.375	557.5	554.625	560.125	556.625	556.25	561.375	556.625	556.625	550.25	550.5	546.125	554.625	553.875	556.875	558.625
O10	0	0	0	0	0	0	0	0	0	0	0	0	0	0	0	0	0	0	0	0	0	0	0	0	0	0	0	0	0	0	0	0
O11	552.375	553.125	553.625	554.125	550.625	548.5	558.625	554.75	564.5	555.25	560.875	556.375	559.25	556.875	554.75	558.25	555.125	553.625	558.125	557.5	564.25	554.375	561	565	555.5	557.75	550.75	558.25	557.75	555	553.5	553.625
O12	0	0	0	0	0	0	0	0	0	0	0	0	0	0	0	0	0	0	0	0	0	0	0	0	0	0	0	0	0	0	0	0
O13	0	0	0	0	0	0	0	0	0	0	0	0	0	0	0	0	0	0	0	0	0	0	0	0	0	0	0	0	0	0	0	0
O14	559.25	554.625	552.25	549.625	555.375	556.875	556.75	560.75	557	554.875	553.625	556.25	551.75	548.625	551.125	560.125	554.625	563.25	552.75	556.25	551.625	560	552.25	552.375	560.75	554.75	560	560.75	557.125	560.25	552.5	555.25
O15	0	0	0	0	0	0	0	0	0	0	0	0	0	0	0	0	0	0	0	0	0	0	0	0	0	0	0	0	0	0	0	0
O16	554.375	555.875	562.5	562	558.875	559.625	557.625	558.5	565	556.375	561.125	563.75	562.25	561.125	553.875	556.75	559.375	562.25	557.25	559.875	566.5	561.625	565.25	557.25	556.125	559.875	553.875	562.375	557.875	557.25	563.125	565.75
O17	0	0	0	0	0	0	0	0	0	0	0	0	0	0	0	0	0	0	0	0	0	0	0	0	0	0	0	0	0	0	0	0
O18	0	0	0	0	0	0	0	0	0	0	0	0	0	0	0	0	0	0	0	0	0	0	0	0	0	0	0	0	0	0	0	0
O19	0	0	0	0	0	0	0	0	0	0	0	0	0	0	0	0	0	0	0	0	0	0	0	0	0	0	0	0	0	0	0	0
O20	559.25	556.125	557.5	559	557.875	556	559.5	554.375	555.5	559.875	553	559.625	556.875	556.875	556.75	552.25	559.125	556.25	555.75	560.75	558.25	559.5	557.25	559.625	553.5	556.125	555.125	556	555.25	555.75	558.75	553.625
O21	578.75	573.875	576.75	580.125	578.25	574.375	568.875	571.625	576	574	577.375	575.25	575.625	579.125	574.625	574.375	570.625	573.625	576.5	575.25	580.375	572	577.875	574.25	578	573.375	576.5	574.5	582.125	573.75	577.5	573.125
O22	792.125	808.875	791.75	796.25	796.25	796.125	802.125	796.625	806.125	793.75	800	798	795.25	794.875	801.875	794.25	791.625	794.5	804.875	797.875	804.75	800.75	801	796.625	798.25	788.625	798.125	800	799.375	797.75	806	802.5
O23	0	0	0	0	0	0	0	0	0	0	0	0	0	0	0	0	0	0	0	0	0	0	0	0	0	0	0	0	0	0	0	0
O24	541.75	548.375	538	541.375	543.125	542.375	548	538.125	546.5	543.75	542.625	542.25	542	541.75	539.25	541.5	545.75	539.25	538.75	539.75	543.125	537.5	540	538.5	550.75	540.125	540.625	544	541.25	541.875	537.5	543.625
P01	544.875	542.625	540.875	539.5	541.75	546.125	542.625	547	540	546.75	544.125	544	535.125	544.875	540.375	543.875	543.125	543.875	540.375	535.75	540.75	539.125	543.875	542.625	545	540.375	543.375	543.5	549	542.5	541.375	540
P02	544.25	538	536.25	539.125	541.25	531.75	537.125	539.875	538.75	534.75	541.875	538.125	544.125	543.875	534.25	539.625	539.125	539.5	545.375	540.25	544.75	539.625	534.375	539.125	541.875	536.75	543.75	539.125	539.125	539.5	542.625	541.625
P03	541	542.5	542.25	542.5	541.5	541.375	539.625	539.75	539	538.375	542.125	547.25	544.875	541.875	544.625	537.625	537.625	541	537.625	534.875	536	544.625	536	542.625	542	542.375	539	539	539.75	541.375	537.75	537.25
P04	544.25	541.625	543.5	535.875	540.375	536.875	544	539	540.75	540.25	541.75	543.875	538.25	543.375	544.875	547	542.125	548.625	539.75	539.625	536.5	541.875	540.5	540.625	550	539.875	544.25	538.75	540.625	543.25	541.375	540.625
P05	0	0	0	0	0	0	0	0	0	0	0	0	0	0	0	0	0	0	0	0	0	0	0	0	0	0	0	0	0	0	0	0
P06	0	0	0	0	0	0	0	0	0	0	0	0	0	0	0	0	0	0	0	0	0	0	0	0	0	0	0	0	0	0	0	0
P07	549.75	553.625	549.875	552.375	558	555.375	552.625	551.875	555.25	552.125	551.875	550.875	550.875	549.375	551.5	552.875	552.25	550	551.75	548.625	551.875	552.5	551.25	555	551.625	554.5	552.75	554.875	552.875	552.625	548.875	553.375
P08	542.375	549.75	545.375	548.75	546.875	546.875	544.375	547.75	545	547.875	546.25	544.5	544.625	552	547.625	543.25	544.125	542.75	543.875	546.25	545.375	543.875	551.625	543.875	546.625	546.375	546.875	552.125	544.75	543.25	543.25	548
P09	550.25	549.875	542.375	549.875	551.75	551.125	552.875	546.625	551.5	550.5	556	558.125	552	552.125	554.75	554.125	551.625	551.5	547.875	545.875	552.375	550.125	553.875	549.25	547.875	553.625	549	556.625	549.125	556.125	552.25	553.75
P10	555.625	550.375	555.875	555.625	555	553.625	554.25	558.625	555.5	555	552.125	557.375	552.375	549.75	554.25	555	554.75	555.125	556.25	558.75	548.5	560.625	552.875	549.125	553.625	552.375	554	552.375	556	557.25	557.25	552.875
P11	550.625	556.25	549.25	549.5	552.75	550.75	549.75	553.875	550.875	553.375	549.625	551.125	546.5	558.25	550.75	552	555.75	549.5	554	554.375	552.125	551.25	560.25	553.875	554.75	551.25	553.75	557.5	551.875	554.75	551.625	554.25
P12	553	554.75	553.5	557	558	555.625	560.625	556.375	555.5	556	560	555.5	556.125	557.25	551.875	559.125	558.25	557	554	554.75	560.75	557.5	556.875	556.625	555	557.875	558	556.5	552.875	552.25	552.125	553.125
P13	0	0	0	0	0	0	0	0	0	0	0	0	0	0	0	0	0	0	0	0	0	0	0	0	0	0	0	0	0	0	0	0
P14	562.875	562.875	565	571.125	566.375	564.75	566.5	569	568.25	568.25	565.125	571.125	565.375	567.625	567.875	571	570.375	570.75	568.375	565.5	563.125	567	563.75	567.5	569.5	569	566.375	562.75	568.875	572.375	565.5	569.375
P15	552.25	554.125	556.125	559.5	555.625	555.875	553	560	560	554.5	553	554	554.75	546.625	555	556.5	564.625	557	553.875	552.75	559.625	559.75	555.125	555.375	550.75	556.625	561.25	562.125	551.875	547	558.875	558
P16	0	0	0	0	0	0	0	0	0	0	0	0	0	0	0	0	0	0	0	0	0	0	0	0	0	0	0	0	0	0	0	0
P17	548	550.5	550.875	544.375	548.25	547.75	546.375	543.875	544.875	551.125	553.875	546.375	549	546.375	555.375	550.375	548	545	549.625	551.125	549.625	551.375	544.875	550.75	542	550	554.375	551.625	547	553	545.25	549.25
P18	0	0	0	0	0	0	0	0	0	0	0	0	0	0	0	0	0	0	0	0	0	0	0	0	0	0	0	0	0	0	0	0
P19	0	0	0	0	0	0	0	0	0	0	0	0	0	0	0	0	0	0	0	0	0	0	0	0	0	0	0	0	0	0	0	0
P20	560.625	563.375	561.25	556.25	558.5	561.875	560.25	564.375	564.125	557.875	561.875	557.875	557.375	561.875	555.75	564.125	560.5	558.625	559.375	560.5	561.75	553	561.75	560.875	565.75	562.375	563	562	561.5	561.375	561.75	561.625
P21	559.125	555.625	551.375	560.5	560	558	551.75	553.875	558.75	557.25	552.5	560.75	554.5	557	562.125	555.5	555.125	558.75	553.875	555.125	556.375	558.625	552.875	556.625	559.125	559.625	559.125	562.625	560.125	562.25	562	557.75
P22	0	0	0	0	0	0	0	0	0	0	0	0	0	0	0	0	0	0	0	0	0	0	0	0	0	0	0	0	0	0	0	0
P23	562.375	566.75	566.125	567	571	568.125	562.625	569.25	566.75	568.5	567.25	567.75	564.125	570.5	568.375	570.25	570.875	561.625	564.875	567	572.75	571	570.125	563.75	563.125	568	565.625	568.5	564.5	562.125	568.25	571.75
P24	707.125	700.125	702.125	709.375	705.5	708.625	703.875	711.75	706.875	700.125	707.875	708.375	709.25	708.625	702	704.125	709.75	707.125	698.5	708.75	703.75	709.25	708.5	703.125	708.375	699.625	707.5	703.5	698	707.75	703.125	710.125
Last Cell

## Sheet: Summary Sheet
DA Normalize				PCV Normalized
Row	Column	Max	FFT Value	Row	Column	Max	FFT Value			Row	Column	DA-Max	Treatment (µM)
A	2	17.0852	5.01792							E	1	21.1929	0
A	3	20.256	2.50896							F	1	12.0305	0
A	5	15.2181	1.07527							G	1	11.4226	0
A	6	11.4988	3.22581							I	1	12.519	0
A	7	17.4219	5.73477							M	1	9.05031	0
A	8	23.4155	5.73477							P	1	16.3734	0
A	10	16.3879	2.86738							A	2	17.0852	0
A	11	16.8658	0.358423							B	2	12.2103	0
A	15	10.7725	3.22581							C	2	9.65346	0
A	17	19.7605	3.94265							D	2	13.933	0
A	18	14.7439	2.86738							F	2	25.094	0
A	20	2.57989	0.358423							G	2	25.3016	0
A	21	13.1878	2.86738							H	2	18.186	0
A	22	11.4722	3.94265							I	2	27.8002	0
B	2	12.2103	1.43369							K	2	9.13949	0
B	3	10.7032	5.01792							M	2	10.2297	0
B	6	19.4883	1.07527							P	2	9.67796	0
B	8	11.4662	4.30108							A	3	20.256	0.05
B	9	16.0259	5.37634							B	3	10.7032	0.05
B	10	13.6021	3.58423							H	3	13.1242	0.05
B	12	13.7648	5.37634							K	3	23.393	0.05
B	13	14.7747	5.01792							M	3	14.4712	0.05
B	17	15.4124	2.50896							N	3	10.3402	0.05
B	21	20.0674	4.6595							P	3	9.38907	0.05
B	22	22.1905	2.15054							C	4	20.6968	0.05
B	23	13.8783	1.79211							E	4	12.3875	0.05
B	24	8.4504	3.22581							F	4	21.8047	0.05
C	2	9.65346	3.22581							G	4	17.8556	0.05
C	4	20.6968	0.716846							I	4	21.4445	0.05
C	6	22.5952	3.58423							J	4	13.5893	0.05
C	7	24.8536	2.50896							K	4	20.0407	0.05
C	8	16.2328	2.86738							N	4	19.4628	0.05
C	9	14.0391	5.73477							P	4	12.5971	0.05
C	10	9.33474	5.01792							A	5	15.2181	0.098
C	12	11.8243	1.07527							F	5	13.3626	0.098
C	14	18.3388	3.58423							G	5	14.2779	0.098
C	15	8.14255	0.716846							I	5	16.5242	0.098
C	17	8.7635	3.22581							J	5	10.0557	0.098
C	18	18.1341	3.58423							K	5	10.0258	0.098
C	23	19.5267	1.43369							M	5	6.23148	0.098
D	2	13.933	4.30108							N	5	22.7701	0.098
D	6	9.83665	2.15054							A	6	11.4988	0.098
D	9	12.0856	3.58423							B	6	19.4883	0.098
D	12	13.5202	0.716846							C	6	22.5952	0.098
D	16	14.7148	2.15054							D	6	9.83665	0.098
D	19	5.46153	3.22581							E	6	15.8523	0.098
D	21	11.6034	3.94265							F	6	23.9656	0.098
D	23	15.7656	5.73477							H	6	11.3078	0.098
E	1	21.1929	0.716846							J	6	15.6205	0.098
E	4	12.3875	1.43369							K	6	6.3511	0.098
E	6	15.8523	3.58423							L	6	15.6517	0.098
E	7	9.53919	2.15054							N	6	20.9179	0.098
E	9	28.4141	5.73477							O	6	11.6183	0.098
E	11	15.2844	1.43369							A	7	17.4219	0.195
E	13	15.6575	5.37634							C	7	24.8536	0.195
E	17	23.021	3.58423							E	7	9.53919	0.195
E	18	5.65288	1.07527							G	7	12.3384	0.195
E	20	19.2987	0.716846							J	7	11.4772	0.195
E	22	10.7719	4.6595							L	7	4.99505	0.195
E	24	12.8764	2.50896							M	7	19.9457	0.195
F	1	12.0305	2.86738							O	7	16.6317	0.195
F	2	25.094	1.07527							P	7	17.3718	0.195
F	4	21.8047	5.73477							A	8	23.4155	0.195
F	5	13.3626	1.07527							B	8	11.4662	0.195
F	6	23.9656	1.79211							C	8	16.2328	0.195
F	8	21.8174	3.22581							F	8	21.8174	0.195
F	9	10.9201	1.07527							H	8	8.75055	0.195
F	12	9.53029	3.58423							K	8	11.1295	0.195
F	13	8.29362	1.07527							L	8	12.4401	0.195
F	14	14.3921	0.358423							M	8	11.66	0.195
F	15	10.5627	2.50896							O	8	12.0776	0.195
F	17	11.0195	5.37634							P	8	10.9931	0.195
F	18	11.8266	2.15054							B	9	16.0259	0.39
F	19	18.2422	5.73477							C	9	14.0391	0.39
F	21	16.3861	3.58423							D	9	12.0856	0.39
F	23	19.7015	5.01792							E	9	28.4141	0.39
F	24	13.0568	5.37634							F	9	10.9201	0.39
G	1	11.4226	0.716846							G	9	16.5034	0.39
G	2	25.3016	3.58423							H	9	11.0378	0.39
G	4	17.8556	2.15054							J	9	15.7037	0.39
G	5	14.2779	0.358423							L	9	15.5222	0.39
G	7	12.3384	2.50896							M	9	17.9828	0.39
G	9	16.5034	4.6595							O	9	8.84537	0.39
G	11	18.7407	1.07527							P	9	11.7344	0.39
G	12	16.6506	4.6595							A	10	16.3879	0.39
G	16	10.6192	3.58423							B	10	13.6021	0.39
G	17	9.06618	2.50896							C	10	9.33474	0.39
G	18	22.0116	3.58423							I	10	25.0861	0.39
G	21	10.2613	3.58423							K	10	13.2673	0.39
G	22	29.1908	4.6595							M	10	21.4694	0.39
H	2	18.186	1.79211							N	10	17.0318	0.39
H	3	13.1242	4.6595							P	10	17.8779	0.39
H	6	11.3078	5.01792							A	11	16.8658	0.78
H	8	8.75055	1.07527							E	11	15.2844	0.78
H	9	11.0378	0.716846							G	11	18.7407	0.78
H	13	15.2659	2.15054							I	11	13.6584	0.78
H	18	13.0115	2.15054							L	11	15.8799	0.78
H	20	19.0374	3.58423							M	11	21.4133	0.78
H	22	11.2598	2.86738							O	11	12.2364	0.78
H	24	17.2731	2.50896							P	11	10.8464	0.78
I	1	12.519	2.86738							B	12	13.7648	0.78
I	2	27.8002	5.01792							C	12	11.8243	0.78
I	4	21.4445	3.58423							D	12	13.5202	0.78
I	5	16.5242	2.86738							F	12	9.53029	0.78
I	10	25.0861	4.30108							G	12	16.6506	0.78
I	11	13.6584	5.01792							I	12	11.1451	0.78
I	12	11.1451	1.43369							N	12	18.8258	0.78
I	16	19.2196	3.22581							P	12	9.44261	0.78
I	18	11.7191	2.50896							B	13	14.7747	1.56
I	19	10.3891	0.358423							E	13	15.6575	1.56
I	20	22.2363	3.58423							F	13	8.29362	1.56
I	23	25.1672	1.07527							H	13	15.2659	1.56
J	4	13.5893	0.716846							K	13	25.2109	1.56
J	5	10.0557	3.58423							N	13	21.7442	1.56
J	6	15.6205	2.86738							C	14	18.3388	1.56
J	7	11.4772	1.43369							F	14	14.3921	1.56
J	9	15.7037	1.79211							J	14	15.7969	1.56
J	14	15.7969	2.15054							M	14	16.307	1.56
J	15	22.1875	5.73477							N	14	17.234	1.56
J	16	23.3871	5.73477							O	14	16.0609	1.56
J	17	11.2392	4.30108							P	14	7.74565	1.56
J	19	17.7593	5.01792							A	15	10.7725	3.125
J	20	14.7891	5.73477							C	15	8.14255	3.125
J	21	13.1382	5.37634							F	15	10.5627	3.125
J	23	6.47334	5.37634							J	15	22.1875	3.125
K	2	9.13949	2.86738							K	15	6.78886	3.125
K	3	23.393	1.07527							L	15	13.7425	3.125
K	4	20.0407	1.79211							N	15	20.6378	3.125
K	5	10.0258	5.01792							P	15	14.7557	3.125
K	6	6.3511	2.86738							D	16	14.7148	3.125
K	8	11.1295	5.01792							G	16	10.6192	3.125
K	10	13.2673	2.86738							I	16	19.2196	3.125
K	13	25.2109	5.73477							J	16	23.3871	3.125
K	15	6.78886	4.6595							K	16	17.4217	3.125
K	16	17.4217	1.43369							L	16	15.5391	3.125
K	23	12.7288	1.07527							M	16	11.3284	3.125
L	6	15.6517	2.15054							N	16	21.6765	3.125
L	7	4.99505	4.30108							O	16	16.2792	3.125
L	8	12.4401	5.73477							A	17	19.7605	6.25
L	9	15.5222	3.22581							B	17	15.4124	6.25
L	11	15.8799	3.94265							C	17	8.7635	6.25
L	15	13.7425	1.43369							E	17	23.021	6.25
L	16	15.5391	5.73477							F	17	11.0195	6.25
L	17	14.2949	5.01792							G	17	9.06618	6.25
L	22	10.3492	0.716846							J	17	11.2392	6.25
L	23	11.6393	3.22581							L	17	14.2949	6.25
L	24	13.5135	3.58423							P	17	17.4284	6.25
M	1	9.05031	1.43369							A	18	14.7439	6.25
M	2	10.2297	5.01792							C	18	18.1341	6.25
M	3	14.4712	3.22581							E	18	5.65288	6.25
M	5	6.23148	5.01792							F	18	11.8266	6.25
M	7	19.9457	5.37634							G	18	22.0116	6.25
M	8	11.66	2.86738							H	18	13.0115	6.25
M	9	17.9828	1.43369							I	18	11.7191	6.25
M	10	21.4694	4.30108							N	18	13.5294	6.25
M	11	21.4133	1.07527							D	19	5.46153	12.5
M	14	16.307	1.79211							F	19	18.2422	12.5
M	16	11.3284	0.716846							I	19	10.3891	12.5
M	19	22.9699	5.01792							J	19	17.7593	12.5
M	23	16.7476	0.716846							M	19	22.9699	12.5
N	3	10.3402	1.07527							N	19	20.2869	12.5
N	4	19.4628	2.86738							A	20	2.57989	12.5
N	5	22.7701	1.79211							E	20	19.2987	12.5
N	6	20.9179	0.358423							H	20	19.0374	12.5
N	10	17.0318	3.22581							I	20	22.2363	12.5
N	12	18.8258	3.22581							J	20	14.7891	12.5
N	13	21.7442	1.43369							N	20	15.539	12.5
N	14	17.234	0.358423							O	20	18.8908	12.5
N	15	20.6378	4.6595							P	20	17.7748	12.5
N	16	21.6765	1.79211							A	21	13.1878	25
N	18	13.5294	3.58423							B	21	20.0674	25
N	19	20.2869	4.6595							D	21	11.6034	25
N	20	15.539	1.07527							F	21	16.3861	25
N	21	7.5006	5.73477							G	21	10.2613	25
N	22	11.8474	4.6595							J	21	13.1382	25
O	6	11.6183	4.6595							N	21	7.5006	25
O	7	16.6317	1.07527							O	21	25.7506	25
O	8	12.0776	2.15054							P	21	19.7661	25
O	9	8.84537	1.43369							A	22	11.4722	25
O	11	12.2364	1.79211							B	22	22.1905	25
O	14	16.0609	5.01792							E	22	10.7719	25
O	16	16.2792	2.15054							G	22	29.1908	25
O	20	18.8908	1.07527							H	22	11.2598	25
O	21	25.7506	3.94265							L	22	10.3492	25
O	22	20.4553	4.30108							N	22	11.8474	25
O	24	10.3276	3.58423							O	22	20.4553	25
P	1	16.3734	5.73477							B	23	13.8783	50
P	2	9.67796	1.43369							C	23	19.5267	50
P	3	9.38907	5.73477							D	23	15.7656	50
P	4	12.5971	1.79211							F	23	19.7015	50
P	7	17.3718	4.30108							I	23	25.1672	50
P	8	10.9931	3.22581							J	23	6.47334	50
P	9	11.7344	5.73477							K	23	12.7288	50
P	10	17.8779	3.58423							L	23	11.6393	50
P	11	10.8464	1.07527							M	23	16.7476	50
P	12	9.44261	5.01792							P	23	2.38004	50
P	14	7.74565	1.43369							B	24	8.4504	50
P	15	14.7557	3.22581							E	24	12.8764	50
P	17	17.4284	4.6595							F	24	13.0568	50
P	20	17.7748	4.6595							H	24	17.2731	50
P	21	19.7661	1.79211							L	24	13.5135	50
P	23	2.38004	2.15054							O	24	10.3276	50
P	24	26.5196	3.22581							P	24	26.5196	50

## Sheet: David's Results
A02
Time	Data	FFT Freq	FFT Mag	FFT Complex			Max
0	115.725	0	243.167	3890.675018			17.0852
0.09	128.875	0.358423	4.4213	15.7395744605863+68.9675139779329i
0.18	135.475	0.716846	6.51448	102.077589176103-21.0808663405126i
0.27	98.05	1.07527	8.53017	-121.637664511879-61.9014906311716i
0.36	164.825	1.43369	3.8842	-54.0049362617861-30.752885221925i
0.45	109.95	1.79211	4.51692	-70.3308029339589+16.632035242607i
0.54	152.275	2.15054	10.5716	159.388595161925+56.616450206067i
0.63	81.6	2.50896	8.61659	14.6792763587462-137.081785688866i
0.72	87.075	2.86738	2.58025	1.67495799999997+41.2499399999999i
0.81	113.1	3.22581	4.40031	-35.8935052649513+60.5682865294497i
0.9	103.45	3.58423	8.74654	-121.072443105744-70.1853077560467i
0.99	157.6	3.94265	3.61967	-26.8619150497548-51.3083863515444i
1.08	78.675	4.30108	7.87912	31.554984261786-122.052873221925i
1.17	108.225	4.6595	9.63977	-154.182921019906-4.05915187562388i
1.26	133.775	5.01792	17.0852	94.206234767716+256.617495697373i
1.35	131	5.37634	4.33341	35.0880539611173+59.8004905459471i
1.44	158.65	5.73477	4.47969	71.6750179999999
1.53	115.225	6.09319	4.33341	35.088053961117-59.8004905459474i
1.62	127.85	6.45161	17.0852	94.2062347677154-256.617495697373i
1.71	107	6.81004	9.63977	-154.182921019906+4.05915187562416i
1.8	136.4	7.16846	7.87912	31.5549842617863+122.052873221925i
1.89	121.8	7.52688	3.61967	-26.8619150497548+51.3083863515442i
1.98	105.95	7.8853	8.74654	-121.072443105744+70.1853077560472i
2.07	117.15	8.24373	4.40031	-35.8935052649514-60.5682865294497i
2.16	128.65	8.60215	2.58025	1.67495799999992-41.2499399999999i
2.25	121.75	8.96057	8.61659	14.6792763587466+137.081785688865i
2.34	105.275	9.319	10.5716	159.388595161925-56.6164502060673i
2.43	167.175	9.67742	4.51692	-70.3308029339589-16.6320352426069i
2.52	121.425	10.0358	3.8842	-54.004936261786+30.7528852219252i
2.61	115.2	10.3943	8.53017	-121.637664511879+61.9014906311718i
2.7	125.7	10.7527	6.51448	102.077589176103+21.0808663405125i
2.79	115.8	11.1111	4.4213	15.7395744605861-68.967513977933i
A03
Time	Data	FFT Freq	FFT Mag	FFT Complex			Max
0	221.125	0	438.789	7020.625			20.256
0.09	210.125	0.358423	5.12134	-18.2336453800631+79.8869840914145i
0.18	277.375	0.716846	5.60484	-41.2735698748913+79.6148480019581i
0.27	176.75	1.07527	3.6918	-47.4505964083801-35.1789363258225i
0.36	206.75	1.43369	5.12637	7.64826400403315-81.6645516605844i
0.45	185.375	1.79211	6.57402	-5.75781788890477-105.02655089871i
0.54	250.5	2.15054	10.2784	-85.6058316628666-140.4177557779i
0.63	211	2.50896	20.256	160.458117541813-281.587852051412i
0.72	187.75	2.86738	13.6929	-105.75+191.875i
0.81	246	3.22581	14.7245	-197.939366404057+127.763573997446i
0.9	208.25	3.58423	12.3113	-182.394844533557-74.389951008952i
0.99	240.25	3.94265	12.412	76.5780405421618-183.233952939708i
1.08	193.125	4.30108	12.648	184.601735995967-82.9145516605846i
1.17	209	4.6595	17.3591	-79.0716823921804+266.252225919442i
1.26	252.875	5.01792	9.32903	96.7742460713143+113.642652770906i
1.35	224.375	5.37634	12.4643	199.416950389611-2.12302557346635i
1.44	210.125	5.73477	8.21094	131.375
1.53	199.625	6.09319	12.4643	199.416950389611+2.12302557346578i
1.62	220.125	6.45161	9.32903	96.7742460713141-113.642652770906i
1.71	257.625	6.81004	17.3591	-79.0716823921809-266.252225919442i
1.8	199	7.16846	12.648	184.601735995967+82.9145516605844i
1.89	207.5	7.52688	12.412	76.5780405421623+183.233952939707i
1.98	190.125	7.8853	12.3113	-182.394844533556+74.3899510089522i
2.07	240.25	8.24373	14.7245	-197.939366404057-127.763573997445i
2.16	296.625	8.60215	13.6929	-105.75-191.875i
2.25	155.25	8.96057	20.256	160.458117541813+281.587852051411i
2.34	214.375	9.319	10.2784	-85.6058316628663+140.4177557779i
2.43	294.875	9.67742	6.57402	-5.7578178889042+105.02655089871i
2.52	220.625	10.0358	5.12637	7.64826400403339+81.6645516605846i
2.61	213.5	10.3943	3.6918	-47.4505964083801+35.1789363258229i
2.7	227.25	10.7527	5.60484	-41.2735698748915-79.6148480019579i
2.79	173.125	11.1111	5.12134	-18.2336453800633-79.8869840914142i
A05
Time	Data	FFT Freq	FFT Mag	FFT Complex			Max
0	45.95	0	68.2469	1091.950102			15.2181
0.09	65.8	0.358423	6.28171	62.5188187502206+78.6964725814583i
0.18	35.825	0.716846	8.03458	-128.53866869074-1.93340082430106i
0.27	1.09998	1.07527	15.2181	230.563887998986-78.2769634955134i
0.36	39.85	1.43369	5.81442	-27.1904853809222+88.968507974952i
0.45	41.45	1.79211	2.5139	-36.1176497103053+17.7020619431824i
0.54	9.79999	2.15054	13.7062	55.2169364279613-212.233907210733i
0.63	28.55	2.50896	3.57098	32.1510751828357+47.2313702892386i
0.72	60	2.86738	7.92217	104.799988-71.3001380000002i
0.81	6.90002	3.22581	5.79334	-42.0432959695059-82.610070287652i
0.9	25.725	3.58423	13.8968	-122.1302456355-185.803531365098i
0.99	66.65	3.94265	4.71516	-58.2097293505103+47.9918327732753i
1.08	39.375	4.30108	4.10049	65.4405453809224-4.68145602504802i
1.17	58.075	4.6595	3.15967	46.1482673726795-20.6427696429051i
1.26	3.375	5.01792	7.65842	-109.847950101722+54.2970230213338i
1.35	2.09998	5.37634	7.73222	92.9886257255994-81.6005929729174i
1.44	4.95001	5.73477	2.93438	46.9500420000001
1.53	42.575	6.09319	7.73222	92.9886257255996+81.6005929729171i
1.62	2.70001	6.45161	7.65842	-109.847950101722-54.297023021334i
1.71	9.57501	6.81004	3.15967	46.1482673726797+20.6427696429051i
1.8	43.375	7.16846	4.10049	65.4405453809224+4.68145602504796i
1.89	44.7	7.52688	4.71516	-58.2097293505105-47.991832773275i
1.98	82.45	7.8853	13.8968	-122.130245635499+185.803531365098i
2.07	64.25	8.24373	5.79334	-42.0432959695056+82.6100702876522i
2.16	67.225	8.60215	7.92217	104.799988+71.3001380000002i
2.25	1.90002	8.96057	3.57098	32.1510751828354-47.2313702892386i
2.34	28.5	9.319	13.7062	55.2169364279619+212.233907210733i
2.43	36.95	9.67742	2.5139	-36.1176497103056-17.7020619431822i
2.52	36.4	10.0358	5.81442	-27.1904853809224-88.9685079749519i
2.61	35.5	10.3943	15.2181	230.563887998987+78.2769634955128i
2.7	43.95	10.7527	8.03458	-128.53866869074+1.93340082430147i
2.79	16.425	11.1111	6.28171	62.5188187502203-78.6964725814583i
A06
Time	Data	FFT Freq	FFT Mag	FFT Complex			Max
0	108.857	0	253.635	4058.16077			11.4988
0.09	116.375	0.358423	5.94479	-84.5839094172831-43.5055658717483i
0.18	136.661	0.716846	8.14193	-129.764685833138-11.4726586248158i
0.27	136.821	1.07527	3.51199	-51.6609978143236+22.1058922676697i
0.36	95.0536	1.43369	6.57868	77.5532343588498-71.1684211225532i
0.45	129.571	1.79211	4.87808	13.4310797722027-76.8849253902683i
0.54	109.643	2.15054	10.2663	-146.191910065228-74.8984665972189i
0.63	170.089	2.50896	2.22174	-33.989267634893-10.410417758806i
0.72	151.732	2.86738	4.74343	-42.05356-63.1785000000002i
0.81	130.518	3.22581	11.4988	165.122043011264+81.1390508313554i
0.9	142.161	3.58423	4.66645	-74.6621363707902+0.386593452918738i
0.99	121.036	3.94265	3.68426	52.888797590707+26.0318663956898i
1.08	113.589	4.30108	10.8464	17.1966416411503+172.688694877447i
1.17	136.268	4.6595	4.38119	67.3686330810232+19.3736303467402i
1.26	131.161	5.01792	6.57503	-87.4529197308441-58.4733625746781i
1.35	135.679	5.37634	7.52933	-1.29073058869761-120.462326988474i
1.44	92.9464	5.73477	3.6596	-58.5536500000003
1.53	148.821	6.09319	7.52933	-1.29073058869721+120.462326988474i
1.62	151.875	6.45161	6.57503	-87.4529197308439+58.473362574678i
1.71	109.018	6.81004	4.38119	67.3686330810231-19.3736303467404i
1.8	122.536	7.16846	10.8464	17.19664164115-172.688694877447i
1.89	137.536	7.52688	3.68426	52.888797590707-26.0318663956899i
1.98	117.286	7.8853	4.66645	-74.6621363707901-0.386593452918873i
2.07	113.875	8.24373	11.4988	165.122043011264-81.139050831356i
2.16	159.589	8.60215	4.74343	-42.0535599999999+63.1785000000002i
2.25	127.393	8.96057	2.22174	-33.9892676348928+10.4104177588062i
2.34	140.732	9.319	10.2663	-146.191910065227+74.898466597219i
2.43	103.304	9.67742	4.87808	13.4310797722032+76.8849253902683i
2.52	134.571	10.0358	6.57868	77.5532343588498+71.1684211225531i
2.61	134.286	10.3943	3.51199	-51.6609978143236-22.1058922676695i
2.7	91.4107	10.7527	8.14193	-129.764685833138+11.4726586248159i
2.79	107.768	11.1111	5.94479	-84.5839094172828+43.5055658717486i
A07
Time	Data	FFT Freq	FFT Mag	FFT Complex			Max
0	119.875	0	199.844	3197.5			17.4219
0.09	88.125	0.358423	3.54064	18.8973325328528+53.4053505665393i
0.18	126.5	0.716846	4.64609	49.0897520725517-55.8234616505752i
0.27	101.125	1.07527	4.10164	-54.6085815197921-36.3964512106498i
0.36	111.875	1.43369	8.06512	119.185105435624-49.4642811820154i
0.45	75.375	1.79211	7.27105	-29.1472679469186-112.626308244267i
0.54	98.375	2.15054	9.57797	33.8209277918703+149.468866148478i
0.63	98.875	2.50896	5.28803	-83.2747607345196-14.9636450681455i
0.72	99.5	2.86738	1.74431	1.37500000000002+27.875i
0.81	99.625	3.22581	4.97395	-13.9215345745842+78.3561195797694i
0.9	101	3.58423	6.53038	32.6365488134201-99.2581630785128i
0.99	90.75	3.94265	2.27113	9.34265223994155+35.11657027661i
1.08	54.125	4.30108	1.07871	-9.68510543562412+14.2857188179847i
1.17	92.625	4.6595	5.50082	32.7330023801635-81.6998206081107i
1.26	107.5	5.01792	14.1251	100.452771322158+202.449509122434i
1.35	109.125	5.37634	5.71289	-27.0208423771437-87.3211327038831i
1.44	138.25	5.73477	17.4219	278.75
1.53	86.625	6.09319	5.71289	-27.0208423771434+87.3211327038831i
1.62	106.75	6.45161	14.1251	100.452771322158-202.449509122434i
1.71	59.375	6.81004	5.50082	32.7330023801637+81.6998206081106i
1.8	155.25	7.16846	1.07871	-9.68510543562419-14.2857188179846i
1.89	77.125	7.52688	2.27113	9.34265223994157-35.11657027661i
1.98	104.25	7.8853	6.53038	32.6365488134203+99.2581630785129i
2.07	88.375	8.24373	4.97395	-13.9215345745844-78.3561195797694i
2.16	104.625	8.60215	1.74431	1.37499999999998-27.875i
2.25	112.5	8.96057	5.28803	-83.2747607345196+14.9636450681456i
2.34	115.875	9.319	9.57797	33.82092779187-149.468866148478i
2.43	104	9.67742	7.27105	-29.1472679469183+112.626308244267i
2.52	86.25	10.0358	8.06512	119.185105435624+49.4642811820153i
2.61	83.75	10.3943	4.10164	-54.6085815197919+36.39645121065i
2.7	108.125	10.7527	4.64609	49.0897520725517+55.8234616505752i
2.79	92	11.1111	3.54064	18.8973325328527-53.4053505665394i
A08
Time	Data	FFT Freq	FFT Mag	FFT Complex			Max
0	139.818	0	255.232	4083.71588			23.4155
0.09	105.648	0.358423	13.5138	7.70281323469859-216.083655270945i
0.18	122.205	0.716846	5.26434	-70.2765157319131-46.4305729200326i
0.27	114.614	1.07527	9.30795	-81.1302029922922+124.888845023129i
0.36	133.159	1.43369	5.13435	-8.66612031321326+81.6912167236125i
0.45	175.716	1.79211	2.61975	-1.32129022700949+41.8952168561715i
0.54	160.591	2.15054	6.67017	62.8657938816293-86.241681041267i
0.63	114.739	2.50896	6.71943	58.5363280692174+90.1781431874446i
0.72	208.841	2.86738	3.67835	58.3181750000001+7.92047100000002i
0.81	110.614	3.22581	13.7054	-119.973822699268-183.556093111379i
0.9	135.295	3.58423	2.78013	-7.1627988490661+43.9016320074502i
0.99	113.591	3.94265	12.6413	25.5923986299106+200.634857629401i
1.08	172.852	4.30108	5.84617	42.7115923132133-83.2179012763876i
1.17	95.1591	4.6595	7.39672	106.392637555177-51.8337738390302i
1.26	133.739	5.01792	10.4389	-59.1537753006504-156.196315871315i
1.35	107.182	5.37634	7.56736	-6.52615757043359+120.901736794844i
1.44	141.159	5.73477	23.4155	374.647642
1.53	137.42	6.09319	7.56736	-6.52615757043377-120.901736794844i
1.62	113.977	6.45161	10.4389	-59.1537753006501+156.196315871315i
1.71	135.625	6.81004	7.39672	106.392637555177+51.8337738390299i
1.8	118.534	7.16846	5.84617	42.7115923132134+83.2179012763875i
1.89	89.5114	7.52688	12.6413	25.5923986299103-200.634857629401i
1.98	149.545	7.8853	2.78013	-7.16279884906619-43.9016320074503i
2.07	125.909	8.24373	13.7054	-119.973822699268+183.556093111379i
2.16	90.5682	8.60215	3.67835	58.3181750000001-7.92047100000002i
2.25	99.1591	8.96057	6.71943	58.5363280692174-90.1781431874447i
2.34	130.011	9.319	6.67017	62.8657938816294+86.2416810412668i
2.43	111.136	9.67742	2.61975	-1.32129022700974-41.8952168561715i
2.52	138.818	10.0358	5.13435	-8.66612031321336-81.6912167236125i
2.61	110.08	10.3943	9.30795	-81.1302029922924-124.888845023129i
2.7	140.068	10.7527	5.26434	-70.2765157319129+46.4305729200328i
2.79	108.432	11.1111	13.5138	7.70281323469898+216.083655270944i
A10
Time	Data	FFT Freq	FFT Mag	FFT Complex			Max
0	198.221	0	342.861	5485.769195			16.3879
0.09	133.192	0.358423	5.10864	-76.5598919474836-28.6308922925268i
0.18	154	0.716846	1.96639	-12.3726788377495-28.9272425269721i
0.27	173.106	1.07527	6.351	39.7547166594083-93.5166566244204i
0.36	191.596	1.43369	3.06131	43.0869734245298+23.2946672430437i
0.45	179.798	1.79211	10.4968	5.36527040077156+167.862689066536i
0.54	167.173	2.15054	15.0075	212.504063939306+111.80255737468i
0.63	180.135	2.50896	2.36863	7.07061112159537+37.2326299998877i
0.72	142.769	2.86738	16.3879	70.403901+252.576966i
0.81	152.442	3.22581	5.48784	-33.2281066770071+81.2754253337823i
0.9	194.231	3.58423	4.877	-28.9739388468559-72.4533774886921i
0.99	202.971	3.94265	7.4135	90.8153284406255-76.3041738163324i
1.08	172.375	4.30108	11.8956	-69.1254874245294+177.333243243044i
1.17	177.096	4.6595	10.6118	117.949072247682-122.133203800457i
1.26	128.558	5.01792	7.63025	38.3811297453001+115.893850609655i
1.35	226.99	5.37634	6.93846	108.679191754407+22.6546027481988i
1.44	165.74	5.73477	10.637	-170.192353
1.53	177.904	6.09319	6.93846	108.679191754407-22.6546027481992i
1.62	171.269	6.45161	7.63025	38.3811297452998-115.893850609655i
1.71	145.837	6.81004	10.6118	117.949072247683+122.133203800457i
1.8	193.817	7.16846	11.8956	-69.1254874245298-177.333243243044i
1.89	172.096	7.52688	7.4135	90.8153284406258+76.3041738163322i
1.98	147.433	7.8853	4.877	-28.9739388468559+72.4533774886924i
2.07	218.192	8.24373	5.48784	-33.2281066770072-81.2754253337819i
2.16	168.808	8.60215	16.3879	70.4039009999998-252.576966i
2.25	164.683	8.96057	2.36863	7.07061112159533-37.2326299998876i
2.34	165.856	9.319	15.0075	212.504063939305-111.802557374681i
2.43	192.923	9.67742	10.4968	5.36527040077121-167.862689066536i
2.52	130.769	10.0358	3.06131	43.0869734245297-23.2946672430439i
2.61	130.49	10.3943	6.351	39.7547166594086+93.5166566244203i
2.7	165.173	10.7527	1.96639	-12.3726788377495+28.9272425269722i
2.79	200.125	11.1111	5.10864	-76.5598919474835+28.6308922925271i
A11
Time	Data	FFT Freq	FFT Mag	FFT Complex			Max
0	122.75	0	138.977	2223.625			16.8658
0.09	62.875	0.358423	16.8658	239.161152294667+124.988886873347i
0.18	128	0.716846	7.19299	114.815439851263-7.91295322854454i
0.27	93.5	1.07527	5.97803	-42.8038926581395-85.5362632303252i
0.36	29.5	1.43369	8.98488	141.972195231052-22.5890962699634i
0.45	60.875	1.79211	1.58899	25.0405907418946+4.39736167773459i
0.54	87.75	2.15054	8.71029	-41.96982024948-132.894898092877i
0.63	64.625	2.50896	12.914	-147.317930923217-144.882320143428i
0.72	72	2.86738	3.53754	3.37500000000003+56.5i
0.81	14	3.22581	11.4689	172.024297368988+63.8809050946183i
0.9	48	3.58423	11.4624	-19.6112853783672+182.346633121931i
0.99	66.875	3.94265	7.56799	44.1571391483477+112.74941791952i
1.08	57.375	4.30108	15.5102	242.027804768948-54.8390962699636i
1.17	26.25	4.6595	14.4336	134.722126105255+187.568841338665i
1.26	71.125	5.01792	5.61212	-65.7343342234153-61.1714220137364i
1.35	76.375	5.37634	13.481	103.016517922205+189.505160438599i
1.44	56.75	5.73477	6.33594	-101.375
1.53	90.75	6.09319	13.481	103.016517922204-189.505160438598i
1.62	33.125	6.45161	5.61212	-65.7343342234153+61.1714220137366i
1.71	96.125	6.81004	14.4336	134.722126105254-187.568841338665i
1.8	9.5	7.16846	15.5102	242.027804768948+54.8390962699634i
1.89	78.5	7.52688	7.56799	44.1571391483475-112.74941791952i
1.98	61.875	7.8853	11.4624	-19.6112853783677-182.346633121931i
2.07	49.875	8.24373	11.4689	172.024297368988-63.8809050946187i
2.16	110.625	8.60215	3.53754	3.37499999999997-56.5i
2.25	104.875	8.96057	12.914	-147.317930923217+144.882320143428i
2.34	47.25	9.319	8.71029	-41.9698202494799+132.894898092877i
2.43	79.625	9.67742	1.58899	25.0405907418947-4.39736167773448i
2.52	73.75	10.0358	8.98488	141.972195231052+22.5890962699636i
2.61	114.875	10.3943	5.97803	-42.8038926581396+85.5362632303255i
2.7	51.75	10.7527	7.19299	114.815439851263+7.91295322854423i
2.79	82.5	11.1111	16.8658	239.161152294667-124.988886873347i
A15
Time	Data	FFT Freq	FFT Mag	FFT Complex			Max
0	3.95834	0	38.6563	618.500093			10.7725
0.09	5.36111	0.358423	3.38127	17.4463841699477+51.2101054890242i
0.18	41.2639	0.716846	4.50268	5.17609399729721+71.8566960238673i
0.27	7.22223	1.07527	2.99761	47.9586552156796+0.543385298455672i
0.36	6.88889	1.43369	3.96706	-5.30873141512516+63.2505139732484i
0.45	13.9861	1.79211	5.88191	-67.9943136970506+65.0658781140184i
0.54	12.5972	2.15054	5.31688	-51.138190561719-67.9838181269114i
0.63	20.5695	2.50896	4.38346	-62.0442285153742+32.7028683625925i
0.72	9.58334	2.86738	6.252	-80.8610529999999+58.888916i
0.81	15.3333	3.22581	10.7725	-171.434750044288-17.8312981603618i
0.9	18.0833	3.58423	4.75945	-14.5151614784704-74.7550598544512i
0.99	19.2361	3.94265	1.63974	15.6554392204559+21.052922806967i
1.08	38.6389	4.30108	2.11859	-28.9968085848746+17.5561159732485i
1.17	15.4028	4.6595	2.03612	30.700352929973+10.8997695888234i
1.26	21.7778	5.01792	7.95231	127.199550042892+3.08533029632745i
1.35	2.59723	5.37634	4.14745	-29.176451279343+59.6009505634888i
1.44	31.3195	5.73477	2.67708	42.8333410000001
1.53	15.2639	6.09319	4.14745	-29.1764512793433-59.6009505634887i
1.62	15.2917	6.45161	7.95231	127.199550042892-3.08533029632783i
1.71	9.79166	6.81004	2.03612	30.7003529299731-10.8997695888235i
1.8	20.875	7.16846	2.11859	-28.9968085848746-17.5561159732485i
1.89	5.80554	7.52688	1.63974	15.6554392204559-21.0529228069671i
1.98	20.375	7.8853	4.75945	-14.5151614784701+74.7550598544512i
2.07	60.75	8.24373	10.7725	-171.434750044288+17.8312981603623i
2.16	9.01389	8.60215	6.252	-80.8610529999999-58.888916i
2.25	11.1805	8.96057	4.38346	-62.0442285153744-32.7028683625924i
2.34	16.8195	9.319	5.31688	-51.1381905617188+67.9838181269117i
2.43	31.9583	9.67742	5.88191	-67.994313697051-65.0658781140183i
2.52	4.625	10.0358	3.96706	-5.30873141512529-63.2505139732485i
2.61	32.1389	10.3943	2.99761	47.9586552156796-0.54338529845596i
2.7	59.5555	10.7527	4.50268	5.17609399729702-71.8566960238672i
2.79	21.2361	11.1111	3.38127	17.4463841699474-51.2101054890244i
A17
Time	Data	FFT Freq	FFT Mag	FFT Complex			Max
0	35	0	205.336	3285.375			19.7605
0.09	114.125	0.358423	15.5096	-244.643087944775-41.594854332692i
0.18	97.5	0.716846	14.4515	-68.5827866592595-220.818607379496i
0.27	72.5	1.07527	12.7165	-203.441030963815-3.0563159638378i
0.36	160.875	1.43369	6.84221	100.026911934581-44.4911165235168i
0.45	132.5	1.79211	14.3539	-229.54055003522+7.49342258333675i
0.54	73	2.15054	10.5733	-66.3671477166255+155.611484045261i
0.63	101.25	2.50896	3.62417	-6.65619844964582-57.6035047429812i
0.72	137.875	2.86738	14.0776	-14.8750000000001-224.75i
0.81	103.625	3.22581	7.26362	17.9517399095127-114.823010877758i
0.9	130	3.58423	14.0864	-73.068773960286-213.208474294293i
0.99	93.5	3.94265	19.7605	-311.057496313429+56.6194791113012i
1.08	28.5	4.30108	3.62446	34.9730880654189+46.2588834764832i
1.17	110.25	4.6595	13.3894	-203.446816806412-67.1140256199472i
1.26	119.25	5.01792	7.49845	-8.98129166382959-119.63856571905i
1.35	102.75	5.37634	8.37713	118.833440603784-61.9981266515427i
1.44	167.75	5.73477	9.52344	152.375
1.53	131.75	6.09319	8.37713	118.833440603784+61.9981266515418i
1.62	112.375	6.45161	7.49845	-8.9812916638291+119.63856571905i
1.71	122.25	6.81004	13.3894	-203.446816806412+67.1140256199473i
1.8	94	7.16846	3.62446	34.9730880654188-46.2588834764832i
1.89	126	7.52688	19.7605	-311.057496313429-56.6194791113008i
1.98	103.25	7.8853	14.0864	-73.0687739602855+213.208474294293i
2.07	101.875	8.24373	7.26362	17.951739909513+114.823010877757i
2.16	119.125	8.60215	14.0776	-14.8749999999999+224.75i
2.25	109.5	8.96057	3.62417	-6.65619844964535+57.603504742981i
2.34	116.25	9.319	10.5733	-66.3671477166258-155.611484045261i
2.43	35.375	9.67742	14.3539	-229.54055003522-7.49342258333646i
2.52	108.875	10.0358	6.84221	100.026911934581+44.4911165235168i
2.61	67.875	10.3943	12.7165	-203.441030963815+3.05631596383798i
2.7	115.25	10.7527	14.4515	-68.582786659259+220.818607379496i
2.79	41.375	11.1111	15.5096	-244.643087944775+41.5948543326926i
A18
Time	Data	FFT Freq	FFT Mag	FFT Complex			Max
0	53.5833	0	117.818	1885.083311			14.7439
0.09	53.1945	0.358423	4.5318	23.539671122429-68.5814409036504i
0.18	34.0972	0.716846	11.0532	-176.85040015922+0.173999658000586i
0.27	95.5972	1.07527	13.645	-175.492873336522-129.868810181531i
0.36	90.0139	1.43369	8.87028	-87.4861128365753-111.752923802438i
0.45	71.1389	1.79211	9.66472	46.9400368201448-147.338979535638i
0.54	51.875	2.15054	1.17275	15.8709234564419+10.0100305866829i
0.63	59.4028	2.50896	13.3301	170.439888019964+128.214938434142i
0.72	100.389	2.86738	14.7439	191.236085+138.125i
0.81	59.5278	3.22581	1.44448	-21.9011447930852+7.38158761603042i
0.9	48.7639	3.58423	5.52521	-87.9637106618055+8.80637360294303i
0.99	47.7778	3.94265	10.2833	29.1905892121499-161.923204956794i
1.08	70.4861	4.30108	9.86162	156.013944836575+23.5804501975616i
1.17	73.6528	4.6595	0.489739	3.70993662746669-6.90191600806036i
1.26	48.4722	5.01792	6.83391	-108.945728635416-9.30749332573923i
1.35	69.9167	5.37634	2.60811	-35.0925996725474+22.5806558728638i
1.44	48.4167	5.73477	3.55208	-56.8333129999999
1.53	32.5695	6.09319	2.60811	-35.0925996725475-22.5806558728637i
1.62	53.3472	6.45161	6.83391	-108.945728635416+9.30749332573927i
1.71	59.0695	6.81004	0.489739	3.70993662746673+6.90191600806017i
1.8	38.5555	7.16846	9.86162	156.013944836575-23.5804501975619i
1.89	63.8889	7.52688	10.2833	29.1905892121505+161.923204956793i
1.98	39.5139	7.8853	5.52521	-87.9637106618055-8.80637360294301i
2.07	51.0555	8.24373	1.44448	-21.9011447930854-7.38158761603026i
2.16	91.0833	8.60215	14.7439	191.236085-138.125i
2.25	35.4583	8.96057	13.3301	170.439888019964-128.214938434143i
2.34	78.3472	9.319	1.17275	15.8709234564419-10.0100305866831i
2.43	133.458	9.67742	9.66472	46.9400368201455+147.338979535638i
2.52	60.1528	10.0358	8.87028	-87.486112836575+111.752923802438i
2.61	26.9861	10.3943	13.645	-175.492873336522+129.868810181532i
2.7	7.02777	10.7527	11.0532	-176.85040015922-0.17399965800038i
2.79	38.2639	11.1111	4.5318	23.5396711224292+68.5814409036506i
A20
Time	Data	FFT Freq	FFT Mag	FFT Complex			Max
0	50.125	0	102.633	1642.125			2.57989
0.09	53.5	0.358423	2.57989	-34.4730415105572-22.7046728055396i
0.18	45.75	0.716846	0.534814	7.31319907770874+4.44296075956932i
0.27	50.75	1.07527	0.719228	8.9946594070488+7.17787492704469i
0.36	52.875	1.43369	0.773217	4.98375721063609-11.3232233047034i
0.45	44.125	1.79211	1.61309	24.8798636914235-6.86443031288267i
0.54	53.25	2.15054	1.4001	-20.3540913377896+9.3564134814437i
0.63	51	2.50896	1.87163	29.8444200582805+2.46570600624864i
0.72	55	2.86738	0.344548	4.625+3i
0.81	52.25	3.22581	1.62015	-0.845503188590593+25.9085748467254i
0.9	59.125	3.58423	2.49192	28.1071396649946-28.2783628294066i
0.99	48	3.94265	0.443407	-6.92912511177744+1.52291253269165i
1.08	50.375	4.30108	0.737799	-1.73375721063609+11.6767766952966i
1.17	60.625	4.6595	1.85079	-28.8639225347437-6.61676274272044i
1.26	57.875	5.01792	1.29728	-20.0662474049137+5.30818444871912i
1.35	46.75	5.37634	1.75134	-22.6073508110837+16.5562155195977i
1.44	53.875	5.73477	1.00781	16.125
1.53	50.875	6.09319	1.75134	-22.6073508110838-16.5562155195976i
1.62	55.125	6.45161	1.29728	-20.0662474049137-5.30818444871908i
1.71	55.5	6.81004	1.85079	-28.8639225347438+6.61676274272054i
1.8	55.75	7.16846	0.737799	-1.73375721063611-11.6767766952966i
1.89	47.625	7.52688	0.443407	-6.92912511177749-1.52291253269163i
1.98	45.5	7.8853	2.49192	28.1071396649946+28.2783628294065i
2.07	52.5	8.24373	1.62015	-0.845503188590731-25.9085748467254i
2.16	50.25	8.60215	0.344548	4.625-3i
2.25	47	8.96057	1.87163	29.8444200582804-2.46570600624875i
2.34	51.875	9.319	1.4001	-20.3540913377896-9.35641348144364i
2.43	48.5	9.67742	1.61309	24.8798636914236+6.86443031288256i
2.52	48.625	10.0358	0.773217	4.98375721063611+11.3232233047034i
2.61	49	10.3943	0.719228	8.99465940704881-7.17787492704474i
2.7	43.75	10.7527	0.534814	7.31319907770872-4.44296075956935i
2.79	55	11.1111	2.57989	-34.4730415105571+22.7046728055397i
A21
Time	Data	FFT Freq	FFT Mag	FFT Complex			Max
0	69.8523	0	96.9723	1551.556794			13.1878
0.09	17.125	0.358423	5.48052	-78.1974780057504-39.6787171684556i
0.18	20.4205	0.716846	10.7873	54.1950059948968+163.867519553198i
0.27	56.4318	1.07527	7.0492	108.546132683955+30.6379404517364i
0.36	41.7273	1.43369	5.82284	-85.0830378182608+37.9563256372361i
0.45	40.7386	1.79211	10.175	-86.5326057514192+137.897742657187i
0.54	36.4886	2.15054	5.68627	87.9404027648328+23.3219251481596i
0.63	25.9773	2.50896	1.74834	-23.0795196474047+15.8066041228828i
0.72	48.4091	2.86738	13.1878	18.7500290000002+210.170473i
0.81	41.1818	3.22581	5.26405	24.2280309681221-80.6648425070607i
0.9	44.5682	3.58423	10.2453	-160.626897123891-32.718312263044i
0.99	128.807	3.94265	12.2324	172.28895994218-92.8541794513238i
1.08	62.3182	4.30108	7.87135	111.219453818261-59.089084362764i
1.17	46.8864	4.6595	9.3005	71.4300389589403-130.543337289891i
1.26	31.25	5.01792	5.44856	57.6733723641616+65.3728141419937i
1.35	97.0909	5.37634	10.752	169.861600851376+27.2385925684832i
1.44	25.0341	5.73477	12.5945	-201.511324
1.53	52.2954	6.09319	10.752	169.861600851376-27.2385925684838i
1.62	52.1364	6.45161	5.44856	57.6733723641614-65.3728141419938i
1.71	42.8295	6.81004	9.3005	71.4300389589408+130.543337289891i
1.8	36.4205	7.16846	7.87135	111.219453818261+59.0890843627638i
1.89	59.9886	7.52688	12.2324	172.288959942181+92.8541794513234i
1.98	27.7045	7.8853	10.2453	-160.626897123891+32.7183122630445i
2.07	69.2727	8.24373	5.26405	24.2280309681226+80.6648425070608i
2.16	36.6818	8.60215	13.1878	18.7500289999999-210.170473i
2.25	25.0227	8.96057	1.74834	-23.0795196474045-15.8066041228825i
2.34	22.6818	9.319	5.68627	87.9404027648326-23.3219251481599i
2.43	82.0454	9.67742	10.175	-86.5326057514196-137.897742657186i
2.52	26.4432	10.0358	5.82284	-85.0830378182608-37.9563256372359i
2.61	49.9432	10.3943	7.0492	108.546132683955-30.6379404517367i
2.7	92.8864	10.7527	10.7873	54.1950059948962-163.867519553198i
2.79	40.8977	11.1111	5.48052	-78.1974780057503+39.678717168456i
A22
Time	Data	FFT Freq	FFT Mag	FFT Complex			Max
0	12.8461	0	26.3305	421.288638			11.4722
0.09	7.21155	0.358423	4.08943	-36.4814357932726+54.316671527737i
0.18	28.9231	0.716846	4.57198	-44.3567987876523-58.1690219575787i
0.27	2.90387	1.07527	2.25206	29.7922227343602-20.2680396438212i
0.36	22.1154	1.43369	2.99727	-37.8235042826757-29.4821098829129i
0.45	3.73077	1.79211	7.61539	78.068039604631-93.5514496040381i
0.54	0.27887	2.15054	6.87099	-75.9405280123522+79.4916345133883i
0.63	13.5289	2.50896	4.96837	-49.9854221649056-61.8121756318315i
0.72	32.6539	2.86738	5.55519	88.4710060000001+8.54809599999999i
0.81	1.65387	3.22581	2.40754	38.3361276833126-3.76581197615159i
0.9	1.1731	3.58423	4.38486	-38.4526644157925-58.6813744139189i
0.99	20.0673	3.94265	11.4722	-17.626459550747+182.707087768072i
1.08	4.69232	4.30108	7.38332	-108.330303717324-47.1167538829128i
1.17	4.36536	4.6595	4.65926	36.631940468702-64.9270601450456i
1.26	34.6923	5.01792	6.78217	87.4037992157969+64.311777115114i
1.35	5.3269	5.37634	3.00217	3.49545101791971+47.9073973100826i
1.44	2.56732	5.73477	5.21154	83.384582
1.53	6.13464	6.09319	3.00217	3.4954510179196-47.9073973100826i
1.62	1.88464	6.45161	6.78217	87.4037992157969-64.3117771151143i
1.71	18.1346	6.81004	4.65926	36.6319404687021+64.9270601450456i
1.8	71.3365	7.16846	7.38332	-108.330303717324+47.1167538829129i
1.89	5.5769	7.52688	11.4722	-17.6264595507475-182.707087768071i
1.98	7.10577	7.8853	4.38486	-38.4526644157922+58.681374413919i
2.07	22.4327	8.24373	2.40754	38.3361276833126+3.7658119761514i
2.16	0.59613	8.60215	5.55519	88.4710060000001-8.54809599999999i
2.25	51.1058	8.96057	4.96837	-49.9854221649055+61.8121756318315i
2.34	4.5769	9.319	6.87099	-75.9405280123523-79.4916345133881i
2.43	4.34613	9.67742	7.61539	78.0680396046312+93.551449604038i
2.52	23.5961	10.0358	2.99727	-37.8235042826756+29.4821098829129i
2.61	0.423096	10.3943	2.25206	29.7922227343604+20.2680396438211i
2.7	3.2981	10.7527	4.57198	-44.3567987876522+58.1690219575787i
2.79	2.00964	11.1111	4.08943	-36.4814357932727-54.3166715277368i
B02
Time	Data	FFT Freq	FFT Mag	FFT Complex			Max
0	182.05	0	365.93	5854.875			12.2103
0.09	173.525	0.358423	6.03182	87.557197499603-40.5925927050547i
0.18	174.525	0.716846	7.30251	112.473772095407-31.6428303028933i
0.27	206.4	1.07527	10.1475	-131.5106350439-95.2129918889427i
0.36	236.475	1.43369	12.2103	-185.696042025565+60.6997919212827i
0.45	221.4	1.79211	4.5431	-59.2225312059091+42.1482144893305i
0.54	166.8	2.15054	10.3515	67.3529742033824+151.311267788774i
0.63	175.325	2.50896	2.31992	21.528001853085+30.2381734165855i
0.72	145.2	2.86738	4.55774	71.375+14.950012i
0.81	180.725	3.22581	6.68286	-45.5629784980226-96.7322404445663i
0.9	160.975	3.58423	7.65466	122.211545370224-8.02204609164902i
0.99	184.3	3.94265	4.96697	-75.3320913958923+25.3140719270466i
1.08	175.65	4.30108	3.82094	-61.1039459744349+1.94985192128264i
1.17	201.925	4.6595	3.34557	14.0681834656195-51.6474410360462i
1.26	173.025	5.01792	7.76717	101.061684330986+72.3239038166838i
1.35	201.1	5.37634	4.92273	0.274661325415799-78.7631691510258i
1.44	205.575	5.73477	6.76406	-108.224976
1.53	160.95	6.09319	4.92273	0.274661325416098+78.7631691510257i
1.62	165.6	6.45161	7.76717	101.061684330986-72.3239038166837i
1.71	182.675	6.81004	3.34557	14.0681834656197+51.647441036046i
1.8	195.375	7.16846	3.82094	-61.1039459744348-1.94985192128273i
1.89	161.25	7.52688	4.96697	-75.3320913958923-25.3140719270465i
1.98	183.775	7.8853	7.65466	122.211545370224+8.022046091649i
2.07	176.575	8.24373	6.68286	-45.5629784980223+96.7322404445664i
2.16	141.65	8.60215	4.55774	71.375-14.950012i
2.25	193.35	8.96057	2.31992	21.5280018530849-30.2381734165856i
2.34	184.7	9.319	10.3515	67.352974203382-151.311267788774i
2.43	186.7	9.67742	4.5431	-59.2225312059091-42.1482144893304i
2.52	190.375	10.0358	12.2103	-185.696042025565-60.6997919212826i
2.61	190.175	10.3943	10.1475	-131.5106350439+95.212991888943i
2.7	191.575	10.7527	7.30251	112.473772095408+31.6428303028931i
2.79	185.175	11.1111	6.03182	87.5571974996031+40.5925927050545i
B03
Time	Data	FFT Freq	FFT Mag	FFT Complex			Max
0	133.125	0	321.925	5150.795323			10.7032
0.09	199.205	0.358423	1.57346	-20.9480224298656+13.963465197798i
0.18	144.5	0.716846	3.55075	-24.2213609783459+51.3899187213756i
0.27	158.227	1.07527	2.32087	0.209677758455666-37.133254388441i
0.36	167.636	1.43369	3.16446	21.1161450226215-46.0179210532618i
0.45	152.011	1.79211	4.93728	-55.2538397581972-56.4576612797256i
0.54	140.636	2.15054	0.93031	3.35626309878558-14.5016321240619i
0.63	158.511	2.50896	1.42127	4.58428337544429+22.2734653094555i
0.72	170.261	2.86738	1.85227	1.15908800000009-29.613707i
0.81	165.205	3.22581	8.44033	-67.1583465122236-117.162288507723i
0.9	167.261	3.58423	10.4574	20.4775868634257-166.060888196248i
0.99	160.136	3.94265	3.39059	52.7697106815157+12.5841174827956i
1.08	163.034	4.30108	9.31274	-143.093437022621+41.5502549467384i
1.17	167.92	4.6595	3.2372	-10.6272635638523-50.6932291528201i
1.26	150.193	5.01792	10.7032	-170.794252983865+12.5124266491898i
1.35	180.011	5.37634	6.03613	-36.6670235512775-89.3467461462812i
1.44	149.761	5.73477	2.53836	-40.6137389999999
1.53	177.773	6.09319	6.03613	-36.6670235512772+89.3467461462811i
1.62	149.511	6.45161	10.7032	-170.794252983865-12.5124266491896i
1.71	141.386	6.81004	3.2372	-10.6272635638521+50.69322915282i
1.8	181.227	7.16846	9.31274	-143.093437022622-41.5502549467382i
1.89	136.239	7.52688	3.39059	52.7697106815157-12.5841174827959i
1.98	170.17	7.8853	10.4574	20.4775868634259+166.060888196248i
2.07	178.057	8.24373	8.44033	-67.1583465122232+117.162288507723i
2.16	155.42	8.60215	1.85227	1.15908800000013+29.613707i
2.25	143.966	8.96057	1.42127	4.58428337544427-22.2734653094555i
2.34	199.102	9.319	0.93031	3.35626309878561+14.5016321240618i
2.43	153.534	9.67742	4.93728	-55.253839758197+56.4576612797259i
2.52	157.659	10.0358	3.16446	21.1161450226215+46.0179210532616i
2.61	170.341	10.3943	2.32087	0.209677758455858+37.133254388441i
2.7	155.591	10.7527	3.55075	-24.2213609783461-51.3899187213757i
2.79	153.182	11.1111	1.57346	-20.9480224298657-13.9634651977979i
B06
Time	Data	FFT Freq	FFT Mag	FFT Complex			Max
0	109	0	315.859	5053.75			19.4883
0.09	203.75	0.358423	14.4125	-217.108954668355-77.7160966470635i
0.18	172	0.716846	6.24478	-7.65911713722238+99.6224308562715i
0.27	144.75	1.07527	19.4883	21.6978875297364-311.056394786473i
0.36	125	1.43369	8.42405	129.153327779212+38.5535623640307i
0.45	168.25	1.79211	7.12806	-85.9436182285112-74.9724142887476i
0.54	143.375	2.15054	12.9438	-3.67986898452438-207.068803632686i
0.63	140	2.50896	8.44207	130.99001340224+32.9597632509282i
0.72	148.875	2.86738	7.84842	-125-12i
0.81	190.625	3.22581	16.3408	-229.656911469822-124.961102634249i
0.9	140.875	3.58423	10.2808	-159.695175882663+39.4407111730332i
0.99	150	3.94265	8.72566	111.891070291918-83.4955560611558i
1.08	228.5	4.30108	5.98965	-90.4033277792114+31.8035623640309i
1.17	153.375	4.6595	11.7552	-186.028023862941+27.725116692864i
1.26	228.125	5.01792	16.0474	192.53416200441-169.86805433801i
1.35	163.375	5.37634	17.1377	-263.841462994266+74.6676907195029i
1.44	198.75	5.73477	0.015625	-0.25
1.53	133.875	6.09319	17.1377	-263.841462994266-74.6676907195024i
1.62	187.375	6.45161	16.0474	192.53416200441+169.86805433801i
1.71	116.5	6.81004	11.7552	-186.028023862941-27.7251166928638i
1.8	105.875	7.16846	5.98965	-90.4033277792116-31.8035623640307i
1.89	163.625	7.52688	8.72566	111.891070291918+83.495556061155i
1.98	156.125	7.8853	10.2808	-159.695175882663-39.4407111730328i
2.07	238.375	8.24373	16.3408	-229.656911469822+124.96110263425i
2.16	153.5	8.60215	7.84842	-125+12i
2.25	132.875	8.96057	8.44207	130.99001340224-32.9597632509291i
2.34	161	9.319	12.9438	-3.67986898452394+207.068803632686i
2.43	166.25	9.67742	7.12806	-85.9436182285109+74.9724142887477i
2.52	131.375	10.0358	8.42405	129.153327779211-38.5535623640309i
2.61	123.125	10.3943	19.4883	21.6978875297376+311.056394786473i
2.7	137	10.7527	6.24478	-7.65911713722249-99.6224308562713i
2.79	138.25	11.1111	14.4125	-217.108954668355+77.7160966470642i
B08
Time	Data	FFT Freq	FFT Mag	FFT Complex			Max
0	106.175	0	175.097	2801.549958			11.4662
0.09	114.95	0.358423	0.470824	7.0402169888932-2.68031731941227i
0.18	86.8	0.716846	9.66579	153.19288835394+21.1989506861754i
0.27	93.125	1.07527	7.28278	9.50831612845562E-002-116.524366337482i
0.36	105.4	1.43369	2.40059	21.3325208789091-31.9407520527194i
0.45	69.675	1.79211	2.71638	35.7526018661134+24.7124546107823i
0.54	88	2.15054	5.19362	-70.4289147825812-44.1024821789248i
0.63	64.55	2.50896	7.79555	123.831537353053+14.9339917475987i
0.72	61.45	2.86738	7.44075	30.325012-115.12503i
0.81	103.675	3.22581	4.19166	37.0845539529658+55.8808426915269i
0.9	65.875	3.58423	3.26328	44.8177114134082-26.7866255603768i
0.99	71.65	3.94265	5.80981	89.5403210004839+24.9702666712607i
1.08	101.85	4.30108	11.4662	-153.782532878909-100.040788052719i
1.17	100.7	4.6595	4.62796	-66.0582460053877+33.4561536309804i
1.26	123.825	5.01792	0.307039	0.51817101523271-4.8852166952763i
1.35	74.5	5.37634	3.23117	-7.08611631740634-51.2107104675i
1.44	78.65	5.73477	6.48125	103.700042
1.53	114.725	6.09319	3.23117	-7.08611631740629+51.2107104675002i
1.62	97.55	6.45161	0.307039	0.518171015232696+4.88521669527636i
1.71	72.625	6.81004	4.62796	-66.0582460053878-33.4561536309801i
1.8	91.1	7.16846	11.4662	-153.782532878909+100.040788052719i
1.89	60.3	7.52688	5.80981	89.5403210004837-24.9702666712608i
1.98	81.675	7.8853	3.26328	44.8177114134082+26.7866255603768i
2.07	88.775	8.24373	4.19166	37.0845539529656-55.8808426915269i
2.16	91.35	8.60215	7.44075	30.3250120000001+115.12503i
2.25	86.95	8.96057	7.79555	123.831537353053-14.933991747599i
2.34	88.325	9.319	5.19362	-70.4289147825811+44.1024821789251i
2.43	63.425	9.67742	2.71638	35.7526018661133-24.7124546107824i
2.52	105.5	10.0358	2.40059	21.3325208789091+31.9407520527193i
2.61	81.05	10.3943	7.28278	9.50831612849612E-002+116.524366337482i
2.7	79.1	10.7527	9.66579	153.19288835394-21.1989506861757i
2.79	88.25	11.1111	0.470824	7.04021698889327+2.68031731941237i
B09
Time	Data	FFT Freq	FFT Mag	FFT Complex			Max
0	9.08331	0	61.151	978.416656			16.0259
0.09	1.375	0.358423	12.8841	-199.805152487355-50.7342345836509i
0.18	5.08331	0.716846	9.70116	74.8852868133052+135.959527313311i
0.27	0.458313	1.07527	12.2299	-176.726233053588+84.0095269217016i
0.36	54.1667	1.43369	10.6637	-101.16627982557+137.391191951045i
0.45	13.9583	1.79211	7.22481	-70.1658532844131-91.8663431059172i
0.54	36.5833	2.15054	4.51969	-37.0919145256883+62.0778016525158i
0.63	25.625	2.50896	6.40209	8.65188501701078-102.067345361065i
0.72	55.8333	2.86738	2.32851	25.5833750000001+27.083343i
0.81	4.58331	3.22581	11.0579	156.209168073139-83.0764524003368i
0.9	38.5417	3.58423	7.61861	-99.6755072118521-70.170337033717i
0.99	38.7917	3.94265	5.48494	81.3126506482482-33.0138700599483i
1.08	27.75	4.30108	3.09853	11.4994718255696+48.2243819510445i
1.17	37.4583	4.6595	5.47569	31.8378889049611+81.6213934447756i
1.26	66.5417	5.01792	11.992	-191.617989075764+9.87813662707902i
1.35	110.958	5.37634	16.0259	191.352150181996+170.682803854183i
1.44	6.25	5.73477	6.11978	-97.9165339999998
1.53	63.875	6.09319	16.0259	191.352150181996-170.682803854183i
1.62	14.5417	6.45161	11.992	-191.617989075765-9.87813662707867i
1.71	52.0417	6.81004	5.47569	31.837888904961-81.6213934447759i
1.8	16.0417	7.16846	3.09853	11.4994718255696-48.2243819510445i
1.89	53.5417	7.52688	5.48494	81.3126506482485+33.0138700599479i
1.98	1.79169	7.8853	7.61861	-99.6755072118521+70.1703370337172i
2.07	11.6667	8.24373	11.0579	156.209168073139+83.0764524003363i
2.16	22.875	8.60215	2.32851	25.583375-27.083343i
2.25	5.20831	8.96057	6.40209	8.65188501701162+102.067345361065i
2.34	23.2083	9.319	4.51969	-37.0919145256886-62.0778016525158i
2.43	37.125	9.67742	7.22481	-70.1658532844125+91.8663431059175i
2.52	40.9167	10.0358	10.6637	-101.16627982557-137.391191951045i
2.61	75.5417	10.3943	12.2299	-176.726233053588-84.0095269217009i
2.7	21.0417	10.7527	9.70116	74.8852868133048-135.959527313312i
2.79	5.95831	11.1111	12.8841	-199.805152487354+50.7342345836517i
B10
Time	Data	FFT Freq	FFT Mag	FFT Complex			Max
0	51.125	0	121.258	1940.125			13.6021
0.09	74.75	0.358423	11.8744	41.4756130578553-185.407187115773i
0.18	80.375	0.716846	6.31406	-71.8408987940553-71.0276490042134i
0.27	80.875	1.07527	10.0985	116.063964254097-112.410263332853i
0.36	67	1.43369	4.65359	62.1859216769114-40.9491161390704i
0.45	85	1.79211	4.50493	32.4252310898501-64.3737034655652i
0.54	48	2.15054	7.90882	-87.3517070152628+91.5551877639948i
0.63	41.75	2.50896	7.49011	76.6818510577747+92.0974728016762i
0.72	104.5	2.86738	6.55379	103.125-19i
0.81	119.75	3.22581	9.28852	-84.5578552150553-122.216142569261i
0.9	18.75	3.58423	13.6021	-39.7583128538437+213.971340181261i
0.99	78	3.94265	10.6201	60.3567656720396+158.840812054924i
1.08	74.125	4.30108	0.394294	0.314078323088555+6.30088386092962i
1.17	68.25	4.6595	9.65264	-127.913457490384+86.5479388952823i
1.26	58.375	5.01792	8.04462	-98.0490813368377+83.3885034130535i
1.35	63.125	5.37634	9.38446	-78.5321124261776-127.977115779064i
1.44	46.625	5.73477	7.08594	-113.375
1.53	29.375	6.09319	9.38446	-78.5321124261772+127.977115779065i
1.62	47.5	6.45161	8.04462	-98.0490813368379-83.3885034130532i
1.71	62.625	6.81004	9.65264	-127.913457490384-86.5479388952818i
1.8	56.25	7.16846	0.394294	0.314078323088527-6.30088386092957i
1.89	43.625	7.52688	10.6201	60.3567656720389-158.840812054924i
1.98	75.625	7.8853	13.6021	-39.7583128538443-213.971340181262i
2.07	50	8.24373	9.28852	-84.5578552150552+122.216142569261i
2.16	67.5	8.60215	6.55379	103.125+19i
2.25	54.625	8.96057	7.49011	76.6818510577743-92.0974728016765i
2.34	67.75	9.319	7.90882	-87.3517070152631-91.5551877639948i
2.43	25.625	9.67742	4.50493	32.4252310898501+64.373703465565i
2.52	41.125	10.0358	4.65359	62.1859216769115+40.9491161390704i
2.61	47.5	10.3943	10.0985	116.063964254098+112.410263332853i
2.7	8.75	10.7527	6.31406	-71.8408987940552+71.0276490042132i
2.79	101.875	11.1111	11.8744	41.4756130578558+185.407187115773i
B12
Time	Data	FFT Freq	FFT Mag	FFT Complex			Max
0	104.75	0	128.528	2056.449952			13.7648
0.09	49.175	0.358423	1.75928	-25.2706347237273+12.3990134049458i
0.18	64.75	0.716846	5.29982	-79.802347585819+28.67314391727i
0.27	32.725	1.07527	12.5449	172.053151905989+103.370767386879i
0.36	35.825	1.43369	7.26561	17.7651043828703+114.884353180467i
0.45	41.875	1.79211	10.7671	167.702613808024-39.4220680488966i
0.54	83.125	2.15054	12.2997	-72.0602623762216-183.12705501926i
0.63	74.55	2.50896	9.17717	26.7290282604085+144.381449267611i
0.72	102.875	2.86738	7.17259	9.10006600000002-114.399994i
0.81	58.625	3.22581	2.91337	-40.0788541840411+23.8021821830406i
0.9	60.05	3.58423	7.8563	94.8771681083646-82.4561061664738i
0.99	38.075	3.94265	7.72356	105.339420917132+64.6132525985264i
1.08	101.725	4.30108	6.33479	95.3348116171297-34.4156948195331i
1.17	92.125	4.6595	11.6559	129.621301264699+134.082862956679i
1.26	69.4	5.01792	3.24521	-46.0145581463244-24.0559312299434i
1.35	14.65	5.37634	13.7648	84.7040207515174+203.296569242753i
1.44	27.15	5.73477	0.971874	15.5499879999999
1.53	97.275	6.09319	13.7648	84.7040207515168-203.296569242753i
1.62	36.05	6.45161	3.24521	-46.0145581463244+24.0559312299433i
1.71	84.7	6.81004	11.6559	129.621301264698-134.082862956679i
1.8	61.5	7.16846	6.33479	95.3348116171297+34.4156948195331i
1.89	83.05	7.52688	7.72356	105.339420917132-64.6132525985264i
1.98	81.275	7.8853	7.8563	94.8771681083649+82.4561061664734i
2.07	81.3	8.24373	2.91337	-40.0788541840412-23.8021821830403i
2.16	54.775	8.60215	7.17259	9.10006600000015+114.399994i
2.25	50.7	8.96057	9.17717	26.7290282604081-144.381449267611i
2.34	58.55	9.319	12.2997	-72.0602623762211+183.12705501926i
2.43	70.5	9.67742	10.7671	167.702613808024+39.4220680488962i
2.52	33.95	10.0358	7.26561	17.7651043828701-114.884353180467i
2.61	94.6	10.3943	12.5449	172.053151905989-103.370767386879i
2.7	60.25	10.7527	5.29982	-79.802347585819-28.6731439172697i
2.79	56.525	11.1111	1.75928	-25.2706347237274-12.3990134049457i
B13
Time	Data	FFT Freq	FFT Mag	FFT Complex			Max
0	31.75	0	76.9141	1230.625			14.7747
0.09	23.875	0.358423	9.81931	7.20530116506772+156.943589572235i
0.18	47.5	0.716846	1.68959	-24.580388935047-11.2523563350535i
0.27	31.875	1.07527	14.2339	-226.669795696238+22.0762460517562i
0.36	43.625	1.43369	5.50431	-34.6109892965538-80.9828326503766i
0.45	21.375	1.79211	9.49252	-109.723126186553-105.016398921872i
0.54	81.5	2.15054	13.4963	212.414269531752-38.8685163332295i
0.63	9.625	2.50896	4.48072	-36.0110366426037-61.9909021525227i
0.72	16.125	2.86738	5.54206	-41+78.625i
0.81	44.625	3.22581	6.52326	-89.5495878459343-53.613577740819i
0.9	12.25	3.58423	6.69276	84.2644460184384+66.0797518386615i
0.99	47.75	3.94265	5.26224	81.4563259257365-21.3027512818329i
1.08	12.75	4.30108	9.33696	59.6109892965535-136.982832650377i
1.17	1.125	4.6595	3.39148	-20.6380431922794+50.1858172909385i
1.26	19.25	5.01792	14.7747	46.9016733848572+231.695911836837i
1.35	60.25	5.37634	6.29773	-3.0700375271959+100.716837583082i
1.44	81.375	5.73477	1.66406	-26.625
1.53	40	6.09319	6.29773	-3.07003752719633-100.716837583082i
1.62	32.375	6.45161	14.7747	46.9016733848565-231.695911836837i
1.71	41.75	6.81004	3.39148	-20.6380431922795-50.1858172909387i
1.8	40.625	7.16846	9.33696	59.6109892965538+136.982832650377i
1.89	30.5	7.52688	5.26224	81.4563259257367+21.3027512818324i
1.98	60.875	7.8853	6.69276	84.2644460184382-66.0797518386615i
2.07	39.625	8.24373	6.52326	-89.5495878459339+53.6135777408191i
2.16	17.25	8.60215	5.54206	-41-78.625i
2.25	50.875	8.96057	4.48072	-36.0110366426034+61.9909021525226i
2.34	54.625	9.319	13.4963	212.414269531752+38.868516333229i
2.43	110.625	9.67742	9.49252	-109.723126186553+105.016398921872i
2.52	37	10.0358	5.50431	-34.6109892965536+80.9828326503767i
2.61	62.625	10.3943	14.2339	-226.669795696238-22.0762460517555i
2.7	13.125	10.7527	1.68959	-24.580388935047+11.2523563350538i
2.79	12.125	11.1111	9.81931	7.20530116506712-156.943589572235i
B17
Time	Data	FFT Freq	FFT Mag	FFT Complex			Max
0	33.125	0	80.875	1294			15.4124
0.09	40.75	0.358423	3.86083	51.2882191917365+34.4305364344733i
0.18	95.125	0.716846	8.43856	121.153114255217+59.5944799973571i
0.27	46.5	1.07527	6.89955	100.304690286848-46.1034098952859i
0.36	12.625	1.43369	9.62728	7.8861472882933+153.834415460184i
0.45	20.625	1.79211	13.4272	-146.799483760399-156.855893116001i
0.54	18	2.15054	9.01217	-119.713428803796-80.3792980485211i
0.63	37.25	2.50896	15.4124	-239.47638109713+58.8376106643163i
0.72	70	2.86738	9.33712	-137.25-59i
0.81	8.875	3.22581	10.1198	12.935180428019-161.399952431614i
0.9	21.25	3.58423	3.15446	-48.7407828363447-13.1032789483071i
0.99	40.25	3.94265	4.49748	36.6700890185886+61.9152843735593i
1.08	46	4.30108	10.5615	164.863852711707+37.0844154601838i
1.17	42.625	4.6595	9.11725	94.7295563977763+110.9330092303i
1.26	56.875	5.01792	6.69138	-104.698902615075+22.3704990975715i
1.35	59.125	5.37634	2.32602	30.3481295345598-21.5417850254316i
1.44	40.625	5.73477	7.4375	119
1.53	38.875	6.09319	2.32602	30.34812953456+21.5417850254315i
1.62	14.75	6.45161	6.69138	-104.698902615076-22.3704990975713i
1.71	21.625	6.81004	9.11725	94.729556397776-110.9330092303i
1.8	23.875	7.16846	10.5615	164.863852711707-37.0844154601839i
1.89	58	7.52688	4.49748	36.6700890185886-61.9152843735595i
1.98	88.375	7.8853	3.15446	-48.7407828363447+13.1032789483071i
2.07	16	8.24373	10.1198	12.9351804280197+161.399952431614i
2.16	41.75	8.60215	9.33712	-137.25+59i
2.25	11.625	8.96057	15.4124	-239.47638109713-58.8376106643156i
2.34	50.625	9.319	9.01217	-119.713428803796+80.3792980485213i
2.43	17.75	9.67742	13.4272	-146.799483760399+156.855893116002i
2.52	16.625	10.0358	9.62728	7.88614728829309-153.834415460184i
2.61	101.875	10.3943	6.89955	100.304690286848+46.1034098952857i
2.7	76.875	10.7527	8.43856	121.153114255216-59.5944799973575i
2.79	25.75	11.1111	3.86083	51.2882191917364-34.4305364344734i
B21
Time	Data	FFT Freq	FFT Mag	FFT Complex			Max
0	86.75	0	175.859	2813.75			20.0674
0.09	89.25	0.358423	5.34381	24.8424487408457+81.8123997507714i
0.18	79.5	0.716846	9.81627	155.514852934309-21.9793457891066i
0.27	100.75	1.07527	7.99975	-21.0685511251079-126.250083205989i
0.36	117	1.43369	5.48629	87.6352227280338-5.05170010221693i
0.45	102.25	1.79211	16.9393	-90.1869114976531+255.584247272279i
0.54	50.75	2.15054	10.166	-151.438317021477+59.3567531359526i
0.63	58.5	2.50896	9.5328	119.241275954738-95.1069478904097i
0.72	62.875	2.86738	18.3111	291.625-28.125i
0.81	86.625	3.22581	12.2192	0.405317627108829+195.506662907635i
0.9	65	3.58423	1.56154	6.50187233430233-24.1238474285066i
0.99	94.625	3.94265	11.5794	-71.1885499975209+171.047113444334i
1.08	61	4.30108	6.98708	33.3647772719664+106.698299897783i
1.17	107.125	4.6595	20.0674	-292.530427837981+132.352086900537i
1.26	99.625	5.01792	8.60031	-119.078408247135-68.9599463535652i
1.35	57	5.37634	15.8886	-37.5146018644285-251.434685516714i
1.44	132.75	5.73477	5.625	90
1.53	104.75	6.09319	15.8886	-37.5146018644279+251.434685516714i
1.62	84	6.45161	8.60031	-119.078408247134+68.9599463535655i
1.71	95.75	6.81004	20.0674	-292.530427837982-132.352086900536i
1.8	90.375	7.16846	6.98708	33.3647772719662-106.698299897783i
1.89	56.5	7.52688	11.5794	-71.188549997522-171.047113444334i
1.98	52.75	7.8853	1.56154	6.50187233430228+24.1238474285065i
2.07	98.125	8.24373	12.2192	0.405317627108246-195.506662907635i
2.16	183.75	8.60215	18.3111	291.625+28.125i
2.25	58.5	8.96057	9.5328	119.241275954738+95.1069478904092i
2.34	89.5	9.319	10.166	-151.438317021477-59.3567531359523i
2.43	14.75	9.67742	16.9393	-90.1869114976538-255.584247272279i
2.52	137.25	10.0358	5.48629	87.6352227280337+5.05170010221685i
2.61	90	10.3943	7.99975	-21.0685511251077+126.250083205989i
2.7	59	10.7527	9.81627	155.514852934309+21.9793457891061i
2.79	147.375	11.1111	5.34381	24.8424487408457-81.8123997507717i
B22
Time	Data	FFT Freq	FFT Mag	FFT Complex			Max
0	146.75	0	245.023	3920.375			22.1905
0.09	103.25	0.358423	8.27209	121.285196030042-52.9844425386074i
0.18	165.5	0.716846	20.0337	281.336255233539-153.607550700978i
0.27	217.25	1.07527	10.7332	-150.046662012692-83.5310732954785i
0.36	133.625	1.43369	6.9283	-42.4386767730925-102.407453852835i
0.45	132.5	1.79211	14.8999	-115.534294781543-208.532446372875i
0.54	103.5	2.15054	22.1905	-15.3287800487233+354.716529577816i
0.63	87	2.50896	10.8715	-166.174990321283+51.4028382256308i
0.72	133	2.86738	10.065	-47.4999999999999+153.875i
0.81	121	3.22581	6.80689	-98.8571661446601-45.7022300950024i
0.9	75.375	3.58423	9.07026	45.9515796886985-137.657099444741i
0.99	147.875	3.94265	16.6366	187.666421821007+188.775063165236i
1.08	37.125	4.30108	16.3316	226.438676773092-130.407453852836i
1.17	117	4.6595	9.47083	62.8495638157715-137.885035364855i
1.26	137.375	5.01792	10.4445	83.0409451264864+145.018820276465i
1.35	169	5.37634	8.44153	101.811931593357-88.7509824667277i
1.44	153.875	5.73477	10.8359	-173.375
1.53	125.5	6.09319	8.44153	101.811931593357+88.7509824667273i
1.62	83.5	6.45161	10.4445	83.0409451264863-145.018820276465i
1.71	130.125	6.81004	9.47083	62.849563815772+137.885035364855i
1.8	170.5	7.16846	16.3316	226.438676773092+130.407453852835i
1.89	102.125	7.52688	16.6366	187.666421821007-188.775063165236i
1.98	93.5	7.8853	9.07026	45.9515796886986+137.657099444741i
2.07	99.125	8.24373	6.80689	-98.8571661446597+45.7022300950026i
2.16	68.875	8.60215	10.065	-47.5000000000001-153.875i
2.25	117.125	8.96057	10.8715	-166.174990321283-51.4028382256304i
2.34	148.875	9.319	22.1905	-15.3287800487242-354.716529577816i
2.43	143.625	9.67742	14.8999	-115.534294781543+208.532446372875i
2.52	69.25	10.0358	6.9283	-42.4386767730922+102.407453852836i
2.61	128	10.3943	10.7332	-150.046662012692+83.5310732954791i
2.7	152.875	10.7527	20.0337	281.336255233539+153.607550700978i
2.79	106.375	11.1111	8.27209	121.285196030042+52.9844425386072i
B23
Time	Data	FFT Freq	FFT Mag	FFT Complex			Max
0	38.0417	0	104.854	1677.666656			13.8783
0.09	20.375	0.358423	6.75332	-67.8195107816355-84.1189743426247i
0.18	47.1667	0.716846	1.2743	-20.3677102547849-0.92559896253449i
0.27	46.5417	1.07527	8.27521	-96.3088729107736-90.858337129412i
0.36	55.375	1.43369	9.71991	-74.1037656637823+136.728370400021i
0.45	79.7917	1.79211	13.8783	169.413778337454+143.548331567738i
0.54	92.25	2.15054	0.943781	-11.4508903021581-9.8438866350841i
0.63	62.8333	2.50896	4.20765	44.4013610228889+50.6046448380742i
0.72	20.75	2.86738	5.89186	-91.666656+22.0000640000001i
0.81	51.3333	3.22581	5.1884	-43.6280214406636+70.6257444564983i
0.9	35.1667	3.58423	8.35249	12.2583060354757+133.076478303973i
0.99	40.5833	3.94265	1.36051	21.5360918100363-3.17006583337594i
1.08	92.4583	4.30108	5.15492	-81.6462983362176-11.6883815999788i
1.17	73.6667	4.6595	6.04677	10.0974044189435+96.2199644438571i
1.26	77.2083	5.01792	2.1233	11.3935425214672-32.0053620234771i
1.35	53.5833	5.37634	0.800693	-1.69223045625012+12.6988242501829i
1.44	33.5417	5.73477	1.32292	-21.1667200000001
1.53	55.2083	6.09319	0.800693	-1.69223045625017-12.6988242501827i
1.62	58.2917	6.45161	2.1233	11.3935425214672+32.0053620234772i
1.71	61.5833	6.81004	6.04677	10.0974044189433-96.219964443857i
1.8	34.4167	7.16846	5.15492	-81.6462983362176+11.6883815999789i
1.89	42.5	7.52688	1.36051	21.5360918100362+3.17006583337596i
1.98	52.0417	7.8853	8.35249	12.2583060354755-133.076478303973i
2.07	49.9583	8.24373	5.1884	-43.6280214406639-70.6257444564981i
2.16	52.875	8.60215	5.89186	-91.666656-22.0000640000001i
2.25	59.1667	8.96057	4.20765	44.4013610228888-50.6046448380744i
2.34	52.25	9.319	0.943781	-11.4508903021581+9.84388663508408i
2.43	45.7083	9.67742	13.8783	169.413778337454-143.548331567739i
2.52	40.8333	10.0358	9.71991	-74.1037656637826-136.728370400021i
2.61	31.6667	10.3943	8.27521	-96.3088729107733+90.8583371294122i
2.7	45.5833	10.7527	1.2743	-20.3677102547848+0.925598962534494i
2.79	74.9167	11.1111	6.75332	-67.8195107816351+84.1189743426249i
B24
Time	Data	FFT Freq	FFT Mag	FFT Complex			Max
0	19.625	0	37.9297	606.875			8.4504
0.09	45.625	0.358423	5.62616	7.37765140127393-89.7157783556703i
0.18	22.25	0.716846	3.73208	47.3880833751639-36.3323312964062i
0.27	2.875	1.07527	0.603617	-6.98706042957897-6.66748331517563i
0.36	33.875	1.43369	2.74972	4.34143667485323-43.7807765030734i
0.45	53.5	1.79211	5.76044	-5.42495476886861+92.0072069176552i
0.54	0.5	2.15054	2.51638	34.1592181046401-21.3116821575838i
0.63	23.625	2.50896	4.95304	-44.4464421659996-65.6114511714789i
0.72	22.375	2.86738	7.24124	61.9999999999999-97.875i
0.81	11.375	3.22581	8.4504	-4.95405824743903-135.115538616559i
0.9	20.625	3.58423	7.86182	-89.887140165998-87.9954483416573i
0.99	33.75	3.94265	0.689672	5.80957359768834+9.38161226705832i
1.08	33.625	4.30108	1.87818	-16.3414366748532+25.2192234969266i
1.17	7.125	4.6595	7.52229	92.9933145660195+76.4064528645889i
1.26	3.875	5.01792	5.64184	-77.6601613138061-46.0160974804797i
1.35	32.625	5.37634	3.57231	50.631976046904-26.5203349703886i
1.44	7.75	5.73477	6.05469	-96.875
1.53	51	6.09319	3.57231	50.6319760469042+26.5203349703885i
1.62	6	6.45161	5.64184	-77.6601613138061+46.0160974804798i
1.71	24.625	6.81004	7.52229	92.9933145660193-76.4064528645892i
1.8	14.375	7.16846	1.87818	-16.3414366748533-25.2192234969266i
1.89	11.875	7.52688	0.689672	5.80957359768839-9.38161226705836i
1.98	6	7.8853	7.86182	-89.8871401659979+87.9954483416574i
2.07	4.5	8.24373	8.4504	-4.95405824743851+135.115538616559i
2.16	26.5	8.60215	7.24124	62.0000000000001+97.875i
2.25	11.375	8.96057	4.95304	-44.4464421659993+65.6114511714792i
2.34	16.625	9.319	2.51638	34.1592181046401+21.3116821575838i
2.43	1.875	9.67742	5.76044	-5.42495476886883-92.0072069176551i
2.52	0.375	10.0358	2.74972	4.34143667485329+43.7807765030734i
2.61	33	10.3943	0.603617	-6.987060429579+6.66748331517572i
2.7	20.625	10.7527	3.73208	47.388083375164+36.3323312964061i
2.79	3.125	11.1111	5.62616	7.37765140127422+89.7157783556704i
C02
Time	Data	FFT Freq	FFT Mag	FFT Complex			Max
0	175.288	0	385.91	6174.557616			9.65346
0.09	226.221	0.358423	5.98377	76.910366042962+57.017514700658i
0.18	185.663	0.716846	3.61387	-35.4081864390232+45.7125917959497i
0.27	184.212	1.07527	4.05051	-19.7678968092751+61.7197277228576i
0.36	165.404	1.43369	2.87501	2.59970610602933-45.9266650682382i
0.45	216.087	1.79211	4.21515	13.4793487191019-66.081696775114i
0.54	184.952	2.15054	7.36931	117.863856042414+3.25979737039642i
0.63	195.279	2.50896	6.98068	-66.8189158263968-89.4990657967246i
0.72	191.298	2.86738	1.47337	23.240325+3.95193500000005i
0.81	199.183	3.22581	9.65346	-97.7252399818488-119.608670622625i
0.9	186.538	3.58423	3.10166	-8.40176056800604+48.9101621883535i
0.99	199.308	3.94265	3.35762	-41.204174080233+34.4711221396679i
1.08	198.933	4.30108	0.627559	4.38106789397074+9.03475893176191i
1.17	157.125	4.6595	6.67753	-106.783531504732+3.4888308609158i
1.26	183.115	5.01792	8.38476	56.7538309646148-121.560139386093i
1.35	185.067	5.37634	9.05387	-144.859244559578-0.875805901966167i
1.44	223.635	5.73477	7.11539	-113.846254
1.53	162.413	6.09319	9.05387	-144.859244559578+0.87580590196642i
1.62	178.558	6.45161	8.38476	56.753830964615+121.560139386093i
1.71	204.99	6.81004	6.67753	-106.783531504732-3.48883086091569i
1.8	188.808	7.16846	0.627559	4.38106789397074-9.03475893176193i
1.89	203.587	7.52688	3.35762	-41.2041740802331-34.471122139668i
1.98	181.106	7.8853	3.10166	-8.40176056800612-48.9101621883534i
2.07	197.029	8.24373	9.65346	-97.7252399818485+119.608670622625i
2.16	174.923	8.60215	1.47337	23.240325-3.95193500000005i
2.25	203.452	8.96057	6.98068	-66.8189158263967+89.4990657967246i
2.34	214.76	9.319	7.36931	117.863856042414-3.25979737039662i
2.43	205.365	9.67742	4.21515	13.4793487191019+66.081696775114i
2.52	208.51	10.0358	2.87501	2.59970610602941+45.9266650682382i
2.61	202.058	10.3943	4.05051	-19.7678968092754-61.7197277228576i
2.7	188.865	10.7527	3.61387	-35.4081864390232-45.7125917959496i
2.79	202.827	11.1111	5.98377	76.9103660429617-57.0175147006584i
C04
Time	Data	FFT Freq	FFT Mag	FFT Complex			Max
0	34.6111	0	162.866	2605.861083			20.6968
0.09	25.4305	0.358423	17.0604	-267.405226525533+54.8169605700777i
0.18	147.347	0.716846	20.6968	-16.2802649257904+330.747675143955i
0.27	33.0278	1.07527	3.70095	50.9761118521859-30.1311153611257i
0.36	48.8055	1.43369	14.6006	-227.515995779134-53.0111643798741i
0.45	15.4583	1.79211	11.4897	23.3124375093526-182.350375628081i
0.54	50.5	2.15054	11.4974	-167.2099924509-76.6916748949878i
0.63	108.694	2.50896	13.9076	-172.514924367866-140.550315921135i
0.72	52.6667	2.86738	13.2423	-112.986146+179.236205i
0.81	65.5555	3.22581	10.611	-50.5134081198423+162.087312478769i
0.9	107.778	3.58423	12.7915	-187.819020010621-81.310487945388i
0.99	129.375	3.94265	7.16679	-76.6185496456523-85.3141381315971i
1.08	105.847	4.30108	10.0637	-18.4285242208665+159.961063620126i
1.17	130.931	4.6595	6.46929	61.0107258462193+83.6165467331161i
1.26	115.333	5.01792	10.5164	104.253741387311+132.073198093555i
1.35	112.889	5.37634	13.5903	178.197417451135-124.611818432261i
1.44	66.3055	5.73477	16.2986	260.777833
1.53	53.9722	6.09319	13.5903	178.197417451136+124.61181843226i
1.62	93.75	6.45161	10.5164	104.253741387311-132.073198093556i
1.71	75.8195	6.81004	6.46929	61.0107258462193-83.6165467331165i
1.8	122.722	7.16846	10.0637	-18.4285242208667-159.961063620126i
1.89	83.7778	7.52688	7.16679	-76.6185496456518+85.3141381315973i
1.98	59.0417	7.8853	12.7915	-187.81902001062+81.3104879453883i
2.07	60.2917	8.24373	10.611	-50.5134081198424-162.087312478769i
2.16	115.014	8.60215	13.2423	-112.986146-179.236205i
2.25	47.5	8.96057	13.9076	-172.514924367866+140.550315921136i
2.34	90.9445	9.319	11.4974	-167.2099924509+76.691674894988i
2.43	117.778	9.67742	11.4897	23.3124375093533+182.350375628081i
2.52	114.194	10.0358	14.6006	-227.515995779133+53.0111643798742i
2.61	74.0278	10.3943	3.70095	50.9761118521861+30.1311153611257i
2.7	108.458	10.7527	20.6968	-16.2802649257913-330.747675143956i
2.79	38.0139	11.1111	17.0604	-267.405226525533-54.8169605700767i
C06
Time	Data	FFT Freq	FFT Mag	FFT Complex			Max
0	158.575	0	253.636	4058.175048			22.5952
0.09	138.775	0.358423	5.89867	55.8493143263963-76.0801336760255i
0.18	156.275	0.716846	15.6433	204.33581851657+144.545060242902i
0.27	98.525	1.07527	13.6167	126.784994150303+177.177428365259i
0.36	128.7	1.43369	6.4405	72.7757965885028-72.9559439555688i
0.45	64.15	1.79211	3.83178	-3.18522560592579-61.225605630686i
0.54	136.475	2.15054	9.95897	-77.2759881369352+139.351310742368i
0.63	130.675	2.50896	12.4737	20.8336001319743-198.489427173798i
0.72	94.225	2.86738	12.0045	-128.199922+143.024934i
0.81	165.775	3.22581	14.8823	-211.423552437679+109.542441647392i
0.9	170.05	3.58423	22.5952	42.1049739108592-359.063539097308i
0.99	120.4	3.94265	12.0203	184.017807263389-55.9137889775265i
1.08	116.125	4.30108	13.9581	-179.625892588503-132.706003955569i
1.17	96.4	4.6595	11.4748	86.6625624540357+161.855632220809i
1.26	169.35	5.01792	4.55258	70.1352437095056-19.6698375967732i
1.35	139.75	5.37634	14.458	198.660691717507+118.517834347553i
1.44	101.3	5.73477	5.70781	91.3248919999996
1.53	160.95	6.09319	14.458	198.660691717507-118.517834347553i
1.62	80.425	6.45161	4.55258	70.1352437095057+19.669837596773i
1.71	158.425	6.81004	11.4748	86.6625624540354-161.855632220809i
1.8	169.75	7.16846	13.9581	-179.625892588503+132.706003955569i
1.89	80.275	7.52688	12.0203	184.017807263389+55.9137889775261i
1.98	60.425	7.8853	22.5952	42.10497391086+359.063539097308i
2.07	148.875	8.24373	14.8823	-211.423552437679-109.542441647391i
2.16	105.825	8.60215	12.0045	-128.199922-143.024934i
2.25	75.575	8.96057	12.4737	20.8336001319749+198.489427173798i
2.34	129.05	9.319	9.95897	-77.2759881369356-139.351310742367i
2.43	146	9.67742	3.83178	-3.18522560592574+61.2256056306862i
2.52	98.775	10.0358	6.4405	72.7757965885028+72.9559439555687i
2.61	138.3	10.3943	13.6167	126.784994150302-177.177428365259i
2.7	199.425	10.7527	15.6433	204.33581851657-144.545060242903i
2.79	120.575	11.1111	5.89867	55.8493143263964+76.0801336760255i
C07
Time	Data	FFT Freq	FFT Mag	FFT Complex			Max
0	151.75	0	313.33	5013.274994			24.8536
0.09	170.525	0.358423	15.7088	-246.851566944671-47.2889517589802i
0.18	69.5	0.716846	7.66188	-102.553818556093-67.1641989436315i
0.27	151.85	1.07527	5.17405	-57.2272131616663+59.8194283472443i
0.36	167.675	1.43369	7.39552	-36.1171080035999-112.681639097674i
0.45	218	1.79211	19.0532	-214.587783484256+216.53241269939i
0.54	151.25	2.15054	12.4643	181.13680927413-83.4361422628874i
0.63	105.525	2.50896	24.8536	372.51015069175-139.168886328056i
0.72	153.075	2.86738	14.5882	133.700012-191.324982i
0.81	187.05	3.22581	9.90864	144.157315273763-65.9776479997919i
0.9	206.8	3.58423	3.16385	40.6494619213089+30.1690389713589i
0.99	168.25	3.94265	10.0705	154.137057461921+46.9444094943995i
1.08	166.2	4.30108	1.88332	-28.2328079964001-10.5316750976745i
1.17	131.425	4.6595	6.7229	106.922286873178-11.7538476715723i
1.26	146.425	5.01792	10.59	-169.432524639346-1.65911370938548i
1.35	169.625	5.37634	13.9765	-195.860294710019+107.917013755456i
1.44	143.85	5.73477	20.1234	-321.974946
1.53	220.925	6.09319	13.9765	-195.86029471002-107.917013755456i
1.62	191.95	6.45161	10.59	-169.432524639346+1.65911370938586i
1.71	161.65	6.81004	6.7229	106.922286873178+11.753847671572i
1.8	144.275	7.16846	1.88332	-28.2328079964001+10.5316750976745i
1.89	147.6	7.52688	10.0705	154.137057461921-46.9444094944i
1.98	171.95	7.8853	3.16385	40.6494619213086-30.169038971359i
2.07	187.425	8.24373	9.90864	144.157315273763+65.9776479997916i
2.16	155.075	8.60215	14.5882	133.700012+191.324982i
2.25	156.625	8.96057	24.8536	372.510150691751+139.168886328055i
2.34	110.275	9.319	12.4643	181.13680927413+83.4361422628869i
2.43	160.5	9.67742	19.0532	-214.587783484256-216.532412699389i
2.52	157.775	10.0358	7.39552	-36.1171080035997+112.681639097674i
2.61	197.325	10.3943	5.17405	-57.2272131616661-59.8194283472441i
2.7	57.825	10.7527	7.66188	-102.553818556093+67.1641989436318i
2.79	133.325	11.1111	15.7088	-246.85156694467+47.2889517589809i
C08
Time	Data	FFT Freq	FFT Mag	FFT Complex			Max
0	116.264	0	223.932	3582.916656			16.2328
0.09	109.236	0.358423	15.2473	75.1051712656941-232.107947636104i
0.18	149.5	0.716846	4.77008	54.8608119905905-53.0588252893739i
0.27	130.542	1.07527	3.61359	-53.8378457056124-21.0794499056134i
0.36	105.375	1.43369	3.87508	-36.4704202463431+50.140379931678i
0.45	124.694	1.79211	6.70681	104.829147511559-22.9360775866292i
0.54	179.292	2.15054	5.85788	-91.6189204065215+19.7625792205878i
0.63	107.861	2.50896	6.29504	-100.714256284908+1.12968956405865i
0.72	97.1389	2.86738	16.2328	-114.638886-233.055604i
0.81	160.694	3.22581	12.7357	-130.723077783056+156.314158008094i
0.9	83.25	3.58423	7.26531	84.0979504406271+80.2522795118273i
0.99	102.375	3.94265	6.84997	105.187186024096-30.7846929285364i
1.08	104.111	4.30108	6.4611	41.6648762463432-94.6095560683221i
1.17	164.444	4.6595	4.84128	-74.1235195989174-22.4905159206757i
1.26	113.806	5.01792	7.38009	88.271237975304+78.4308750018658i
1.35	95.5833	5.37634	9.66866	152.277194571144-27.2637698652241i
1.44	106.514	5.73477	4.42535	-70.8056360000001
1.53	120.25	6.09319	9.66866	152.277194571144+27.2637698652237i
1.62	96.5278	6.45161	7.38009	88.2712379753039-78.4308750018658i
1.71	100.069	6.81004	4.84128	-74.1235195989172+22.490515920676i
1.8	108.028	7.16846	6.4611	41.6648762463434+94.6095560683221i
1.89	118.931	7.52688	6.84997	105.187186024096+30.7846929285362i
1.98	76.2917	7.8853	7.26531	84.097950440627-80.2522795118275i
2.07	80.0278	8.24373	12.7357	-130.723077783056-156.314158008093i
2.16	91.7361	8.60215	16.2328	-114.638886+233.055604i
2.25	118.847	8.96057	6.29504	-100.714256284908-1.12968956405832i
2.34	102.208	9.319	5.85788	-91.6189204065215-19.7625792205876i
2.43	87.1389	9.67742	6.70681	104.829147511559+22.9360775866287i
2.52	91.5417	10.0358	3.87508	-36.4704202463431-50.1403799316779i
2.61	112.861	10.3943	3.61359	-53.8378457056124+21.0794499056136i
2.7	134.472	10.7527	4.77008	54.8608119905906+53.0588252893738i
2.79	93.3055	11.1111	15.2473	75.1051712656948+232.107947636104i
C09
Time	Data	FFT Freq	FFT Mag	FFT Complex			Max
0	34	0	68.1641	1090.625			14.0391
0.09	53.375	0.358423	2.28222	-33.8687043410581+13.6491707628613i
0.18	52.25	0.716846	3.43932	51.7327279240386-18.7597235685911i
0.27	45.75	1.07527	8.51405	-80.1738895326646-110.133203119555i
0.36	17.375	1.43369	7.05753	4.10068997544013-112.846009165661i
0.45	48.75	1.79211	4.05095	28.4188967515005-58.2527179500782i
0.54	9.25	2.15054	8.37037	-41.2633455455728-127.410707228851i
0.63	55.25	2.50896	10.3584	136.378854835637-94.1733582784584i
0.72	5.875	2.86738	4.83273	-20.25+74.625i
0.81	25.25	3.22581	7.69018	-5.35741391236347+122.926210885412i
0.9	33.25	3.58423	9.40659	-105.222089014825-107.611347531524i
0.99	39.75	3.94265	3.41005	-22.8438945062744-49.5483142424901i
1.08	9	4.30108	5.64101	66.1493100245598+61.4039908343393i
1.17	56.125	4.6595	3.0976	33.9722099376761+36.0866588620014i
1.26	47.125	5.01792	5.40664	22.7527066363593-83.4603638712641i
1.35	44.5	5.37634	7.51254	76.4739407675468-92.7358017992997i
1.44	17.375	5.73477	14.0391	-224.625
1.53	57	6.09319	7.51254	76.473940767547+92.7358017992995i
1.62	41.75	6.45161	5.40664	22.7527066363595+83.4603638712639i
1.71	50.375	6.81004	3.0976	33.9722099376761-36.0866588620015i
1.8	14.875	7.16846	5.64101	66.1493100245597-61.4039908343394i
1.89	31.625	7.52688	3.41005	-22.8438945062742+49.5483142424902i
1.98	2.125	7.8853	9.40659	-105.222089014825+107.611347531524i
2.07	51.875	8.24373	7.69018	-5.3574139123637-122.926210885412i
2.16	63.5	8.60215	4.83273	-20.25-74.625i
2.25	8.25	8.96057	10.3584	136.378854835637+94.173358278458i
2.34	29.625	9.319	8.37037	-41.2633455455726+127.410707228851i
2.43	67.25	9.67742	4.05095	28.4188967515009+58.2527179500781i
2.52	44.375	10.0358	7.05753	4.10068997544035+112.846009165661i
2.61	11.125	10.3943	8.51405	-80.1738895326642+110.133203119556i
2.7	11.25	10.7527	3.43932	51.7327279240386+18.7597235685911i
2.79	11.375	11.1111	2.28222	-33.868704341058-13.649170762861i
C10
Time	Data	FFT Freq	FFT Mag	FFT Complex			Max
0	19.875	0	41.8047	668.875			9.33474
0.09	4.5	0.358423	7.08831	-81.0349524314678-79.3463351540204i
0.18	25.375	0.716846	4.16886	-66.3404006209017-6.93431543400506i
0.27	15.5	1.07527	4.04188	47.3659940195267-44.0304373231904i
0.36	13.75	1.43369	9.32129	10.3189123190277+148.783270094123i
0.45	19.5	1.79211	7.35837	1.46454524771025-117.724872524775i
0.54	25.75	2.15054	2.80231	-32.4561476546814-30.9347218726151i
0.63	46.625	2.50896	6.32636	94.7058755223411+35.7299945764721i
0.72	22.25	2.86738	5.78138	-79.375+47.5i
0.81	38.5	3.22581	4.41825	28.8004676202206+64.559152116003i
0.9	17.125	3.58423	2.92904	-46.6990741122365-3.93561470698222i
0.99	17.5	3.94265	1.7407	27.605404366583-3.69148792001151i
1.08	19.625	4.30108	1.56339	-18.3189123190275+17.0332700941227i
1.17	34.625	4.6595	3.30392	-39.6344284436552+34.9796066844606i
1.26	63.375	5.01792	9.33474	132.495622387819-68.9352082683725i
1.35	25.125	5.37634	5.0086	53.7270940987412+59.4594817883972i
1.44	3.25	5.73477	6.13281	-98.125
1.53	10.75	6.09319	5.0086	53.7270940987411-59.4594817883973i
1.62	13.5	6.45161	9.33474	132.49562238782+68.9352082683721i
1.71	17.125	6.81004	3.30392	-39.6344284436553-34.9796066844604i
1.8	1.875	7.16846	1.56339	-18.3189123190276-17.0332700941227i
1.89	52.875	7.52688	1.7407	27.605404366583+3.69148792001145i
1.98	20.375	7.8853	2.92904	-46.6990741122363+3.93561470698232i
2.07	54.375	8.24373	4.41825	28.8004676202203-64.5591521160031i
2.16	4.125	8.60215	5.78138	-79.375-47.5i
2.25	6	8.96057	6.32636	94.7058755223411-35.7299945764724i
2.34	2.25	9.319	2.80231	-32.4561476546813+30.9347218726152i
2.43	23.25	9.67742	7.35837	1.46454524771063+117.724872524775i
2.52	18.25	10.0358	9.32129	10.3189123190274-148.783270094123i
2.61	1.25	10.3943	4.04188	47.365994019527+44.0304373231903i
2.7	14.625	10.7527	4.16886	-66.3404006209016+6.93431543400529i
2.79	16	11.1111	7.08831	-81.0349524314676+79.3463351540208i
C12
Time	Data	FFT Freq	FFT Mag	FFT Complex			Max
0	54.0555	0	102.41	1638.55548			11.8243
0.09	60.1945	0.358423	8.0873	-7.64464280403669-129.170811867822i
0.18	65.8055	0.716846	0.980215	-12.3839070743402-9.62335185186679i
0.27	59.2361	1.07527	11.8243	32.260362076495-186.417805416163i
0.36	61.5278	1.43369	2.63979	35.3630926768395-23.095066547605i
0.45	67.6805	1.79211	6.24511	50.6821194351956+86.1144169556948i
0.54	41.375	2.15054	4.37454	6.56265629946402-69.6842736862022i
0.63	60.5695	2.50896	5.36999	-12.405438812237+85.0194850300312i
0.72	60.4167	2.86738	1.085	16.1249989999999+6.430541i
0.81	21.8611	3.22581	2.29437	-27.5496783064665+24.2616494523722i
0.9	71.5	3.58423	3.55022	-51.5684663629469-23.8189347026513i
0.99	55.6528	3.94265	10.9322	-142.478574637078-101.465923118468i
1.08	71.1389	4.30108	10.4197	130.331367323161+103.960475452395i
1.17	91.8611	4.6595	2.87506	34.708005765266-30.1901639811571i
1.26	35.1805	5.01792	4.19077	-57.999198862177-33.6469288683161i
1.35	44.2639	5.37634	2.31177	12.8721832828613-34.6763379363115i
1.44	61.5	5.73477	4.84201	77.4721059999999
1.53	41.9445	6.09319	2.31177	12.8721832828615+34.6763379363114i
1.62	55	6.45161	4.19077	-57.9991988621769+33.6469288683161i
1.71	36.375	6.81004	2.87506	34.7080057652662+30.1901639811569i
1.8	18.2917	7.16846	10.4197	130.33136732316-103.960475452395i
1.89	49.6805	7.52688	10.9322	-142.478574637078+101.465923118469i
1.98	52.1528	7.8853	3.55022	-51.5684663629469+23.8189347026514i
2.07	41.375	8.24373	2.29437	-27.5496783064666-24.2616494523721i
2.16	83.9861	8.60215	1.085	16.1249989999999-6.430541i
2.25	38.4445	8.96057	5.36999	-12.4054388122373-85.0194850300311i
2.34	49.9305	9.319	4.37454	6.56265629946414+69.6842736862021i
2.43	47.9722	9.67742	6.24511	50.6821194351954-86.1144169556951i
2.52	26.1528	10.0358	2.63979	35.3630926768396+23.0950665476051i
2.61	15.3889	10.3943	11.8243	32.2603620764954+186.417805416163i
2.7	50	10.7527	0.980215	-12.3839070743401+9.62335185186682i
2.79	48.0417	11.1111	8.0873	-7.64464280403626+129.170811867822i
C14
Time	Data	FFT Freq	FFT Mag	FFT Complex			Max
0	76.3611	0	74.0981	1185.569428			18.3388
0.09	27.7917	0.358423	3.37662	38.4863011735296-37.9157597906611i
0.18	41.0972	0.716846	7.22058	-51.896093311377+103.217302020287i
0.27	9.55554	1.07527	8.8378	-72.112652888658-121.635062150003i
0.36	33.4583	1.43369	11.6519	148.283725798539+112.997310011583i
0.45	30.375	1.79211	10.2664	161.896029941569+27.7817668184011i
0.54	56.6805	2.15054	6.12225	-43.4044932720454-87.8146606505555i
0.63	84.2639	2.50896	0.543343	-8.2089360939047+2.86183503366727i
0.72	7.5	2.86738	9.83872	-6.99999800000021-157.263886i
0.81	43.5139	3.22581	5.93015	86.4166608757651+39.1770536908284i
0.9	36.2917	3.58423	18.3388	261.658441471077+132.780930099239i
0.99	0.916687	3.94265	12.5094	-171.316162568328-103.492604043002i
1.08	37.9861	4.30108	8.87923	-112.422581798539+86.8584540115838i
1.17	115.806	4.6595	12.8661	174.25988589943-109.593692527863i
1.26	0.680542	5.01792	11.2827	91.9198571123451+155.368556770082i
1.35	63.4028	5.37634	11.1149	163.023457660597-71.0626326499554i
1.44	29.8055	5.73477	3.82379	-61.1806319999999
1.53	26.4028	6.09319	11.1149	163.023457660597+71.0626326499549i
1.62	35.1389	6.45161	11.2827	91.9198571123446-155.368556770082i
1.71	8.63892	6.81004	12.8661	174.259885899431+109.593692527862i
1.8	10.4028	7.16846	8.87923	-112.422581798539-86.8584540115835i
1.89	5.76392	7.52688	12.5094	-171.316162568328+103.492604043003i
1.98	57.5972	7.8853	18.3388	261.658441471077-132.78093009924i
2.07	28.3472	8.24373	5.93015	86.416660875765-39.1770536908285i
2.16	34.0972	8.60215	9.83872	-6.99999800000003+157.263886i
2.25	108.208	8.96057	0.543343	-8.2089360939048-2.86183503366704i
2.34	23.2361	9.319	6.12225	-43.4044932720451+87.8146606505557i
2.43	16	9.67742	10.2664	161.896029941569-27.7817668184015i
2.52	47.9861	10.0358	11.6519	148.283725798539-112.997310011584i
2.61	32.4583	10.3943	8.8378	-72.1126528886577+121.635062150004i
2.7	33.875	10.7527	7.22058	-51.8960933113772-103.217302020287i
2.79	21.9305	11.1111	3.37662	38.4863011735299+37.9157597906613i
C15
Time	Data	FFT Freq	FFT Mag	FFT Complex			Max
0	231.83	0	455.294	7284.704561			8.14255
0.09	223.636	0.358423	4.35537	-35.1024727428132-60.199215324876i
0.18	235.136	0.716846	8.14255	-67.5694178028216+111.388716995216i
0.27	231.739	1.07527	6.30453	-70.1506004784527-72.485537434236i
0.36	222.92	1.43369	8.06602	81.2397692004756-100.277796774114i
0.45	215.693	1.79211	6.4791	-97.9699688052186-33.8884491271396i
0.54	215.659	2.15054	6.35168	-4.88407275989361-101.509425282163i
0.63	232.909	2.50896	3.17837	-50.45232394834+6.3788859012823i
0.72	246.057	2.86738	5.6523	89.4659099999999+13.2159429999999i
0.81	244.534	3.22581	6.09958	7.22063518020401-97.3258228214817i
0.9	223.091	3.58423	2.70112	-13.8781437824109+40.9290883720677i
0.99	238.273	3.94265	6.38818	97.9345389991275-29.2555929656897i
1.08	264.352	4.30108	1.2079	-9.67153120047559-16.7323227741135i
1.17	203.455	4.6595	2.63422	21.6668064722306+36.1518520631711i
1.26	225.727	5.01792	7.97571	89.240814345126-91.2181773505534i
1.35	243.784	5.37634	6.72276	49.0352653232618+95.7370892883172i
1.44	241.557	5.73477	2.40057	-38.4090889999998
1.53	239.136	6.09319	6.72276	49.0352653232616-95.7370892883174i
1.62	215.273	6.45161	7.97571	89.2408143451262+91.2181773505531i
1.71	216.148	6.81004	2.63422	21.6668064722307-36.1518520631713i
1.8	189.08	7.16846	1.2079	-9.67153120047558+16.7323227741136i
1.89	225.284	7.52688	6.38818	97.9345389991277+29.2555929656893i
1.98	206.716	7.8853	2.70112	-13.8781437824108-40.9290883720677i
2.07	247.841	8.24373	6.09958	7.22063518020443+97.3258228214816i
2.16	226.602	8.60215	5.6523	89.4659099999999-13.2159429999999i
2.25	241.534	8.96057	3.17837	-50.4523239483397-6.37888590128216i
2.34	230.807	9.319	6.35168	-4.88407275989334+101.509425282163i
2.43	237.148	9.67742	6.4791	-97.9699688052184+33.8884491271399i
2.52	233.909	10.0358	8.06602	81.2397692004757+100.277796774114i
2.61	230.898	10.3943	6.30453	-70.1506004784524+72.4855374342363i
2.7	214.432	10.7527	8.14255	-67.5694178028218-111.388716995215i
2.79	189.545	11.1111	4.35537	-35.1024727428131+60.1992153248762i
C17
Time	Data	FFT Freq	FFT Mag	FFT Complex			Max
0	15	0	61.6641	986.625			8.7635
0.09	13.875	0.358423	7.88402	-89.9719740988431-88.4161468456083i
0.18	1.875	0.716846	7.27687	110.011112454128+38.124359089512i
0.27	34.25	1.07527	7.88389	-101.845743858815+74.426542263801i
0.36	44.375	1.43369	5.35654	-63.5352724008011+57.5199224458042i
0.45	37.375	1.79211	6.66433	-35.2512981910941+100.633750319184i
0.54	58.125	2.15054	7.41659	49.9381772093374+107.646057613532i
0.63	6.625	2.50896	4.40082	-30.6332487266817-63.4003645975207i
0.72	22.5	2.86738	7.96656	126.875+12.25i
0.81	38.125	3.22581	8.7635	-74.9685588732976+118.491562595495i
0.9	28.875	3.58423	0.522175	-7.87751703755725-2.78339758486556i
0.99	40.125	3.94265	6.39808	86.7715722563956+54.3155317052896i
1.08	41.875	4.30108	8.43064	-116.214727599199-68.4800775541957i
1.17	27.625	4.6595	5.38132	-57.1458326031713-64.403130010705i
1.26	40.625	5.01792	5.14472	-70.071772625908+43.1949038911146i
1.35	47.75	5.37634	5.01342	-46.9549159044932-65.0356733132047i
1.44	58.75	5.73477	8.44531	135.125
1.53	51	6.09319	5.01342	-46.954915904493+65.0356733132047i
1.62	27.125	6.45161	5.14472	-70.0717726259082-43.1949038911143i
1.71	14.375	6.81004	5.38132	-57.1458326031711+64.4031300107051i
1.8	78.5	7.16846	8.43064	-116.214727599199+68.4800775541958i
1.89	2.375	7.52688	6.39808	86.7715722563954-54.3155317052899i
1.98	2.75	7.8853	0.522175	-7.87751703755742+2.7833975848657i
2.07	12.25	8.24373	8.7635	-74.9685588732978-118.491562595495i
2.16	30.75	8.60215	7.96656	126.875-12.25i
2.25	11.625	8.96057	4.40082	-30.6332487266814+63.4003645975207i
2.34	19.125	9.319	7.41659	49.938177209337-107.646057613532i
2.43	13.375	9.67742	6.66433	-35.2512981910944-100.633750319184i
2.52	52.125	10.0358	5.35654	-63.5352724008011-57.5199224458043i
2.61	24.75	10.3943	7.88389	-101.845743858815-74.4265422638009i
2.7	38.5	10.7527	7.27687	110.011112454128-38.1243590895124i
2.79	50.25	11.1111	7.88402	-89.9719740988428+88.4161468456083i
C18
Time	Data	FFT Freq	FFT Mag	FFT Complex			Max
0	31.5227	0	76.0511	1216.818326			18.1341
0.09	51.9886	0.358423	10.445	162.889054854286-37.3676831478627i
0.18	63.4773	0.716846	2.35064	-0.234159268063408+37.6094906865074i
0.27	85.3636	1.07527	7.94723	-83.6775182894213+95.7425448118537i
0.36	2.9773	1.43369	12.3911	-163.887211485393-111.564977943766i
0.45	42.9886	1.79211	15.0059	57.9404541483278-232.999131120228i
0.54	16.0341	2.15054	9.77449	-150.089455409785-43.9498030974609i
0.63	104.409	2.50896	9.68063	-120.659977029825-97.119001479863i
0.72	18.5682	2.86738	11.1888	-165.863584+67.363618i
0.81	43.1932	3.22581	9.73985	41.9089983569409-150.096546491959i
0.9	31.75	3.58423	18.1341	235.790631915531-169.078315132446i
0.99	38.1136	3.94265	11.4451	164.191016783248+81.0849698793078i
1.08	24.7273	4.30108	12.6945	128.887149485392+156.980492056234i
1.17	20.1591	4.6595	14.7291	-62.0041599562538+227.363254707351i
1.26	64.0682	5.01792	12.0176	66.7147507623159-180.337137348477i
1.35	11.6023	5.37634	11.5154	-122.496804867303-137.626979263997i
1.44	26.7614	5.73477	11.6818	-186.909146
1.53	2.67047	6.09319	11.5154	-122.496804867302+137.626979263997i
1.62	23.1705	6.45161	12.0176	66.7147507623164+180.337137348477i
1.71	80.3068	6.81004	14.7291	-62.0041599562548-227.363254707351i
1.8	33.4318	7.16846	12.6945	128.887149485392-156.980492056234i
1.89	31.1477	7.52688	11.4451	164.191016783248-81.0849698793084i
1.98	6.875	7.8853	18.1341	235.790631915532+169.078315132446i
2.07	27.5	8.24373	9.73985	41.9089983569413+150.096546491958i
2.16	1.67047	8.60215	11.1888	-165.863584-67.363618i
2.25	0.988647	8.96057	9.68063	-120.659977029824+97.1190014798634i
2.34	118.943	9.319	9.77449	-150.089455409784+43.9498030974615i
2.43	32.25	9.67742	15.0059	57.9404541483284+232.999131120228i
2.52	34.8864	10.0358	12.3911	-163.887211485392+111.564977943766i
2.61	124.114	10.3943	7.94723	-83.6775182894218-95.7425448118531i
2.7	16.0909	10.7527	2.35064	-0.234159268063387-37.6094906865072i
2.79	5.06818	11.1111	10.445	162.889054854286+37.3676831478623i
C23
Time	Data	FFT Freq	FFT Mag	FFT Complex			Max
0	57	0	144.289	2308.625			19.5267
0.09	29.375	0.358423	12.9428	-197.402262880266-62.5838785512196i
0.18	37.125	0.716846	8.78643	38.1470570431718+135.308374765559i
0.27	47.375	1.07527	17.6002	192.412136876321+205.615385829491i
0.36	114.5	1.43369	19.5267	-281.249260351792+136.048728368092i
0.45	14.5	1.79211	3.14361	-45.8271077898453+20.7302571975543i
0.54	59.125	2.15054	2.99733	-41.2372873942646+24.4825134037941i
0.63	62.375	2.50896	17.2323	-144.83726580852+234.610290713781i
0.72	104.375	2.86738	8.81353	140.625+10.5i
0.81	74.375	3.22581	9.85457	89.6144044819102-129.73085386818i
0.9	63.625	3.58423	5.93072	-94.7334285403719+5.47626356322476i
0.99	92.125	3.94265	7.49234	80.46283810359-88.8613680164866i
1.08	178.25	4.30108	12.022	-112.250739648208-156.201271631908i
1.17	43	4.6595	10.8697	-47.2945124905416+167.361422456187i
1.26	106	5.01792	6.93146	63.8236588914648-90.6978750750105i
1.35	48.75	5.37634	16.5901	3.87176950735272+265.412638707555i
1.44	65.625	5.73477	14.1953	227.125
1.53	80.25	6.09319	16.5901	3.87176950735216-265.412638707555i
1.62	66.625	6.45161	6.93146	63.823658891465+90.6978750750103i
1.71	89.625	6.81004	10.8697	-47.2945124905422-167.361422456187i
1.8	84.875	7.16846	12.022	-112.250739648207+156.201271631908i
1.89	131.125	7.52688	7.49234	80.4628381035903+88.8613680164864i
1.98	75.625	7.8853	5.93072	-94.7334285403718-5.47626356322449i
2.07	47.125	8.24373	9.85457	89.6144044819105+129.73085386818i
2.16	26.75	8.60215	8.81353	140.625-10.5i
2.25	47.25	8.96057	17.2323	-144.83726580852-234.610290713781i
2.34	41.375	9.319	2.99733	-41.2372873942648-24.482513403794i
2.43	67.125	9.67742	3.14361	-45.8271077898455-20.7302571975542i
2.52	72.875	10.0358	19.5267	-281.249260351792-136.048728368092i
2.61	95.25	10.3943	17.6002	192.412136876321-205.615385829492i
2.7	114.125	10.7527	8.78643	38.1470570431715-135.308374765559i
2.79	71.125	11.1111	12.9428	-197.402262880266+62.58387855122i
D02
Time	Data	FFT Freq	FFT Mag	FFT Complex			Max
0	71.65	0	124.773	1996.37497			13.933
0.09	63.425	0.358423	8.96279	36.7258705505906+138.622139400846i
0.18	36.975	0.716846	10.8734	53.8290985666595+165.43727957022i
0.27	79.2	1.07527	7.3263	-104.944786275364-52.2236160909811i
0.36	43.675	1.43369	6.22263	78.1079470224738-61.739343742427i
0.45	41.75	1.79211	4.90929	-39.681766433083+67.7882587345548i
0.54	64.625	2.15054	4.3551	64.9538699684325-25.2292659196577i
0.63	30.925	2.50896	1.51913	19.2237654404191+14.8738658326674i
0.72	62.125	2.86738	10.2959	-32.850066+161.425048i
0.81	37.35	3.22581	2.93916	-21.4490340840996-41.8500768314082i
0.9	51.575	3.58423	4.2304	-10.684554065556-66.8377350659351i
0.99	87.925	3.94265	5.03921	80.3442396431655+6.75049470249039i
1.08	52.175	4.30108	13.933	143.692100977526-170.439235742427i
1.17	41.4	4.6595	2.10822	10.0088235622149-32.2124604890992i
1.26	74.55	5.01792	2.6602	-25.2984864695358+34.2288344239431i
1.35	69.65	5.37634	7.13246	-58.2271124038432+98.147068370717i
1.44	81.4	5.73477	5.69219	-91.074982
1.53	75.425	6.09319	7.13246	-58.2271124038436-98.1470683707168i
1.62	55.075	6.45161	2.6602	-25.2984864695359-34.228834423943i
1.71	65.35	6.81004	2.10822	10.008823562215+32.2124604890991i
1.8	32.375	7.16846	13.933	143.692100977526+170.439235742427i
1.89	31.3	7.52688	5.03921	80.3442396431655-6.75049470249073i
1.98	59.15	7.8853	4.2304	-10.6845540655559+66.8377350659352i
2.07	81.725	8.24373	2.93916	-21.4490340840994+41.8500768314084i
2.16	70.225	8.60215	10.2959	-32.8500660000002-161.425048i
2.25	73.825	8.96057	1.51913	19.2237654404191-14.8738658326675i
2.34	75.575	9.319	4.3551	64.9538699684325+25.2292659196576i
2.43	121.45	9.67742	4.90929	-39.6817664330832-67.7882587345546i
2.52	46.275	10.0358	6.22263	78.107947022474+61.7393437424271i
2.61	76.675	10.3943	7.3263	-104.944786275364+52.2236160909813i
2.7	75.225	10.7527	10.8734	53.829098566659-165.437279570221i
2.79	66.35	11.1111	8.96279	36.7258705505901-138.622139400847i
D06
Time	Data	FFT Freq	FFT Mag	FFT Complex			Max
0	41.9038	0	85.1298	1362.07678			9.83665
0.09	35.5385	0.358423	6.65864	2.43572799502493-106.51034717067i
0.18	41.2692	0.716846	8.41347	-45.5067591442255+126.690486204036i
0.27	45.2596	1.07527	7.5375	120.379119100702-7.29612554090415i
0.36	14.1827	1.43369	3.40656	-35.699015379975+41.1869875313458i
0.45	60.9327	1.79211	5.21071	-76.8826420154562+32.2464689005187i
0.54	41.4038	2.15054	9.83665	155.145167550267+26.4660614788502i
0.63	43.1731	2.50896	9.11081	-106.90504021638-99.1012807477488i
0.72	40.2596	2.86738	4.8679	-20.307647+75.192353i
0.81	33.0096	3.22581	4.12773	2.8278409230108+65.9830987971854i
0.9	76.8365	3.58423	5.68514	-82.560388392505-38.1827030526483i
0.99	106.865	3.94265	4.12641	-19.7396929145412+63.0025266712828i
1.08	31.9519	4.30108	6.76665	108.006755379975+7.49466553134563i
1.17	48.2692	4.6595	5.89705	63.8422183911785-69.4738604541125i
1.26	31.4038	5.01792	4.12899	-46.5011160135361+46.9262416725371i
1.35	57.8365	5.37634	6.52598	9.58079673646173-103.975240309708i
1.44	42.4615	5.73477	4.83654	-77.3845819999999
1.53	32.5577	6.09319	6.52598	9.5807967364621+103.975240309708i
1.62	10.0385	6.45161	4.12899	-46.5011160135363-46.926241672537i
1.71	14.4904	6.81004	5.89705	63.8422183911787+69.4738604541123i
1.8	52.6442	7.16846	6.76665	108.006755379975-7.49466553134576i
1.89	43.4327	7.52688	4.12641	-19.7396929145414-63.0025266712827i
1.98	47.4231	7.8853	5.68514	-82.560388392505+38.1827030526485i
2.07	29.3558	8.24373	4.12773	2.82784092301074-65.9830987971855i
2.16	48.9615	8.60215	4.8679	-20.3076470000001-75.192353i
2.25	26.0192	8.96057	9.11081	-106.90504021638+99.1012807477491i
2.34	29.0961	9.319	9.83665	155.145167550267-26.4660614788506i
2.43	48.9135	9.67742	5.21071	-76.8826420154564-32.2464689005184i
2.52	38.6538	10.0358	3.40656	-35.699015379975-41.1869875313456i
2.61	42.5096	10.3943	7.5375	120.379119100702+7.2961255409038i
2.7	53.8558	10.7527	8.41347	-45.5067591442258-126.690486204036i
2.79	51.5673	11.1111	6.65864	2.43572799502533+106.51034717067i
D09
Time	Data	FFT Freq	FFT Mag	FFT Complex			Max
0	46.9038	0	104.388	1670.201904			12.0856
0.09	83.7885	0.358423	4.39791	43.9594409117514-54.9456685166469i
0.18	42.1731	0.716846	8.93825	113.064066624427-87.5724787443775i
0.27	67.8365	1.07527	6.93342	-11.7167447180499-110.314245801119i
0.36	97.8269	1.43369	3.31394	41.0878422102257+33.5145869382936i
0.45	34.7115	1.79211	2.95582	-16.4879419101225+44.3258398874156i
0.54	61.1442	2.15054	5.72212	81.9386158194588+40.8434589241971i
0.63	61.5385	2.50896	2.83176	12.2052847544783+43.6333117955087i
0.72	32.6346	2.86738	8.88913	-58.3365789999999+129.711579i
0.81	22.0961	3.22581	4.23988	63.7781386047835+23.1159461821831i
0.9	60.2212	3.58423	12.0856	-62.496442820524-182.991053282083i
0.99	56.1635	3.94265	7.63301	0.275079114526237-122.127818515253i
1.08	41.0769	4.30108	3.4527	-55.2417742102255-0.389283061706237i
1.17	36.5673	4.6595	7.4404	-116.258678255759+25.6118400187075i
1.26	75.9519	5.01792	3.312	-50.3524316233617+16.5161050493426i
1.35	58.7596	5.37634	6.29952	-85.8314825016076+52.8398060925223i
1.44	60.6635	5.73477	1.97176	31.5481580000001
1.53	53.5962	6.09319	6.29952	-85.8314825016078-52.8398060925221i
1.62	60.4808	6.45161	3.312	-50.3524316233617-16.5161050493426i
1.71	31.8942	6.81004	7.4404	-116.258678255759-25.6118400187072i
1.8	44	7.16846	3.4527	-55.2417742102256+0.38928306170634i
1.89	56.1731	7.52688	7.63301	0.27507911452637+122.127818515253i
1.98	42.3365	7.8853	12.0856	-62.4964428205238+182.991053282083i
2.07	62.5673	8.24373	4.23988	63.7781386047833-23.1159461821832i
2.16	54.3942	8.60215	8.88913	-58.336579-129.711579i
2.25	24.0961	8.96057	2.83176	12.2052847544782-43.6333117955088i
2.34	55.9519	9.319	5.72212	81.9386158194587-40.8434589241972i
2.43	58.4808	9.67742	2.95582	-16.4879419101225-44.3258398874156i
2.52	18.7692	10.0358	3.31394	41.0878422102256-33.5145869382937i
2.61	33.7788	10.3943	6.93342	-11.7167447180497+110.314245801119i
2.7	56.3462	10.7527	8.93825	113.064066624427+87.5724787443774i
2.79	77.2788	11.1111	4.39791	43.9594409117515+54.9456685166468i
D12
Time	Data	FFT Freq	FFT Mag	FFT Complex			Max
0	4	0	68.0625	1089			13.5202
0.09	15	0.358423	11.281	-180.466214086299+3.24335278875943i
0.18	25.625	0.716846	13.5202	170.341855603535+133.338308217819i
0.27	9.75	1.07527	5.46754	80.6012603425033+34.0044378246864i
0.36	30.25	1.43369	8.43757	-50.5721455582844+125.170909820126i
0.45	8.25	1.79211	6.34261	98.5539790715629+24.2005704088166i
0.54	11.375	2.15054	8.45393	-45.1578832312535+127.502224484905i
0.63	31.125	2.50896	12.3162	-114.476309201868+160.39891334571i
0.72	34	2.86738	2.50782	-40.125+0.125i
0.81	7.875	3.22581	4.12723	-65.3035531139385+9.8061752367003i
0.9	49.375	3.58423	4.43194	69.6193009981162+13.4735268815901i
0.99	19.625	3.94265	11.1117	-177.775383879299+2.06754570053803i
1.08	59.25	4.30108	9.17615	-43.6778544417154+140.170909820126i
1.17	97	4.6595	1.16745	14.929848350861-11.2255206095126i
1.26	37	5.01792	10.1952	-118.303273370396+112.309610614505i
1.35	53.625	5.37634	5.64705	-83.0636274835214+35.5536809538296i
1.44	57.375	5.73477	0.546875	8.75
1.53	28.25	6.09319	5.64705	-83.0636274835214-35.5536809538295i
1.62	40.375	6.45161	10.1952	-118.303273370397-112.309610614504i
1.71	40.375	6.81004	1.16745	14.9298483508609+11.2255206095125i
1.8	56.75	7.16846	9.17615	-43.6778544417157-140.170909820126i
1.89	34.625	7.52688	11.1117	-177.775383879299-2.06754570053748i
1.98	46	7.8853	4.43194	69.6193009981159-13.4735268815901i
2.07	3.375	8.24373	4.12723	-65.3035531139387-9.8061752367002i
2.16	8.25	8.60215	2.50782	-40.125-0.125i
2.25	35.75	8.96057	12.3162	-114.476309201869-160.39891334571i
2.34	35.625	9.319	8.45393	-45.1578832312539-127.502224484905i
2.43	19.625	9.67742	6.34261	98.5539790715628-24.2005704088172i
2.52	4.5	10.0358	8.43757	-50.5721455582846-125.170909820126i
2.61	43.25	10.3943	5.46754	80.6012603425033-34.0044378246869i
2.7	49.125	10.7527	13.5202	170.341855603534-133.33830821782i
2.79	92.625	11.1111	11.281	-180.466214086299-3.24335278875919i
D16
Time	Data	FFT Freq	FFT Mag	FFT Complex			Max
0	65	0	114.344	1829.5			14.7148
0.09	40.875	0.358423	6.65507	-50.0741523248017-93.9723286380917i
0.18	43.75	0.716846	2.47396	33.3465345968287-21.327254657359i
0.27	57	1.07527	0.394846	-5.1540843940435-3.65332366946918i
0.36	71	1.43369	6.26849	-81.1657060000831+58.9183396359971i
0.45	71.5	1.79211	2.61408	-8.06943215672986+41.0394649994298i
0.54	85.375	2.15054	14.7148	231.982586905327+40.1808021999124i
0.63	37.5	2.50896	3.48555	-37.4598170481311+41.3148575199781i
0.72	58.125	2.86738	3.46644	3.12500000000003+55.375i
0.81	42.125	3.22581	2.8743	45.0922780006067-9.03646093676998i
0.9	50.25	3.58423	3.10138	-18.8428234123779+45.905306109962i
0.99	111.875	3.94265	3.00018	-15.2520216840692+45.5153410983613i
1.08	40.875	4.30108	11.4526	178.165706000083-42.8316603640032i
1.17	68.75	4.6595	7.78187	-113.282867098565+51.6692695174383i
1.26	44.625	5.01792	10.2396	-151.486298089777+62.3972492526906i
1.35	73.625	5.37634	9.19253	131.200096705733-66.4769300068641i
1.44	71.625	5.73477	2.10938	-33.75
1.53	65.75	6.09319	9.19253	131.200096705733+66.4769300068637i
1.62	34	6.45161	10.2396	-151.486298089778-62.39724925269i
1.71	67.125	6.81004	7.78187	-113.282867098565-51.669269517438i
1.8	39.25	7.16846	11.4526	178.165706000083+42.831660364003i
1.89	81.875	7.52688	3.00018	-15.2520216840693-45.5153410983613i
1.98	76.375	7.8853	3.10138	-18.8428234123783-45.9053061099618i
2.07	19.125	8.24373	2.8743	45.0922780006068+9.03646093676979i
2.16	54.75	8.60215	3.46644	3.12499999999997-55.375i
2.25	21.625	8.96057	3.48555	-37.4598170481311-41.3148575199779i
2.34	70.25	9.319	14.7148	231.982586905327-40.180802199913i
2.43	53.75	9.67742	2.61408	-8.06943215672998-41.0394649994299i
2.52	49.875	10.0358	6.26849	-81.1657060000831-58.9183396359968i
2.61	45.625	10.3943	0.394846	-5.15408439404348+3.65332366946907i
2.7	42.75	10.7527	2.47396	33.3465345968287+21.3272546573588i
2.79	73.5	11.1111	6.65507	-50.0741523248013+93.9723286380919i
D19
Time	Data	FFT Freq	FFT Mag	FFT Complex			Max
0	10.5096	0	25.6106	409.769412			5.46153
0.09	1.58655	0.358423	2.22631	-28.3821697947577-21.5245939325956i
0.18	17.0289	0.716846	2.4049	37.9422050667108+6.40126783208906i
0.27	18.3269	1.07527	2.05357	-32.7984973261916-1.96219716568733i
0.36	12.3846	1.43369	2.30798	-3.34307775001616+36.7760982729425i
0.45	11.9231	1.79211	2.46078	-35.3405266833986-17.3561449526358i
0.54	15.0865	2.15054	3.59287	-31.8651723069839+47.8460346326178i
0.63	7.52887	2.50896	2.99261	-41.5736486403981-23.7549556777676i
0.72	19.5673	2.86738	2.85683	-30.4325540000001+34.105774i
0.81	7.51923	3.22581	5.46153	6.1799093336174-87.1656856029487i
0.9	15.1154	3.58423	4.32993	6.72882125683719+68.9513009500166i
0.99	2.75	3.94265	4.25795	43.8677193013192-52.1243365613203i
1.08	24.3558	4.30108	2.64277	24.5739137500162+34.4106182729426i
1.17	3.66345	4.6595	3.35827	48.3159844564351+23.5099841237518i
1.26	13.2308	5.01792	4.27729	-58.5365660165639-35.454889850512i
1.35	47.8942	5.37634	3.21353	41.4236133533739+30.4588570403468i
1.44	10.2981	5.73477	2.06371	33.019288
1.53	6.13464	6.09319	3.21353	41.4236133533738-30.458857040347i
1.62	12.7211	6.45161	4.27729	-58.5365660165638+35.4548898505122i
1.71	23.6731	6.81004	3.35827	48.3159844564351-23.509984123752i
1.8	0.961548	7.16846	2.64277	24.5739137500161-34.4106182729426i
1.89	15.9904	7.52688	4.25795	43.8677193013194+52.1243365613201i
1.98	14.4519	7.8853	4.32993	6.72882125683696-68.9513009500166i
2.07	2.71155	8.24373	5.46153	6.17990933361776+87.1656856029487i
2.16	12.6731	8.60215	2.85683	-30.4325540000001-34.105774i
2.25	5.80768	8.96057	2.99261	-41.5736486403979+23.7549556777678i
2.34	17.5	9.319	3.59287	-31.8651723069841-47.8460346326178i
2.43	3.22113	9.67742	2.46078	-35.3405266833985+17.356144952636i
2.52	4.73077	10.0358	2.30798	-3.34307775001623-36.7760982729425i
2.61	24.5096	10.3943	2.05357	-32.7984973261916+1.96219716568752i
2.7	20.7789	10.7527	2.4049	37.9422050667107-6.40126783208929i
2.79	5.13464	11.1111	2.22631	-28.3821697947577+21.5245939325958i
D21
Time	Data	FFT Freq	FFT Mag	FFT Complex			Max
0	137.25	0	239.737	3835.791656			11.6034
0.09	113.542	0.358423	7.21182	5.23129773256625-115.270515216309i
0.18	132	0.716846	7.48687	89.7083558781971-79.3853464830316i
0.27	148.792	1.07527	2.27564	0.955589126263277+36.3977565103029i
0.36	119.708	1.43369	4.49595	3.93217404336254-71.8276062445961i
0.45	117.083	1.79211	3.49987	-43.138125705536+35.7053652186504i
0.54	135.875	2.15054	4.88623	-10.3240778845342-77.4950671992036i
0.63	113.958	2.50896	3.03691	48.1984218969846-6.16040555579092i
0.72	129.958	2.86738	3.00817	-6.04165599999996+47.75i
0.81	115.417	3.22581	10.0982	136.142490171799+87.007516552198i
0.9	122.667	3.58423	2.44806	-29.078865556014+26.2417112516078i
0.99	137.917	3.94265	11.6034	138.873707435729+123.213710421272i
1.08	116.375	4.30108	2.20689	5.81776195663729-34.8276062445961i
1.17	94.875	4.6595	1.07231	13.4133809700941+10.6977191525825i
1.26	140.833	5.01792	3.56798	-9.13878843764889+56.3514319677799i
1.35	107.833	5.37634	6.06658	-87.010009627899+43.0225283313378i
1.44	110.667	5.73477	2.57031	41.1250320000001
1.53	146.25	6.09319	6.06658	-87.0100096278991-43.0225283313373i
1.62	147.458	6.45161	3.56798	-9.13878843764903-56.3514319677798i
1.71	106.708	6.81004	1.07231	13.4133809700939-10.6977191525823i
1.8	124.625	7.16846	2.20689	5.81776195663737+34.8276062445961i
1.89	102.5	7.52688	11.6034	138.873707435728-123.213710421273i
1.98	113.125	7.8853	2.44806	-29.0788655560141-26.2417112516078i
2.07	114.292	8.24373	10.0982	136.142490171798-87.0075165521984i
2.16	107.667	8.60215	3.00817	-6.04165600000002-47.75i
2.25	105.708	8.96057	3.03691	48.1984218969847+6.16040555579082i
2.34	93.25	9.319	4.88623	-10.3240778845341+77.4950671992036i
2.43	112.042	9.67742	3.49987	-43.138125705536-35.7053652186502i
2.52	119.958	10.0358	4.49595	3.93217404336267+71.8276062445961i
2.61	129.417	10.3943	2.27564	0.955589126263265-36.3977565103029i
2.7	87.0417	10.7527	7.48687	89.7083558781972+79.3853464830315i
2.79	131	11.1111	7.21182	5.23129773256659+115.270515216309i
D23
Time	Data	FFT Freq	FFT Mag	FFT Complex			Max
0	10.5	0	64.7812	1036.5			15.7656
0.09	38.25	0.358423	9.33458	-71.3458494554951-131.21041241514i
0.18	65.875	0.716846	1.90452	11.0062606937638-28.4152993077732i
0.27	48.125	1.07527	5.04024	40.6470566049048-69.6509561152605i
0.36	43.25	1.43369	9.4264	-105.633067235196-107.652358351765i
0.45	1.125	1.79211	5.72245	22.8668687029296-88.657766476474i
0.54	61.875	2.15054	9.77842	-154.12368722544+26.9065764026763i
0.63	15.25	2.50896	9.41257	36.6393301366453-146.07618685749i
0.72	28.625	2.86738	2.87009	-29.875+34.875i
0.81	37.625	3.22581	13.3825	-134.647354406329+166.48509405342i
0.9	83	3.58423	6.4921	94.1497063256543-43.8811129960946i
0.99	3.125	3.94265	5.57873	-10.4755375815272-88.6427733061478i
1.08	49.125	4.30108	2.78743	-36.8669327648041+25.0976416482352i
1.17	59.125	4.6595	0.535142	8.55454138625579-0.363885006292321i
1.26	49.125	5.01792	7.03986	-101.032279793978+49.7970112934564i
1.35	27.625	5.37634	6.13697	-46.2390553873846+86.6229464344115i
1.44	29.75	5.73477	15.7656	252.25
1.53	9.625	6.09319	6.13697	-46.239055387385-86.6229464344114i
1.62	33	6.45161	7.03986	-101.032279793978-49.7970112934562i
1.71	49.375	6.81004	0.535142	8.55454138625583+0.363885006292207i
1.8	70	7.16846	2.78743	-36.8669327648041-25.0976416482353i
1.89	5	7.52688	5.57873	-10.475537581527+88.6427733061478i
1.98	9.125	7.8853	6.4921	94.1497063256544+43.8811129960943i
2.07	24.625	8.24373	13.3825	-134.647354406329-166.485094053419i
2.16	49.125	8.60215	2.87009	-29.875-34.875i
2.25	6.25	8.96057	9.41257	36.6393301366456+146.07618685749i
2.34	19.875	9.319	9.77842	-154.12368722544-26.906576402676i
2.43	32.875	9.67742	5.72245	22.8668687029299+88.6577664764738i
2.52	26.875	10.0358	9.4264	-105.633067235196+107.652358351765i
2.61	21.625	10.3943	5.04024	40.647056604905+69.6509561152605i
2.7	15.25	10.7527	1.90452	11.0062606937638+28.415299307773i
2.79	12.5	11.1111	9.33458	-71.3458494554946+131.21041241514i
E01
Time	Data	FFT Freq	FFT Mag	FFT Complex			Max
0	105.625	0	224.711	3595.375			21.1929
0.09	153.75	0.358423	13.5271	160.514088808817-145.18627697008i
0.18	151.25	0.716846	21.1929	328.618337952737-83.6010348152857i
0.27	160.875	1.07527	9.31716	142.648368110017-43.2976835232471i
0.36	139.25	1.43369	16.8778	-269.224580503129+21.0382890021137i
0.45	117.375	1.79211	7.05248	40.3628359822591-105.373725385784i
0.54	86	2.15054	12.3326	-81.9407449615311+179.503635941684i
0.63	120.375	2.50896	10.6285	-134.077799153434-104.603980024609i
0.72	87.125	2.86738	11.9749	-191.5+6.125i
0.81	46.625	3.22581	15.682	235.513803841271-86.5451724067873i
0.9	151.375	3.58423	12.4589	171.885658433898-100.958827845705i
0.99	125.25	3.94265	15.9753	-154.318514534121+203.763957461881i
1.08	75.375	4.30108	13.0073	-77.775419496871+193.038289002114i
1.17	146.25	4.6595	5.65635	-27.3904347197825-86.2572407738212i
1.26	134.375	5.01792	9.9208	-158.063251425103-14.5634986026738i
1.35	132	5.37634	2.48401	-32.2523483350261-23.2247094504967i
1.44	76.75	5.73477	7.58594	-121.375
1.53	81.625	6.09319	2.48401	-32.2523483350258+23.2247094504969i
1.62	99.75	6.45161	9.9208	-158.063251425103+14.5634986026745i
1.71	137.875	6.81004	5.65635	-27.3904347197825+86.2572407738214i
1.8	141	7.16846	13.0073	-77.7754194968712-193.038289002114i
1.89	112.5	7.52688	15.9753	-154.318514534122-203.763957461881i
1.98	107.75	7.8853	12.4589	171.885658433898+100.958827845705i
2.07	66.25	8.24373	15.682	235.513803841271+86.5451724067865i
2.16	30.125	8.60215	11.9749	-191.5-6.125i
2.25	109.375	8.96057	10.6285	-134.077799153434+104.603980024609i
2.34	122.75	9.319	12.3326	-81.9407449615317-179.503635941684i
2.43	38.125	9.67742	7.05248	40.3628359822591+105.373725385784i
2.52	117.5	10.0358	16.8778	-269.224580503129-21.0382890021135i
2.61	158.625	10.3943	9.31716	142.648368110017+43.2976835232467i
2.7	111	10.7527	21.1929	328.618337952737+83.6010348152848i
2.79	151.5	11.1111	13.5271	160.514088808817+145.18627697008i
E04
Time	Data	FFT Freq	FFT Mag	FFT Complex			Max
0	224.333	0	455.839	7293.416688			12.3875
0.09	225.375	0.358423	2.18641	-1.21412392212379-34.9615341751565i
0.18	206.375	0.716846	2.87582	-24.7926545752335-38.7625724660557i
0.27	229.25	1.07527	2.67425	-32.4434966302093-27.8967132694286i
0.36	243.542	1.43369	12.3875	11.9538660908267+197.839822180833i
0.45	238.125	1.79211	4.98719	-39.6144486026999-69.2672085661803i
0.54	228	2.15054	5.42318	74.3783787539648+44.6882938384535i
0.63	264.708	2.50896	2.19754	-9.73195544858486+33.786982360579i
0.72	212.542	2.86738	2.62711	39.9999680000001+12.9167200000002i
0.81	227.25	3.22581	4.68244	34.6148379089408+66.4431061156091i
0.9	229.25	3.58423	2.77904	4.6220214227668-44.2237305837093i
0.99	201.583	3.94265	6.07308	-61.2162868403896-75.4614772336274i
1.08	231.458	4.30108	5.85849	-93.2871780908265-9.16017781916702i
1.17	223.417	4.6595	3.49093	17.994664034027+52.8768098275961i
1.26	246.833	5.01792	8.34617	24.1256303985017-131.341348888219i
1.35	240.917	5.37634	2.25778	2.94431350103951-36.0043706556543i
1.44	235.417	5.73477	0.713547	-11.4167520000001
1.53	227.958	6.09319	2.25778	2.94431350103965+36.0043706556543i
1.62	194.792	6.45161	8.34617	24.125630398502+131.341348888219i
1.71	212.208	6.81004	3.49093	17.9946640340269-52.8768098275962i
1.8	226.292	7.16846	5.85849	-93.2871780908266+9.16017781916719i
1.89	254.25	7.52688	6.07308	-61.2162868403893+75.4614772336276i
1.98	239	7.8853	2.77904	4.62202142276691+44.2237305837094i
2.07	229.833	8.24373	4.68244	34.6148379089406-66.4431061156093i
2.16	227.625	8.60215	2.62711	39.9999680000001-12.9167200000002i
2.25	214.542	8.96057	2.19754	-9.73195544858498-33.7869823605789i
2.34	218.083	9.319	5.42318	74.3783787539647-44.6882938384536i
2.43	221.333	9.67742	4.98719	-39.6144486026996+69.2672085661803i
2.52	239.292	10.0358	12.3875	11.9538660908264-197.839822180833i
2.61	208.833	10.3943	2.67425	-32.4434966302092+27.8967132694287i
2.7	238.167	10.7527	2.87582	-24.7926545752333+38.7625724660558i
2.79	232.833	11.1111	2.18641	-1.21412392212363+34.9615341751565i
E06
Time	Data	FFT Freq	FFT Mag	FFT Complex			Max
0	39.7692	0	139.883	2238.125031			15.8523
0.09	80.3654	0.358423	1.87483	-26.4107071169096+14.2235557918846i
0.18	83.0577	0.716846	6.15492	-23.1019320588684-95.7307025702278i
0.27	68.375	1.07527	1.6204	-23.5766173387299-10.7852650606056i
0.36	70.7212	1.43369	4.25157	57.1853176031367+36.8410978297701i
0.45	62.2596	1.79211	6.84091	-103.892519681397+34.4477157081291i
0.54	100.625	2.15054	10.3377	-111.756252200012-121.936458508097i
0.63	51.2788	2.50896	7.45862	-21.5459204013248-117.37676554442i
0.72	75.5096	2.86738	13.3538	165.096099-135.625i
0.81	89.9712	3.22581	10.1315	-0.7796137802967+162.10246248764i
0.9	51.7404	3.58423	15.8523	-162.027780925648+195.138067694572i
0.99	40.7788	3.94265	14.53	169.666753083321-158.933491899316i
1.08	90.875	4.30108	12.4232	-104.646927603136+168.99490582977i
1.17	61.6731	4.6595	8.1759	-128.986025511297-21.7944278676635i
1.26	41.5096	5.01792	7.44171	-88.537130815471+79.6129876324418i
1.35	93.0288	5.37634	6.27221	-65.6291572533656+75.9210206243305i
1.44	64.9135	5.73477	1.72656	-27.624969
1.53	76.5865	6.09319	6.27221	-65.629157253366-75.9210206243304i
1.62	108.837	6.45161	7.44171	-88.5371308154712-79.6129876324417i
1.71	26.4712	6.81004	8.1759	-128.986025511297+21.7944278676638i
1.8	76.2885	7.16846	12.4232	-104.646927603137-168.99490582977i
1.89	108.231	7.52688	14.53	169.666753083322+158.933491899315i
1.98	29.5673	7.8853	15.8523	-162.027780925649-195.138067694572i
2.07	88.2308	8.24373	10.1315	-0.779613780297055-162.10246248764i
2.16	125.529	8.60215	13.3538	165.096099+135.625i
2.25	62.4231	8.96057	7.45862	-21.5459204013244+117.37676554442i
2.34	24.4423	9.319	10.3377	-111.756252200012+121.936458508097i
2.43	48.6923	9.67742	6.84091	-103.892519681397-34.4477157081288i
2.52	91.5673	10.0358	4.25157	57.1853176031365-36.8410978297703i
2.61	92.7404	10.3943	1.6204	-23.5766173387299+10.7852650606056i
2.7	30.2981	10.7527	6.15492	-23.1019320588683+95.7307025702277i
2.79	81.7692	11.1111	1.87483	-26.4107071169096-14.2235557918846i
E07
Time	Data	FFT Freq	FFT Mag	FFT Complex			Max
0	17.4667	0	74.4016	1190.42502			9.53919
0.09	52.9833	0.358423	3.53678	-45.247963892315+33.9834394398147i
0.18	45.7833	0.716846	7.61802	-41.1035184177576+114.74867731363i
0.27	27.4833	1.07527	3.61375	0.486051409354928-57.8179326578251i
0.36	30.0167	1.43369	7.97283	-52.7092777740282-116.166364430779i
0.45	26.85	1.79211	8.60087	-47.8728073289911-129.018528884069i
0.54	11.55	2.15054	9.53919	151.113611654522-21.4401528782985i
0.63	35.7083	2.50896	7.62858	-82.365152083597+90.0774544507779i
0.72	34.5917	2.86738	7.79217	-122.533294-23.008362i
0.81	29.425	3.22581	7.43662	-31.4652463329645-114.750030599056i
0.9	59.2083	3.58423	8.37813	-9.25201349730827-133.730431421457i
0.99	54.925	3.94265	2.67224	36.0438429962716-22.9978917250344i
1.08	43.825	4.30108	8.56525	-4.59071222597176+136.967061569221i
1.17	40.2833	4.6595	2.79945	-31.6428565191245-31.7013829045088i
1.26	32.5	5.01792	0.909496	-3.75820373945641+14.0582547704715i
1.35	42.5333	5.37634	4.37766	-56.5357162486349-41.3482290157377i
1.44	49.7917	5.73477	3.21094	51.3750920000001
1.53	30.1083	6.09319	4.37766	-56.5357162486347+41.3482290157377i
1.62	43.4583	6.45161	0.909496	-3.75820373945652-14.0582547704716i
1.71	0.641663	6.81004	2.79945	-31.6428565191244+31.7013829045087i
1.8	40.8917	7.16846	8.56525	-4.59071222597196-136.967061569221i
1.89	51.3167	7.52688	2.67224	36.0438429962717+22.9978917250342i
1.98	47.4167	7.8853	8.37813	-9.252013497308+133.730431421457i
2.07	38.5917	8.24373	7.43662	-31.4652463329642+114.750030599056i
2.16	8.41669	8.60215	7.79217	-122.533294+23.008362i
2.25	23.4334	8.96057	7.62858	-82.3651520835972-90.0774544507778i
2.34	100.692	9.319	9.53919	151.113611654522+21.4401528782982i
2.43	58.4083	9.67742	8.60087	-47.8728073289908+129.018528884069i
2.52	24.1834	10.0358	7.97283	-52.709277774028+116.166364430779i
2.61	41.8667	10.3943	3.61375	0.486051409355186+57.8179326578251i
2.7	31.1083	10.7527	7.61802	-41.1035184177579-114.74867731363i
2.79	14.9667	11.1111	3.53678	-45.2479638923151-33.9834394398146i
E09
Time	Data	FFT Freq	FFT Mag	FFT Complex			Max
0	34.625	0	103.445	1655.125			28.4141
0.09	23.875	0.358423	10.2941	48.0461183983564-157.542129074921i
0.18	48.875	0.716846	8.05374	-107.257497466516+71.4192016729577i
0.27	57.375	1.07527	11.1413	-74.9463467286653+161.741203321378i
0.36	70.125	1.43369	1.48133	23.213943083804+4.78185424949242i
0.45	58.125	1.79211	10.1605	-146.368188207914-70.7455912484933i
0.54	29.625	2.15054	5.93827	-61.0864068262158+72.7722274833721i
0.63	50	2.50896	14.3896	-142.449375590518+180.874347429381i
0.72	187.875	2.86738	1.35922	4.62499999999999-21.25i
0.81	1.125	3.22581	19.4317	227.875045127174-211.508488429495i
0.9	77.75	3.58423	8.6362	-109.432252961118-84.3687986680475i
0.99	88.875	3.94265	24.6493	-170.64134845903+355.561808581025i
1.08	16.625	4.30108	9.37053	149.786056916196+6.5318542494923i
1.17	31.625	4.6595	18.3438	-75.7048485636704-283.569452227514i
1.26	74.75	5.01792	3.66776	-24.7238427461509-53.2218244784621i
1.35	18	5.37634	4.04764	-41.8110559757339+49.4569796877931i
1.44	81.625	5.73477	28.4141	454.625
1.53	34.875	6.09319	4.04764	-41.8110559757336-49.456979687793i
1.62	61.125	6.45161	3.66776	-24.7238427461508+53.2218244784618i
1.71	13	6.81004	18.3438	-75.7048485636699+283.569452227515i
1.8	44.75	7.16846	9.37053	149.786056916196-6.53185424949242i
1.89	38.625	7.52688	24.6493	-170.64134845903-355.561808581025i
1.98	73.125	7.8853	8.6362	-109.432252961117+84.3687986680476i
2.07	19.875	8.24373	19.4317	227.875045127175+211.508488429494i
2.16	4	8.60215	1.35922	4.62500000000001+21.25i
2.25	71.125	8.96057	14.3896	-142.449375590518-180.874347429381i
2.34	75.25	9.319	5.93827	-61.0864068262159-72.772227483372i
2.43	5.875	9.67742	10.1605	-146.368188207914+70.7455912484936i
2.52	90.125	10.0358	1.48133	23.213943083804-4.7818542494923i
2.61	51.375	10.3943	11.1413	-74.9463467286656-161.741203321378i
2.7	84.625	10.7527	8.05374	-107.257497466516-71.4192016729576i
2.79	36.5	11.1111	10.2941	48.0461183983567+157.542129074921i
E11
Time	Data	FFT Freq	FFT Mag	FFT Complex			Max
0	51.5	0	205.059	3280.949952			15.2844
0.09	124.65	0.358423	2.08278	-6.47423398992988-32.6895480925989i
0.18	93.625	0.716846	11.4774	-134.86770295382-124.634502087858i
0.27	126.5	1.07527	7.89925	-84.443188127124+94.0387764631997i
0.36	103.025	1.43369	15.2844	-61.9257259223154-236.579245033887i
0.45	142.3	1.79211	10.1847	-159.898454479051+31.4128140889999i
0.54	104.3	2.15054	5.57701	87.6922834355467+16.5054481104304i
0.63	64.275	2.50896	2.50608	-38.9875264414988-9.36857189587256i
0.72	136.4	2.86738	6.34904	54.4249879999999-85.7749639999999i
0.81	129.575	3.22581	11.1477	-137.273634249068-113.883582609314i
0.9	110.25	3.58423	6.52573	-40.7422060622574+96.1347222035485i
0.99	121.5	3.94265	7.06853	-75.4959415249244+84.2090244262971i
1.08	94.275	4.30108	10.4023	15.3256899223149-165.729209033887i
1.17	67.3	4.6595	8.91088	24.5773460636293-140.43968920165i
1.26	50.125	5.01792	5.41136	-79.8824224194692+33.3947960052599i
1.35	87.35	5.37634	7.77945	-124.404271252034-4.07933080818788i
1.44	126.8	5.73477	6.7625	-108.199952
1.53	117.775	6.09319	7.77945	-124.404271252034+4.07933080818793i
1.62	104.6	6.45161	5.41136	-79.8824224194693-33.3947960052597i
1.71	115.45	6.81004	8.91088	24.5773460636297+140.43968920165i
1.8	117.7	7.16846	10.4023	15.3256899223152+165.729209033887i
1.89	84.9	7.52688	7.06853	-75.4959415249245-84.2090244262971i
1.98	122.475	7.8853	6.52573	-40.7422060622577-96.1347222035485i
2.07	86	8.24373	11.1477	-137.273634249067+113.883582609314i
2.16	83.85	8.60215	6.34904	54.424988+85.7749639999999i
2.25	130.55	8.96057	2.50608	-38.9875264414987+9.36857189587249i
2.34	92.225	9.319	5.57701	87.6922834355468-16.5054481104308i
2.43	123.525	9.67742	10.1847	-159.898454479051-31.4128140889995i
2.52	106.85	10.0358	15.2844	-61.9257259223149+236.579245033887i
2.61	93.125	10.3943	7.89925	-84.4431881271242-94.0387764631997i
2.7	88.375	10.7527	11.4774	-134.86770295382+124.634502087858i
2.79	79.8	11.1111	2.08278	-6.47423398992997+32.6895480925987i
E13
Time	Data	FFT Freq	FFT Mag	FFT Complex			Max
0	85.5695	0	100.138	1602.208345			15.6575
0.09	63.7778	0.358423	7.88826	95.4718896772359+82.5508023736865i
0.18	58.2917	0.716846	5.66673	-79.931738519058-42.7966032028237i
0.27	52.7778	1.07527	0.737971	0.484634228808556+11.7975927912493i
0.36	41.4028	1.43369	13.0174	192.728245135295-78.9677773841654i
0.45	21.6528	1.79211	8.4749	-44.1690987424645-128.202968725109i
0.54	45.9305	2.15054	7.66777	-39.5251804766537-116.142945070643i
0.63	77.9583	2.50896	10.2001	151.36610514716-61.0165809557276i
0.72	40.5695	2.86738	5.70359	84.0693960000003+35.4999690000001i
0.81	99.7778	3.22581	9.54578	104.090216744614+111.769641141145i
0.9	19.6111	3.58423	1.26489	-8.73129557396893+18.2578676947784i
0.99	45.625	3.94265	7.2845	115.783253404755+13.3643954844624i
1.08	12.1667	4.30108	10.4026	-124.644747135295-110.301151384165i
1.17	26.8333	4.6595	8.55812	40.6676035256778+130.751480418494i
1.26	41.7222	5.01792	2.28154	-34.4784094303196+11.9930055625975i
1.35	66.2917	5.37634	15.6575	205.194308014214-143.720788111768i
1.44	1.95834	5.73477	11.296	-180.736053
1.53	94.0555	6.09319	15.6575	205.194308014215+143.720788111768i
1.62	27	6.45161	2.28154	-34.4784094303196-11.9930055625975i
1.71	52.0278	6.81004	8.55812	40.6676035256776-130.751480418494i
1.8	39.4861	7.16846	10.4026	-124.644747135295+110.301151384165i
1.89	38.0555	7.52688	7.2845	115.783253404755-13.3643954844626i
1.98	58.8889	7.8853	1.26489	-8.73129557396892-18.2578676947785i
2.07	68.7361	8.24373	9.54578	104.090216744613-111.769641141145i
2.16	87.625	8.60215	5.70359	84.0693960000003-35.4999690000001i
2.25	45.9445	8.96057	10.2001	151.36610514716+61.0165809557273i
2.34	43.9305	9.319	7.66777	-39.5251804766533+116.142945070643i
2.43	58.6667	9.67742	8.4749	-44.1690987424639+128.20296872511i
2.52	88.625	10.0358	13.0174	192.728245135295+78.9677773841651i
2.61	37.8889	10.3943	0.737971	0.484634228808485-11.797592791249i
2.7	17.9583	10.7527	5.66673	-79.9317385190578+42.7966032028239i
2.79	41.4028	11.1111	7.88826	95.4718896772357-82.5508023736865i
E17
Time	Data	FFT Freq	FFT Mag	FFT Complex			Max
0	90.2333	0	203.009	3248.149843			23.021
0.09	111.267	0.358423	11.0745	-152.671576727911-89.9360789445919i
0.18	94.925	0.716846	8.48478	-99.9231864346679+91.8977334343336i
0.27	98.3834	1.07527	13.3252	179.601948827408-114.88528709433i
0.36	106.55	1.43369	3.01115	-33.225144506862+34.8891711451796i
0.45	72.175	1.79211	2.9695	-47.333522391543+4.11440583737744i
0.54	81.9916	2.15054	11.4561	-180.673793304643+30.9006846020298i
0.63	106.108	2.50896	4.54666	-66.8617563470529-28.6632016188469i
0.72	120.242	2.86738	11.5051	-169.574952-71.6249409999999i
0.81	84.0584	3.22581	4.97414	20.0529229408383-77.0184814231893i
0.9	161.792	3.58423	23.021	-13.9684707274727-368.071478404311i
0.99	114.05	3.94265	4.54269	22.8780317506271-68.9885809516666i
1.08	114.942	4.30108	7.52022	-49.9247594931379-109.47728485482i
1.17	135.617	4.6595	18.3714	253.155646591406-149.38030937436i
1.26	136.367	5.01792	3.05479	-45.8344495332166-16.9743295720069i
1.35	106.3	5.37634	6.44823	102.578201356226+11.0495177600789i
1.44	51.3084	5.73477	12.6729	202.766661
1.53	117.225	6.09319	6.44823	102.578201356226-11.0495177600795i
1.62	83.3417	6.45161	3.05479	-45.8344495332165+16.9743295720065i
1.71	80	6.81004	18.3714	253.155646591407+149.380309374359i
1.8	134.592	7.16846	7.52022	-49.9247594931377+109.47728485482i
1.89	77.6	7.52688	4.54269	22.8780317506275+68.9885809516666i
1.98	123.725	7.8853	23.021	-13.9684707274718+368.071478404311i
2.07	119.733	8.24373	4.97414	20.0529229408388+77.0184814231894i
2.16	106.4	8.60215	11.5051	-169.574952+71.6249409999999i
2.25	102.167	8.96057	4.54666	-66.8617563470526+28.6632016188472i
2.34	97.6083	9.319	11.4561	-180.673793304643-30.9006846020294i
2.43	80.5666	9.67742	2.9695	-47.3335223915429-4.11440583737704i
2.52	53.675	10.0358	3.01115	-33.2251445068621-34.8891711451796i
2.61	97.05	10.3943	13.3252	179.601948827409+114.88528709433i
2.7	167.767	10.7527	8.48478	-99.9231864346682-91.8977334343335i
2.79	20.3917	11.1111	11.0745	-152.671576727911+89.9360789445927i
E18
Time	Data	FFT Freq	FFT Mag	FFT Complex			Max
0	49.125	0	113.943	1823.09082			5.65288
0.09	68.8864	0.358423	5.37229	-81.1697240943274-28.2845002166279i
0.18	51.625	0.716846	4.81695	64.1495832899333-42.7178174351395i
0.27	43.9432	1.07527	5.65288	62.7089848344882+65.1772944664889i
0.36	40.7159	1.43369	4.28186	30.1344650733078+61.5263974610821i
0.45	65.6818	1.79211	0.422223	0.286780124803592-6.74948126519743i
0.54	61.75	2.15054	4.61787	65.7545903473631+33.6965308988514i
0.63	52.7159	2.50896	4.34964	-50.535997402269-47.8483505033849i
0.72	60.7159	2.86738	2.54986	-1.05685500000006-40.784089i
0.81	50.4091	3.22581	4.26899	-36.4574554166403+57.7603903529783i
0.9	71.1932	3.58423	5.1372	-82.1933051147118-0.566609037273576i
0.99	56.6023	3.94265	3.99563	-61.1184966397254-18.7504206605237i
1.08	51.5341	4.30108	1.90223	-3.17987107330776-30.2690745389179i
1.17	61.0909	4.6595	4.8733	67.2069731074273-39.5344995848692i
1.26	51.1364	5.01792	5.63402	-89.6200485225845-9.70825337126444i
1.35	76.7841	5.37634	1.30521	19.7154074862429+6.88608998370348i
1.44	59.0454	5.73477	3.77131	-60.340882
1.53	77.625	6.09319	1.30521	19.715407486243-6.88608998370365i
1.62	46.2954	6.45161	5.63402	-89.6200485225846+9.70825337126468i
1.71	60.875	6.81004	4.8733	67.2069731074275+39.534499584869i
1.8	74.3636	7.16846	1.90223	-3.17987107330773+30.2690745389179i
1.89	74.3182	7.52688	3.99563	-61.1184966397252+18.750420660524i
1.98	60.7159	7.8853	5.1372	-82.193305114712+0.566609037273775i
2.07	39.4545	8.24373	4.26899	-36.4574554166404-57.7603903529783i
2.16	57.9318	8.60215	2.54986	-1.05685500000002+40.784089i
2.25	49.0682	8.96057	4.34964	-50.5359974022689+47.848350503385i
2.34	28.5455	9.319	4.61787	65.7545903473629-33.6965308988516i
2.43	52.3977	9.67742	0.422223	0.286780124803592+6.74948126519744i
2.52	46.7273	10.0358	4.28186	30.1344650733077-61.5263974610821i
2.61	44.1704	10.3943	5.65288	62.7089848344881-65.1772944664891i
2.7	69.9546	10.7527	4.81695	64.1495832899333+42.7178174351393i
2.79	67.6932	11.1111	5.37229	-81.1697240943273+28.284500216628i
E20
Time	Data	FFT Freq	FFT Mag	FFT Complex			Max
0	86.125	0	159.32	2549.125			19.2987
0.09	93.25	0.358423	5.89952	-94.3890375647715+0.78438357972254i
0.18	127	0.716846	19.2987	261.244632031662+164.60871625755i
0.27	27	1.07527	1.23319	-11.2716327004163-16.1945847088603i
0.36	60.5	1.43369	3.30591	-52.597718241315-5.59530124334551i
0.45	61	1.79211	16.7032	218.407802690823-154.015887259958i
0.54	60.875	2.15054	7.17368	-88.1468972471488-73.5140068581656i
0.63	65.25	2.50896	2.43343	-38.794096892187-3.30799201697395i
0.72	99.5	2.86738	5.47491	-38.875-78.5i
0.81	39.75	3.22581	7.00923	-55.0484083404692-97.7076115205983i
0.9	56.125	3.58423	6.10417	-10.6384200208396-97.0855976802945i
0.99	79.125	3.94265	17.937	-38.2811834847153+284.426976427579i
1.08	102.25	4.30108	2.85409	-33.152281758685+31.4046987566545i
1.17	116.875	4.6595	7.36952	18.1539418379794+116.506377939765i
1.26	139.625	5.01792	5.2772	-64.4593147636733+54.5371254354216i
1.35	76	5.37634	2.67826	25.2226144537571+34.6428630371864i
1.44	83.125	5.73477	13.2578	212.125
1.53	101.75	6.09319	2.67826	25.2226144537571-34.6428630371863i
1.62	69.375	6.45161	5.2772	-64.4593147636735-54.5371254354214i
1.71	99.75	6.81004	7.36952	18.1539418379789-116.506377939764i
1.8	107.125	7.16846	2.85409	-33.152281758685-31.4046987566545i
1.89	40.875	7.52688	17.937	-38.281183484716-284.426976427579i
1.98	74	7.8853	6.10417	-10.6384200208395+97.0855976802946i
2.07	46.875	8.24373	7.00923	-55.048408340469+97.7076115205982i
2.16	45.25	8.60215	5.47491	-38.875+78.5i
2.25	69	8.96057	2.43343	-38.794096892187+3.30799201697388i
2.34	111.625	9.319	7.17368	-88.1468972471489+73.5140068581659i
2.43	65.5	9.67742	16.7032	218.407802690823+154.015887259958i
2.52	87	10.0358	3.30591	-52.597718241315+5.59530124334552i
2.61	101	10.3943	1.23319	-11.2716327004161+16.1945847088604i
2.7	71.125	10.7527	19.2987	261.244632031662-164.608716257551i
2.79	85.5	11.1111	5.89952	-94.3890375647715-0.784383579722142i
E22
Time	Data	FFT Freq	FFT Mag	FFT Complex			Max
0	14.7019	0	43.2704	692.326997			10.7719
0.09	22.0096	0.358423	1.01308	3.89140107054684+15.7352470766334i
0.18	28.8173	0.716846	5.86603	83.09824179513-43.6316654866731i
0.27	26.7789	1.07527	4.48516	-17.9500360292594+69.4814435375292i
0.36	5.02887	1.43369	1.66835	-25.9764240225825-6.14632874921051i
0.45	43.7981	1.79211	5.02798	34.7042512783437+72.5771812128645i
0.54	15.5961	2.15054	6.64852	-89.2205784043755-57.927700362537i
0.63	9.14423	2.50896	6.70774	21.4513536030755+105.158172814661i
0.72	34.4519	2.86738	8.39426	-79.9326780000001-107.932647i
0.81	14.9231	3.22581	2.31561	-7.88698550367424+36.2005124309697i
0.9	2.01923	3.58423	10.5705	-161.899081403629+48.9193352914713i
0.99	18.0865	3.94265	1.87492	-27.6774984691312-11.5705232233501i
1.08	10.4135	4.30108	2.8321	45.2646280225826-2.10775274921066i
1.17	45.8269	4.6595	10.7719	19.778551867227-171.211012276093i
1.26	12.9711	5.01792	2.3194	34.0214180128742-14.822957832665i
1.35	7.35577	5.37634	6.44078	40.8427701828717-94.6133566844649i
1.44	6.30768	5.73477	2.0697	33.1152630000001
1.53	40.0961	6.09319	6.44078	40.8427701828721+94.6133566844647i
1.62	71.5577	6.45161	2.3194	34.0214180128743+14.8229578326648i
1.71	8.23077	6.81004	10.7719	19.7785518672276+171.211012276093i
1.8	18.1539	7.16846	2.8321	45.2646280225826+2.10775274921059i
1.89	28.8269	7.52688	1.87492	-27.6774984691311+11.5705232233503i
1.98	18.6731	7.8853	10.5705	-161.899081403629-48.919335291471i
2.07	6.23077	8.24373	2.31561	-7.88698550367438-36.2005124309695i
2.16	20.0577	8.60215	8.39426	-79.932678+107.932647i
2.25	21.2211	8.96057	6.70774	21.4513536030752-105.158172814661i
[truncated: 4,902 more rows]

## Sheet: David's Results2
A03
Time	Data	FFT Freq	FFT Mag	FFT Complex			Max
0	45.6945	0	328.449	5255.180634			29.863
0.09	182.278	0.358423	11.8437	111.777426239229-153.022110882299i
0.18	219.847	0.716846	7.56859	-100.318481959925+67.8292141060192i
0.27	150.444	1.07527	20.7422	53.8797799659856+327.472423692417i
0.36	137.722	1.43369	2.69902	-40.7317543186633-14.3459244490285i
0.45	188.639	1.79211	21.5619	-299.622217629244-171.009801995132i
0.54	118.653	2.15054	18.8133	-295.979264049931+54.818464212338i
0.63	215.681	2.50896	10.0579	-69.0236191273264-145.372171305863i
0.72	181.903	2.86738	10.8191	-106.972229-136.097137i
0.81	248.75	3.22581	15.191	-163.34880086311+179.980656140825i
0.9	201.806	3.58423	15.8814	-221.622646737041+124.303027338887i
0.99	162	3.94265	29.863	-473.016715070614-67.4931122365845i
1.08	86.2917	4.30108	8.11818	-45.7404136813366+121.570701550971i
1.17	206.236	4.6595	2.4308	-16.1363968816571-35.3873098025926i
1.26	116.639	5.01792	9.27851	-5.07936325310257+148.369197232568i
1.35	164.556	5.37634	16.7877	-48.0651206332626-264.267874689167i
1.44	158.639	5.73477	22.0599	-352.958344
1.53	130.625	6.09319	16.7877	-48.0651206332616+264.267874689167i
1.62	166.597	6.45161	9.27851	-5.07936325310283-148.369197232568i
1.71	160.764	6.81004	2.4308	-16.1363968816571+35.3873098025922i
1.8	167.486	7.16846	8.11818	-45.7404136813368-121.570701550971i
1.89	167.486	7.52688	29.863	-473.016715070614+67.4931122365858i
1.98	160.944	7.8853	15.8814	-221.622646737041-124.303027338887i
2.07	111.264	8.24373	15.191	-163.34880086311-179.980656140825i
2.16	178.181	8.60215	10.8191	-106.972229+136.097137i
2.25	155.319	8.96057	10.0579	-69.0236191273263+145.372171305863i
2.34	85.25	9.319	18.8133	-295.979264049931-54.8184642123378i
2.43	173.944	9.67742	21.5619	-299.622217629244+171.009801995133i
2.52	216.153	10.0358	2.69902	-40.7317543186633+14.3459244490285i
2.61	190.75	10.3943	20.7422	53.8797799659843-327.472423692417i
2.7	209.306	10.7527	7.56859	-100.318481959925-67.8292141060195i
2.79	195.333	11.1111	11.8437	111.77742623923+153.022110882298i
A06
Time	Data	FFT Freq	FFT Mag	FFT Complex			Max
0	48.5	0	142.539	2280.625			27.3346
0.09	33.25	0.358423	23.0994	159.82849091883-333.243849183661i
0.18	80.625	0.716846	6.30408	-91.7793066773163+41.8372088396258i
0.27	129.75	1.07527	6.01639	-62.5310668066297-73.1865794479655i
0.36	77.75	1.43369	11.1952	92.7851640818291+153.218145750508i
0.45	100.125	1.79211	6.06749	-86.2817547011044-44.4966495893044i
0.54	103.125	2.15054	18.1125	-96.1409431867464+273.388689974224i
0.63	88.875	2.50896	9.6396	-11.6553036625891+153.792524506204i
0.72	64.625	2.86738	8.09258	27.6249999999999-126.5i
0.81	181.5	3.22581	27.3346	-129.446153280078+417.757643505788i
0.9	54.625	3.58423	8.45943	-18.9622403797426+134.015953786034i
0.99	44.25	3.94265	5.86689	87.8770298006979+33.0037914629855i
1.08	64.125	4.30108	10.2835	1.21483591817094-164.531854249492i
1.17	84.75	4.6595	15.9769	-82.2860336999112+242.024539722979i
1.26	127.125	5.01792	4.11462	61.8824902438057+22.4644726514359i
1.35	32.375	5.37634	15.171	-177.505208569215-165.568052065421i
1.44	86.25	5.73477	4.86719	-77.875
1.53	67.5	6.09319	15.171	-177.505208569214+165.568052065422i
1.62	7.375	6.45161	4.11462	61.8824902438058-22.4644726514359i
1.71	8.375	6.81004	15.9769	-82.286033699912-242.024539722979i
1.8	66.625	7.16846	10.2835	1.21483591817115+164.531854249492i
1.89	64.5	7.52688	5.86689	87.8770298006975-33.0037914629857i
1.98	49.25	7.8853	8.45943	-18.9622403797429-134.015953786034i
2.07	21.125	8.24373	27.3346	-129.446153280079-417.757643505788i
2.16	106.375	8.60215	8.09258	27.6250000000001+126.5i
2.25	62.375	8.96057	9.6396	-11.6553036625898-153.792524506204i
2.34	46.375	9.319	18.1125	-96.140943186747-273.388689974224i
2.43	66.625	9.67742	6.06749	-86.2817547011044+44.4966495893041i
2.52	50.25	10.0358	11.1952	92.7851640818288-153.218145750508i
2.61	58.875	10.3943	6.01639	-62.5310668066297+73.1865794479655i
2.7	68.375	10.7527	6.30408	-91.7793066773164-41.837208839626i
2.79	135	11.1111	23.0994	159.828490918831+333.24384918366i
A08
Time	Data	FFT Freq	FFT Mag	FFT Complex			Max
0	178.556	0	368.499	5895.986268			19.2695
0.09	180.167	0.358423	4.16192	-41.8817931769877+51.771113021909i
0.18	172.194	0.716846	10.373	108.988662403345+125.166249066894i
0.27	174.806	1.07527	11.4034	35.2601695023279-179.01447169769i
0.36	201.194	1.43369	15.5592	-51.0668626686148+243.653823473309i
0.45	171.403	1.79211	3.68105	-58.4971025883358-6.8493085153993i
0.54	169.292	2.15054	5.12226	81.398359747936+9.54618151051255i
0.63	185.764	2.50896	4.45437	-41.4947227535414+57.9447643296731i
0.72	152.528	2.86738	3.52108	-41.1944880000001-38.4305099999999i
0.81	143.028	3.22581	13.8473	210.864575985312+67.9964569907558i
0.9	178.222	3.58423	2.08545	23.9262234356095-23.2573493184241i
0.99	206.861	3.94265	19.2695	-266.475475535478+155.071796739007i
1.08	176.417	4.30108	13.9179	-22.0165713313854-221.596054526691i
1.17	210.333	4.6595	5.80324	24.5782816391937+89.5397929549755i
1.26	250.153	5.01792	4.37925	64.964466413109+26.2516342379574i
1.35	176.403	5.37634	9.70404	-18.7985170724905+154.122469081251i
1.44	198.111	5.73477	12.4575	-199.319336
1.53	203.25	6.09319	9.70404	-18.7985170724909-154.122469081251i
1.62	125.264	6.45161	4.37925	64.9644664131089-26.2516342379574i
1.71	179.292	6.81004	5.80324	24.5782816391934-89.5397929549754i
1.8	150.569	7.16846	13.9179	-22.016571331385+221.596054526691i
1.89	205.264	7.52688	19.2695	-266.475475535479-155.071796739006i
1.98	232.347	7.8853	2.08545	23.9262234356096+23.2573493184242i
2.07	176.278	8.24373	13.8473	210.864575985312-67.9964569907565i
2.16	154.319	8.60215	3.52108	-41.1944880000001+38.4305099999999i
2.25	236.042	8.96057	4.45437	-41.4947227535416-57.9447643296732i
2.34	130.389	9.319	5.12226	81.3983597479359-9.54618151051258i
2.43	192.583	9.67742	3.68105	-58.4971025883357+6.84930851539924i
2.52	191.875	10.0358	15.5592	-51.0668626686151-243.653823473309i
2.61	193.556	10.3943	11.4034	35.2601695023283+179.014471697689i
2.7	186.903	10.7527	10.373	108.988662403345-125.166249066894i
2.79	212.625	11.1111	4.16192	-41.8817931769878-51.7711130219089i
A09
Time	Data	FFT Freq	FFT Mag	FFT Complex			Max
0	217.375	0	434.195	6947.125			22.2014
0.09	303.875	0.358423	3.15617	37.5438074294038+33.7726244481436i
0.18	147.625	0.716846	7.25214	-112.17629722548+29.6721285390114i
0.27	199.5	1.07527	5.81033	-92.6670166444324-7.44173882374292i
0.36	197.625	1.43369	16.4039	186.26587296526-184.908793104386i
0.45	244.75	1.79211	16.7399	267.77413713117+5.8581430728819i
0.54	212.75	2.15054	17.8774	276.456197162737+73.4166687582663i
0.63	243	2.50896	5.74536	-46.3557150863726-79.3819712517612i
0.72	216.625	2.86738	12.5971	201.375+8.5i
0.81	208.5	3.22581	13.8619	-219.921629144961-28.7307724714063i
0.9	235.625	3.58423	11.044	36.6862448333131-172.854452894224i
0.99	215	3.94265	22.2014	-285.114255832232-211.879714902246i
1.08	208.25	4.30108	9.23875	108.48412703474-100.408793104386i
1.17	220	4.6595	11.3502	-100.608827991863-151.187479122016i
1.26	170.25	5.01792	9.78023	-10.9661447705705-156.098993113479i
1.35	191.125	5.37634	13.3068	-187.650499860713-100.584059094645i
1.44	295.75	5.73477	6.83594	-109.375
1.53	185.5	6.09319	13.3068	-187.650499860713+100.584059094645i
1.62	188.375	6.45161	9.78023	-10.9661447705702+156.098993113479i
1.71	238.25	6.81004	11.3502	-100.608827991862+151.187479122016i
1.8	225.625	7.16846	9.23875	108.48412703474+100.408793104386i
1.89	205.5	7.52688	22.2014	-285.114255832232+211.879714902247i
1.98	179.25	7.8853	11.044	36.6862448333135+172.854452894224i
2.07	198.5	8.24373	13.8619	-219.921629144961+28.7307724714068i
2.16	249	8.60215	12.5971	201.375-8.5i
2.25	246.25	8.96057	5.74536	-46.3557150863729+79.3819712517612i
2.34	253.875	9.319	17.8774	276.456197162737-73.4166687582667i
2.43	268.125	9.67742	16.7399	267.77413713117-5.8581430728829i
2.52	199.875	10.0358	16.4039	186.26587296526+184.908793104386i
2.61	145.5	10.3943	5.81033	-92.6670166444326+7.44173882374314i
2.7	221	10.7527	7.25214	-112.17629722548-29.672128539011i
2.79	214.875	11.1111	3.15617	37.5438074294038-33.772624448144i
A12
Time	Data	FFT Freq	FFT Mag	FFT Complex			Max
0	58.7639	0	92.1207	1473.930694			22.075
0.09	51.8195	0.358423	8.57287	-96.9666641468529+97.0151310775384i
0.18	12.6389	0.716846	10.3202	87.4518574747173-140.063761031953i
0.27	43.2917	1.07527	11.0637	-18.0071688334866+176.101623153632i
0.36	99.3055	1.43369	15.9029	-163.900318295369-194.626549333324i
0.45	14.8611	1.79211	6.58754	72.9857559224708+76.0418630708671i
0.54	20.0695	2.15054	7.02895	-105.497758649859+38.9638324254497i
0.63	64.4445	2.50896	8.77359	66.6116174935193-123.56672227633i
0.72	11	2.86738	16.8123	264.902679+46.7499389999998i
0.81	49.1945	3.22581	4.16366	50.3980361797619-43.5669710554815i
0.9	50.2639	3.58423	20.3995	290.062075270596-149.651718987524i
0.99	30.0139	3.94265	5.76473	-91.5225892300482+11.4469509645786i
1.08	56.5278	4.30108	11.9212	-125.127267704631-143.959861333324i
1.17	33.125	4.6595	22.075	82.8545373586096+343.343828680465i
1.26	19.2917	5.01792	16.3315	-245.127138095455-90.5126884449263i
1.35	35.7361	5.37634	11.507	173.424307256026-61.8147520684916i
1.44	28.7917	5.73477	4.91058	-78.5693040000002
1.53	109.167	6.09319	11.507	173.424307256026+61.8147520684914i
1.62	5.25	6.45161	16.3315	-245.127138095455+90.5126884449269i
1.71	175.861	6.81004	22.075	82.8545373586087-343.343828680465i
1.8	86.9167	7.16846	11.9212	-125.127267704631+143.959861333324i
1.89	9.56946	7.52688	5.76473	-91.5225892300482-11.4469509645783i
1.98	45.6528	7.8853	20.3995	290.062075270596+149.651718987523i
2.07	9.40277	8.24373	4.16366	50.3980361797622+43.5669710554813i
2.16	69.8333	8.60215	16.8123	264.902679-46.7499389999998i
2.25	25.1945	8.96057	8.77359	66.6116174935197+123.56672227633i
2.34	52.7083	9.319	7.02895	-105.497758649859-38.9638324254493i
2.43	23.2917	9.67742	6.58754	72.9857559224709-76.0418630708673i
2.52	70.1528	10.0358	15.9029	-163.900318295369+194.626549333324i
2.61	71.8195	10.3943	11.0637	-18.0071688334872-176.101623153632i
2.7	10.5139	10.7527	10.3202	87.4518574747177+140.063761031953i
2.79	29.4583	11.1111	8.57287	-96.966664146853-97.0151310775381i
A13
Time	Data	FFT Freq	FFT Mag	FFT Complex			Max
0	206	0	396.492	6343.875			19.728
0.09	238	0.358423	11.746	42.8768552919993+182.97974912757i
0.18	188.875	0.716846	14.3448	-222.732119970872-55.3940063809787i
0.27	153.25	1.07527	9.11718	88.5640570511319+115.913247613099i
0.36	164.25	1.43369	2.11458	15.0842622740244-30.2846410715657i
0.45	187	1.79211	19.728	238.550876559877-206.705654599852i
0.54	214.25	2.15054	15.8093	-39.0557412125272-249.915264421544i
0.63	213.75	2.50896	13.3752	213.897197874384+6.74841456064062i
0.72	212	2.86738	10.6518	143.625-91.75i
0.81	246.125	3.22581	12.1601	-193.458746279069-20.6802247062806i
0.9	152.25	3.58423	8.34343	88.137739674741+100.262711480439i
0.99	147.75	3.94265	7.07645	34.1484325675589-107.950864956012i
1.08	222.875	4.30108	4.04194	28.1657377259756+58.2153589284343i
1.17	209.5	4.6595	13.0078	-171.856728567019+117.392387980828i
1.26	173.125	5.01792	8.23044	126.150121508657+37.7839695210034i
1.35	133.125	5.37634	13.8772	-173.721944498861+138.275460584538i
1.44	196.125	5.73477	11.7891	-188.625
1.53	149.875	6.09319	13.8772	-173.721944498861-138.275460584538i
1.62	215.25	6.45161	8.23044	126.150121508657-37.7839695210038i
1.71	235.125	6.81004	13.0078	-171.85672856702-117.392387980827i
1.8	200.875	7.16846	4.04194	28.1657377259755-58.2153589284343i
1.89	233.25	7.52688	7.07645	34.1484325675589+107.950864956012i
1.98	193.5	7.8853	8.34343	88.1377396747411-100.262711480439i
2.07	248.875	8.24373	12.1601	-193.45874627907+20.6802247062812i
2.16	202	8.60215	10.6518	143.625+91.75i
2.25	198.25	8.96057	13.3752	213.897197874383-6.74841456064136i
2.34	199.25	9.319	15.8093	-39.0557412125263+249.915264421544i
2.43	254.875	9.67742	19.728	238.550876559877+206.705654599851i
2.52	206.5	10.0358	2.11458	15.0842622740245+30.2846410715657i
2.61	217	10.3943	9.11718	88.5640570511315-115.913247613099i
2.7	130.5	10.7527	14.3448	-222.732119970871+55.3940063809795i
2.79	200.5	11.1111	11.746	42.8768552919986-182.97974912757i
A14
Time	Data	FFT Freq	FFT Mag	FFT Complex			Max
0	152.625	0	355.727	5691.625			26.0515
0.09	165.75	0.358423	10.6951	-71.2685431102172-155.574308430936i
0.18	180.25	0.716846	6.7778	-103.967706675096+30.8378856941093i
0.27	217.5	1.07527	23.7193	35.1590966637279-377.877420469261i
0.36	195.25	1.43369	26.0515	-409.659577619781+76.9529489816703i
0.45	224	1.79211	4.47516	70.5986917954695+11.9482529137813i
0.54	187.625	2.15054	10.9989	159.463531819401-74.4374588276256i
0.63	164.75	2.50896	4.03421	-64.5419990774839-0.83435237045402i
0.72	158.25	2.86738	5.67947	-20.625+88.5i
0.81	103.125	3.22581	8.6129	110.322721496556-82.5802297563143i
0.9	195.875	3.58423	7.61603	82.9974526715724+89.2211810906011i
0.99	244.125	3.94265	9.41872	-87.025923007156+123.031808149711i
1.08	217.625	4.30108	10.422	54.9095776197809+157.45294898167i
1.17	254.5	4.6595	9.73066	6.89198020845911-155.537985216865i
1.26	156.875	5.01792	13.0891	-202.993277815877-51.503474387664i
1.35	215.25	5.37634	9.19403	145.863975030643-19.0643058003314i
1.44	134.375	5.73477	13.7422	-219.875
1.53	145.25	6.09319	9.19403	145.863975030644+19.0643058003308i
1.62	133	6.45161	13.0891	-202.993277815877+51.5034743876644i
1.71	182.375	6.81004	9.73066	6.89198020845978+155.537985216866i
1.8	157.75	7.16846	10.422	54.9095776197808-157.45294898167i
1.89	203.375	7.52688	9.41872	-87.0259230071564-123.031808149711i
1.98	202.625	7.8853	7.61603	82.997452671572-89.2211810906013i
2.07	179.625	8.24373	8.6129	110.322721496556+82.580229756314i
2.16	144.875	8.60215	5.67947	-20.6250000000001-88.5i
2.25	179.125	8.96057	4.03421	-64.5419990774837+0.834352370454191i
2.34	200.125	9.319	10.9989	159.463531819402+74.4374588276251i
2.43	157.75	9.67742	4.47516	70.5986917954695-11.9482529137815i
2.52	196.875	10.0358	26.0515	-409.659577619781-76.95294898167i
2.61	158.5	10.3943	23.7193	35.1590966637292+377.877420469261i
2.7	121.875	10.7527	6.7778	-103.967706675096-30.8378856941091i
2.79	160.75	11.1111	10.6951	-71.2685431102166+155.574308430937i
A20
Time	Data	FFT Freq	FFT Mag	FFT Complex			Max
0	63	0	269.102	4305.625			34.2839
0.09	191.875	0.358423	23.0769	114.116126678577+351.153915148998i
0.18	71.5	0.716846	29.0058	-318.307648150397-337.731734271539i
0.27	64.75	1.07527	17.8491	-284.682625174721+22.6840354905799i
0.36	199	1.43369	34.2839	316.936304642311+447.716111717937i
0.45	197.5	1.79211	20.4402	-296.883927934789+137.174657588067i
0.54	135.875	2.15054	5.00751	-76.3163209604982-24.393590736769i
0.63	177.375	2.50896	7.40846	-73.4437218601901-93.0411709143202i
0.72	139.875	2.86738	22.2226	113.75-336.875i
0.81	150.25	3.22581	32.9897	-203.811057573611-486.899865647305i
0.9	71.875	3.58423	5.92617	-47.0143251088709-82.3422921845483i
0.99	12.125	3.94265	28.6841	-121.352573181441-442.611138644113i
1.08	107.375	4.30108	15.9375	-254.93630464231+5.71611171793722i
1.17	94.75	4.6595	14.7446	225.061695190569+70.7262331072567i
1.26	17.125	5.01792	19.4078	-306.361705780235-50.6804357193183i
1.35	235.625	5.37634	15.6221	233.996083855605-87.8767857351295i
1.44	113.875	5.73477	20.6953	-331.125
1.53	178.625	6.09319	15.6221	233.996083855605+87.8767857351281i
1.62	83.375	6.45161	19.4078	-306.361705780235+50.6804357193185i
1.71	134.875	6.81004	14.7446	225.06169519057-70.7262331072582i
1.8	99	7.16846	15.9375	-254.93630464231-5.71611171793651i
1.89	160.875	7.52688	28.6841	-121.352573181439+442.611138644112i
1.98	218.125	7.8853	5.92617	-47.0143251088709+82.3422921845479i
2.07	194.625	8.24373	32.9897	-203.811057573609+486.899865647305i
2.16	224	8.60215	22.2226	113.75+336.875i
2.25	164	8.96057	7.40846	-73.4437218601896+93.0411709143207i
2.34	131.125	9.319	5.00751	-76.3163209604979+24.3935907367688i
2.43	102.375	9.67742	20.4402	-296.883927934789-137.174657588066i
2.52	104.375	10.0358	34.2839	316.93630464231-447.716111717937i
2.61	189.75	10.3943	17.8491	-284.682625174721-22.6840354905789i
2.7	207.75	10.7527	29.0058	-318.307648150396+337.731734271539i
2.79	69	11.1111	23.0769	114.116126678576-351.153915148998i
A24
Time	Data	FFT Freq	FFT Mag	FFT Complex			Max
0	252.375	0	537.75	8604			37.9375
0.09	273	0.358423	31.2095	-77.390851435134-493.317735845329i
0.18	291.5	0.716846	22.6115	361.767500771507+3.48748200362127i
0.27	367.75	1.07527	17.0899	39.2801512639644-270.602936592569i
0.36	270	1.43369	14.2934	-191.644597488888+124.79252339471i
0.45	336.25	1.79211	24.3706	-376.213681325946+102.511739274328i
0.54	256.875	2.15054	8.93986	142.85033110606-7.32127429016509i
0.63	256.625	2.50896	8.42759	-115.414458629378-69.725978771644i
0.72	212.375	2.86738	1.46908	-20.5+11.5i
0.81	248.625	3.22581	9.13237	-45.2191245416919+138.944788586777i
0.9	336.625	3.58423	12.8862	156.337223053427+134.418318069749i
0.99	299.375	3.94265	16.4317	-253.908872617435-68.1968003908955i
1.08	297.5	4.30108	14.6183	230.144597488888-41.7074766052906i
1.17	331.125	4.6595	13.5746	212.955840699832-42.6938541552703i
1.26	265.375	5.01792	9.41098	9.54494506900724-150.272925636464i
1.35	323.125	5.37634	10.5773	-33.0890034142127+165.970653615613i
1.44	333.5	5.73477	37.9375	-607
1.53	289	6.09319	10.5773	-33.0890034142129-165.970653615613i
1.62	195.375	6.45161	9.41098	9.54494506900753+150.272925636464i
1.71	280.75	6.81004	13.5746	212.955840699833+42.6938541552694i
1.8	185.5	7.16846	14.6183	230.144597488888+41.7074766052902i
1.89	287.25	7.52688	16.4317	-253.908872617435+68.1968003908959i
1.98	258.875	7.8853	12.8862	156.337223053426-134.418318069749i
2.07	242.875	8.24373	9.13237	-45.2191245416922-138.944788586777i
2.16	205.875	8.60215	1.46908	-20.5-11.5i
2.25	248.625	8.96057	8.42759	-115.414458629377+69.7259787716441i
2.34	139.625	9.319	8.93986	142.850331106059+7.32127429016513i
2.43	266.25	9.67742	24.3706	-376.213681325947-102.511739274327i
2.52	231.875	10.0358	14.2934	-191.644597488888-124.792523394709i
2.61	283.125	10.3943	17.0899	39.2801512639652+270.602936592568i
2.7	265.25	10.7527	22.6115	361.767500771507-3.48748200362184i
2.79	271.75	11.1111	31.2095	-77.3908514351326+493.317735845329i
B03
Time	Data	FFT Freq	FFT Mag	FFT Complex			Max
0	220	0	451.539	7224.625			13.876
0.09	218.75	0.358423	10.3701	-151.185850273914+68.3585620291834i
0.18	237.125	0.716846	7.06844	10.7463213923147+112.583339746581i
0.27	182.875	1.07527	5.38668	-76.7124678413474-39.2858395849992i
0.36	181.25	1.43369	9.12982	127.20521279348+71.8147545195112i
0.45	213.875	1.79211	5.40387	59.8814713932695-62.3687560769847i
0.54	268	2.15054	5.49805	-61.8776101060064-62.5274190926546i
0.63	184	2.50896	13.876	125.806062344042-182.932312104493i
0.72	243.875	2.86738	6.53002	-65.375-81.5i
0.81	207.375	3.22581	12.7714	-154.587832972321+133.635088788995i
0.9	258.875	3.58423	7.69713	123.151996723646+0.704813954378775i
0.99	185.25	3.94265	7.76706	23.3169295300789+122.06596075113i
1.08	204.875	4.30108	12.2931	51.5447872065199+189.814754519511i
1.17	278.125	4.6595	10.7398	-98.2666329919949-140.965913170145i
1.26	248.625	5.01792	7.65109	-113.520708009954+45.8155727936153i
1.35	239.625	5.37634	8.18108	4.7483208121881+130.811172509409i
1.44	253.375	5.73477	12.8516	205.625
1.53	218.75	6.09319	8.18108	4.7483208121875-130.811172509409i
1.62	235.375	6.45161	7.65109	-113.520708009954-45.815572793615i
1.71	221.875	6.81004	10.7398	-98.2666329919944+140.965913170146i
1.8	236.375	7.16846	12.2931	51.5447872065196-189.814754519511i
1.89	202.875	7.52688	7.76706	23.3169295300785-122.06596075113i
1.98	204	7.8853	7.69713	123.151996723646-0.704813954379112i
2.07	268.375	8.24373	12.7714	-154.587832972322-133.635088788994i
2.16	239.875	8.60215	6.53002	-65.375+81.5i
2.25	220	8.96057	13.876	125.806062344042+182.932312104492i
2.34	243.25	9.319	5.49805	-61.8776101060063+62.5274190926548i
2.43	207.375	9.67742	5.40387	59.8814713932697+62.3687560769845i
2.52	245.25	10.0358	9.12982	127.20521279348-71.8147545195114i
2.61	235.75	10.3943	5.38668	-76.712467841347+39.2858395849994i
2.7	195	10.7527	7.06844	10.7463213923144-112.583339746582i
2.79	224.625	11.1111	10.3701	-151.185850273915-68.3585620291829i
B04
Time	Data	FFT Freq	FFT Mag	FFT Complex			Max
0	252.875	0	332.195	5315.125			22.7256
0.09	207.25	0.358423	8.17249	130.681328135628-4.53103354021457i
0.18	183.125	0.716846	17.9778	120.167383684694+261.341489075368i
0.27	129.125	1.07527	11.0237	124.504487403335-124.932757162219i
0.36	156.5	1.43369	14.9684	144.078656903985-191.308581272022i
0.45	162.75	1.79211	4.31293	32.6206541358431-60.8099136576769i
0.54	133.125	2.15054	9.91252	156.684250226932+24.5790153392496i
0.63	114.375	2.50896	16.8913	262.263289984932-65.2601224658672i
0.72	157.75	2.86738	10.3358	-104.25-128.375i
0.81	185.125	3.22581	9.97406	75.0179289656791-140.85335296319i
0.9	208.125	3.58423	1.11664	6.794411482633-16.5237984031359i
0.99	172.5	3.94265	7.18982	109.327703676273+35.7908222851827i
1.08	159	4.30108	11.4166	-167.578656903985+72.6914187279785i
1.17	178.375	4.6595	22.7256	207.817447054456-298.369340794026i
1.26	168.125	5.01792	14.3252	186.853954605741+132.738675332982i
1.35	206.375	5.37634	9.49693	101.767160643853+112.838416387796i
1.44	122.375	5.73477	0.210938	3.375
1.53	158.5	6.09319	9.49693	101.767160643853-112.838416387796i
1.62	193	6.45161	14.3252	186.853954605741-132.738675332982i
1.71	104.125	6.81004	22.7256	207.817447054457+298.369340794025i
1.8	154.875	7.16846	11.4166	-167.578656903986-72.6914187279783i
1.89	122.625	7.52688	7.18982	109.327703676273-35.7908222851829i
1.98	151.625	7.8853	1.11664	6.79441148263309+16.5237984031362i
2.07	199.375	8.24373	9.97406	75.0179289656796+140.85335296319i
2.16	99.875	8.60215	10.3358	-104.25+128.375i
2.25	221.25	8.96057	16.8913	262.263289984932+65.2601224658668i
2.34	172.625	9.319	9.91252	156.684250226932-24.5790153392497i
2.43	192	9.67742	4.31293	32.6206541358433+60.8099136576774i
2.52	174.25	10.0358	14.9684	144.078656903986+191.308581272021i
2.61	156.25	10.3943	11.0237	124.504487403336+124.932757162219i
2.7	172	10.7527	17.9778	120.167383684693-261.341489075368i
2.79	145.875	11.1111	8.17249	130.681328135628+4.53103354021487i
B08
Time	Data	FFT Freq	FFT Mag	FFT Complex			Max
0	81.625	0	161.398	2582.375			30.814
0.09	182.625	0.358423	15.5225	226.879052602387+101.038731892178i
0.18	118.375	0.716846	30.814	250.352792203969-424.730874605706i
0.27	121.5	1.07527	8.58038	-108.629627681423+83.946855610541i
0.36	76.125	1.43369	19.294	-132.908085182071-278.628278106444i
0.45	107.625	1.79211	14.1906	227.033954166319-2.69218723087083i
0.54	107.25	2.15054	25.9976	43.7120325231131-413.65853580976i
0.63	83.75	2.50896	6.00802	-33.5161544339921+90.0962369183991i
0.72	74.75	2.86738	7.95954	-83.2500000000001-96.375i
0.81	10.625	3.22581	13.0778	63.6944507101187-199.315527747218i
0.9	21.75	3.58423	11.3903	40.2827636568439+177.737630709918i
0.99	45.375	3.94265	9.77997	-154.33382119204-25.8247463296848i
1.08	93.875	4.30108	5.56954	75.1580851820706-47.8782781064444i
1.17	47.875	4.6595	10.5789	-168.771821791951+12.8724313665645i
1.26	25.375	5.01792	17.8239	-160.347588383927-235.834708086028i
1.35	13.25	5.37634	6.33104	-93.3560323794176-39.3148979186001i
1.44	86.75	5.73477	2.85156	45.625
1.53	104.875	6.09319	6.33104	-93.3560323794174+39.3148979186004i
1.62	154.625	6.45161	17.8239	-160.347588383927+235.834708086029i
1.71	156.5	6.81004	10.5789	-168.771821791951-12.8724313665642i
1.8	34.625	7.16846	5.56954	75.1580851820709+47.878278106444i
1.89	98.25	7.52688	9.77997	-154.33382119204+25.8247463296853i
1.98	107	7.8853	11.3903	40.2827636568433-177.737630709918i
2.07	26.75	8.24373	13.0778	63.6944507101189+199.315527747217i
2.16	50.125	8.60215	7.95954	-83.2499999999999+96.375i
2.25	64	8.96057	6.00802	-33.5161544339926-90.0962369183989i
2.34	112.25	9.319	25.9976	43.7120325231138+413.658535809759i
2.43	64.125	9.67742	14.1906	227.033954166319+2.6921872308701i
2.52	117.5	10.0358	19.294	-132.90808518207+278.628278106444i
2.61	66.5	10.3943	8.58038	-108.629627681423-83.9468556105408i
2.7	52	10.7527	30.814	250.35279220397+424.730874605706i
2.79	74.75	11.1111	15.5225	226.879052602387-101.038731892178i
B12
Time	Data	FFT Freq	FFT Mag	FFT Complex			Max
0	56.75	0	194.758	3116.125			33.7578
0.09	54.375	0.358423	26.5933	-279.637101947123-320.697637074512i
0.18	109.875	0.716846	21.7224	-347.544603285203-3.17934553295265i
0.27	75.75	1.07527	3.99149	-3.41954822330199+63.7721598513768i
0.36	78.5	1.43369	3.13283	41.1972221513642-28.554085374294i
0.45	48.875	1.79211	3.91875	49.1707286323396+38.9040451085068i
0.54	208	2.15054	9.65254	13.9351318085228-153.81059973779i
0.63	154.375	2.50896	18.1678	-189.921644927614-220.062142921304i
0.72	101	2.86738	17.0176	-146.125+229.75i
0.81	127.5	3.22581	3.16744	-29.7639500977768+41.018028429763i
0.9	159.375	3.58423	16.0715	148.985854604683+209.585260409569i
0.99	123.75	3.94265	10.7454	-43.597160492032-166.307379224955i
1.08	173.75	4.30108	10.9334	-67.6972221513643-161.304085374294i
1.17	44	4.6595	8.47628	-67.0080065834876+117.910284295151i
1.26	120.5	5.01792	8.95236	143.123616871997+5.7165146144054i
1.35	80.625	5.37634	11.5602	-141.823316361005+118.732083053792i
1.44	145	5.73477	33.7578	540.125
1.53	34.625	6.09319	11.5602	-141.823316361006-118.732083053792i
1.62	120.75	6.45161	8.95236	143.123616871997-5.71651461440578i
1.71	115.625	6.81004	8.47628	-67.0080065834881-117.910284295151i
1.8	90.75	7.16846	10.9334	-67.6972221513641+161.304085374294i
1.89	67.25	7.52688	10.7454	-43.5971604920315+166.307379224955i
1.98	120.75	7.8853	16.0715	148.985854604682-209.585260409569i
2.07	84.75	8.24373	3.16744	-29.7639500977768-41.0180284297634i
2.16	111.125	8.60215	17.0176	-146.125-229.75i
2.25	100.875	8.96057	18.1678	-189.921644927613+220.062142921304i
2.34	70.375	9.319	9.65254	13.9351318085235+153.81059973779i
2.43	78.625	9.67742	3.91875	49.1707286323397-38.9040451085072i
2.52	84.125	10.0358	3.13283	41.1972221513642+28.554085374294i
2.61	51.625	10.3943	3.99149	-3.41954822330215-63.7721598513768i
2.7	77.5	10.7527	21.7224	-347.544603285203+3.1793455329536i
2.79	45.375	11.1111	26.5933	-279.637101947121+320.697637074512i
B18
Time	Data	FFT Freq	FFT Mag	FFT Complex			Max
0	118.279	0	300.401	4806.41339			11.3697
0.09	151.827	0.358423	11.3697	-181.40314139368-13.6502871183876i
0.18	146.115	0.716846	5.68486	55.8192768523665-71.815978792139i
0.27	162.269	1.07527	6.27225	-98.6531999994023-18.4084958120077i
0.36	141.058	1.43369	0.958986	-6.49267004127177+13.9024031246295i
0.45	157.894	1.79211	6.86585	-74.3858962681808-80.8365854202074i
0.54	128.529	2.15054	8.11065	8.00070483740621-129.523501059703i
0.63	157.673	2.50896	8.1161	-76.6134701978378+104.849240916825i
0.72	180.731	2.86738	7.78453	121.057678+29.2979719999998i
0.81	129.096	3.22581	5.86923	-33.9215928217119-87.5670593070675i
0.9	120.413	3.58423	2.69063	-38.6329370337182+18.9948666614968i
0.99	150.077	3.94265	6.58593	-20.9182839953347+103.277808593353i
1.08	174.356	4.30108	1.18513	-14.2572059587283-12.5016528753703i
1.17	149.154	4.6595	3.07905	48.9562622276871-5.50451823373057i
1.26	149.231	5.01792	6.82201	-108.725372656055-9.64380307093872i
1.35	168.087	5.37634	8.7605	-107.675909551541-89.7384277775643i
1.44	186.356	5.73477	2.13762	34.2019660000001
1.53	181.231	6.09319	8.7605	-107.67590955154+89.7384277775644i
1.62	154.644	6.45161	6.82201	-108.725372656055+9.64380307093894i
1.71	145.452	6.81004	3.07905	48.9562622276871+5.50451823373025i
1.8	168.413	7.16846	1.18513	-14.2572059587283+12.5016528753703i
1.89	137.779	7.52688	6.58593	-20.9182839953349-103.277808593354i
1.98	182.769	7.8853	2.69063	-38.6329370337183-18.9948666614969i
2.07	140.49	8.24373	5.86923	-33.9215928217115+87.5670593070673i
2.16	144.788	8.60215	7.78453	121.057678-29.2979719999998i
2.25	128.173	8.96057	8.1161	-76.6134701978379-104.849240916826i
2.34	147.038	9.319	8.11065	8.00070483740641+129.523501059703i
2.43	144.433	9.67742	6.86585	-74.3858962681804+80.8365854202074i
2.52	156.702	10.0358	0.958986	-6.49267004127179-13.9024031246295i
2.61	143.25	10.3943	6.27225	-98.6531999994021+18.4084958120079i
2.7	120.885	10.7527	5.68486	55.8192768523666+71.8159787921389i
2.79	139.221	11.1111	11.3697	-181.40314139368+13.650287118388i
B21
Time	Data	FFT Freq	FFT Mag	FFT Complex			Max
0	201.15	0	290.473	4647.574952			18.0155
0.09	175.05	0.358423	10.9616	125.220780344677+122.800407062072i
0.18	137.825	0.716846	10.7604	39.5924861407023+167.552484916663i
0.27	101.825	1.07527	6.99015	107.550322066411+30.6865463024838i
0.36	115.25	1.43369	18.0155	265.814110716842-111.489879537813i
0.45	126.05	1.79211	13.3451	207.231943960455+51.4455878819247i
0.54	129.75	2.15054	4.73943	31.7961543765925+68.8427962252129i
0.63	145.225	2.50896	12.2912	146.790457988239-130.870994117473i
0.72	128.9	2.86738	4.39761	62.049988+33.1750480000001i
0.81	155.375	3.22581	4.76162	-60.1836346972844+46.714325241072i
0.9	179.3	3.58423	8.66078	132.669498083544+40.0140566750225i
0.99	114.85	3.94265	7.15643	-95.8842642512522-62.586810400535i
1.08	134.3	4.30108	10.6962	-12.1141587168419+170.710072462187i
1.17	155.85	4.6595	3.19114	-44.3650017470338+25.2721862776111i
1.26	118.45	5.01792	4.96957	-15.558138600838-77.9762066335274i
1.35	150.625	5.37634	5.51196	53.6393963357892+70.0037646782039i
1.44	146.15	5.73477	6.20469	-99.2750239999996
1.53	121.5	6.09319	5.51196	53.6393963357888-70.0037646782039i
1.62	137.3	6.45161	4.96957	-15.558138600838+77.9762066335276i
1.71	178.35	6.81004	3.19114	-44.3650017470339-25.2721862776108i
1.8	117.975	7.16846	10.6962	-12.1141587168423-170.710072462187i
1.89	127.725	7.52688	7.15643	-95.8842642512522+62.5868104005355i
1.98	99.65	7.8853	8.66078	132.669498083544-40.0140566750227i
2.07	167	8.24373	4.76162	-60.1836346972847-46.7143252410716i
2.16	171.275	8.60215	4.39761	62.049988-33.1750480000001i
2.25	171.8	8.96057	12.2912	146.790457988239+130.870994117473i
2.34	169.15	9.319	4.73943	31.7961543765923-68.8427962252128i
2.43	147.025	9.67742	13.3451	207.231943960455-51.4455878819251i
2.52	153.1	10.0358	18.0155	265.814110716842+111.489879537813i
2.61	136.775	10.3943	6.99015	107.550322066411-30.686546302484i
2.7	134.625	10.7527	10.7604	39.5924861407019-167.552484916663i
2.79	198.4	11.1111	10.9616	125.220780344676-122.800407062072i
B22
Time	Data	FFT Freq	FFT Mag	FFT Complex			Max
0	111.625	0	509.039	8144.625			41.5234
0.09	270.625	0.358423	30.5756	-475.035284058324+116.905291729072i
0.18	291.375	0.716846	7.67032	11.8548947621804-122.151189561685i
0.27	221.5	1.07527	24.8503	-163.813856525096+362.291131618556i
0.36	168.875	1.43369	41.5234	-517.185794773342-417.028372646398i
0.45	372	1.79211	5.49064	-55.6750282555346-67.9556355827262i
0.54	165.75	2.15054	21.2316	-304.375888269213-150.849395790811i
0.63	217.625	2.50896	14.3175	-20.6377702303384-228.149229550002i
0.72	245.5	2.86738	33.7151	14.3749999999997-539.25i
0.81	322.375	3.22581	23.1599	-368.129698268381+42.3506979829647i
0.9	228.125	3.58423	34.1388	-519.366039052289+169.163690352375i
0.99	265.75	3.94265	28.8729	-432.195017356769-163.158833632815i
1.08	269	4.30108	34.4205	529.685794773341-150.7783726464i
1.17	270.375	4.6595	11.5208	-159.24041269274+92.8507767911187i
1.26	289.125	5.01792	38.9087	530.88703255932-325.138103418499i
1.35	116.125	5.37634	25.3872	-340.272932612817-221.831937515308i
1.44	363.5	5.73477	2.14844	-34.375
1.53	235.25	6.09319	25.3872	-340.272932612816+221.831937515309i
1.62	378.125	6.45161	38.9087	530.887032559322+325.138103418498i
1.71	367.875	6.81004	11.5208	-159.24041269274-92.8507767911191i
1.8	272.875	7.16846	34.4205	529.685794773342+150.778372646398i
1.89	351.125	7.52688	28.8729	-432.195017356768+163.158833632816i
1.98	195.625	7.8853	34.1388	-519.366039052289-169.163690352374i
2.07	152.375	8.24373	23.1599	-368.129698268381-42.3506979829644i
2.16	299.875	8.60215	33.7151	14.3750000000003+539.25i
2.25	244.25	8.96057	14.3175	-20.637770230338+228.149229550002i
2.34	179.125	9.319	21.2316	-304.375888269212+150.849395790812i
2.43	317.875	9.67742	5.49064	-55.6750282555342+67.9556355827257i
2.52	303.5	10.0358	41.5234	-517.185794773341+417.0283726464i
2.61	248.375	10.3943	24.8503	-163.813856525097-362.291131618556i
2.7	293.125	10.7527	7.67032	11.8548947621808+122.151189561685i
2.79	116	11.1111	30.5756	-475.035284058324-116.905291729072i
B23
Time	Data	FFT Freq	FFT Mag	FFT Complex			Max
0	243.663	0	456.364	7301.817198			25.944
0.09	286.837	0.358423	4.15469	37.5210628675298-54.8734750168108i
0.18	248.106	0.716846	6.3395	-66.5827469543612-76.5192075969462i
0.27	247.74	1.07527	16.7603	-110.793006783798-244.207589697976i
0.36	217.846	1.43369	8.363	62.3671731051872-118.384690550405i
0.45	266.75	1.79211	11.4712	45.5898311993105-177.786922183437i
0.54	186.721	2.15054	13.2242	-45.5305833953574-206.630127088537i
0.63	269.942	2.50896	8.56575	-83.6335699644227-108.57576955304i
0.72	231.692	2.86738	25.6518	393.221223-117.596037i
0.81	241.673	3.22581	14.8545	-232.216471952497-50.6329778624721i
0.9	173.413	3.58423	9.12535	106.286410877317-100.104011390797i
0.99	224.548	3.94265	15.6757	-250.781806969963-3.8317037279828i
1.08	238.587	4.30108	17.6137	175.286696894812-220.673142550406i
1.17	267.779	4.6595	9.76424	124.332922687329+94.5962381264164i
1.26	197.49	5.01792	6.93144	22.4421514724009-108.608695899207i
1.35	199.413	5.37634	25.944	48.05794291651-412.312785957304i
1.44	296.404	5.73477	2.76743	44.2788080000005
1.53	228.183	6.09319	25.944	48.0579429165114+412.312785957303i
1.62	146.394	6.45161	6.93144	22.4421514724013+108.608695899206i
1.71	251.087	6.81004	9.76424	124.332922687329-94.5962381264172i
1.8	243.404	7.16846	17.6137	175.286696894813+220.673142550405i
1.89	174.99	7.52688	15.6757	-250.781806969962+3.83170372798344i
1.98	251.894	7.8853	9.12535	106.286410877317+100.104011390797i
2.07	190.827	8.24373	14.8545	-232.216471952497+50.6329778624724i
2.16	304.221	8.60215	25.6518	393.221223+117.596037i
2.25	219.875	8.96057	8.56575	-83.6335699644226+108.57576955304i
2.34	226.471	9.319	13.2242	-45.5305833953568+206.630127088537i
2.43	234.317	9.67742	11.4712	45.5898311993111+177.786922183437i
2.52	257.317	10.0358	8.363	62.3671731051875+118.384690550406i
2.61	187.096	10.3943	16.7603	-110.793006783798+244.207589697977i
2.7	209.423	10.7527	6.3395	-66.5827469543608+76.5192075969466i
2.79	137.712	11.1111	4.15469	37.5210628675302+54.8734750168109i
C04
Time	Data	FFT Freq	FFT Mag	FFT Complex			Max
0	192.125	0	328.422	5254.75			22.7893
0.09	213.75	0.358423	22.7893	361.686603395697-46.2255345608933i
0.18	201.125	0.716846	3.56888	-56.580041416111-7.70367389073608i
0.27	189.75	1.07527	11.4049	115.875842157374-140.965174366823i
0.36	181.75	1.43369	14.0667	103.436336368202-199.890764646288i
0.45	164.375	1.79211	5.10696	81.6569852659978-2.97988971692056i
0.54	156.125	2.15054	6.28446	-45.4370077640192+89.6997564397925i
0.63	162	2.50896	2.76057	44.0325106888447+3.47053832657609i
0.72	154.75	2.86738	8.75169	2.74999999999992-140i
0.81	187.875	3.22581	15.5658	70.7617999699562+238.789162479838i
0.9	194.5	3.58423	12.4291	-197.89209555715-19.6546897851677i
0.99	127.625	3.94265	7.15448	53.5617327586058-101.167674068743i
1.08	172.75	4.30108	13.9554	-222.186336368203-22.1407646462878i
1.17	128.375	4.6595	10.4211	129.394292529729-105.159055373056i
1.26	177.5	5.01792	9.80846	142.40914473728+65.9418798843033i
1.35	112.25	5.37634	15.8351	-252.969766766203+14.0869929379602i
1.44	116.625	5.73477	14.5156	232.25
1.53	139.5	6.09319	15.8351	-252.969766766204-14.0869929379591i
1.62	189.625	6.45161	9.80846	142.40914473728-65.9418798843037i
1.71	67	6.81004	10.4211	129.394292529729+105.159055373056i
1.8	199.25	7.16846	13.9554	-222.186336368203+22.140764646288i
1.89	142.375	7.52688	7.15448	53.5617327586059+101.167674068743i
1.98	132	7.8853	12.4291	-197.89209555715+19.6546897851682i
2.07	148.375	8.24373	15.5658	70.7617999699552-238.789162479838i
2.16	193.375	8.60215	8.75169	2.75000000000008+140i
2.25	218.5	8.96057	2.76057	44.0325106888443-3.47053832657613i
2.34	144.375	9.319	6.28446	-45.4370077640193-89.6997564397925i
2.43	190.125	9.67742	5.10696	81.6569852659977+2.97988971692048i
2.52	162.5	10.0358	14.0667	103.436336368203+199.890764646288i
2.61	130.875	10.3943	11.4049	115.875842157374+140.965174366823i
2.7	175.125	10.7527	3.56888	-56.5800414161111+7.7036738907361i
2.79	188.5	11.1111	22.7893	361.686603395697+46.2255345608923i
C07
Time	Data	FFT Freq	FFT Mag	FFT Complex			Max
0	131.5	0	199.672	3194.75			21.9937
0.09	70.75	0.358423	5.7454	19.0788318877324+89.9246950807781i
0.18	122.5	0.716846	2.13555	29.4061406500709-17.4006525384682i
0.27	80.75	1.07527	5.08196	-75.0685411747306+31.2451647970681i
0.36	80.875	1.43369	2.2553	-35.3574945521653-7.20799961555358i
0.45	93.875	1.79211	21.9937	349.900229121903-37.4536219411162i
0.54	118.375	2.15054	8.24215	-111.371505351695-70.6204690889451i
0.63	119.375	2.50896	4.38556	67.2615207902007+19.989263543709i
0.72	96.875	2.86738	7.91275	37.2500000000001+121i
0.81	92.125	3.22581	5.03532	-36.7287800229909+71.7059003103693i
0.9	28	3.58423	1.82277	-29.0934837526353-2.03237397232093i
0.99	106.875	3.94265	14.85	159.460461408277+176.143345898386i
1.08	96.875	4.30108	2.24317	20.8574945521652-29.2079996155536i
1.17	118.75	4.6595	13.2769	32.7193043051629+209.895650133414i
1.26	117.25	5.01792	7.245	-57.4411515457402+100.687442578156i
1.35	91.75	5.37634	12.1745	166.376973684446-101.305150655718i
1.44	46.125	5.73477	3.82812	-61.25
1.53	126.375	6.09319	12.1745	166.376973684446+101.305150655718i
1.62	92.375	6.45161	7.245	-57.4411515457405-100.687442578156i
1.71	146.625	6.81004	13.2769	32.7193043051623-209.895650133413i
1.8	127.625	7.16846	2.24317	20.8574945521653+29.2079996155536i
1.89	69.5	7.52688	14.85	159.460461408277-176.143345898386i
1.98	82.125	7.8853	1.82277	-29.0934837526353+2.03237397232084i
2.07	89.375	8.24373	5.03532	-36.7287800229911-71.705900310369i
2.16	122.875	8.60215	7.91275	37.2499999999999-121i
2.25	84	8.96057	4.38556	67.2615207902005-19.9892635437091i
2.34	134	9.319	8.24215	-111.371505351695+70.6204690889452i
2.43	119.375	9.67742	21.9937	349.900229121903+37.4536219411153i
2.52	99.25	10.0358	2.2553	-35.3574945521652+7.20799961555364i
2.61	98.125	10.3943	5.08196	-75.0685411747306-31.2451647970676i
2.7	70.125	10.7527	2.13555	29.4061406500709+17.4006525384681i
2.79	120.375	11.1111	5.7454	19.0788318877323-89.9246950807781i
C09
Time	Data	FFT Freq	FFT Mag	FFT Complex			Max
0	193.75	0	225.625	3610			34.4057
0.09	133.75	0.358423	12.8672	-12.8103284570247+205.476505892885i
0.18	114.5	0.716846	13.2468	-12.3614763100027+211.587884732804i
0.27	6.75	1.07527	7.58251	112.295123011857+45.9170835113513i
0.36	48.125	1.43369	34.4057	546.528372646399+65.9363363682023i
0.45	77.25	1.79211	16.5371	253.586293575713-75.5235655297005i
0.54	72.375	2.15054	3.73082	-27.5106243086614-52.9758589616377i
0.63	178.375	2.50896	19.814	198.849461296138-246.907341746726i
0.72	120	2.86738	6.52998	-9.99999999999994+104i
0.81	85.75	3.22581	12.5758	187.425106692192+73.2007915935802i
0.9	163.5	3.58423	8.47201	-133.218190587064-25.0458173011917i
0.99	64.25	3.94265	14.3828	-180.055797852635-143.308398634032i
1.08	80.625	4.30108	16.2848	-21.2783726463984+259.686336368203i
1.17	106.5	4.6595	15.5032	221.77310065972+111.11365407147i
1.26	133.25	5.01792	7.5986	-87.9097087942723-83.9820736067499i
1.35	170.375	5.37634	11.613	123.93704107404-138.433957102357i
1.44	80.625	5.73477	16.9688	271.5
1.53	100	6.09319	11.613	123.93704107404+138.433957102357i
1.62	135.25	6.45161	7.5986	-87.9097087942722+83.9820736067499i
1.71	108.875	6.81004	15.5032	221.77310065972-111.113654071471i
1.8	87.125	7.16846	16.2848	-21.2783726463991-259.686336368202i
1.89	87.125	7.52688	14.3828	-180.055797852635+143.308398634033i
1.98	118.25	7.8853	8.47201	-133.218190587063+25.0458173011919i
2.07	111.375	8.24373	12.5758	187.425106692192-73.2007915935806i
2.16	219.625	8.60215	6.52998	-10.0000000000001-104i
2.25	114.625	8.96057	19.814	198.849461296138+246.907341746726i
2.34	122.875	9.319	3.73082	-27.5106243086614+52.9758589616376i
2.43	105.5	9.67742	16.5371	253.586293575713+75.5235655297001i
2.52	135.5	10.0358	34.4057	546.528372646399-65.936336368203i
2.61	77.625	10.3943	7.58251	112.295123011857-45.917083511351i
2.7	115.375	10.7527	13.2468	-12.3614763100031-211.587884732804i
2.79	141.125	11.1111	12.8672	-12.810328457025-205.476505892885i
C11
Time	Data	FFT Freq	FFT Mag	FFT Complex			Max
0	133.875	0	174.156	2786.5			29.6153
0.09	129.375	0.358423	13.5483	200.959238753239+81.2772066633815i
0.18	127	0.716846	20.9166	302.781601061825-142.56282082038i
0.27	109.75	1.07527	28.7855	-11.3172120441727+460.428388347107i
0.36	17.25	1.43369	29.6153	193.066202090034-432.728891488805i
0.45	78.375	1.79211	7.48925	64.6225743688889-100.909237173221i
0.54	63.25	2.15054	4.9039	73.8477685363347+26.5114572083753i
0.63	125.375	2.50896	10.8592	-82.3105365104646-153.013688817358i
0.72	56.375	2.86738	4.2993	-49.875+47.375i
0.81	109.625	3.22581	7.85066	-48.7195450886492+115.777375472804i
0.9	138	3.58423	9.86	128.26440682561+91.850291973207i
0.99	19.75	3.94265	10.6775	60.896600712669-159.618661724165i
1.08	54.875	4.30108	16.954	23.1837979099662+270.271108511195i
1.17	10.5	4.6595	12.2442	140.734111825687+136.284368229506i
1.26	8.375	5.01792	12.1944	-43.3937764237702-190.223986055548i
1.35	100.5	5.37634	5.10611	-80.865232017196+11.6336753868881i
1.44	103.375	5.73477	15.3906	-246.25
1.53	123.25	6.09319	5.10611	-80.8652320171962-11.6336753868877i
1.62	132.5	6.45161	12.1944	-43.3937764237698+190.223986055548i
1.71	152	6.81004	12.2442	140.734111825686-136.284368229507i
1.8	94.125	7.16846	16.954	23.1837979099657-270.271108511195i
1.89	97.125	7.52688	10.6775	60.8966007126696+159.618661724165i
1.98	10.375	7.8853	9.86	128.26440682561-91.8502919732071i
2.07	35.625	8.24373	7.85066	-48.7195450886494-115.777375472803i
2.16	65.5	8.60215	4.2993	-49.875-47.375i
2.25	63.75	8.96057	10.8592	-82.3105365104643+153.013688817358i
2.34	108.25	9.319	4.9039	73.8477685363344-26.5114572083752i
2.43	108.125	9.67742	7.48925	64.622574368889+100.909237173221i
2.52	84.75	10.0358	29.6153	193.066202090034+432.728891488805i
2.61	122.5	10.3943	28.7855	-11.3172120441743-460.428388347106i
2.7	72.25	10.7527	20.9166	302.781601061825+142.56282082038i
2.79	130.75	11.1111	13.5483	200.959238753239-81.2772066633824i
C12
Time	Data	FFT Freq	FFT Mag	FFT Complex			Max
0	150.208	0	287.655	4602.486298			34.7822
0.09	135.792	0.358423	15.3218	183.795418653483+162.225630252735i
0.18	120.597	0.716846	28.9844	161.856712026913+434.587749239381i
0.27	123.681	1.07527	20.6651	-322.162202864324-74.4001458496471i
0.36	87.3333	1.43369	21.0624	332.201276855751+56.6562307052488i
0.45	215.861	1.79211	4.69686	10.5992370971133+74.3985201605174i
0.54	42.3889	2.15054	12.4697	198.759353076253+17.3536078482031i
0.63	153.694	2.50896	18.0969	103.609339646278+270.379269821925i
0.72	191.444	2.86738	22.3743	73.3055120000002+350.402648i
0.81	75.8889	3.22581	16.9252	-249.997661675717-104.092115951658i
0.9	106.764	3.58423	23.4829	-345.965255253716-146.553923976099i
0.99	161.75	3.94265	26.3864	-226.289886319797+356.414099556049i
1.08	118.153	4.30108	3.54902	56.4098671442493-6.51051729475105i
1.17	140.278	4.6595	10.49	153.882960522388-67.0100315536543i
1.26	145.375	5.01792	34.7822	-140.92864184945-538.375326584922i
1.35	211.875	5.37634	23.608	374.117970940576-52.0933886203861i
1.44	146.764	5.73477	32.638	-522.208282
1.53	241.556	6.09319	23.608	374.117970940577+52.0933886203852i
1.62	31.7361	6.45161	34.7822	-140.928641849449+538.375326584922i
1.71	168.986	6.81004	10.49	153.882960522389+67.010031553654i
1.8	27.1389	7.16846	3.54902	56.4098671442492+6.51051729475135i
1.89	94.9167	7.52688	26.3864	-226.289886319797-356.414099556048i
1.98	96.0139	7.8853	23.4829	-345.965255253716+146.5539239761i
2.07	198.069	8.24373	16.9252	-249.997661675717+104.092115951659i
2.16	137.097	8.60215	22.3743	73.3055119999998-350.402648i
2.25	139.639	8.96057	18.0969	103.609339646277-270.379269821925i
2.34	216.819	9.319	12.4697	198.759353076252-17.3536078482035i
2.43	216.153	9.67742	4.69686	10.5992370971131-74.3985201605176i
2.52	198.583	10.0358	21.0624	332.20127685575-56.656230705249i
2.61	62.0417	10.3943	20.6651	-322.162202864324+74.4001458496477i
2.7	223.722	10.7527	28.9844	161.856712026912-434.587749239381i
2.79	222.167	11.1111	15.3218	183.795418653482-162.225630252736i
C16
Time	Data	FFT Freq	FFT Mag	FFT Complex			Max
0	186.375	0	345.768	5532.291656			18.5129
0.09	160.917	0.358423	10.5354	146.244152529938+83.8282615976607i
0.18	149.375	0.716846	5.80899	77.5625412533847+51.2115635910008i
0.27	197.792	1.07527	8.99773	-101.589399970807-102.005643804632i
0.36	193.292	1.43369	3.27219	21.8172294712097+47.5926219751611i
0.45	195.583	1.79211	11.0646	4.83989479588317+176.966977968574i
0.54	151.333	2.15054	18.5129	143.10486742943+259.343896464326i
0.63	198.083	2.50896	6.79189	-80.8488766320035+72.6131683405413i
0.72	98.8333	2.86738	16.1046	-215.124969+141.833313i
0.81	151.042	3.22581	0.257127	-1.02888056799686+3.98329440964807i
0.9	189.042	3.58423	10.8127	-22.8062438465349-171.493847313701i
0.99	176.083	3.94265	16.6365	-92.6200035118013-249.551151902963i
1.08	142.625	4.30108	5.19201	71.43252652879-42.4073160248388i
1.17	158.667	4.6595	7.25922	109.885339456184-37.6223463339624i
1.26	181	5.01792	14.0204	218.80558316372-49.4594321870262i
1.35	183.958	5.37634	7.49561	-37.5487300993965-113.900184991025i
1.44	192.958	5.73477	3.28386	-52.5417179999999
1.53	146.958	6.09319	7.49561	-37.5487300993963+113.900184991025i
1.62	177.333	6.45161	14.0204	218.80558316372+49.4594321870258i
1.71	151	6.81004	7.25922	109.885339456185+37.6223463339619i
1.8	151.917	7.16846	5.19201	71.43252652879+42.4073160248388i
1.89	170.5	7.52688	16.6365	-92.6200035118006+249.551151902963i
1.98	166.75	7.8853	10.8127	-22.8062438465345+171.493847313702i
2.07	162.917	8.24373	0.257127	-1.02888056799683-3.9832944096479i
2.16	176.333	8.60215	16.1046	-215.124969-141.833313i
2.25	194.042	8.96057	6.79189	-80.8488766320039-72.613168340541i
2.34	200.5	9.319	18.5129	143.10486742943-259.343896464326i
2.43	216.542	9.67742	11.0646	4.83989479588281-176.966977968574i
2.52	120.042	10.0358	3.27219	21.8172294712097-47.5926219751611i
2.61	147.583	10.3943	8.99773	-101.589399970807+102.005643804632i
2.7	262.167	10.7527	5.80899	77.5625412533845-51.2115635910009i
2.79	180.75	11.1111	10.5354	146.244152529937-83.8282615976612i
C20
Time	Data	FFT Freq	FFT Mag	FFT Complex			Max
0	275.062	0	532.254	8516.0625			14.7649
0.09	288.25	0.358423	9.16532	39.4343174575622-141.243561449491i
0.18	236.188	0.716846	9.63266	150.477126104922-33.3223951453085i
0.27	256.25	1.07527	13.9109	-97.5762681324404+200.045002910708i
0.36	305.375	1.43369	7.02844	-112.290699429436+6.07865033333794i
0.45	271.062	1.79211	1.44031	19.0464206501509-12.9733354825807i
0.54	284.375	2.15054	11.1695	174.629723739034-37.980446813505i
0.63	297.75	2.50896	9.72783	122.884323570481+95.5243352301116i
0.72	231.312	2.86738	6.89272	-109.25-15.0625i
0.81	279.5	3.22581	4.7794	68.1572175109518-34.6744321095506i
0.9	281.812	3.58423	6.81481	17.5337501751319-107.617901627456i
0.99	242.562	3.94265	14.7649	77.3851466453948-223.204886675152i
1.08	278.25	4.30108	9.4025	-150.209300570564+8.32865033333798i
1.17	252.875	4.6595	11.8006	52.4347623664475+181.382300585379i
1.26	257.562	5.01792	10.4691	-130.140600019088-105.45984995926i
1.35	293.75	5.37634	8.97067	131.234079931452+58.1265200780898i
1.44	223.438	5.73477	13.8477	-221.5625
1.53	325.188	6.09319	8.97067	131.234079931452-58.1265200780899i
1.62	268.438	6.45161	10.4691	-130.140600019088+105.45984995926i
1.71	287.688	6.81004	11.8006	52.434762366447-181.382300585379i
1.8	231.875	7.16846	9.4025	-150.209300570564-8.32865033333794i
1.89	288.625	7.52688	14.7649	77.3851466453956+223.204886675152i
1.98	250.062	7.8853	6.81481	17.533750175132+107.617901627456i
2.07	234.625	8.24373	4.7794	68.1572175109519+34.6744321095506i
2.16	214.062	8.60215	6.89272	-109.25+15.0625i
2.25	207.188	8.96057	9.72783	122.884323570481-95.5243352301116i
2.34	278.25	9.319	11.1695	174.629723739034+37.9804468135048i
2.43	292.688	9.67742	1.44031	19.0464206501512+12.9733354825806i
2.52	259.625	10.0358	7.02844	-112.290699429436-6.07865033333798i
2.61	279.25	10.3943	13.9109	-97.5762681324411-200.045002910707i
2.7	271.562	10.7527	9.63266	150.477126104922+33.3223951453083i
2.79	271.562	11.1111	9.16532	39.4343174575626+141.243561449491i
C21
Time	Data	FFT Freq	FFT Mag	FFT Complex			Max
0	71.875	0	87.2891	1396.625			23.9698
0.09	7.25	0.358423	20.6364	-105.651727503083+312.822805885231i
0.18	11.5	0.716846	23.9698	193.615732901644+331.055706677399i
0.27	27	1.07527	4.77451	-65.1353762509434-39.9142535055712i
0.36	1.875	1.43369	8.84513	-24.3034540450585+139.419678887548i
0.45	4.75	1.79211	8.03804	10.4526590654643-128.183116173876i
0.54	20.5	2.15054	14.9092	199.68901320969+130.495442752122i
0.63	4.25	2.50896	8.9405	-89.4069942882473+111.665313802717i
0.72	13	2.86738	6.27713	-96.875-26.5i
0.81	1	3.22581	8.1274	108.703866556558+71.368305370609i
0.9	30.25	3.58423	8.13112	86.6623846880661-97.0314057306746i
0.99	61	3.94265	8.69736	26.1797547038535+136.67297659574i
1.08	12.375	4.30108	12.6911	190.303454045058-70.8303211124526i
1.17	71.5	4.6595	3.22489	-51.0785129703256+7.30549392240437i
1.26	105	5.01792	4.84623	77.5328692006008+1.02885819460315i
1.35	54.125	5.37634	6.27769	32.9363306867236+94.8894521114824i
1.44	88.5	5.73477	5.24219	-83.875
1.53	62.625	6.09319	6.27769	32.9363306867232-94.8894521114824i
1.62	5.75	6.45161	4.84623	77.5328692006007-1.02885819460303i
1.71	30.875	6.81004	3.22489	-51.0785129703257-7.30549392240414i
1.8	34.5	7.16846	12.6911	190.303454045059+70.8303211124524i
1.89	86.875	7.52688	8.69736	26.1797547038532-136.67297659574i
1.98	52	7.8853	8.13112	86.6623846880662+97.0314057306749i
2.07	33.5	8.24373	8.1274	108.703866556558-71.3683053706094i
2.16	8	8.60215	6.27713	-96.875+26.5i
2.25	70.75	8.96057	8.9405	-89.4069942882475-111.665313802717i
2.34	88.25	9.319	14.9092	199.689013209689-130.495442752122i
2.43	85.375	9.67742	8.03804	10.4526590654648+128.183116173876i
2.52	49.625	10.0358	8.84513	-24.3034540450587-139.419678887547i
2.61	78.625	10.3943	4.77451	-65.1353762509432+39.9142535055713i
2.7	63.375	10.7527	23.9698	193.615732901643-331.0557066774i
2.79	60.75	11.1111	20.6364	-105.651727503083-312.82280588523i
C22
Time	Data	FFT Freq	FFT Mag	FFT Complex			Max
0	171.214	0	338.201	5411.214234			14.3438
0.09	189.339	0.358423	9.03755	-143.912255128269+14.094617657706i
0.18	152.786	0.716846	11.1207	159.632606234835-78.5921328809045i
0.27	172.518	1.07527	7.95655	69.0708767354876+106.937942653851i
0.36	126.411	1.43369	2.68599	19.8806688250713+38.1010298394935i
0.45	155.286	1.79211	13.8887	218.591437412418-39.9896713665142i
0.54	178.821	2.15054	5.41282	-86.0041005666231+10.1857253670756i
0.63	186.696	2.50896	6.89637	-70.44841142871-84.9257029437745i
0.72	155.554	2.86738	2.9757	16.9285569999999-44.5000309999998i
0.81	171.25	3.22581	11.9213	137.330241982701+132.373149550645i
0.9	129.821	3.58423	5.68446	-56.1418450148819+71.5558791050771i
0.99	189.125	3.94265	4.66611	24.6382922470129+70.4751424906345i
1.08	147.411	4.30108	7.03303	-80.0234968250713-79.1132641605066i
1.17	193.893	4.6595	7.83921	-89.8685208967824-87.4967956866608i
1.26	186.893	5.01792	1.64579	-23.9866606533303-10.8648031429027i
1.35	184.518	5.37634	9.28287	52.8842270761418-138.791970045534i
1.44	146.429	5.73477	14.3438	-229.500059999999
1.53	195.839	6.09319	9.28287	52.8842270761422+138.791970045534i
1.62	190.268	6.45161	1.64579	-23.9866606533303+10.8648031429029i
1.71	195.732	6.81004	7.83921	-89.8685208967823+87.4967956866613i
1.8	207.875	7.16846	7.03303	-80.0234968250712+79.1132641605066i
1.89	192.375	7.52688	4.66611	24.6382922470127-70.4751424906344i
1.98	144.429	7.8853	5.68446	-56.1418450148822-71.555879105077i
2.07	140.554	8.24373	11.9213	137.330241982701-132.373149550646i
2.16	163.714	8.60215	2.9757	16.928557+44.5000309999998i
2.25	184.696	8.96057	6.89637	-70.4484114287099+84.9257029437748i
2.34	141.304	9.319	5.41282	-86.0041005666233-10.1857253670755i
2.43	126.179	9.67742	13.8887	218.591437412419+39.9896713665136i
2.52	185.286	10.0358	2.68599	19.8806688250712-38.1010298394935i
2.61	149.75	10.3943	7.95655	69.0708767354874-106.937942653851i
2.7	162.643	10.7527	11.1207	159.632606234836+78.592132880904i
2.79	192.607	11.1111	9.03755	-143.912255128269-14.0946176577056i
C23
Time	Data	FFT Freq	FFT Mag	FFT Complex			Max
0	225.545	0	288.546	4616.738648			34.7455
0.09	185.466	0.358423	19.1971	290.32953079005-100.259099934059i
0.18	137.489	0.716846	13.0463	187.972245227168+90.7687914894296i
0.27	171.25	1.07527	22.2527	266.322798041608+236.301898008365i
0.36	93.3523	1.43369	14.223	226.711806702134+19.7179767505828i
0.45	98.2727	1.79211	10.9965	60.8573727442513-165.083985640258i
0.54	161.705	2.15054	12.9759	205.73148013778-27.8935563885008i
0.63	141.716	2.50896	11.0752	-81.924191842644+157.128669015987i
0.72	230.841	2.86738	8.05623	-7.29550099999999+128.693085i
0.81	74.9091	3.22581	7.28309	12.8903401757491+115.81421828552i
0.9	217.33	3.58423	21.1623	228.867123638013-249.534620808032i
0.99	131.818	3.94265	17.0155	-32.9481339688209+270.246260616901i
1.08	107.477	4.30108	12.0083	192.015365297866+6.71803475058296i
1.17	142.989	4.6595	13.0326	33.6643027379519-205.786411192299i
1.26	125.25	5.01792	16.0905	-170.116501002961-193.235796930101i
1.35	107.261	5.37634	34.7455	34.9898693218567+554.82601387765i
1.44	152.523	5.73477	18.4638	-295.42035
1.53	183.375	6.09319	34.7455	34.9898693218552-554.82601387765i
1.62	50.3523	6.45161	16.0905	-170.116501002961+193.235796930102i
1.71	164.807	6.81004	13.0326	33.6643027379521+205.786411192299i
1.8	115.682	7.16846	12.0083	192.015365297866-6.71803475058292i
1.89	170.682	7.52688	17.0155	-32.9481339688215-270.246260616901i
1.98	103.057	7.8853	21.1623	228.867123638013+249.534620808032i
2.07	183.477	8.24373	7.28309	12.8903401757482-115.814218285519i
2.16	34.1136	8.60215	8.05623	-7.29550100000013-128.693085i
2.25	139.557	8.96057	11.0752	-81.9241918426445-157.128669015987i
2.34	133.568	9.319	12.9759	205.73148013778+27.8935563885007i
2.43	167.511	9.67742	10.9965	60.857372744251+165.083985640258i
2.52	117.148	10.0358	14.223	226.711806702134-19.7179767505829i
2.61	168.443	10.3943	22.2527	266.322798041608-236.301898008366i
2.7	155.227	10.7527	13.0463	187.972245227168-90.7687914894297i
2.79	224.545	11.1111	19.1971	290.32953079005+100.259099934058i
D01
Time	Data	FFT Freq	FFT Mag	FFT Complex			Max
0	176.554	0	373.846	5981.535768			11.4163
0.09	181.321	0.358423	2.75333	42.5557262963064-11.3886208916193i
0.18	201.804	0.716846	3.56944	-18.4099739785622+54.0624175079882i
0.27	188.821	1.07527	2.45715	2.56830605921638-39.2304420408934i
0.36	194.054	1.43369	6.6374	-106.181826725924-1.87503298492431i
0.45	194.196	1.79211	2.38724	-9.33829062014533-37.0367482141948i
0.54	178.875	2.15054	4.95663	-73.5400308191393+29.6872051077381i
0.63	167.089	2.50896	1.98527	-21.2740767214765-23.5877824210044i
0.72	208.893	2.86738	3.00402	39.142883-27.8928230000001i
0.81	171.143	3.22581	6.10107	-66.4178337253213-71.5386472042096i
0.9	195.161	3.58423	4.48617	56.8483377680447-43.822824143679i
0.99	182.268	3.94265	6.83392	17.5064703543925+107.932209879405i
1.08	197.5	4.30108	5.68966	65.0390047259235+63.6963790150753i
1.17	202.679	4.6595	4.57608	52.8611106176624+50.660306678685i
1.26	184.125	5.01792	5.89111	-92.3269209703431+18.9809722565714i
1.35	187.821	5.37634	11.4163	15.3955157393659+182.010776951154i
1.44	172.321	5.73477	8.79242	-140.678714
1.53	184.643	6.09319	11.4163	15.3955157393653-182.010776951154i
1.62	148.643	6.45161	5.89111	-92.3269209703432-18.9809722565712i
1.71	209.482	6.81004	4.57608	52.8611106176622-50.6603066786851i
1.8	185.839	7.16846	5.68966	65.0390047259234-63.6963790150755i
1.89	184.821	7.52688	6.83392	17.5064703543923-107.932209879405i
1.98	171.804	7.8853	4.48617	56.8483377680448+43.8228241436788i
2.07	198.232	8.24373	6.10107	-66.4178337253211+71.5386472042098i
2.16	171.839	8.60215	3.00402	39.142883+27.8928230000001i
2.25	193.946	8.96057	1.98527	-21.2740767214764+23.5877824210044i
2.34	191.107	9.319	4.95663	-73.5400308191393-29.687205107738i
2.43	197.071	9.67742	2.38724	-9.33829062014531+37.0367482141949i
2.52	172.786	10.0358	6.6374	-106.181826725924+1.87503298492445i
2.61	231.75	10.3943	2.45715	2.5683060592165+39.2304420408934i
2.7	169.125	10.7527	3.56944	-18.4099739785624-54.0624175079883i
2.79	185.821	11.1111	2.75333	42.5557262963063+11.3886208916192i
D04
Time	Data	FFT Freq	FFT Mag	FFT Complex			Max
0	86.5	0	284.781	4556.5			34.0733
0.09	182.5	0.358423	9.57795	-95.7285463402823-119.669274306052i
0.18	169.375	0.716846	5.84195	54.5737753463861-75.885215973814i
0.27	120.5	1.07527	7.33631	108.107500072971-45.7281656477079i
0.36	165.125	1.43369	34.0733	-531.100964621867+123.062968850777i
0.45	190.875	1.79211	12.6044	14.3939293331367-201.155312824557i
0.54	138.25	2.15054	13.8301	74.2408285288741-208.455047371003i
0.63	109.875	2.50896	4.55667	41.6884602760798+59.8118361558325i
0.72	164.25	2.86738	8.65	-83.0000000000001-110.75i
0.81	89.25	3.22581	15.6549	-169.92132231497-184.028379649303i
0.9	141	3.58423	18.764	-281.432477036092-104.549455779981i
0.99	152.375	3.94265	7.5333	-87.4407528601221-82.9593614622802i
1.08	203.875	4.30108	5.73987	61.1009646218667+68.5629688507768i
[truncated: 4,745 more rows]

## Sheet: Unsuccessful wells
	1	2	3	4	5	6	7	8	9	10	11	12	13	14	15	16	17	18	19	20	21	22	23	24
[truncated: 16 more rows]
