# Supplementary material for: High-Content Screening in Zebrafish Embryos Identifies Butafenacil as a Potent Inducer of Anemia
Source: PLoS One. 2014 Aug 4;9(8):e104190. doi: 10.1371/journal.pone.0104190 (PMC4121296; doi:10.1371/journal.pone.0104190)
Supplement: Dataset S1 — Microsoft Excel spreadsheets containing raw data for all chemical screening assays. (ZIP) [file pone.0104190.s036.zip › Dataset S1/32- Acifluorfen/Acifluorfen_Heart_Rate.xlsx]

## Sheet: DESCRIPTION
ToxCast Screen - Heart Rate
Acifluorfen
Data was collected using the Heart Rate Journal in MetaXpress
Imaged 74 hpf fli1 larvae using ImageXpress
Incubated larvae in 100 mg/l MS-222 for 30 min
Centrifuged plate for 2 min at 200 rpm
Imaging parameters:
*live stream acquisition
*32 frames; 0.09 sec interval
*FITC
*2X magnification; 1 site/well
Had the doors off of the imager and the fan on to stablize temperature
Test Initation Date:
Imaging Date:
Start Imaging Temperature: 26°C
End Imaging Temperature:
Total Imaging Duration:
W.O. = Wrong Orientation
U.H. = Unhatched
Malf. = Malformed
N.A. = Not Analyzed (did not meet analysis criteria)

## Sheet: ALL DATA
Measurement	Average (Show Region Statistics)
	1	2	3	4	5	6	7	8	9	10	11	12	13	14	15	16	17	18	19	20	21	22	23	24	25	26	27	28	29	30	31	32		# Peaks	Heart Rate
A01	173.548	174.472	171.27	190.169	178	176.421	168.584	188.171	180.596	176.475	169.798	183.624	183.882	176.944	171.761	179.154	186.008	177.831	173.202	174.907	186.376	177.315	174.75	172.469	187.166	177.497	173.483	171.972	188.469	177.713	174.553	173.548		8	172.043
A02	174.862	177.73	175.829	175.657	175.177	177.615	175.034	175.565	175.539	176.75	175.525	175.472	174.618	176.143	174.556	176.289	176.36	176.944	175.354	175.062	175.421	176.326	174.494	174.174	175.115	177.27	176.261	174.059	175.362	177.143	176.438	174.862		9	193.548
A03	129.494	202.989	161.43	128.59	128.629	202.888	162.197	128.803	127.416	201.34	165.826	129.253	126.424	196.902	169.834	130.177	125.902	194.89	173.73	130.463	126.292	187.511	177.483	130.989	126.132	185.778	176.815	130.91	125.654	190.368	171.781	129.494		8	172.043
A04	115.042	115.053	114.747	118.949	119.837	114.823	114.567	117.166	121.281	115.404	114.871	116.034	122.098	115.48	115.045	115.337	122.713	115.73	115.031	115.073	123.177	116.385	115.472	115.017	123	116.326	115.126	114.801	122.963	116.494	115.256	115.042		8	172.043
A05	109.573	107.576	107.699	108.881	108.48	107.727	108.184	109.465	107.672	108.078	108.914	108.611	107.889	108.124	109.515	108.033	108.217	109.202	108.687	107.891	108.404	109.437	107.949	108.318	109.354	108.467	108.086	108.879	109.21	108.21	108.46	109.573		8	172.043
A06	154.374	177.438	156.975	154.514	150.98	177.239	156.851	154.963	150.699	177.753	156.744	154.062	150.191	178.163	158.362	155.031	150.079	175.73	157.225	154.657	151.312	177.503	158.537	154.447	149.522	177.098	157.615	153.011	148.955	177.003	158.121	154.374		8	172.043
A07	167.185	123.947	116.671	125.649	166.817	124.596	116.919	125.862	165.699	124.531	116.843	127.228	166.705	123.483	116.427	129.567	165.25	121.312	116.056	131.309	161.034	119.581	115.68	139.067	154.626	118.472	115.795	148.902	146.081	118.183	117.343	156.419		7	150.538
A08	108.674	107.654	106.806	107.048	110.829	109.57	106.975	107.236	109.5	111.393	107.126	107.056	108.076	112.882	107.573	107.309	107.343	112.154	108.399	107.135	107.354	110.404	110.815	107.368	107.132	109.062	112.64	107.525	107.388	107.851	112.522	108.674		7	150.538
A09																																		0	0
A10	128.781	116.75	135.149	125.508	118.376	115.146	134.635	126.315	119.435	114.247	134.062	126.5	119.371	114.042	133.261	126.913	120.14	113.843	133.037	127.076	120.126	114.081	132.913	127.253	120.708	113.767	132.478	128.213	121.289	113.649	131.466	128.781		8	172.043
A11	118.031	118.972	118.865	113.419	111.031	117.93	118.688	115.669	110.34	116.626	119.579	117.767	111.376	114.039	119.278	118.534	112.629	111.385	118.826	118.216	115.419	110.629	116.124	119.719	117.952	111.531	113.801	119.191	118.194	113.059	111.539	118.031		7	150.538
A12	181.301	179.441	181.315	186.514	180.169	179.511	183.399	185.559	179.772	180.166	185.671	183.427	179.778	180.711	186.23	180.317	179.666	182.93	185.463	179.289	179.598	185.657	183.185	179.27	180.733	185.75	179.61	179.166	181.806	184.051	179.062	179.354		8	172.043
A13																																		0	0
A14	162.197	163.742	156.236	155.728	160.539	164.899	157.503	155.598	161.039	164.014	157.716	154.879	160.697	163.051	157.506	155.52	161.868	163.75	157.767	155.593	161.888	163.042	156.447	154.933	160.365	162.694	156.213	155.697	160.694	164.006	155.581	156.298		8	172.043
A15	139.171	151.497	150.011	141.07	130.787	150.677	148.919	136.567	134.772	150.694	149.076	131.208	142.008	150.242	149.272	126.643	146.062	150.522	150.073	122.225	150.646	150.497	148.256	123.031	151.646	149.944	141.941	130.489	150.899	149.225	134	139.171		8	172.043
A16																																		0	0
A17	151.626	151.739	149.413	150.646	157.593	152.801	150.997	148.874	158.317	152.025	151.803	148.289	156.958	153.407	151.758	148.438	155.081	153.461	151.938	148.851	151.567	155.997	152.067	150.014	150.258	156.93	152.242	151.166	148.402	157.711	152.542	151.626		8	172.043
A18	158.228	160.725	156.292	159.143	157.376	158.492	154.02	159.963	158.447	159.654	155.236	160.315	157.989	159.118	154.008	160.098	157.522	161.831	157.084	160.402	157.772	159.272	155.213	158.351	157.89	156.239	156.904	158.039	160.371	154.795	159.612	158.228		14	301.075
A19																																		0	0
A20	146.803	147.949	148.764	157.461	156.772	147.242	151.149	158.52	152.683	146.551	153.761	158.551	150.317	147.865	156.174	157.177	146.674	149.744	157.865	153.365	146.57	151.86	158.685	150.548	148.093	155.851	157.449	146.596	150.511	157.551	152.823	146.803		8	172.043
A21	116.435	130.421	150.542	117.848	114.542	136.949	148.084	116.334	114.584	143.438	141.955	115.39	115.421	149.963	133.166	115.374	118.16	153.295	126.843	115.031	126.539	153.697	119.517	115.093	133.885	148.101	116.93	115.003	143.868	137.677	115.303	116.435		8	172.043
A22	105.081	104.118	104.857	104.713	104.601	104.435	104.992	104.947	104.697	104.702	105.376	104.846	104.635	104.795	105.334	104.975	104.888	104.958	105.312	104.89	105.079	105.23	105.556	104.834	104.719	105.376	105.079	104.893	104.851	105.393	104.997	105.081		8	172.043
A23	1210.84	1199.14	1188.5	1208.01	1197.48	1196.38	1178.99	1200.75	1189.06	1188.19	1186.26	1189.63	1187.76	1167.85	1189.37	1184.28	1183.46	1176.21	1189.23	1191.27	1181.53	1188.17	1185.67	1199.47	1173.19	1176.01	1174.66	1174.51	1183.92	1177.69	1178.84	1178.83		10	215.054
A24	142.056	139.149	140.537	145.626	145.817	139.817	142.354	145.787	144.947	137.528	143.461	146.124	143.978	138.096	144.36	147.211	141.843	138.396	146.326	146.857	139.944	140.163	145.798	146.177	139.067	143.11	146.691	143.449	138.803	144.938	147.194	142.056		8	172.043
B01																																		0	0
B02	110.893	111.104	110.525	112.91	112.388	110.632	111.551	112.688	111.404	110.458	112.798	113.079	111.354	111.025	113.233	112.258	111.022	112.039	113.056	111.253	110.902	112.525	112.393	110.899	111.843	113.348	111.885	110.997	112.764	112.511	111.528	110.893		9	193.548
B03	197.053	194.963	214.997	253.452	237.933	203.157	197.351	243.469	250.756	213.374	193.756	226.163	251.466	224.104	197.545	214.253	252.191	235.593	200.837	201.758	247.975	245.357	207.135	194.815	235.989	249.944	216.556	195.747	223.042	252.556	227.511	197.053		7	150.538
B04	123.093	122.185	112.941	130.744	127.534	125.183	114.183	125.354	128.789	126.371	119.893	116.817	130.89	126.632	123.522	112.857	129.699	127.904	125.739	115.486	123.66	129.573	126.441	118.713	119.034	129.961	126.846	121.213	115.573	130.876	127.228	123.093		7	150.538
B05	188.517	187.379	193.028	189.975	188.691	186.494	191.5	192.902	190.933	186.093	191.503	192.017	189.385	187.228	189.882	190.556	188.073	188.635	186.989	192.166	191.244	188.82	186.107	191.809	190.211	188.66	186.348	191.646	191.624	189.194	185.346	190.584		8	172.043
B06	133.098	132.874	134.27	132.685	133.39	132.483	134.112	133.514	133.514	133.694	132.61	134.458	133.548	133.744	133.559	132.944	135.16	133.562	133.472	132.357	133.68	132.716	132.756	132.581	132.317	134.244	133.199	133.565	133.014	133.447	134.025	133.098		12	258.065
B07	159.011	164.697	150.848	142.371	149.177	169.194	156.784	143.213	144.562	164.775	160.177	145.225	143.104	159.185	163.43	148.537	141.548	154.497	165.725	151.18	142.236	150.374	167.287	153.969	142.34	146.202	166.427	155.798	141.545	143.466	165.343	158.079		8	172.043
B08	127.683	140.163	134.41	129.761	121.809	138.666	133.514	129.736	120.424	139.789	133.489	131.16	119.022	139.222	133.969	129.677	120.764	139.778	136.857	130.14	122.171	139.671	134.632	129.458	122.632	137.506	134.048	129.132	124.354	137.815	135.781	127.683		8	172.043
B09	145.006	149.289	144.775	140.233	147.014	154.053	145.079	142.461	142.944	155.772	145.07	142.371	139.334	157.132	148.764	142.565	138.753	153.528	149.118	143.514	140.938	151.924	151.739	144.511	140.053	145.994	153.618	145.129	141.441	143	155.152	145.006		8	172.043
B10	109.348	114.211	111.163	110.933	109.84	114.91	111.722	111.376	110.07	115.02	111.93	111.163	109.817	114.494	111.587	111.298	110.076	114.767	111.764	111.132	110.27	114.607	111.941	110.98	110.91	114.073	111.618	110.458	112.11	114.138	112.056	110.267		8	172.043
B11	208.191	213.649	211.621	204.994	212.562	213.916	211.64	205.121	212.503	213.59	209.815	204.843	211.975	211.994	209.683	203.961	211.486	210.885	208.402	203.739	212.992	210.272	208.826	204.337	212.031	209.303	206.862	204.823	212.705	209.846	204.941	208.191		8	172.043
B12	176.694	141.567	196.983	180.416	175.323	143.076	197.671	180.938	174.963	143.309	196.753	183.312	172.236	150.469	192.022	179.579	168.157	155.809	190.174	180.657	162.913	164.258	185.07	181.09	153.652	180.354	181.806	181.157	145.702	189.82	180.517	176.694		8	172.043
B13	166.848	148.778	165.944	164.143	151.183	149.75	165.823	166.447	151.034	148.654	164.694	165.517	151.441	149.003	163.548	165.48	151.947	148.831	162.376	165.719	151.478	149.07	165.053	167.739	153.34	149.579	163.357	167.559	152.037	149.208	163.27	166.848		7	150.538
B14	734.433	723.185	712.952	718.514	725.261	714.331	710.483	720.624	727.323	711.711	710.902	724.458	717.143	711.478	717.239	729.028	716.587	702.57	712.025	716.36	708.949	704.989	713.958	716.862	705.152	710.548	717.393	710.806	702.593	714.393	719.691	712.242		8	172.043
B15	151.264	141.919	125.834	123.138	138.107	148.879	132.728	123.11	125.725	149.556	143.326	126.615	123.242	138.098	149.073	132.303	123.045	126.851	150.185	141.017	125.416	123.39	140.581	147.772	130.244	122.924	129.669	150.674	138.006	124.289	124.169	145.694		6	129.032
B16	228.725	214.034	199.025	198.368	220.913	222.174	199.062	198.306	210.081	229.306	202.478	198.801	200.458	232.961	206.817	198.685	199.871	226.455	215.503	198.396	198.323	217.48	223.803	198.938	197.902	207.166	228.921	201.298	198.247	201.492	232.5	204.817		7	150.538
B17	135.767	125.396	135.475	134.166	134.028	128.228	132.86	134.531	133.837	130.031	130.287	134.615	134.233	131.531	127.865	134.907	134.154	132.045	126.994	136.843	134.719	133.295	126.076	136.183	134.77	132.565	125.031	136.197	134.174	133.674	125.716	135.767		7	150.538
B18	369.385	350.551	386.764	389.604	357.003	359.801	386.683	381.711	347.705	372.11	386.211	370.784	346.242	384.916	388.357	355.528	356.427	384.354	380.935	345.326	372.803	388.067	369.576	346.264	385.197	386.761	352.955	362.944	385.393	372.955	343.753	380.045		8	172.043
B19	108.904	108.171	108.969	108.913	108.576	108.632	109.733	109.076	108.747	108.596	109.43	109.02	109.048	108.89	109.419	109.031	108.924	108.657	109.371	109.056	108.829	108.997	109.511	108.89	108.817	108.677	109.522	108.893	109.07	108.812	109.68	108.904		10	215.054
B20																																		0	0
B21	126.809	137.893	138.722	129.022	121.211	132.188	140.264	133.986	122.331	125.674	137.812	137.691	127.834	121.879	133.402	140.562	132.537	121.486	128.18	139.612	135.711	125.096	124.039	136.183	138.559	129.199	121.233	131.506	139.525	133.598	121.716	126.809		7	150.538
B22	250.087	238.151	255.614	247.063	239.541	234.991	253.965	247.271	237.959	233.843	250.284	248.103	239	233.129	248.753	246.891	238.934	233.214	245.585	248.921	239.408	231.194	242.205	249.199	239.336	231.238	238.325	250.157	240.015	231.517	236.107	250.087		7	150.538
B23																																		0	0
B24	133.306	132.278	127.728	124.34	131.809	132.017	127.711	125.171	131.351	131.949	127.042	125.416	132.626	132.478	125.416	127.261	133.323	131.275	124.244	128.772	133.326	131.492	123.458	131.076	133.893	130.045	123.941	131.565	133.115	127.868	126.211	133.306		7	150.538
C01																																		0	0
C02	161.539	251.722	217.61	168.41	161.744	198.581	245.051	192.284	162.601	161.862	237.669	225.017	172.011	161.736	184.848	245.781	198.607	162.548	162.289	217.879	231.118	181.935	160.64	163.708	246.483	217.697	168.815	161.478	192.163	244.517	191.963	161.539		7	150.538
C03	174.967	175.785	171.953	163.446	178.27	176.207	168.472	166.425	178.534	175.935	166.078	170.93	177.665	173.787	163.411	175.816	176.059	172.796	164.286	180.675	175.779	167.129	168.454	178.1	174.659	164.63	175.568	175.722	171.673	163.207	177.8	174.967		9	193.548
C04	123.163	114.458	114.073	114.722	125.57	115.93	114.517	113.531	122.104	120.362	115.011	114.329	114.267	125.809	116.261	114.478	113.506	122.719	119.913	115.211	114.64	116.247	125.652	115.812	114.537	113.626	125.079	118.346	114.708	114.388	119.522	123.163		6	129.032
C05	156.871	129.25	155.354	153.646	148.478	131.289	151.183	154.68	148.674	134.247	145.211	156.312	148.567	136.48	141.351	155.596	149.303	139.829	136.944	158.107	150.084	140.747	135.89	157.154	149.697	141.478	134.48	157.789	150.045	141.666	135.39	156.871		7	150.538
C06	175.753		163.514	187.604	172.815	162.177	162.511	185.419	176.632	163.851		183.067	179.211	164.346	162.306		182.379	166.719	165.014	180.284	183.292		163.775	175.753	183.885	163.677		174.183	184.455	165.14	161.545	170.601		7	150.538
C07	144.112	144.39	141.685	140.831	159.857	143.635	145.478	133.329	162.292	145.874	145.691	139.079	149.346	153.93	144.419	144.228	135.711	163.132	143.896	145.503	133.975	159.042	145.846	143.697	138.006	148.261	154.239	144.11	142.638	138.081	161.382	144.112		10	215.054
C08	121.837	119.096	130.202	125.062	124.11	116.851	128.475	127.031	124.961	121.185	120.287	129.983	125.177	124.455	117.081	129.202	125.669	124.455	120.14	122.444	128.506	124.784	123.778	116.947	129.994	125.452	124.244	118.919	124.972	127.612	124.553	121.837		7	150.538
C09	168.059	197.784	192.612	175.034	143.826	194.135	191.626	175.368	144.199	193.711	191.447	176.104	143.722	195.284	188.57	173.211	143.073	195.834	190.492	174.927	143.466	196.626	190.169	172.14	144.346	199.404	190.848	172.593	145.815	199.801	188.654	168.059		8	172.043
C10	133.694	132.047	133.604	130.961	128.047	131.44	134.306	131.997	129.751	129.744	134.021	131.492	130.153	128.518	134.192	132.205	131.316	127.337	133.751	132.093	131.469	128.114	132.881	131.637	130.987	127.075	132.034	132.456	131.927	128.769	131.979	133.694		7	150.538
C11	119.744	113.354	111.267	118.039	117.666	113.694	111.435	118.376	118.014	114.076	111.663	117.806	118.399	114.183	111.41	118.374	118.104	114.09	111.837	118.772	118.146	113.961	111.615	118.635	117.348	114.323	111.747	119.233	117.076	113.879	112.104	119.744		7	150.538
C12	136.23	153.346	163.947	145.371	141.537	135.264	169.174	149.326	143.317	132.022	164.584	157.851	144.382	137.402	149.149	165.461	146.09	142.365	134.469	168.916	150.441	142.938	132.034	160.68	157.657	143.629	137.685	146.267	166.014	146.534	142.433	136.23		7	150.538
C13	267.66	245.677	233.596	256.143	264.202	257.461	230.753	245.52	256.284	256.309	246.671	232.795	250.935	261.916	255.758	226.596	247.337	258.506	265.677	236.52	238.537	255.702	265.393	244.969	228.205	252.669	263.346	257.084	229.478	249.829	255.986	262.708		6	129.032
C14	258.742	259.66	256.93	255.447	263.076	261.624	255.646	251.41	260.775	262.607	257.573	254.073	257.112	262.612	259.177	255.719	253.57	262.677	261.947	256.371	250.303	260.124	262.163	256.789	252.671	255.666	261.079	255.699	252.896	254.711	260.59	258.742		8	172.043
C15	161.829	201.351	167.118	156.907	155.022	193.138	171.607	158.787	156.744	189.567	176.854	159.253	154.952	183.247	180.913	160.343	155.761	177.472	183.365	161.924	155.876	172.539	187.098	160.615	155.034	169.199	190.126	161.039	156.02	170.789	191.52	161.829		8	172.043
C16																																		0	0
C17	119.764	120.573	116.303	112.124	118.587	120.941	116.326	112.565	119.86	120.351	115.424	112.815	120.843	119.421	114.466	113.593	121.197	118.41	113.663	114.562	121.649	118.031	113.171	116.169	120.986	117.244	112.722	117.89	121.205	116.584	112.469	119.764		8	172.043
C18	198.166	199.801	198.86	204.132	201.202	199.093	199.14	202.584	198.921	201.051	198.098	203.419	196.969	201.399	199.879	202.983	197.037	197.478	198.247	201.961	195.963	192.761	196.621	202.138	196.851	198.539	199.379	202.037	197.713	199.506	200.719	198.166		11	236.559
C19																																		0	0
C20																																		0	0
C21	130.75	133.542	133.919	131.368	130.5	133.607	134.233	131.904	130.815	133.261	132.924	131.331	129.747	133.329	132.66	131.244	130.449	133.795	132.596	131.18	130.455	133.233	130.82	130.236	131.427	133.093	130.885	129.348	131.86	132.197	130.247	129.301		8	172.043
C22																																		0	0
C23	109.242	108.579	105.733	107.34	111.559	108.966	105.902	107.514	111.447	108.933	106.247	107.379	111.758	109.528	106.483	107.711	111.635	108.927	106.301	108.34	111.666	108.899	105.826	108.66	111.972	108.433	106.267	108.149	111.958	108.955	105.801	109.242		7	150.538
C24																																		0	0
D01	153.975	185.138	180.278	177.896	153.913	185.674	180.778	174.537	159.98	182.492	178.542	168.629	165.003	180.298	177.947	162.067	173.031	179.492	177.197	156.154	181.334	178.879	176.334	153.503	184.222	177.888	171.803	162.483	182.77	177.056	162.317	171.379		8	172.043
D02	104.621	103.326	115.91	105.64	103.52	103.531	114.975	107.09	103.851	103.896	114.039	107.697	103.657	103.854	114.362	107.91	103.817	103.829	114.775	106.86	103.834	104.073	116.278	106.174	103.744	104.27	116.522	104.986	103.961	104.944	116.393	104.621		8	172.043
D03	678.652	689.843	686.621	690.362	689.506	690.183	686.278	684.413	683.444	682.969	682.806	678.843	682.82	682.185	679.286	681.742	674.522	679.798	677.455	675.079	677.73	679.486	676.107	673.874	674.646	679.531	677.657	677.854	681.056	681.199	680.904	678.652		9	193.548
D04	123.879	123.733	126.093	126.514	126.772	124.281	124.449	127.216	126.402	125.419	123.506	127.11	126.68	126.287	123.635	126.416	127.258	126.61	124.486	125.025	127.32	126.573	125.059	124.346	127.548	126.778	125.576	123.531	127.163	127.067	126.205	123.879		7	150.538
D05	129.48	128.365	127.725	128.23	128.705	128.427	128.385	128.115	128.334	129.219	128.787	128.258	128.514	128.843	129.154	128.657	128.43	128.772	128.846	128.98	128.368	128.292	129.326	129.031	128.272	128.567	128.596	128.573	128.522	128.253	128.362	129.48		6	129.032
D06	215.329	272.795	259.146	225.281	213.331	242.003	273.826	233.129	214.41	227.376	282.941	237.539	222.733	218.941	279.801	245.52	217.61	211.312	271.511	255.556	222.969	209.556	260.152	260.921	224.792	212.638	254.486	266.593	224.798	212.534	244.208	271.014		7	150.538
D07																																		0	0
D08	174.694	179.907	163.019	158.157	161.755	178.63	177.843	161.394	158.279	164.455	180.295	176.441	158.122	158.718	167.319	181.963	171.21	158.38	162.979	173.455	179.838	165.152	158.628	162.71	178.886	177.891	161.34	159.41	165.492	180.995	172.742	158.141		7	150.538
D09	113.472	110.39	109.39	110.626	113.326	111.654	110.197	110.115	113.756	112.371	110.528	109.593	111.315	113.559	111.573	109.98	109.93	113.649	112.663	110.669	109.919	112.503	113.475	111.725	111.292	111	114.301	112.744	110.86	110.289	113.966	113.472		7	150.538
D10	126.93	125.506	126.871	128.73	126.017	126.48	127.666	130.225	126.236	126.775	128.567	130.472	127.722	127.705	128.031	129.635	126.292	126.632	129.295	128.978	126.73	126.789	129.685	128.781	126.935	126.154	129.242	127.489	126.497	127.003	129.767	126.93		8	172.043
D11																																		0	0
D12	115.73	127.008	115.792	115.216	125.306	130.919	115.972	115.256	120.921	133.256	116.674	115.587	117.742	135.303	118.284	115.75	115.775	136.208	120.514	115.699	115.16	134.303	122.455	115.629	115.348	131.963	125.652	116.09	115.486	129.955	126.64	115.73		8	172.043
D13	148.028	141.169	134.955	139.197	146.601	141.053	133.607	141.472	146.834	141.079	132.303	142.826	145.292	140.503	131.806	145.253	145.284	139.935	131.522	146.166	144.551	139.795	130.39	147.52	143.5	139.101	130.452	149.553	143.253	138.612	131.803	149.652		7	150.538
D14	180.955	182.978	183.48	172.076	182.539	186.66	183.242	173.003	180.958	184.624	179.534	174.466	180.851	184.177	174.337	177.784	182.188	185.612	171.528	180.292	183.607	184.52	172.017	181.385	184.461	179.466	173.812	181.087	185.66	175.292	177.309	182.806		8	172.043
D15	169.854	163.904	181.893	175.537	162.433	162.542	181	174.958	162.744	161.739	180.079	176.264	162.764	162.295	179.587	175.716	161.933	162.643	180.034	174.711	161.517	162.506	181.402	174.789	162.806	162.483	179.048	171.652	159.831	161.862	178.77	169.854		8	172.043
D16																																		0	0
D17																																		0	0
D18	128.669	123.228	120.812	125.362	130.834	124.77	121.065	124.067	132.23	126.067	121.275	123.037	131.267	126.205	121.756	122.211	131.264	126.888	122.076	121.829	130.326	127.573	121.958	121.635	129.669	128.017	122.629	121.674	128.626	127.803	122.368	121.463		7	150.538
D19	191.68	187.62	174.779	174.637	191.228	187.277	175.802	178.307	193.455	185.485	175.62	176.056	192.373	183.634	177.34	179.106	190.347	181.762	177.677	180.356	192.545	180.3	177.987	185.7	189.964	177.211	175.601	190.238	184.818	176.396	178.455	191.68		7	150.538
D20	129.798	152.329	139.837	129.334	130.618	151.188	138.404	128.857	131.124	152.671	138.337	129.576	132.317	152.91	136.494	129.348	134.379	152.494	134.674	129.494	137.23	152.747	133.287	129.331	139.301	151.143	131.388	129.635	142.958	148.188	130.289	129.798		8	172.043
D21	114.702	117.472	115.166	113.778	120.166	118.028	115.531	114.534	119.747	117.826	115.18	114.025	119.315	117.93	115.191	114.489	118.579	118.09	115.587	114.652	118.233	118.295	115.511	114.68	118.868	118.416	115.233	113.646	118.927	117.702	115.419	114.702		8	172.043
D22																																		0	0
D23	142.896	151.211	160.247	150.817	136.924	156.008	163.36	148.843	136.537	159.317	161.978	147.208	136.028	156.447	157.191	146.166	134.834	159.469	159.034	146.022	136.615	160.427	157.256	146.301	137.733	161.685	156.031	143.354	138.624	161.084	154.253	142.896		8	172.043
D24	130.469	129.07	130.441	122.199	130.452	129.444	130.902	124.031	129.775	129.683	130.556	124.854	128.452	129.801	130.388	125.871	126.767	130.567	130.52	127.674	125.213	131.14	129.736	128.466	123.758	131.008	129.725	129.657	123.537	131.404	129.621	130.469		10	215.054
E01	128.694	128.011	128.315	129.992	129.348	129.146	127.584	130.022	129.486	129.525	128.017	128.202	130.205	129.18	128.834	127.208	129.708	129.039	129.312	127.652	129.037	129.958	129.278	128.612	127.801	130.267	129.629	129.23	127.416	129.39	128.73	128.694		9	193.548
E02																																		0	0
E03	125.84	122.028	115.902	126.18	124.792	122.75	116.66	126.567	124.427	122.469	116.949	126.525	124.421	122.461	116.483	126.309	123.722	121.798	116.253	125.989	123.691	121.806	116.537	126.441	124.59	122.68	117.32	126.587	124.258	121.612	118.407	125.84		7	150.538
E04	159.537	160.728	152.076	157.466	159.27	160.143	148.388	161.053	159.143	159.438	145.677	163.834	159.924	158.228	146.374	164.183	161.098	154.643	155.258	159.534	160.09	147.281	162.292	160.494	158.421	146.899	162.272	159.581	152.208	157.938	158.815	159.537		9	193.548
E05	175.275	185.593	182.646	176.508	189.303	186.357	186.067	175.404	188.303	184.593	183.624	172.885	185.508	186.306	186.596	175.169	183.736	184.59	183.621	175.048	182.671	184.978	184.902	175.691	182.36	184.045	182.112	174.264	180.52	185.82	185.022	175.275		8	172.043
E06	116.404	115.772	116.034	115.882	115.775	115.767	116.382	116.09	116.081	115.947	116.559	116.61	116.008	116.399	116.059	116.258	116.601	116.272	116.556	116.239	116.008	116.287	116.34	116.267	116.236	116.354	116.18	116.236	116.275	116.219	116.41	116.404		10	215.054
E07	135.694	140.927	140.551	133.775	113.949	140.362	141.284	134.39	114.511	140.112	141.242	134.978	115.219	137.351	141.23	135.537	116.278	134.767	141.14	135.076	116.43	134.669	141.691	135.716	115.975	135.056	142.272	135.983	115.874	136.43	141.478	135.694		8	172.043
E08	129.781	125.264	136.096	139.705	132.028	124.919	131.966	139.14	136.185	125.525	128.211	139.587	137.733	127.699	126.112	139.638	138.404	129.573	125.888	137.093	139.239	131.98	125.654	134.742	139.306	133.624	125.919	133.087	139.183	135.264	126.149	129.781		7	150.538
E09	266.548	239.382	275.275	266.295	265.938	237.559	275.851	263.93	269.666	241.191	271.289	264.256	268.857	244.419	265.171	262.958	266.705	247.194	258.323	264.893	267.84	249.652	252.935	265.081	269.256	252.157	251.84	266.565	264.68	249.508	254.666	266.548		10	215.054
E10	144.463	145.567	144.815	144.921	145.261	144.882	144.59	144.612	145.725	146.25	145.43	145.334	145.43	146.539	145.885	145.722	145.374	145.115	145.382	144.671	144.747	144.829	144.694	144.41	144.315	144.584	145.084	144.772	144.011	144.205	144.096	144.463		8	172.043
E11	240.539	241.331	246.525	241.531	237.497	242.921	249.809	241.02	237.84	238.553	243.051	238.882	234.649	236.697	242.478	237.34	234.034	237.938	242.879	236.854	233.402	237.654	240.728	238.562	234.272	241.02	241.101	239.357	235	243.817	242.348	240.539		8	172.043
E12	155.309	157.059	148.795	119.393	151.806	155.528	149.528	117.823	156.331	154.89	147.93	116.938	158.739	153.677	143.579	118.433	162.081	151.545	141.199	121.913	163.837	150.983	134.556	129.823	160.691	149.289	126.107	142.553	157.705	149.171	118.921	155.309		8	172.043
E13	110.61	110.154	109.413	109.169	112.393	114.163	109.573	109.199	109.382	115.14	111.885	109.542	109.674	111.739	115.084	110.017	109.73	109.219	114.177	112.851	109.761	109.444	110.503	115.455	110.806	109.831	109.427	113.761	113.815	109.772	109.404	110.61		6	129.032
E14	107.705	108.382	108.874	108.185	107.966	108.466	109.244	108.624	108.258	108.865	109.18	108.565	108.267	108.919	109.312	108.722	108.18	108.885	109.736	108.626	108.492	108.862	109.458	108.458	108.475	108.966	109.452	108.567	108.691	109.247	109.722	108.298		8	172.043
E15	130.921	132.169	131.947	131.059	130.798	132.306	132.048	131.312	130.598	132.045	132.508	131.02	130.031	131.728	132.699	130.84	130.152	132.051	131.84	131.101	130.323	131.961	132.346	131.098	129.879	131.615	131.671	130.646	129.59	131.565	131.475	130.921		8	172.043
E16																																		0	0
E17	212.399	224.86	215.289	199.185	209.812	224.739	213.767	198.346	208.913	223.607	213.25	198.065	212.815	223.593	209.829	198.472	216.983	223.093	205.624	199.831	220.34	218.809	202.537	203.121	221.433	218.848	199.396	207.27	222.576	213.531	197.433	212.399		8	172.043
E18	147.11	183.419	153.424	147.86	166.944	186.295	154.32	148.239	163.362	182.702	154.621	148.916	163.062	185.419	156.626	148.972	160.455	185.879	154.621	148.441	161.073	186.989	155.492	147.275	159.537	186.84	156.522	149.584	161.306	186.351	155.489	147.11		8	172.043
E19	142.385	142.534	143.163	142.787	142.708	142.955	143.463	142.947	142.444	142.169	142.688	142.865	142.506	143.031	143.16	142.34	142.323	143.458	143.89	142.649	142.07	142.525	142.801	142.051	142.011	142.503	143.376	142.121	142.166	142.921	143.219	142.385		8	172.043
E20	121.343	125.045	123.725	121.343	121.256	124.896	123.581	121.747	121.601	125.008	123.772	121.402	121.194	125.376	123.677	121.562	121.289	125.64	123.267	121.621	121.632	125.438	122.896	121.34	121.986	125.494	122.399	121.5	122.326	125.708	122.309	121.343		8	172.043
E21																																		0	0
E22	158.126	156.789	158.86	144.958	161.216	157.39	158.466	148.306	157.806	157.32	156.876	152.09	152.826	157.346	156.309	156.694	147.924	158.61	156.216	158.32	145.758	160.559	156.685	158.129	144.612	161.671	157.065	157.862	144.806	161.551	157.284	158.126		13	279.57
E23																																		0	0
E24	131.834	127.705	137.039	134.719	132.433	127.688	138.261	135.48	131.798	129.419	138.163	135.211	131.525	129.784	138.492	134.649	130.171	132.506	136.565	134.548	130.396	134.935	135.688	133.862	128.101	136.02	135.511	133.034	128.354	137.267	135.205	131.834		8	172.043
F01	128.736	141.938	134.163	127.899	126.764	141.744	134.404	128.374	125.68	141.087	136.096	128.472	125.463	140.174	137.014	129.048	125.461	140.025	136.489	128.823	125.351	139.508	137.003	128.646	124.986	139.371	136.584	128.624	125.68	140.199	136.402	128.736		8	172.043
F02	145.112	156.556	146.247	144.961	139.48	156.553	146.146	144.565	139.382	156.441	146.787	145.048	139.163	156.337	146.806	145.343	139.604	156.281	147.244	144.848	139.39	156.562	147.604	144.84	139.329	155.705	146.961	144.947	139.435	155.694	147.228	145.112		8	172.043
F03	114.691	114.048	113.601	114.301	114.587	114.177	113.978	114.244	114.174	114.236	114.219	114.632	114.772	114.242	114.306	114.382	114.787	114.534	114.247	114.601	114.921	114.393	114.596	114.449	114.441	114.199	114.219	114.424	114.43	114.197	114.284	114.691		8	172.043
F04	138.022	137.489	134.098	132.598	133.447	137.646	135.826	133.357	132.211	136.438	136.792	134.41	132.466	134.725	137.924	135.534	133.362	132.933	137.64	136.764	134.025	132.348	136.382	137.537	134.525	133.143	135.691	137.831	135.388	133.337	134.138	138.022		6	129.032
F05	246.183	260.07	255.576	223.91	214.865	271.329	242.559	219.958	212.006	278.511	234.761	214.115	221.778	276.402	227.57	210.444	238.022	267.952	225.874	211.292	259.138	252.27	221.062	211.006	275.935	231.848	210.587	220.739	274.966	225.607	210.087	246.183		8	172.043
F06	109.455	109.152	109.396	110.067	110.104	109.348	109.584	109.89	110.621	109.86	109.657	109.522	110.438	110.317	109.927	109.916	110.419	110.753	109.992	109.798	109.882	110.941	110.14	109.913	109.871	111.188	110.685	110.051	110.053	110.211	110.713	109.969		7	150.538
F07	143.503	143.287	144.579	150.596	152.261	145.306	143.449	144.728	150.612	152.924	145.871	143.553	145.772	150.615	152.225	144.68	143.539	144.916	150.511	151.053	144.792	143.812	145.969	151.435	152.494	144.169	143.393	145.337	151.562	151.388	144.143	143.503		6	129.032
F08	107.461	106.632	106.579	107.244	106.888	107.084	106.657	107.326	107.07	107.042	106.913	107.419	107.348	107.211	106.952	107.559	107.39	107.152	107.107	107.323	107.64	107.261	107.115	107.357	107.781	107.382	107.191	107.517	107.77	107.143	107.275	107.461		8	172.043
F09	257.331	181.065	239.649	248.972	194.868	182.371	226.857	256.66	201.244	183.663	215.048	256.761	203.478	182.208	208.975	261.902	209.264	182.23	203.135	260.157	214.343	184.657	196.008	255.949	218.548	184.287	196.084	258.185	219.736	185.587	196.093	257.331		7	150.538
F10	198.702	198.722	198.966	201.789	204.183	197.624	199.978	199.64	208.963	196.767	199.556	198.121	208.124	196.039	198.955	198.076	207.846	195.433	198.801	198.542	205.225	198.073	197.711	198.736	204.761	200.719	197.834	198.607	203.143	200.157	197.694	198.368		11	236.559
F11	121.711	124.197	122.011	120.902	118.028	122.992	122.376	121.008	118.486	123.104	123.278	121.152	118.601	121.247	124.194	121.334	119.365	120.567	124.275	121.124	120.36	119.691	125.469	121.379	120.343	118.806	125.096	120.916	120.871	119.36	125.272	121.711		8	172.043
F12	208.767	203.396	214.669	215.494	209.416	202.626	213.674	214.312	206.902	201.795	213.604	215.152	205.449	200.393	210.733	211.896	205.486	204.017	211.146	212.096	204.764	203.376	210.969	210.09	205.014	209.062	210.935	209.694	200.98	207.32	210.671	208.767		8	172.043
F13	115.337	116.615	116.183	111.975	110.904	115.486	117.896	112.921	111.104	114.022	119.261	113.506	111.239	112.152	119.399	113.902	111.593	111.576	119.008	114.287	112.006	111.697	119.629	114.756	111.843	111.646	118.975	115.278	111.596	111.138	118.944	115.337		8	172.043
F14	187.815	172.716	185.514	185.893	177.169	173.601	182.076	188.399	176.562	173.728	179.36	189.371	176.421	174.82	179.042	188.992	176.958	174.556	179.508	189.183	177.003	172.399	178.202	188.567	176.427	172.239	178.233	188.677	175.992	172.542	178.868	187.815		7	150.538
F15	132.216	131.885	123.938	123.037	134.747	128.654	124.216	122.986	136.846	127.098	124.697	123.025	138.98	124.792	124.191	123.941	139.607	124.379	124.579	125.23	139.455	124.556	124.624	126.601	137.744	124.399	124.312	129.587	134.879	124.626	124.494	132.216		7	150.538
F16	164.096	175.306	170.289	166.497	162.11	174.334	170.031	166.452	165.66	174.115	169.57	165.228	165.775	174.542	170.048	167.551	166.312	171.396	169.051	165.34	163.573	170.351	167.876	165.921	165.323	172.711	165.978	165.809	164.503	172.076	164.037	164.096		8	172.043
F17	131.402	139.07	136.121	135.916	131.07	139.522	137.104	136.298	132.213	140.23	136.604	135.809	131.952	140.542	136.379	135.213	132.781	139.739	135.862	133.652	133.612	139.865	136.107	133.545	135.23	138.994	136.146	132.537	138.197	136.854	135.764	131.402		8	172.043
F18	122.435	123.868	123.242	113.893	115.935	123.683	123.489	115.57	114.607	123.615	123.621	117.421	113.365	123.39	124.11	119.048	112.011	123.025	124.817	120.208	111.705	122.362	124.851	120.89	111.211	121.871	124.27	121.716	111.045	121.41	124.306	122.435		8	172.043
F19	232.944	244.59	240.851	229.191	241.157	243.581	240.132	229.93	241.73	243.059	240.278	228.944	242.247	242.236	239.317	228.152	240.343	242.416	239.385	228.935	244.764	242.466	237.149	229.211	245.969	242.935	236.042	230.371	244.402	241.576	234.629	232.944		8	172.043
F20	182.191	184.669	206.379	203.233	193.43	172.539	206.258	203.486	202.781	181.843	185.904	206.632	202.517	196.997	174.253	200.548	202.508	201.315	183.736	183.126	204.888	201.893	194.565	172.725	202.567	201.857	200.601	177.778	189.562	203.228	200.697	185.494		7	150.538
F21	102.862	102.025	101.975	102.404	102.525	102.376	102.048	102.396	102.587	102.452	102.334	102.725	102.573	102.447	102.362	102.68	102.691	102.621	102.497	102.632	102.93	102.528	102.483	102.593	102.77	102.719	102.52	102.587	102.919	102.677	102.61	102.862		7	150.538
F22	125.149	124.346	123.396	125.677	125.067	124.587	123.82	125.739	125.135	123.343	124.531	125.143	124.458	123.427	125.376	125.093	124.098	123.758	125.638	125.02	123.671	125.34	125.75	124.778	123.497	125.916	125.14	123.817	124.357	125.52	124.916	123.323		8	172.043
F23	123.537	139.067	114.983	111.301	123.298	131.351	112.916	111.236	131.438	124.739	112.115	111.815	138.904	117.315	111.677	120.461	134.944	113.503	111.11	129.927	126.433	112.045	111.756	139.506	118.183	111.654	123.208	131.989	112.784	111.152	133.612	123.537		9	193.548
F24	152.463	171.725	157.601	153.506	143.978	173.736	159.247	154.028	145.671	171.25	159.351	152.994	145.713	171.202	159.854	153.07	145.632	169.562	159.871	153.365	146.157	168.528	159.809	152.157	146.921	168.82	160.607	153.146	145.065	169.711	158.775	152.463		8	172.043
G01	125.669	133.154	152.924	144.11	124.604	136.475	153.334	139.23	124.348	139.174	154.126	136.244	124.284	140.89	153.994	132.348	125.772	145.885	151.941	128.261	128.851	151.517	148.77	125.882	134.494	154.643	140.784	124.562	139.899	154.146	134.315	125.669		8	172.043
G02	139.211	150.037	152.27	137.312	130.006	146.596	153.492	139.146	130.486	145.837	153.213	139.267	131.837	144.933	154.73	139.329	131.419	143.301	154.885	141.112	130.407	144.132	155.014	138.826	130.18	145.261	155.042	140.065	130.548	147.654	152.806	139.211		8	172.043
G03	115.284	111.18	153.343	123.346	111.132	111.559	151.742	125.567	111.331	111.508	150.612	125.497	111.362	111.463	151.5	122.32	111.051	112.022	153.615	120.407	111.194	113.034	154.941	119.671	111.334	116.376	153.25	116.632	111.166	121.146	150.534	115.284		8	172.043
G04	196.904	210.551	310.98	233.581	165.43	165.75	289.893	274.503	186.357	157.604	246.396	298.542	209.278	158.73	201.239	307.253	229.508	163.632	173.135	302.152	256.542	173.407	160.767	275.742	276.919	188.084	156.767	231.421	296.565	211.475	158.315	196.904		7	150.538
G05	112.149	112.632	109.955	108.921	111.169	113.199	112.239	108.871	110.118	112.896	113.065	110.618	109.306	111.497	113.447	112.48	108.924	110.486	113.048	113.211	110.424	109.393	111.674	113.497	112.43	109.062	110.761	113.048	113.382	110.253	109.525	112.149		7	150.538
G06	137.157	133.253	132.886	134.666	136.779	133.234	132.515	136.044	135.338	133.022	132.43	137.076	134.33	132.956	132.513	137.585	133.511	132.439	133.334	137.459	133.362	132.236	135.707	135.031	133.404	132.653	137.459	134.111	132.797	133.103	137.668	133.459		8	172.043
G07	136.385	137.567	137.657	128.52	118.489	137.775	136.885	131.43	115.497	138.503	137.357	134.433	113.503	138.199	137.11	135.298	113.371	137.301	136.91	135.708	113.885	135.461	137.098	136.433	115.23	134.756	136.522	136.829	116.531	132.346	136.969	136.385		8	172.043
G08																																		0	0
G09	138.149	134.801	141.14	147.096	138.216	138.025	133.02	148.778	140.281	138.244	133.638	143.396	144.969	138.581	137.315	133.669	149.202	139.146	138.315	132.871	146.059	142.39	137.904	135.562	138.115	148.087	138.36	137.764	132.854	148.331	139.331	138.149		7	150.538
G10																																		0	0
G11	166.34	157.256	190.722	169.18	158.211	156.081	190.64	167.315	157.688	155.112	188.562	170.101	157.966	155.469	186.458	172.171	158.022	155.902	188.758	170.343	158.264	156.534	190.045	167.888	157.25	157.121	188.497	167.921	157.087	156.854	189.407	166.34		8	172.043
G12	105.275	104.309	104.427	104.438	104.89	104.882	104.702	104.553	105.081	105.067	104.986	104.902	104.812	105.357	104.989	104.98	104.756	105.396	105.295	105.09	104.958	105.211	105.424	105.199	104.98	105.112	105.43	105.112	104.966	104.888	105.559	105.275		7	150.538
G13																																		0	0
G14	112.784	112.315	113.022	112.508	112.674	112.48	112.933	113.216	112.753	112.688	112.75	113.284	113.098	112.86	112.919	112.885	113.514	112.719	112.89	113.022	113.368	113.081	112.86	113.034	113.295	113.253	112.772	113.11	113.32	113.534	113.101	112.784		9	193.548
G15																																		0	0
G16	133.396	142.321	142.991	136.339	134.455	138.798	144.726	139.476	134.869	134.033	145.423	142.226	135.702	133.676	142.375	144.223	137.161	134.61	138.274	145.071	140.384	135.054	133.667	145.262	143.31	135.711	134.146	142.411	144.086	136.655	134.039	138.372		7	150.538
G17	126.767	132.101	126.598	127.41	164.39	136.758	127.711	127.272	159.86	142.183	127.61	126.98	154.16	147.225	127.848	126.848	148.284	152.18	127.643	127.43	143.185	156.553	128.404	127.02	141.528	157.419	128.166	126.792	139.312	160.419	129.09	126.767		8	172.043
G18	132.983	134.809	127.517	126.511	136.32	133.242	127.663	126.298	138.36	131.983	127.68	126.244	140.07	131.008	127.376	125.424	140.84	129.657	127.303	125.601	142.913	129.219	127.545	127.199	141.402	128.975	127.508	129.831	138.593	127.983	126.854	132.983		8	172.043
G19																																		0	0
G20	275.264	314.809	229.048	177.565	242.576	322.528	246.124	180.84	222.683	322.598	254.48	182.697	208.565	337.711	265.674	185.25	195.419	324.376	272.045	188.581	186.961	325.208	287.228	192.947	185.492	320.292	281.792	191.579	183.632	319.348	284.787	192.803		8	172.043
G21	109.843	110.803	110.039	109.649	109.292	111.188	110.272	109.624	109.657	111.379	110.534	109.699	110.171	110.73	110.216	109.337	110.798	110.775	110.649	109.098	111.07	110.382	110.27	109.365	111.36	110.548	110.357	109.447	111.534	110.517	109.862	109.843		8	172.043
G22	121.989	120.413	119.59	120.466	122.986	120.289	119.753	120.475	123.236	120.556	119.989	120.553	122.952	120.584	119.699	120.893	122.475	120.503	119.834	120.688	122.857	120.126	119.787	121.183	122.365	120.343	119.758	121.601	122.051	119.969	119.851	121.989		7	150.538
G23	127.612	125.216	126.677	127.699	127.798	125.463	126.567	127.239	127.713	125.652	127.059	127.472	127.256	125.829	126.767	127.368	127.399	125.284	127.317	127.539	127.309	125.334	126.787	127.312	126.972	125.34	126.739	127.323	127.222	125.837	127.334	127.612		7	150.538
G24																																		0	0
H01	208.028	202.225	202.75	206.826	207.042	200.278	203.239	207.534	206.871	202.202	203.556	206.904	206.972	200.618	203.463	207.522	206.562	202.037	205.076	207.371	206.77	201.708	204.801	206.885	205.772	200.073	204.323	207.654	204.851	201.419	205.146	206.362		7	150.538
H02	127.666	107.61	129.121	124.048	108.022	112.618	131.924	117.725	107.683	121.556	130.284	110.98	108.121	130.124	124.202	108.329	114.494	132.177	115.789	107.753	123.059	129.25	109.767	109.093	131.635	121.062	108.011	117.399	131.497	112.969	107.924	127.666		8	172.043
H03	125.517	126.031	126.657	125.472	125.5	125.792	126.938	126.003	126.584	125.848	126.947	126.315	126.421	126.514	126.815	126.612	126.298	127.034	125.719	126.017	126.846	126.907	125.899	126.452	126.079	127.475	125.671	126.028	125.239	128.455	126.289	125.517		11	236.559
H04	187.421	180.07	163.073	184.031	187.441	187.301	170.096	174.551	188.112	191.09	180.107	164.458	184.652	188.309	184.643	163.801	177.803	183.801	186.143	171.258	167.329	183.66	188.25	179.809	162.191	181.758	186.593	186.264	164.284	177.126	184.011	187.421		6	129.032
H05	222.756	310.837	247.744	222.955	235.941	308.846	251.062	226.014	237.64	309.781	252.674	222.612	235.596	308.593	250.483	222.736	226.635	304.792	254.281	224.309	231.112	306.034	253.334	225.784	232.587	303.817	254.927	227.534	230.876	308.559	250.045	222.756		8	172.043
H06	267.017	267.006	299.115	226.834	200.424	257.691	302.742	235.399	198.865	246.466	303.081	242.362	201.416	236.174	307.399	255.654	202.247	227.121	298.421	258.539	203.292	226.458	300.385	265.059	204.587	223.978	289.91	264.525	203.458	223.455	291.935	267.017		8	172.043
H07	115.549	114.575	114.075	120.331	115.896	114.711	114.295	120.519	116.162	114.714	114.143	120.607	117.182	115.325	114.669	121.036	116.724	115.094	114.006	120.968	116.523	114.997	114.5	120.893	116.429	115	114.981	120.838	116.205	114.834	115.747	120.679		7	150.538
H08	110.98	110.084	112.683	120.407	114.157	110.444	110.598	118.913	117.202	111.449	110.379	116.191	119.688	111.888	110.573	113.989	120.121	113.587	110.913	111.919	120.107	114.949	111.037	110.902	119.056	117.287	111.287	110.854	117.348	119.34	111.66	110.98		7	150.538
H09	143.963	124.98	141.615	136.385	131.056	126.16	135.57	140.972	131.213	127.758	132.798	142.404	131.337	128.916	130.455	143.66	131.722	129.593	127.787	145.183	132.478	131.067	126.626	145.042	132.517	131.09	125.107	145.559	133.028	131.351	124.654	143.963		7	150.538
H10	121.357	120.539	120.705	119.913	121.014	120.93	121.07	120.615	120.576	121.067	120.815	120.879	120.441	121.371	120.584	120.722	120.323	121.483	120.902	120.643	120.86	121.514	120.767	120.596	120.716	120.68	120.789	120.927	121.16	120.593	121.306	121.357		11	236.559
H11	315.913	319.972	316.862	383.666	462.244	324.475	322.07	326.258	502.98	333.239	321.376	303.649	493.952	358.188	321.927	312.944	434.385	410.211	319.725	314.975	375.728	455.913	320.803	319.781	316.537	492.542	329.205	320.463	298.66	502.348	347.32	315.913		8	172.043
H12	128.323	134.492	135.101	119.778	117.935	126.388	138.517	125.671	118.101	120.031	136.705	132.764	119.216	118.643	131.927	137.118	121.517	118.36	125.708	139.051	126.295	118.163	120.539	137.365	132.124	119.18	118.584	133.11	136.528	120.528	118.317	128.323		7	150.538
H13	146.882	143.197	172.632	179.548	150.885	144.812	150.772	185.902	161.978	145.124	143.079	178.626	174.171	149.621	144.503	157.598	183.11	156.775	144.958	144.073	184.008	167.076	147.188	143.688	168.803	178.152	150.885	144.722	152.924	186.362	157.829	145.559		7	150.538
H14	126.857	128.531	126.699	126.489	127.567	129.138	126.865	126.626	126.963	130.197	127.374	126.407	126.638	129.64	128.051	126.871	126.337	128.716	127.955	126.16	125.994	128.449	128.677	126.728	126.351	128.683	128.843	126.919	126.508	128.174	129.253	126.857		8	172.043
H15	297.919	298.921	292.562	289.525	289.972	299.475	293.983	289.492	285.893	292.994	296.25	290.444	289.053	290.124	296.817	290.522	287.376	287.101	296.258	292.444	285.865	286.702	293.452	296.003	287.537	285.253	289.461	297.008	290.472	286.562	289.076	298.258		7	150.538
H16	125.82	126.084	126.183	126.736	126.478	126.447	126.371	126.247	126.43	126.272	126.264	126.152	126.503	126.076	126.014	126.098	126.705	126.258	126.258	125.879	126.315	126.191	126.306	125.671	125.705	126.154	125.742	125.615	125.587	126.337	125.888	125.82		8	172.043
H17	194.126	194.517	193.573	193.14	194.062	194.801	193.89	193.654	194.073	194.61	194.312	193.506	193.039	194.402	193.014	193.626	193.719	194.154	193.82	192.992	193.683	193.772	193.458	193.626	193.404	194.326	193.093	191.876	192.169	193.166	192.357	191.716		9	193.548
H18	112.126	112.84	113.284	121.132	119.256	113.312	111.64	117.989	121.317	114.848	112.048	114.711	122.334	116.643	112.534	113.087	122.208	117.444	113.037	112.09	120.034	119.624	113.876	112.388	118.073	121.374	114.205	111.722	116.14	121.902	114.961	112.126		7	150.538
H19	133.41	132.902	133.963	136.949	134.652	132.848	134.146	135.904	137.14	133.031	133.008	134.691	138.489	133.534	133.534	134.351	137.337	134.32	131.77	133.469	136.89	136.008	132.323	133.272	135.34	136.084	132.337	133.053	135.014	136.365	132.101	133.41		7	150.538
H20	167.463	172.663	166.584	155.101	151.879	173.357	162.177	147.697	161.669	169.517	157.904	146.329	170.362	169.138	152.579	150.334	172.374	163.404	148.809	161.157	168.006	156.037	145.045	167.728	165.084	153.427	152.815	171.837	160.834	147.02	165.303	167.463		8	172.043
H21	115.425	114.935	115.126	114.921	115.161	114.707	115.478	114.792	115.167	115.059	115.592	115.71	115.587	115.361	115.912	115.733	115.663	115.138	115.243	115.575	115.296	115.076	115.17	115.399	115.507	115.144	115.475	115.51	115.554	115.472	115.631	115.425		10	215.054
H22	140.318	140.174	139.248	151.704	142.212	140.684	140.729	151.391	142.115	139.625	142.815	150.21	141.104	139.451	145.406	146.673	140.761	139.009	149.499	143.962	140.363	138.894	151.986	142.251	139.684	142.582	149.093	140.783	139.546	148.289	145.56	140.318		8	172.043
H23	192.758	186.452	172.921	195.067	192.171	184.169	176.885	195.497	191.489	180.483	180.565	193.256	190.489	175.958	186.691	191.778	191.132	173.284	191.284	193.329	187.733	173.39	194.317	191.438	181.402	179.809	193.48	189.972	175.118	187.404	191.528	186.952		8	172.043
H24	145.812	146.806	230.52	181.449	148.955	147.879	238.871	169.256	147.553	151.699	241.848	162.466	147.728	161.966	238.374	158.157	145.674	175.197	229.188	153.933	146.199	201.275	207.076	149.767	145.784	229.61	178.253	148.98	150.744	239.48	161.303	145.812		8	172.043
I01	133.503	155.171	129.865	124.506	148.952	145.927	127.902	125.719	156.612	136.18	126.961	133.61	155.253	129.702	124.612	146.579	146.781	128.362	124.846	155.607	136.612	126.421	135.478	154.323	129.32	124.514	149.59	143.115	127.559	127.253	156.61	133.503		9	193.548
I02																																		0	0
I03	143.073	127.39	137.677	139.475	129.213	127.978	133.079	142.303	129.708	127.756	130.323	144.211	130.419	128.025	128.584	144.913	130.458	128.463	127.739	145.233	131.632	128.846	128.177	144.157	132.961	129.185	127.874	143.553	133.022	129.107	127.287	143.073		7	150.538
I04	175.66	183.374	180.256	172.879	167.82	186.197	177.222	172.126	168.997	188.801	175.489	171.994	171.402	186.621	176.494	172.053	174.806	184.247	173.68	170.067	181.126	180.163	171.75	167.994	188.183	176.537	173.129	171.312	186.683	174.107	171.118	175.66		8	172.043
I05	174.75	176.629	181.098	174.767	174.649	174.646	182.553	173.919	174.031	175.368	181.461	174.649	173.587	174.517	181.233	176.573	173.337	176.548	182.404	175.528	173.697	176.522	182.132	175.208	173.596	175.301	180.573	174.837	172.374	174.756	181.888	174.75		8	172.043
I06	503.259	525.37	525.534	522.448	504.883	515.759	525.417	526.554	512.251	516.202	528.832	529	511.681	512.148	534.811	530.212	507.715	513.806	524.07	517.733	505.521	502.585	516.977	516.28	506.979	506.435	521.72	517.054	502.883	511.484	528.834	521.578		8	172.043
I07	209.393	211.57	209.711	211.309	210.421	210.978	211.407	210.475	210.371	211.208	210.104	211.146	209.407	211.225	209.882	209.461	209.907	210.697	209.006	208.449	208.927	208.927	208.154	209.385	208.868	209.742	209.596	210.494	209.539	211.115	209.567	209.393		11	236.559
I08																																		0	0
I09	125.66	125.261	126.11	126.112	125.792	125.705	125.75	126.118	126.264	126.034	125.396	125.978	126.14	126.449	126.272	125.876	126.503	126.494	126.098	126.025	126.126	126.756	126.455	126.09	126.017	126.559	126.208	126.084	126.008	126.211	126.478	126.205		7	150.538
I10	204.879	195.39	198.371	240.551	208.118	199.624	196.042	237.649	209.992	198.051	196.253	227.817	220.857	198.938	196.051	211.278	230.52	200.772	195.244	205.803	237.379	200.941	198.093	196.848	238.576	207.098	196.233	193.829	234.191	209.742	197.126	196.694		7	150.538
I11	132.551	132.096	133.452	133.278	132.219	131.935	132.607	133.096	132.753	131.829	131.829	133.112	132.601	131.983	131.812	132.871	132.949	133.073	132.781	131.68	133.382	132.506	132.635	131.801	132.896	132.843	132.831	131.789	132.36	132.598	132.329	132.551		8	172.043
I12	112.52	110.348	113.753	112.787	113.213	111.169	112.941	113.388	113.579	111.534	112.508	113.826	113.761	112.183	112.292	113.983	113.36	112.34	111.739	114.444	113.101	112.228	111.654	114.385	113.216	112.407	111.528	114.449	113.39	112.837	111.522	114.43		8	172.043
I13	169.323	160.82	166.809	169.447	163.463	142.834	165.309	167.831	170.388	151.315	153.211	165.851	168.458	166.093	142.728	163.542	168.09	169.371	155.539	149.312	165.129	169.166	167.82	143.84	161.596	166.787	169.18	158.059	147.775	165.601	169.84	169.323		7	150.538
I14	142.725	152.902	143.413	140.466	146.303	151.169	142.775	140.191	147.528	151.346	142.61	139.34	149.938	149.014	142.944	138.716	153.087	146.112	141.84	138.039	154.421	144.73	141.705	138.657	155.677	143.994	141.219	139.851	154.772	143.478	141.284	142.725		8	172.043
I15	144.379	143.775	143.275	142.848	126.669	142.455	144.315	144.531	130.312	136.862	144.121	144.41	135.084	133.539	144.419	143.607	136.022	131.997	144.503	144.632	138.851	131.045	143.896	143.478	139	129.326	144.565	143.73	141	127.34	143.584	144.379		6	129.032
I16	138.736	138.955	136.924	135.416	131.287	137.407	138.219	136.025	133.028	133.868	138.98	136.677	134.295	131.183	138.837	137.346	135.404	131.368	137.772	137.551	135.312	131.556	134.989	138.725	136.34	133.837	132.713	139.419	136.767	134.48	130.84	138.736		7	150.538
I17																																		0	0
I18	146.315	145.514	143.831	123.534	139.629	145.135	143.059	120.494	144.205	144.798	140.919	120.008	146.393	144.177	136.104	125.596	146.149	144.011	128.36	134.278	145.348	143.463	121.649	142.534	144.91	142.132	120.27	146.416	144.388	134.556	127.702	146.315		7	150.538
I19	102.924	103.056	104.882	103.427	102.562	103.528	105.517	103.73	102.944	103.756	105.376	103.508	102.846	103.902	105.43	103.281	102.989	104.424	105.185	103.202	103.18	104.82	104.997	103.18	103.34	105.205	104.447	103.02	103.399	105.424	103.904	102.924		8	172.043
I20	161.91	164.258	165.643	164.64	161.854	164.07	165.537	164.202	161.413	164.719	165.556	163.503	161.713	164.969	164.649	161.961	162.031	164.427	165.764	162.042	162.542	164.798	165.463	159.458	161.817	164.062	164.233	160.761	163.402	164.447	163.278	159.371		8	172.043
I21	102.966	102.295	102.267	102.371	102.758	102.607	102.784	102.756	102.694	102.767	102.868	102.806	102.82	102.781	102.66	102.775	102.944	103.042	102.893	103.014	102.829	102.671	102.904	102.86	102.919	102.879	102.944	103.014	102.775	102.893	103.194	102.966		10	215.054
I22	129.829	128.826	132.18	162.716	131.511	129.014	134.899	162.826	131.278	128.992	139.247	156.275	130.343	129.115	144.927	152.242	129.904	129.416	152.784	143.733	129.354	129.938	159.739	136.362	128.916	131.284	163.25	131.728	128.992	140.079	155.624	129.829		8	172.043
I23	168.435	169.517	163.624	151.778	171.961	167.292	162.694	151.253	175.037	166.107	161.444	150.565	176.483	164.287	158.427	156.32	173.385	163.61	156.031	163.197	170.489	162.716	151.879	171	166.402	160.907	150.275	175.253	164.91	158.399	155.857	173.444		8	172.043
I24	165.767	165.087	168.888	181.264	167.961	164.508	170.545	181.98	166.553	166.73	172.556	177.581	165.629	167.697	177.292	173.272	165.812	168.649	179.25	169.447	164.424	170.034	179.775	165.874	166.331	173.534	173.899	164.006	167.419	178.11	169.795	165.767		8	172.043
J01	119.511	120.087	118.857	120.952	119.893	119.944	119.169	120.222	120.573	119.531	119.742	119.98	121.028	119.129	120.576	119.236	121.037	119.211	120.553	119.121	120.927	118.376	120.152	118.935	121.404	119.163	120.379	119.112	120.978	120.326	120.525	119.511		14	301.075
J02																																		0	0
J03																																		0	0
J04	139.975	140.989	151.031	190.177	159.472	140.368	141.093	145.065	189.969	168.458	141.579	140.177	141.169	182.798	171.489	142.011	139.941	141.902	182.756	173.404	142.478	140.374	142.239	185.699	169.761	142.213	140.747	144.146	187.489	164.517	141.216	140.857		6	129.032
J05	139.84	148.188	137.52	134.16	136.89	149.537	140.09	135.084	136.615	148.177	142.312	135.171	135.36	146.059	143.278	135.565	134.761	143.062	146.042	136.646	133.879	139.084	147.972	137.904	134.354	137.295	148.699	139.483	134.396	136.152	148.736	139.84		8	172.043
J06	196.138	196.539	192.11	197.643	202.652	196.831	194.36	194.104	203.365	196.334	195.017	190.761	201.896	198.02	195.413	191.469	197.242	200.098	195.545	192.424	195.205	203.944	196.449	193.233	192.09	202.73	196.354	195.483	190.654	201.396	200.042	196.138		8	172.043
J07	105.219	104.854	104.868	104.792	105.079	105.121	105.253	105.02	104.913	105.188	105.351	105.096	105.365	105.323	105.452	105.315	105.202	105.312	105.514	105.216	105.407	105.593	105.567	105.129	105.382	105.441	105.576	105.225	105.669	105.441	105.376	105.219		9	193.548
J08																																		0	0
J09	162.896	127.997	171.562	164.242	133	120.466	134.222	173.048	159.669	129.171	118.817	152.48	174.534	146.649	122.84	122.817	168.126	167.006	135.958	120.489	135.775	173.612	156.233	127.413	118.593	156.933	173.652	143.444	122.107	127.98	172.18	162.896		7	150.538
J10	243.416	231.216	251.346	233.017	225.837	222.851	254.02	236.511	228.562	222.607	251.84	234.885	225.663	219.565	249.815	235.764	228.466	219.216	251.253	238.017	230.39	219.772	247.792	236.317	227.017	217.362	248.688	237.666	230.34	221.719	247.365	243.416		8	172.043
J11																																		0	0
J12																																		0	0
J13	162.525	160.949	171.463	164.256	161.413	159.545	170.534	165.649	162.124	160.514	171.86	164.087	161.421	159.565	170.947	165.022	162.129	160.725	170.115	163.306	161.126	160.118	170.039	163.969	161.463	161.916	169.919	163.337	159.562	163.135	166.975	162.525		8	172.043
J14	164.817	184.219	224.093	177.994	169.899	174.329	227.329	181.014	164.098	169.292	224.306	187.947	169.517	170.368	220.649	191.449	166.61	164.837	211.208	198.657	174.081	169.065	206.503	204.784	170.975	170.539	201.492	207.966	171.427	164.697	194.506	214.303		7	150.538
J15	133.725	129.281	132.626	133.455	133.199	129.904	132.444	133.587	133.753	130.522	131.848	133.604	133.194	130.433	131.879	133.368	133.031	130.216	131.767	133.18	133.604	131.152	131.143	133.489	133.452	131.323	131.059	133.902	133.753	131.213	131.492	133.725		7	150.538
J16	166.983	206.374	187.573	172.326	158.447	199.511	198.132	179.458	163.365	179.986	205.208	183.138	166.952	163.463	204.556	190.157	172.994	158.674	196.983	193.882	177.16	162.947	178.924	204.902	182.256	166.694	167.211	205.826	182.801	168.812	160.323	202.947		7	150.538
J17	232.385	176.862	267.489	195.75	172.904	173.635	255.876	208.963	173.663	171.958	248.511	216.174	173.076	169.357	241.809	220.812	172.876	168.376	236.27	225.112	173.764	168.638	230.798	232.022	174.733	168.711	229.067	232.028	175.073	168.312	226.379	232.385		7	150.538
J18	116.792	116.899	116.219	116.048	116.916	117.056	116.615	116.18	117.056	117.126	116.051	116.419	116.871	117.284	116.433	116.506	116.921	117.382	116.438	116.433	117.208	117.051	116.433	116.736	117.317	117.177	116.275	116.669	117.326	117.076	116.638	116.792		8	172.043
J19	119.317	121.382	118.758	118.315	115.289	119.638	119.413	118.079	116.812	117.441	120.281	118.379	117.921	115.081	121.674	118.865	118.211	114.48	122.104	118.725	118.126	114.36	121.997	118.559	118.458	114.874	120.781	119.118	118.506	115.75	119.508	119.317		8	172.043
J20	113.924	113.837	116.031	114.32	109.657	114.362	116.32	114.89	109.64	114.154	116.388	114.803	109.826	114.792	116.593	114.699	109.711	115.508	116.699	114.761	109.551	115.632	116.539	114.427	109.416	115.747	116.02	114.025	108.82	116.607	115.983	113.924		8	172.043
J21	101.354	99.9326	99.75	99.8455	100.809	100.174	100.101	99.9185	100.944	100.163	100.143	100.329	100.975	100.354	100.261	100.492	100.955	100.329	100.171	100.747	101.006	100.441	100.393	101.104	100.756	100.404	100.413	101.287	100.635	100.548	100.596	101.354		7	150.538
J22																																		0	0
J23	128.419	129.497	128.374	128.854	128.624	129.75	128.711	128.789	128.893	129.511	128.837	128.697	129.5	129.39	128.983	128.941	129.728	128.278	128.851	128.003	129.958	128.146	129.312	128.104	129.444	128.073	128.486	128.758	129.427	128.419	128.75	129.045		11	236.559
J24																																		0	0
K01	124.711	122.503	122.444	125.062	124.927	122.463	122.598	124.98	124.152	122.548	122.935	126.236	124.654	122.503	123.657	126.761	123.478	122.27	123.798	126.051	123.242	122.084	124.438	125.435	122.865	122.744	125.466	124.829	122.393	122.944	126.458	124.711		8	172.043
K02	112.829	111.115	112.531	112.652	112.823	111.61	112.781	113.042	112.924	111.334	112.997	113.157	112.978	111.385	113.416	112.986	112.846	111.396	113.82	112.989	112.772	111.503	113.86	112.992	112.306	112.101	113.879	113.18	112.081	112.733	113.112	112.829		8	172.043
K03	148.638	180.93	150.736	147.219	159.368	180.537	151.351	146.902	158.669	180.848	152.242	146.862	162.118	179.346	150.346	147.899	164.343	177.225	149.093	147.77	167.624	173.787	147.447	147.402	172.708	169.225	147.014	147.809	176.348	164.253	147.461	148.638		8	172.043
K04	150.927	160.025	159.98	158.851	148.601	160.056	159.455	157.065	148.702	160.972	160.744	157.219	150.618	160.351	160.831	158.91	149.837	159.632	160.817	156.742	151.419	159.621	158.621	152.16	152.725	158.91	160.75	153.708	153.07	160.087	160.902	150.927		8	172.043
K05	123.997	124.171	124.792	125.188	124.295	124.368	125.876	124.556	123.11	123.039	124.41	125.272	125.025	123.511	124.076	125.017	124.829	123.537	123.539	124.86	125.486	124.388	123.756	124.697	124.904	124.289	123.722	124.756	125.264	124.059	123.073	123.997		7	150.538
K06	113.736	130.545	136.817	114.643	113.23	118.573	144.02	119.037	113.781	112.826	139.242	130.228	114.385	113.076	128.43	139.14	115.551	113.413	115.792	143.919	121.904	114.053	112.593	135.188	132.612	114.5	113.323	124.247	141.315	116.604	113.84	113.736		7	150.538
K07	116.753	116.284	114.065	114.562	114.654	116.183	115.022	114.775	115.084	115.584	116.317	114.289	115.18	115.865	116.691	114.896	115.562	115.798	116.98	115.331	115.416	115.522	117.208	116.463	115.306	116.124	116.244	116.896	115.267	115.545	115.789	116.753		6	129.032
K08	110.406	111.943	110.18	113.397	118.938	112.668	110.344	111.968	120.122	113.461	110.858	111.379	120.204	114.249	111.559	110.915	119.723	114.426	111.217	110.464	119.511	114.888	111.434	110.389	118.416	115.943	111.756	110.399	118.187	116.441	111.494	110.406		8	172.043
K09																																		0	0
K10	151.817	151.767	153.846	152.654	151.466	150.736	154.264	153.371	152.008	150.764	153.146	153.924	152.303	151.298	152.219	154.478	152.694	150.784	151.25	154.084	152.806	151.267	150.489	153.626	153.787	151.407	150.82	152.242	153.357	151.994	150.958	151.817		7	150.538
K11	153.301	152.483	144.365	141.486	152.551	154.371	144.621	141.5	152.697	155.056	145.654	141.652	151.739	155.716	145.708	140.994	150.843	154.638	145.506	140.576	151.41	155.351	146.27	142.278	152.413	155.354	145.924	142.697	152.694	153.888	144.742	143.093		7	150.538
K12	146.494	145.992	147.941	147.652	143.39	144.75	147.346	147.559	145.253	143.407	147.41	147.503	146.753	142.309	145.492	147.326	148.011	143.16	144.747	146.722	147.52	144.247	143.767	147.407	147.677	145.66	143.348	147.233	147.815	145.458	142.646	146.494		7	150.538
K13																																		0	0
K14	145.02	141.711	145.472	158.86	156.98	145.031	140.787	159.191	163.969	148.896	141.267	148.952	160.888	152.989	143.031	142.809	157.449	159.073	146.062	141.09	153.663	161.059	148.315	141.23	150.028	160.531	151.896	142.551	144.365	159.719	156.921	145.02		7	150.538
K15	143.073	140.84	157.626	152.663	141.323	139.124	147.958	162.017	142.298	139.747	142.326	164.028	144.559	140.508	140.781	162.969	147.742	141.242	141.368	155.126	154.292	141.219	138.003	149.719	159.303	143.143	140.011	144.025	162.837	142.862	140.629	143.073		7	150.538
K16	129.087	128.483	128.135	126.604	129.919	128.624	127.66	126.902	130.34	129.039	127.826	127.287	130.292	129.098	127.944	127.067	129.455	129.031	127.733	127.699	129.494	128.826	127.427	128.244	129.374	128.458	127.169	128.829	130.025	129	126.944	129.087		7	150.538
K17																																		0	0
K18	208.025	211.185	210.837	209.638	204.553	210.489	209.82	209.73	203.868	210.011	209.551	207.66	202.893	210.562	209.579	209.118	202.312	209.789	209.683	208.826	202.68	208.211	208.101	208.478	201.458	208.382	208.556	208.52	203.076	208.211	207.935	208.025		9	193.548
K19	133.756	134.39	135.303	135.23	134.795	134.16	136.463	135.935	135.539	133.764	135.146	134.056	133.975	133.958	135.419	133.992	133.683	134.433	137.396	135.596	134.053	133.497	135.053	133.857	133.067	133.067	137.006	135.41	134.376	133.562	135.461	133.756		8	172.043
K20																																		0	0
K21	147.955	147.938	192.806	152.787	127.888	144.463	194.354	154.551	128.508	137.427	194.84	158.447	129.073	135.539	194.469	160.831	129.129	137.876	194.18	157.39	128.171	143.854	193.719	152.772	127.758	147.382	191.32	149.57	127.393	152.551	190.823	147.955		8	172.043
K22	159.388	129.629	156.601	149.374	130.225	137.654	162.646	136.048	129.758	150.174	158.143	130.857	132.792	160.053	140.958	129.82	144.424	159.138	132.098	131.194	159.281	144.711	130.171	142.638	159.435	131.896	130.781	159.424	144.188	130.247	143.975	159.388		8	172.043
K23	144.185	140.272	146.638	134.239	121.135	133.857	146.803	136.298	124.646	128.806	146.256	139.028	126.067	127.416	147.247	139.213	128.062	123.399	145.011	141.208	128.705	122.093	145.475	141.792	128.944	122.228	144.784	141.868	129.826	121.371	144.357	144.185		8	172.043
K24	123.887	125.525	123.947	124.308	129.465	125.648	124.544	124.132	129.047	125.978	124.579	123.657	129.481	125.906	125.73	124.066	128.73	125.903	124.085	123.428	128.865	126.113	124.811	123.531	128.953	126.063	124.698	123.676	128.566	125.45	124.528	123.887		8	172.043
L01	122.337	133.382	121.424	120.065	120.424	133.843	123.247	120.157	120.051	131.562	126.154	120.638	120.003	128.253	129.317	120.885	120.062	124.32	132.463	121.258	120.301	121.756	135.022	122.152	120.337	120.511	133.652	123.654	120.764	120.292	132.68	124.823		8	172.043
L02	140.652	140.697	142.503	141.64	140.183	139.924	142.379	141.416	140.419	139.93	142.407	141.292	140.435	140.469	142.334	141.334	139.98	140.486	142.315	141.677	140.059	140.281	142.871	141.301	140.654	140.166	142.643	141.11	140.022	140.551	142.607	140.652		8	172.043
L03	131.042	128.112	132.688	131.817	130.868	127.874	132.256	131.042	130.034	128.261	132.326	131.43	129.742	128.817	131.767	131.77	129.657	129.16	131.975	131.463	129.326	130.034	131.652	131.812	128.539	130.674	131.326	131.334	127.719	132	130.972	131.042		8	172.043
L04	116.854	117.202	117.416	116.368	116.433	117.16	118.112	117.135	116.374	116.975	117.317	118.565	117.045	116.514	117.284	117.601	117.93	116.744	116.626	117.562	118.039	117.497	116.652	116.904	117.663	118.424	117.042	116.618	117.244	117.635	118.208	116.854		7	150.538
L05	133.065	131.888	130.817	129.551	126.514	132.531	131.205	130.003	128.433	129.758	131.958	130.396	129.89	127.135	133.166	130.756	130.211	127.039	131.992	130.871	130.522	128.781	129.902	131.236	130.497	129.907	127.736	132.466	130.57	130.41	126.75	133.065		6	129.032
L06	116.674	125.433	116.281	114.725	114.815	125.551	118.216	114.955	114.618	123.677	120.272	115.256	114.744	122.346	121.874	115.32	114.756	119.792	123.846	115.775	115.008	118.416	124.784	116.357	115.242	117.256	125.508	116.48	115.014	116.348	126.23	116.674		8	172.043
L07	127.618	126.896	126.944	126.846	127.447	127.581	127.452	127.534	127.677	127.91	127.888	127.601	127.112	126.742	127.177	127.129	127.326	126.775	126.64	127.034	126.812	127.163	127.048	127.115	127.331	126.772	126.635	127.025	127.351	127.596	127.16	127.23		9	193.548
L08	109.179	112.443	109.19	114.458	118.372	116.068	108.649	113.375	117.196	118.467	108.417	112.446	116.753	119.878	110.304	111.092	115.827	119.292	113.119	109.732	115.003	118.616	115.899	108.917	113.982	118.083	118.72	108.699	112.696	116.804	119.443	109.179		8	172.043
L09	111.862	112.219	113.902	112.18	110.885	109.365	114.534	113.64	112.489	110.57	110.317	116.02	112.966	111.683	109.851	114.096	114.191	112.694	110.944	110.351	115.565	113.225	111.671	110.037	112.927	115.042	113.056	111.208	110.149	115.149	113.115	111.862		7	150.538
L10	154.781	158.907	153.935	152.817	163.376	162.371	154.41	154.306	157.784	165.764	156.419	153.126	154.034	167.806	156.75	152.997	152.435	165.565	159.051	154.93	152.629	165.09	160.022	154.654	151.674	162.008	162.194	153.253	152.306	159.657	164.567	154.781		8	172.043
L11	136.581	136.649	170.831	138.699	136.326	137.346	171.48	137.374	136	139.772	167.846	137.157	136.32	153.138	154.857	136.713	136.747	164.031	143.874	136.494	137.118	169.32	139.298	136.365	138.916	168.166	137.062	135.966	151.379	155.91	136.225	136.581		8	172.043
L12	107.596	107.77	107.126	107.129	107.767	108.329	107.343	107.323	107.865	108.621	107.621	107.323	107.75	108.449	107.848	107.548	107.747	108.506	107.764	107.441	107.775	108.643	107.618	107.466	107.758	108.539	107.629	107.478	107.916	108.652	107.688	107.596		8	172.043
L13	124.447	123.348	127.815	126.483	125.694	123.761	127.295	126.876	126.287	124.702	125.73	128.132	126.284	125.629	124.489	128.292	126.351	126.126	123.548	127.978	126.671	126.256	123.829	126.671	127.081	125.952	124.77	125.815	127.772	126.242	125.031	124.447		7	150.538
L14	272.632	217.124	288.862	246.449	179.955	193.784	283.952	264.503	187.649	175.166	267.112	278.146	200.935	173	242.725	286.115	214.548	173.368	230.492	288.056	223.163	173.239	210.458	288.851	242.565	178.157	188.756	280.885	259.697	184.101	177.287	272.632		7	150.538
L15	141.994	182.683	157.272	143.045	154.006	182.25	160.205	145.228	152.444	181.219	161.149	143.817	153.478	182.079	158.517	143.548	153.64	181.778	158.643	143.508	154.562	181.86	157.376	142.57	154.924	181.222	157.329	141.997	159.073	181.846	153.916	141.994		8	172.043
L16	125.497	132.59	129.419	125.584	127.115	133.253	130.031	126.407	127.963	132.846	129.506	126.25	127.447	134.028	129.022	125.466	127.416	134.685	129.326	125.921	127.146	134.64	128.506	125.494	127.037	134.194	127.685	125.284	127.264	134.862	128.525	125.497		8	172.043
L17	225.694	231.402	221.225	217.817	211.75	223.75	226.576	218.733	215.084	217.267	228.955	220.303	212.225	205.66	228.309	219.626	217.806	205.368	228.143	219.831	217.435	208.295	222.331	223.118	217.705	211.346	216.404	224.152	217.525	214.031	212.374	225.694		7	150.538
L18	188.343	198.006	173.003	173.478	227.051	189.194	172.213	181.91	224.831	181.694	171.806	198.713	214.022	176.045	171.292	217.935	198.584	173.742	174.736	225.531	184.551	171.003	192.171	218.213	177.396	171.334	212.492	204.132	173.205	171.952	223.607	188.343		9	193.548
L19	120.57	123.553	122.157	124.438	120.16	123.416	122.612	124.27	121.5	123.997	122.904	122.674	122.927	123.093	123	121.522	124.362	122.871	122.798	120.581	125.194	122.865	123.051	120.081	125.983	122.902	123.699	120.199	124.851	122.615	124.475	120.57		13	279.57
L20																																		0	0
L21	345.542	342.986	340.593	344.093	342.205	343.416	343.073	345.492	342.174	338.303	340.267	341.649	341.396	339.076	343.904	342.315	342.61	341.157	342.705	340.084	339.503	342.478	340.963	338.247	337.124	341.455	340.525	339.958	341.281	341.663	339.522	338.317		10	215.054
L22	110.649	109.829	113.197	113.677	112.933	110.056	114.014	114.669	112.188	111.096	113.654	114.404	110.952	112.598	113.694	114.424	110.413	113.643	114.121	113.056	110.947	113.73	114.924	111.435	112.494	113.511	114.376	110.334	113.758	113.969	112.899	110.649		8	172.043
L23	145.803	265.149	265.062	136.826	128.694	271.261	255.452	132.989	134.337	279.177	251.36	130.618	139.458	281.104	237.152	127.907	159.458	288.941	207.638	123.379	190.876	293.809	177.733	121.699	221.121	278.876	152.598	124.211	254.441	257.202	133.916	145.803		8	172.043
L24																																		0	0
M01	161.635	167.233	164.61	156.219	163.531	166.98	165.719	157.924	163.281	166.93	165.233	159.537	160.073	166.365	164.02	159.202	157.537	167.25	165.545	160.913	156.433	167.191	165.691	161.556	156.149	166.865	165.615	162.691	155.708	166.045	165.624	161.635		8	172.043
M02	156.404	139.944	139.301	150.087	152.326	140.014	139.017	148.452	153.511	140.042	139.27	150.497	151.419	139.685	139.183	151.722	150.725	139.753	138.941	155.385	147.284	138.857	139.118	156.458	144.388	139.152	140.463	157.298	142.683	139.329	143.612	156.404		7	150.538
M03	113.913	114.486	113.874	113.331	113.315	114.244	114.115	113.666	113.413	113.986	114.657	113.663	113.199	113.772	114.643	113.846	113.25	113.89	115.028	113.753	113.506	114	114.801	114	113.649	113.921	115.031	113.91	113.556	113.781	114.949	113.913		8	172.043
M04	152.77	151.716	157.399	141.39	147.671	151.955	156.947	145.121	142.685	153.211	155.815	147.382	140.385	153.747	155.41	148.317	138.388	154.663	154.694	149.834	137.761	154.225	154.177	151.222	136.733	154.848	153.539	151.039	135.885	153.952	153.503	152.77		8	172.043
M05	114.303	114.239	115.719	114.281	112.037	114.404	115.879	114.303	112.317	114.542	116.256	114.404	111.784	114.157	116.171	114.792	111.944	114.256	116.177	114.463	112.208	114.312	115.778	114.666	112.295	114.545	116.32	114.213	112.236	114.652	116.14	114.303		8	172.043
M06	130.708	129.489	130.657	119.556	120.699	129.874	130.011	124.329	116.107	130.902	129.961	126.287	114.761	130.306	130.154	129.506	113.64	129.399	129.66	130.303	114.376	128.115	129.728	130.211	115.312	125.972	129.441	130.626	117.011	124.697	129.163	130.708		7	150.538
M07	108.163	109.396	108.346	108.031	107.034	109.579	108.944	108.416	106.955	109.607	109.129	108.59	107.028	109.486	109.09	108.562	107.062	109.486	109.084	108.466	107.208	109.489	108.904	108.677	107.256	109.716	109.18	108.699	107.326	109.713	109.253	108.163		8	172.043
M08	154.124	154.239	159.857	159.604	154.112	152.096	157.404	159.042	156.826	151.258	157.27	160.205	158.719	151.834	153.857	158.666	159.522	153.865	151.031	157.697	159.753	154.747	151.671	157.205	159.84	158.146	150.899	156.202	160.118	158.756	149.888	154.124		7	150.538
M09	151.587	152.39	174.39	178.199	159.716	152.924	164.18	180.126	164.36	155.107	156.317	178.837	169.938	156.933	151.846	173.949	175.683	159.68	153.624	167.424	180.146	162.573	153.59	158.463	179.961	167.289	156.517	152.857	177.736	171.272	157.329	151.587		7	150.538
M10	119.242	118.312	151.534	159.947	126.511	119.573	135.61	164.216	134.461	121.287	123.081	161.531	146.152	122.309	118.624	152.472	157.112	125.194	119.154	141.149	163.037	130.868	119.885	131.441	163.556	136.376	121.346	122.708	160.949	146.772	122.185	119.242		7	150.538
M11																																		0	0
M12	146.472	141.068	158.205	143.579	138.332	140.395	157.127	144.758	139.172	139.076	155.391	147.672	139.825	140.035	154.622	148.299	138.718	138.965	154.107	147.36	139.369	138.928	154.262	147.186	138.491	138.461	153.668	147.441	138.522	138.878	154.511	146.472		8	172.043
M13	167.463	158.98	179.626	191.424	174.247	160.921	169.18	194.618	179.093	163.48	163.702	196.27	183.916	167.871	159.646	193.303	188.135	169.433	160.233	185.444	188.688	170.573	159.868	181.037	193.958	174.211	160.994	175.11	196.07	176.354	162.817	167.463		7	150.538
M14	240.795	241.463	240.621	238.197	248.407	243.115	240.713	238.809	243.312	245.565	240.565	239.143	240.289	246.857	240.132	239.93	236.48	248.632	240.194	238.303	235.081	250.25	238.284	239.388	231.666	251.205	238.514	239.492	232.27	251.534	240.374	240.795		10	215.054
M15	166.357	135.438	144.185	166.295	141.272	135.716	140.542	167.702	146.194	136.461	138.534	168.874	148.289	136.545	135.716	163.671	153.188	136.022	135.458	161.466	153.697	135.919	135.011	162.028	154.508	136.553	135.171	161.857	153.331	135.242	134.691	166.357		7	150.538
M16	163.643	169.61	162.829	161.801	168.107	165.404	160.944	161.236	169.478	163.202	160.542	160.885	168.73	161.475	160.284	164.177	167.455	161.601	160.295	168.143	163.944	160.781	162.618	169.191	161.806	159.978	164.551	166.643	161.458	160.317	168.809	163.643		9	193.548
M17	221.169	247.969	235.565	207.798	241.972	248.143	234.52	208.64	242.528	247.829	235.292	208.371	243.301	245.66	234.374	208.393	242.725	245.343	232.393	210.584	243.183	244.34	229.61	214.267	243.346	242.258	224.775	217.202	246.261	240.947	222.868	221.169		8	172.043
M18	241.921	278.32	248.404	202.309	231.604	277.371	245.548	197.261	239.022	273.528	240.806	195.705	253.011	272.857	235.087	196.787	260.23	267.067	225.916	198.202	269.666	261.556	218.944	203.888	276.337	255.368	208.194	217.764	276.059	247.551	198.778	241.921		8	172.043
M19	156.744	184.435	199.739	159.747	140.483	182.104	201.444	159.868	141.045	177.624	199.666	162.233	141.053	176.185	201.281	162.427	140.789	174.663	200.576	162.18	141.031	177.702	200.101	159.604	139.649	180.219	197.118	158.343	140.486	185.848	199.669	156.744		8	172.043
M20	189.992	191.045	195.051	194.424	193.576	192.601	195.626	193.66	191.89	192.014	194.36	193.236	190.921	193.374	193.508	192.798	189.961	192.303	192.407	192.851	190.208	193.244	191.876	191.75	191.978	192.837	192.719	190.132	192.306	192.281	192.562	189.992		9	193.548
M21																																		0	0
M22	130.624	130.261	166.565	140.014	122.081	137.775	166.067	132.506	121.43	144.635	164.593	129.194	121.775	157.77	151.149	124.531	125.424	163.994	142.907	122.289	135.205	166.051	133.933	121.351	147.497	161.287	127.272	122.028	160.576	148.309	123.812	130.624		8	172.043
M23	105.604	104.747	106.081	105.876	105.978	105.034	106.376	106.365	105.972	105.247	106.573	106.424	105.711	105.781	106.581	106.326	105.711	106.149	106.455	106.334	105.197	106.486	106.413	106.534	105.236	106.761	106.525	106.126	105.702	106.559	106.478	105.604		10	215.054
M24	144.784	137.073	131.947	144.11	144.511	138.576	131.593	144.621	144.758	138.522	131.23	143.306	145.081	139.079	131.492	143.132	145.478	137.947	131.211	142.61	143.781	137.725	132.096	144.034	143.23	134.638	132.258	144.334	144.966	135.183	133.966	144.784		7	150.538
N01	117.559	116.486	116.916	117.492	118.469	117.343	117.014	117.051	118.438	117.862	117.272	117.225	118.028	118.228	117.014	116.919	116.997	118.421	117.073	116.893	117.615	118.792	117.972	117.048	117.281	118.194	118.604	117.528	117.205	117.831	118.907	117.559		7	150.538
N02	115.787	113.222	115.812	113.798	113.719	111.306	116.983	114.031	114.073	111.126	117.357	114.157	114.565	110.963	117.154	114.135	114.433	111.952	116.461	114.643	114.452	112.666	115.053	115.205	114.233	112.716	114.719	115.169	114.065	113.301	113.68	115.787		10	215.054
N03	202.531	208.888	206.475	207.435	204.902	205.989	203.992	204.233	203.736	206.635	206.649	204.441	202.944	205.525	208.014	207.138	204.006	205.199	204.921	203.34	201.921	202.893	206.211	205.478	204.514	203.5	203.978	202.275	202.494	204.472	202.107	202.531		10	215.054
N04	118.02	121.868	116.025	116	121.27	121.882	116.242	116.275	122.522	121.514	116.177	115.992	122.57	120.775	116.562	116.017	122.812	120.135	116.284	116.056	123.753	119.803	116.522	116.154	124.278	118.801	116.506	117.298	125.281	117.871	116.806	118.02		8	172.043
N05	135.419	134.624	132.278	132.848	138.719	136.983	134.014	132.506	134.817	136.854	134.924	133.194	131.579	136.32	136.528	135.166	132.787	133.194	137.52	136.444	134.312	131.25	135.949	136.747	134.264	131.736	132.899	137.424	136.986	134.463	131.483	135.419		6	129.032
N06	134.199	133.697	134.728	126.093	130.124	133.435	134.236	129.101	127.096	133.573	134.758	133.112	123.138	133.882	133.86	133.598	121.927	134.537	134.101	133.66	122.879	134.174	133.326	133.5	124.337	131.857	133.829	133.733	126.963	129.416	133.772	134.199		8	172.043
N07																																		0	0
N08	177.121	173.638	171.02	172.601	177.492	173.789	171.697	172.736	176.52	173.216	170.497	173.197	176.677	172.323	169.834	174.059	176.236	171.413	169.997	175.022	176.486	171.298	169.972	175.921	175.368	171.618	171.07	176.433	174.315	170.654	171.978	177.121		7	150.538
N09	646.919	635.045	636.43	649.576	645.402	638.786	634.149	645.475	646.483	635.208	628.607	642.036	645.211	638.478	630.601	640.514	645.674	635.084	628.506	639.025	647.003	638.421	632.216	638.756	650.23	641.674	630.444	636.961	647.346	640.736	635.885	639.011		7	150.538
N10	124.129	123.756	114.177	112.862	124.86	127.354	116.281	113.07	119.958	130.042	119.899	113.452	116.562	129.334	123.008	114.059	113.713	127.076	126.216	115.567	112.885	123.419	129.306	117.598	113.258	119.562	129.444	120.93	113.677	115.258	129.396	124.129		7	150.538
N11	123.638	124.011	124.008	123.761	123.284	124.037	124.093	124.067	123.421	123.848	124.16	123.921	123.787	123.792	124.315	123.758	123.876	124.211	124.379	123.801	123.823	124.084	124.242	123.837	124.174	124.424	124.051	123.556	124.076	124.478	123.803	123.683		8	172.043
N12	153.888	142.612	134.972	165.101	160.16	140.652	135.747	167.834	157.506	139.205	138.379	168.244	154.048	137.258	145.444	168	149.132	135.98	151.191	166.629	145.042	133.604	156.34	164.612	143.744	135.775	164.275	159.503	139.388	138.736	167.803	153.888		8	172.043
N13	117.407	116.346	118.556	118.728	118.093	116.393	118.862	118.719	118.969	116.247	119.579	118.756	118.537	116.174	118.764	119.104	119.025	116.82	118.16	118.975	119.053	116.921	118.098	119.382	118.978	117.146	117.947	119.876	118.93	117.969	117.657	119.329		8	172.043
N14	163.837	150.202	146.031	166.169	159.433	147.303	146.688	169.289	155.295	147.421	152.191	168.778	152.89	146.357	158.865	165.056	149.562	146.272	167.16	158.697	147.969	149.435	169.978	153.256	146.163	157.301	164.466	148.447	145.963	167.348	156.834	146.034		8	172.043
N15	132.056	142.643	132.534	131.25	134.205	144.154	133.143	131.871	132.065	143.508	135.028	132.393	131.966	141.52	137.784	132.604	131.837	139.534	139.407	131.815	131.107	136.447	142.126	132.441	132.25	134.758	143.23	132.702	131.421	134.331	142.831	132.056		8	172.043
N16	145.008	148.638	144.596	143.949	162.357	151.781	145.331	143.149	159.744	154.963	146.096	144.573	153.862	159.028	146.258	145.357	148.986	161.348	148.306	144.469	145.584	163.233	149.511	144.949	143.615	161.882	152.062	144.857	143.758	158.865	153.404	145.008		8	172.043
N17	192.149	155.654	211.278	215.528	175.933	155.497	206.551	217.242	177.604	155.079	211.197	215.149	176.632	157.435	215.565	213.846	176.368	156.958	214.469	209.767	174.778	158.382	217.247	206.284	171.385	162.868	224.803	197.632	168.969	168.281	226.612	192.149		8	172.043
N18	118.722	132.888	127.239	125.233	119.638	133.126	127.843	124.896	119.587	133.244	127.522	124.449	120.671	133.157	127.677	123.289	122.506	133.079	127.587	122.216	125.163	132.278	127.295	121.112	127.983	130.919	126.916	119.587	130.618	129.5	126.18	118.722		8	172.043
N19	187.413	193.41	200.43	213.497	191.691	191.669	196.812	211.306	196.25	190.166	196.379	211.91	198.904	185.329	195.138	209.346	202.053	183.272	194.742	207.52	205.346	183.444	194.958	206.559	206.933	183.522	194.407	204.705	208.963	184.048	197.719	205.028		7	150.538
N20	155.761	178.978	168.874	166.396	152.669	178.902	167.902	165.607	153.306	179.006	167.742	163.725	156.73	174.542	166.475	160.034	164.194	173.062	167.329	154.331	172.357	169.188	166.081	150.978	177.163	167.062	164.924	152.236	177.053	167.126	165.315	155.761		8	172.043
N21	204.643	252.57	290.916	231.702	205.275	226.365	296.278	244.61	209.053	212.208	292.298	253.506	212.921	204.654	284.272	262.604	216.357	204.933	282.062	266.115	217.764	205.233	280.978	263.753	216.646	201.177	268.699	270.615	221.337	202.02	261.368	277.604		7	150.538
N22	227.284	200.846	247.121	295.242	217.593	197	278.157	272.677	209.902	197.713	307.933	238.343	208.758	216.404	312.048	222.503	198.772	245.143	290.084	215.303	200.14	292.056	252.374	208.537	205.039	314.107	222.295	198.292	243.25	288.135	211.947	197.902		8	172.043
N23																																		0	0
N24																																		0	0
O01																																		0	0
O02	167.604	167.427	165.008	166.371	168.194	167.334	165.11	167.508	167.834	165.657	165.843	168.264	167.177	164.753	167.337	167.612	166.169	165.272	167.758	168.011	164.202	166.986	167.938	165.562	165.421	168.011	166.711	164.346	166.843	167.427	165.011	165.699		8	172.043
O03																																		0	0
O04	136.902	136.989	137.719	136.924	136.865	138.413	137.191	136.618	137.871	137.494	136.98	137.076	137.334	136.688	136.711	137.761	137.228	136.944	137.972	137.559	136.677	136.865	138.239	137.185	137.022	138.031	137.449	136.927	137.407	137.736	136.868	136.902		9	193.548
O05	105.876	104.416	104.104	104.368	105.551	104.753	104.371	104.837	105.663	104.736	104.449	105.079	105.458	104.916	104.685	105.553	105.284	104.902	104.416	106.02	105.087	104.778	104.57	106.003	105.081	105.087	104.831	105.913	104.798	104.744	105.357	105.876		8	172.043
O06	146.228	130.065	130.461	159.447	143.492	129.795	130.857	162.5	139.803	129.567	135.916	161.351	136.365	130.174	148.348	152.927	132.59	129.497	155.458	147.11	130.281	130.233	160.053	142.848	129.862	132.537	161.882	137.576	129.86	143.421	156.115	133.958		8	172.043
O07	138.161	135.088	132.039	139.07	156.585	137.666	132.624	136.256	156.415	140.601	132.733	134.723	155.767	141.306	132.479	134.549	156.192	140.868	133.479	135.464	156.282	140.883	133.389	136.093	156.008	139.687	132.847	136.479	156.205	138.244	132.334	138.161		7	150.538
O08	186.396	168.899	163.699	204.171	186.907	169.607	164.809	206.219	186.978	169.865	166.132	206.216	187.413	169.14	166.492	203.402	184.612	169.185	169.854	200.862	182.615	165.919	170.317	203.596	182.07	163.584	178.531	203.211	178.716	161.725	183.331	201.452		7	150.538
O09	208.517	219.166	380.247	327.199	225.199	208.348	305.705	383.14	259.376	212.992	236.368	385.89	303.904	219.489	206.18	355.098	352.441	234.093	210.09	272.66	376.64	276.969	215.371	219.834	381.556	321.511	222.129	205.896	318.893	368.91	242.772	208.517		7	150.538
O10	166.899	167.264	168.402	158.317	155.303	166.508	170.716	160.48	153.596	172.472	175.169	165.691	155.789	168.407	176.354	167.292	154.511	160.374	167.86	165.815	155.191	160.247	167.958	167.16	155.722	158.211	168.447	167.278	156.688	158.334	168.784	166.899		8	172.043
O11																																		0	0
O12																																		0	0
O13	997.413	977.008	994.806	996.624	994.657	967.286	986.326	995.228	988.862	955.326	979.177	989.503	985.236	966.699	982.536	980.635	977.469	964.587	981.831	981.635	971.983	968.121	979.441	981.983	961.983	971.225	985.073	981.126	958.663	975.725	980.851	974.742		8	172.043
O14	144.716	136.792	149.376	150.77	145.86	143.475	138.534	153.947	146.775	146.051	136.124	150.562	149.876	146.334	141.452	141.921	152.798	146.357	144.458	136.89	153.795	147.323	146.115	137.132	148.992	150.66	146.197	141.725	141.438	153.537	146.124	144.716		7	150.538
O15																																		0	0
O16	160.121	159.267	155.267	147.348	162.736	158.747	154.306	148.949	162.039	158.301	151.64	152.758	160.949	158.739	148.32	157.039	160.219	158.183	146.379	160.652	159.846	156.761	145.955	162.478	158.351	152.447	151.604	161.076	158.087	147.522	158.008	160.121		7	150.538
O17	175.871	171.992	169.77	170.788	175.788	171.758	168.804	172.851	173.821	170.641	169.331	174.873	171.776	169.248	169.21	175.714	171.05	168.988	173.141	173.591	170.718	168.893	175.393	171.694	169.077	170.873	174.925	170.655	168.276	173.562	172.528	169.161		8	172.043
O18	150.542	149.517	151.831	157.697	153.486	149.837	150.25	156.517	158.298	148.258	151.494	153.966	159.025	149.508	149.843	152.497	159.548	151.708	149.626	150.885	158.191	153.978	149.433	151.087	156.559	155.725	149.376	150.463	155.096	157.64	148.331	150.542		7	150.538
O19	115.846	120.843	120.135	109.354	115.972	121.424	120.556	109.489	116.404	121.222	120.16	108.975	117.551	121.02	119.699	108.107	118.789	121.205	118.478	107.986	120.433	121.362	115.826	109.629	121.379	120.778	113.565	111.624	121.253	120.86	111.59	113.857		8	172.043
O20	123.927	124.084	120.632	117.121	119.694	124.287	121.292	117.228	118.904	123.719	122.059	117.483	118.287	122.986	123.079	118.461	117.531	121.663	123.739	119.16	117.079	120.39	124.309	120.379	117.36	118.632	123.489	122.497	117.739	118.146	122.337	123.927		7	150.538
O21	124.449	116.197	117.23	123.517	134.52	118.407	116.537	119.157	131.553	124.351	116.289	117.784	123.5	134.601	118.185	116.508	119.107	132.447	124.579	116.52	117.567	123.132	131.612	118.52	116.733	118.638	131.815	124.003	116.618	117.952	128.517	131.992		6	129.032
O22	114.303	113.98	112.447	115.126	113.91	113.52	112.427	114.798	113.963	113.494	112.64	114.677	114.219	113.315	113.213	114.792	114.112	113.525	113.756	114.815	114.357	112.944	113.91	114.362	114.371	113.343	114.77	114.624	114.008	113	114.674	114.303		8	172.043
O23	357.264	375.806	350.82	338.551	350.685	374.272	365.624	337.68	344.073	366.267	371.07	342.966	337.59	355.893	374.846	347.997	336.933	349.112	367.879	356.287	334.615	341.725	363.834	364.233	336.643	338.817	363.396	370.559	334	337.076	360.275	372.329		7	150.538
O24	131.34	130.986	131.961	131.225	132.649	132.216	132.056	131.747	132.253	133.185	133.087	131.275	130.761	134.399	131.975	133.326	131.042	132.879	131.407	133.522	132.407	132.888	131.57	132.281	133.357	133.256	131.461	130.671	133.576	131.902	132.298	131.34		11	236.559
P01	120.239	117.104	117.803	117.27	123.503	122.874	117.795	118.118	118.034	121.253	123.239	119.152	117.736	118.722	119.744	123.775	119.854	117.635	118.663	120.138	123.674	119.458	117.039	118.567	118.73	123.216	120.43	117.329	118.803	119.135	123.447	120.239		8	172.043
P02	129.947	134.188	133.739	130.573	131.399	134.334	134.228	130.646	131.798	134.461	134.528	130.368	131.371	134.298	134.272	130.539	131.649	133.761	134.565	130.927	131.534	134.053	134.121	130.393	131.522	133.601	134.346	130.315	131.904	134.449	133.758	129.947		8	172.043
P03	163.854	163.84	182.045	161.961	158.798	176.537	175.301	158.921	162.146	182.135	163.823	159.124	172.846	177.834	158.57	161.261	180.163	166.559	160.27	168.826	177.674	158.989	160.952	183.121	170.683	165.57	171.508	176.545	158.584	161.882	180.441	163.854		9	193.548
P04																																		0	0
P05	206.961	210.346	203.126	198.581	207.584	209.208	199.857	196.031	205.963	205.93	196.579	198.357	207.025	202.713	196.694	203.534	208.031	199.615	196.57	206.553	206.208	198.562	199.368	208.801	203.924	197.093	202.076	207.48	200.455	196.756	206.039	205.888		9	193.548
P06	116.764	115.924	116.087	118.022	116.621	116.183	116.211	118.07	116.222	116.34	117.014	117.921	116.264	116.365	118.205	116.812	116.831	116.584	118.02	116.281	116.657	117.205	117.893	116.767	116.711	118.528	116.374	116.772	116.494	117.933	116.118	116.764		10	215.054
P07	167.567	206.076	219.098	173.32	152.705	203.801	218.025	173.778	152.199	200.716	218.537	174.003	151.584	195.73	216.685	176.469	152.084	198.02	216.59	175.014	152.27	196.067	215.857	175.767	151.739	199.174	217.792	173.278	151.902	202.32	214.607	167.567		8	172.043
P08	256.809	228.885	339.483	314.559	252.607	231.899	345.02	306.461	244.025	239.073	350.194	296.576	237.649	255.258	349.624	283.654	229.907	285.003	339.834	268.716	226.267	314.056	320.876	253.795	231.404	340.466	302.921	241.374	245.441	349.683	285.753	227.733		8	172.043
P09	142.008	139.697	137.309	138.309	136.317	139.385	138.126	138.823	137.008	138.093	139.761	136.904	137.584	136.025	140.41	137.82	137.77	136.862	139.371	139.022	136.806	136.846	136.826	139.157	137.146	138.185	136.287	139.548	137.927	137.671	135.253	142.008		11	236.559
P10	163.371	147.017	155.433	160.955	150.163	147.096	151.295	163.152	151.169	147.963	150.865	163.292	151.065	147.416	149.031	164.247	151.402	148.362	148.567	164.632	153.309	148.107	148.685	163.649	151.337	148.18	148.433	163.194	150.904	148.008	149.188	163.371		7	150.538
P11	157.19	175.401	160.836	140.011	160.623	176.481	152.006	141.655	171.364	169.513	144.847	148.056	176.009	159.103	139.664	161.349	174.621	150.25	142.791	172.595	165.084	142.64	153.498	177.239	153.722	140.185	168.804	170.136	143.858	148.651	176.127	157.19		9	193.548
P12	160.441	124.382	178.68	139.983	112.346	138.775	177.556	127.649	112.236	158.101	167.272	117.567	115.829	176.688	153.466	113.126	131.882	180.562	131.553	112.202	153.115	170.966	119.284	115.809	177.183	152.615	112.947	132.927	179.458	130.219	112.27	160.441		8	172.043
P13	159.341	166.692	168.145	164.716	151.486	167.349	167.974	160.123	154.762	168.758	169.222	155.657	157.716	167.782	168.72	150.784	164.3	169.429	167.917	147.698	165.954	167.589	163.95	150.454	168.562	168.036	160	154.109	167.169	167.615	154.379	159.341		8	172.043
P14	129.702	132.135	125.404	124.272	128.624	131.225	124.896	124.079	130.702	128.649	124.157	124.253	133.003	126.713	123.924	126.879	132.486	125.32	124.371	129.801	130.374	124.228	123.944	132.143	127.087	124.11	126.683	132.789	125.284	124.289	129.744	129.702		9	193.548
P15	143.208	139.368	142.626	137.73	143.781	140.348	142.876	136.789	144.896	140.531	143.626	137.008	142.542	141.312	143.331	138.652	141.11	141.907	143.079	140.143	139.281	141.997	140.306	141.846	140.076	142.624	137.421	144.084	140.416	142.635	136.761	143.208		13	279.57
P16	124.506	122.657	121.944	124.065	123.834	122.228	121.879	124.169	123.787	122.317	121.961	125.357	123.955	122.907	122.57	124.537	123.57	122.433	122.68	124.893	123.598	122.413	122.952	125.216	123.244	121.98	123.556	124.39	123.261	122.646	124.472	124.506		7	150.538
P17	132.244	135.059	130.079	130.435	137.295	133.837	129.107	135.365	134.767	131.789	126.876	138.253	134.188	130.837	128.216	137.604	133.289	129.553	133.86	135.152	133.455	126.716	138.242	134.188	131.632	128.983	137.433	134.222	129.166	136.48	134.607	132.244		9	193.548
P18	251.455	251.171	255.941	257.135	254.621	256.191	255.348	256.531	252.697	254.542	253.34	253.09	250.376	249.969	252.739	253.396	249.68	250.337	250.73	249.983	248.006	251.312	254.331	252.343	249.118	249.379	250.506	251.34	249.539	251.003	252.02	251.455		9	193.548
P19																																		0	0
P20	124.61	123.503	152.346	147.287	127.098	124.862	153.374	145.893	125.64	127.638	154.874	143.152	125.562	133.666	153.916	138.219	124.452	141.065	151.924	133.761	123.346	147.146	149.143	129.267	124.329	154.329	145.857	126.775	128.388	154.272	140.944	124.61		8	172.043
P21																																		0	0
P22	143.275	145.348	140.382	142.306	154.228	144.829	136.194	150.764	148.927	144.374	134.598	155.986	145.494	142.076	140.096	154.267	144.258	137.587	149.289	149.497	143.935	134.848	155.306	145.444	140.809	142.303	152.331	144.315	134.59	153.301	147.065	143.275		9	193.548
P23	153.528	158.48	149.624	144.803	151.75	155.514	148.837	144.5	156.306	153.626	147.64	142.16	159.612	151.812	146.514	148.028	158.163	149.806	143.86	154.121	154.219	148.795	143.744	159.879	151.997	146.677	149.07	157.958	149.244	144.02	156.562	153.528		9	193.548
P24																																		0	0

## Sheet: HEART RATE
Column	Row	# Peaks	Heart Rate	Treatment (µM)
1	A	8	172.043	0
1	B	0		0
1	C	0		0
1	D	8	172.043	0
1	E	9	193.548	0
1	F	8	172.043	0
1	G	8	172.043	0
1	H	7	150.538	0
1	I	9	193.548	0
1	J	14	301.075	0
1	K	8	172.043	0
1	L	8	172.043	0
1	M	8	172.043	0
1	N	7	150.538	0
1	O	0		0
1	P	8	172.043	0
2	A	9	193.548	0
2	B	9	193.548	0
2	C	7	150.538	0
2	D	8	172.043	0
2	E	0		0
2	F	8	172.043	0
2	G	8	172.043	0
2	H	8	172.043	0
2	I	0		0
2	J	0		0
2	K	8	172.043	0
2	L	8	172.043	0
2	M	7	150.538	0
2	N	10	215.054	0
2	O	8	172.043	0
2	P	8	172.043	0
3	A	8	172.043	0.05
3	B	7	150.538	0.05
3	C	9	193.548	0.05
3	D	9	193.548	0.05
3	E	7	150.538	0.05
3	F	8	172.043	0.05
3	G	8	172.043	0.05
3	H	11	236.559	0.05
3	I	7	150.538	0.05
3	J	0		0.05
3	K	8	172.043	0.05
3	L	8	172.043	0.05
3	M	8	172.043	0.05
3	N	10	215.054	0.05
3	O	0		0.05
3	P	9	193.548	0.05
4	A	8	172.043	0.05
4	B	7	150.538	0.05
4	C	6	129.032	0.05
4	D	7	150.538	0.05
4	E	9	193.548	0.05
4	F	6	129.032	0.05
4	G	7	150.538	0.05
4	H	6	129.032	0.05
4	I	8	172.043	0.05
4	J	6	129.032	0.05
4	K	8	172.043	0.05
4	L	7	150.538	0.05
4	M	8	172.043	0.05
4	N	8	172.043	0.05
4	O	9	193.548	0.05
4	P	0		0.05
5	A	8	172.043	0.098
5	B	8	172.043	0.098
5	C	7	150.538	0.098
5	D	6	129.032	0.098
5	E	8	172.043	0.098
5	F	8	172.043	0.098
5	G	7	150.538	0.098
5	H	8	172.043	0.098
5	I	8	172.043	0.098
5	J	8	172.043	0.098
5	K	7	150.538	0.098
5	L	6	129.032	0.098
5	M	8	172.043	0.098
5	N	6	129.032	0.098
5	O	8	172.043	0.098
5	P	9	193.548	0.098
6	A	8	172.043	0.098
6	B	12	258.065	0.098
6	C	7	150.538	0.098
6	D	7	150.538	0.098
6	E	10	215.054	0.098
6	F	7	150.538	0.098
6	G	8	172.043	0.098
6	H	8	172.043	0.098
6	I	8	172.043	0.098
6	J	8	172.043	0.098
6	K	7	150.538	0.098
6	L	8	172.043	0.098
6	M	7	150.538	0.098
6	N	8	172.043	0.098
6	O	8	172.043	0.098
6	P	10	215.054	0.098
7	A	7	150.538	0.195
7	B	8	172.043	0.195
7	C	10	215.054	0.195
7	D	0		0.195
7	E	8	172.043	0.195
7	F	6	129.032	0.195
7	G	8	172.043	0.195
7	H	7	150.538	0.195
7	I	11	236.559	0.195
7	J	9	193.548	0.195
7	K	6	129.032	0.195
7	L	9	193.548	0.195
7	M	8	172.043	0.195
7	N	0		0.195
7	O	7	150.538	0.195
7	P	8	172.043	0.195
8	A	7	150.538	0.195
8	B	8	172.043	0.195
8	C	7	150.538	0.195
8	D	7	150.538	0.195
8	E	7	150.538	0.195
8	F	8	172.043	0.195
8	G	0		0.195
8	H	7	150.538	0.195
8	I	0		0.195
8	J	0		0.195
8	K	8	172.043	0.195
8	L	8	172.043	0.195
8	M	7	150.538	0.195
8	N	7	150.538	0.195
8	O	7	150.538	0.195
8	P	8	172.043	0.195
9	A	0		0.39
9	B	8	172.043	0.39
9	C	8	172.043	0.39
9	D	7	150.538	0.39
9	E	10	215.054	0.39
9	F	7	150.538	0.39
9	G	7	150.538	0.39
9	H	7	150.538	0.39
9	I	7	150.538	0.39
9	J	7	150.538	0.39
9	K	0		0.39
9	L	7	150.538	0.39
9	M	7	150.538	0.39
9	N	7	150.538	0.39
9	O	7	150.538	0.39
9	P	11	236.559	0.39
10	A	8	172.043	0.39
10	B	8	172.043	0.39
10	C	7	150.538	0.39
10	D	8	172.043	0.39
10	E	8	172.043	0.39
10	F	11	236.559	0.39
10	G	0		0.39
10	H	11	236.559	0.39
10	I	7	150.538	0.39
10	J	8	172.043	0.39
10	K	7	150.538	0.39
10	L	8	172.043	0.39
10	M	7	150.538	0.39
10	N	7	150.538	0.39
10	O	8	172.043	0.39
10	P	7	150.538	0.39
11	A	7	150.538	0.78
11	B	8	172.043	0.78
11	C	7	150.538	0.78
11	D	0		0.78
11	E	8	172.043	0.78
11	F	8	172.043	0.78
11	G	8	172.043	0.78
11	H	8	172.043	0.78
11	I	8	172.043	0.78
11	J	0		0.78
11	K	7	150.538	0.78
11	L	8	172.043	0.78
11	M	0		0.78
11	N	8	172.043	0.78
11	O	0		0.78
11	P	9	193.548	0.78
12	A	8	172.043	0.78
12	B	8	172.043	0.78
12	C	7	150.538	0.78
12	D	8	172.043	0.78
12	E	8	172.043	0.78
12	F	8	172.043	0.78
12	G	7	150.538	0.78
12	H	7	150.538	0.78
12	I	8	172.043	0.78
12	J	0		0.78
12	K	7	150.538	0.78
12	L	8	172.043	0.78
12	M	8	172.043	0.78
12	N	8	172.043	0.78
12	O	0		0.78
12	P	8	172.043	0.78
13	A	0		1.56
13	B	7	150.538	1.56
13	C	6	129.032	1.56
13	D	7	150.538	1.56
13	E	6	129.032	1.56
13	F	8	172.043	1.56
13	G	0		1.56
13	H	7	150.538	1.56
13	I	7	150.538	1.56
13	J	8	172.043	1.56
13	K	0		1.56
13	L	7	150.538	1.56
13	M	7	150.538	1.56
13	N	8	172.043	1.56
13	O	8	172.043	1.56
13	P	8	172.043	1.56
14	A	8	172.043	1.56
14	B	8	172.043	1.56
14	C	8	172.043	1.56
14	D	8	172.043	1.56
14	E	8	172.043	1.56
14	F	7	150.538	1.56
14	G	9	193.548	1.56
14	H	8	172.043	1.56
14	I	8	172.043	1.56
14	J	7	150.538	1.56
14	K	7	150.538	1.56
14	L	7	150.538	1.56
14	M	10	215.054	1.56
14	N	8	172.043	1.56
14	O	7	150.538	1.56
14	P	9	193.548	1.56
15	A	8	172.043	3.125
15	B	6	129.032	3.125
15	C	8	172.043	3.125
15	D	8	172.043	3.125
15	E	8	172.043	3.125
15	F	7	150.538	3.125
15	G	0		3.125
15	H	7	150.538	3.125
15	I	6	129.032	3.125
15	J	7	150.538	3.125
15	K	7	150.538	3.125
15	L	8	172.043	3.125
15	M	7	150.538	3.125
15	N	8	172.043	3.125
15	O	0		3.125
15	P	13	279.57	3.125
16	A	0		3.125
16	B	7	150.538	3.125
16	C	0		3.125
16	D	0		3.125
16	E	0		3.125
16	F	8	172.043	3.125
16	G	7	150.538	3.125
16	H	8	172.043	3.125
16	I	7	150.538	3.125
16	J	7	150.538	3.125
16	K	7	150.538	3.125
16	L	8	172.043	3.125
16	M	9	193.548	3.125
16	N	8	172.043	3.125
16	O	7	150.538	3.125
16	P	7	150.538	3.125
17	A	8	172.043	6.25
17	B	7	150.538	6.25
17	C	8	172.043	6.25
17	D	0		6.25
17	E	8	172.043	6.25
17	F	8	172.043	6.25
17	G	8	172.043	6.25
17	H	9	193.548	6.25
17	I	0		6.25
17	J	7	150.538	6.25
17	K	0		6.25
17	L	7	150.538	6.25
17	M	8	172.043	6.25
17	N	8	172.043	6.25
17	O	8	172.043	6.25
17	P	9	193.548	6.25
18	A	14	301.075	6.25
18	B	8	172.043	6.25
18	C	11	236.559	6.25
18	D	7	150.538	6.25
18	E	8	172.043	6.25
18	F	8	172.043	6.25
18	G	8	172.043	6.25
18	H	7	150.538	6.25
18	I	7	150.538	6.25
18	J	8	172.043	6.25
18	K	9	193.548	6.25
18	L	9	193.548	6.25
18	M	8	172.043	6.25
18	N	8	172.043	6.25
18	O	7	150.538	6.25
18	P	9	193.548	6.25
19	A	0		12.5
19	B	10	215.054	12.5
19	C	0		12.5
19	D	7	150.538	12.5
19	E	8	172.043	12.5
19	F	8	172.043	12.5
19	G	0		12.5
19	H	7	150.538	12.5
19	I	8	172.043	12.5
19	J	8	172.043	12.5
19	K	8	172.043	12.5
19	L	13	279.57	12.5
19	M	8	172.043	12.5
19	N	7	150.538	12.5
19	O	8	172.043	12.5
19	P	0		12.5
20	A	8	172.043	12.5
20	B	0		12.5
20	C	0		12.5
20	D	8	172.043	12.5
20	E	8	172.043	12.5
20	F	7	150.538	12.5
20	G	8	172.043	12.5
20	H	8	172.043	12.5
20	I	8	172.043	12.5
20	J	8	172.043	12.5
20	K	0		12.5
20	L	0		12.5
20	M	9	193.548	12.5
20	N	8	172.043	12.5
20	O	7	150.538	12.5
20	P	8	172.043	12.5
21	A	8	172.043	25
21	B	7	150.538	25
21	C	8	172.043	25
21	D	8	172.043	25
21	E	0		25
21	F	7	150.538	25
21	G	8	172.043	25
21	H	10	215.054	25
21	I	10	215.054	25
21	J	7	150.538	25
21	K	8	172.043	25
21	L	10	215.054	25
21	M	0		25
21	N	7	150.538	25
21	O	6	129.032	25
21	P	0		25
22	A	8	172.043	25
22	B	7	150.538	25
22	C	0		25
22	D	0		25
22	E	13	279.57	25
22	F	8	172.043	25
22	G	7	150.538	25
22	H	8	172.043	25
22	I	8	172.043	25
22	J	0		25
22	K	8	172.043	25
22	L	8	172.043	25
22	M	8	172.043	25
22	N	8	172.043	25
22	O	8	172.043	25
22	P	9	193.548	25
23	A	10	215.054	50
23	B	0		50
23	C	7	150.538	50
23	D	8	172.043	50
23	E	0		50
23	F	9	193.548	50
23	G	7	150.538	50
23	H	8	172.043	50
23	I	8	172.043	50
23	J	11	236.559	50
23	K	8	172.043	50
23	L	8	172.043	50
23	M	10	215.054	50
23	N	0		50
23	O	7	150.538	50
23	P	9	193.548	50
24	A	8	172.043	50
24	B	7	150.538	50
24	C	0		50
24	D	10	215.054	50
24	E	8	172.043	50
24	F	8	172.043	50
24	G	0		50
24	H	8	172.043	50
24	I	8	172.043	50
24	J	0		50
24	K	8	172.043	50
24	L	0		50
24	M	7	150.538	50
24	N	0		50
24	O	11	236.559	50
24	P	0		50

## Sheet: Unsuccessful wells
	1	2	3	4	5	6	7	8	9	10	11	12	13	14	15	16	17	18	19	20	21	22	23	24
A									W.O.				W.O.			W.O.			N.E.
B	N.E.																			W.O.			W.O.
C	W.O.															W.O.			W.O.	N.E.		N.E.		W.O.
D							Dead				W.O.					N.E.	W.O.					W.O.
E		N.E.														W.O.					W.O.		W.O.
F										W.O.
G								W.O.		Dead			W.O.		U.H.				W.O.					W.O.
H
I		N.E.						U.H.									N.E.
J		W.O.	W.O.					Dead			W.O.	W.O.										U.H.		N.E.
K									W.O.				W.O.							W.O.
L																				U.H.				N.E.
M											N.E.										W.O.
N							W.O.																W.O.	W.O.
O	W.O.		W.O.												W.O.
P				W.O.															W.O.		W.O.
