# Supplementary material for: High-Content Screening in Zebrafish Embryos Identifies Butafenacil as a Potent Inducer of Anemia
Source: PLoS One. 2014 Aug 4;9(8):e104190. doi: 10.1371/journal.pone.0104190 (PMC4121296; doi:10.1371/journal.pone.0104190)
Supplement: Dataset S1 — Microsoft Excel spreadsheets containing raw data for all chemical screening assays. (ZIP) [file pone.0104190.s036.zip › Dataset S1/32- Acifluorfen/Acifluorfen_ISV.xlsx]

## Sheet: Description
ToxCast Screen - ISV
Chemical	Acifluorfen
Data was collected using the Intersegmental Vessel Journal in MetaXpress
Imaged 74 hpf fli1 larvae using ImageXpress
Incubated larvae in 100 mg/l MS-222 for 30 min
Centrifuged plate for 2 min at 200 rpm
Imaging parameters:
*1 frame
*FITC
*2X magnification; 1 site/well
Had the doors off of the imager and the fan on to stablize temperature
Test Initation Date: 11/11/13
Imaging Date: 11/14/13
Start Imaging Temperature: 26°C
End Imaging Temperature: 26°C
Total Imaging Duration: 0:09
W.O. = Wrong Orientation
U.H. = Unhatched
N.A. = Not Analyzed (Did not meet analysis criteria)
Malf. = Malformed

## Sheet: ISV
Time point	1
Measurement	Thresholded Area (Show Region Statistics)
	1	2	3	4	5	6	7	8	9	10	11	12	13	14	15	16	17	18	19	20	21	22	23	24
A	244489	277385	259620	254215	107478	307532	253382	181112		217070	185559				334962		287163	267513		230920	337700	355653		273615
B		305991	256933	175468		259484		297494	295182	246457	275157	328713	288986				248748		282977		214206	307439	275521	306262
C		273293		230160	203168	125525	324444	215383	282467	252872	317311	280082		322288	290267		269554	317883
D		161097		190734		260932		275636	103677	271668		300128	315426						266868	303450	274396		292901	308574
E	312708		200908	234565		341408	333795				320685	250518	227994				257266	337846		225744		278729		270450
F	293318	270054	211259	216174	281238	280603	266774				285570	295546	75123.2	234284	286903	246696	255059	266284	265045		224255		342105	274959
G	343344	227296	300045	308188	244364		302805		286528		264306	297379				286174	321309	268648			292287	250987
H		176707	214415		361204	252788	215081	269804	291339	119454	357923	244218	301388			198565		122265		232992		292214	304648	288517
I	173177		230868	174708	285258					268128		273574		276885		344001		319143	166294	246405			321299	290319
J				256766	297587	238418	292662		230056				197888	284383		208698	270689		317352	285601	145467
K	336180	325506	251924	217684	229754	259047		179134		208396					273064	187579		239334			379146	289152	276000	278447
L							301722	268794	294505		264191		272772	283019	286372	232576	301118					132502	303169
M	244447	251820	285237		81163	222464	261098	245468	301336	232211		234419	242469	274178		312604	316186		301742			270700	343001
N		224359	317977	237678	248644	262004				261817			106478	262348	232524	276625	236273	195337	325235	322871	254330	292693
O					295661	287320	322361	287122	260765		115788			280061		266503					230431	256412		361964
P	198503	381677	314801				283363	310906	237783	276667	300243	327026		255079	275188	109498	308147			275240	170240	286560		250310

## Sheet: Normalized ISV
Row	Treatment (µM)	ISV Area	Body Length (µm)	Normalized ISV
A	0	244489	3053.07	80.0797
B	0
C	0
D	0
E	0	312708	2930.39	106.712
F	0	293318	3091.6	94.8757
G	0	343344	3096.76	110.872
H	0
I	0	173177	3092.06	56.007
J	0
K	0	336180	3071.24	109.461
L	0
M	0	244447	3093.81	79.0118
N	0
O	0
P	0	198503	3129.39	63.4317
A	0	277385	3115.14	89.0443
B	0	305991	2862.92	106.881
C	0	273293	2868.89	95.2607
D	0	161097	2916.05	55.2451
E	0
F	0	270054	2996.23	90.1313
G	0	227296	3053.42	74.4399
H	0	176707	3051.19	57.9142
I	0
J	0
K	0	325506	3272.64	99.4629
L	0
M	0	251820	3042.37	82.7709
N	0	224359	2912.06	77.045
O	0
P	0	381677	3145.58	121.337
A	0.05	259620	2937.95	88.3676
B	0.05	256933	3129.11	82.1106
C	0.05
D	0.05
E	0.05	200908	3034.8	66.2016
F	0.05	211259	3043.06	69.4232
G	0.05	300045	2988.99	100.383
H	0.05	214415	3036.57	70.6108
I	0.05	230868	3019.09	76.4694
J	0.05
K	0.05	251924	3158.88	79.751
L	0.05
M	0.05	285237	3008.74	94.8029
N	0.05	317977	3091.9	102.842
O	0.05
P	0.05	314801	3087.6	101.956
A	0.05	254215	3053.93	83.2421
B	0.05	175468	2760.58	63.5621
C	0.05	230160	2824.35	81.4913
D	0.05	190734	3024.35	63.0663
E	0.05	234565	2764.8	84.8396
F	0.05	216174	3045.01	70.993
G	0.05	308188	2905.71	106.063
H	0.05
I	0.05	174708	3019.36	57.8626
J	0.05	256766	2822.11	90.9839
K	0.05	217684	2632.12	82.7031
L	0.05
M	0.05
N	0.05	237678	2978.73	79.7918
O	0.05
P	0.05
A	0.098	107478	2959.16	36.3204
B	0.098
C	0.098	203168	2725.42	74.5456
D	0.098
E	0.098
F	0.098	281238	3143.58	89.4644
G	0.098	244364	2915.4	83.8182
H	0.098	361204	3144.69	114.861
I	0.098	285258	3033.86	94.0246
J	0.098	297587	3046.05	97.6962
K	0.098	229754	3107.21	73.9421
L	0.098
M	0.098	81163	2973.27	27.2975
N	0.098	248644	3063.28	81.1692
O	0.098	295661	3085.14	95.8338
P	0.098
A	0.098	307532	2944.4	104.447
B	0.098	259484	2754.59	94.2007
C	0.098	125525	2964.02	42.3495
D	0.098	260932	3023.57	86.2993
E	0.098	341408	3163.07	107.936
F	0.098	280603	2963.25	94.6942
G	0.098
H	0.098	252788	2901.09	87.1357
I	0.098
J	0.098	238418	3096.79	76.9888
K	0.098	259047	3096.01	83.6712
L	0.098
M	0.098	222464	3046.91	73.0132
N	0.098	262004	3017.27	86.8348
O	0.098	287320	2940.66	97.7059
P	0.098
A	0.195	253382	3069.85	82.5388
B	0.195
C	0.195	324444	3145.99	103.129
D	0.195
E	0.195	333795	2971.62	112.328
F	0.195	266774	3042.21	87.6909
G	0.195	302805	3095.84	97.8102
H	0.195	215081	2833.42	75.9085
I	0.195
J	0.195	292662	3086.57	94.8179
K	0.195
L	0.195	301722	2922.62	103.237
M	0.195	261098	2909.33	89.7451
N	0.195
O	0.195	322361	3176.2	101.493
P	0.195	283363	3106.39	91.2194
A	0.195	181112	3078.38	58.8335
B	0.195	297494	2998.17	99.2249
C	0.195	215383	2825.97	76.2156
D	0.195	275636	3094.25	89.08
E	0.195
F	0.195
G	0.195
H	0.195	269804	2842.14	94.93
I	0.195
J	0.195
K	0.195	179134	2969.17	60.3312
L	0.195	268794	3157.16	85.1379
M	0.195	245468	3120.31	78.6678
N	0.195
O	0.195	287122	3143.91	91.3262
P	0.195	310906	3114.64	99.8211
A	0.39
B	0.39	295182	2913.37	101.32
C	0.39	282467	3001.83	94.0983
D	0.39	103677	3033.64	34.1758
E	0.39
F	0.39
G	0.39	286528	3052.39	93.8702
H	0.39	291339	3118.57	93.4207
I	0.39
J	0.39	230056	2581.2	89.1275
K	0.39
L	0.39	294505	3058.39	96.2942
M	0.39	301336	3061.82	98.4174
N	0.39
O	0.39	260765	3123.34	83.4891
P	0.39	237783	3047.14	78.0347
A	0.39	217070	3153.44	68.8358
B	0.39	246457	2763.8	89.1733
C	0.39	252872	3127.31	80.8591
D	0.39	271668	2814.24	96.5333
E	0.39
F	0.39
G	0.39
H	0.39	119454	2966.19	40.2717
I	0.39	268128	3051.63	87.8637
J	0.39
K	0.39	208396	2882.65	72.2931
L	0.39
M	0.39	232211	3039.42	76.4
N	0.39	261817	3088.27	84.778
O	0.39
P	0.39	276667	3197.65	86.5219
A	0.78	185559	2986.47	62.1332
B	0.78	275157	3079.81	89.3421
C	0.78	317311	2848.27	111.405
D	0.78
E	0.78	320685	3139.26	102.153
F	0.78	285570	2910.89	98.104
G	0.78	264306	3022.78	87.4381
H	0.78	357923	2990.4	119.691
I	0.78
J	0.78
K	0.78
L	0.78	264191	2737.29	96.5156
M	0.78
N	0.78
O	0.78	115788	2948.75	39.2668
P	0.78	300243	3168.78	94.7504
A	0.78
B	0.78	328713	3046.56	107.897
C	0.78	280082	2890.55	96.896
D	0.78	300128	3023.65	99.2602
E	0.78	250518	2768.01	90.505
F	0.78	295546	2685.62	110.048
G	0.78	297379	3071.53	96.8179
H	0.78	244218	2929.09	83.3767
I	0.78	273574	3154.26	86.7316
J	0.78
K	0.78
L	0.78
M	0.78	234419	3012.75	77.8089
N	0.78
O	0.78
P	0.78	327026	3059.15	106.901
A	1.56
B	1.56	288986	3068.89	94.1662
C	1.56
D	1.56	315426	3139.81	100.46
E	1.56	227994	3159.8	72.1545
F	1.56	75123.2	3005.57	24.9947
G	1.56
H	1.56	301388	3169.58	95.0878
I	1.56
J	1.56	197888	3003.33	65.8897
K	1.56
L	1.56	272772	2805.93	97.2127
M	1.56	242469	2847.68	85.1461
N	1.56	106478	3022.8	35.2251
O	1.56
P	1.56
A	1.56
B	1.56
C	1.56	322288	3266.61	98.6615
D	1.56
E	1.56
F	1.56	234284	3125.18	74.9665
G	1.56
H	1.56
I	1.56	276885	3129.63	88.4723
J	1.56	284383	3089.39	92.0515
K	1.56
L	1.56	283019	2901.77	97.533
M	1.56	274178	2917.87	93.965
N	1.56	262348	2809.03	93.3946
O	1.56	280061	3052.19	91.7575
P	1.56	255079	3164.58	80.6044
A	3.125	334962	3110.24	107.696
B	3.125
C	3.125	290267	2813.09	103.184
D	3.125
E	3.125
F	3.125	286903	2882.74	99.5244
G	3.125
H	3.125
I	3.125
J	3.125
K	3.125	273064	3014.82	90.5738
L	3.125	286372	3214.62	89.0841
M	3.125
N	3.125	232524	3116.58	74.6086
O	3.125
P	3.125	275188	2995.94	91.8536
A	3.125
B	3.125
C	3.125
D	3.125
E	3.125
F	3.125	246696	3027.89	81.4747
G	3.125	286174	3012.1	95.008
H	3.125	198565	2942.42	67.4837
I	3.125	344001	3120.81	110.228
J	3.125	208698	2957.51	70.5652
K	3.125	187579	3068.37	61.133
L	3.125	232576	3092.8	75.1991
M	3.125	312604	3098.05	100.903
N	3.125	276625	2985.55	92.6548
O	3.125	266503	3067.14	86.8896
P	3.125	109498	3049.91	35.9021
A	6.25	287163	2642.98	108.651
B	6.25	248748	3016.16	82.4719
C	6.25	269554	3007.98	89.613
D	6.25
E	6.25	257266	3091.44	83.2189
F	6.25	255059	3227.16	79.035
G	6.25	321309	3100.51	103.631
H	6.25
I	6.25
J	6.25	270689	3008.16	89.9849
K	6.25
L	6.25	301118	3128.65	96.2453
M	6.25	316186	2998.56	105.446
N	6.25	236273	2796.28	84.4953
O	6.25
P	6.25	308147	3069.03	100.405
A	6.25	267513	3255.12	82.1822
B	6.25
C	6.25	317883	3187.32	99.7337
D	6.25
E	6.25	337846	3052.45	110.68
F	6.25	266284	3071.6	86.6925
G	6.25	268648	3046.69	88.1772
H	6.25	122265	3053.39	40.0424
I	6.25	319143	2985.72	106.89
J	6.25
K	6.25	239334	3006.25	79.6122
L	6.25
M	6.25
N	6.25	195337	2926.3	66.7522
O	6.25
P	6.25
A	12.5
B	12.5	282977	2813.43	100.581
C	12.5
D	12.5	266868	2910.76	91.6832
E	12.5
F	12.5	265045	2971.46	89.1971
G	12.5
H	12.5
I	12.5	166294	3068.82	54.1881
J	12.5	317352	3072.02	103.304
K	12.5
L	12.5
M	12.5	301742	3129.63	96.4148
N	12.5	325235	3061.23	106.243
O	12.5
P	12.5
A	12.5	230920	2821.63	81.8391
B	12.5
C	12.5
D	12.5	303450	3098.61	97.9311
E	12.5	225744	3126.96	72.1928
F	12.5
G	12.5
H	12.5	232992	3132.66	74.3752
I	12.5	246405	3074.06	80.1561
J	12.5	285601	3120.84	91.5144
K	12.5
L	12.5
M	12.5
N	12.5	322871	2988.84	108.026
O	12.5
P	12.5	275240	2901.16	94.8724
A	25	337700	2917.27	115.759
B	25	214206	2990.57	71.6274
C	25
D	25	274396	2597.98	105.619
E	25
F	25	224255	2966.75	75.5895
G	25	292287	3050.94	95.8022
H	25
I	25
J	25	145467	3056.87	47.5868
K	25	379146	2882.59	131.53
L	25
M	25
N	25	254330	3169.25	80.2491
O	25	230431	2996.49	76.9001
P	25	170240	2955.79	57.5955
A	25	355653	2952.89	120.442
B	25	307439	3011.14	102.1
C	25
D	25
E	25	278729	3071.27	90.7535
F	25
G	25	250987	2937.73	85.4356
H	25	292214	3125.46	93.4946
I	25
J	25
K	25	289152	2857.54	101.189
L	25	132502	2995.6	44.2322
M	25	270700	2796.64	96.7946
N	25	292693	3150.46	92.9049
O	25	256412	2764.41	92.7548
P	25	286560	2955	96.9746
A	50
B	50	275521	3074.4	89.6179
C	50
D	50	292901	2998.42	97.6851
E	50
F	50	342105	3105.6	110.158
G	50
H	50	304648	2904.6	104.884
I	50	321299	3091	103.947
J	50
K	50	276000	3055.67	90.3239
L	50	303169	2895.54	104.702
M	50	343001	3057.28	112.192
N	50
O	50
P	50
A	50	273615	3041.27	89.9674
B	50	306262	3017.42	101.498
C	50
D	50	308574	2998.91	102.895
E	50	270450	2908.83	92.9754
F	50	274959	2931	93.8106
G	50
H	50	288517	2953.1	97.6998
I	50	290319	2840.59	102.204
J	50
K	50	278447	2989.49	93.142
L	50
M	50
N	50
O	50	361964	2978.49	121.526
P	50	250310	2888.43	86.6596

## Sheet: Unsuccessful wells
	1	2	3	4	5	6	7	8	9	10	11	12	13	14	15	16	17	18	19	20	21	22	23	24
A									W.O			W.O	W.O	W.O		W.O			N.E				W.O
B	N.E				W.O		W.O							W.O	W.O	W.O		W.O		W.O
C	Dead		W.O										W.O			W.O			W.O	N.E	W.O	N.E	W.O*	W.O
D	W.O		W.O		W.O		Dead				W.O			W.O	W.O	N.E	W.O	W.O				W.O
E		N.E			W.O			N.A	N.A	W.O				W.O	W.O	W.O			W.O		W.O		W.O
F								N.A	N.A	W.O										W.O		W.O
G						W.O		W.O		Dead			W.O	W.O	U.H				W.O	W.O			W.O	W.O
H	W.O			W.O										W.O	W.O		W.O		W.O		W.O
I		N.E				W.O	W.O	Dead	W.O		W.O*		W.O		W.O		N.E				W.O	W.O
J	W.O	W.O	W.O					Dead		W.O	W.O	W.O			W.O			W.O				U.H	W.O	N.E
K							W.O		W.O		W.O	W.O	N.E	W.O			W.O		W.O	W.O
L	W.O	W.O	W.O	W.O	W.O	N.A				W.O		W.O						W.O	W.O	U.H	W.O			N.E
M				W.O							N.E				W.O			W.O		W.O	W.O			W.O
N	W.O						W.O	W.O	W.O		W.O	W.O											W.O	W.O
O	W.O	W.O	W.O	W.O						W.O		W.O	W.O		W.O		W.O	W.O	W.O	W.O*			W.O
P				N.E	W.O	W.O							W.O					W.O	W.O				W.O
			* = Not enough fluorescence to get a correct measurement
			N.A = well fluoresced too so couldn't get a correct measurement
