# Supplementary material for: High-Content Screening in Zebrafish Embryos Identifies Butafenacil as a Potent Inducer of Anemia
Source: PLoS One. 2014 Aug 4;9(8):e104190. doi: 10.1371/journal.pone.0104190 (PMC4121296; doi:10.1371/journal.pone.0104190)
Supplement: Dataset S1 — Microsoft Excel spreadsheets containing raw data for all chemical screening assays. (ZIP) [file pone.0104190.s036.zip › Dataset S1/32- Acifluorfen/Acrifluorfen_Pericardial_Area.xlsx]

## Sheet: Description
ToxCast Screen- Pericardial Area
Acrifluorfen
Data was collected using the Pericardial Area Journal in MetaXpress
Imaged 74 hpf fli1 larvae using ImageXpress
Incubated larvae in 100 mg/l MS-222 for 30 min
Centrifuged plate for 2 min at 200 rpm
Imaging parameters:
2X
Transmitted light
1 frame
Had the doors off of the imager and the fan on to stablize temperature
Test Initation Date: 11/11/13
Imaging Date: 11/14/13
Start Imaging Temperature:
End Imaging Temperature:
Total Imaging Duration:
W.O. = Wrong Orientation
N.A. = Not Analyzed (did not meet analysis criteria)

## Sheet: Area
Time point	1
Measurement	Area (Show Region Statistics)
	1	2	3	4	5	6	7	8	9	10	11	12	13	14	15	16	17	18	19	20	21	22	23	24
A	12683.7	14079.1	23097.2	13266.8	10434.4	11871.4	16911.6	15203.8		14516.5	11288.3				19660.7		20296	15162.1		13329.3	11538.2	10330.2		15474.5
B	10642.6	10788.4	15443.3	15932.7		15162.1	6123.16	18911	16682.5	8143.38	9247.21	15203.8	13214.8		11538.2		12121.3		15828.6	13766.7	11517.4	8299.58	16088.9	12975.3
C		17119.8	10934.2	15849.4	18140.4	12246.3	15141.3	18931.8	17494.7	30709.5	21431	18546.5	12683.7	14578.9	16453.4		17546.8	41643.7				9913.68	18765.2
D	13620.9	11382		12288	13870.8	19806.5		30261.7	10767.6	13558.4		14578.9	15401.6		13318.9	17463.5		14172.8	15058	11829.8	29470.3		13829.2	14370.7
E	16682.5		15828.6	7060.37	8768.19	25075.8	17067.8	20046	14412.3		18442.4	11892.2	14828.9	13870.8	13527.2		15516.2	15870.2	8122.55	17265.6		14037.4		14474.8
F	19431.6	17067.8	13850	11913.1	26148.4	17244.8	20389.7	15474.5	16495		17494.7	11329.9	10840.5	12340	19390	12996.1	15505.7	17671.8	14245.7	16859.5	22264.1	18827.7	27814.5	26106.7
G	17900.9	16255.5	10080.3	21972.5	11944.3	20660.4	19233.8		13121		19577.4	25356.9		21201.9		11892.2	17265.6	20587.5			16828.3	13870.8	15266.2
H		13870.8	10163.6	11236.2	18890.1	18140.4	13016.9	14537.3	11288.3	15828.6	21014.5	16682.5	15630.7	8455.79		10684.3		16495	21056.2	19556.6		15911.9	14412.3	13183.5
I	18681.9	8934.81	21535.2	10361.5	23149.3		12121.3			20473	19723.2	15474.5	9049.36	24617.6		25263.2		16495	12746.2	16359.7		14870.5	22285	6820.86
J	15870.2			17661.3	16474.2	24971.6	25013.3		15932.7	5602.48			15932.7	27148.1	11329.9	12558.7	19827.4	23243	18057.1	15703.6	15443.3		7726.84	7539.4
K	19702.4	12746.2	17494.7	14099.9	16453.4	18890.1	12662.9	10715.5		32365.2			14766.4	15453.7	19889.8	15203.8		14245.7			19556.6	20368.9	17942.5	19660.7
L	18202.8	34833.3		16474.2	20983.3	24742.5		13870.8	19379.6	22316.2		8153.79	22097.5	14537.3	18911	25742.2	21368.6		18015.4			13016.9	16495	14079.1
M	7237.4	11288.3	15703.6		14828.9	16203.5	13391.8	19556.6	13891.6	14724.7	11423.6	17828	19233.8	18911	19369.2	20368.9	18484		23847			13558.4	8695.3
N	17515.6	16557.5	14599.8	16776.2	15182.9	14703.9				17630.1		14412.3	17119.8	19598.3	21201.9	20514.7	27304.3	20556.3	16474.2		14495.6	22795.2
O						21451.9	12048.5	19233.8	18952.6					16182.6		28710.1		25679.8		10996.7	11205	17203.2		16182.6
P	16880.3	17630.1	17692.6				19473.3	18098.7	19088	16495	12683.7	11548.6		22555.7	18098.7	15516.2	18536.1			17942.5	12652.4	13412.6	22035	17203.2

## Sheet: SPSS Input
Row	Treatment (µM)	Pericardial Area
A	0	12683.7
B	0	10642.6
C	0
D	0	13620.9
E	0	16682.5
F	0	19431.6
G	0	17900.9
H	0
I	0	18681.9
J	0	15870.2
K	0	19702.4
L	0	18202.8
M	0	7237.4
N	0	17515.6
O	0
P	0	16880.3
A	0	14079.1
B	0	10788.4
C	0	17119.8
D	0	11382
E	0
F	0	17067.8
G	0	16255.5
H	0	13870.8
I	0	8934.81
J	0
K	0	12746.2
L	0	34833.3
M	0	11288.3
N	0	16557.5
O	0
P	0	17630.1
A	0.05	23097.2
B	0.05	15443.3
C	0.05	10934.2
D	0.05
E	0.05	15828.6
F	0.05	13850
G	0.05	10080.3
H	0.05	10163.6
I	0.05	21535.2
J	0.05
K	0.05	17494.7
L	0.05
M	0.05	15703.6
N	0.05	14599.8
O	0.05
P	0.05	17692.6
A	0.05	13266.8
B	0.05	15932.7
C	0.05	15849.4
D	0.05	12288
E	0.05	7060.37
F	0.05	11913.1
G	0.05	21972.5
H	0.05	11236.2
I	0.05	10361.5
J	0.05	17661.3
K	0.05	14099.9
L	0.05	16474.2
M	0.05
N	0.05	16776.2
O	0.05
P	0.05
A	0.098	10434.4
B	0.098
C	0.098	18140.4
D	0.098	13870.8
E	0.098	8768.19
F	0.098	26148.4
G	0.098	11944.3
H	0.098	18890.1
I	0.098	23149.3
J	0.098	16474.2
K	0.098	16453.4
L	0.098	20983.3
M	0.098	14828.9
N	0.098	15182.9
O	0.098
P	0.098
A	0.098	11871.4
B	0.098	15162.1
C	0.098	12246.3
D	0.098	19806.5
E	0.098	25075.8
F	0.098	17244.8
G	0.098	20660.4
H	0.098	18140.4
I	0.098
J	0.098	24971.6
K	0.098	18890.1
L	0.098	24742.5
M	0.098	16203.5
N	0.098	14703.9
O	0.098	21451.9
P	0.098
A	0.195	16911.6
B	0.195	6123.16
C	0.195	15141.3
D	0.195
E	0.195	17067.8
F	0.195	20389.7
G	0.195	19233.8
H	0.195	13016.9
I	0.195	12121.3
J	0.195	25013.3
K	0.195	12662.9
L	0.195
M	0.195	13391.8
N	0.195
O	0.195	12048.5
P	0.195	19473.3
A	0.195	15203.8
B	0.195	18911
C	0.195	18931.8
D	0.195	30261.7
E	0.195	20046
F	0.195	15474.5
G	0.195
H	0.195	14537.3
I	0.195
J	0.195
K	0.195	10715.5
L	0.195	13870.8
M	0.195	19556.6
N	0.195
O	0.195	19233.8
P	0.195	18098.7
A	0.39
B	0.39	16682.5
C	0.39	17494.7
D	0.39	10767.6
E	0.39	14412.3
F	0.39	16495
G	0.39	13121
H	0.39	11288.3
I	0.39
J	0.39	15932.7
K	0.39
L	0.39	19379.6
M	0.39	13891.6
N	0.39
O	0.39	18952.6
P	0.39	19088
A	0.39	14516.5
B	0.39	8143.38
C	0.39	30709.5
D	0.39	13558.4
E	0.39
F	0.39
G	0.39
H	0.39	15828.6
I	0.39	20473
J	0.39	5602.48
K	0.39	32365.2
L	0.39	22316.2
M	0.39	14724.7
N	0.39	17630.1
O	0.39
P	0.39	16495
A	0.78	11288.3
B	0.78	9247.21
C	0.78	21431
D	0.78
E	0.78	18442.4
F	0.78	17494.7
G	0.78	19577.4
H	0.78	21014.5
I	0.78	19723.2
J	0.78
K	0.78
L	0.78
M	0.78	11423.6
N	0.78
O	0.78
P	0.78	12683.7
A	0.78
B	0.78	15203.8
C	0.78	18546.5
D	0.78	14578.9
E	0.78	11892.2
F	0.78	11329.9
G	0.78	25356.9
H	0.78	16682.5
I	0.78	15474.5
J	0.78
K	0.78
L	0.78	8153.79
M	0.78	17828
N	0.78	14412.3
O	0.78
P	0.78	11548.6
A	1.56
B	1.56	13214.8
C	1.56	12683.7
D	1.56	15401.6
E	1.56	14828.9
F	1.56	10840.5
G	1.56
H	1.56	15630.7
I	1.56	9049.36
J	1.56	15932.7
K	1.56	14766.4
L	1.56	22097.5
M	1.56	19233.8
N	1.56	17119.8
O	1.56
P	1.56
A	1.56
B	1.56
C	1.56	14578.9
D	1.56
E	1.56	13870.8
F	1.56	12340
G	1.56	21201.9
H	1.56	8455.79
I	1.56	24617.6
J	1.56	27148.1
K	1.56	15453.7
L	1.56	14537.3
M	1.56	18911
N	1.56	19598.3
O	1.56	16182.6
P	1.56	22555.7
A	3.125	19660.7
B	3.125	11538.2
C	3.125	16453.4
D	3.125	13318.9
E	3.125	13527.2
F	3.125	19390
G	3.125
H	3.125
I	3.125
J	3.125	11329.9
K	3.125	19889.8
L	3.125	18911
M	3.125	19369.2
N	3.125	21201.9
O	3.125
P	3.125	18098.7
A	3.125
B	3.125
C	3.125
D	3.125	17463.5
E	3.125
F	3.125	12996.1
G	3.125	11892.2
H	3.125	10684.3
I	3.125	25263.2
J	3.125	12558.7
K	3.125	15203.8
L	3.125	25742.2
M	3.125	20368.9
N	3.125	20514.7
O	3.125	28710.1
P	3.125	15516.2
A	6.25	20296
B	6.25	12121.3
C	6.25	17546.8
D	6.25
E	6.25	15516.2
F	6.25	15505.7
G	6.25	17265.6
H	6.25
I	6.25
J	6.25	19827.4
K	6.25
L	6.25	21368.6
M	6.25	18484
N	6.25	27304.3
O	6.25
P	6.25	18536.1
A	6.25	15162.1
B	6.25
C	6.25	41643.7
D	6.25	14172.8
E	6.25	15870.2
F	6.25	17671.8
G	6.25	20587.5
H	6.25	16495
I	6.25	16495
J	6.25	23243
K	6.25	14245.7
L	6.25
M	6.25
N	6.25	20556.3
O	6.25	25679.8
P	6.25
A	12.5
B	12.5	15828.6
C	12.5
D	12.5	15058
E	12.5	8122.55
F	12.5	14245.7
G	12.5
H	12.5	21056.2
I	12.5	12746.2
J	12.5	18057.1
K	12.5
L	12.5	18015.4
M	12.5	23847
N	12.5	16474.2
O	12.5
P	12.5
A	12.5	13329.3
B	12.5	13766.7
C	12.5
D	12.5	11829.8
E	12.5	17265.6
F	12.5	16859.5
G	12.5
H	12.5	19556.6
I	12.5	16359.7
J	12.5	15703.6
K	12.5
L	12.5
M	12.5
N	12.5
O	12.5	10996.7
P	12.5	17942.5
A	25	11538.2
B	25	11517.4
C	25
D	25	29470.3
E	25
F	25	22264.1
G	25	16828.3
H	25
I	25
J	25	15443.3
K	25	19556.6
L	25
M	25
N	25	14495.6
O	25	11205
P	25	12652.4
A	25	10330.2
B	25	8299.58
C	25	9913.68
D	25
E	25	14037.4
F	25	18827.7
G	25	13870.8
H	25	15911.9
I	25	14870.5
J	25
K	25	20368.9
L	25	13016.9
M	25	13558.4
N	25	22795.2
O	25	17203.2
P	25	13412.6
A	50
B	50	16088.9
C	50	18765.2
D	50	13829.2
E	50
F	50	27814.5
G	50	15266.2
H	50	14412.3
I	50	22285
J	50	7726.84
K	50	17942.5
L	50	16495
M	50	8695.3
N	50
O	50
P	50	22035
A	50	15474.5
B	50	12975.3
C	50
D	50	14370.7
E	50	14474.8
F	50	26106.7
G	50
H	50	13183.5
I	50	6820.86
J	50	7539.4
K	50	19660.7
L	50	14079.1
M	50
N	50
O	50	16182.6
P	50	17203.2

## Sheet: Unsuccessful wells
	1	2	3	4	5	6	7	8	9	10	11	12	13	14	15	16	17	18	19	20	21	22	23	24
A									W.O.			W.O.	W.O.	W.O.		W.O.			W.O.				W.O.
B					W.O.									W.O.		W.O.		W.O.
C	Dead															W.O.			W.O.	W.O.	W.O.			W.O.
D			W.O.				Dead				W.O.			W.O.			W.O.					W.O.
E		W.O.								W.O.						W.O.					W.O.		W.O.
F										W.O.
G								W.O.		Dead			W.O.		U.H.				W.O.	W.O.				W.O.
H	W.O.														W.O.		W.O.				W.O.
I						W.O.		Dead	W.O.						W.O.		W.O.				W.O.
J		W.O.	W.O.					Dead			W.O.	W.O.										U.H.
K									W.O.		W.O.						W.O.		W.O.	W.O.
L			W.O.				W.O.				W.O.							W.O.		U.H.	W.O.
M				W.O.			W.O.	W.O.	W.O.		W.O.							W.O.		W.O.	W.O.			W.O.
N	W.O.	W.O.	W.O.	W.O.	W.O.															W.O.			W.O.	W.O.
O										W.O.	W.O.	W.O.	W.O.		W.O.		W.O.		W.O.				W.O.
P				W.O.	W.O.	W.O.							W.O.					W.O.	W.O.
