# Supplementary material for: High-Content Screening in Zebrafish Embryos Identifies Butafenacil as a Potent Inducer of Anemia
Source: PLoS One. 2014 Aug 4;9(8):e104190. doi: 10.1371/journal.pone.0104190 (PMC4121296; doi:10.1371/journal.pone.0104190)
Supplement: Dataset S1 — Microsoft Excel spreadsheets containing raw data for all chemical screening assays. (ZIP) [file pone.0104190.s036.zip › Dataset S1/4- Flumetralin/Flumetralin_Body_Length.xlsx]

## Sheet: Description
ToxCast Screen -Body Length
Flumetralin
Data was collected using the Fish Measurement Journal in MetaXpress
Imaged 74 hpf fli1 larvae using ImageXpress
Incubated larvae in 100 mg/l MS-222 for 30 min
Centrifuged plate for 2 min at 200 rpm
Imaging parameters:
*1 frame
*FITC
*2X magnification; 1 site/well
Had the doors off of the imager and the fan on to stablize temperature
Test Initation Date: 8/8/13
Imaging Date: 8/11/13
Start Imaging Temperature: 26°C
End Imaging Temperature: 26°C
Total Imaging Duration: 0:09
W.O. = Wrong Orientation
U.H. = Unhatched

## Sheet: Length
Measurement	Length (IMA Summary)
A01	2819.1
A02	3134.61
A03	2795.68
A04	4036.75
A05	3079.48
A06	3057.13
A07	3120.17
A08	1578.47
A09	3060.71
A10	3042.49
A11	3070.72
A12	3053.64
A13	3004.34
A14	3038.05
A15	2896.29
A16	2944.61
A17	2824.36
A18	2494.35
A19	2672.96
A20	2640.54
A21	2716.07
A22	2639.69
A23	2753.93
A24	2538.19
B01	3100.42
B02	2852.7
B03	3123.3
B04	1870.34
B05	3100.51
B06	2836.89
B07	2948.24
B08	2915.65
B09	2956.19
B10	2985.55
B11	3002.07
B12	3078.57
B13	2781.85
B14	2997.36
B15	2996.5
B16	1187.38
B17	2663.09
B18	2583.67
B19	2620.96
B20	2765.54
B21	2533.4
B22	1969.22
B23	2621.83
B24	2470.79
C01	3059.33
C02	2968.15
C03	1457.95
C04	2908.04
C05	3129.63
C06	3119.76
C07	2932.07
C08	3041.42
C09	2985.39
C10	3009.33
C11	2878.07
C12	2994.63
C13	2940.71
C14	2902.14
C15	2815.71
C16	2435.82
C17	2777.9
C18	2717.02
C19	2713.03
C20	2707.55
C21	2660.32
C22	1022.35
C23	2498.97
C24	2650.23
D01	3038.05
D02	2778.65
D03	3028.73
D04	3029.54
D05	3161.13
D06	2996.91
D07	3069.61
D08	3060.94
D09	3035.6
D10	3045.04
D11	2927.79
D12	3018
D13	2752.13
D14	1239.44
D15	2807.87
D16	2802.11
D17	2512.17
D18	2709.24
D19	2592.08
D20	2490.36
D21	2591.28
D22	2650.36
D23	2421.11
D24	2541.98
E01	3145.32
E02	3134.75
E03	3026.77
E04	3047.83
E05	3095.88
E06	3072.92
E07	2957.15
E08	3091
E09	2931.31
E10	3090.48
E11	2809.92
E12	3037.93
E13	2590.57
E14	2875.84
E15	2665.47
E16	2450.84
E17	2652.34
E18	2757.1
E19	2593.01
E20	2694.02
E21	2550.12
E22	2719.43
E23	2757.35
E24	2726.62
F01	3141.82
F02	3046.74
F03	3024.29
F04	3064.24
F05	3059.18
F06	3141.3
F07	4073.15
F08	2823
F09	2858.99
F10	2979
F11	1582.12
F12	2858.59
F13	1561.23
F14	2920.84
F15	2596.74
F16	2843.04
F17	2616.78
F18	2235.03
F19	2688.74
F20	2629.77
F21	2407.32
F22	2603.62
F23	2542.93
F24	2602.89
G01	1208.03
G02	3060.47
G03	3027.79
G04	3101.91
G05	3085.66
G06	3000.33
G07	3081.06
G08	2899.51
G09	3030
G10	2983.93
G11	3055.91
G12	2913.07
G13	2873.3
G14	2643.29
G15	3051.31
G16	2908.87
G17	2644.76
G18	2861.11
G19	2531.48
G20	2697.64
G21	2642.98
G22	2559.43
G23	2699.92
G24	2280.8
H01	3054.74
H02	3075.22
H03	3082.68
H04	3144.41
H05	3110.42
H06	3054.68
H07	3055.93
H08	3069.89
H09	3018.14
H10	3087.83
H11	2948.24
H12	1568.09
H13	2878.98
H14	2899.45
H15	2858.73
H16	2713.91
H17	2782.64
H18	2618.96
H19	2684.37
H20	2665.56
H21	2385.46
H22	2590.83
H23	2729.56
H24	2705.14
I01	3107.77
I02	2990.23
I03	2891.46
I04	3094.54
I05	2996.16
I06	3128.22
I07	3107.59
I08	2975.69
I09	3145.37
I10	3037.16
I11	2796.83
I12	2805.61
I13	2920.78
I14	2457.76
I15	2894.46
I16	2686.51
I17	2498.43
I18	2630.89
I19	2742.46
I20	2553.65
I21	2376.42
I22	2452.97
I23	2534.81
I24	2530.26
J01	2998.27
J02	3148.35
J03	3911.19
J04	3097.37
J05	2847.33
J06	1077.86
J07	3085.9
J08	3140.36
J09	3081.06
J10	3097.8
J11	2774.36
J12	2726.51
J13	2659.17
J14	2901.44
J15	2782.98
J16	2752.16
J17	1417.53
J18	2658.18
J19	2653.75
J20	2777
J21	2609.09
J22	4020.63
J23	2703.97
J24	2685.06
K01	3143.55
K02	3039.74
K03	3097.76
K04	1606.29
K05	3004.34
K06	3056.62
K07	3160.66
K08	3169.24
K09	2981.35
K10	2745.08
K11	2981.6
K12	2978.86
K13	2966.26
K14	2771.3
K15	2553.9
K16	2616.42
K17	2764.89
K18	2758.34
K19	2381.9
K20	2594.04
K21	2655.76
K22	2698.63
K23	2244.75
K24	2517.06
L01	2904.52
L02	3065.44
L03	3083.81
L04	3038.35
L05	3016.06
L06	3182.54
L07	1362.94
L08	3103.9
L09	3012.79
L10	3053.45
L11	2998.03
L12	2781.18
L13	2729.79
L14	2763.57
L15	2727.14
L16	2622.23
L17	2669.74
L18	2645.76
L19	2589.46
L20	2497.76
L21	2664.54
L22	2511.1
L23	2703.27
L24	2543.34
M01	2405.75
M02	3114.93
M03	3131.44
M04	3001.05
M05	3049.35
M06	3073.73
M07	3116.17
M08	3102.61
M09	3116.52
M10	2963.65
M11	2990.31
M12	2756.12
M13	2853.31
M14	2890.8
M15	2712.34
M16	2722.44
M17	2639.08
M18	2601.47
M19	2601.17
M20	2453.06
M21	2685.44
M22	2755.51
M23	2311.87
M24	2744
N01	3036.85
N02	1727.68
N03	3123.59
N04	3175.64
N05	3086.13
N06	3153.51
N07	2976.68
N08	2755.81
N09	3041.54
N10	3300.62
N11	3019.18
N12	3036.21
N13	2879.61
N14	2646.53
N15	2896.29
N16	2808.41
N17	2856.57
N18	2690.82
N19	2668.35
N20	2749.89
N21	2499.51
N22	2705.73
N23	2325.53
N24	2512.85
O01	3304.86
O02	3101.18
O03	3127.14
O04	3097.59
O05	3127.15
O06	3216.54
O07	3151.91
O08	2013.83
O09	3019.6
O10	3200.27
O11	2935.12
O12	2985.19
O13	2919.05
O14	2753.55
O15	2869.54
O16	2780.89
O17	2793.74
O18	2573.24
O19	2657.42
O20	2843.57
O21	2562.67
O22	2625.11
O23	2715.67
O24	2638.69
P01	3232.78
P02	3154.22
P03	3137.08
P04	2923.1
P05	3149.66
P06	3248.02
P07	3112.54
P08	3106.42
P09	2948.54
P10	2797.66
P11	2922.82
P12	3133.87
P13	2929.51
P14	4013.85
P15	2737.84
P16	2864.41
P17	2679.48
P18	2614.28
P19	2814.48
P20	2570.19
P21	2641.03
P22	2378.16
P23	2764.3
P24	2583.26

## Sheet: Length by Treatment
Row	Treatment (µM)	Body Length (µm)	Average	SD
A	0
B	0	3100.42
C	0
D	0
E	0	3145.32
F	0	3141.82
G	0
H	0	3054.74
I	0	3107.77
J	0	2998.27
K	0	3143.55
L	0
M	0
N	0	3036.85
O	0
P	0
A	0	3134.61
B	0
C	0
D	0
E	0	3134.75
F	0	3046.74
G	0	3060.47
H	0	3075.22
I	0	2990.23
J	0	3148.35
K	0
L	0	3065.44
M	0	3114.93
N	0
O	0	3101.18
P	0	3154.22	3092.36	51.2079
A	0.05
B	0.05
C	0.05
D	0.05	3028.73
E	0.05
F	0.05	3024.29
G	0.05	3027.79
H	0.05	3082.68
I	0.05
J	0.05
K	0.05	3097.76
L	0.05	3083.81
M	0.05	3131.44
N	0.05	3123.59
O	0.05	3127.14
P	0.05
A	0.05
B	0.05	1870.34
C	0.05
D	0.05	3029.54
E	0.05	3047.83
F	0.05	3064.24
G	0.05	3101.91
H	0.05	3144.41
I	0.05	3094.54
J	0.05
K	0.05
L	0.05	3038.35
M	0.05	3001.05
N	0.05	3175.64
O	0.05
P	0.05		3015.53	281.431
A	0.098	3079.48
B	0.098	3100.51
C	0.098
D	0.098	3161.13
E	0.098	3095.88
F	0.098	3059.18
G	0.098	3085.66
H	0.098	3110.42
I	0.098	2996.16
J	0.098
K	0.098	3004.34
L	0.098	3016.06
M	0.098	3049.35
N	0.098	3086.13
O	0.098	3127.15
P	0.098	3149.66
A	0.098	3057.13
B	0.098	2836.89
C	0.098	3119.76
D	0.098	2996.91
E	0.098
F	0.098	3141.3
G	0.098	3000.33
H	0.098	3054.68
I	0.098	3128.22
J	0.098
K	0.098	3056.62
L	0.098
M	0.098	3073.73
N	0.098	3153.51
O	0.098	3216.54
P	0.098	3248.02	3081.66	80.2667
A	0.195	3120.17
B	0.195
C	0.195
D	0.195
E	0.195	2957.15
F	0.195
G	0.195	3081.06
H	0.195	3055.93
I	0.195
J	0.195
K	0.195	3160.66
L	0.195
M	0.195	3116.17
N	0.195	2976.68
O	0.195	3151.91
P	0.195	3112.54
A	0.195
B	0.195
C	0.195	3041.42
D	0.195	3060.94
E	0.195	3091
F	0.195	2823
G	0.195	2899.51
H	0.195	3069.89
I	0.195
J	0.195	3140.36
K	0.195
L	0.195	3103.9
M	0.195	3102.61
N	0.195	2755.81
O	0.195
P	0.195	3106.42	3046.36	110.166
A	0.39	3060.71
B	0.39	2956.19
C	0.39	2985.39
D	0.39	3035.6
E	0.39	2931.31
F	0.39	2858.99
G	0.39	3030
H	0.39	3018.14
I	0.39	3145.37
J	0.39	3081.06
K	0.39	2981.35
L	0.39	3012.79
M	0.39	3116.52
N	0.39	3041.54
O	0.39
P	0.39
A	0.39	3042.49
B	0.39	2985.55
C	0.39
D	0.39	3045.04
E	0.39	3090.48
F	0.39	2979
G	0.39	2983.93
H	0.39	3087.83
I	0.39	3037.16
J	0.39	3097.8
K	0.39	2745.08
L	0.39	3053.45
M	0.39
N	0.39
O	0.39	3200.27
P	0.39	2797.66	3014.84	98.2474
A	0.78
B	0.78	3002.07
C	0.78	2878.07
D	0.78	2927.79
E	0.78
F	0.78
G	0.78	3055.91
H	0.78
I	0.78
J	0.78
K	0.78	2981.6
L	0.78	2998.03
M	0.78	2990.31
N	0.78	3019.18
O	0.78
P	0.78	2922.82
A	0.78	3053.64
B	0.78	3078.57
C	0.78	2994.63
D	0.78	3018
E	0.78	3037.93
F	0.78	2858.59
G	0.78
H	0.78
I	0.78	2805.61
J	0.78	2726.51
K	0.78	2978.86
L	0.78
M	0.78
N	0.78	3036.21
O	0.78	2985.19
P	0.78	3133.87	2975.4	95.0222
A	1.56	3004.34
B	1.56	2781.85
C	1.56
D	1.56	2752.13
E	1.56	2590.57
F	1.56
G	1.56	2873.3
H	1.56	2878.98
I	1.56	2920.78
J	1.56	2659.17
K	1.56	2966.26
L	1.56
M	1.56
N	1.56	2879.61
O	1.56	2919.05
P	1.56	2929.51
A	1.56	3038.05
B	1.56	2997.36
C	1.56	2902.14
D	1.56
E	1.56	2875.84
F	1.56	2920.84
G	1.56
H	1.56	2899.45
I	1.56	2457.76
J	1.56	2901.44
K	1.56	2771.3
L	1.56	2763.57
M	1.56	2890.8
N	1.56
O	1.56	2753.55
P	1.56		2846.99	135.53
A	3.125	2896.29
B	3.125
C	3.125	2815.71
D	3.125	2807.87
E	3.125	2665.47
F	3.125	2596.74
G	3.125	3051.31
H	3.125	2858.73
I	3.125	2894.46
J	3.125	2782.98
K	3.125	2553.9
L	3.125	2727.14
M	3.125	2712.34
N	3.125	2896.29
O	3.125	2869.54
P	3.125	2737.84
A	3.125	2944.61
B	3.125
C	3.125
D	3.125	2802.11
E	3.125	2450.84
F	3.125	2843.04
G	3.125
H	3.125	2713.91
I	3.125	2686.51
J	3.125	2752.16
K	3.125	2616.42
L	3.125
M	3.125	2722.44
N	3.125	2808.41
O	3.125	2780.89
P	3.125	2864.41	2772.31	128.182
A	6.25	2824.36
B	6.25	2663.09
C	6.25	2777.9
D	6.25	2512.17
E	6.25	2652.34
F	6.25	2616.78
G	6.25	2644.76
H	6.25	2782.64
I	6.25
J	6.25
K	6.25	2764.89
L	6.25	2669.74
M	6.25	2639.08
N	6.25	2856.57
O	6.25	2793.74
P	6.25	2679.48
A	6.25	2494.35
B	6.25	2583.67
C	6.25	2717.02
D	6.25	2709.24
E	6.25	2757.1
F	6.25	2235.03
G	6.25	2861.11
H	6.25	2618.96
I	6.25	2630.89
J	6.25	2658.18
K	6.25	2758.34
L	6.25	2645.76
M	6.25	2601.47
N	6.25	2690.82
O	6.25	2573.24
P	6.25	2614.28	2667.57	123.528
A	12.5	2672.96
B	12.5	2620.96
C	12.5	2713.03
D	12.5
E	12.5	2593.01
F	12.5	2688.74
G	12.5	2531.48
H	12.5	2684.37
I	12.5	2742.46
J	12.5	2653.75
K	12.5
L	12.5
M	12.5	2601.17
N	12.5	2668.35
O	12.5	2657.42
P	12.5	2814.48
A	12.5	2640.54
B	12.5	2765.54
C	12.5	2707.55
D	12.5
E	12.5	2694.02
F	12.5	2629.77
G	12.5	2697.64
H	12.5	2665.56
I	12.5	2553.65
J	12.5	2777
K	12.5	2594.04
L	12.5	2497.76
M	12.5
N	12.5	2749.89
O	12.5	2843.57
P	12.5		2671.49	83.0625
A	25	2716.07
B	25	2533.4
C	25	2660.32
D	25	2591.28
E	25
F	25
G	25	2642.98
H	25	2385.46
I	25	2376.42
J	25
K	25	2655.76
L	25	2664.54
M	25	2685.44
N	25
O	25	2562.67
P	25
A	25	2639.69
B	25
C	25
D	25	2650.36
E	25	2719.43
F	25	2603.62
G	25	2559.43
H	25	2590.83
I	25	2452.97
J	25	4020.63
K	25	2698.63
L	25	2511.1
M	25	2755.51
N	25	2705.73
O	25
P	25		2668.79	311.851
A	50	2753.93
B	50	2621.83
C	50	2498.97
D	50	2421.11
E	50
F	50	2542.93
G	50	2699.92
H	50	2729.56
I	50	2534.81
J	50	2703.97
K	50
L	50	2703.27
M	50
N	50
O	50	2715.67
P	50	2764.3
A	50	2538.19
B	50	2470.79
C	50
D	50	2541.98
E	50
F	50	2602.89
G	50
H	50	2705.14
I	50	2530.26
J	50	2685.06
K	50	2517.06
L	50	2543.34
M	50	2744
N	50
O	50	2638.69
P	50		2617.73	103.276

## Sheet: Unsuccessful wells
	1	2	3	4	5	6	7	8	9	10	11	12	13	14	15	16	17	18	19	20	21	22	23	24
A	W.O.		W.O.	Dead				W.O.			W.O.
B		W.O.	W.O.				W.O.	W.O.							W.O.							Malformed
C	W.O.	W.O.	W.O.	W.O.	W.O.		W.O.			W.O.			W.O.			Malformed						Malformed		W.O.
D	W.O.	W.O.					W.O.							Dead					W.O.	W.O.
E			W.O.			W.O.					W.O.										W.O.		W.O.	W.O.
F							Dead				W.O.		Malformed								W.O.
G	W.O.											W.O.		W.O.		W.O.								W.O.
H											W.O.	W.O.
I			Malformed				W.O.	W.O.			W.O.						W.O.
J			Dead	W.O.			W.O.				W.O.											Dead
K		W.O.		W.O.				W.O.											Malformed				Malformed
L	W.O.					W.O.						W.O.	W.O.			W.O.			W.O.
M	W.O.									W.O.		W.O.	W.O.							Malformed			Malformed
N		W.O.								W.O.				W.O.							W.O.		Malformed	W.O.
O	W.O.			W.O.				W.O.	W.O.		W.O.											W.O.
P	W.O.		W.O.	W.O.					W.O.					Malformed						W.O.	W.O.	W.O.		W.O.
