# Supplementary material for: High-Content Screening in Zebrafish Embryos Identifies Butafenacil as a Potent Inducer of Anemia
Source: PLoS One. 2014 Aug 4;9(8):e104190. doi: 10.1371/journal.pone.0104190 (PMC4121296; doi:10.1371/journal.pone.0104190)
Supplement: Dataset S1 — Microsoft Excel spreadsheets containing raw data for all chemical screening assays. (ZIP) [file pone.0104190.s036.zip › Dataset S1/4- Flumetralin/Flumetralin_Circulation_FFTAnalysis.xlsm]

## Sheet: Description
ToxCast Screen - Circulation
Flumetralin
Data was collected using the Circulation Journal in MetaXpress
Imaged 74 hpf fli1 larvae using ImageXpress
Incubated larvae in 100 mg/l MS-222 for 30 min
Centrifuged plate for 2 min at 200 rpm
Imaging parameters:
*32 frames (0.09 sec interval)
*Transmitted light
*4X magnification; 1 site/well
Had the doors off of the imager and the fan on to stablize temperature
Test Initation Date: 8/813
Imaging Date: 8/11/13
Start Imaging Temperature: 27°C
End Imaging Temperature: 26°C
Total Imaging Duration: 2:00
W.O. = Wrong Orientation
N.F. = No fish in viewing screen
N.A. = Not Analyzed (did not meet analysis criteria)
O.F. = Out of Focus

## Sheet: Background
Measurement	Average (Show Region Statistics)
	1	2	3	4	5	6	7	8	9	10	11	12	13	14	15	16	17	18	19	20	21	22	23	24	25	26	27	28	29	30	31	32
A01
A02	670.5	673.5	673.125	670	673.125	673.625	668.375	671.125	673.875	670.25	662.625	679.875	672.25	665.5	671.5	671	668.875	670.625	670.375	674.375	668.5	665.5	671.75	667.875	671.875	671.125	669.75	673.125	674.875	669.625	673.5	674.5
A03	649.5	651.5	654.75	654.75	651.25	648.125	647.375	656.625	651.625	653.75	648.625	655.625	653.25	647	657	649.375	651.625	651.5	651	648.125	648.5	642	643.375	640	642.75	640.25	644.5	643.875	648.875	647.625	657.625	646.25
A04
A05
A06	632.875	636	634.625	629.375	635.625	634.5	629.375	629.375	639.75	630.375	627.375	632.375	636.25	627.375	631.625	634.25	631.25	630.625	626	628	634.375	630.875	634.25	633.25	627.625	636.125	628.75	635.625	631.75	633.875	632.375	626.125
A07
A08
A09	462.5	463.25	464.25	461.125	468.875	463.375	468.125	463.25	459.5	469.5	461.125	467.5	460.625	469.875	467	463.375	470.25	466.375	466.875	468.75	465.25	462.5	464.5	467.5	467.5	467.375	462	470.5	469.375	466.375	461.375	465.375
A10	607.375	605.875	602.375	601.375	607.5	611.625	610.875	608.625	606.5	605	600.875	605.125	613.125	606.5	606.375	610.75	605.5	610.75	607.75	608.125	610.625	608.625	612.875	605.75	611.5	606	611.25	610	607.75	610.375	608.375	609.875
A11	457.25	459.5	453.875	458.875	456.125	459	457.625	454.125	453.25	453.75	457.125	453.75	457.25	457.5	456.625	458.5	453.5	454.375	455.25	452.25	454.375	458.25	453.625	456.75	454.875	456	454.875	457.125	456.75	455	459.5	459.875
A12	464.625	468.875	465.25	462.375	464.75	464	461.625	468.375	466.75	468.5	464.875	460.25	465	467.75	465.875	465.5	467.25	461.125	466.25	464.625	465.125	464.75	466	462.875	465.5	464.125	462.375	465.625	463.625	461.125	464.5	468.625
A13	490.5	494	496.75	496.125	496.375	491	495.75	495.25	492.375	495	500.625	497.625	498.875	497.375	498.875	493	499.625	498	497.375	500.375	496.375	501.25	498.125	493	500.75	497	498.5	495.75	493.875	498.5	497.125	493.625
A14	457.875	456.25	460.375	456.25	456.5	459.75	459.875	463	461.5	461.625	462.25	464.125	459.875	460.75	465.75	460.625	458.75	460	458.625	464.625	459	462.875	466	462	461.125	458.25	457	458.125	465.25	461.75	462.375	456.625
A15
A16
A17
A18
A19
A20
A21
A22
A23
A24
B01	622.38	614.88	616.38	617.88	617.5	612.88	609.5	619.25	611.63	609.63	612	613.38	613.25	616.25	621.38	616.38	610.38	615.5	613.38	614.13	612.63	611	614.63	614.88	614.13	612	613.5	611.5	615	612.63	610.63	614.38
B02	588.5	590.75	592.75	589	601.25	590.875	594.25	590.25	594.125	590.75	583.75	588.5	585.625	597.875	592	593.75	593.625	591.25	594.125	596.875	591.75	584.5	593	590.25	586.625	589.5	590.875	587.625	597.75	592.25	588.5	597.75
B03
B04	495.5	493.25	504.5	496.25	491.375	496.5	498.75	493.625	494.375	498.875	499.5	496.75	498.625	493.25	496	499.875	498.25	500.75	502.875	492.75	500.875	501.625	492.875	494.875	501.125	497.75	496.375	495.875	503	495.5	494.75	494.875
B05	644.625	636	638.375	642.5	644.125	642.625	637.25	640.5	639.875	634.125	640.375	639.75	637.5	641.625	644	637.125	635.625	642.75	641.5	641.75	644	647.625	640.875	639.75	641.25	642.125	636.25	643.875	642.375	642.75	636.625	638.75
B06	463.25	468.625	470	463	472.5	465	466.875	466	465.125	462.875	468.75	470.125	467	470.25	470.875	470.5	463.5	471.75	466.75	464	461.75	463.375	464.375	467.125	464.25	466.125	469.875	464.125	462.125	469.625	470.25	465.375
B07	653.875	654.125	652.625	651	652.875	652.625	652.125	651.5	649.625	654.125	650.25	657.5	652.375	657.25	649.875	651.125	658.375	647.875	655.25	653.625	650.625	651	650.75	649.375	650.75	648	647.75	646.375	658.25	653.25	647.625	653
B08
B09	486.875	491.5	488.125	488.125	487.75	492.25	485.375	488.875	485	495.625	492.625	487.875	493.25	486	482.75	492.875	488.625	490.875	490.5	487	491	488.5	491.25	491.375	492.875	492.875	488.875	491.375	493.875	489.375	492.5	488.125
B10	468.125	462.875	463.125	465.25	468.375	468	471.75	466.625	466	465.875	463.25	468.625	463.625	463.625	461.5	464	465	466	464.5	464	466.375	472	465.75	467.25	464.625	468.125	464.875	461.125	464.75	468.625	467.25	470
B11	627.875	632.75	632.5	627.25	628.375	628.375	634.625	630	633.125	634.125	633	631.375	632.5	630.125	633.375	631.5	630.875	631.75	628.5	626.5	626.125	626.75	636.375	635	632.875	632.625	633.125	630.375	631.125	629.25	629.875	638.625
B12	536.5	543.75	545.25	541.125	543.5	537.25	549.75	550.375	543.125	542.875	544	547	547	543.125	540.875	543.125	549.625	541.5	543.375	546.875	540.125	546	547.5	544.375	542.875	540.625	544.875	544.375	545.5	545.875	545.875	544.25
B13
B14	513.25	516.125	515	512	516.5	514.75	513.75	505.375	513	517.375	514.375	514.875	515	516.125	511.125	510.125	511	510.75	510	508.625	509	511.625	512.625	511.125	514	511.25	509.125	506.5	514.125	516.5	510.875	511.875
B15
B16
B17
B18
B19
B20
B21
B22
B23
B24
C01
C02	580	581.375	583.25	583.375	581	587.25	581.75	583.75	583	585	585.25	586.5	584.25	589.125	580.875	581.625	586.75	585.75	582.75	586.875	582.625	580.125	580.375	579	585.5	583.875	585.5	578.875	580.375	581.75	583.375	580.375
C03
C04
C05	530.5	536.375	534.75	533.5	538.75	534	534.25	539.125	535	533.375	539.125	530.375	536.375	532.5	530.625	538.25	530.75	537.5	541.875	532.75	537.5	537.125	539.625	537.375	536.375	534.5	539.75	532.5	538	536.125	539.25	536.75
C06	509	510.125	505.875	509.25	511.375	511.5	509.125	504.5	509.5	505.875	506.75	508.125	509.5	506.25	505.875	514.375	512.5	505.625	507.375	512.875	510.75	512.25	513.25	512.5	511.375	512.625	505.375	511.125	509.375	512	507	513
C07
C08	516.25	516.625	510.25	517.875	509.875	522	512.875	512.75	516	515.625	514.125	519.375	518.625	523.125	515.25	518.125	518.875	517.5	513.375	518.875	512.5	515.25	516.5	518.875	518.25	517.25	515.5	517.375	519.625	517.75	508.25	515
C09
C10	566.75	564.25	571.25	564.625	570.125	563.75	567.25	566.25	566.25	562.375	561.25	572.125	565.875	571	568	570.875	566.75	572.125	567.875	570.5	564	567.375	569.375	570.125	566.5	565	569.125	565.375	570.375	568.5	568.125	566.375
C11	524.5	519.875	528.125	519.125	523.25	525.375	531.25	526.875	525.25	523	523.5	526.375	521.875	524.25	518.75	528	523.625	521.875	522.375	520.75	528.625	525.5	527	530.25	531.375	524.5	528.375	522.25	527.75	524.75	533.25	527.125
C12	555.75	552.375	552.875	553.75	551.875	551.25	552.75	553.75	554	557	556.25	554.75	558.875	557	551	552.625	558	558.25	551.875	556	546.25	556.5	553.625	555	556.625	554	550.125	549.75	556	552.5	553	551.875
C13	646	647.625	648.875	645.5	643.375	654.375	650.625	651	649.875	647.125	648.25	650.25	641.625	646	642.125	647.375	647.5	645.625	643.375	646.875	641.375	648.125	643.375	649.375	645.375	644.5	646.125	651.75	647.875	649.5	650	652.625
C14
C15
C16
C17
C18
C19
C20
C21
C22
C23
C24
D01
D02	561.25	559	562.375	567.625	562.25	563.625	566	568.25	553.5	560.75	564.125	566.375	560.375	567.5	563.625	566.625	562.75	561.625	562.625	561.625	564	567	571	570	569.25	569.375	567.875	559.625	567.625	564.125	567	564.125
D03	616	613.125	613	618.375	613	617.125	608	616.125	616.5	612.125	611.375	612	611.75	614.625	611.5	616.25	612	622.875	614.5	610.125	610.625	607.125	610.25	618.625	615.75	612.375	613	614.25	615.25	618.375	621.875	615.75
D04
D05	523.125	526.125	519.5	525.125	526	529	525.375	528.625	521.375	523.625	518.5	520.5	522	516.5	525	522.875	528.875	523.125	520.5	523.375	520.875	524	523.625	526.75	526.375	521.25	520.625	522.5	522	524.75	524.5	523
D06	521.75	527	530.125	526.5	527.25	521.625	527.875	527.75	525.75	526.375	525.125	526.125	523.5	527.125	523.75	524.625	527.125	520.875	523.375	529.875	524.375	524.125	529.125	528	525.125	529.5	527	521.25	520.375	526.5	522.875	527.25
D07
D08	556.375	561.5	560.25	555.875	556.25	554.5	556.75	563.75	565.875	560.375	561.5	558.75	556.875	560.25	559	560.625	564.5	560	565.25	562.375	563.25	560	560.125	564.125	562.875	560.5	556.75	559.5	558.375	558.5	561.875	567
D09
D10	604.25	599.625	599	603.625	604.25	605.125	599.625	598.75	607.625	608.5	604.75	597.375	606.5	598.625	599	602	602.25	596.25	603.625	596.25	603.75	601.875	606	604.875	603.5	603.5	597.875	607.75	601	599.625	602.25	602.125
D11	555.5	552.75	547.25	550.125	550.625	554.375	553.75	551.25	555.25	557.625	552	547.75	552.375	545.75	554.125	554.5	557.25	551.875	557.125	555.125	553	556.25	556.625	551.375	557.875	549.5	553	546.125	561.125	554.5	551.25	554.25
D12	585.375	587.25	585.625	592.5	593.25	582.375	592.375	592	584.625	585.75	589	591	581.5	587.625	593.25	589.5	593.25	591.75	588.875	581.5	586.75	588.125	589.5	592.125	582	588.125	591	585.375	589.375	591.75	592.125	589.5
D13	621.75	623	624.75	625.125	622.25	626	621.25	623	622.875	629	626.625	631.125	622.75	620.625	629.75	622.125	625.25	621.125	621.125	623.375	629	622.5	619.25	624.25	621	626.25	623	633.625	621.125	623.75	621	630
D14
D15
D16
D17
D18
D19
D20
D21
D22
D23
D24
E01	580	578.25	577.375	571.375	573.125	571.375	574.125	573.25	575.5	569.75	575.625	580.75	577.625	576.5	577.375	575.5	580.25	577.5	572.625	583.25	575.375	580.5	574.625	580.75	573	581	578	581.75	571.25	578.375	579	575.625
E02	543.125	553.375	550.25	552.375	555.625	552.25	550.375	551	559.125	547.5	553.25	555.5	554.75	549	549.75	550.125	547.5	554	553.25	554.875	551.625	552	552.25	551.375	551.5	551.375	548.25	555.375	550.125	551.375	555.875	551.5
E03
E04	602.167	608.167	613.167	608.75	610	608.167	606.5	608.167	603.583	609.333	605.583	602	612.5	605.333	610	607.75	611.917	604.583	609.5	613.417	608.833	608.25	609.667	612.5	610	610	609.25	609.833	613.167	609.667	607.5	607.667
E05
E06	476.25	479.5	476.625	471.875	472.5	477.125	476.5	472.5	480.625	476.125	480.125	475.25	475	472.125	474.875	474.5	472.125	478.125	478.75	470.875	475.25	474.5	476.5	471.25	471.25	475.5	476	472	477.125	475.375	469.875	470.75
E07	541.125	543.875	541.375	548.625	541.375	541	539.75	541.125	540	540	538.75	539.125	539.125	539.625	546.875	537.25	545.875	546.75	537.25	540.25	545.375	539.875	542	537.75	542.875	538.625	547.5	544	542.125	540	543.125	543
E08	461.5	457.75	462.875	461.75	460.625	464.75	468.375	469.125	467	462.625	461	462.375	461.375	462	459.75	463.875	462.125	469.25	465.875	460.375	463.25	465	465.375	460.5	463.5	464.125	461.875	461	458.5	466.625	468.5	464
E09	466.625	472.625	466.875	471.875	466.375	472.375	468.25	469.625	470.125	470.5	467.875	472.75	472.25	470.5	474.75	473.25	471.25	470	465.875	470.75	470.875	475.125	470.375	474.5	472.5	473.75	472.5	474.875	473.75	476.75	476.375	474
E10
E11
E12	549.75	544.125	552.375	550.5	550.25	553.25	547.75	548.625	543.125	549.75	553.125	549.625	552	543.75	553.875	548.625	556	550.5	547.5	557.625	552.75	553.375	550.875	548.125	547.375	542.375	549.5	543.625	548.375	545.875	554.375	554.625
E13	503.375	505	501.5	501.25	500.75	499.625	505.375	502.125	506.125	498.625	504.875	504.875	509.375	499.125	501.125	505.375	507.25	501	502	502.125	504.25	498.125	499	503.25	507.375	500.75	506.375	504.5	498.875	506.875	505.375	502.75
E14	512.375	511.5	506.75	512.125	508.25	510.25	512.625	515	510	514.875	512.875	512.75	516	509.875	509	514.625	514.25	512.5	520.25	513.75	511.25	510.25	514.125	511.375	515.75	511.125	512.125	510.875	511.5	508.5	509	512.75
E15
E16
E17
E18
E19
E20
E21
E22
E23
E24
F01	544.75	547.875	547.375	544.625	548.375	542.625	548	542.75	544.75	552.25	554.125	546.125	548.125	554.625	544.25	548.625	557.75	541.5	540.5	549.125	552.625	549.5	543.375	548	544.125	549.875	550.625	547.75	551.75	541.125	546.375	542.125
F02	551.625	553	555.125	553.5	559.625	558.5	562.125	556	550.375	559.625	553.75	556	561.25	557.125	558.5	561.625	557.125	561.25	556.25	558.75	567.5	557.5	562.125	562	558.5	550.75	557	559	556.875	559	559.625	554.625
F03	585.5	579.75	578.625	580.75	582.75	576.25	588.5	585.25	585.75	582.125	584.625	588	586.25	588.25	579.5	581.125	583.625	582.625	582.125	587.625	582.125	582.875	589.75	583.25	583.375	591.375	589.375	584.625	586.75	583.375	585.125	584.875
F04
F05	642.25	644.375	639.625	643.375	648.625	646.625	653.375	639	638.375	649.75	642.5	641	645.75	645.875	645.5	642.625	645.375	646.375	651.5	647.625	649.875	647.625	644.875	638.625	649	649.25	647.25	646.375	636.75	644.125	645.25	640.25
F06	544.125	551.375	547.25	554.5	549.625	548.75	551.5	548.75	552.375	545.75	549	555.25	555.375	546.375	552.625	557	550.75	549.875	550.375	545	544.5	551.875	544	548.375	555.125	551.125	552.75	553.5	547.75	542.625	547.625	549
F07
F08	652.5	663.375	655.75	658.75	659.375	660.375	664.625	654.875	661.375	659.5	663.5	657.375	660.5	660	657.125	661.25	664.625	660.375	660.5	655.125	661.625	658.25	663.875	662.125	657.875	658.125	664.875	662	660.625	661.875	659.875	662.875
F09	511	508.625	508.625	507.375	511	507.375	508.875	510.5	506.875	511.375	511	514.5	511.875	509.25	507.75	513.875	508.125	512.875	508.625	511.25	502.25	511.625	506	508.375	512.375	509.875	509.5	510.125	510.625	510.75	511.5	510.25
F10	486.125	492.75	493.375	495	494.625	492	489.5	490	491.375	497	495.25	486.25	491.875	495.75	493.875	495.875	500.5	501.375	497.75	492.5	495.75	496.75	493.25	493.875	492.75	491	492.5	494.25	492.125	493.125	494.375	491
F11
F12
F13
F14	530.25	530	529.625	527.75	530.125	528.625	536	527	533.875	534.5	533.875	528.75	526	535.5	522.75	527.75	531.25	535.375	526.25	527.5	529.25	529.125	529.125	537.625	532.875	529.75	529.5	524	534.375	536.25	529.375	527
F15
F16
F17
F18
F19
F20
F21
F22
F23
F24
G01	571	567.625	563.75	567.125	565.875	565	565.125	572.75	570.5	564.875	565	569.875	566.75	573.875	563.125	567	572.25	565.875	565.875	565.625	568	564.125	570.75	566	566.25	571.5	568.25	567.625	569	567.875	566.75	567.875
G02	510.625	514.5	515.125	514.125	517.5	514.875	516.875	514.875	512.875	516.875	512.75	513.25	514.25	511.875	520.875	519.5	517	522.125	519.375	516.875	517.625	517.375	519.875	518.5	515.375	510.875	518.875	516.75	520.75	518.75	516.25	517.25
G03	624.625	629.5	627.875	624.875	629	626.625	626.5	633	631.25	625.375	628.25	624.25	635.625	635.25	629.25	634.25	635.875	628.375	625.5	624.375	630.75	633.625	628.5	626.875	636.125	626.5	627.375	623.25	624.125	632.875	629.625	629.75
G04	465.75	462.125	463	470	464.875	462.375	463.25	463.125	467.125	464.5	469.5	470.25	467.375	464.125	470	460.5	465.75	469.625	466.375	468.25	466.625	461.5	469	466.125	467.875	465.375	467.125	463.875	464.125	469.375	462.5	466.375
G05	646.375	644	640	655.625	645.75	654.5	648.125	650	650.5	647.875	649.375	652.125	652.5	645.875	654	651.125	649	642.625	651.125	656.875	645.875	649.75	643.625	648	650.125	652.375	650.375	650.875	652.5	645.375	647.125	649.25
G06	508.5	508.25	507.25	507.25	506.75	504.25	502.625	506	505.5	498.25	505.5	512.625	505	502.5	506.375	506.125	506.875	505.5	508.125	501.875	507.875	512.375	507.375	504.125	509.875	510.625	506.75	508.625	505.125	504.375	507.75	510.5
G07	640.625	641.625	633	639.5	644.125	638.625	638	644.125	631.375	643.5	636.125	639.875	634.75	633.375	634.25	639.625	634.5	633.625	636.125	640.25	635	636.5	639.125	634.5	632.375	636.375	633.625	637.5	638.125	640.875	639.5	640.5
G08	643.75	646.25	648.375	646.25	649.25	653	648.5	648.375	647	641.625	642.375	648.25	649.5	642.875	648.25	645.375	642.875	643	644.625	644.5	648.125	645.25	643.5	641.625	646.5	646.25	637.5	646.5	649.125	650	649	650.875
G09	481.375	482.625	477.625	478.375	478	480.625	481.75	481.625	477.875	482.125	474.125	477.625	482	485.875	486	480.625	481.75	480.125	478.875	485.625	478	479.25	479.875	483.125	476.5	484.25	481.5	479.75	480.375	479.25	480.625	479.75
G10	517.625	512.375	512.875	517.5	516.625	512.625	519	515.125	517.375	515	512.5	514.625	518.125	519.125	514.5	515.625	517.625	518.25	516.625	512.75	516.375	519	515	523	520	512.875	518.375	518.625	518.25	518.125	517	511.75
G11	620.375	619.25	616	618.625	617.5	616.5	625.625	619.375	617	620.375	616	623.5	623.625	629.125	621.75	615.25	624.375	617.375	623.75	612.375	620.75	617.625	622.625	623.25	618	627.125	623.25	629.75	619.875	619.625	627.375	623.625
G12
G13	515.375	515.75	511.375	513.5	508.625	512.25	514.125	514	514.75	515.5	512.625	509.875	519.25	513.25	515.75	518.25	515.5	518.125	512.25	514.5	513.25	516.375	515	516.875	515.375	518.375	512.5	517.5	517.625	514.5	515.875	514
G14	649	649.875	648.75	648.625	652.125	651.75	651.5	649.625	650.25	652.75	651.875	652.875	652.5	653.875	649.375	654.125	651.875	649.375	653.375	655	647.5	654.25	649.25	643.375	650.625	650.375	651.125	652.875	649.125	655	646.125	650.75
G15
G16
G17
G18
G19
G20
G21
G22
G23
G24
H01	582.375	583.75	582.375	581.375	584.375	581.75	577.625	583.25	588.375	585.125	590.375	582.75	587.875	586.125	582.375	585.125	585.625	588	585.375	580.875	580.5	582.75	584.5	582.75	589.625	579.75	585.875	585.25	579.5	585.125	582.75	585.125
H02	577.75	583.625	581.625	581.25	588.5	587.5	580.75	580.875	588.25	582.75	580.75	581.625	583.375	590	583	583	584.125	580.75	587.625	589.875	588.625	585.25	578.75	582.875	584.75	585.5	584.5	582.25	577.125	586.375	590.5	581.625
H03	680.25	684.25	680.25	690.375	691.875	683.375	688.25	688.125	682.625	689.875	693	690	690.25	678.5	680.375	686	687.25	686.25	686.75	686.375	691.25	685.5	690.125	686.75	690.25	685.625	688.625	688.875	688.5	681.75	688.5	692
H04	552.625	557	559.875	556.5	551	552.875	554.125	553.75	558	559.125	556.25	561.5	560.75	556.75	555.375	556.5	553.5	558.5	556.625	557.375	560	555.375	556.5	557.25	555.75	554.125	557.875	557.625	553.25	557.125	556.125	559.125
H05	485.875	486.875	488.75	487.5	485.375	483.75	485.375	484.75	489.375	486.125	489.5	483.25	493.375	486.75	487	489.125	485.625	493.25	484.125	485.75	487.75	488.25	485.875	490.75	488.25	483.875	485.375	487.25	484.625	486.75	484	484
H06	508.75	511.25	508.625	510.625	511.75	508.875	511	513	508.125	504.25	509.625	513.375	503.75	506.25	506.375	513.125	508.625	512.375	512.625	513.125	507.125	507.875	511	512.625	505.125	505.5	510.125	510.25	508.125	508.375	509.5	506.5
H07	486.375	496.375	486.5	490	488.375	486.125	490.875	488.125	490.625	492.25	486.875	489.25	484.75	491.625	489.5	485.5	486.625	487.25	487.25	486.125	490.625	486.625	486.625	487.125	490.125	489.375	486.25	491	489.25	490.125	484.875	489.375
H08	580.125	579.875	578.25	579.375	587.75	576.75	580.375	578	579.5	577.625	584.75	588	576.125	582	580.25	580.5	581.625	583.25	582.125	584.5	579.25	581.25	577.875	584.25	580.875	583.25	579.875	584.125	579.75	584	580	581
H09
H10	651.5	647.25	647.5	647	646.75	649.5	649.25	649	640.75	646.75	655	648.25	646.75	646.25	655.375	652.375	647.75	648.25	656	649.75	645.625	652.625	645.25	646.375	653.25	648.625	655.5	653.125	650.25	646	648.875	647.375
F11
H12	612.375	617.25	607.375	616.75	623.375	615.375	614.5	612.375	611.75	613.375	615.25	612.25	615.625	612.75	616.125	618.25	614	616.5	619.375	614.5	616.125	622.75	615.625	610.75	618	615.875	611.125	623.5	612.25	614	615.125	622.625
H13	657.5	653.75	652.5	658.75	651	656	658.5	652.875	653.625	655.625	652.875	655	654.875	661	660	654.25	650.5	652.375	657.125	655.125	661.5	656.25	646.875	657.875	653.25	653.5	653.5	654.25	654	647.125	650.125	652.375
H14	512.125	511.125	513.875	513.375	517.375	517.75	516.125	518.75	521.625	523.375	520.625	516.875	514.25	517.875	517.75	517.375	515.125	515.25	518.25	522	509.25	517.625	517.125	519.5	513.875	516.75	513.125	518.125	523.625	515.5	517.5	515.25
H15
H16
H17
H18
H19
H20
H21
H22
H23
H24
I01	480.875	483.25	483.75	483.625	479.5	484.5	478.5	480.625	485.5	481.375	486.5	484.625	483.75	487.625	489.375	480.125	484.375	482.625	482	484.25	481.875	488.5	480.5	481.125	484	481.375	482.5	481.75	482	484.875	480.125	481.75
I02	505.5	506.875	507.125	508.125	509.5	506.25	508.5	509.25	517	513	507.5	509.875	508.5	514.5	511.5	510.125	503.25	502.75	506	506.25	508.125	506.375	504.75	510.5	508.625	507.625	506.25	507.125	508	511.625	511.875	509.25
I03
I04	655.125	661.25	658.75	655.625	661.5	655.125	659.75	656	659	660.75	660	659.75	664.25	663.5	662.5	664	658.625	661.875	664.125	657.5	662.125	657.875	662.5	661.75	662.625	655.25	649.125	654.375	654.375	655	648.625	657.5
I05	586.625	585.5	592.125	589	587.625	594.625	595.875	595	593.5	593.125	595.75	593.375	589.125	595.5	594.75	594.25	587	588	585	591.125	594.5	592.75	589.375	588.5	592.75	593.125	596.5	592	585.25	596.375	589.125	594.125
I06	648.375	653.25	645.5	650.875	642.625	645.5	648.75	645.625	646.5	647.25	645.375	644	646.5	640.625	651.5	644.375	642	644.875	650.5	648.75	649.125	648.875	645.75	640.625	647.125	644.375	643.625	647.5	645.375	645.75	645.875	647.625
I07
I08
I09	646	641.25	645.75	645.375	651.25	646.625	643.625	646.625	648.625	641.75	645.125	640.75	643	646.125	643.75	645.875	650.5	642.25	643.5	640.875	642.25	645.875	643.875	646.875	638.75	648.75	647.25	649.125	643.25	648.75	643.875	648.75
I10
I11
I12
I13	544.75	542.875	539.75	542	541	540.125	540.875	540.25	545.875	543.125	539.75	538.875	539.875	540.5	535.875	541.5	542.875	540.5	545.25	540.875	541.375	538.75	539.75	545.625	545.25	541.125	544.25	536.625	543.5	547.5	542.125	543.375
I14	509.125	514.125	510	511.125	512.875	513	515.5	511.375	514.25	514.5	516	513.875	514.875	514.625	518.75	516.625	515.25	512.125	513	515.875	512.125	514.125	516.5	512.875	517	511.375	515.125	515.75	515.25	515.5	515.375	513.125
I15
I16
I17
I18
I19
I20
I21
I22
I23
I24
J01	584.75	584.25	591.125	584.125	589.375	584.625	591.875	585.375	587.875	587.625	595.25	583.5	588.375	583.5	586.125	583.125	589.25	585.375	589.875	588.5	583.625	594.375	588.5	586.625	589.375	589.75	584.625	588	587	585	584.25	587.375
J02	612.625	619	613.25	617.5	611.75	606.875	611.375	615.625	607.75	615.25	618.25	612.75	606.875	611	614.5	608.125	621.5	611	612.75	608.375	609.375	611.125	610.875	615.5	613	619.625	611.625	613.875	610.5	613.125	611.875	612.125
J03
J04
J05	629.125	632	633.125	634.125	633.5	632.25	630.875	629.125	632.375	631.25	627.875	630.125	624.5	626.5	632.5	631.375	630.625	635.375	633.25	633.625	634.625	629	633.5	629.25	640.625	633.625	624.25	636.625	634.875	633.875	629.625	634.125
J06	690.75	693.375	695.75	688.875	691.25	691.375	686.625	696.625	692.375	698.5	695.375	685.25	689.75	688.5	690.75	684.375	695	687.625	682.25	696.875	692.625	691.75	694	690	693.625	690.125	691.25	695.75	693.75	691.5	694.125	689.75
J07	610.875	615.75	608.875	611.625	617.25	607.5	609.375	610.375	608.5	611.375	608.875	609.5	619	614.875	616.25	616.625	616.25	610.25	612.625	612.75	618	611.125	617.125	610.125	613.125	611.375	612.625	614.875	615.375	603.875	610.5	615.875
J08	667.25	665.875	670.625	665.5	671.875	666.875	670.5	669.625	664.5	671.375	666	670.625	671.625	663.25	668.5	670.75	670.5	674.625	675.125	668.625	673.375	672.125	668.5	667	661.125	675.625	665.625	669	667.375	666.75	673.25	672
J09	624.5	626.75	628.75	623.875	627.375	624.875	623.125	619.875	630	627.75	626.875	629.875	631.25	627.25	628.125	633.625	624.125	627.75	631.25	624.875	625	622.875	626.75	629.25	632.125	623.5	628.125	631.25	626.75	632.125	619.375	628
J10	640.25	637.25	643	641.125	637.25	639.5	636.75	637.5	642.125	638.25	641.625	640	638.625	641.25	641.875	634.5	635	636.375	638.875	636.625	639.875	647	640.625	640.875	635	638	637.75	642.625	637.625	642.875	644.625	645.375
J11
J12	609.75	611.5	616.25	608.125	610.75	605	610.25	615.125	616.25	613.625	609.625	612.125	610.375	615.75	614.875	617.75	611.875	611.375	606.125	607	608.625	611.5	617.75	606.25	609.5	610.875	611.375	615	612.5	612.875	617.875	614.875
J13
J14	629.875	637.5	633.625	630.625	631.5	632.375	638	633	641	633.125	636	629.5	632.375	633	633.5	632.625	634.5	631	628.25	634	636.25	637	628.5	637.625	640	634.25	635.375	633.375	635.625	639.75	634.375	633
J15
J16
J17
J18
J19
J20
J21
J22
J23
J24
K01	566.125	563	560.75	564	562.625	564.625	563.625	559.875	569.125	564.375	562.25	560.625	562.375	563.375	565	561.5	570.875	567	561.25	568.75	564	560.125	570.125	564.75	563.25	562	564.875	566.625	568.375	563.5	562	563.375
K02	598.5	604.5	606.875	592	603.75	606.125	605.25	603.375	602.625	602.375	597.875	600.375	601.625	605.375	599.25	606.125	600.25	597.125	603	608.125	599.25	595.875	595.5	606.875	603.875	600.875	599.375	598.75	600.375	603.625	605.125	599.375
K03	588.5	590.5	592.25	596.125	588.25	600.25	596.375	593.375	592.25	593.5	588	588.75	587.75	587.875	589.125	586	590.125	583.5	587.375	593.375	596.625	592.625	591.25	592.125	593.625	592.125	591.25	591.25	591.875	594.625	596.5	591.75
K04
K05	460.625	461.125	462.625	462	467.5	465	464.5	461.75	460.375	466.5	457.75	467.25	458.25	463.375	466.375	458.375	460.625	460.375	463.375	463	461.5	460.25	462.75	462.125	458	461.5	466.625	463.625	459.75	467	466.125	461.75
K06	655	653.625	656.125	657.75	653.5	653.625	655.625	660.375	659.875	656.875	660.5	659	660.375	657.875	661.5	659.375	649.875	649	658.5	658	651.25	656.25	657.625	661.25	662.5	652.875	659.25	652.125	654.125	652.875	658.75	656.375
K07	616.125	620.875	612.25	616.375	614.75	609.875	613.375	614.75	616.625	620.875	615.75	619.5	614.75	615.875	615.625	618.375	613.875	614.75	617.875	621.125	613.75	615.375	615.375	619.75	608.75	612	622.625	619.875	615	615.875	615	615
K08	570.875	575.75	565.875	564	568.25	567.125	568.5	567.25	573.75	565.625	576.5	570.625	572.875	574.125	576.125	568.375	574.125	571.375	569.625	571.25	567.375	577.125	569.75	577.375	573.5	572.5	574.125	571.875	577.125	571.125	576.375	574.25
K09	673.25	670.25	671.5	672.375	675.125	669.75	679	669.25	672	678	673.25	673.75	676.125	673.375	680	671.125	678.75	668.75	673.375	674.875	676.75	668.25	675.25	669.375	674.875	677.5	678.75	672.125	673	674	678.125	673
K10	673.5	677.125	673.625	673.5	677	678.75	675	677.375	676.375	672.25	679.125	673.75	682.375	677	674.375	673	677.5	682.125	676.75	674.125	674.875	671.25	676.375	678	674.25	682.625	679.75	671.125	681.5	674.75	680.375	677.25
K11	625.625	626.375	618.25	620.875	624.75	621.375	619.5	630.375	627.875	625.25	624.125	627.125	626.375	635	621.25	621	625	631.25	622.625	631	625.875	625.5	622.25	627.875	625.5	620.625	626.375	622.5	630.125	621.625	626.375	621.5
K12	582.25	587.125	581.75	586.125	582.75	588.125	586.5	584.625	582	584.875	586.75	580.75	579.625	582.625	582.625	583.5	579.375	584.875	583.75	582.75	586.375	588.25	584.625	591.5	590.625	588.875	579.25	586	584.375	590.75	586.375	577.875
K13	608.125	608.625	604.25	610.375	603.5	603.875	609.875	605.75	604.625	611.875	607.375	608.375	604	611.375	602.875	608.375	616.375	602.5	607.125	602	609.25	611.125	609.875	602	613.75	611.125	611.875	608	602	610.125	613.25	610.5
K14	655.375	652.375	651.375	659.375	646.125	656.625	656	649.5	649.875	650.125	648.625	653.875	645.25	644.125	645.75	652.125	652.875	656.75	648.875	643.125	647.625	655.5	651.875	645.75	646.625	654.875	647.375	649.875	647	648.125	654.125	650.125
K15
K16
K17
K18
K19
K20
K21
K22
K23
K24
L01
L02	646.25	649.875	655.625	650.125	650.75	655.875	657.375	660.75	661	654.875	653.5	655.875	648.125	652.75	647	645.875	638.25	647.125	647.375	646.75	650.875	646.25	649.5	652.375	646.5	652.375	650.75	654.125	658.75	651.625	657.375	651.25
L03	664.375	666.875	665.5	665.25	666.875	664	669.125	663.75	665.375	665.875	665.375	670.5	668.625	666.75	660.75	669.25	674.125	663.5	668.5	666.875	670.5	673.875	662.25	666.125	670.375	669.5	665.75	670.25	662.375	664.375	665.375	663.25
L04	548.5	543	552.625	548.25	545.375	541	545.125	541.5	547.875	539.5	547.625	540.375	543.875	549.125	543.5	545.875	544.75	539	544.5	544.875	540.875	545.875	547.125	545.125	541.875	544.125	541.875	541.375	539.375	545.75	544	546.75
L05	561.375	569.375	571.875	566.75	573.5	571.625	569.875	569	569.875	569.25	571.375	570.125	568.75	570.375	567.75	569.625	562.125	564.625	563.625	573.375	570.25	572.125	574.25	567.875	565	563.25	565.75	574.375	569.125	569.375	564.125	577.625
L06	679	675.25	664.375	667	670.5	662.75	678.75	669.75	671.875	667.25	671.625	667.125	671.75	664	671.125	666.5	664.125	673.75	677.25	665.125	674.375	667.25	679.125	671.375	675.125	667.625	677.625	674.5	673.5	671.875	674.125	666.875
L07
L08	587	586.875	587.75	585.5	587.5	586.5	585.625	582.375	588.5	583.5	590.25	589.125	586.375	586.5	583.625	585.125	582.625	585.125	586.25	585.75	593.125	587.75	591.5	585.625	587.5	581.875	586.25	588	585.875	584.5	589.75	590
L09
L10
L11	632.75	642	638.75	628.75	630.75	634	638.5	636.25	637.125	636.375	633.375	631.5	634.625	632	629.75	640.125	639.25	633.125	637.25	637.375	637	645	636.875	635.875	641.125	636.125	631.375	634.625	640.5	636.125	639.125	637.75
L12	659.375	663.125	658.125	655.5	661.5	662.625	659.25	664.875	661.875	659.375	655.625	656.25	663	661.375	655	661	658.25	660.875	660.75	656.5	661.625	656.625	661.5	654	660	667.25	653.375	658.375	663	666.25	664.375	655.875
L13	574.25	575.25	575.875	575	574.875	569.375	574.5	574.875	573.875	580.5	576.625	574.125	583.25	580.875	580.375	576.5	581.25	579.625	583.5	574.875	578.5	579.25	582.25	570.75	580.125	572.125	577.375	581	574	574.5	578.75	583.875
L14	604.375	602.5	612.125	608	607.875	605.375	599.5	604.875	601.5	601.75	605.875	597.25	605.75	606.5	607.5	604.375	605.75	603.5	608.625	609.25	608.625	600.375	610.875	610.5	605.5	605.5	614.125	604	608.375	608.75	608	616.5
L15
L16
L17
L18
L19
L20
L21
L22
L23
L24
M01
M02	568.875	566.625	571.625	571.125	570.5	569.25	576.25	573.375	573	570.75	578.75	569.125	575.875	573.125	573.125	577	580.375	566.75	573.5	575.25	573.75	576.5	578.125	576.25	574.5	570.25	573.625	574.375	571.5	573.75	577.5	573.625
M03	455.625	455.625	458.875	456.125	455.375	457.25	456.375	455.125	453.875	461.25	460.375	455.875	461.25	460.875	458.5	461.375	460.75	458	452.125	452	455.5	450.75	459.375	460.625	459.375	457	459.875	461.625	457.625	463.125	461.375	462.875
M04	632.625	636.125	633.875	635.625	635	632.625	634.25	632.625	635.125	635.75	633.375	636.75	633.875	641.5	633.375	636.375	629.125	631.5	633.25	635	632.75	636.75	634	633	639.625	639.875	633.625	637.875	637.125	637.125	641.625	637.75
M05	650.75	661.5	654.625	653.125	654.625	649.875	661.875	663.625	654.625	660.875	656	654.5	653.5	663	660.25	659	654.875	656.125	658.375	659.25	656	659.875	653.5	657	655.375	652.25	656.875	656.5	653.5	657.75	659.375	659.75
M06	516.375	510.375	509.875	512.375	509.5	507	508.875	505.375	507.375	514.75	508.25	508.75	514.625	505.375	510.875	507.875	514	510.375	511.5	512	508.75	511.5	510.75	516.125	515.625	508.5	508.25	501.625	505.5	506.875	511	509.5
M07	570	576	575.25	574.5	571	569.125	584.75	575.375	574.25	570.625	580.75	574.75	573.875	578.875	575.5	573.5	571.5	572.625	576.625	572.75	573.125	572.125	572.375	572.375	580	575.125	572.25	579.75	577.5	569.125	574	575
M08	672	671.875	673.125	667.375	677.875	669.75	667.5	682.25	671.375	667.125	671.125	669.875	674.25	670.75	668.625	667.5	667	670.625	671.375	671.5	667	661.875	664.375	674.875	663.125	667.75	662.25	669.875	666.25	669	668	672.25
M09
M10
M11	577.875	576.5	576.5	575.875	575.625	582.5	579.375	577.375	578.875	576.375	578.75	582.25	578.625	574.25	581.625	580	580.625	580.625	578.625	577.375	578.625	579.5	581.625	584.375	577.625	586.125	572.125	574.25	578.75	578.25	584.375	579.25
M12	679.375	678.25	680.375	677.375	680.625	680.125	678.125	688.625	674.25	679.375	685.375	680.625	675.625	679.625	684.25	677.625	681.875	681.5	677.875	676.875	675.875	679.875	683.125	677.375	678.5	682	682.625	675.625	682.25	675.625	681.375	681.25
M13	672.375	681.5	676.25	671.375	674.5	673.625	685.5	678.625	675.125	675	676	682.625	676.25	677.375	678	676.5	677.25	666.375	679	679	672.375	678.5	675.625	678.125	675.875	672.125	675.25	677.125	679.625	677	673.625	676.625
M14	570.25	572.75	574.25	573	567.375	563.25	570.625	571.375	567.125	571.875	563.875	571.75	565.375	571.75	569.625	565.875	563.25	571.625	564.625	571.25	571.375	571.75	574.25	568	569	570.875	567.25	571	571.25	569.625	566	574.75
M15
M16
M17
M18
M19
M20
M21
M22
M23
M24
N01	661.125	662.625	663.75	658.5	665.25	657.375	660.375	660.25	659.25	662.375	660.5	666.5	658.375	661	664.75	663.5	666.625	662.125	660.5	654.75	656	662.25	657.625	658.75	656.75	660.5	659.875	661	658.25	658.375	667.75	663.625
N02
N03	620.875	622.25	620.25	626.75	625.875	630.5	625.375	621.125	624.875	627.5	626.375	627.75	620.25	624.375	617.25	622.25	622.75	622.375	623.25	626.125	625	623.375	626.75	627.125	625	626.25	624	626.25	624.875	624	625.5	620.5
N04	528.375	528.625	536.5	533.875	527.75	532.125	533.25	531.25	529.25	538.75	535.25	539.5	532.5	532.75	529.25	537.625	533	533.5	535.375	531.75	528.25	532.625	528.375	531.5	530.375	531.375	527.5	527.875	531.875	532.75	531.25	536.625
N05	503.25	502.375	505	502.375	500.625	501.375	512.125	503.875	504.125	507	503.25	502.875	506.75	506.375	504.875	500.25	501.25	505.375	507.5	505.75	500.5	509.875	503	501.75	500.75	507.375	507.125	503.25	506.75	512.25	503.125	505.375
N06	538.125	540.875	540	539.625	538.75	539.875	542.625	539.875	538.75	543.375	538.5	534.25	540.375	531	537	538.375	533.5	537.125	541.375	535.5	532.125	538.75	536.625	540.125	538.75	538.25	541.75	536.125	536.5	540.25	540	539.125
N07	648.25	644.875	651.5	650.375	652	649	651.125	647.5	650.375	648.125	644.75	661.5	650.125	653.75	651.375	653	650.375	650.75	653.375	651.375	648.125	647.875	657.25	652.25	640.25	649.75	655.5	651.625	652.25	647.5	651.5	655.125
N08
N09	690.125	686.75	689.5	690.25	683.625	687.875	684.875	685.375	683.75	681.5	684	687.375	682.5	684.5	689.75	682.25	690.5	688.375	691	677.125	688.375	684.75	682	687.375	690.625	690.75	693	687.375	685.25	690.375	686.125	689.5
N10	655.625	646.875	647.75	646.375	655.5	649.625	645.125	647	650.5	654.75	646.125	660	650.375	653.125	644.375	655.125	651	648.875	655.375	648	648.625	652.625	652.25	647.875	657.625	655.125	656.5	644.75	652.25	648	652.75	652
N11	687.625	687.5	694.125	693.875	694.875	690.125	687.75	687.25	685	689.875	684.625	699.375	689.75	695.25	677.875	688.625	692.125	686.5	685.125	686.75	691.125	685.875	691.75	690.625	685.375	693.75	692.875	689.125	694.25	690	688.875	693
N12
N13	626.75	629.625	626.375	629.875	627.625	626.125	623.25	624	619.375	628.75	620.625	626.375	617.5	623	629.5	626	620.25	628.25	624.125	628.875	631	628.125	631.5	627.625	631	628.875	628.375	621.5	626.75	624.125	626.875	626.125
N14
N15
N16
N17
N18
N19
N20
N21
N22
N23
N24
O01
O02	610.625	615.25	615.25	609.75	611.375	614.875	610.25	613.5	616.5	616.875	614.5	615.375	615.125	611.125	610.375	615.375	614	614.5	617.75	610	611.375	615.25	614.875	615.75	613.125	613.625	612.875	611.5	622.75	620.125	613.375	612.625
O03	607.25	601.875	601.875	606.5	605.375	609	602.625	604.5	606	601.125	608.375	605.75	605	607.25	600.5	600.375	603.75	608.375	606	611.75	612.125	613	607	608.75	612.75	602.25	604.625	610.125	611.875	610.5	607.5	604.625
O04
O05	644	649.25	651.625	646.25	648.125	655.125	651.375	649.25	648.625	650.5	656.125	656.25	652.75	645.5	655.5	657.375	654.875	650.625	651.875	648.875	652.75	656.25	650.25	649.75	649.75	656.375	650.5	649.25	652.75	657.5	651.375	649.625
O06	602.375	606.125	600.25	605.125	601.5	605.75	605.25	601.75	602.625	598.75	603.5	602.625	597.875	610	611.625	598.875	604.5	602.125	605	606.375	605	608	603.75	601	608.75	598	606.25	606.25	604.375	607.5	607.375	607.875
O07	675.125	669.5	672.5	669.375	675.5	672.25	672.125	661.75	676.75	674.875	670.875	668.125	669.375	676.75	667.625	676.25	669.875	671.125	675.125	671.625	670.125	673.625	671.125	672.5	670.625	673.25	677.625	676.25	671.5	671.75	670.875	669.25
O08
O09
O10	666.25	665.375	667.75	660.5	660.375	661.375	670.75	664.375	664.625	658.625	657.125	662.25	651.25	664.75	665	665.5	661.375	664.125	660.625	665.125	663.125	662.5	668	666.625	666.375	664.125	665.75	657.75	667.75	665.125	659.5	665.25
O11
O12	650.125	652.625	653	656.125	648.75	651.625	648.5	651.875	654.25	651.375	653.625	654.625	651.125	655.25	653.375	648.125	654.5	655.625	648.5	649.25	653	659.375	652.875	659	653.625	653.25	655.125	658.125	653.625	651.75	654.125	650
O13	614.75	611	614.75	618.125	607.875	619.25	614.75	612	611.25	613.75	613.375	613.875	614.375	615.5	618	607.375	612.875	613.375	611	616.75	614.5	616.25	613	610.25	615.375	616.625	611.25	611.625	615.125	616.625	616.25	615.5
O14	701	693	696.875	698.5	695.75	699.125	702.625	700.375	708	702	704.25	697	707.5	702.25	699	708.625	694.375	703.125	696.5	691.25	696	700.625	695.5	694.375	695.5	704.625	704	697.125	693.5	699.25	699.125	691.125
O15
O16
O17
O18
O19
O20
O21
O22
O23
O24
P01
P02	657.375	658.875	662.625	666.125	662.875	657.125	663.75	665.25	661.375	658.125	666.625	660.375	663.375	661.375	667	657.125	664.375	659.625	661.875	654.75	657.25	659.5	663.75	659.125	658.875	658.125	664.375	654.75	664.625	660.5	661.625	662.625
P03
P04	665.75	665.5	667.5	668.375	664.25	671.25	667.375	663.25	666.875	670.875	663.875	673.625	666.125	669.375	659.625	674.375	673.75	665.875	661.625	670.125	660.625	669.25	667.125	665.875	668.75	666.625	664.25	666.875	668.75	661	672.125	665.625
P05	687.5	687.625	681.625	691.5	686.875	687.375	684.625	688.875	689.625	687.75	683.875	686	680.625	690.25	691.375	688.5	686	686.125	685.75	691.5	682	683	687.25	691.375	687.5	684	689.375	688.5	689.375	687.5	694.75	683.125
P06	664.625	658.375	662.875	653.375	663	660.625	658.25	666.625	659.75	659.5	662.625	662.5	662.625	660.375	660.625	661.5	658.5	659.75	657.25	663.75	666.75	661	654.125	661.375	659.5	666.25	659.25	658.75	654.375	662.75	656.5	659.75
P07	690.5	686	694	689.625	690.875	685.375	691.5	693.875	685	687.75	690.75	694.75	687.5	689.375	691.375	693.625	698.375	692.375	690	682.5	684.5	691	690.25	689.875	686.125	693.75	691.25	690.375	694.125	694.625	690.5	691.125
P08
P09	684.125	683.25	691.875	686.25	685	687.75	681.75	683.375	682.25	687	684.375	677.75	686.25	689.125	685.75	690.75	680.75	681.125	682	688.25	685.25	682.375	688.375	681.875	681.25	685.625	693.375	681.375	682.375	687.625	686.5	685.375
P10	698.375	694.25	697.25	696.75	698.25	699.75	696.25	699	693.75	698.25	696.75	697.25	692.625	695.875	704.75	703.375	704.625	708.75	698.625	698.25	699.5	703.875	695.75	699.25	696.125	695.25	693.125	701.5	697.25	699.5	698.125	698.5
P11	727.5	729.75	720.75	726.25	727.375	726.375	726.125	727.75	732.375	729.125	727.625	727	729.875	727	725.25	730.375	723.75	726.25	724.75	724	729.625	726.75	732.625	732.25	728.5	723.25	726.625	730.625	730.25	728.5	729.75	732.75
P12	742.5	731	726.5	726.25	724.75	736.5	729.125	732.75	732.625	730.25	738.125	731.625	727.625	733.125	731.5	736.125	728.625	732.125	722	728.375	726.75	733.75	735.125	730.75	736.125	730.5	731.75	730.625	739.25	732.875	727.75	737.375
P13	727.875	728.875	728.875	732.125	731	727.125	728.25	724.625	728.875	726.375	729.875	733.125	722.25	725.5	726.125	730.625	730.875	731.875	733.125	729.5	733.125	738.625	726.5	729.625	724.375	730.25	730.875	727.25	731.5	730	721.125	737.5
P14
P15
P16
P17
P18
P19
P20
P21
P22
P23
P24
???
Region Name	Stage Label	Area	Perimeter	Thresholded Area	Average	Minimum	Maximum
1	B01	20.6853	16.08	0	622.375	615	639
1	B01	20.6853	16.08	0	614.875	604	631
1	B01	20.6853	16.08	0	616.375	601	634
1	B01	20.6853	16.08	0	617.875	612	631
1	B01	20.6853	16.08	0	617.5	597	625
1	B01	20.6853	16.08	0	612.875	588	631
1	B01	20.6853	16.08	0	609.5	594	623
1	B01	20.6853	16.08	0	619.25	605	640
1	B01	20.6853	16.08	0	611.625	587	628
1	B01	20.6853	16.08	0	609.625	596	622
1	B01	20.6853	16.08	0	612	596	626
1	B01	20.6853	16.08	0	613.375	603	622
1	B01	20.6853	16.08	0	613.25	591	626
1	B01	20.6853	16.08	0	616.25	604	627
1	B01	20.6853	16.08	0	621.375	610	629
1	B01	20.6853	16.08	0	616.375	604	628
1	B01	20.6853	16.08	0	610.375	599	626
1	B01	20.6853	16.08	0	615.5	602	631
1	B01	20.6853	16.08	0	613.375	598	623
1	B01	20.6853	16.08	0	614.125	595	623
1	B01	20.6853	16.08	0	612.625	594	629
1	B01	20.6853	16.08	0	611	599	626
1	B01	20.6853	16.08	0	614.625	603	625
1	B01	20.6853	16.08	0	614.875	604	630
1	B01	20.6853	16.08	0	614.125	603	629
1	B01	20.6853	16.08	0	612	598	627
1	B01	20.6853	16.08	0	613.5	587	628
1	B01	20.6853	16.08	0	611.5	597	626
1	B01	20.6853	16.08	0	615	599	627
1	B01	20.6853	16.08	0	612.625	596	623
1	B01	20.6853	16.08	0	610.625	599	625
1	B01	20.6853	16.08	0	614.375	605	625

## Sheet: DA
Measurement	Average (Show Region Statistics)
	1	2	3	4	5	6	7	8	9	10	11	12	13	14	15	16	17	18	19	20	21	22	23	24	25	26	27	28	29	30	31	32
A01
A02	468.25	520	510.333	504.083	519	510.333	541.583	527	517.083	572.417	501.833	494.167	511.333	510.917	511.333	527	528.75	511.5	519.333	497.167	531.417	542.5	520.5	502.333	508.917	494.333	494.25	515.417	549.667	519.917	524	499.583
A03	375.133	334.533	338.2	330.267	355	394.933	359.067	388.267	403.667	350.533	346.733	348.533	374.667	344.2	311.067	345.8	355.933	354.267	334.933	321.6	357.067	353.133	342	338.8	361	343.6	351.267	338.067	329.067	328.2	350	347.933
A04
A05
A06	454.867	441.733	428.067	436.4	436.267	432.467	428.6	431	431.667	437	392	421.667	427.733	434.333	406	424.4	461.133	424.067	426.333	445.933	426	428.333	438.2	453.733	438.733	398.6	419.467	452	422.933	386.2	440.267	439.867
A07
A08
A09	542.222	511.333	559.667	563.778	535.667	583.222	524.222	554	550.778	568.222	562.333	546.889	562.889	547.889	576	567.889	555.778	616.667	567.889	541.111	566.556	475.222	598	518.667	569.667	549.444	554.444	564.333	522.444	568.556	559.778	542.222
A10	420.385	459.692	477.231	477.692	500.846	494.308	452.846	503.385	506.308	494.923	507.615	484	496.077	520.462	513.385	484.308	479.385	502.154	456.077	484.846	459.923	519.077	493.154	500.231	475.769	467.154	499.077	494	471.923	491.846	463.846	491.308
A11	476.727	400	425.273	366.727	412.909	417.091	455.273	388.364	403.909	395.091	466.273	434.727	433.091	415.273	438.091	402.545	376.182	443.182	428.818	427.273	391	424.727	434	430.818	403.364	426	415.455	425.545	467.727	405	408.545	476.727
A12	526.538	573.154	560.231	531.077	551.692	603.923	525.846	557	570.308	607.308	558.308	548.923	508.692	549	527.538	482.538	554.385	543.692	569.231	509.923	527	613.692	530.615	567.846	519	479.769	553.769	543.462	547.769	574.385	535.538	510.308
A13	379.769	388.846	407.692	419.308	390.692	414.231	370.385	358.769	492.077	400.231	349.154	347.231	357.923	378.846	366.615	411.692	384.462	387.154	334.846	323.077	382.308	430.077	374.462	397.615	386.231	415.538	363.692	368.462	361.154	374.154	368.692	391.846
A14	589.182	503.818	528	519.727	503.545	479.182	532.636	513	490.727	460.455	470.273	511.909	451.364	511.182	504.545	516.091	521.273	523.091	504.727	522.636	477.273	519.636	487.273	495.273	445.636	515.273	542.091	513.455	488.182	496.636	488.909	589.182
A15
A16
A17
A18
A19
A20
A21
A22
A23
A24
B01	501.091	485	540.091	531.636	553.273	519.455	494.091	555	507.818	553.182	557.273	521.182	508.545	494	549.364	539.091	557.364	570.818	567.273	467.091	530	527.727	525.091	517.727	549.455	499.364	566.273	525.818	574.182	529.091	493.545	521.909
B02
B03
B04	470.636	477.091	516.909	474.636	492.091	504	426.182	496.182	514.636	493.455	568.636	488.455	492.455	524.909	495.636	479.182	499	454.273	511.091	510.455	484.545	501.091	492.636	490.182	465.727	510.182	501.818	467.727	486.818	489	524.636	470.636
B05	436.8	436.5	419.8	416.1	391.2	459.7	453	438.2	442.4	422.1	434.2	435.5	432.7	481.7	433	422.3	444.5	440.1	399.1	406.3	441.8	438.4	451.9	443.1	461.2	423.9	420.8	441.1	433.8	427	472.2	436.8
B06	526.444	489.556	507	513.222	471.333	512.556	521.111	494.556	467.778	436.444	460.111	441.889	472.667	432.667	514.778	467.222	488.889	445.667	488.667	502.333	497.333	422.111	496	436.333	414.444	482.111	477.556	444.444	512.667	481.556	484	472.111
B07	492.1	447.6	454	408.6	419.8	464.3	433.9	501.5	445.9	447.1	476.7	445.8	473.1	463.2	478	457.6	453.4	427.4	458.5	485.4	460.9	424.1	452	431.1	460.9	450	424.1	455.6	432	482.8	433.9	492.1
B08
B09	352	363.091	340.364	327.545	347	328.455	366.455	361.091	314.909	348.273	352.273	362.182	354.727	347.182	334.909	329.818	324.364	344.727	358.909	346.545	381.182	359	345.636	336.727	364.455	367.636	317.182	343.364	356.273	368.727	343.636	352
B10	431.444	478.778	441.556	447.778	385.667	454.667	461.333	467.778	469	418.111	437.556	398.889	437.556	430.333	473.111	450.111	443.444	419.333	448.222	443.889	418.667	432	450.222	456.333	445.667	480	436.556	488.111	493.889	446.444	387	405.222
B11	535.111	493.333	484.778	502.444	484.889	486.667	478.556	491.333	487.667	510.333	488.556	531.667	567.556	497.111	477	459.111	535.222	520.556	491.333	478.778	516.444	494.222	483.333	473.889	469.667	487.778	509.667	481.222	529.222	471.556	522.333	535.111
B12	512.636	499.909	465.091	471.909	498.273	554.091	519.091	500.545	479.091	437.818	493.364	520.545	495.273	502.091	498.636	508.455	517.273	513.636	475.818	410.455	520.091	496.364	479.909	508.182	480.818	474.727	502.818	517.364	541	558.455	503.364	512.636
B13
B14	531.545	513.455	546.545	502.636	533.091	527.545	501.545	571.182	566.364	551.636	554.909	536.273	567.818	630.727	509.364	513	546.182	615.909	517.455	559.909	538.727	546.182	569.455	560.273	589.273	576.182	541	555.545	578.273	468.273	543.636	531.545
B15
B16
B17
B18
B19
B20
B21
B22
B23
B24
C01
C02
C03
C04
C05
C06	595.273	533.455	515.727	549.818	573.545	500.273	484.818	517.636	515.545	471.273	451.182	530.455	493.909	488.545	547.091	490.636	488.455	561.909	530	465.182	499.273	509.727	471.636	568.818	599.727	470.727	545.364	502.545	467.818	571.818	551.727	512
C07
C08	485.875	471.25	458.5	494.125	471.125	450.375	457.375	437.375	500	470	516.875	432.125	425.375	476	515.875	510.25	454.875	435.375	511.25	487.625	528.375	450.25	497.25	479.5	411.75	403.625	460.875	399.375	471.5	403	470.25	463.125
C09	483.1	471.4	474	490	517.2	542.2	506	474.2	449.6	508.5	460.6	444.5	432.8	451.6	477.5	526	525.4	479.1	530.4	445.5	501	444.8	569.2	536.7	505.2	448.4	462.4	429.4	474.4	418.7	529.6	460.8
C10
C11	472.538	489.462	456.615	498.385	485.154	456.308	473.769	474.231	525.615	483.846	494.923	495.385	508.462	451.231	480.692	473.154	452.846	492.308	471.308	373.692	457.231	504.462	495.308	479.692	476.692	466.077	474.615	487.846	473.308	442.385	488.154	484.769
C12
C13	367.222	326.889	313.889	389	361.778	367.111	368.333	356.556	342.556	374.778	344	372.111	386.667	383	360.222	409.889	364.556	323.667	352.667	390.667	349.667	376.778	330.667	376.444	371	370.444	359.889	372.333	372.222	374.222	361.222	374.556
C14
C15
C16
C17
C18
C19
C20
C21
C22
C23
C24
D01
D02	546.125	530	487.75	491	510.25	520.125	519.125	524	541.5	503.75	496.375	490.25	520.25	491.375	557.5	537.875	521.25	528	522.5	478.75	488.25	520.875	510.75	524.375	466.5	522	535.75	522.375	458.875	506.5	476.75	500.875
D03	488.727	510.455	491.818	496.636	479.273	515.545	499.182	487.091	496.273	465.545	479.455	485.273	439.818	456.455	489.182	495.818	503.545	477.727	482.091	465.091	492.545	523.818	492.909	474.455	420.636	479.727	476.091	480.545	472.727	467.364	497.455	488.727
D04
D05	449.333	499.778	503	484.667	583.333	516.889	495.778	520.556	542.667	509.889	483.556	523.778	513.778	517.889	495.222	474.778	498.222	494.222	476.111	463.556	481.111	486.111	505.333	479.222	503.778	515.111	485.333	503.889	444.222	465.556	511.667	521.778
D06	489.6	528.5	493	490.9	469.4	512.9	498.1	492	558.6	500	503	455.4	504.5	488.2	493.9	503.5	498.5	516.7	514.6	503.8	511.1	483.5	460	504	479	483.1	472.6	506.5	478.8	499.3	501.8	475.9
D07
D08	537.333	513.667	590.889	517.889	534.111	511	592.111	543.111	552.222	494.444	520	551.111	551	526.111	522.222	570.111	531.444	569.222	531.889	528.889	506.111	542.778	538.222	525.333	549.889	522.778	512.667	525.111	538.444	525.556	493	538.556
D09
D10	502.5	582.7	509.2	519.5	468.9	549.5	528.8	473.9	530.2	488	516.3	535.7	552.6	505.2	522.8	529	526.6	508.6	524.2	549.1	584.6	580.7	551.8	528.5	575.5	508.8	495.1	535.7	535.1	527.1	534.4	513.6
D11	520.6	517.8	537.8	550.5	570.9	509	501.9	524	516.3	518.2	530	538.9	541.9	537.8	505.4	543.5	529	560.6	513.4	541.5	507.1	525.7	536.2	523	520.6	518.8	538.8	496.6	479.9	545.1	519.5	520.6
D12	490.5	502.9	525	496.1	481.5	437.3	504.7	486.5	459.5	509.6	466.2	484.2	448.8	449.1	498.6	488	460.3	508.5	467.9	508.5	474.3	480.4	444.1	500.3	498.5	480.7	492.2	488	497.3	526.5	445.8	490.5
D13	402.364	400.727	393.909	418.909	381.182	420.727	423.909	462.364	423	409.545	394.182	364.818	424.909	416.364	441.636	418	415.545	380	421.364	409.455	449.182	413.636	396.364	458.182	381.545	398.273	444.273	407.364	422.636	431.636	442.455	397.091
D14
D15
D16
D17
D18
D19
D20
D21
D22
D23
D24
E01	522.909	512	466.727	537.727	504.455	527.545	494.455	529.182	526.091	551.182	521.455	547.182	519.818	513.182	535.818	528.636	527.727	535.909	557.091	553.182	511.364	502.818	527.364	538.182	512.545	545.455	516.182	502.727	502	513.636	544	527.545
E02	557.8	536.6	546.7	511.4	557.8	509.4	572.9	560.5	516	507.6	512.4	563.6	502.6	504	512.8	522	607.2	526.3	539.1	588.4	512	549.8	548.9	469.8	540.2	509.7	528.6	592.5	508.2	553.2	503.5	557.8
E03
E04	470.091	484.091	467.545	494.909	439.545	450.182	451.636	472.909	500.273	450.455	460.909	413.545	449	482.091	472.636	462.182	473	453.818	463.818	469.727	452.909	477.727	449.545	421.545	402.273	445.909	476.636	456.636	502.364	443.455	419.636	470.091
E05
E06	404.417	452.417	421.833	410.083	372.083	403.333	433.5	430	356.5	425.75	407.167	416	361.75	418.25	379.75	398.417	407.5	394.833	423	474.5	405.5	415.667	396.75	402.75	427.333	383.333	393.417	414.917	443.083	421.167	404.75	404.417
E07	445.917	456.833	441.917	446	472.5	465.5	498.583	450.833	466.5	482.25	448.25	488.917	430.833	425.667	458.5	428.333	447	439.083	485.083	456.667	483	462	503.667	469.583	464.667	484	429.583	465.417	494.083	451.667	445.667	449.75
E08	434.1	456.1	481.9	433.5	422.1	464.1	403.3	409	456.7	420.4	453.2	421.7	403.8	466.5	402.7	476.5	423.2	414.8	429.6	492.1	419.1	408.7	451.9	422.9	431.2	418.5	434.3	467.1	505.6	421.3	445.5	507.1
E09	457.833	455.667	459.111	450.667	440.611	454	443.611	436.667	450.722	443.389	419.222	439.444	449.111	454.389	446.833	446	441.778	430.778	449.167	448.611	460.389	430.444	452.056	449.444	428.056	403.444	446.167	431.944	473.222	442.556	452.111	457.222
E10
E11
E12	487.917	416.5	485.5	459.25	462.333	426.833	459.25	487.083	477.5	479.583	443.75	491.167	493.667	452.417	449.833	456.417	453.5	452.583	457.75	452.833	420.583	387	445.667	460.5	484.833	427.417	434.167	434	452	451.583	435.75	487.917
E13	399.75	395.833	359.583	399.083	422.583	373.667	411.917	397.75	406.167	336.833	413.333	394.083	421.833	378.833	394.583	426.75	445.833	428.083	363.917	380.583	425.333	403.667	408.917	385.333	390.167	381.167	404.917	434.917	449.583	378.75	381.75	399.75
E14	522.417	537.833	486.167	518.667	513.917	521.333	497.833	528	504.583	496	542.25	550.75	508.75	502.667	534.833	520	522.417	521.667	521.083	506.5	477.917	528.417	511.167	522.167	513	517.75	507.75	501.833	551.583	559.667	521.25	522.417
E15
E16
E17
E18
E19
E20
E21
E22
E23
E24
F01	517.545	544.636	509.727	541.182	579.636	538.636	521.727	494.182	480.545	518.818	527.909	565	656.818	521.182	554.364	505.182	552.636	529	585.273	529.182	537.182	447.909	553.455	526.818	584.636	564.727	511.455	584.273	539.545	517.455	524.273	517.545
F02	504.222	529.944	511.278	533.5	496.611	517.833	516.389	519.889	528.611	514.278	520.944	509.722	508.778	511.722	544.056	526.944	524.667	528.167	547	527.944	524	534.889	510.889	488.111	530.278	521.167	523.167	534.167	511.944	544.5	538.333	496.778
F03	400.083	406.5	371	387.417	405	390.083	411.833	431.667	416.333	385.583	355.167	406.833	399.417	461.917	396	415.917	440.917	404.917	378.25	374.833	394.917	387.917	393.75	399.083	417.583	402.667	419	357.167	377.833	394.5	383.167	400.083
F04
F05	595	608.25	661.167	623.75	622.667	548.5	579.5	545.833	581.667	601.167	571.5	500.167	514.25	520.917	592.75	588.833	628.083	579	600.417	609.667	572.417	561	553.5	557.667	512	640.083	593.583	556.833	638.333	637	584.75	586.333
F06	525.583	545.167	503.833	484.25	550	516.167	497.25	537.417	544.417	488.667	474	551.667	511.583	518.417	525.917	529.333	497.75	546.333	527.917	513.083	506.917	535.25	516.667	520.333	499.083	515.25	519.833	493.333	525.75	522.75	507.417	525.583
F07
F08	489.643	527.071	544.357	534.857	552.214	532.286	518.643	581	526.5	550.214	514.286	489.643	513.857	519.286	515.643	544.286	516.857	517.429	518.214	520.643	485	566.143	526.286	535.071	578.929	497.643	511.929	568.071	500.929	533.929	490.143	536.929
F09	448.286	411.571	457.071	436.929	442.929	431	422.357	419	454.571	414.571	441.643	506.857	476.143	442.786	458.071	431.5	466.643	415.357	422.143	433.143	446.857	462.143	424.357	430.357	432.571	448.857	470.643	438.786	400.714	438.286	440.214	446.214
F10	553.333	555.222	505.778	519.778	589.556	507.444	564	617.556	523.778	526	494.778	502.444	536	542.222	521.444	497.667	467.222	455	512	534.556	477.111	498.333	476.667	472.889	526.444	523.444	540	512.778	516.111	566.444	499.667	508
F11
F12
F13
F14	469.846	567.462	482.923	478.615	544.154	497.308	514.231	507.846	565.615	489.538	510.769	426.231	533.923	529.385	494.846	483.615	488.923	509	480.231	531.692	537.462	498.231	469.615	513.769	492.385	516.769	479.615	543	518.077	513.077	437	433.308
F15
F16
F17
F18
F19
F20
F21
F22
F23
F24
G01
G02	447.5	437.8	405.6	369.4	454.9	420.5	464.8	398.5	430.9	423.2	499.2	404.1	401.7	392	432.8	395.4	418.2	443.9	447.1	409.9	396.3	394	455.2	352.5	409.8	406.4	367.4	374.7	420	486.6	463.6	444.1
G03	527.167	543.5	527.583	529.25	571.667	543.25	536.917	577.083	549.417	549.583	554.083	532.25	559.25	525.917	571	545.917	494.75	539.833	566.75	572.583	527.333	546.75	564	627.333	582.833	569.083	575.833	529	563.25	561.417	538.833	527.167
G04	610.9	624.9	566.1	650.7	586.2	657.6	577.5	624.1	582.1	579	622	623.9	558.5	614.7	606.7	620.5	592.9	594.2	594.3	599.1	619.2	608.8	610.6	702.7	602.4	617.4	659.6	603.2	620.3	648.3	591.6	610.9
G05	476.267	560.8	559.133	547	530.333	558.867	565.267	521.267	545.6	546.067	512.533	562.267	546.733	544.8	547.667	514.6	561.6	521.333	559	556.333	541	541.867	569.133	550.533	544.867	528.733	574.2	532.067	542.4	554.933	534.333	480.867
G06	481.5	411.4	488.6	502.4	571	464.8	516.9	480.4	506.7	464.6	515.1	496.7	486.8	466.7	417.6	488	468.2	504.8	446.3	481.1	512.7	453.4	496.3	451.8	459.7	507.4	458.1	430.2	473.2	486.4	487.2	481.5
G07	408.091	476.364	478.364	447	383.727	490.182	484.727	491.091	481.091	495.636	481.545	522	507.545	509.091	490.364	432.818	500.727	477.455	503	481	492.636	476.545	456.818	493.727	495.545	457.364	439.273	479.909	489.364	547	475.364	486.818
G08	581.75	558.583	599.417	602.417	539.333	581.833	580.833	584.667	590.417	583.833	602.417	563.25	581.25	575.333	579.583	605.417	545.167	549.667	521.333	564.333	592.333	564.833	587.333	559.25	544.5	558.083	573.333	595.583	587.25	578.917	517.083	578.917
G09	402.692	407.077	408.615	429.615	354.077	401.154	419.385	354.692	431.385	431.846	419.923	414.462	447.615	394.385	381.846	408.154	421.385	393.077	400.846	354	410.692	395.923	438.077	378.308	431.615	436.846	380.846	410	388	386.308	404.308	378.538
G10	521.083	500.417	513.5	494.083	464.083	480.75	528.583	485.333	500	496.417	531.833	500.417	494.417	502.667	463.417	495.75	506.5	497.167	495.333	504.833	513.5	485.667	504.417	501.833	517.667	489.583	499.583	502.083	489.583	533.583	500.917	447.583
G11	531	560.312	516.5	539.562	547.438	475.25	517.125	544.562	489.5	532.375	494.312	522.875	512.75	541.5	520.688	522.25	509.625	520.875	486.562	548.188	507.562	521.688	522.375	518	545.375	508.812	504.188	542.875	526.25	546.062	523.938	531
G12
G13	388.333	418.25	405.75	470.917	429.5	421.833	395.833	403.833	428.75	407.917	442.167	418.167	418.167	405.417	434.333	444.5	428.583	449	418.667	401.25	458.5	402.333	432.917	433.583	396.083	417.833	434.917	461.167	382.167	441.333	419.167	388.333
G14	325.667	428.667	363.333	379.25	388.583	371.5	373.333	400	419.417	309.083	381.667	398.833	320.167	398.667	409.5	416.25	422.583	409.833	348.583	390.417	347.417	412.167	410.333	396.167	393.583	361.167	354	400	394	396	361.25	365.5
G15
G16
G17
G18
G19
G20
G21
G22
G23
G24
H01	511.278	593	502.778	554.778	594.167	593.667	539.889	540.944	585.667	566.944	572.278	551	515.056	557.111	569.278	576.111	565.944	568.778	556.444	562.667	568.5	602.556	532.333	582.611	554.111	539.667	582.667	562.389	521.611	556.833	571.889	590.833
H02	502.364	520.545	514.182	480.364	494.273	514.545	494.909	491.182	509.182	500.182	508.818	508.909	512.455	502.545	507.545	496.545	489.364	501.182	512.909	500.636	542.273	527.364	521.182	488.455	529	514.727	515.636	476.545	508.182	521	530.636	476.273
H03	377.6	344.1	362.9	347.8	366.6	327.5	379	325.6	334.4	355.4	356.9	363.5	359.5	367.9	362.9	345	362	372.6	355.6	413.8	335.5	365.9	341	359.1	349.6	373.1	383.6	370.4	360.2	377.3	351.1	377.6
H04	468.154	476.846	486.769	393.769	480.923	480.077	476.923	504.077	502.692	484.923	452.462	460.692	500.692	547	453.538	497.846	490.462	453.231	457.846	498.077	522.692	492	514.308	474.538	526.615	487.231	494.692	454.385	476.923	472.538	482.923	468.154
H05	498.077	515.154	522.462	532	536.769	490.846	540.538	531.462	560.308	518.846	548.538	507.154	512.538	531.231	540.154	488.154	499.769	516.462	481.846	513.308	467.538	517.769	522.615	536.692	489.154	546.077	494.385	496.769	534.615	510.538	474.846	498.077
H06	463.833	472.611	455.944	475	483.833	484.667	466.111	480.222	513.667	489.722	464.722	480.278	500.444	481.944	464	489.056	459.833	493.833	496.5	498.111	496.111	467.167	492.833	505.389	445.833	513.389	479	494.556	516.167	473	486.722	463.833
H07	465.833	497	444.083	480.833	454.167	447.25	440.333	436.083	426.167	459.25	451.583	465.667	443	451.083	388.25	461.583	446.583	472.833	479.583	437.667	481.083	487.25	448.333	461.583	440.333	465	479.5	422.417	431.083	459.583	472.5	465.833
H08	504.077	513.385	455.923	484.077	488.846	494.308	532	502	478.538	508.154	524	481.308	470.308	521.769	511.077	465.385	554.615	522.846	478.846	535.538	558.538	501.538	470.385	437	479.154	486.615	499.692	539.077	484.615	479.154	506.692	504.077
H09
H10	570	523.5	534.2	613.8	606.4	602.7	604.6	619	581.3	523.8	612.4	539.5	581.5	496.4	587.3	538.4	519.1	517.4	583.5	549.3	604.5	600.8	572.4	528.9	625.5	582	570.7	497.2	600.5	576.3	593.8	570
H11
H12	458.875	473.875	438.5	433.5	453.625	435	412.625	460.875	494.5	430.125	438.375	403.5	476.875	427.75	445.5	442.625	431.625	390	456.75	422.625	441.25	461.125	409.375	437	413.875	436.5	456.25	458.5	457	449.25	439.75	458.875
H13	430.625	430.938	428.062	432.438	424.75	433.062	401.812	398.875	411.5	366.625	403	395.25	409.375	403.625	410.812	394.062	418.875	398.25	421.125	382.125	394.25	374.938	417.5	375.688	370.812	389.562	404.25	430.062	403.188	418	416	416.938
H14	410.938	458.375	469.812	469.375	457.688	463.5	432.938	425.625	444.188	405.688	416.688	464.25	431.5	444.875	456.5	496.438	479.938	383.438	381.562	466.875	410.812	417.438	445.125	458.875	437	393.438	432.375	463.625	411.5	453.5	412.625	410.938
H15
H16
H17
H18
H19
H20
H21
H22
H23
H24
I01	535.25	538.875	533.25	502.125	523.125	531.25	544	514.75	498.875	514.5	507.375	470	524.375	526.5	493.75	531.375	535.625	558.25	529.75	483	542	520.5	514.625	512.5	500.625	527.5	504.75	457.375	532.625	541.375	527.5	546.25
I02	567.9	479.7	492.3	501.3	538.1	504.6	494	544.6	502.6	512.7	475.3	493.1	519.9	497.4	574.9	505.5	504.7	497.3	535.7	513.2	512.4	521	502.6	531.7	493.2	481.8	513.7	564.6	475.3	513	522.5	504.2
I03	670.375	674	673.875	667.5	667.125	667.75	677.5	673.875	670.875	668.5	674.625	669.125	672.625	675.5	666.375	673.5	669.625	671.125	673.875	669.25	672.625	676.875	674.375	674	673.25	673.625	673.75	675.5	674.625	677.25	673.625	675.5
I04	568.727	552.273	522.545	549.909	516.182	584.182	560.818	522.727	585.455	539.273	562.455	541.182	548.364	586.182	514.091	559.818	555.273	556.273	565.636	562.364	596.636	565	514.455	550.455	568	550.636	553.818	528.182	583.545	542.091	616.455	568.727
I05	372.786	408.857	431.643	423.357	401.357	430.857	448.857	429.143	430.143	471.929	426	412.929	442.357	407.714	452	463.786	434.214	445.714	453.643	427.429	439.929	441.786	445.071	381.214	446.214	432.857	378.929	430.286	437.429	434.643	432.071	444.429
I06	464.467	519.2	505.4	462.067	530.133	500.267	523.8	489.2	477.733	493.2	493.2	530.067	476.867	438.733	512.667	434.267	478.133	507.8	517.133	427.667	498.533	485.667	492.8	506.2	504.933	441.533	510.267	484	522.8	517.133	562.8	464.467
I07
I08
I09	474.5	480.444	489.611	494.667	580	511.611	492.056	489.222	557.444	475.889	520	513.389	503.111	524.722	483.278	568.222	454.056	536.333	521.222	569.944	478.778	492.222	498.389	528.278	489.833	475.667	515	482.056	468.611	477.333	500.389	474.5
I10
I11
I12
I13	462.938	426.562	432.312	451.438	419.875	444.312	435.188	436.375	438	435.75	445.688	427.25	420.25	436.062	431	451.25	433.438	433.688	402.5	424.375	432.812	415.25	442.312	438.062	401.812	422.25	446.062	439.25	421.188	439.25	421.75	415
I14	553.444	541.444	556.556	564.333	544.778	577.444	518.778	559.556	524.222	606.778	559.667	542.778	511.556	522.778	567.333	548.333	530	554.222	552.444	509.444	620.889	560.667	560.444	551	553.444	551.333	583.444	568.778	569.778	509.444	563.333	538.556
I15
I16
I17
I18
I19
I20
I21
I22
I23
I24
J01
J02	534.1	553.7	626.5	501.5	543	606.2	520.9	556.3	552.9	468.2	548.6	565.7	537.6	554.5	555.2	509	529.6	560.3	562.5	569.2	554.6	553.3	610.4	542.3	558.4	552.7	509	542.4	534.5	595.8	544.2	534.1
J03
J04
J05	484.25	472.625	475.312	503.062	479.75	455.75	479.062	471.938	467.188	456.188	472.562	466.5	479.438	462.125	430.75	478.75	463.812	450.938	482.75	463.812	466.812	448.312	477.312	450.625	458.875	473.25	503.125	470.438	454.5	446.688	473.625	477.938
J06	541.333	549.444	527.556	567.556	536.667	515.667	461.111	494.889	537.444	509.111	507	525.556	518.333	437.667	496.222	514.444	438.111	521.444	554.667	527	507.111	565	533	471.889	620	530.667	498.556	588.778	511	508.889	572.111	541.333
J07	550.545	500.364	537.364	548.364	545.545	533.273	502.636	573.455	543.818	506.273	540.818	505.455	539.818	528	510.545	538.636	501.273	529.636	472.909	540.545	523.091	547	524.182	514.727	543.545	525.909	522.727	510.182	541.182	502.273	520.818	534.364
J08	548.25	511.5	552.167	506.583	508	571	524.167	555.667	477.833	566	524.167	547.917	506.083	532.083	533.667	543.917	450.333	536.5	549.583	543.417	528.583	531.083	578.583	516.5	535.25	516.5	519.5	537	525.833	546.167	526.25	548.25
J09	552.9	541.2	518.2	544.4	566.8	560.3	559.3	560.5	555.4	568.2	532.5	515.9	527.7	563.9	540.1	515.7	520.7	544.8	543.1	531.4	554.1	534.1	538.4	551.5	545.5	520.7	541.1	526.6	527.5	530.7	538.6	552.9
J10	441.65	505.45	483.85	481.75	496.9	471.95	456.95	460.35	497.1	475.55	445.85	501.7	472.45	464.65	445.2	476.2	468	461.75	508.4	443.75	476.85	431.2	479.15	471.6	492.15	491.85	459.2	493.45	432.1	474.9	442.45	441.65
J11
J12	424.625	446.562	435.875	460.875	437.875	433.5	452.625	452.75	432.062	434.375	422.562	446.688	450.812	417.562	446.188	440.125	413.625	458.188	439.688	427.625	436.938	428.75	429.438	458.062	423.125	440.562	434.625	446.312	448.062	421.688	459.875	439.75
J13
J14	499.625	516.25	561.75	569.5	512.625	512	526.125	468.375	531	537.5	517.125	527.25	509.375	519.875	513	510.25	478.5	507	502.25	497.375	522.25	454	518.125	505	517.75	480.625	512.375	527.5	482.875	504.5	440	546.375
J15
J16
J17
J18
J19
J20
J21
J22
J23
J24
K01
K02	493	485.375	513.875	496.5	499.75	486.125	480.125	498.125	529.375	463.875	505.125	468.125	466	504.375	473.75	532.625	481.5	432.625	464.75	453.5	463.625	439.625	522.125	494.5	490.625	552.125	522.625	461.875	508.875	468.375	470.375	525.125
K03	440.154	454.462	476.077	462.846	471.846	474.231	468.692	454.077	444.692	477.538	448.923	431	447.769	436.846	467.385	428.308	472.462	449	459.923	473.308	447.154	432.385	432.385	464	468.923	419	455.615	462.692	464.077	461.077	464.231	440.154
K04
K05	434.444	430.222	412.667	444.444	407.778	428.778	441.333	445.333	452.333	432.333	465.667	412.778	473.778	435.444	409	423.667	445.222	447.111	399.111	415.222	449.444	460.889	387.444	409	455.111	421.778	429.889	398.778	425.111	468.667	496.333	434.444
K06	540.889	476	534.222	493	532.111	525.444	522.222	516.444	498.778	540	504.556	520.111	531.778	509.667	505.556	539.444	543	540.778	564.111	529.889	528.556	504.667	536.556	534.556	469	535.889	543.667	522.111	499.222	525.556	503.333	540.889
K07	546.444	570.444	547.556	505.778	613.111	552.111	534.889	544	500.111	502.111	491.111	537.778	544	551	582.111	534	503.444	557.222	541	505	526.444	522.111	508.778	519.556	541.444	480.889	511	505.111	527.889	524.667	615.444	546.444
K08	531.455	401.727	427.091	377.727	475.091	452.273	420	427.182	449	460.818	499.091	438.182	431.364	448.364	491	497.455	444.455	490.273	441.364	450.091	430.545	461.364	480.182	480.273	411.455	427.727	446.091	474.727	490	448.545	470.182	531.455
K09	393.929	482.714	447.143	463.357	453.571	499.286	475.214	420.929	469.071	457.357	418.571	456	474.786	432.357	463.571	441.929	465.857	450.071	448.857	476.214	475.571	400	460.143	430.5	448.571	476.857	472.143	481.643	479.714	448	488	393.929
K10	451	479.882	429	589.706	498.118	420.118	517.176	473.176	436.765	515.647	521.706	428.118	457.529	493.059	564.706	446.647	522.647	502.176	430.588	463.529	419.588	414.294	492.941	496.176	492.824	485.824	470.941	459.882	451.882	408.294	469.647	451
K11	555	557.467	582.2	535.067	558.2	604.933	572.067	552.2	551.2	537.333	557.333	545.267	561	577.333	546.333	561.267	590.933	560.867	562.6	550.6	580.4	558.333	549.8	572.933	563.8	556	561.4	619.667	569.467	543.467	579.6	564.267
K12	576.111	548.556	576.444	590.222	573.222	577.889	556.333	595.778	553.444	590.111	540.111	603.333	521.222	582.778	619.222	627.111	596.556	569.556	617.222	637.667	566.444	700.889	624.222	565.889	591.222	528.444	595.889	574.222	623	612.333	561.222	576.111
K13	553.444	550.444	533.389	507.889	549.111	511.667	525.167	529.444	553.389	544.333	538	547.167	562.722	520.778	552.167	542.556	493.833	518.278	509	522.167	524.111	552.389	594.111	498.5	510.556	541.778	536.833	491.389	534.611	522.556	509.667	553.444
K14	533.375	615.75	652.5	575.75	595.875	584.75	586.25	585.5	597.125	697.75	582.125	616.875	563.625	597.625	611.75	565.75	528.75	587.125	625.375	595.25	564.25	574.125	534.375	615.375	615.125	615.625	629.125	583.75	636.625	572.25	574.25	663.25
K15
K16
K17
K18
K19
K20
K21
K22
K23
K24
L01
L02	513.769	519.077	529.769	542.077	510.385	549.308	509	521.538	537.615	529.154	509.385	496.231	493.538	526.462	492.615	555.538	504.769	498.923	516.308	550.846	499.846	501.538	490.077	514.077	535.077	602.692	494.308	489	493.385	498.308	515.462	513.769
L03	456.3	550	525.8	526.9	560.9	575.1	471.4	543.2	542.8	530.9	484.2	556.7	552.3	563.4	464.5	547.9	526.2	619	569.8	572.6	546.4	591.3	538.4	521.7	447.7	551.1	527.3	510.8	500.8	496.4	523.3	456.3
L04	585.556	560.333	562.556	580.444	602.222	550.111	580.333	549.889	549.778	511.111	559.222	530.556	560.444	582.667	499.667	632.889	566.889	534.222	557	547.556	590.556	551	704.556	572.556	558.556	533.444	605.667	595	700.222	561	563.556	585.556
L05	515.333	575	521	527	619.556	568	557.556	602	443.333	496.778	511.222	500.111	440.333	545.222	492.889	580.667	557.778	522.889	622.111	584.667	514.222	566.889	472.556	500.111	558.111	483.222	514.444	515.778	545.333	641	555.111	567.667
L06	398.6	507.6	490.4	472.2	403.4	399.2	509.6	438	514	481.8	491	407.4	435.8	425.8	437	575	523.6	472.8	475.8	446.6	413.8	402.2	462.2	499.4	437.6	483.4	454.4	458.8	499.2	431.8	448.8	398.6
L07
L08	527.8	533.7	585.8	542.5	590	506.3	524.9	497.3	520.5	560.9	535	492.9	529.6	510	584.3	557	564.8	549.1	550.1	576.5	574.6	560.8	539.7	523.6	571.4	548.3	529.4	568.9	560.2	534.3	570	527.8
L09
L10
L11	477.769	418.692	453.615	466.385	468.077	432.923	511	464.154	448.615	477.692	450.923	474.692	444.077	457.692	446.692	488.769	483.231	473.077	454.462	472.154	462.308	442.615	479.692	475.769	483.692	480.077	463.923	501.231	463.846	455.308	477.308	497.615
L12	503.667	471.889	434.444	467.222	480.667	474	435.222	466.889	476.444	494.444	498.889	491.667	459.778	505	509.111	464.778	492.444	484.222	484.111	454.111	491.889	533.222	472.556	512.222	534.889	501.222	507.556	494.444	480.667	490.667	426.333	507.556
L13	444	474.636	458.727	429.727	443	444.455	543.909	408.545	417.364	494.818	476.909	441.273	429.727	493.455	502.636	452.636	505	493.182	437.455	474.909	368.091	492.455	428.636	527.182	438.182	485.273	473.091	387.182	434.182	470.273	401.273	444
L14	467.6	500.9	502.5	493.2	505.8	489.8	490.6	500.9	497.3	500.3	523.5	491.7	476.9	492.4	484.2	503.6	480.2	487	502.9	494.7	484.6	463.3	481	480.7	495.6	506.2	467.8	491.1	485.7	525	497.4	509.4
L15
L16
L17
L18
L19
L20
L21
L22
L23
L24
M01
M02	505.9	531.2	548.6	504.5	485.2	466.8	474	514.5	510.2	472	510.5	487.6	449.9	494.8	506.5	505	467.6	486.3	518.7	417.6	502.2	502	504.6	478.8	498.9	477.4	493.4	494.2	492.9	520.4	456.3	490.8
M03	577.455	541.727	593.818	528.091	453.818	525.273	514.455	538.909	523.091	552.909	521.273	599.727	522.818	542.364	574.455	512.545	548.364	472.091	445.182	512	515.273	552.727	523.091	547.909	528.182	499.091	473.455	509.182	557.818	557.182	529	577.455
M04	511.833	460.25	492.5	501.417	534.417	415.75	508	489.667	470.667	486	489.083	498.75	448.583	478.417	442.5	486.583	500.417	492.417	472.833	500.5	478.333	501.417	487.917	493.25	487.917	502.917	498.583	482.75	486.333	510.417	469.75	531.333
M05	477.375	524.375	493.562	506.375	498	521.688	522.375	499.812	489.5	545.875	450.5	512	521.062	503.562	521.375	523.875	529	501.5	510.562	514.938	551.062	551.875	506.25	540.125	457.938	516.312	529.438	599.75	533	534.625	415.25	504.75
M06	497.091	477.545	489.182	511.182	543.727	487.636	464.273	518.545	491.636	480.091	495.909	507.727	483.545	516.727	471.182	497.091	468.273	505.818	514.818	470.636	506.636	498.727	508.273	481.818	517	503	499.818	502.727	501.636	500.818	499.545	497.091
M07	522.727	539.727	515.273	509.818	524.636	528.455	513.818	505.545	496.091	509	513.818	504.364	542.273	533.091	497.636	558.273	556.182	515.545	517.636	520.091	527.182	516.818	512.636	546.273	516.545	519.636	550.545	526.182	499.455	522.455	535.636	522.727
M08	518	467.938	502.5	455.062	490.125	482.312	459.562	454.938	412.938	504.562	471.938	482.375	448.375	485.938	463.25	429.688	455.062	471.938	491	463.688	494.312	533.125	502	465.062	424.562	497.312	463.625	454.938	458.562	475.25	470.062	518
M09
M10
M11	525.75	497.375	484.5	520.25	545.75	486.75	517.75	477.125	601.25	510.875	484	477.25	513.5	485.125	530.25	438.25	502.375	592.25	548.75	504.375	525.125	603.125	555.625	538.75	608.375	593.25	505.625	540.875	551.75	508	526	449.625
M12
M13	272.182	258	293	304.818	301	309.818	256.091	307.273	272.455	280.545	278.364	288.818	291.455	294.636	291.545	293	340.273	288.818	298.909	281.727	275.818	289.455	299.273	280.727	290.909	279.182	273.182	289.545	293.727	304.091	298.909	256.364
M14	509.7	509.6	529.7	466.2	526.6	526.8	483.2	525.8	526	529.4	527.2	524.4	530.3	525.5	522.1	543.6	528.7	476.2	568.3	545.3	532.5	532.3	530.2	517.9	521.7	510.1	490.1	536	517	530.8	496.5	532.6
M15
M16
M17
M18
M19
M20
M21
M22
M23
M24
N01	462.333	505	488.111	523.556	520.222	466.667	546.667	506.889	473.556	590.889	519.778	503.778	559.222	506.556	546.778	523.667	505.556	492.222	526	461	515.222	545.556	511.778	523.333	474.444	510.222	535.444	534.333	539.889	510.889	520.222	462.333
N02
N03	571.455	568.727	526.455	496.182	428.182	496.182	527.364	555.273	498.545	541.545	535.909	494.636	547.182	506.273	526.818	499.273	567.455	524.182	613	528.818	551.727	504.364	510.091	562.273	518.182	527.273	584.818	502.182	495.909	509.273	514	536.909
N04	442.333	492.667	454.333	454.778	531	559.333	476.444	570.222	446	496	497.222	465.889	479.222	476.889	439.889	493.667	443.111	529.667	569.444	474.556	536.778	430.667	476.444	493	404.667	495.889	508.444	471.111	495.222	501	471.556	442.333
N05	490.1	514.5	498.6	524.6	577.6	506.7	523.4	529.8	524.2	529.9	506.6	530.8	549.7	527.9	508.8	518.6	527.1	558.6	516.1	520.9	507.4	521.2	547.4	542.9	533.6	504.4	550.9	509.4	535.1	522.7	519.2	524.2
N06	495.083	522.333	488.25	504.083	485.917	471.083	492.583	459	532.667	461.417	515.333	490.25	525.583	522.25	475.333	491.083	521.25	509.583	490	510.75	486.583	430.167	529.25	483.667	449.333	490.833	549.667	477.083	445.667	537.417	511.333	495.083
N07	512	534	512.8	524.067	526.8	525.267	535.133	552.4	531.267	553.933	561.467	552.533	528.867	541.467	528.267	532.2	546.333	516.8	494.4	545.4	548.933	537.733	509.733	564.333	498.867	533.2	546.6	534.333	533.4	541.467	506.867	541.533
N08
N09	517.273	475.545	467.273	490.455	453.727	467.455	494.545	508.909	500	504.818	487.818	460.818	416.636	570.182	488.636	526.818	529.636	480.364	507.273	581.636	550.636	509.091	509.818	546.727	503.636	564.273	447	523.091	508.636	486.636	518.636	517.273
N10
N11	512.2	534.6	499	505.1	547.5	548.3	507.3	530.3	526.7	488.3	520.5	533.7	552.8	511.4	516	526.5	451.8	523.1	540.1	478.3	499.4	511.5	496.8	496.2	535.7	515.4	509	504.1	531.8	599.9	549.7	514.3
N12
N13	506.25	516.083	505.333	514.833	484.667	490.25	491	458.5	444.583	480.583	473.833	484	488.167	478.917	487.667	490.75	509.25	490.667	486.25	454.917	505.417	477.917	456.583	505.833	469.25	526.5	528	504.083	460.583	508.25	464.167	506.25
N14
N15
N16
N17
N18
N19
N20
N21
N22
N23
N24
O01
O02	453.125	463.75	458.875	504.75	498.25	533.125	511	494.25	495	487.5	623.5	540.5	518.75	562.25	513	513.875	513	520.75	537.125	454.875	509.125	475	529.125	524.5	456.25	538.75	548.125	525.5	527.5	516.5	464	453.125
O03	487.643	526.571	513.071	490.571	488.786	464.5	504.143	485	510.786	479.429	532.714	480.786	487.929	468.286	507.714	537.071	493.143	462.714	534.714	526.214	511.857	518.214	480.857	488.357	519.929	497.929	504.357	453.571	523.714	490.286	439.5	487.643
O04
O05	498.778	540.889	503.778	402.444	467.778	496.222	477.556	455.667	489.778	542.111	540.111	456.333	489.556	488.556	461.222	517.222	530.556	545.333	543.778	553.333	496.111	472	497.333	513	524	502.778	528.556	457.333	503.444	459.333	469.556	486.667
O06	529.125	512.125	531.25	538.125	467.375	506	488.125	499.375	533.25	527.875	520.75	501.75	509.5	515.75	536.5	497.5	506.5	453.875	561	509.25	503.125	515.375	525.75	506.75	565.75	501.625	532	491.875	523.375	502.75	504.875	529.125
O07	603.308	562.769	572.692	552	558.462	448.154	580.308	622.154	466.923	596.769	530.692	507.462	588.154	562.538	570.769	514	549.154	539.692	631.308	552.923	598.154	510.846	502.923	544.385	618.923	508.385	578.846	531.462	601.846	524.385	587.462	614
O08
O09
O10	527	489.769	498.692	474.846	511.154	521.462	520.692	514.846	541.154	466.769	506.154	497.231	482.615	563.538	548.154	504.692	516.385	521	491.923	518.692	500.615	554	503.538	505.077	525.923	532.923	478.692	509.077	557.769	462.385	501.769	553.538
O11
O12	503.5	481.4	473.2	501.1	441.5	509.2	529.8	486.7	508.1	470	401.6	495.4	483	421.4	425.2	496.7	523	421.8	505.6	521.9	554	459.4	479.7	516.8	469.1	494.4	411.3	522.6	479.8	470.1	443.3	486.7
O13	478.182	469.727	463.818	421.273	473.091	453.545	422.273	476	486.091	451.545	491.091	463	450.909	424.727	462.273	463.909	457.545	459.727	444.727	489.182	527.364	489	452.727	465.909	481.636	433.364	458.818	535.545	418	468.545	425.818	415.273
O14	436.4	420.933	422.8	449.933	437.8	430.067	413.933	438.6	442.2	442.067	420.2	436	425.933	466	412.667	452.2	447.4	454.4	439.8	442.067	452.267	429.533	442.8	455.733	406.667	420	433.133	453.867	432.733	453.4	446.8	436.4
O15
O16
O17
O18
O19
O20
O21
O22
O23
O24
P01
P02	523.375	521.375	556.562	518.062	480.188	519.688	481.5	562	560.438	535.5	519.5	515.938	484.688	513.438	555.812	478.062	511.562	554.062	545.562	510.812	517.062	540	526.5	483.875	538.062	539.938	530.312	521.188	566.562	531.75	512.562	523.375
P03
P04
P05	502.533	498	515.667	535.733	567	502.733	468.867	517.6	475.8	506.333	529.733	525	521.6	532.867	530.333	503.933	510.4	455.733	504.667	533.267	508.133	539.067	519.467	498.067	513.6	525.933	503.467	500.333	482.2	538.2	441.067	446.4
P06	475	522.9	485.6	482.6	444.7	478	464.3	514.9	505	441.7	521.8	528.2	481.4	430.9	443.2	456.9	502.8	522.8	484.1	425.1	497.2	518.3	489.8	518.7	483.4	445.6	459.8	516.8	525.1	455.1	487.5	475
P07	577.75	591.812	568.562	572	625.188	579.25	566.812	551.875	573.062	576.438	589.25	568.812	580.062	574.312	588.875	539.188	584.438	545.938	598.5	558.438	572.688	594.25	600.5	558.125	514.562	565.375	557.25	578.25	568.312	581.375	588.312	577.75
P08	491.231	480.923	501.385	501.385	508.615	501	499	541.308	533.462	554	552.231	552.154	530.308	539.615	525.923	483.308	502.615	521	475.385	519.846	529.077	534	468.692	508.231	526.462	513.769	501.923	531.846	490.769	505.923	479.846	491.231
P09
P10	451.3	418.4	439.3	468.6	426.2	447	426.8	422.7	447.5	396.2	421	442.8	470.6	425.7	446.9	419.7	428.5	443.9	433.9	443.8	473.1	420.2	414.5	435.7	453.9	445.2	432.5	434.5	453	446.9	399.8	451.3
P11	522.9	461.1	474.2	532.1	599.9	526.3	580.9	553	541.4	565.6	529	519.6	548	527	528	529.3	534.9	557	434.5	488.8	486.8	493.8	565.2	539.4	478.5	516.5	575	529.3	562.3	555	509.9	522.9
P12	533.5	579.417	582.083	531.417	520.583	600.083	493.167	590.25	549.5	551.417	594.417	593	508.417	601.083	525.917	597.333	585.833	576.083	541.25	584.5	604.583	575.417	524.167	572.833	527.5	587.667	487.833	558.25	574.333	474.583	464.833	529.667
P13	425.556	461.889	418.333	461.222	485.444	426.667	424.778	436.556	428.556	441.333	433.778	462.778	455.556	451.333	447.556	426.333	441.667	433.333	488.333	441.667	436.111	417.333	429.222	461.333	469.667	500.444	444.667	425	459.222	430.111	475.444	425.556
P14
P15
P16
P17
P18
P19
P20
P21
P22
P23
P24

## Sheet: PCV
PCV

## Sheet: DA-Normalized
DA Normalized to Background (Abs(DA-Background))
	1	2	3	4	5	6	7	8	9	10	11	12	13	14	15	16	17	18	19	20	21	22	23	24	25	26	27	28	29	30	31	32
A01	0	0	0	0	0	0	0	0	0	0	0	0	0	0	0	0	0	0	0	0	0	0	0	0	0	0	0	0	0	0	0	0
A02	202.25	153.5	162.792	165.917	154.125	163.292	126.792	144.125	156.792	97.8333	160.792	185.708	160.917	154.583	160.167	144	140.125	159.125	151.042	177.208	137.083	123	151.25	165.542	162.958	176.792	175.5	157.708	125.208	149.708	149.5	174.917
A03	274.367	316.967	316.55	324.483	296.25	253.192	288.308	268.358	247.958	303.217	301.892	307.092	278.583	302.8	345.933	303.575	295.692	297.233	316.067	326.525	291.433	288.867	301.375	301.2	281.75	296.65	293.233	305.808	319.808	319.425	307.625	298.317
A04	0	0	0	0	0	0	0	0	0	0	0	0	0	0	0	0	0	0	0	0	0	0	0	0	0	0	0	0	0	0	0	0
A05	0	0	0	0	0	0	0	0	0	0	0	0	0	0	0	0	0	0	0	0	0	0	0	0	0	0	0	0	0	0	0	0
A06	178.008	194.267	206.558	192.975	199.358	202.033	200.775	198.375	208.083	193.375	235.375	210.708	208.517	193.042	225.625	209.85	170.117	206.558	199.667	182.067	208.375	202.542	196.05	179.517	188.892	237.525	209.283	183.625	208.817	247.675	192.108	186.258
A07	0	0	0	0	0	0	0	0	0	0	0	0	0	0	0	0	0	0	0	0	0	0	0	0	0	0	0	0	0	0	0	0
A08	0	0	0	0	0	0	0	0	0	0	0	0	0	0	0	0	0	0	0	0	0	0	0	0	0	0	0	0	0	0	0	0
A09	79.7222	48.0833	95.4167	102.653	66.7917	119.847	56.0972	90.75	91.2778	98.7222	101.208	79.3889	102.264	78.0139	109	104.514	85.5278	150.292	101.014	72.3611	101.306	12.7222	133.5	51.1667	102.167	82.0695	92.4445	93.8333	53.0695	102.181	98.4028	76.8472
A10	186.99	146.183	125.144	123.683	106.654	117.317	158.029	105.24	100.192	110.077	93.2596	121.125	117.048	86.0385	92.9904	126.442	126.115	108.596	151.673	123.279	150.702	89.5481	119.721	105.519	135.731	138.846	112.173	116	135.827	118.529	144.529	118.567
A11	19.4773	59.5	28.6023	92.1477	43.2159	41.9091	2.35226	65.7614	49.3409	58.6591	9.14774	19.0227	24.1591	42.2273	18.5341	55.9546	77.3182	11.1932	26.4318	24.9773	63.375	33.5227	19.625	25.9318	51.5114	30	39.4204	31.5796	10.9773	50	50.9546	16.8523
A12	61.9135	104.279	94.9808	68.7019	86.9423	139.923	64.2211	88.625	103.558	138.808	93.4327	88.6731	43.6923	81.25	61.6635	17.0385	87.1346	82.5673	102.981	45.2981	61.875	148.942	64.6154	104.971	53.5	15.6442	91.3942	77.8365	84.1442	113.26	71.0385	41.6827
A13	110.731	105.154	89.0577	76.8173	105.683	76.7692	125.365	136.481	0.298065	94.7692	151.471	150.394	140.952	118.529	132.26	81.3077	115.163	110.846	162.529	177.298	114.067	71.1731	123.663	95.3846	114.519	81.4615	134.808	127.288	132.721	124.346	128.433	101.779
A14	131.307	47.5682	67.625	63.4773	47.0454	19.4318	72.7614	50	29.2273	1.17044	8.02274	47.7841	8.51135	50.4318	38.7954	55.4659	62.5227	63.0909	46.1023	58.0114	18.2727	56.7614	21.2727	33.2727	15.4886	57.0227	85.0909	55.3295	22.9318	34.8864	26.5341	132.557
A15	0	0	0	0	0	0	0	0	0	0	0	0	0	0	0	0	0	0	0	0	0	0	0	0	0	0	0	0	0	0	0	0
A16	0	0	0	0	0	0	0	0	0	0	0	0	0	0	0	0	0	0	0	0	0	0	0	0	0	0	0	0	0	0	0	0
A17	0	0	0	0	0	0	0	0	0	0	0	0	0	0	0	0	0	0	0	0	0	0	0	0	0	0	0	0	0	0	0	0
A18	0	0	0	0	0	0	0	0	0	0	0	0	0	0	0	0	0	0	0	0	0	0	0	0	0	0	0	0	0	0	0	0
A19	0	0	0	0	0	0	0	0	0	0	0	0	0	0	0	0	0	0	0	0	0	0	0	0	0	0	0	0	0	0	0	0
A20	0	0	0	0	0	0	0	0	0	0	0	0	0	0	0	0	0	0	0	0	0	0	0	0	0	0	0	0	0	0	0	0
A21	0	0	0	0	0	0	0	0	0	0	0	0	0	0	0	0	0	0	0	0	0	0	0	0	0	0	0	0	0	0	0	0
A22	0	0	0	0	0	0	0	0	0	0	0	0	0	0	0	0	0	0	0	0	0	0	0	0	0	0	0	0	0	0	0	0
A23	0	0	0	0	0	0	0	0	0	0	0	0	0	0	0	0	0	0	0	0	0	0	0	0	0	0	0	0	0	0	0	0
A24	0	0	0	0	0	0	0	0	0	0	0	0	0	0	0	0	0	0	0	0	0	0	0	0	0	0	0	0	0	0	0	0
B01	121.289	129.88	76.2891	86.2436	64.2273	93.4255	115.409	64.25	103.812	56.4482	54.7273	92.1982	104.705	122.25	72.0164	77.2891	53.0164	44.6818	46.1073	147.039	82.63	83.2727	89.5391	97.1527	64.6755	112.636	47.2273	85.6818	40.8182	83.5391	117.085	92.4709
B02	588.5	590.75	592.75	589	601.25	590.875	594.25	590.25	594.125	590.75	583.75	588.5	585.625	597.875	592	593.75	593.625	591.25	594.125	596.875	591.75	584.5	593	590.25	586.625	589.5	590.875	587.625	597.75	592.25	588.5	597.75
B03	0	0	0	0	0	0	0	0	0	0	0	0	0	0	0	0	0	0	0	0	0	0	0	0	0	0	0	0	0	0	0	0
B04	24.8636	16.1591	12.4091	21.6136	0.715912	7.5	72.5682	2.55682	20.2614	5.42044	69.1364	8.29544	6.17044	31.6591	0.363647	20.6932	0.75	46.4773	8.21591	17.7046	16.3296	0.534088	0.238647	4.69318	35.3977	12.4318	5.44318	28.1477	16.1818	6.5	29.8864	24.2386
B05	207.825	199.5	218.575	226.4	252.925	182.925	184.25	202.3	197.475	212.025	206.175	204.25	204.8	159.925	211	214.825	191.125	202.65	242.4	235.45	202.2	209.225	188.975	196.65	180.05	218.225	215.45	202.775	208.575	215.75	164.425	201.95
B06	63.1945	20.9305	37	50.2222	1.16666	47.5555	54.2361	28.5555	2.65277	26.4305	8.63889	28.2361	5.66666	37.5833	43.9028	3.27777	25.3889	26.0833	21.9167	38.3333	35.5833	41.2639	31.625	30.7917	49.8055	15.9861	7.68054	19.6805	50.5417	11.9305	13.75	6.73611
B07	161.775	206.525	198.625	242.4	233.075	188.325	218.225	150	203.725	207.025	173.55	211.7	179.275	194.05	171.875	193.525	204.975	220.475	196.75	168.225	189.725	226.9	198.75	218.275	189.85	198	223.65	190.775	226.25	170.45	213.725	160.9
B08	0	0	0	0	0	0	0	0	0	0	0	0	0	0	0	0	0	0	0	0	0	0	0	0	0	0	0	0	0	0	0	0
B09	134.875	128.409	147.761	160.58	140.75	163.795	118.92	127.784	170.091	147.352	140.352	125.693	138.523	138.818	147.841	163.057	164.261	146.148	131.591	140.455	109.818	129.5	145.614	154.648	128.42	125.239	171.693	148.011	137.602	120.648	148.864	136.125
B10	36.6805	15.9028	21.5695	17.4722	82.7083	13.3333	10.4167	1.15277	3	47.7639	25.6945	69.7361	26.0695	33.2917	11.6111	13.8889	21.5555	46.6667	16.2778	20.1111	47.7083	40	15.5278	10.9167	18.9583	11.875	28.3195	26.9861	29.1389	22.1805	80.25	64.7778
B11	92.7639	139.417	147.722	124.806	143.486	141.708	156.069	138.667	145.458	123.792	144.444	99.7083	64.9445	133.014	156.375	172.389	95.6528	111.194	137.167	147.722	109.681	132.528	153.042	161.111	163.208	144.847	123.458	149.153	101.903	157.694	107.542	103.514
B12	23.8636	43.8409	80.1591	69.2159	45.2273	16.8409	30.6591	49.8296	64.0341	105.057	50.6364	26.4545	51.7273	41.0341	42.2386	34.6704	32.3523	27.8636	67.5568	136.42	20.0341	49.6364	67.5909	36.1932	62.0568	65.8977	42.0568	27.0114	4.5	12.5795	42.5114	31.6136
B13	0	0	0	0	0	0	0	0	0	0	0	0	0	0	0	0	0	0	0	0	0	0	0	0	0	0	0	0	0	0	0	0
B14	18.2955	2.67047	31.5455	9.36365	16.5909	12.7955	12.2046	65.8068	53.3636	34.2614	40.5341	21.3977	52.8182	114.602	1.76135	2.875	35.1818	105.159	7.45453	51.2841	29.7273	34.5568	56.8295	49.1477	75.2727	64.9318	31.875	49.0455	64.1477	48.2273	32.7614	19.6705
B15	0	0	0	0	0	0	0	0	0	0	0	0	0	0	0	0	0	0	0	0	0	0	0	0	0	0	0	0	0	0	0	0
B16	0	0	0	0	0	0	0	0	0	0	0	0	0	0	0	0	0	0	0	0	0	0	0	0	0	0	0	0	0	0	0	0
B17	0	0	0	0	0	0	0	0	0	0	0	0	0	0	0	0	0	0	0	0	0	0	0	0	0	0	0	0	0	0	0	0
B18	0	0	0	0	0	0	0	0	0	0	0	0	0	0	0	0	0	0	0	0	0	0	0	0	0	0	0	0	0	0	0	0
B19	0	0	0	0	0	0	0	0	0	0	0	0	0	0	0	0	0	0	0	0	0	0	0	0	0	0	0	0	0	0	0	0
B20	0	0	0	0	0	0	0	0	0	0	0	0	0	0	0	0	0	0	0	0	0	0	0	0	0	0	0	0	0	0	0	0
B21	0	0	0	0	0	0	0	0	0	0	0	0	0	0	0	0	0	0	0	0	0	0	0	0	0	0	0	0	0	0	0	0
B22	0	0	0	0	0	0	0	0	0	0	0	0	0	0	0	0	0	0	0	0	0	0	0	0	0	0	0	0	0	0	0	0
B23	0	0	0	0	0	0	0	0	0	0	0	0	0	0	0	0	0	0	0	0	0	0	0	0	0	0	0	0	0	0	0	0
B24	0	0	0	0	0	0	0	0	0	0	0	0	0	0	0	0	0	0	0	0	0	0	0	0	0	0	0	0	0	0	0	0
C01	0	0	0	0	0	0	0	0	0	0	0	0	0	0	0	0	0	0	0	0	0	0	0	0	0	0	0	0	0	0	0	0
C02	580	581.375	583.25	583.375	581	587.25	581.75	583.75	583	585	585.25	586.5	584.25	589.125	580.875	581.625	586.75	585.75	582.75	586.875	582.625	580.125	580.375	579	585.5	583.875	585.5	578.875	580.375	581.75	583.375	580.375
C03	0	0	0	0	0	0	0	0	0	0	0	0	0	0	0	0	0	0	0	0	0	0	0	0	0	0	0	0	0	0	0	0
C04	0	0	0	0	0	0	0	0	0	0	0	0	0	0	0	0	0	0	0	0	0	0	0	0	0	0	0	0	0	0	0	0
C05	530.5	536.375	534.75	533.5	538.75	534	534.25	539.125	535	533.375	539.125	530.375	536.375	532.5	530.625	538.25	530.75	537.5	541.875	532.75	537.5	537.125	539.625	537.375	536.375	534.5	539.75	532.5	538	536.125	539.25	536.75
C06	86.2727	23.3295	9.8523	40.5682	62.1705	11.2273	24.3068	13.1364	6.04547	34.6023	55.5682	22.3295	15.5909	17.7046	41.2159	23.7386	24.0454	56.2841	22.625	47.6932	11.4773	2.52274	41.6136	56.3182	88.3523	41.8977	39.9886	8.57956	41.5568	59.8182	44.7273	1
C07	0	0	0	0	0	0	0	0	0	0	0	0	0	0	0	0	0	0	0	0	0	0	0	0	0	0	0	0	0	0	0	0
C08	30.375	45.375	51.75	23.75	38.75	71.625	55.5	75.375	16	45.625	2.75	87.25	93.25	47.125	0.625	7.875	64	82.125	2.125	31.25	15.875	65	19.25	39.375	106.5	113.625	54.625	118	48.125	114.75	38	51.875
C09	483.1	471.4	474	490	517.2	542.2	506	474.2	449.6	508.5	460.6	444.5	432.8	451.6	477.5	526	525.4	479.1	530.4	445.5	501	444.8	569.2	536.7	505.2	448.4	462.4	429.4	474.4	418.7	529.6	460.8
C10	566.75	564.25	571.25	564.625	570.125	563.75	567.25	566.25	566.25	562.375	561.25	572.125	565.875	571	568	570.875	566.75	572.125	567.875	570.5	564	567.375	569.375	570.125	566.5	565	569.125	565.375	570.375	568.5	568.125	566.375
C11	51.9615	30.4135	71.5096	20.7404	38.0962	69.0673	57.4808	52.6442	0.365356	39.1538	28.5769	30.9904	13.4135	73.0192	38.0577	54.8462	70.7788	29.5673	51.0673	147.058	71.3942	21.0385	31.6923	50.5577	54.6827	58.4231	53.7596	34.4038	54.4423	82.3654	45.0962	42.3558
C12	555.75	552.375	552.875	553.75	551.875	551.25	552.75	553.75	554	557	556.25	554.75	558.875	557	551	552.625	558	558.25	551.875	556	546.25	556.5	553.625	555	556.625	554	550.125	549.75	556	552.5	553	551.875
C13	278.778	320.736	334.986	256.5	281.597	287.264	282.292	294.444	307.319	272.347	304.25	278.139	254.958	263	281.903	237.486	282.944	321.958	290.708	256.208	291.708	271.347	312.708	272.931	274.375	274.056	286.236	279.417	275.653	275.278	288.778	278.069
C14	0	0	0	0	0	0	0	0	0	0	0	0	0	0	0	0	0	0	0	0	0	0	0	0	0	0	0	0	0	0	0	0
C15	0	0	0	0	0	0	0	0	0	0	0	0	0	0	0	0	0	0	0	0	0	0	0	0	0	0	0	0	0	0	0	0
C16	0	0	0	0	0	0	0	0	0	0	0	0	0	0	0	0	0	0	0	0	0	0	0	0	0	0	0	0	0	0	0	0
C17	0	0	0	0	0	0	0	0	0	0	0	0	0	0	0	0	0	0	0	0	0	0	0	0	0	0	0	0	0	0	0	0
C18	0	0	0	0	0	0	0	0	0	0	0	0	0	0	0	0	0	0	0	0	0	0	0	0	0	0	0	0	0	0	0	0
C19	0	0	0	0	0	0	0	0	0	0	0	0	0	0	0	0	0	0	0	0	0	0	0	0	0	0	0	0	0	0	0	0
C20	0	0	0	0	0	0	0	0	0	0	0	0	0	0	0	0	0	0	0	0	0	0	0	0	0	0	0	0	0	0	0	0
C21	0	0	0	0	0	0	0	0	0	0	0	0	0	0	0	0	0	0	0	0	0	0	0	0	0	0	0	0	0	0	0	0
C22	0	0	0	0	0	0	0	0	0	0	0	0	0	0	0	0	0	0	0	0	0	0	0	0	0	0	0	0	0	0	0	0
C23	0	0	0	0	0	0	0	0	0	0	0	0	0	0	0	0	0	0	0	0	0	0	0	0	0	0	0	0	0	0	0	0
C24	0	0	0	0	0	0	0	0	0	0	0	0	0	0	0	0	0	0	0	0	0	0	0	0	0	0	0	0	0	0	0	0
D01	0	0	0	0	0	0	0	0	0	0	0	0	0	0	0	0	0	0	0	0	0	0	0	0	0	0	0	0	0	0	0	0
D02	15.125	29	74.625	76.625	52	43.5	46.875	44.25	12	57	67.75	76.125	40.125	76.125	6.125	28.75	41.5	33.625	40.125	82.875	75.75	46.125	60.25	45.625	102.75	47.375	32.125	37.25	108.75	57.625	90.25	63.25
D03	127.273	102.67	121.182	121.739	133.727	101.58	108.818	129.034	120.227	146.58	131.92	126.727	171.932	158.17	122.318	120.432	108.455	145.148	132.409	145.034	118.08	83.3068	117.341	144.17	195.114	132.648	136.909	133.705	142.523	151.011	124.42	127.023
D04	0	0	0	0	0	0	0	0	0	0	0	0	0	0	0	0	0	0	0	0	0	0	0	0	0	0	0	0	0	0	0	0
D05	73.7917	26.3472	16.5	40.4583	57.3333	12.1111	29.5972	8.06946	21.2917	13.7361	34.9445	3.27777	8.22223	1.38892	29.7778	48.0972	30.6528	28.9028	44.3889	59.8195	39.7639	37.8889	18.2917	47.5278	22.5972	6.13892	35.2917	18.6111	77.7778	59.1945	12.8333	1.22223
D06	32.15	1.5	37.125	35.6	57.85	8.72498	29.775	35.75	32.85	26.375	22.125	70.725	19	38.925	29.85	21.125	28.625	4.17499	8.77502	26.075	13.275	40.625	69.125	24	46.125	46.4	54.4	14.75	41.575	27.2	21.075	51.35
D07	0	0	0	0	0	0	0	0	0	0	0	0	0	0	0	0	0	0	0	0	0	0	0	0	0	0	0	0	0	0	0	0
D08	19.0417	47.8333	30.6389	37.9861	22.1389	43.5	35.3611	20.6389	13.6528	65.9305	41.5	7.63892	5.875	34.1389	36.7778	9.48608	33.0555	9.22223	33.3611	33.4861	57.1389	17.2222	21.9028	38.7917	12.9861	37.7222	44.0833	34.3889	19.9305	32.9445	68.875	28.4445
D09	0	0	0	0	0	0	0	0	0	0	0	0	0	0	0	0	0	0	0	0	0	0	0	0	0	0	0	0	0	0	0	0
D10	101.75	16.925	89.8	84.125	135.35	55.625	70.825	124.85	77.425	120.5	88.45	61.675	53.9	93.425	76.2	73	75.65	87.65	79.425	47.15	19.15	21.175	54.2	76.375	28	94.7	102.775	72.05	65.9	72.525	67.85	88.525
D11	34.9	34.95	9.45001	0.375	20.275	45.375	51.85	27.25	38.95	39.425	22	8.84998	10.475	7.95001	48.725	11	28.25	8.72498	43.725	13.625	45.9	30.55	20.425	28.375	37.275	30.7	14.2	49.525	81.225	9.40002	31.75	33.65
D12	94.875	84.35	60.625	96.4	111.75	145.075	87.675	105.5	125.125	76.15	122.8	106.8	132.7	138.525	94.65	101.5	132.95	83.25	120.975	73	112.45	107.725	145.4	91.825	83.5	107.425	98.8	97.375	92.075	65.25	146.325	99
D13	219.386	222.273	230.841	206.216	241.068	205.273	197.341	160.636	199.875	219.455	232.443	266.307	197.841	204.261	188.114	204.125	209.705	241.125	199.761	213.92	179.818	208.864	222.886	166.068	239.455	227.977	178.727	226.261	198.489	192.114	178.545	232.909
D14	0	0	0	0	0	0	0	0	0	0	0	0	0	0	0	0	0	0	0	0	0	0	0	0	0	0	0	0	0	0	0	0
D15	0	0	0	0	0	0	0	0	0	0	0	0	0	0	0	0	0	0	0	0	0	0	0	0	0	0	0	0	0	0	0	0
D16	0	0	0	0	0	0	0	0	0	0	0	0	0	0	0	0	0	0	0	0	0	0	0	0	0	0	0	0	0	0	0	0
D17	0	0	0	0	0	0	0	0	0	0	0	0	0	0	0	0	0	0	0	0	0	0	0	0	0	0	0	0	0	0	0	0
D18	0	0	0	0	0	0	0	0	0	0	0	0	0	0	0	0	0	0	0	0	0	0	0	0	0	0	0	0	0	0	0	0
D19	0	0	0	0	0	0	0	0	0	0	0	0	0	0	0	0	0	0	0	0	0	0	0	0	0	0	0	0	0	0	0	0
D20	0	0	0	0	0	0	0	0	0	0	0	0	0	0	0	0	0	0	0	0	0	0	0	0	0	0	0	0	0	0	0	0
D21	0	0	0	0	0	0	0	0	0	0	0	0	0	0	0	0	0	0	0	0	0	0	0	0	0	0	0	0	0	0	0	0
D22	0	0	0	0	0	0	0	0	0	0	0	0	0	0	0	0	0	0	0	0	0	0	0	0	0	0	0	0	0	0	0	0
D23	0	0	0	0	0	0	0	0	0	0	0	0	0	0	0	0	0	0	0	0	0	0	0	0	0	0	0	0	0	0	0	0
D24	0	0	0	0	0	0	0	0	0	0	0	0	0	0	0	0	0	0	0	0	0	0	0	0	0	0	0	0	0	0	0	0
E01	57.0909	66.25	110.648	33.6477	68.6704	43.8295	79.6704	44.0682	49.4091	18.5682	54.1705	33.5682	57.8068	63.3182	41.5568	46.8636	52.5227	41.5909	15.5341	30.0682	64.0114	77.6818	47.2614	42.5682	60.4545	35.5455	61.8182	79.0227	69.25	64.7386	35	48.0795
E02	14.675	16.775	3.54999	40.975	2.17499	42.85	22.525	9.5	43.125	39.9	40.85	8.09998	52.15	45	36.95	28.125	59.7	27.7	14.15	33.525	39.625	2.20001	3.34998	81.575	11.3	41.675	19.65	37.125	41.925	1.82501	52.375	6.29999
E03	0	0	0	0	0	0	0	0	0	0	0	0	0	0	0	0	0	0	0	0	0	0	0	0	0	0	0	0	0	0	0	0
E04	132.076	124.076	145.621	113.841	170.455	157.985	154.864	135.258	103.311	158.879	144.674	188.455	163.5	123.242	137.364	145.568	138.917	150.765	145.682	143.689	155.924	130.523	160.121	190.955	207.727	164.091	132.614	153.197	110.803	166.212	187.864	137.576
E05	0	0	0	0	0	0	0	0	0	0	0	0	0	0	0	0	0	0	0	0	0	0	0	0	0	0	0	0	0	0	0	0
E06	71.8333	27.0833	54.7917	61.7917	100.417	73.7917	43	42.5	124.125	50.375	72.9583	59.25	113.25	53.875	95.125	76.0833	64.625	83.2917	55.75	3.625	69.75	58.8333	79.75	68.5	43.9167	92.1667	82.5833	57.0833	34.0417	54.2083	65.125	66.3333
E07	95.2083	87.0417	99.4583	102.625	68.875	75.5	41.1667	90.2917	73.5	57.75	90.5	50.2083	108.292	113.958	88.375	108.917	98.875	107.667	52.1667	83.5833	62.375	77.875	38.3333	68.1667	78.2083	54.625	117.917	78.5833	48.0417	88.3333	97.4583	93.25
E08	27.4	1.64999	19.025	28.25	38.525	0.649994	65.075	60.125	10.3	42.225	7.79999	40.675	57.575	4.5	57.05	12.625	38.925	54.45	36.275	31.725	44.15	56.3	13.475	37.6	32.3	45.625	27.575	6.10001	47.1	45.325	23	43.1
E09	8.79166	16.9583	7.76389	21.2083	25.7639	18.375	24.6389	32.9583	19.4028	27.1111	48.6528	33.3055	23.1389	16.1111	27.9167	27.25	29.4722	39.2222	16.7083	22.1389	10.4861	44.6805	18.3195	25.0555	44.4445	70.3055	26.3333	42.9305	0.527771	34.1945	24.2639	16.7778
E10	0	0	0	0	0	0	0	0	0	0	0	0	0	0	0	0	0	0	0	0	0	0	0	0	0	0	0	0	0	0	0	0
E11	0	0	0	0	0	0	0	0	0	0	0	0	0	0	0	0	0	0	0	0	0	0	0	0	0	0	0	0	0	0	0	0
E12	61.8333	127.625	66.875	91.25	87.9167	126.417	88.5	61.5417	65.625	70.1667	109.375	58.4583	58.3333	91.3333	104.042	92.2083	102.5	97.9167	89.75	104.792	132.167	166.375	105.208	87.625	62.5417	114.958	115.333	109.625	96.375	94.2917	118.625	66.7083
E13	103.625	109.167	141.917	102.167	78.1667	125.958	93.4583	104.375	99.9583	161.792	91.5417	110.792	87.5417	120.292	106.542	78.625	61.4167	72.9167	138.083	121.542	78.9167	94.4583	90.0833	117.917	117.208	119.583	101.458	69.5833	49.2917	128.125	123.625	103
E14	10.0417	26.3333	20.5833	6.54169	5.66669	11.0833	14.7917	13	5.41666	18.875	29.375	38	7.25	7.20834	25.8333	5.375	8.16669	9.16669	0.833313	7.25	33.3333	18.1667	2.95834	10.7917	2.75	6.625	4.375	9.04166	40.0833	51.1667	12.25	9.66669
E15	0	0	0	0	0	0	0	0	0	0	0	0	0	0	0	0	0	0	0	0	0	0	0	0	0	0	0	0	0	0	0	0
E16	0	0	0	0	0	0	0	0	0	0	0	0	0	0	0	0	0	0	0	0	0	0	0	0	0	0	0	0	0	0	0	0
E17	0	0	0	0	0	0	0	0	0	0	0	0	0	0	0	0	0	0	0	0	0	0	0	0	0	0	0	0	0	0	0	0
E18	0	0	0	0	0	0	0	0	0	0	0	0	0	0	0	0	0	0	0	0	0	0	0	0	0	0	0	0	0	0	0	0
E19	0	0	0	0	0	0	0	0	0	0	0	0	0	0	0	0	0	0	0	0	0	0	0	0	0	0	0	0	0	0	0	0
E20	0	0	0	0	0	0	0	0	0	0	0	0	0	0	0	0	0	0	0	0	0	0	0	0	0	0	0	0	0	0	0	0
E21	0	0	0	0	0	0	0	0	0	0	0	0	0	0	0	0	0	0	0	0	0	0	0	0	0	0	0	0	0	0	0	0
E22	0	0	0	0	0	0	0	0	0	0	0	0	0	0	0	0	0	0	0	0	0	0	0	0	0	0	0	0	0	0	0	0
E23	0	0	0	0	0	0	0	0	0	0	0	0	0	0	0	0	0	0	0	0	0	0	0	0	0	0	0	0	0	0	0	0
E24	0	0	0	0	0	0	0	0	0	0	0	0	0	0	0	0	0	0	0	0	0	0	0	0	0	0	0	0	0	0	0	0
F01	27.2045	3.23865	37.6477	3.44318	31.2614	3.98865	26.2727	48.5682	64.2046	33.4318	26.2159	18.875	108.693	33.4432	10.1136	43.4432	5.11365	12.5	44.7727	19.9432	15.4432	101.591	10.0795	21.1818	40.5114	14.8523	39.1704	36.5227	12.2045	23.6705	22.1023	24.5795
F02	47.4028	23.0555	43.8472	20	63.0139	40.6667	45.7361	36.1111	21.7639	45.3472	32.8055	46.2778	52.4722	45.4028	14.4445	34.6805	32.4583	33.0833	9.25	30.8055	43.5	22.6111	51.2361	73.8889	28.2222	29.5833	33.8333	24.8333	44.9305	14.5	21.2917	57.8472
F03	185.417	173.25	207.625	193.333	177.75	186.167	176.667	153.583	169.417	196.542	229.458	181.167	186.833	126.333	183.5	165.208	142.708	177.708	203.875	212.792	187.208	194.958	196	184.167	165.792	188.708	170.375	227.458	208.917	188.875	201.958	184.792
F04	0	0	0	0	0	0	0	0	0	0	0	0	0	0	0	0	0	0	0	0	0	0	0	0	0	0	0	0	0	0	0	0
F05	47.25	36.125	21.5417	19.625	25.9583	98.125	73.875	93.1667	56.7083	48.5833	71	140.833	131.5	124.958	52.75	53.7917	17.2917	67.375	51.0833	37.9583	77.4583	86.625	91.375	80.9583	137	9.16669	53.6667	89.5417	1.58331	7.125	60.5	53.9167
F06	18.5417	6.20831	43.4167	70.25	0.375	32.5833	54.25	11.3333	7.95831	57.0833	75	3.58331	43.7917	27.9583	26.7083	27.6667	53	3.54169	22.4583	31.9167	37.5833	16.625	27.3333	28.0417	56.0417	35.875	32.9167	60.1667	22	19.875	40.2083	23.4167
F07	0	0	0	0	0	0	0	0	0	0	0	0	0	0	0	0	0	0	0	0	0	0	0	0	0	0	0	0	0	0	0	0
F08	162.857	136.304	111.393	123.893	107.161	128.089	145.982	73.875	134.875	109.286	149.214	167.732	146.643	140.714	141.482	116.964	147.768	142.946	142.286	134.482	176.625	92.1071	137.589	127.054	78.9464	160.482	152.946	93.9286	159.696	127.946	169.732	125.946
F09	62.7143	97.0536	51.5536	70.4464	68.0714	76.375	86.5179	91.5	52.3036	96.8036	69.3571	7.64285	35.7321	66.4643	49.6786	82.375	41.4821	97.5179	86.4821	78.1071	55.3929	49.4821	81.6429	78.0179	79.8036	61.0179	38.8571	71.3393	109.911	72.4643	71.2857	64.0357
F10	67.2083	62.4722	12.4028	24.7778	94.9305	15.4445	74.5	127.556	32.4028	29	0.472229	16.1945	44.125	46.4722	27.5695	1.79166	33.2778	46.375	14.25	42.0555	18.6389	1.58334	16.5833	20.9861	33.6945	32.4445	47.5	18.5278	23.9861	73.3195	5.29166	17
F11	0	0	0	0	0	0	0	0	0	0	0	0	0	0	0	0	0	0	0	0	0	0	0	0	0	0	0	0	0	0	0	0
F12	0	0	0	0	0	0	0	0	0	0	0	0	0	0	0	0	0	0	0	0	0	0	0	0	0	0	0	0	0	0	0	0
F13	0	0	0	0	0	0	0	0	0	0	0	0	0	0	0	0	0	0	0	0	0	0	0	0	0	0	0	0	0	0	0	0
F14	60.4038	37.4615	46.7019	49.1346	14.0289	31.3173	21.7692	19.1538	31.7404	44.9615	23.1058	102.519	7.9231	6.11536	27.9038	44.1346	42.3269	26.375	46.0192	4.19232	8.21155	30.8942	59.5096	23.8558	40.4904	12.9808	49.8846	19	16.2981	23.1731	92.375	93.6923
F15	0	0	0	0	0	0	0	0	0	0	0	0	0	0	0	0	0	0	0	0	0	0	0	0	0	0	0	0	0	0	0	0
F16	0	0	0	0	0	0	0	0	0	0	0	0	0	0	0	0	0	0	0	0	0	0	0	0	0	0	0	0	0	0	0	0
F17	0	0	0	0	0	0	0	0	0	0	0	0	0	0	0	0	0	0	0	0	0	0	0	0	0	0	0	0	0	0	0	0
F18	0	0	0	0	0	0	0	0	0	0	0	0	0	0	0	0	0	0	0	0	0	0	0	0	0	0	0	0	0	0	0	0
F19	0	0	0	0	0	0	0	0	0	0	0	0	0	0	0	0	0	0	0	0	0	0	0	0	0	0	0	0	0	0	0	0
F20	0	0	0	0	0	0	0	0	0	0	0	0	0	0	0	0	0	0	0	0	0	0	0	0	0	0	0	0	0	0	0	0
F21	0	0	0	0	0	0	0	0	0	0	0	0	0	0	0	0	0	0	0	0	0	0	0	0	0	0	0	0	0	0	0	0
F22	0	0	0	0	0	0	0	0	0	0	0	0	0	0	0	0	0	0	0	0	0	0	0	0	0	0	0	0	0	0	0	0
F23	0	0	0	0	0	0	0	0	0	0	0	0	0	0	0	0	0	0	0	0	0	0	0	0	0	0	0	0	0	0	0	0
F24	0	0	0	0	0	0	0	0	0	0	0	0	0	0	0	0	0	0	0	0	0	0	0	0	0	0	0	0	0	0	0	0
G01	571	567.625	563.75	567.125	565.875	565	565.125	572.75	570.5	564.875	565	569.875	566.75	573.875	563.125	567	572.25	565.875	565.875	565.625	568	564.125	570.75	566	566.25	571.5	568.25	567.625	569	567.875	566.75	567.875
G02	63.125	76.7	109.525	144.725	62.6	94.375	52.075	116.375	81.975	93.675	13.55	109.15	112.55	119.875	88.075	124.1	98.8	78.225	72.275	106.975	121.325	123.375	64.675	166	105.575	104.475	151.475	142.05	100.75	32.15	52.65	73.15
G03	97.4583	86	100.292	95.625	57.3333	83.375	89.5833	55.9167	81.8333	75.7917	74.1667	92	76.375	109.333	58.25	88.3333	141.125	88.5417	58.75	51.7917	103.417	86.875	64.5	0.458313	53.2917	57.4167	51.5417	94.25	60.875	71.4583	90.7917	102.583
G04	145.15	162.775	103.1	180.7	121.325	195.225	114.25	160.975	114.975	114.5	152.5	153.65	91.125	150.575	136.7	160	127.15	124.575	127.925	130.85	152.575	147.3	141.6	236.575	134.525	152.025	192.475	139.325	156.175	178.925	129.1	144.525
G05	170.108	83.2	80.8666	108.625	115.417	95.6334	82.8583	128.733	104.9	101.808	136.842	89.8583	105.767	101.075	106.333	136.525	87.4	121.292	92.125	100.542	104.875	107.883	74.4916	97.4667	105.258	123.642	76.175	118.808	110.1	90.4416	112.792	168.383
G06	27	96.85	18.65	4.85001	64.25	39.45	14.275	25.6	1.20001	33.65	9.59998	15.925	18.2	35.8	88.775	18.125	38.675	0.700012	61.825	20.775	4.82501	58.975	11.075	52.325	50.175	3.22501	48.65	78.425	31.925	17.975	20.55	29
G07	232.534	165.261	154.636	192.5	260.398	148.443	153.273	153.034	150.284	147.864	154.58	117.875	127.205	124.284	143.886	206.807	133.773	156.17	133.125	159.25	142.364	159.955	182.307	140.773	136.83	179.011	194.352	157.591	148.761	93.875	164.136	153.682
G08	62	87.6667	48.9583	43.8333	109.917	71.1667	67.6667	63.7083	56.5833	57.7917	39.9583	85	68.25	67.5417	68.6667	39.9583	97.7083	93.3333	123.292	80.1667	55.7917	80.4167	56.1667	82.375	102	88.1667	64.1667	50.9167	61.875	71.0833	131.917	71.9583
G09	78.6827	75.5481	69.0096	48.7596	123.923	79.4712	62.3654	126.933	46.4904	50.2788	54.2019	63.1635	34.3846	91.4904	104.154	72.4712	60.3654	87.0481	78.0288	131.625	67.3077	83.3269	41.7981	104.817	44.8846	47.4038	100.654	69.75	92.375	92.9423	76.3173	101.212
G10	3.45831	11.9583	0.625	23.4167	52.5417	31.875	9.58331	29.7917	17.375	18.5833	19.3333	14.2083	23.7083	16.4583	51.0833	19.875	11.125	21.0833	21.2917	7.91666	2.875	33.3333	10.5833	21.1667	2.33331	23.2917	18.7917	16.5417	28.6667	15.4583	16.0833	64.1667
G11	89.375	58.9375	99.5	79.0625	70.0625	141.25	108.5	74.8125	127.5	88	121.688	100.625	110.875	87.625	101.062	93	114.75	96.5	137.188	64.1875	113.188	95.9375	100.25	105.25	72.625	118.312	119.062	86.875	93.625	73.5625	103.438	92.625
G12	0	0	0	0	0	0	0	0	0	0	0	0	0	0	0	0	0	0	0	0	0	0	0	0	0	0	0	0	0	0	0	0
G13	127.042	97.5	105.625	42.5833	79.125	90.4167	118.292	110.167	86	107.583	70.4583	91.7083	101.083	107.833	81.4167	73.75	86.9167	69.125	93.5833	113.25	54.75	114.042	82.0833	83.2917	119.292	100.542	77.5833	56.3333	135.458	73.1667	96.7083	125.667
G14	323.333	221.208	285.417	269.375	263.542	280.25	278.167	249.625	230.833	343.667	270.208	254.042	332.333	255.208	239.875	237.875	229.292	239.542	304.792	264.583	300.083	242.083	238.917	247.208	257.042	289.208	297.125	252.875	255.125	259	284.875	285.25
G15	0	0	0	0	0	0	0	0	0	0	0	0	0	0	0	0	0	0	0	0	0	0	0	0	0	0	0	0	0	0	0	0
G16	0	0	0	0	0	0	0	0	0	0	0	0	0	0	0	0	0	0	0	0	0	0	0	0	0	0	0	0	0	0	0	0
G17	0	0	0	0	0	0	0	0	0	0	0	0	0	0	0	0	0	0	0	0	0	0	0	0	0	0	0	0	0	0	0	0
G18	0	0	0	0	0	0	0	0	0	0	0	0	0	0	0	0	0	0	0	0	0	0	0	0	0	0	0	0	0	0	0	0
G19	0	0	0	0	0	0	0	0	0	0	0	0	0	0	0	0	0	0	0	0	0	0	0	0	0	0	0	0	0	0	0	0
G20	0	0	0	0	0	0	0	0	0	0	0	0	0	0	0	0	0	0	0	0	0	0	0	0	0	0	0	0	0	0	0	0
G21	0	0	0	0	0	0	0	0	0	0	0	0	0	0	0	0	0	0	0	0	0	0	0	0	0	0	0	0	0	0	0	0
G22	0	0	0	0	0	0	0	0	0	0	0	0	0	0	0	0	0	0	0	0	0	0	0	0	0	0	0	0	0	0	0	0
G23	0	0	0	0	0	0	0	0	0	0	0	0	0	0	0	0	0	0	0	0	0	0	0	0	0	0	0	0	0	0	0	0
G24	0	0	0	0	0	0	0	0	0	0	0	0	0	0	0	0	0	0	0	0	0	0	0	0	0	0	0	0	0	0	0	0
H01	71.0972	9.25	79.5972	26.5972	9.79169	11.9167	37.7361	42.3055	2.70831	18.1805	18.0972	31.75	72.8195	29.0139	13.0972	9.01392	19.6805	19.2222	28.9305	18.2083	12	19.8055	52.1667	0.138916	35.5139	40.0833	3.20831	22.8611	57.8889	28.2917	10.8611	5.70831
H02	75.3864	63.0795	67.4432	100.886	94.2273	72.9545	85.8409	89.6932	79.0682	82.5682	71.9318	72.7159	70.9205	87.4546	75.4546	86.4546	94.7614	79.5682	74.7159	89.2386	46.3523	57.8864	57.5682	94.4204	55.75	70.7727	68.8636	105.705	68.9432	65.375	59.8636	105.352
H03	302.65	340.15	317.35	342.575	325.275	355.875	309.25	362.525	348.225	334.475	336.1	326.5	330.75	310.6	317.475	341	325.25	313.65	331.15	272.575	355.75	319.6	349.125	327.65	340.65	312.525	305.025	318.475	328.3	304.45	337.4	314.4
H04	84.4712	80.1538	73.1058	162.731	70.0769	72.7981	77.2019	49.6731	55.3077	74.2019	103.788	100.808	60.0577	9.75	101.837	58.6538	63.0385	105.269	98.7788	59.2981	37.3077	63.375	42.1923	82.7115	29.1346	66.8942	63.1827	103.24	76.3269	84.5865	73.2019	90.9712
H05	12.2019	28.2789	33.7115	44.5	51.3942	7.09616	55.1635	46.7115	70.9327	32.7211	59.0385	23.9038	19.1635	44.4808	53.1539	0.971161	14.1442	23.2115	2.27884	27.5577	20.2115	29.5192	36.7404	45.9423	0.903839	62.2019	9.00961	9.51923	49.9904	23.7885	9.15384	14.0769
H06	44.9167	38.6389	52.6805	35.625	27.9167	24.2083	44.8889	32.7778	5.54169	14.5278	44.9028	33.0972	3.30554	24.3055	42.375	24.0695	48.7917	18.5417	16.125	15.0139	11.0139	40.7083	18.1667	7.23611	59.2917	7.88892	31.125	15.6945	8.04169	35.375	22.7778	42.6667
H07	20.5417	0.625	42.4167	9.16666	34.2083	38.875	50.5417	52.0417	64.4583	33	35.2917	23.5833	41.75	40.5417	101.25	23.9167	40.0417	14.4167	7.66666	48.4583	9.54166	0.625	38.2917	25.5417	49.7917	24.375	6.75	68.5833	58.1667	30.5417	12.375	23.5417
H08	76.0481	66.4904	122.327	95.2981	98.9038	82.4423	48.375	76	100.962	69.4712	60.75	106.692	105.817	60.2308	69.1731	115.115	27.0096	60.4039	103.279	48.9615	20.7115	79.7115	107.49	147.25	101.721	96.6346	80.1827	45.0481	95.1346	104.846	73.3077	76.9231
H09	0	0	0	0	0	0	0	0	0	0	0	0	0	0	0	0	0	0	0	0	0	0	0	0	0	0	0	0	0	0	0	0
H10	81.5	123.75	113.3	33.2	40.35	46.8	44.65	30	59.45	122.95	42.6	108.75	65.25	149.85	68.075	113.975	128.65	130.85	72.5	100.45	41.125	51.825	72.85	117.475	27.75	66.625	84.8	155.925	49.75	69.7	55.075	77.375
H11	0	0	0	0	0	0	0	0	0	0	0	0	0	0	0	0	0	0	0	0	0	0	0	0	0	0	0	0	0	0	0	0
H12	153.5	143.375	168.875	183.25	169.75	180.375	201.875	151.5	117.25	183.25	176.875	208.75	138.75	185	170.625	175.625	182.375	226.5	162.625	191.875	174.875	161.625	206.25	173.75	204.125	179.375	154.875	165	155.25	164.75	175.375	163.75
H13	226.875	222.812	224.438	226.312	226.25	222.938	256.688	254	242.125	289	249.875	259.75	245.5	257.375	249.188	260.188	231.625	254.125	236	273	267.25	281.312	229.375	282.188	282.438	263.938	249.25	224.188	250.812	229.125	234.125	235.438
H14	101.188	52.75	44.0625	44	59.6875	54.25	83.1875	93.125	77.4375	117.688	103.938	52.625	82.75	73	61.25	20.9375	35.1875	131.812	136.688	55.125	98.4375	100.188	72	60.625	76.875	123.312	80.75	54.5	112.125	62	104.875	104.312
H15	0	0	0	0	0	0	0	0	0	0	0	0	0	0	0	0	0	0	0	0	0	0	0	0	0	0	0	0	0	0	0	0
H16	0	0	0	0	0	0	0	0	0	0	0	0	0	0	0	0	0	0	0	0	0	0	0	0	0	0	0	0	0	0	0	0
H17	0	0	0	0	0	0	0	0	0	0	0	0	0	0	0	0	0	0	0	0	0	0	0	0	0	0	0	0	0	0	0	0
H18	0	0	0	0	0	0	0	0	0	0	0	0	0	0	0	0	0	0	0	0	0	0	0	0	0	0	0	0	0	0	0	0
H19	0	0	0	0	0	0	0	0	0	0	0	0	0	0	0	0	0	0	0	0	0	0	0	0	0	0	0	0	0	0	0	0
H20	0	0	0	0	0	0	0	0	0	0	0	0	0	0	0	0	0	0	0	0	0	0	0	0	0	0	0	0	0	0	0	0
H21	0	0	0	0	0	0	0	0	0	0	0	0	0	0	0	0	0	0	0	0	0	0	0	0	0	0	0	0	0	0	0	0
H22	0	0	0	0	0	0	0	0	0	0	0	0	0	0	0	0	0	0	0	0	0	0	0	0	0	0	0	0	0	0	0	0
H23	0	0	0	0	0	0	0	0	0	0	0	0	0	0	0	0	0	0	0	0	0	0	0	0	0	0	0	0	0	0	0	0
H24	0	0	0	0	0	0	0	0	0	0	0	0	0	0	0	0	0	0	0	0	0	0	0	0	0	0	0	0	0	0	0	0
I01	54.375	55.625	49.5	18.5	43.625	46.75	65.5	34.125	13.375	33.125	20.875	14.625	40.625	38.875	4.375	51.25	51.25	75.625	47.75	1.25	60.125	32	34.125	31.375	16.625	46.125	22.25	24.375	50.625	56.5	47.375	64.5
I02	62.4	27.175	14.825	6.82501	28.6	1.64999	14.5	35.35	14.4	0.299988	32.2	16.775	11.4	17.1	63.4	4.625	1.45001	5.45001	29.7	6.95001	4.27502	14.625	2.14999	21.2	15.425	25.825	7.45001	57.475	32.7	1.375	10.625	5.04999
I03	670.375	674	673.875	667.5	667.125	667.75	677.5	673.875	670.875	668.5	674.625	669.125	672.625	675.5	666.375	673.5	669.625	671.125	673.875	669.25	672.625	676.875	674.375	674	673.25	673.625	673.75	675.5	674.625	677.25	673.625	675.5
I04	86.3977	108.977	136.205	105.716	145.318	70.9432	98.9318	133.273	73.5455	121.477	97.5455	118.568	115.886	77.3182	148.409	104.182	103.352	105.602	98.4886	95.1364	65.4886	92.875	148.045	111.295	94.625	104.614	95.3068	126.193	70.8295	112.909	32.1705	88.7727
I05	213.839	176.643	160.482	165.643	186.268	163.768	147.018	165.857	163.357	121.196	169.75	180.446	146.768	187.786	142.75	130.464	152.786	142.286	131.357	163.696	154.571	150.964	144.304	207.286	146.536	160.268	217.571	161.714	147.821	161.732	157.054	149.696
I06	183.908	134.05	140.1	188.808	112.492	145.233	124.95	156.425	168.767	154.05	152.175	113.933	169.633	201.892	138.833	210.108	163.867	137.075	133.367	221.083	150.592	163.208	152.95	134.425	142.192	202.842	133.358	163.5	122.575	128.617	83.075	183.158
I07	0	0	0	0	0	0	0	0	0	0	0	0	0	0	0	0	0	0	0	0	0	0	0	0	0	0	0	0	0	0	0	0
I08	0	0	0	0	0	0	0	0	0	0	0	0	0	0	0	0	0	0	0	0	0	0	0	0	0	0	0	0	0	0	0	0
I09	171.5	160.806	156.139	150.708	71.25	135.014	151.569	157.403	91.1805	165.861	125.125	127.361	139.889	121.403	160.472	77.6528	196.444	105.917	122.278	70.9305	163.472	153.653	145.486	118.597	148.917	173.083	132.25	167.069	174.639	171.417	143.486	174.25
I10	0	0	0	0	0	0	0	0	0	0	0	0	0	0	0	0	0	0	0	0	0	0	0	0	0	0	0	0	0	0	0	0
I11	0	0	0	0	0	0	0	0	0	0	0	0	0	0	0	0	0	0	0	0	0	0	0	0	0	0	0	0	0	0	0	0
I12	0	0	0	0	0	0	0	0	0	0	0	0	0	0	0	0	0	0	0	0	0	0	0	0	0	0	0	0	0	0	0	0
I13	81.8125	116.312	107.438	90.5625	121.125	95.8125	105.688	103.875	107.875	107.375	94.0625	111.625	119.625	104.438	104.875	90.25	109.438	106.812	142.75	116.5	108.562	123.5	97.4375	107.562	143.438	118.875	98.1875	97.375	122.312	108.25	120.375	128.375
I14	44.3195	27.3195	46.5555	53.2083	31.9028	64.4445	3.27777	48.1805	9.97223	92.2778	43.6667	28.9028	3.31946	8.15277	48.5833	31.7083	14.75	42.0972	39.4445	6.43054	108.764	46.5417	43.9445	38.125	36.4445	39.9583	68.3195	53.0278	54.5278	6.05554	47.9583	25.4305
I15	0	0	0	0	0	0	0	0	0	0	0	0	0	0	0	0	0	0	0	0	0	0	0	0	0	0	0	0	0	0	0	0
I16	0	0	0	0	0	0	0	0	0	0	0	0	0	0	0	0	0	0	0	0	0	0	0	0	0	0	0	0	0	0	0	0
I17	0	0	0	0	0	0	0	0	0	0	0	0	0	0	0	0	0	0	0	0	0	0	0	0	0	0	0	0	0	0	0	0
I18	0	0	0	0	0	0	0	0	0	0	0	0	0	0	0	0	0	0	0	0	0	0	0	0	0	0	0	0	0	0	0	0
I19	0	0	0	0	0	0	0	0	0	0	0	0	0	0	0	0	0	0	0	0	0	0	0	0	0	0	0	0	0	0	0	0
I20	0	0	0	0	0	0	0	0	0	0	0	0	0	0	0	0	0	0	0	0	0	0	0	0	0	0	0	0	0	0	0	0
I21	0	0	0	0	0	0	0	0	0	0	0	0	0	0	0	0	0	0	0	0	0	0	0	0	0	0	0	0	0	0	0	0
I22	0	0	0	0	0	0	0	0	0	0	0	0	0	0	0	0	0	0	0	0	0	0	0	0	0	0	0	0	0	0	0	0
I23	0	0	0	0	0	0	0	0	0	0	0	0	0	0	0	0	0	0	0	0	0	0	0	0	0	0	0	0	0	0	0	0
I24	0	0	0	0	0	0	0	0	0	0	0	0	0	0	0	0	0	0	0	0	0	0	0	0	0	0	0	0	0	0	0	0
J01	584.75	584.25	591.125	584.125	589.375	584.625	591.875	585.375	587.875	587.625	595.25	583.5	588.375	583.5	586.125	583.125	589.25	585.375	589.875	588.5	583.625	594.375	588.5	586.625	589.375	589.75	584.625	588	587	585	584.25	587.375
J02	78.525	65.3	13.25	116	68.75	0.674988	90.475	59.325	54.85	147.05	69.65	47.05	69.275	56.5	59.3	99.125	91.9	50.7	50.25	39.175	54.775	57.825	0.474976	73.2	54.6	66.925	102.625	71.475	76	17.325	67.675	78.025
J03	0	0	0	0	0	0	0	0	0	0	0	0	0	0	0	0	0	0	0	0	0	0	0	0	0	0	0	0	0	0	0	0
J04	0	0	0	0	0	0	0	0	0	0	0	0	0	0	0	0	0	0	0	0	0	0	0	0	0	0	0	0	0	0	0	0
J05	144.875	159.375	157.812	131.062	153.75	176.5	151.812	157.188	165.188	175.062	155.312	163.625	145.062	164.375	201.75	152.625	166.812	184.438	150.5	169.812	167.812	180.688	156.188	178.625	181.75	160.375	121.125	166.188	180.375	187.188	156	156.188
J06	149.417	143.931	168.194	121.319	154.583	175.708	225.514	201.736	154.931	189.389	188.375	159.694	171.417	250.833	194.528	169.931	256.889	166.181	127.583	169.875	185.514	126.75	161	218.111	73.625	159.458	192.694	106.972	182.75	182.611	122.014	148.417
J07	60.3295	115.386	71.5114	63.2614	71.7045	74.2273	106.739	36.9205	64.6818	105.102	68.0568	104.045	79.1818	86.875	105.705	77.9886	114.977	80.6136	139.716	72.2045	94.9091	64.125	92.9432	95.3977	69.5795	85.4659	89.8977	104.693	74.1932	101.602	89.6818	81.5114
J08	119	154.375	118.458	158.917	163.875	95.875	146.333	113.958	186.667	105.375	141.833	122.708	165.542	131.167	134.833	126.833	220.167	138.125	125.542	125.208	144.792	141.042	89.9167	150.5	125.875	159.125	146.125	132	141.542	120.583	147	123.75
J09	71.6	85.55	110.55	79.475	60.575	64.575	63.825	59.375	74.6	59.55	94.375	113.975	103.55	63.35	88.025	117.925	103.425	82.95	88.15	93.475	70.9	88.775	88.35	77.75	86.625	102.8	87.025	104.65	99.25	101.425	80.775	75.1
J10	198.6	131.8	159.15	159.375	140.35	167.55	179.8	177.15	145.025	162.7	195.775	138.3	166.175	176.6	196.675	158.3	167	174.625	130.475	192.875	163.025	215.8	161.475	169.275	142.85	146.15	178.55	149.175	205.525	167.975	202.175	203.725
J11	0	0	0	0	0	0	0	0	0	0	0	0	0	0	0	0	0	0	0	0	0	0	0	0	0	0	0	0	0	0	0	0
J12	185.125	164.938	180.375	147.25	172.875	171.5	157.625	162.375	184.188	179.25	187.062	165.438	159.562	198.188	168.688	177.625	198.25	153.188	166.438	179.375	171.688	182.75	188.312	148.188	186.375	170.312	176.75	168.688	164.438	191.188	158	175.125
J13	0	0	0	0	0	0	0	0	0	0	0	0	0	0	0	0	0	0	0	0	0	0	0	0	0	0	0	0	0	0	0	0
J14	130.25	121.25	71.875	61.125	118.875	120.375	111.875	164.625	110	95.625	118.875	102.25	123	113.125	120.5	122.375	156	124	126	136.625	114	183	110.375	132.625	122.25	153.625	123	105.875	152.75	135.25	194.375	86.625
J15	0	0	0	0	0	0	0	0	0	0	0	0	0	0	0	0	0	0	0	0	0	0	0	0	0	0	0	0	0	0	0	0
J16	0	0	0	0	0	0	0	0	0	0	0	0	0	0	0	0	0	0	0	0	0	0	0	0	0	0	0	0	0	0	0	0
J17	0	0	0	0	0	0	0	0	0	0	0	0	0	0	0	0	0	0	0	0	0	0	0	0	0	0	0	0	0	0	0	0
J18	0	0	0	0	0	0	0	0	0	0	0	0	0	0	0	0	0	0	0	0	0	0	0	0	0	0	0	0	0	0	0	0
J19	0	0	0	0	0	0	0	0	0	0	0	0	0	0	0	0	0	0	0	0	0	0	0	0	0	0	0	0	0	0	0	0
J20	0	0	0	0	0	0	0	0	0	0	0	0	0	0	0	0	0	0	0	0	0	0	0	0	0	0	0	0	0	0	0	0
J21	0	0	0	0	0	0	0	0	0	0	0	0	0	0	0	0	0	0	0	0	0	0	0	0	0	0	0	0	0	0	0	0
J22	0	0	0	0	0	0	0	0	0	0	0	0	0	0	0	0	0	0	0	0	0	0	0	0	0	0	0	0	0	0	0	0
J23	0	0	0	0	0	0	0	0	0	0	0	0	0	0	0	0	0	0	0	0	0	0	0	0	0	0	0	0	0	0	0	0
J24	0	0	0	0	0	0	0	0	0	0	0	0	0	0	0	0	0	0	0	0	0	0	0	0	0	0	0	0	0	0	0	0
K01	566.125	563	560.75	564	562.625	564.625	563.625	559.875	569.125	564.375	562.25	560.625	562.375	563.375	565	561.5	570.875	567	561.25	568.75	564	560.125	570.125	564.75	563.25	562	564.875	566.625	568.375	563.5	562	563.375
K02	105.5	119.125	93	95.5	104	120	125.125	105.25	73.25	138.5	92.75	132.25	135.625	101	125.5	73.5	118.75	164.5	138.25	154.625	135.625	156.25	73.375	112.375	113.25	48.75	76.75	136.875	91.5	135.25	134.75	74.25
K03	148.346	136.038	116.173	133.279	116.404	126.019	127.683	139.298	147.558	115.962	139.077	157.75	139.981	151.029	121.74	157.692	117.663	134.5	127.452	120.067	149.471	160.24	158.865	128.125	124.702	173.125	135.635	128.558	127.798	133.548	132.269	151.596
K04	0	0	0	0	0	0	0	0	0	0	0	0	0	0	0	0	0	0	0	0	0	0	0	0	0	0	0	0	0	0	0	0
K05	26.1805	30.9028	49.9583	17.5555	59.7222	36.2222	23.1667	16.4167	8.04166	34.1667	7.91666	54.4722	15.5278	27.9305	57.375	34.7083	15.4028	13.2639	64.2639	47.7778	12.0555	0.638885	75.3055	53.125	2.88889	39.7222	36.7361	64.8472	34.6389	1.66666	30.2083	27.3055
K06	114.111	177.625	121.903	164.75	121.389	128.181	133.403	143.931	161.097	116.875	155.944	138.889	128.597	148.208	155.944	119.931	106.875	108.222	94.3889	128.111	122.694	151.583	121.069	126.694	193.5	116.986	115.583	130.014	154.903	127.319	155.417	115.486
K07	69.6805	50.4305	64.6945	110.597	1.63892	57.7639	78.4861	70.75	116.514	118.764	124.639	81.7222	70.75	64.875	33.5139	84.375	110.431	57.5278	76.875	116.125	87.3055	93.2639	106.597	100.194	67.3055	131.111	111.625	114.764	87.1111	91.2083	0.444458	68.5555
K08	39.4205	174.023	138.784	186.273	93.1591	114.852	148.5	140.068	124.75	104.807	77.4091	132.443	141.511	125.761	85.125	70.9204	129.67	81.1023	128.261	121.159	136.83	115.761	89.5682	97.1023	162.045	144.773	128.034	97.1477	87.125	122.58	106.193	42.7955
K09	279.321	187.536	224.357	209.018	221.554	170.464	203.786	248.321	202.929	220.643	254.679	217.75	201.339	241.018	216.429	229.196	212.893	218.679	224.518	198.661	201.179	268.25	215.107	238.875	226.304	200.643	206.607	190.482	193.286	226	190.125	279.071
K10	222.5	197.243	244.625	83.7941	178.882	258.632	157.824	204.199	239.61	156.603	157.419	245.632	224.846	183.941	109.669	226.353	154.853	179.949	246.162	210.596	255.287	256.956	183.434	181.824	181.426	196.801	208.809	211.243	229.618	266.456	210.728	226.25
K11	70.625	68.9083	36.05	85.8084	66.55	16.4416	47.4334	78.175	76.675	87.9167	66.7917	81.8583	65.375	57.6667	74.9167	59.7333	34.0666	70.3834	60.025	80.4	45.475	67.1667	72.45	54.9416	61.7	64.625	64.975	2.83331	60.6583	78.1583	46.775	57.2333
K12	6.13892	38.5695	5.30554	4.09723	9.52777	10.2361	30.1667	11.1528	28.5555	5.23608	46.6389	22.5833	58.4028	0.152771	36.5972	43.6111	17.1805	15.3195	33.4722	54.9167	19.9305	112.639	39.5972	25.6111	0.597229	60.4305	16.6389	11.7778	38.625	21.5833	25.1528	1.76392
K13	54.6805	58.1805	70.8611	102.486	54.3889	92.2083	84.7083	76.3055	51.2361	67.5417	69.375	61.2083	41.2778	90.5972	50.7083	65.8195	122.542	84.2222	98.125	79.8333	85.1389	58.7361	15.7639	103.5	103.194	69.3472	75.0417	116.611	67.3889	87.5695	103.583	57.0555
K14	122	36.625	1.125	83.625	50.25	71.875	69.75	64	52.75	47.625	66.5	37	81.625	46.5	34	86.375	124.125	69.625	23.5	47.875	83.375	81.375	117.5	30.375	31.5	39.25	18.25	66.125	10.375	75.875	79.875	13.125
K15	0	0	0	0	0	0	0	0	0	0	0	0	0	0	0	0	0	0	0	0	0	0	0	0	0	0	0	0	0	0	0	0
K16	0	0	0	0	0	0	0	0	0	0	0	0	0	0	0	0	0	0	0	0	0	0	0	0	0	0	0	0	0	0	0	0
K17	0	0	0	0	0	0	0	0	0	0	0	0	0	0	0	0	0	0	0	0	0	0	0	0	0	0	0	0	0	0	0	0
K18	0	0	0	0	0	0	0	0	0	0	0	0	0	0	0	0	0	0	0	0	0	0	0	0	0	0	0	0	0	0	0	0
K19	0	0	0	0	0	0	0	0	0	0	0	0	0	0	0	0	0	0	0	0	0	0	0	0	0	0	0	0	0	0	0	0
K20	0	0	0	0	0	0	0	0	0	0	0	0	0	0	0	0	0	0	0	0	0	0	0	0	0	0	0	0	0	0	0	0
K21	0	0	0	0	0	0	0	0	0	0	0	0	0	0	0	0	0	0	0	0	0	0	0	0	0	0	0	0	0	0	0	0
K22	0	0	0	0	0	0	0	0	0	0	0	0	0	0	0	0	0	0	0	0	0	0	0	0	0	0	0	0	0	0	0	0
K23	0	0	0	0	0	0	0	0	0	0	0	0	0	0	0	0	0	0	0	0	0	0	0	0	0	0	0	0	0	0	0	0
K24	0	0	0	0	0	0	0	0	0	0	0	0	0	0	0	0	0	0	0	0	0	0	0	0	0	0	0	0	0	0	0	0
L01	0	0	0	0	0	0	0	0	0	0	0	0	0	0	0	0	0	0	0	0	0	0	0	0	0	0	0	0	0	0	0	0
L02	132.481	130.798	125.856	108.048	140.365	106.567	148.375	139.212	123.385	125.721	144.115	159.644	154.587	126.288	154.385	90.3365	133.481	148.202	131.067	95.9039	151.029	144.712	159.423	138.298	111.423	49.6827	156.442	165.125	165.365	153.317	141.913	137.481
L03	208.075	116.875	139.7	138.35	105.975	88.9	197.725	120.55	122.575	134.975	181.175	113.8	116.325	103.35	196.25	121.35	147.925	44.5	98.7	94.275	124.1	82.575	123.85	144.425	222.675	118.4	138.45	159.45	161.575	167.975	142.075	206.95
L04	37.0555	17.3333	9.93054	32.1945	56.8472	9.11108	35.2083	8.38892	1.90277	28.3889	11.5972	9.81946	16.5695	33.5417	43.8333	87.0139	22.1389	4.77777	12.5	2.68054	49.6805	5.125	157.431	27.4305	16.6805	10.6805	63.7917	53.625	160.847	15.25	19.5555	38.8055
L05	46.0417	5.625	50.875	39.75	46.0555	3.625	12.3195	33	126.542	72.4722	60.1528	70.0139	128.417	25.1528	74.8611	11.0417	4.34723	41.7361	58.4861	11.2917	56.0278	5.23608	101.694	67.7639	6.88892	80.0278	51.3055	58.5972	23.7917	71.625	9.01392	9.95831
L06	280.4	167.65	173.975	194.8	267.1	263.55	169.15	231.75	157.875	185.45	180.625	259.725	235.95	238.2	234.125	91.5	140.525	200.95	201.45	218.525	260.575	265.05	216.925	171.975	237.525	184.225	223.225	215.7	174.3	240.075	225.325	268.275
L07	0	0	0	0	0	0	0	0	0	0	0	0	0	0	0	0	0	0	0	0	0	0	0	0	0	0	0	0	0	0	0	0
L08	59.2	53.175	1.95001	43	2.5	80.2	60.725	85.075	68	22.6	55.25	96.225	56.775	76.5	0.674988	28.125	17.825	36.025	36.15	9.25	18.525	26.95	51.8	62.025	16.1	33.575	56.85	19.1	25.675	50.2	19.75	62.2
L09	0	0	0	0	0	0	0	0	0	0	0	0	0	0	0	0	0	0	0	0	0	0	0	0	0	0	0	0	0	0	0	0
L10	0	0	0	0	0	0	0	0	0	0	0	0	0	0	0	0	0	0	0	0	0	0	0	0	0	0	0	0	0	0	0	0
L11	154.981	223.308	185.135	162.365	162.673	201.077	127.5	172.096	188.51	158.683	182.452	156.808	190.548	174.308	183.058	151.356	156.019	160.048	182.788	165.221	174.692	202.385	157.183	160.106	157.433	156.048	167.452	133.394	176.654	180.817	161.817	140.135
L12	155.708	191.236	223.681	188.278	180.833	188.625	224.028	197.986	185.431	164.931	156.736	164.583	203.222	156.375	145.889	196.222	165.806	176.653	176.639	202.389	169.736	123.403	188.944	141.778	125.111	166.028	145.819	163.931	182.333	175.583	238.042	148.319
L13	130.25	100.614	117.148	145.273	131.875	124.92	30.5909	166.33	156.511	85.6818	99.7159	132.852	153.523	87.4204	77.7386	123.864	76.25	86.4432	146.045	99.9659	210.409	86.7954	153.614	43.5682	141.943	86.8523	104.284	193.818	139.818	104.227	177.477	139.875
L14	136.775	101.6	109.625	114.8	102.075	115.575	108.9	103.975	104.2	101.45	82.375	105.55	128.85	114.1	123.3	100.775	125.55	116.5	105.725	114.55	124.025	137.075	129.875	129.8	109.9	99.3	146.325	112.9	122.675	83.75	110.6	107.1
L15	0	0	0	0	0	0	0	0	0	0	0	0	0	0	0	0	0	0	0	0	0	0	0	0	0	0	0	0	0	0	0	0
L16	0	0	0	0	0	0	0	0	0	0	0	0	0	0	0	0	0	0	0	0	0	0	0	0	0	0	0	0	0	0	0	0
L17	0	0	0	0	0	0	0	0	0	0	0	0	0	0	0	0	0	0	0	0	0	0	0	0	0	0	0	0	0	0	0	0
L18	0	0	0	0	0	0	0	0	0	0	0	0	0	0	0	0	0	0	0	0	0	0	0	0	0	0	0	0	0	0	0	0
L19	0	0	0	0	0	0	0	0	0	0	0	0	0	0	0	0	0	0	0	0	0	0	0	0	0	0	0	0	0	0	0	0
L20	0	0	0	0	0	0	0	0	0	0	0	0	0	0	0	0	0	0	0	0	0	0	0	0	0	0	0	0	0	0	0	0
L21	0	0	0	0	0	0	0	0	0	0	0	0	0	0	0	0	0	0	0	0	0	0	0	0	0	0	0	0	0	0	0	0
L22	0	0	0	0	0	0	0	0	0	0	0	0	0	0	0	0	0	0	0	0	0	0	0	0	0	0	0	0	0	0	0	0
L23	0	0	0	0	0	0	0	0	0	0	0	0	0	0	0	0	0	0	0	0	0	0	0	0	0	0	0	0	0	0	0	0
L24	0	0	0	0	0	0	0	0	0	0	0	0	0	0	0	0	0	0	0	0	0	0	0	0	0	0	0	0	0	0	0	0
M01	0	0	0	0	0	0	0	0	0	0	0	0	0	0	0	0	0	0	0	0	0	0	0	0	0	0	0	0	0	0	0	0
M02	62.975	35.425	23.025	66.625	85.3	102.45	102.25	58.875	62.8	98.75	68.25	81.525	125.975	78.325	66.625	72	112.775	80.45	54.8	157.65	71.55	74.5	73.525	97.45	75.6	92.85	80.225	80.175	78.6	53.35	121.2	82.825
M03	121.83	86.1023	134.943	71.9659	1.55682	68.0227	58.0795	83.7841	69.2159	91.6591	60.8977	143.852	61.5682	81.4886	115.955	51.1705	87.6136	14.0909	6.94318	60	59.7727	101.977	63.7159	87.2841	68.8068	42.0909	13.5796	47.5568	100.193	94.0568	67.625	114.58
M04	120.792	175.875	141.375	134.208	100.583	216.875	126.25	142.958	164.458	149.75	144.292	138	185.292	163.083	190.875	149.792	128.708	139.083	160.417	134.5	154.417	135.333	146.083	139.75	151.708	136.958	135.042	155.125	150.792	126.708	171.875	106.417
M05	173.375	137.125	161.062	146.75	156.625	128.188	139.5	163.812	165.125	115	205.5	142.5	132.438	159.438	138.875	135.125	125.875	154.625	147.812	144.312	104.938	108	147.25	116.875	197.438	135.938	127.438	56.75	120.5	123.125	244.125	155
M06	19.2841	32.8296	20.6932	1.19318	34.2273	19.3636	44.6023	13.1705	15.7386	34.6591	12.3409	1.02274	31.0796	11.3523	39.6932	10.7841	45.7273	4.55682	3.31818	41.3636	2.11365	12.7727	2.47726	34.3068	1.375	5.5	8.43182	1.10226	3.86365	6.05682	11.4546	12.4091
M07	47.2727	36.2727	59.9773	64.6818	46.3636	40.6705	70.9318	69.8296	78.1591	61.625	66.9318	70.3864	31.6023	45.7841	77.8636	15.2273	15.3182	57.0795	58.9886	52.6591	45.9432	55.3068	59.7386	26.1023	63.4545	55.4886	21.7045	53.5682	78.0454	46.6705	38.3636	52.2727
M08	154	203.938	170.625	212.312	187.75	187.438	207.938	227.312	258.438	162.562	199.188	187.5	225.875	184.812	205.375	237.812	211.938	198.688	180.375	207.812	172.688	128.75	162.375	209.812	238.562	170.438	198.625	214.938	207.688	193.75	197.938	154.25
M09	0	0	0	0	0	0	0	0	0	0	0	0	0	0	0	0	0	0	0	0	0	0	0	0	0	0	0	0	0	0	0	0
M10	0	0	0	0	0	0	0	0	0	0	0	0	0	0	0	0	0	0	0	0	0	0	0	0	0	0	0	0	0	0	0	0
M11	52.125	79.125	92	55.625	29.875	95.75	61.625	100.25	22.375	65.5	94.75	105	65.125	89.125	51.375	141.75	78.25	11.625	29.875	73	53.5	23.625	26	45.625	30.75	7.125	66.5	33.375	27	70.25	58.375	129.625
M12	679.375	678.25	680.375	677.375	680.625	680.125	678.125	688.625	674.25	679.375	685.375	680.625	675.625	679.625	684.25	677.625	681.875	681.5	677.875	676.875	675.875	679.875	683.125	677.375	678.5	682	682.625	675.625	682.25	675.625	681.375	681.25
M13	400.193	423.5	383.25	366.557	373.5	363.807	429.409	371.352	402.67	394.455	397.636	393.807	384.795	382.739	386.455	383.5	336.977	377.557	380.091	397.273	396.557	389.045	376.352	397.398	384.966	392.943	402.068	387.58	385.898	372.909	374.716	420.261
M14	60.55	63.15	44.55	106.8	40.775	36.45	87.425	45.575	41.125	42.475	36.675	47.35	35.075	46.25	47.525	22.275	34.55	95.425	3.67499	25.95	38.875	39.45	44.05	50.1	47.3	60.775	77.15	35	54.25	38.825	69.5	42.15
M15	0	0	0	0	0	0	0	0	0	0	0	0	0	0	0	0	0	0	0	0	0	0	0	0	0	0	0	0	0	0	0	0
M16	0	0	0	0	0	0	0	0	0	0	0	0	0	0	0	0	0	0	0	0	0	0	0	0	0	0	0	0	0	0	0	0
M17	0	0	0	0	0	0	0	0	0	0	0	0	0	0	0	0	0	0	0	0	0	0	0	0	0	0	0	0	0	0	0	0
M18	0	0	0	0	0	0	0	0	0	0	0	0	0	0	0	0	0	0	0	0	0	0	0	0	0	0	0	0	0	0	0	0
M19	0	0	0	0	0	0	0	0	0	0	0	0	0	0	0	0	0	0	0	0	0	0	0	0	0	0	0	0	0	0	0	0
M20	0	0	0	0	0	0	0	0	0	0	0	0	0	0	0	0	0	0	0	0	0	0	0	0	0	0	0	0	0	0	0	0
M21	0	0	0	0	0	0	0	0	0	0	0	0	0	0	0	0	0	0	0	0	0	0	0	0	0	0	0	0	0	0	0	0
M22	0	0	0	0	0	0	0	0	0	0	0	0	0	0	0	0	0	0	0	0	0	0	0	0	0	0	0	0	0	0	0	0
M23	0	0	0	0	0	0	0	0	0	0	0	0	0	0	0	0	0	0	0	0	0	0	0	0	0	0	0	0	0	0	0	0
M24	0	0	0	0	0	0	0	0	0	0	0	0	0	0	0	0	0	0	0	0	0	0	0	0	0	0	0	0	0	0	0	0
N01	198.792	157.625	175.639	134.944	145.028	190.708	113.708	153.361	185.694	71.4861	140.722	162.722	99.1528	154.444	117.972	139.833	161.069	169.903	134.5	193.75	140.778	116.694	145.847	135.417	182.306	150.278	124.431	126.667	118.361	147.486	147.528	201.292
N02	0	0	0	0	0	0	0	0	0	0	0	0	0	0	0	0	0	0	0	0	0	0	0	0	0	0	0	0	0	0	0	0
N03	49.4205	53.5227	93.7955	130.568	197.693	134.318	98.0114	65.8523	126.33	85.9545	90.4659	133.114	73.0682	118.102	90.4318	122.977	55.2955	98.1932	10.25	97.3068	73.2727	119.011	116.659	64.8523	106.818	98.9773	39.1818	124.068	128.966	114.727	111.5	83.5909
N04	86.0417	35.9583	82.1667	79.0972	3.25	27.2083	56.8055	38.9722	83.25	42.75	38.0278	73.6111	53.2778	55.8611	89.3611	43.9583	89.8889	3.83331	34.0695	57.1945	8.52777	101.958	51.9305	38.5	125.708	35.4861	19.0555	56.7639	36.6528	31.75	59.6945	94.2917
N05	13.15	12.125	6.39999	22.225	76.975	5.32501	11.275	25.925	20.075	22.9	3.35001	27.925	42.95	21.525	3.92499	18.35	25.85	53.225	8.59998	15.15	6.89999	11.325	44.4	41.15	32.85	2.97501	43.775	6.14999	28.35	10.45	16.075	18.825
N06	43.0417	18.5417	51.75	35.5417	52.8333	68.7917	50.0417	80.875	6.08331	81.9583	23.1667	44	14.7917	8.75	61.6667	47.2917	12.25	27.5417	51.375	24.75	45.5417	108.583	7.375	56.4583	89.4167	47.4167	7.91669	59.0417	90.8333	2.83331	28.6667	44.0417
N07	136.25	110.875	138.7	126.308	125.2	123.733	115.992	95.1	119.108	94.1916	83.2833	108.967	121.258	112.283	123.108	120.8	104.042	133.95	158.975	105.975	99.1916	110.142	147.517	87.9167	141.383	116.55	108.9	117.292	118.85	106.033	144.633	113.592
N08	0	0	0	0	0	0	0	0	0	0	0	0	0	0	0	0	0	0	0	0	0	0	0	0	0	0	0	0	0	0	0	0
N09	172.852	211.205	222.227	199.795	229.898	220.42	190.33	176.466	183.75	176.682	196.182	226.557	265.864	114.318	201.114	155.432	160.864	208.011	183.727	95.4886	137.739	175.659	172.182	140.648	186.989	126.477	246	164.284	176.614	203.739	167.489	172.227
N10	655.625	646.875	647.75	646.375	655.5	649.625	645.125	647	650.5	654.75	646.125	660	650.375	653.125	644.375	655.125	651	648.875	655.375	648	648.625	652.625	652.25	647.875	657.625	655.125	656.5	644.75	652.25	648	652.75	652
N11	175.425	152.9	195.125	188.775	147.375	141.825	180.45	156.95	158.3	201.575	164.125	165.675	136.95	183.85	161.875	162.125	240.325	163.4	145.025	208.45	191.725	174.375	194.95	194.425	149.675	178.35	183.875	185.025	162.45	90.1	139.175	178.7
N12	0	0	0	0	0	0	0	0	0	0	0	0	0	0	0	0	0	0	0	0	0	0	0	0	0	0	0	0	0	0	0	0
N13	120.5	113.542	121.042	115.042	142.958	135.875	132.25	165.5	174.792	148.167	146.792	142.375	129.333	144.083	141.833	135.25	111	137.583	137.875	173.958	125.583	150.208	174.917	121.792	161.75	102.375	100.375	117.417	166.167	115.875	162.708	119.875
N14	0	0	0	0	0	0	0	0	0	0	0	0	0	0	0	0	0	0	0	0	0	0	0	0	0	0	0	0	0	0	0	0
N15	0	0	0	0	0	0	0	0	0	0	0	0	0	0	0	0	0	0	0	0	0	0	0	0	0	0	0	0	0	0	0	0
N16	0	0	0	0	0	0	0	0	0	0	0	0	0	0	0	0	0	0	0	0	0	0	0	0	0	0	0	0	0	0	0	0
N17	0	0	0	0	0	0	0	0	0	0	0	0	0	0	0	0	0	0	0	0	0	0	0	0	0	0	0	0	0	0	0	0
N18	0	0	0	0	0	0	0	0	0	0	0	0	0	0	0	0	0	0	0	0	0	0	0	0	0	0	0	0	0	0	0	0
N19	0	0	0	0	0	0	0	0	0	0	0	0	0	0	0	0	0	0	0	0	0	0	0	0	0	0	0	0	0	0	0	0
N20	0	0	0	0	0	0	0	0	0	0	0	0	0	0	0	0	0	0	0	0	0	0	0	0	0	0	0	0	0	0	0	0
N21	0	0	0	0	0	0	0	0	0	0	0	0	0	0	0	0	0	0	0	0	0	0	0	0	0	0	0	0	0	0	0	0
N22	0	0	0	0	0	0	0	0	0	0	0	0	0	0	0	0	0	0	0	0	0	0	0	0	0	0	0	0	0	0	0	0
N23	0	0	0	0	0	0	0	0	0	0	0	0	0	0	0	0	0	0	0	0	0	0	0	0	0	0	0	0	0	0	0	0
N24	0	0	0	0	0	0	0	0	0	0	0	0	0	0	0	0	0	0	0	0	0	0	0	0	0	0	0	0	0	0	0	0
O01	0	0	0	0	0	0	0	0	0	0	0	0	0	0	0	0	0	0	0	0	0	0	0	0	0	0	0	0	0	0	0	0
O02	157.5	151.5	156.375	105	113.125	81.75	99.25	119.25	121.5	129.375	9	74.875	96.375	48.875	97.375	101.5	101	93.75	80.625	155.125	102.25	140.25	85.75	91.25	156.875	74.875	64.75	86	95.25	103.625	149.375	159.5
O03	119.607	75.3036	88.8036	115.929	116.589	144.5	98.4821	119.5	95.2143	121.696	75.6607	124.964	117.071	138.964	92.7857	63.3036	110.607	145.661	71.2857	85.5357	100.268	94.7857	126.143	120.393	92.8214	104.321	100.268	156.554	88.1607	120.214	168	116.982
O04	0	0	0	0	0	0	0	0	0	0	0	0	0	0	0	0	0	0	0	0	0	0	0	0	0	0	0	0	0	0	0	0
O05	145.222	108.361	147.847	243.806	180.347	158.903	173.819	193.583	158.847	108.389	116.014	199.917	163.194	156.944	194.278	140.153	124.319	105.292	108.097	95.5417	156.639	184.25	152.917	136.75	125.75	153.597	121.944	191.917	149.306	198.167	181.819	162.958
O06	73.25	94	69	67	134.125	99.75	117.125	102.375	69.375	70.875	82.75	100.875	88.375	94.25	75.125	101.375	98	148.25	44	97.125	101.875	92.625	78	94.25	43	96.375	74.25	114.375	81	104.75	102.5	78.75
O07	71.8173	106.731	99.8077	117.375	117.038	224.096	91.8173	39.5961	209.827	78.1058	140.183	160.663	81.2211	114.212	96.8558	162.25	120.721	131.433	43.8173	118.702	71.9711	162.779	168.202	128.115	51.7019	164.865	98.7789	144.788	69.6539	147.365	83.4135	55.25
O08	0	0	0	0	0	0	0	0	0	0	0	0	0	0	0	0	0	0	0	0	0	0	0	0	0	0	0	0	0	0	0	0
O09	0	0	0	0	0	0	0	0	0	0	0	0	0	0	0	0	0	0	0	0	0	0	0	0	0	0	0	0	0	0	0	0
O10	139.25	175.606	169.058	185.654	149.221	139.913	150.058	149.529	123.471	191.856	150.971	165.019	168.635	101.212	116.846	160.808	144.99	143.125	168.702	146.433	162.51	108.5	164.462	161.548	140.452	131.202	187.058	148.673	109.981	202.74	157.731	111.712
O11	0	0	0	0	0	0	0	0	0	0	0	0	0	0	0	0	0	0	0	0	0	0	0	0	0	0	0	0	0	0	0	0
O12	146.625	171.225	179.8	155.025	207.25	142.425	118.7	165.175	146.15	181.375	252.025	159.225	168.125	233.85	228.175	151.425	131.5	233.825	142.9	127.35	99	199.975	173.175	142.2	184.525	158.85	243.825	135.525	173.825	181.65	210.825	163.3
O13	136.568	141.273	150.932	196.852	134.784	165.705	192.477	136	125.159	162.205	122.284	150.875	163.466	190.773	155.727	143.466	155.33	153.648	166.273	127.568	87.1364	127.25	160.273	144.341	133.739	183.261	152.432	76.0795	197.125	148.08	190.432	200.227
O14	264.6	272.067	274.075	248.567	257.95	269.058	288.692	261.775	265.8	259.933	284.05	261	281.567	236.25	286.333	256.425	246.975	248.725	256.7	249.183	243.733	271.092	252.7	238.642	288.833	284.625	270.867	243.258	260.767	245.85	252.325	254.725
O15	0	0	0	0	0	0	0	0	0	0	0	0	0	0	0	0	0	0	0	0	0	0	0	0	0	0	0	0	0	0	0	0
O16	0	0	0	0	0	0	0	0	0	0	0	0	0	0	0	0	0	0	0	0	0	0	0	0	0	0	0	0	0	0	0	0
O17	0	0	0	0	0	0	0	0	0	0	0	0	0	0	0	0	0	0	0	0	0	0	0	0	0	0	0	0	0	0	0	0
O18	0	0	0	0	0	0	0	0	0	0	0	0	0	0	0	0	0	0	0	0	0	0	0	0	0	0	0	0	0	0	0	0
O19	0	0	0	0	0	0	0	0	0	0	0	0	0	0	0	0	0	0	0	0	0	0	0	0	0	0	0	0	0	0	0	0
O20	0	0	0	0	0	0	0	0	0	0	0	0	0	0	0	0	0	0	0	0	0	0	0	0	0	0	0	0	0	0	0	0
O21	0	0	0	0	0	0	0	0	0	0	0	0	0	0	0	0	0	0	0	0	0	0	0	0	0	0	0	0	0	0	0	0
O22	0	0	0	0	0	0	0	0	0	0	0	0	0	0	0	0	0	0	0	0	0	0	0	0	0	0	0	0	0	0	0	0
O23	0	0	0	0	0	0	0	0	0	0	0	0	0	0	0	0	0	0	0	0	0	0	0	0	0	0	0	0	0	0	0	0
O24	0	0	0	0	0	0	0	0	0	0	0	0	0	0	0	0	0	0	0	0	0	0	0	0	0	0	0	0	0	0	0	0
P01	0	0	0	0	0	0	0	0	0	0	0	0	0	0	0	0	0	0	0	0	0	0	0	0	0	0	0	0	0	0	0	0
P02	134	137.5	106.062	148.062	182.688	137.438	182.25	103.25	100.938	122.625	147.125	144.438	178.688	147.938	111.188	179.062	152.812	105.562	116.312	143.938	140.188	119.5	137.25	175.25	120.812	118.188	134.062	133.562	98.0625	128.75	149.062	139.25
P03	0	0	0	0	0	0	0	0	0	0	0	0	0	0	0	0	0	0	0	0	0	0	0	0	0	0	0	0	0	0	0	0
P04	665.75	665.5	667.5	668.375	664.25	671.25	667.375	663.25	666.875	670.875	663.875	673.625	666.125	669.375	659.625	674.375	673.75	665.875	661.625	670.125	660.625	669.25	667.125	665.875	668.75	666.625	664.25	666.875	668.75	661	672.125	665.625
P05	184.967	189.625	165.958	155.767	119.875	184.642	215.758	171.275	213.825	181.417	154.142	161	159.025	157.383	161.042	184.567	175.6	230.392	181.083	158.233	173.867	143.933	167.783	193.308	173.9	158.067	185.908	188.167	207.175	149.3	253.683	236.725
P06	189.625	135.475	177.275	170.775	218.3	182.625	193.95	151.725	154.75	217.8	140.825	134.3	181.225	229.475	217.425	204.6	155.7	136.95	173.15	238.65	169.55	142.7	164.325	142.675	176.1	220.65	199.45	141.95	129.275	207.65	169	184.75
P07	112.75	94.1875	125.438	117.625	65.6875	106.125	124.688	142	111.938	111.312	101.5	125.938	107.438	115.062	102.5	154.438	113.938	146.438	91.5	124.062	111.812	96.75	89.75	131.75	171.562	128.375	134	112.125	125.812	113.25	102.188	113.375
P08	491.231	480.923	501.385	501.385	508.615	501	499	541.308	533.462	554	552.231	552.154	530.308	539.615	525.923	483.308	502.615	521	475.385	519.846	529.077	534	468.692	508.231	526.462	513.769	501.923	531.846	490.769	505.923	479.846	491.231
P09	684.125	683.25	691.875	686.25	685	687.75	681.75	683.375	682.25	687	684.375	677.75	686.25	689.125	685.75	690.75	680.75	681.125	682	688.25	685.25	682.375	688.375	681.875	681.25	685.625	693.375	681.375	682.375	687.625	686.5	685.375
P10	247.075	275.85	257.95	228.15	272.05	252.75	269.45	276.3	246.25	302.05	275.75	254.45	222.025	270.175	257.85	283.675	276.125	264.85	264.725	254.45	226.4	283.675	281.25	263.55	242.225	250.05	260.625	267	244.25	252.6	298.325	247.2
P11	204.6	268.65	246.55	194.15	127.475	200.075	145.225	174.75	190.975	163.525	198.625	207.4	181.875	200	197.25	201.075	188.85	169.25	290.25	235.2	242.825	232.95	167.425	192.85	250	206.75	151.625	201.325	167.95	173.5	219.85	209.85
P12	209	151.583	144.417	194.833	204.167	136.417	235.958	142.5	183.125	178.833	143.708	138.625	219.208	132.042	205.583	138.792	142.792	156.042	180.75	143.875	122.167	158.333	210.958	157.917	208.625	142.833	243.917	172.375	164.917	258.292	262.917	207.708
P13	302.319	266.986	310.542	270.903	245.556	300.458	303.472	288.069	300.319	285.042	296.097	270.347	266.694	274.167	278.569	304.292	289.208	298.542	244.792	287.833	297.014	321.292	297.278	268.292	254.708	229.806	286.208	302.25	272.278	299.889	245.681	311.944
P14	0	0	0	0	0	0	0	0	0	0	0	0	0	0	0	0	0	0	0	0	0	0	0	0	0	0	0	0	0	0	0	0
P15	0	0	0	0	0	0	0	0	0	0	0	0	0	0	0	0	0	0	0	0	0	0	0	0	0	0	0	0	0	0	0	0
P16	0	0	0	0	0	0	0	0	0	0	0	0	0	0	0	0	0	0	0	0	0	0	0	0	0	0	0	0	0	0	0	0
P17	0	0	0	0	0	0	0	0	0	0	0	0	0	0	0	0	0	0	0	0	0	0	0	0	0	0	0	0	0	0	0	0
P18	0	0	0	0	0	0	0	0	0	0	0	0	0	0	0	0	0	0	0	0	0	0	0	0	0	0	0	0	0	0	0	0
P19	0	0	0	0	0	0	0	0	0	0	0	0	0	0	0	0	0	0	0	0	0	0	0	0	0	0	0	0	0	0	0	0
P20	0	0	0	0	0	0	0	0	0	0	0	0	0	0	0	0	0	0	0	0	0	0	0	0	0	0	0	0	0	0	0	0
P21	0	0	0	0	0	0	0	0	0	0	0	0	0	0	0	0	0	0	0	0	0	0	0	0	0	0	0	0	0	0	0	0
P22	0	0	0	0	0	0	0	0	0	0	0	0	0	0	0	0	0	0	0	0	0	0	0	0	0	0	0	0	0	0	0	0
P23	0	0	0	0	0	0	0	0	0	0	0	0	0	0	0	0	0	0	0	0	0	0	0	0	0	0	0	0	0	0	0	0
P24	0	0	0	0	0	0	0	0	0	0	0	0	0	0	0	0	0	0	0	0	0	0	0	0	0	0	0	0	0	0	0	0
Last Cell

## Sheet: PCV-Normalized
PCV Normalized to the Notochord (abs(PCV-Notochord))
	1	2	3	4	5	6	7	8	9	10	11	12	13	14	15	16	17	18	19	20	21	22	23	24	25	26	27	28	29	30	31	32
A01	0	0	0	0	0	0	0	0	0	0	0	0	0	0	0	0	0	0	0	0	0	0	0	0	0	0	0	0	0	0	0	0
A02	670.5	673.5	673.125	670	673.125	673.625	668.375	671.125	673.875	670.25	662.625	679.875	672.25	665.5	671.5	671	668.875	670.625	670.375	674.375	668.5	665.5	671.75	667.875	671.875	671.125	669.75	673.125	674.875	669.625	673.5	674.5
A03	649.5	651.5	654.75	654.75	651.25	648.125	647.375	656.625	651.625	653.75	648.625	655.625	653.25	647	657	649.375	651.625	651.5	651	648.125	648.5	642	643.375	640	642.75	640.25	644.5	643.875	648.875	647.625	657.625	646.25
A04	0	0	0	0	0	0	0	0	0	0	0	0	0	0	0	0	0	0	0	0	0	0	0	0	0	0	0	0	0	0	0	0
A05	0	0	0	0	0	0	0	0	0	0	0	0	0	0	0	0	0	0	0	0	0	0	0	0	0	0	0	0	0	0	0	0
A06	632.875	636	634.625	629.375	635.625	634.5	629.375	629.375	639.75	630.375	627.375	632.375	636.25	627.375	631.625	634.25	631.25	630.625	626	628	634.375	630.875	634.25	633.25	627.625	636.125	628.75	635.625	631.75	633.875	632.375	626.125
A07	0	0	0	0	0	0	0	0	0	0	0	0	0	0	0	0	0	0	0	0	0	0	0	0	0	0	0	0	0	0	0	0
A08	0	0	0	0	0	0	0	0	0	0	0	0	0	0	0	0	0	0	0	0	0	0	0	0	0	0	0	0	0	0	0	0
A09	462.5	463.25	464.25	461.125	468.875	463.375	468.125	463.25	459.5	469.5	461.125	467.5	460.625	469.875	467	463.375	470.25	466.375	466.875	468.75	465.25	462.5	464.5	467.5	467.5	467.375	462	470.5	469.375	466.375	461.375	465.375
A10	607.375	605.875	602.375	601.375	607.5	611.625	610.875	608.625	606.5	605	600.875	605.125	613.125	606.5	606.375	610.75	605.5	610.75	607.75	608.125	610.625	608.625	612.875	605.75	611.5	606	611.25	610	607.75	610.375	608.375	609.875
A11	457.25	459.5	453.875	458.875	456.125	459	457.625	454.125	453.25	453.75	457.125	453.75	457.25	457.5	456.625	458.5	453.5	454.375	455.25	452.25	454.375	458.25	453.625	456.75	454.875	456	454.875	457.125	456.75	455	459.5	459.875
A12	464.625	468.875	465.25	462.375	464.75	464	461.625	468.375	466.75	468.5	464.875	460.25	465	467.75	465.875	465.5	467.25	461.125	466.25	464.625	465.125	464.75	466	462.875	465.5	464.125	462.375	465.625	463.625	461.125	464.5	468.625
A13	490.5	494	496.75	496.125	496.375	491	495.75	495.25	492.375	495	500.625	497.625	498.875	497.375	498.875	493	499.625	498	497.375	500.375	496.375	501.25	498.125	493	500.75	497	498.5	495.75	493.875	498.5	497.125	493.625
A14	457.875	456.25	460.375	456.25	456.5	459.75	459.875	463	461.5	461.625	462.25	464.125	459.875	460.75	465.75	460.625	458.75	460	458.625	464.625	459	462.875	466	462	461.125	458.25	457	458.125	465.25	461.75	462.375	456.625
A15	0	0	0	0	0	0	0	0	0	0	0	0	0	0	0	0	0	0	0	0	0	0	0	0	0	0	0	0	0	0	0	0
A16	0	0	0	0	0	0	0	0	0	0	0	0	0	0	0	0	0	0	0	0	0	0	0	0	0	0	0	0	0	0	0	0
A17	0	0	0	0	0	0	0	0	0	0	0	0	0	0	0	0	0	0	0	0	0	0	0	0	0	0	0	0	0	0	0	0
A18	0	0	0	0	0	0	0	0	0	0	0	0	0	0	0	0	0	0	0	0	0	0	0	0	0	0	0	0	0	0	0	0
A19	0	0	0	0	0	0	0	0	0	0	0	0	0	0	0	0	0	0	0	0	0	0	0	0	0	0	0	0	0	0	0	0
A20	0	0	0	0	0	0	0	0	0	0	0	0	0	0	0	0	0	0	0	0	0	0	0	0	0	0	0	0	0	0	0	0
A21	0	0	0	0	0	0	0	0	0	0	0	0	0	0	0	0	0	0	0	0	0	0	0	0	0	0	0	0	0	0	0	0
A22	0	0	0	0	0	0	0	0	0	0	0	0	0	0	0	0	0	0	0	0	0	0	0	0	0	0	0	0	0	0	0	0
A23	0	0	0	0	0	0	0	0	0	0	0	0	0	0	0	0	0	0	0	0	0	0	0	0	0	0	0	0	0	0	0	0
A24	0	0	0	0	0	0	0	0	0	0	0	0	0	0	0	0	0	0	0	0	0	0	0	0	0	0	0	0	0	0	0	0
B01	622.38	614.88	616.38	617.88	617.5	612.88	609.5	619.25	611.63	609.63	612	613.38	613.25	616.25	621.38	616.38	610.38	615.5	613.38	614.13	612.63	611	614.63	614.88	614.13	612	613.5	611.5	615	612.63	610.63	614.38
B02	588.5	590.75	592.75	589	601.25	590.875	594.25	590.25	594.125	590.75	583.75	588.5	585.625	597.875	592	593.75	593.625	591.25	594.125	596.875	591.75	584.5	593	590.25	586.625	589.5	590.875	587.625	597.75	592.25	588.5	597.75
B03	0	0	0	0	0	0	0	0	0	0	0	0	0	0	0	0	0	0	0	0	0	0	0	0	0	0	0	0	0	0	0	0
B04	495.5	493.25	504.5	496.25	491.375	496.5	498.75	493.625	494.375	498.875	499.5	496.75	498.625	493.25	496	499.875	498.25	500.75	502.875	492.75	500.875	501.625	492.875	494.875	501.125	497.75	496.375	495.875	503	495.5	494.75	494.875
B05	644.625	636	638.375	642.5	644.125	642.625	637.25	640.5	639.875	634.125	640.375	639.75	637.5	641.625	644	637.125	635.625	642.75	641.5	641.75	644	647.625	640.875	639.75	641.25	642.125	636.25	643.875	642.375	642.75	636.625	638.75
B06	463.25	468.625	470	463	472.5	465	466.875	466	465.125	462.875	468.75	470.125	467	470.25	470.875	470.5	463.5	471.75	466.75	464	461.75	463.375	464.375	467.125	464.25	466.125	469.875	464.125	462.125	469.625	470.25	465.375
B07	653.875	654.125	652.625	651	652.875	652.625	652.125	651.5	649.625	654.125	650.25	657.5	652.375	657.25	649.875	651.125	658.375	647.875	655.25	653.625	650.625	651	650.75	649.375	650.75	648	647.75	646.375	658.25	653.25	647.625	653
B08	0	0	0	0	0	0	0	0	0	0	0	0	0	0	0	0	0	0	0	0	0	0	0	0	0	0	0	0	0	0	0	0
B09	486.875	491.5	488.125	488.125	487.75	492.25	485.375	488.875	485	495.625	492.625	487.875	493.25	486	482.75	492.875	488.625	490.875	490.5	487	491	488.5	491.25	491.375	492.875	492.875	488.875	491.375	493.875	489.375	492.5	488.125
B10	468.125	462.875	463.125	465.25	468.375	468	471.75	466.625	466	465.875	463.25	468.625	463.625	463.625	461.5	464	465	466	464.5	464	466.375	472	465.75	467.25	464.625	468.125	464.875	461.125	464.75	468.625	467.25	470
B11	627.875	632.75	632.5	627.25	628.375	628.375	634.625	630	633.125	634.125	633	631.375	632.5	630.125	633.375	631.5	630.875	631.75	628.5	626.5	626.125	626.75	636.375	635	632.875	632.625	633.125	630.375	631.125	629.25	629.875	638.625
B12	536.5	543.75	545.25	541.125	543.5	537.25	549.75	550.375	543.125	542.875	544	547	547	543.125	540.875	543.125	549.625	541.5	543.375	546.875	540.125	546	547.5	544.375	542.875	540.625	544.875	544.375	545.5	545.875	545.875	544.25
B13	0	0	0	0	0	0	0	0	0	0	0	0	0	0	0	0	0	0	0	0	0	0	0	0	0	0	0	0	0	0	0	0
B14	513.25	516.125	515	512	516.5	514.75	513.75	505.375	513	517.375	514.375	514.875	515	516.125	511.125	510.125	511	510.75	510	508.625	509	511.625	512.625	511.125	514	511.25	509.125	506.5	514.125	516.5	510.875	511.875
B15	0	0	0	0	0	0	0	0	0	0	0	0	0	0	0	0	0	0	0	0	0	0	0	0	0	0	0	0	0	0	0	0
B16	0	0	0	0	0	0	0	0	0	0	0	0	0	0	0	0	0	0	0	0	0	0	0	0	0	0	0	0	0	0	0	0
B17	0	0	0	0	0	0	0	0	0	0	0	0	0	0	0	0	0	0	0	0	0	0	0	0	0	0	0	0	0	0	0	0
B18	0	0	0	0	0	0	0	0	0	0	0	0	0	0	0	0	0	0	0	0	0	0	0	0	0	0	0	0	0	0	0	0
B19	0	0	0	0	0	0	0	0	0	0	0	0	0	0	0	0	0	0	0	0	0	0	0	0	0	0	0	0	0	0	0	0
B20	0	0	0	0	0	0	0	0	0	0	0	0	0	0	0	0	0	0	0	0	0	0	0	0	0	0	0	0	0	0	0	0
B21	0	0	0	0	0	0	0	0	0	0	0	0	0	0	0	0	0	0	0	0	0	0	0	0	0	0	0	0	0	0	0	0
B22	0	0	0	0	0	0	0	0	0	0	0	0	0	0	0	0	0	0	0	0	0	0	0	0	0	0	0	0	0	0	0	0
B23	0	0	0	0	0	0	0	0	0	0	0	0	0	0	0	0	0	0	0	0	0	0	0	0	0	0	0	0	0	0	0	0
B24	0	0	0	0	0	0	0	0	0	0	0	0	0	0	0	0	0	0	0	0	0	0	0	0	0	0	0	0	0	0	0	0
C01	0	0	0	0	0	0	0	0	0	0	0	0	0	0	0	0	0	0	0	0	0	0	0	0	0	0	0	0	0	0	0	0
C02	580	581.375	583.25	583.375	581	587.25	581.75	583.75	583	585	585.25	586.5	584.25	589.125	580.875	581.625	586.75	585.75	582.75	586.875	582.625	580.125	580.375	579	585.5	583.875	585.5	578.875	580.375	581.75	583.375	580.375
C03	0	0	0	0	0	0	0	0	0	0	0	0	0	0	0	0	0	0	0	0	0	0	0	0	0	0	0	0	0	0	0	0
C04	0	0	0	0	0	0	0	0	0	0	0	0	0	0	0	0	0	0	0	0	0	0	0	0	0	0	0	0	0	0	0	0
C05	530.5	536.375	534.75	533.5	538.75	534	534.25	539.125	535	533.375	539.125	530.375	536.375	532.5	530.625	538.25	530.75	537.5	541.875	532.75	537.5	537.125	539.625	537.375	536.375	534.5	539.75	532.5	538	536.125	539.25	536.75
C06	509	510.125	505.875	509.25	511.375	511.5	509.125	504.5	509.5	505.875	506.75	508.125	509.5	506.25	505.875	514.375	512.5	505.625	507.375	512.875	510.75	512.25	513.25	512.5	511.375	512.625	505.375	511.125	509.375	512	507	513
C07	0	0	0	0	0	0	0	0	0	0	0	0	0	0	0	0	0	0	0	0	0	0	0	0	0	0	0	0	0	0	0	0
C08	516.25	516.625	510.25	517.875	509.875	522	512.875	512.75	516	515.625	514.125	519.375	518.625	523.125	515.25	518.125	518.875	517.5	513.375	518.875	512.5	515.25	516.5	518.875	518.25	517.25	515.5	517.375	519.625	517.75	508.25	515
C09	0	0	0	0	0	0	0	0	0	0	0	0	0	0	0	0	0	0	0	0	0	0	0	0	0	0	0	0	0	0	0	0
C10	566.75	564.25	571.25	564.625	570.125	563.75	567.25	566.25	566.25	562.375	561.25	572.125	565.875	571	568	570.875	566.75	572.125	567.875	570.5	564	567.375	569.375	570.125	566.5	565	569.125	565.375	570.375	568.5	568.125	566.375
C11	524.5	519.875	528.125	519.125	523.25	525.375	531.25	526.875	525.25	523	523.5	526.375	521.875	524.25	518.75	528	523.625	521.875	522.375	520.75	528.625	525.5	527	530.25	531.375	524.5	528.375	522.25	527.75	524.75	533.25	527.125
C12	555.75	552.375	552.875	553.75	551.875	551.25	552.75	553.75	554	557	556.25	554.75	558.875	557	551	552.625	558	558.25	551.875	556	546.25	556.5	553.625	555	556.625	554	550.125	549.75	556	552.5	553	551.875
C13	646	647.625	648.875	645.5	643.375	654.375	650.625	651	649.875	647.125	648.25	650.25	641.625	646	642.125	647.375	647.5	645.625	643.375	646.875	641.375	648.125	643.375	649.375	645.375	644.5	646.125	651.75	647.875	649.5	650	652.625
C14	0	0	0	0	0	0	0	0	0	0	0	0	0	0	0	0	0	0	0	0	0	0	0	0	0	0	0	0	0	0	0	0
C15	0	0	0	0	0	0	0	0	0	0	0	0	0	0	0	0	0	0	0	0	0	0	0	0	0	0	0	0	0	0	0	0
C16	0	0	0	0	0	0	0	0	0	0	0	0	0	0	0	0	0	0	0	0	0	0	0	0	0	0	0	0	0	0	0	0
C17	0	0	0	0	0	0	0	0	0	0	0	0	0	0	0	0	0	0	0	0	0	0	0	0	0	0	0	0	0	0	0	0
C18	0	0	0	0	0	0	0	0	0	0	0	0	0	0	0	0	0	0	0	0	0	0	0	0	0	0	0	0	0	0	0	0
C19	0	0	0	0	0	0	0	0	0	0	0	0	0	0	0	0	0	0	0	0	0	0	0	0	0	0	0	0	0	0	0	0
C20	0	0	0	0	0	0	0	0	0	0	0	0	0	0	0	0	0	0	0	0	0	0	0	0	0	0	0	0	0	0	0	0
C21	0	0	0	0	0	0	0	0	0	0	0	0	0	0	0	0	0	0	0	0	0	0	0	0	0	0	0	0	0	0	0	0
C22	0	0	0	0	0	0	0	0	0	0	0	0	0	0	0	0	0	0	0	0	0	0	0	0	0	0	0	0	0	0	0	0
C23	0	0	0	0	0	0	0	0	0	0	0	0	0	0	0	0	0	0	0	0	0	0	0	0	0	0	0	0	0	0	0	0
C24	0	0	0	0	0	0	0	0	0	0	0	0	0	0	0	0	0	0	0	0	0	0	0	0	0	0	0	0	0	0	0	0
D01	0	0	0	0	0	0	0	0	0	0	0	0	0	0	0	0	0	0	0	0	0	0	0	0	0	0	0	0	0	0	0	0
D02	561.25	559	562.375	567.625	562.25	563.625	566	568.25	553.5	560.75	564.125	566.375	560.375	567.5	563.625	566.625	562.75	561.625	562.625	561.625	564	567	571	570	569.25	569.375	567.875	559.625	567.625	564.125	567	564.125
D03	616	613.125	613	618.375	613	617.125	608	616.125	616.5	612.125	611.375	612	611.75	614.625	611.5	616.25	612	622.875	614.5	610.125	610.625	607.125	610.25	618.625	615.75	612.375	613	614.25	615.25	618.375	621.875	615.75
D04	0	0	0	0	0	0	0	0	0	0	0	0	0	0	0	0	0	0	0	0	0	0	0	0	0	0	0	0	0	0	0	0
D05	523.125	526.125	519.5	525.125	526	529	525.375	528.625	521.375	523.625	518.5	520.5	522	516.5	525	522.875	528.875	523.125	520.5	523.375	520.875	524	523.625	526.75	526.375	521.25	520.625	522.5	522	524.75	524.5	523
D06	521.75	527	530.125	526.5	527.25	521.625	527.875	527.75	525.75	526.375	525.125	526.125	523.5	527.125	523.75	524.625	527.125	520.875	523.375	529.875	524.375	524.125	529.125	528	525.125	529.5	527	521.25	520.375	526.5	522.875	527.25
D07	0	0	0	0	0	0	0	0	0	0	0	0	0	0	0	0	0	0	0	0	0	0	0	0	0	0	0	0	0	0	0	0
D08	556.375	561.5	560.25	555.875	556.25	554.5	556.75	563.75	565.875	560.375	561.5	558.75	556.875	560.25	559	560.625	564.5	560	565.25	562.375	563.25	560	560.125	564.125	562.875	560.5	556.75	559.5	558.375	558.5	561.875	567
D09	0	0	0	0	0	0	0	0	0	0	0	0	0	0	0	0	0	0	0	0	0	0	0	0	0	0	0	0	0	0	0	0
D10	604.25	599.625	599	603.625	604.25	605.125	599.625	598.75	607.625	608.5	604.75	597.375	606.5	598.625	599	602	602.25	596.25	603.625	596.25	603.75	601.875	606	604.875	603.5	603.5	597.875	607.75	601	599.625	602.25	602.125
D11	555.5	552.75	547.25	550.125	550.625	554.375	553.75	551.25	555.25	557.625	552	547.75	552.375	545.75	554.125	554.5	557.25	551.875	557.125	555.125	553	556.25	556.625	551.375	557.875	549.5	553	546.125	561.125	554.5	551.25	554.25
D12	585.375	587.25	585.625	592.5	593.25	582.375	592.375	592	584.625	585.75	589	591	581.5	587.625	593.25	589.5	593.25	591.75	588.875	581.5	586.75	588.125	589.5	592.125	582	588.125	591	585.375	589.375	591.75	592.125	589.5
D13	621.75	623	624.75	625.125	622.25	626	621.25	623	622.875	629	626.625	631.125	622.75	620.625	629.75	622.125	625.25	621.125	621.125	623.375	629	622.5	619.25	624.25	621	626.25	623	633.625	621.125	623.75	621	630
D14	0	0	0	0	0	0	0	0	0	0	0	0	0	0	0	0	0	0	0	0	0	0	0	0	0	0	0	0	0	0	0	0
D15	0	0	0	0	0	0	0	0	0	0	0	0	0	0	0	0	0	0	0	0	0	0	0	0	0	0	0	0	0	0	0	0
D16	0	0	0	0	0	0	0	0	0	0	0	0	0	0	0	0	0	0	0	0	0	0	0	0	0	0	0	0	0	0	0	0
D17	0	0	0	0	0	0	0	0	0	0	0	0	0	0	0	0	0	0	0	0	0	0	0	0	0	0	0	0	0	0	0	0
D18	0	0	0	0	0	0	0	0	0	0	0	0	0	0	0	0	0	0	0	0	0	0	0	0	0	0	0	0	0	0	0	0
D19	0	0	0	0	0	0	0	0	0	0	0	0	0	0	0	0	0	0	0	0	0	0	0	0	0	0	0	0	0	0	0	0
D20	0	0	0	0	0	0	0	0	0	0	0	0	0	0	0	0	0	0	0	0	0	0	0	0	0	0	0	0	0	0	0	0
D21	0	0	0	0	0	0	0	0	0	0	0	0	0	0	0	0	0	0	0	0	0	0	0	0	0	0	0	0	0	0	0	0
D22	0	0	0	0	0	0	0	0	0	0	0	0	0	0	0	0	0	0	0	0	0	0	0	0	0	0	0	0	0	0	0	0
D23	0	0	0	0	0	0	0	0	0	0	0	0	0	0	0	0	0	0	0	0	0	0	0	0	0	0	0	0	0	0	0	0
D24	0	0	0	0	0	0	0	0	0	0	0	0	0	0	0	0	0	0	0	0	0	0	0	0	0	0	0	0	0	0	0	0
E01	580	578.25	577.375	571.375	573.125	571.375	574.125	573.25	575.5	569.75	575.625	580.75	577.625	576.5	577.375	575.5	580.25	577.5	572.625	583.25	575.375	580.5	574.625	580.75	573	581	578	581.75	571.25	578.375	579	575.625
E02	543.125	553.375	550.25	552.375	555.625	552.25	550.375	551	559.125	547.5	553.25	555.5	554.75	549	549.75	550.125	547.5	554	553.25	554.875	551.625	552	552.25	551.375	551.5	551.375	548.25	555.375	550.125	551.375	555.875	551.5
E03	0	0	0	0	0	0	0	0	0	0	0	0	0	0	0	0	0	0	0	0	0	0	0	0	0	0	0	0	0	0	0	0
E04	602.167	608.167	613.167	608.75	610	608.167	606.5	608.167	603.583	609.333	605.583	602	612.5	605.333	610	607.75	611.917	604.583	609.5	613.417	608.833	608.25	609.667	612.5	610	610	609.25	609.833	613.167	609.667	607.5	607.667
E05	0	0	0	0	0	0	0	0	0	0	0	0	0	0	0	0	0	0	0	0	0	0	0	0	0	0	0	0	0	0	0	0
E06	476.25	479.5	476.625	471.875	472.5	477.125	476.5	472.5	480.625	476.125	480.125	475.25	475	472.125	474.875	474.5	472.125	478.125	478.75	470.875	475.25	474.5	476.5	471.25	471.25	475.5	476	472	477.125	475.375	469.875	470.75
E07	541.125	543.875	541.375	548.625	541.375	541	539.75	541.125	540	540	538.75	539.125	539.125	539.625	546.875	537.25	545.875	546.75	537.25	540.25	545.375	539.875	542	537.75	542.875	538.625	547.5	544	542.125	540	543.125	543
E08	461.5	457.75	462.875	461.75	460.625	464.75	468.375	469.125	467	462.625	461	462.375	461.375	462	459.75	463.875	462.125	469.25	465.875	460.375	463.25	465	465.375	460.5	463.5	464.125	461.875	461	458.5	466.625	468.5	464
E09	466.625	472.625	466.875	471.875	466.375	472.375	468.25	469.625	470.125	470.5	467.875	472.75	472.25	470.5	474.75	473.25	471.25	470	465.875	470.75	470.875	475.125	470.375	474.5	472.5	473.75	472.5	474.875	473.75	476.75	476.375	474
E10	0	0	0	0	0	0	0	0	0	0	0	0	0	0	0	0	0	0	0	0	0	0	0	0	0	0	0	0	0	0	0	0
E11	0	0	0	0	0	0	0	0	0	0	0	0	0	0	0	0	0	0	0	0	0	0	0	0	0	0	0	0	0	0	0	0
E12	549.75	544.125	552.375	550.5	550.25	553.25	547.75	548.625	543.125	549.75	553.125	549.625	552	543.75	553.875	548.625	556	550.5	547.5	557.625	552.75	553.375	550.875	548.125	547.375	542.375	549.5	543.625	548.375	545.875	554.375	554.625
E13	503.375	505	501.5	501.25	500.75	499.625	505.375	502.125	506.125	498.625	504.875	504.875	509.375	499.125	501.125	505.375	507.25	501	502	502.125	504.25	498.125	499	503.25	507.375	500.75	506.375	504.5	498.875	506.875	505.375	502.75
E14	512.375	511.5	506.75	512.125	508.25	510.25	512.625	515	510	514.875	512.875	512.75	516	509.875	509	514.625	514.25	512.5	520.25	513.75	511.25	510.25	514.125	511.375	515.75	511.125	512.125	510.875	511.5	508.5	509	512.75
E15	0	0	0	0	0	0	0	0	0	0	0	0	0	0	0	0	0	0	0	0	0	0	0	0	0	0	0	0	0	0	0	0
E16	0	0	0	0	0	0	0	0	0	0	0	0	0	0	0	0	0	0	0	0	0	0	0	0	0	0	0	0	0	0	0	0
E17	0	0	0	0	0	0	0	0	0	0	0	0	0	0	0	0	0	0	0	0	0	0	0	0	0	0	0	0	0	0	0	0
E18	0	0	0	0	0	0	0	0	0	0	0	0	0	0	0	0	0	0	0	0	0	0	0	0	0	0	0	0	0	0	0	0
E19	0	0	0	0	0	0	0	0	0	0	0	0	0	0	0	0	0	0	0	0	0	0	0	0	0	0	0	0	0	0	0	0
E20	0	0	0	0	0	0	0	0	0	0	0	0	0	0	0	0	0	0	0	0	0	0	0	0	0	0	0	0	0	0	0	0
E21	0	0	0	0	0	0	0	0	0	0	0	0	0	0	0	0	0	0	0	0	0	0	0	0	0	0	0	0	0	0	0	0
E22	0	0	0	0	0	0	0	0	0	0	0	0	0	0	0	0	0	0	0	0	0	0	0	0	0	0	0	0	0	0	0	0
E23	0	0	0	0	0	0	0	0	0	0	0	0	0	0	0	0	0	0	0	0	0	0	0	0	0	0	0	0	0	0	0	0
E24	0	0	0	0	0	0	0	0	0	0	0	0	0	0	0	0	0	0	0	0	0	0	0	0	0	0	0	0	0	0	0	0
F01	544.75	547.875	547.375	544.625	548.375	542.625	548	542.75	544.75	552.25	554.125	546.125	548.125	554.625	544.25	548.625	557.75	541.5	540.5	549.125	552.625	549.5	543.375	548	544.125	549.875	550.625	547.75	551.75	541.125	546.375	542.125
F02	551.625	553	555.125	553.5	559.625	558.5	562.125	556	550.375	559.625	553.75	556	561.25	557.125	558.5	561.625	557.125	561.25	556.25	558.75	567.5	557.5	562.125	562	558.5	550.75	557	559	556.875	559	559.625	554.625
F03	585.5	579.75	578.625	580.75	582.75	576.25	588.5	585.25	585.75	582.125	584.625	588	586.25	588.25	579.5	581.125	583.625	582.625	582.125	587.625	582.125	582.875	589.75	583.25	583.375	591.375	589.375	584.625	586.75	583.375	585.125	584.875
F04	0	0	0	0	0	0	0	0	0	0	0	0	0	0	0	0	0	0	0	0	0	0	0	0	0	0	0	0	0	0	0	0
F05	642.25	644.375	639.625	643.375	648.625	646.625	653.375	639	638.375	649.75	642.5	641	645.75	645.875	645.5	642.625	645.375	646.375	651.5	647.625	649.875	647.625	644.875	638.625	649	649.25	647.25	646.375	636.75	644.125	645.25	640.25
F06	544.125	551.375	547.25	554.5	549.625	548.75	551.5	548.75	552.375	545.75	549	555.25	555.375	546.375	552.625	557	550.75	549.875	550.375	545	544.5	551.875	544	548.375	555.125	551.125	552.75	553.5	547.75	542.625	547.625	549
F07	0	0	0	0	0	0	0	0	0	0	0	0	0	0	0	0	0	0	0	0	0	0	0	0	0	0	0	0	0	0	0	0
F08	652.5	663.375	655.75	658.75	659.375	660.375	664.625	654.875	661.375	659.5	663.5	657.375	660.5	660	657.125	661.25	664.625	660.375	660.5	655.125	661.625	658.25	663.875	662.125	657.875	658.125	664.875	662	660.625	661.875	659.875	662.875
F09	511	508.625	508.625	507.375	511	507.375	508.875	510.5	506.875	511.375	511	514.5	511.875	509.25	507.75	513.875	508.125	512.875	508.625	511.25	502.25	511.625	506	508.375	512.375	509.875	509.5	510.125	510.625	510.75	511.5	510.25
F10	486.125	492.75	493.375	495	494.625	492	489.5	490	491.375	497	495.25	486.25	491.875	495.75	493.875	495.875	500.5	501.375	497.75	492.5	495.75	496.75	493.25	493.875	492.75	491	492.5	494.25	492.125	493.125	494.375	491
F11	0	0	0	0	0	0	0	0	0	0	0	0	0	0	0	0	0	0	0	0	0	0	0	0	0	0	0	0	0	0	0	0
F12	0	0	0	0	0	0	0	0	0	0	0	0	0	0	0	0	0	0	0	0	0	0	0	0	0	0	0	0	0	0	0	0
F13	0	0	0	0	0	0	0	0	0	0	0	0	0	0	0	0	0	0	0	0	0	0	0	0	0	0	0	0	0	0	0	0
F14	530.25	530	529.625	527.75	530.125	528.625	536	527	533.875	534.5	533.875	528.75	526	535.5	522.75	527.75	531.25	535.375	526.25	527.5	529.25	529.125	529.125	537.625	532.875	529.75	529.5	524	534.375	536.25	529.375	527
F15	0	0	0	0	0	0	0	0	0	0	0	0	0	0	0	0	0	0	0	0	0	0	0	0	0	0	0	0	0	0	0	0
F16	0	0	0	0	0	0	0	0	0	0	0	0	0	0	0	0	0	0	0	0	0	0	0	0	0	0	0	0	0	0	0	0
F17	0	0	0	0	0	0	0	0	0	0	0	0	0	0	0	0	0	0	0	0	0	0	0	0	0	0	0	0	0	0	0	0
F18	0	0	0	0	0	0	0	0	0	0	0	0	0	0	0	0	0	0	0	0	0	0	0	0	0	0	0	0	0	0	0	0
F19	0	0	0	0	0	0	0	0	0	0	0	0	0	0	0	0	0	0	0	0	0	0	0	0	0	0	0	0	0	0	0	0
F20	0	0	0	0	0	0	0	0	0	0	0	0	0	0	0	0	0	0	0	0	0	0	0	0	0	0	0	0	0	0	0	0
F21	0	0	0	0	0	0	0	0	0	0	0	0	0	0	0	0	0	0	0	0	0	0	0	0	0	0	0	0	0	0	0	0
F22	0	0	0	0	0	0	0	0	0	0	0	0	0	0	0	0	0	0	0	0	0	0	0	0	0	0	0	0	0	0	0	0
F23	0	0	0	0	0	0	0	0	0	0	0	0	0	0	0	0	0	0	0	0	0	0	0	0	0	0	0	0	0	0	0	0
F24	0	0	0	0	0	0	0	0	0	0	0	0	0	0	0	0	0	0	0	0	0	0	0	0	0	0	0	0	0	0	0	0
G01	571	567.625	563.75	567.125	565.875	565	565.125	572.75	570.5	564.875	565	569.875	566.75	573.875	563.125	567	572.25	565.875	565.875	565.625	568	564.125	570.75	566	566.25	571.5	568.25	567.625	569	567.875	566.75	567.875
G02	510.625	514.5	515.125	514.125	517.5	514.875	516.875	514.875	512.875	516.875	512.75	513.25	514.25	511.875	520.875	519.5	517	522.125	519.375	516.875	517.625	517.375	519.875	518.5	515.375	510.875	518.875	516.75	520.75	518.75	516.25	517.25
G03	624.625	629.5	627.875	624.875	629	626.625	626.5	633	631.25	625.375	628.25	624.25	635.625	635.25	629.25	634.25	635.875	628.375	625.5	624.375	630.75	633.625	628.5	626.875	636.125	626.5	627.375	623.25	624.125	632.875	629.625	629.75
G04	465.75	462.125	463	470	464.875	462.375	463.25	463.125	467.125	464.5	469.5	470.25	467.375	464.125	470	460.5	465.75	469.625	466.375	468.25	466.625	461.5	469	466.125	467.875	465.375	467.125	463.875	464.125	469.375	462.5	466.375
G05	646.375	644	640	655.625	645.75	654.5	648.125	650	650.5	647.875	649.375	652.125	652.5	645.875	654	651.125	649	642.625	651.125	656.875	645.875	649.75	643.625	648	650.125	652.375	650.375	650.875	652.5	645.375	647.125	649.25
G06	508.5	508.25	507.25	507.25	506.75	504.25	502.625	506	505.5	498.25	505.5	512.625	505	502.5	506.375	506.125	506.875	505.5	508.125	501.875	507.875	512.375	507.375	504.125	509.875	510.625	506.75	508.625	505.125	504.375	507.75	510.5
G07	640.625	641.625	633	639.5	644.125	638.625	638	644.125	631.375	643.5	636.125	639.875	634.75	633.375	634.25	639.625	634.5	633.625	636.125	640.25	635	636.5	639.125	634.5	632.375	636.375	633.625	637.5	638.125	640.875	639.5	640.5
G08	643.75	646.25	648.375	646.25	649.25	653	648.5	648.375	647	641.625	642.375	648.25	649.5	642.875	648.25	645.375	642.875	643	644.625	644.5	648.125	645.25	643.5	641.625	646.5	646.25	637.5	646.5	649.125	650	649	650.875
G09	481.375	482.625	477.625	478.375	478	480.625	481.75	481.625	477.875	482.125	474.125	477.625	482	485.875	486	480.625	481.75	480.125	478.875	485.625	478	479.25	479.875	483.125	476.5	484.25	481.5	479.75	480.375	479.25	480.625	479.75
G10	517.625	512.375	512.875	517.5	516.625	512.625	519	515.125	517.375	515	512.5	514.625	518.125	519.125	514.5	515.625	517.625	518.25	516.625	512.75	516.375	519	515	523	520	512.875	518.375	518.625	518.25	518.125	517	511.75
G11	620.375	619.25	616	618.625	617.5	616.5	625.625	619.375	617	620.375	616	623.5	623.625	629.125	621.75	615.25	624.375	617.375	623.75	612.375	620.75	617.625	622.625	623.25	618	627.125	623.25	629.75	619.875	619.625	627.375	623.625
G12	0	0	0	0	0	0	0	0	0	0	0	0	0	0	0	0	0	0	0	0	0	0	0	0	0	0	0	0	0	0	0	0
G13	515.375	515.75	511.375	513.5	508.625	512.25	514.125	514	514.75	515.5	512.625	509.875	519.25	513.25	515.75	518.25	515.5	518.125	512.25	514.5	513.25	516.375	515	516.875	515.375	518.375	512.5	517.5	517.625	514.5	515.875	514
G14	649	649.875	648.75	648.625	652.125	651.75	651.5	649.625	650.25	652.75	651.875	652.875	652.5	653.875	649.375	654.125	651.875	649.375	653.375	655	647.5	654.25	649.25	643.375	650.625	650.375	651.125	652.875	649.125	655	646.125	650.75
G15	0	0	0	0	0	0	0	0	0	0	0	0	0	0	0	0	0	0	0	0	0	0	0	0	0	0	0	0	0	0	0	0
G16	0	0	0	0	0	0	0	0	0	0	0	0	0	0	0	0	0	0	0	0	0	0	0	0	0	0	0	0	0	0	0	0
G17	0	0	0	0	0	0	0	0	0	0	0	0	0	0	0	0	0	0	0	0	0	0	0	0	0	0	0	0	0	0	0	0
G18	0	0	0	0	0	0	0	0	0	0	0	0	0	0	0	0	0	0	0	0	0	0	0	0	0	0	0	0	0	0	0	0
G19	0	0	0	0	0	0	0	0	0	0	0	0	0	0	0	0	0	0	0	0	0	0	0	0	0	0	0	0	0	0	0	0
G20	0	0	0	0	0	0	0	0	0	0	0	0	0	0	0	0	0	0	0	0	0	0	0	0	0	0	0	0	0	0	0	0
G21	0	0	0	0	0	0	0	0	0	0	0	0	0	0	0	0	0	0	0	0	0	0	0	0	0	0	0	0	0	0	0	0
G22	0	0	0	0	0	0	0	0	0	0	0	0	0	0	0	0	0	0	0	0	0	0	0	0	0	0	0	0	0	0	0	0
G23	0	0	0	0	0	0	0	0	0	0	0	0	0	0	0	0	0	0	0	0	0	0	0	0	0	0	0	0	0	0	0	0
G24	0	0	0	0	0	0	0	0	0	0	0	0	0	0	0	0	0	0	0	0	0	0	0	0	0	0	0	0	0	0	0	0
H01	582.375	583.75	582.375	581.375	584.375	581.75	577.625	583.25	588.375	585.125	590.375	582.75	587.875	586.125	582.375	585.125	585.625	588	585.375	580.875	580.5	582.75	584.5	582.75	589.625	579.75	585.875	585.25	579.5	585.125	582.75	585.125
H02	577.75	583.625	581.625	581.25	588.5	587.5	580.75	580.875	588.25	582.75	580.75	581.625	583.375	590	583	583	584.125	580.75	587.625	589.875	588.625	585.25	578.75	582.875	584.75	585.5	584.5	582.25	577.125	586.375	590.5	581.625
H03	680.25	684.25	680.25	690.375	691.875	683.375	688.25	688.125	682.625	689.875	693	690	690.25	678.5	680.375	686	687.25	686.25	686.75	686.375	691.25	685.5	690.125	686.75	690.25	685.625	688.625	688.875	688.5	681.75	688.5	692
H04	552.625	557	559.875	556.5	551	552.875	554.125	553.75	558	559.125	556.25	561.5	560.75	556.75	555.375	556.5	553.5	558.5	556.625	557.375	560	555.375	556.5	557.25	555.75	554.125	557.875	557.625	553.25	557.125	556.125	559.125
H05	485.875	486.875	488.75	487.5	485.375	483.75	485.375	484.75	489.375	486.125	489.5	483.25	493.375	486.75	487	489.125	485.625	493.25	484.125	485.75	487.75	488.25	485.875	490.75	488.25	483.875	485.375	487.25	484.625	486.75	484	484
H06	508.75	511.25	508.625	510.625	511.75	508.875	511	513	508.125	504.25	509.625	513.375	503.75	506.25	506.375	513.125	508.625	512.375	512.625	513.125	507.125	507.875	511	512.625	505.125	505.5	510.125	510.25	508.125	508.375	509.5	506.5
H07	486.375	496.375	486.5	490	488.375	486.125	490.875	488.125	490.625	492.25	486.875	489.25	484.75	491.625	489.5	485.5	486.625	487.25	487.25	486.125	490.625	486.625	486.625	487.125	490.125	489.375	486.25	491	489.25	490.125	484.875	489.375
H08	580.125	579.875	578.25	579.375	587.75	576.75	580.375	578	579.5	577.625	584.75	588	576.125	582	580.25	580.5	581.625	583.25	582.125	584.5	579.25	581.25	577.875	584.25	580.875	583.25	579.875	584.125	579.75	584	580	581
H09	0	0	0	0	0	0	0	0	0	0	0	0	0	0	0	0	0	0	0	0	0	0	0	0	0	0	0	0	0	0	0	0
H10	651.5	647.25	647.5	647	646.75	649.5	649.25	649	640.75	646.75	655	648.25	646.75	646.25	655.375	652.375	647.75	648.25	656	649.75	645.625	652.625	645.25	646.375	653.25	648.625	655.5	653.125	650.25	646	648.875	647.375
H11	0	0	0	0	0	0	0	0	0	0	0	0	0	0	0	0	0	0	0	0	0	0	0	0	0	0	0	0	0	0	0	0
H12	612.375	617.25	607.375	616.75	623.375	615.375	614.5	612.375	611.75	613.375	615.25	612.25	615.625	612.75	616.125	618.25	614	616.5	619.375	614.5	616.125	622.75	615.625	610.75	618	615.875	611.125	623.5	612.25	614	615.125	622.625
H13	657.5	653.75	652.5	658.75	651	656	658.5	652.875	653.625	655.625	652.875	655	654.875	661	660	654.25	650.5	652.375	657.125	655.125	661.5	656.25	646.875	657.875	653.25	653.5	653.5	654.25	654	647.125	650.125	652.375
H14	512.125	511.125	513.875	513.375	517.375	517.75	516.125	518.75	521.625	523.375	520.625	516.875	514.25	517.875	517.75	517.375	515.125	515.25	518.25	522	509.25	517.625	517.125	519.5	513.875	516.75	513.125	518.125	523.625	515.5	517.5	515.25
H15	0	0	0	0	0	0	0	0	0	0	0	0	0	0	0	0	0	0	0	0	0	0	0	0	0	0	0	0	0	0	0	0
H16	0	0	0	0	0	0	0	0	0	0	0	0	0	0	0	0	0	0	0	0	0	0	0	0	0	0	0	0	0	0	0	0
H17	0	0	0	0	0	0	0	0	0	0	0	0	0	0	0	0	0	0	0	0	0	0	0	0	0	0	0	0	0	0	0	0
H18	0	0	0	0	0	0	0	0	0	0	0	0	0	0	0	0	0	0	0	0	0	0	0	0	0	0	0	0	0	0	0	0
H19	0	0	0	0	0	0	0	0	0	0	0	0	0	0	0	0	0	0	0	0	0	0	0	0	0	0	0	0	0	0	0	0
H20	0	0	0	0	0	0	0	0	0	0	0	0	0	0	0	0	0	0	0	0	0	0	0	0	0	0	0	0	0	0	0	0
H21	0	0	0	0	0	0	0	0	0	0	0	0	0	0	0	0	0	0	0	0	0	0	0	0	0	0	0	0	0	0	0	0
H22	0	0	0	0	0	0	0	0	0	0	0	0	0	0	0	0	0	0	0	0	0	0	0	0	0	0	0	0	0	0	0	0
H23	0	0	0	0	0	0	0	0	0	0	0	0	0	0	0	0	0	0	0	0	0	0	0	0	0	0	0	0	0	0	0	0
H24	0	0	0	0	0	0	0	0	0	0	0	0	0	0	0	0	0	0	0	0	0	0	0	0	0	0	0	0	0	0	0	0
I01	480.875	483.25	483.75	483.625	479.5	484.5	478.5	480.625	485.5	481.375	486.5	484.625	483.75	487.625	489.375	480.125	484.375	482.625	482	484.25	481.875	488.5	480.5	481.125	484	481.375	482.5	481.75	482	484.875	480.125	481.75
I02	505.5	506.875	507.125	508.125	509.5	506.25	508.5	509.25	517	513	507.5	509.875	508.5	514.5	511.5	510.125	503.25	502.75	506	506.25	508.125	506.375	504.75	510.5	508.625	507.625	506.25	507.125	508	511.625	511.875	509.25
I03	0	0	0	0	0	0	0	0	0	0	0	0	0	0	0	0	0	0	0	0	0	0	0	0	0	0	0	0	0	0	0	0
I04	655.125	661.25	658.75	655.625	661.5	655.125	659.75	656	659	660.75	660	659.75	664.25	663.5	662.5	664	658.625	661.875	664.125	657.5	662.125	657.875	662.5	661.75	662.625	655.25	649.125	654.375	654.375	655	648.625	657.5
I05	586.625	585.5	592.125	589	587.625	594.625	595.875	595	593.5	593.125	595.75	593.375	589.125	595.5	594.75	594.25	587	588	585	591.125	594.5	592.75	589.375	588.5	592.75	593.125	596.5	592	585.25	596.375	589.125	594.125
I06	648.375	653.25	645.5	650.875	642.625	645.5	648.75	645.625	646.5	647.25	645.375	644	646.5	640.625	651.5	644.375	642	644.875	650.5	648.75	649.125	648.875	645.75	640.625	647.125	644.375	643.625	647.5	645.375	645.75	645.875	647.625
I07	0	0	0	0	0	0	0	0	0	0	0	0	0	0	0	0	0	0	0	0	0	0	0	0	0	0	0	0	0	0	0	0
I08	0	0	0	0	0	0	0	0	0	0	0	0	0	0	0	0	0	0	0	0	0	0	0	0	0	0	0	0	0	0	0	0
I09	646	641.25	645.75	645.375	651.25	646.625	643.625	646.625	648.625	641.75	645.125	640.75	643	646.125	643.75	645.875	650.5	642.25	643.5	640.875	642.25	645.875	643.875	646.875	638.75	648.75	647.25	649.125	643.25	648.75	643.875	648.75
I10	0	0	0	0	0	0	0	0	0	0	0	0	0	0	0	0	0	0	0	0	0	0	0	0	0	0	0	0	0	0	0	0
I11	0	0	0	0	0	0	0	0	0	0	0	0	0	0	0	0	0	0	0	0	0	0	0	0	0	0	0	0	0	0	0	0
I12	0	0	0	0	0	0	0	0	0	0	0	0	0	0	0	0	0	0	0	0	0	0	0	0	0	0	0	0	0	0	0	0
I13	544.75	542.875	539.75	542	541	540.125	540.875	540.25	545.875	543.125	539.75	538.875	539.875	540.5	535.875	541.5	542.875	540.5	545.25	540.875	541.375	538.75	539.75	545.625	545.25	541.125	544.25	536.625	543.5	547.5	542.125	543.375
I14	509.125	514.125	510	511.125	512.875	513	515.5	511.375	514.25	514.5	516	513.875	514.875	514.625	518.75	516.625	515.25	512.125	513	515.875	512.125	514.125	516.5	512.875	517	511.375	515.125	515.75	515.25	515.5	515.375	513.125
I15	0	0	0	0	0	0	0	0	0	0	0	0	0	0	0	0	0	0	0	0	0	0	0	0	0	0	0	0	0	0	0	0
I16	0	0	0	0	0	0	0	0	0	0	0	0	0	0	0	0	0	0	0	0	0	0	0	0	0	0	0	0	0	0	0	0
I17	0	0	0	0	0	0	0	0	0	0	0	0	0	0	0	0	0	0	0	0	0	0	0	0	0	0	0	0	0	0	0	0
I18	0	0	0	0	0	0	0	0	0	0	0	0	0	0	0	0	0	0	0	0	0	0	0	0	0	0	0	0	0	0	0	0
I19	0	0	0	0	0	0	0	0	0	0	0	0	0	0	0	0	0	0	0	0	0	0	0	0	0	0	0	0	0	0	0	0
I20	0	0	0	0	0	0	0	0	0	0	0	0	0	0	0	0	0	0	0	0	0	0	0	0	0	0	0	0	0	0	0	0
I21	0	0	0	0	0	0	0	0	0	0	0	0	0	0	0	0	0	0	0	0	0	0	0	0	0	0	0	0	0	0	0	0
I22	0	0	0	0	0	0	0	0	0	0	0	0	0	0	0	0	0	0	0	0	0	0	0	0	0	0	0	0	0	0	0	0
I23	0	0	0	0	0	0	0	0	0	0	0	0	0	0	0	0	0	0	0	0	0	0	0	0	0	0	0	0	0	0	0	0
I24	0	0	0	0	0	0	0	0	0	0	0	0	0	0	0	0	0	0	0	0	0	0	0	0	0	0	0	0	0	0	0	0
J01	584.75	584.25	591.125	584.125	589.375	584.625	591.875	585.375	587.875	587.625	595.25	583.5	588.375	583.5	586.125	583.125	589.25	585.375	589.875	588.5	583.625	594.375	588.5	586.625	589.375	589.75	584.625	588	587	585	584.25	587.375
J02	612.625	619	613.25	617.5	611.75	606.875	611.375	615.625	607.75	615.25	618.25	612.75	606.875	611	614.5	608.125	621.5	611	612.75	608.375	609.375	611.125	610.875	615.5	613	619.625	611.625	613.875	610.5	613.125	611.875	612.125
J03	0	0	0	0	0	0	0	0	0	0	0	0	0	0	0	0	0	0	0	0	0	0	0	0	0	0	0	0	0	0	0	0
J04	0	0	0	0	0	0	0	0	0	0	0	0	0	0	0	0	0	0	0	0	0	0	0	0	0	0	0	0	0	0	0	0
J05	629.125	632	633.125	634.125	633.5	632.25	630.875	629.125	632.375	631.25	627.875	630.125	624.5	626.5	632.5	631.375	630.625	635.375	633.25	633.625	634.625	629	633.5	629.25	640.625	633.625	624.25	636.625	634.875	633.875	629.625	634.125
J06	690.75	693.375	695.75	688.875	691.25	691.375	686.625	696.625	692.375	698.5	695.375	685.25	689.75	688.5	690.75	684.375	695	687.625	682.25	696.875	692.625	691.75	694	690	693.625	690.125	691.25	695.75	693.75	691.5	694.125	689.75
J07	610.875	615.75	608.875	611.625	617.25	607.5	609.375	610.375	608.5	611.375	608.875	609.5	619	614.875	616.25	616.625	616.25	610.25	612.625	612.75	618	611.125	617.125	610.125	613.125	611.375	612.625	614.875	615.375	603.875	610.5	615.875
J08	667.25	665.875	670.625	665.5	671.875	666.875	670.5	669.625	664.5	671.375	666	670.625	671.625	663.25	668.5	670.75	670.5	674.625	675.125	668.625	673.375	672.125	668.5	667	661.125	675.625	665.625	669	667.375	666.75	673.25	672
J09	624.5	626.75	628.75	623.875	627.375	624.875	623.125	619.875	630	627.75	626.875	629.875	631.25	627.25	628.125	633.625	624.125	627.75	631.25	624.875	625	622.875	626.75	629.25	632.125	623.5	628.125	631.25	626.75	632.125	619.375	628
J10	640.25	637.25	643	641.125	637.25	639.5	636.75	637.5	642.125	638.25	641.625	640	638.625	641.25	641.875	634.5	635	636.375	638.875	636.625	639.875	647	640.625	640.875	635	638	637.75	642.625	637.625	642.875	644.625	645.375
J11	0	0	0	0	0	0	0	0	0	0	0	0	0	0	0	0	0	0	0	0	0	0	0	0	0	0	0	0	0	0	0	0
J12	609.75	611.5	616.25	608.125	610.75	605	610.25	615.125	616.25	613.625	609.625	612.125	610.375	615.75	614.875	617.75	611.875	611.375	606.125	607	608.625	611.5	617.75	606.25	609.5	610.875	611.375	615	612.5	612.875	617.875	614.875
J13	0	0	0	0	0	0	0	0	0	0	0	0	0	0	0	0	0	0	0	0	0	0	0	0	0	0	0	0	0	0	0	0
J14	629.875	637.5	633.625	630.625	631.5	632.375	638	633	641	633.125	636	629.5	632.375	633	633.5	632.625	634.5	631	628.25	634	636.25	637	628.5	637.625	640	634.25	635.375	633.375	635.625	639.75	634.375	633
J15	0	0	0	0	0	0	0	0	0	0	0	0	0	0	0	0	0	0	0	0	0	0	0	0	0	0	0	0	0	0	0	0
J16	0	0	0	0	0	0	0	0	0	0	0	0	0	0	0	0	0	0	0	0	0	0	0	0	0	0	0	0	0	0	0	0
J17	0	0	0	0	0	0	0	0	0	0	0	0	0	0	0	0	0	0	0	0	0	0	0	0	0	0	0	0	0	0	0	0
J18	0	0	0	0	0	0	0	0	0	0	0	0	0	0	0	0	0	0	0	0	0	0	0	0	0	0	0	0	0	0	0	0
J19	0	0	0	0	0	0	0	0	0	0	0	0	0	0	0	0	0	0	0	0	0	0	0	0	0	0	0	0	0	0	0	0
J20	0	0	0	0	0	0	0	0	0	0	0	0	0	0	0	0	0	0	0	0	0	0	0	0	0	0	0	0	0	0	0	0
J21	0	0	0	0	0	0	0	0	0	0	0	0	0	0	0	0	0	0	0	0	0	0	0	0	0	0	0	0	0	0	0	0
J22	0	0	0	0	0	0	0	0	0	0	0	0	0	0	0	0	0	0	0	0	0	0	0	0	0	0	0	0	0	0	0	0
J23	0	0	0	0	0	0	0	0	0	0	0	0	0	0	0	0	0	0	0	0	0	0	0	0	0	0	0	0	0	0	0	0
J24	0	0	0	0	0	0	0	0	0	0	0	0	0	0	0	0	0	0	0	0	0	0	0	0	0	0	0	0	0	0	0	0
K01	566.125	563	560.75	564	562.625	564.625	563.625	559.875	569.125	564.375	562.25	560.625	562.375	563.375	565	561.5	570.875	567	561.25	568.75	564	560.125	570.125	564.75	563.25	562	564.875	566.625	568.375	563.5	562	563.375
K02	598.5	604.5	606.875	592	603.75	606.125	605.25	603.375	602.625	602.375	597.875	600.375	601.625	605.375	599.25	606.125	600.25	597.125	603	608.125	599.25	595.875	595.5	606.875	603.875	600.875	599.375	598.75	600.375	603.625	605.125	599.375
K03	588.5	590.5	592.25	596.125	588.25	600.25	596.375	593.375	592.25	593.5	588	588.75	587.75	587.875	589.125	586	590.125	583.5	587.375	593.375	596.625	592.625	591.25	592.125	593.625	592.125	591.25	591.25	591.875	594.625	596.5	591.75
K04	0	0	0	0	0	0	0	0	0	0	0	0	0	0	0	0	0	0	0	0	0	0	0	0	0	0	0	0	0	0	0	0
K05	460.625	461.125	462.625	462	467.5	465	464.5	461.75	460.375	466.5	457.75	467.25	458.25	463.375	466.375	458.375	460.625	460.375	463.375	463	461.5	460.25	462.75	462.125	458	461.5	466.625	463.625	459.75	467	466.125	461.75
K06	655	653.625	656.125	657.75	653.5	653.625	655.625	660.375	659.875	656.875	660.5	659	660.375	657.875	661.5	659.375	649.875	649	658.5	658	651.25	656.25	657.625	661.25	662.5	652.875	659.25	652.125	654.125	652.875	658.75	656.375
K07	616.125	620.875	612.25	616.375	614.75	609.875	613.375	614.75	616.625	620.875	615.75	619.5	614.75	615.875	615.625	618.375	613.875	614.75	617.875	621.125	613.75	615.375	615.375	619.75	608.75	612	622.625	619.875	615	615.875	615	615
K08	570.875	575.75	565.875	564	568.25	567.125	568.5	567.25	573.75	565.625	576.5	570.625	572.875	574.125	576.125	568.375	574.125	571.375	569.625	571.25	567.375	577.125	569.75	577.375	573.5	572.5	574.125	571.875	577.125	571.125	576.375	574.25
K09	673.25	670.25	671.5	672.375	675.125	669.75	679	669.25	672	678	673.25	673.75	676.125	673.375	680	671.125	678.75	668.75	673.375	674.875	676.75	668.25	675.25	669.375	674.875	677.5	678.75	672.125	673	674	678.125	673
K10	673.5	677.125	673.625	673.5	677	678.75	675	677.375	676.375	672.25	679.125	673.75	682.375	677	674.375	673	677.5	682.125	676.75	674.125	674.875	671.25	676.375	678	674.25	682.625	679.75	671.125	681.5	674.75	680.375	677.25
K11	625.625	626.375	618.25	620.875	624.75	621.375	619.5	630.375	627.875	625.25	624.125	627.125	626.375	635	621.25	621	625	631.25	622.625	631	625.875	625.5	622.25	627.875	625.5	620.625	626.375	622.5	630.125	621.625	626.375	621.5
K12	582.25	587.125	581.75	586.125	582.75	588.125	586.5	584.625	582	584.875	586.75	580.75	579.625	582.625	582.625	583.5	579.375	584.875	583.75	582.75	586.375	588.25	584.625	591.5	590.625	588.875	579.25	586	584.375	590.75	586.375	577.875
K13	608.125	608.625	604.25	610.375	603.5	603.875	609.875	605.75	604.625	611.875	607.375	608.375	604	611.375	602.875	608.375	616.375	602.5	607.125	602	609.25	611.125	609.875	602	613.75	611.125	611.875	608	602	610.125	613.25	610.5
K14	655.375	652.375	651.375	659.375	646.125	656.625	656	649.5	649.875	650.125	648.625	653.875	645.25	644.125	645.75	652.125	652.875	656.75	648.875	643.125	647.625	655.5	651.875	645.75	646.625	654.875	647.375	649.875	647	648.125	654.125	650.125
K15	0	0	0	0	0	0	0	0	0	0	0	0	0	0	0	0	0	0	0	0	0	0	0	0	0	0	0	0	0	0	0	0
K16	0	0	0	0	0	0	0	0	0	0	0	0	0	0	0	0	0	0	0	0	0	0	0	0	0	0	0	0	0	0	0	0
K17	0	0	0	0	0	0	0	0	0	0	0	0	0	0	0	0	0	0	0	0	0	0	0	0	0	0	0	0	0	0	0	0
K18	0	0	0	0	0	0	0	0	0	0	0	0	0	0	0	0	0	0	0	0	0	0	0	0	0	0	0	0	0	0	0	0
K19	0	0	0	0	0	0	0	0	0	0	0	0	0	0	0	0	0	0	0	0	0	0	0	0	0	0	0	0	0	0	0	0
K20	0	0	0	0	0	0	0	0	0	0	0	0	0	0	0	0	0	0	0	0	0	0	0	0	0	0	0	0	0	0	0	0
K21	0	0	0	0	0	0	0	0	0	0	0	0	0	0	0	0	0	0	0	0	0	0	0	0	0	0	0	0	0	0	0	0
K22	0	0	0	0	0	0	0	0	0	0	0	0	0	0	0	0	0	0	0	0	0	0	0	0	0	0	0	0	0	0	0	0
K23	0	0	0	0	0	0	0	0	0	0	0	0	0	0	0	0	0	0	0	0	0	0	0	0	0	0	0	0	0	0	0	0
K24	0	0	0	0	0	0	0	0	0	0	0	0	0	0	0	0	0	0	0	0	0	0	0	0	0	0	0	0	0	0	0	0
L01	0	0	0	0	0	0	0	0	0	0	0	0	0	0	0	0	0	0	0	0	0	0	0	0	0	0	0	0	0	0	0	0
L02	646.25	649.875	655.625	650.125	650.75	655.875	657.375	660.75	661	654.875	653.5	655.875	648.125	652.75	647	645.875	638.25	647.125	647.375	646.75	650.875	646.25	649.5	652.375	646.5	652.375	650.75	654.125	658.75	651.625	657.375	651.25
L03	664.375	666.875	665.5	665.25	666.875	664	669.125	663.75	665.375	665.875	665.375	670.5	668.625	666.75	660.75	669.25	674.125	663.5	668.5	666.875	670.5	673.875	662.25	666.125	670.375	669.5	665.75	670.25	662.375	664.375	665.375	663.25
L04	548.5	543	552.625	548.25	545.375	541	545.125	541.5	547.875	539.5	547.625	540.375	543.875	549.125	543.5	545.875	544.75	539	544.5	544.875	540.875	545.875	547.125	545.125	541.875	544.125	541.875	541.375	539.375	545.75	544	546.75
L05	561.375	569.375	571.875	566.75	573.5	571.625	569.875	569	569.875	569.25	571.375	570.125	568.75	570.375	567.75	569.625	562.125	564.625	563.625	573.375	570.25	572.125	574.25	567.875	565	563.25	565.75	574.375	569.125	569.375	564.125	577.625
L06	679	675.25	664.375	667	670.5	662.75	678.75	669.75	671.875	667.25	671.625	667.125	671.75	664	671.125	666.5	664.125	673.75	677.25	665.125	674.375	667.25	679.125	671.375	675.125	667.625	677.625	674.5	673.5	671.875	674.125	666.875
L07	0	0	0	0	0	0	0	0	0	0	0	0	0	0	0	0	0	0	0	0	0	0	0	0	0	0	0	0	0	0	0	0
L08	587	586.875	587.75	585.5	587.5	586.5	585.625	582.375	588.5	583.5	590.25	589.125	586.375	586.5	583.625	585.125	582.625	585.125	586.25	585.75	593.125	587.75	591.5	585.625	587.5	581.875	586.25	588	585.875	584.5	589.75	590
L09	0	0	0	0	0	0	0	0	0	0	0	0	0	0	0	0	0	0	0	0	0	0	0	0	0	0	0	0	0	0	0	0
L10	0	0	0	0	0	0	0	0	0	0	0	0	0	0	0	0	0	0	0	0	0	0	0	0	0	0	0	0	0	0	0	0
L11	632.75	642	638.75	628.75	630.75	634	638.5	636.25	637.125	636.375	633.375	631.5	634.625	632	629.75	640.125	639.25	633.125	637.25	637.375	637	645	636.875	635.875	641.125	636.125	631.375	634.625	640.5	636.125	639.125	637.75
L12	659.375	663.125	658.125	655.5	661.5	662.625	659.25	664.875	661.875	659.375	655.625	656.25	663	661.375	655	661	658.25	660.875	660.75	656.5	661.625	656.625	661.5	654	660	667.25	653.375	658.375	663	666.25	664.375	655.875
L13	574.25	575.25	575.875	575	574.875	569.375	574.5	574.875	573.875	580.5	576.625	574.125	583.25	580.875	580.375	576.5	581.25	579.625	583.5	574.875	578.5	579.25	582.25	570.75	580.125	572.125	577.375	581	574	574.5	578.75	583.875
L14	604.375	602.5	612.125	608	607.875	605.375	599.5	604.875	601.5	601.75	605.875	597.25	605.75	606.5	607.5	604.375	605.75	603.5	608.625	609.25	608.625	600.375	610.875	610.5	605.5	605.5	614.125	604	608.375	608.75	608	616.5
L15	0	0	0	0	0	0	0	0	0	0	0	0	0	0	0	0	0	0	0	0	0	0	0	0	0	0	0	0	0	0	0	0
L16	0	0	0	0	0	0	0	0	0	0	0	0	0	0	0	0	0	0	0	0	0	0	0	0	0	0	0	0	0	0	0	0
L17	0	0	0	0	0	0	0	0	0	0	0	0	0	0	0	0	0	0	0	0	0	0	0	0	0	0	0	0	0	0	0	0
L18	0	0	0	0	0	0	0	0	0	0	0	0	0	0	0	0	0	0	0	0	0	0	0	0	0	0	0	0	0	0	0	0
L19	0	0	0	0	0	0	0	0	0	0	0	0	0	0	0	0	0	0	0	0	0	0	0	0	0	0	0	0	0	0	0	0
L20	0	0	0	0	0	0	0	0	0	0	0	0	0	0	0	0	0	0	0	0	0	0	0	0	0	0	0	0	0	0	0	0
L21	0	0	0	0	0	0	0	0	0	0	0	0	0	0	0	0	0	0	0	0	0	0	0	0	0	0	0	0	0	0	0	0
L22	0	0	0	0	0	0	0	0	0	0	0	0	0	0	0	0	0	0	0	0	0	0	0	0	0	0	0	0	0	0	0	0
L23	0	0	0	0	0	0	0	0	0	0	0	0	0	0	0	0	0	0	0	0	0	0	0	0	0	0	0	0	0	0	0	0
L24	0	0	0	0	0	0	0	0	0	0	0	0	0	0	0	0	0	0	0	0	0	0	0	0	0	0	0	0	0	0	0	0
M01	0	0	0	0	0	0	0	0	0	0	0	0	0	0	0	0	0	0	0	0	0	0	0	0	0	0	0	0	0	0	0	0
M02	568.875	566.625	571.625	571.125	570.5	569.25	576.25	573.375	573	570.75	578.75	569.125	575.875	573.125	573.125	577	580.375	566.75	573.5	575.25	573.75	576.5	578.125	576.25	574.5	570.25	573.625	574.375	571.5	573.75	577.5	573.625
M03	455.625	455.625	458.875	456.125	455.375	457.25	456.375	455.125	453.875	461.25	460.375	455.875	461.25	460.875	458.5	461.375	460.75	458	452.125	452	455.5	450.75	459.375	460.625	459.375	457	459.875	461.625	457.625	463.125	461.375	462.875
M04	632.625	636.125	633.875	635.625	635	632.625	634.25	632.625	635.125	635.75	633.375	636.75	633.875	641.5	633.375	636.375	629.125	631.5	633.25	635	632.75	636.75	634	633	639.625	639.875	633.625	637.875	637.125	637.125	641.625	637.75
M05	650.75	661.5	654.625	653.125	654.625	649.875	661.875	663.625	654.625	660.875	656	654.5	653.5	663	660.25	659	654.875	656.125	658.375	659.25	656	659.875	653.5	657	655.375	652.25	656.875	656.5	653.5	657.75	659.375	659.75
M06	516.375	510.375	509.875	512.375	509.5	507	508.875	505.375	507.375	514.75	508.25	508.75	514.625	505.375	510.875	507.875	514	510.375	511.5	512	508.75	511.5	510.75	516.125	515.625	508.5	508.25	501.625	505.5	506.875	511	509.5
M07	570	576	575.25	574.5	571	569.125	584.75	575.375	574.25	570.625	580.75	574.75	573.875	578.875	575.5	573.5	571.5	572.625	576.625	572.75	573.125	572.125	572.375	572.375	580	575.125	572.25	579.75	577.5	569.125	574	575
M08	672	671.875	673.125	667.375	677.875	669.75	667.5	682.25	671.375	667.125	671.125	669.875	674.25	670.75	668.625	667.5	667	670.625	671.375	671.5	667	661.875	664.375	674.875	663.125	667.75	662.25	669.875	666.25	669	668	672.25
M09	0	0	0	0	0	0	0	0	0	0	0	0	0	0	0	0	0	0	0	0	0	0	0	0	0	0	0	0	0	0	0	0
M10	0	0	0	0	0	0	0	0	0	0	0	0	0	0	0	0	0	0	0	0	0	0	0	0	0	0	0	0	0	0	0	0
M11	577.875	576.5	576.5	575.875	575.625	582.5	579.375	577.375	578.875	576.375	578.75	582.25	578.625	574.25	581.625	580	580.625	580.625	578.625	577.375	578.625	579.5	581.625	584.375	577.625	586.125	572.125	574.25	578.75	578.25	584.375	579.25
M12	679.375	678.25	680.375	677.375	680.625	680.125	678.125	688.625	674.25	679.375	685.375	680.625	675.625	679.625	684.25	677.625	681.875	681.5	677.875	676.875	675.875	679.875	683.125	677.375	678.5	682	682.625	675.625	682.25	675.625	681.375	681.25
M13	672.375	681.5	676.25	671.375	674.5	673.625	685.5	678.625	675.125	675	676	682.625	676.25	677.375	678	676.5	677.25	666.375	679	679	672.375	678.5	675.625	678.125	675.875	672.125	675.25	677.125	679.625	677	673.625	676.625
M14	570.25	572.75	574.25	573	567.375	563.25	570.625	571.375	567.125	571.875	563.875	571.75	565.375	571.75	569.625	565.875	563.25	571.625	564.625	571.25	571.375	571.75	574.25	568	569	570.875	567.25	571	571.25	569.625	566	574.75
M15	0	0	0	0	0	0	0	0	0	0	0	0	0	0	0	0	0	0	0	0	0	0	0	0	0	0	0	0	0	0	0	0
M16	0	0	0	0	0	0	0	0	0	0	0	0	0	0	0	0	0	0	0	0	0	0	0	0	0	0	0	0	0	0	0	0
M17	0	0	0	0	0	0	0	0	0	0	0	0	0	0	0	0	0	0	0	0	0	0	0	0	0	0	0	0	0	0	0	0
M18	0	0	0	0	0	0	0	0	0	0	0	0	0	0	0	0	0	0	0	0	0	0	0	0	0	0	0	0	0	0	0	0
M19	0	0	0	0	0	0	0	0	0	0	0	0	0	0	0	0	0	0	0	0	0	0	0	0	0	0	0	0	0	0	0	0
M20	0	0	0	0	0	0	0	0	0	0	0	0	0	0	0	0	0	0	0	0	0	0	0	0	0	0	0	0	0	0	0	0
M21	0	0	0	0	0	0	0	0	0	0	0	0	0	0	0	0	0	0	0	0	0	0	0	0	0	0	0	0	0	0	0	0
M22	0	0	0	0	0	0	0	0	0	0	0	0	0	0	0	0	0	0	0	0	0	0	0	0	0	0	0	0	0	0	0	0
M23	0	0	0	0	0	0	0	0	0	0	0	0	0	0	0	0	0	0	0	0	0	0	0	0	0	0	0	0	0	0	0	0
M24	0	0	0	0	0	0	0	0	0	0	0	0	0	0	0	0	0	0	0	0	0	0	0	0	0	0	0	0	0	0	0	0
N01	661.125	662.625	663.75	658.5	665.25	657.375	660.375	660.25	659.25	662.375	660.5	666.5	658.375	661	664.75	663.5	666.625	662.125	660.5	654.75	656	662.25	657.625	658.75	656.75	660.5	659.875	661	658.25	658.375	667.75	663.625
N02	0	0	0	0	0	0	0	0	0	0	0	0	0	0	0	0	0	0	0	0	0	0	0	0	0	0	0	0	0	0	0	0
N03	620.875	622.25	620.25	626.75	625.875	630.5	625.375	621.125	624.875	627.5	626.375	627.75	620.25	624.375	617.25	622.25	622.75	622.375	623.25	626.125	625	623.375	626.75	627.125	625	626.25	624	626.25	624.875	624	625.5	620.5
N04	528.375	528.625	536.5	533.875	527.75	532.125	533.25	531.25	529.25	538.75	535.25	539.5	532.5	532.75	529.25	537.625	533	533.5	535.375	531.75	528.25	532.625	528.375	531.5	530.375	531.375	527.5	527.875	531.875	532.75	531.25	536.625
N05	503.25	502.375	505	502.375	500.625	501.375	512.125	503.875	504.125	507	503.25	502.875	506.75	506.375	504.875	500.25	501.25	505.375	507.5	505.75	500.5	509.875	503	501.75	500.75	507.375	507.125	503.25	506.75	512.25	503.125	505.375
N06	538.125	540.875	540	539.625	538.75	539.875	542.625	539.875	538.75	543.375	538.5	534.25	540.375	531	537	538.375	533.5	537.125	541.375	535.5	532.125	538.75	536.625	540.125	538.75	538.25	541.75	536.125	536.5	540.25	540	539.125
N07	648.25	644.875	651.5	650.375	652	649	651.125	647.5	650.375	648.125	644.75	661.5	650.125	653.75	651.375	653	650.375	650.75	653.375	651.375	648.125	647.875	657.25	652.25	640.25	649.75	655.5	651.625	652.25	647.5	651.5	655.125
N08	0	0	0	0	0	0	0	0	0	0	0	0	0	0	0	0	0	0	0	0	0	0	0	0	0	0	0	0	0	0	0	0
N09	690.125	686.75	689.5	690.25	683.625	687.875	684.875	685.375	683.75	681.5	684	687.375	682.5	684.5	689.75	682.25	690.5	688.375	691	677.125	688.375	684.75	682	687.375	690.625	690.75	693	687.375	685.25	690.375	686.125	689.5
N10	655.625	646.875	647.75	646.375	655.5	649.625	645.125	647	650.5	654.75	646.125	660	650.375	653.125	644.375	655.125	651	648.875	655.375	648	648.625	652.625	652.25	647.875	657.625	655.125	656.5	644.75	652.25	648	652.75	652
N11	687.625	687.5	694.125	693.875	694.875	690.125	687.75	687.25	685	689.875	684.625	699.375	689.75	695.25	677.875	688.625	692.125	686.5	685.125	686.75	691.125	685.875	691.75	690.625	685.375	693.75	692.875	689.125	694.25	690	688.875	693
N12	0	0	0	0	0	0	0	0	0	0	0	0	0	0	0	0	0	0	0	0	0	0	0	0	0	0	0	0	0	0	0	0
N13	626.75	629.625	626.375	629.875	627.625	626.125	623.25	624	619.375	628.75	620.625	626.375	617.5	623	629.5	626	620.25	628.25	624.125	628.875	631	628.125	631.5	627.625	631	628.875	628.375	621.5	626.75	624.125	626.875	626.125
N14	0	0	0	0	0	0	0	0	0	0	0	0	0	0	0	0	0	0	0	0	0	0	0	0	0	0	0	0	0	0	0	0
N15	0	0	0	0	0	0	0	0	0	0	0	0	0	0	0	0	0	0	0	0	0	0	0	0	0	0	0	0	0	0	0	0
N16	0	0	0	0	0	0	0	0	0	0	0	0	0	0	0	0	0	0	0	0	0	0	0	0	0	0	0	0	0	0	0	0
N17	0	0	0	0	0	0	0	0	0	0	0	0	0	0	0	0	0	0	0	0	0	0	0	0	0	0	0	0	0	0	0	0
N18	0	0	0	0	0	0	0	0	0	0	0	0	0	0	0	0	0	0	0	0	0	0	0	0	0	0	0	0	0	0	0	0
N19	0	0	0	0	0	0	0	0	0	0	0	0	0	0	0	0	0	0	0	0	0	0	0	0	0	0	0	0	0	0	0	0
N20	0	0	0	0	0	0	0	0	0	0	0	0	0	0	0	0	0	0	0	0	0	0	0	0	0	0	0	0	0	0	0	0
N21	0	0	0	0	0	0	0	0	0	0	0	0	0	0	0	0	0	0	0	0	0	0	0	0	0	0	0	0	0	0	0	0
N22	0	0	0	0	0	0	0	0	0	0	0	0	0	0	0	0	0	0	0	0	0	0	0	0	0	0	0	0	0	0	0	0
N23	0	0	0	0	0	0	0	0	0	0	0	0	0	0	0	0	0	0	0	0	0	0	0	0	0	0	0	0	0	0	0	0
N24	0	0	0	0	0	0	0	0	0	0	0	0	0	0	0	0	0	0	0	0	0	0	0	0	0	0	0	0	0	0	0	0
O01	0	0	0	0	0	0	0	0	0	0	0	0	0	0	0	0	0	0	0	0	0	0	0	0	0	0	0	0	0	0	0	0
O02	610.625	615.25	615.25	609.75	611.375	614.875	610.25	613.5	616.5	616.875	614.5	615.375	615.125	611.125	610.375	615.375	614	614.5	617.75	610	611.375	615.25	614.875	615.75	613.125	613.625	612.875	611.5	622.75	620.125	613.375	612.625
O03	607.25	601.875	601.875	606.5	605.375	609	602.625	604.5	606	601.125	608.375	605.75	605	607.25	600.5	600.375	603.75	608.375	606	611.75	612.125	613	607	608.75	612.75	602.25	604.625	610.125	611.875	610.5	607.5	604.625
O04	0	0	0	0	0	0	0	0	0	0	0	0	0	0	0	0	0	0	0	0	0	0	0	0	0	0	0	0	0	0	0	0
O05	644	649.25	651.625	646.25	648.125	655.125	651.375	649.25	648.625	650.5	656.125	656.25	652.75	645.5	655.5	657.375	654.875	650.625	651.875	648.875	652.75	656.25	650.25	649.75	649.75	656.375	650.5	649.25	652.75	657.5	651.375	649.625
O06	602.375	606.125	600.25	605.125	601.5	605.75	605.25	601.75	602.625	598.75	603.5	602.625	597.875	610	611.625	598.875	604.5	602.125	605	606.375	605	608	603.75	601	608.75	598	606.25	606.25	604.375	607.5	607.375	607.875
O07	675.125	669.5	672.5	669.375	675.5	672.25	672.125	661.75	676.75	674.875	670.875	668.125	669.375	676.75	667.625	676.25	669.875	671.125	675.125	671.625	670.125	673.625	671.125	672.5	670.625	673.25	677.625	676.25	671.5	671.75	670.875	669.25
O08	0	0	0	0	0	0	0	0	0	0	0	0	0	0	0	0	0	0	0	0	0	0	0	0	0	0	0	0	0	0	0	0
O09	0	0	0	0	0	0	0	0	0	0	0	0	0	0	0	0	0	0	0	0	0	0	0	0	0	0	0	0	0	0	0	0
O10	666.25	665.375	667.75	660.5	660.375	661.375	670.75	664.375	664.625	658.625	657.125	662.25	651.25	664.75	665	665.5	661.375	664.125	660.625	665.125	663.125	662.5	668	666.625	666.375	664.125	665.75	657.75	667.75	665.125	659.5	665.25
O11	0	0	0	0	0	0	0	0	0	0	0	0	0	0	0	0	0	0	0	0	0	0	0	0	0	0	0	0	0	0	0	0
O12	650.125	652.625	653	656.125	648.75	651.625	648.5	651.875	654.25	651.375	653.625	654.625	651.125	655.25	653.375	648.125	654.5	655.625	648.5	649.25	653	659.375	652.875	659	653.625	653.25	655.125	658.125	653.625	651.75	654.125	650
O13	614.75	611	614.75	618.125	607.875	619.25	614.75	612	611.25	613.75	613.375	613.875	614.375	615.5	618	607.375	612.875	613.375	611	616.75	614.5	616.25	613	610.25	615.375	616.625	611.25	611.625	615.125	616.625	616.25	615.5
O14	701	693	696.875	698.5	695.75	699.125	702.625	700.375	708	702	704.25	697	707.5	702.25	699	708.625	694.375	703.125	696.5	691.25	696	700.625	695.5	694.375	695.5	704.625	704	697.125	693.5	699.25	699.125	691.125
O15	0	0	0	0	0	0	0	0	0	0	0	0	0	0	0	0	0	0	0	0	0	0	0	0	0	0	0	0	0	0	0	0
O16	0	0	0	0	0	0	0	0	0	0	0	0	0	0	0	0	0	0	0	0	0	0	0	0	0	0	0	0	0	0	0	0
O17	0	0	0	0	0	0	0	0	0	0	0	0	0	0	0	0	0	0	0	0	0	0	0	0	0	0	0	0	0	0	0	0
O18	0	0	0	0	0	0	0	0	0	0	0	0	0	0	0	0	0	0	0	0	0	0	0	0	0	0	0	0	0	0	0	0
O19	0	0	0	0	0	0	0	0	0	0	0	0	0	0	0	0	0	0	0	0	0	0	0	0	0	0	0	0	0	0	0	0
O20	0	0	0	0	0	0	0	0	0	0	0	0	0	0	0	0	0	0	0	0	0	0	0	0	0	0	0	0	0	0	0	0
O21	0	0	0	0	0	0	0	0	0	0	0	0	0	0	0	0	0	0	0	0	0	0	0	0	0	0	0	0	0	0	0	0
O22	0	0	0	0	0	0	0	0	0	0	0	0	0	0	0	0	0	0	0	0	0	0	0	0	0	0	0	0	0	0	0	0
O23	0	0	0	0	0	0	0	0	0	0	0	0	0	0	0	0	0	0	0	0	0	0	0	0	0	0	0	0	0	0	0	0
O24	0	0	0	0	0	0	0	0	0	0	0	0	0	0	0	0	0	0	0	0	0	0	0	0	0	0	0	0	0	0	0	0
P01	0	0	0	0	0	0	0	0	0	0	0	0	0	0	0	0	0	0	0	0	0	0	0	0	0	0	0	0	0	0	0	0
P02	657.375	658.875	662.625	666.125	662.875	657.125	663.75	665.25	661.375	658.125	666.625	660.375	663.375	661.375	667	657.125	664.375	659.625	661.875	654.75	657.25	659.5	663.75	659.125	658.875	658.125	664.375	654.75	664.625	660.5	661.625	662.625
P03	0	0	0	0	0	0	0	0	0	0	0	0	0	0	0	0	0	0	0	0	0	0	0	0	0	0	0	0	0	0	0	0
P04	665.75	665.5	667.5	668.375	664.25	671.25	667.375	663.25	666.875	670.875	663.875	673.625	666.125	669.375	659.625	674.375	673.75	665.875	661.625	670.125	660.625	669.25	667.125	665.875	668.75	666.625	664.25	666.875	668.75	661	672.125	665.625
P05	687.5	687.625	681.625	691.5	686.875	687.375	684.625	688.875	689.625	687.75	683.875	686	680.625	690.25	691.375	688.5	686	686.125	685.75	691.5	682	683	687.25	691.375	687.5	684	689.375	688.5	689.375	687.5	694.75	683.125
P06	664.625	658.375	662.875	653.375	663	660.625	658.25	666.625	659.75	659.5	662.625	662.5	662.625	660.375	660.625	661.5	658.5	659.75	657.25	663.75	666.75	661	654.125	661.375	659.5	666.25	659.25	658.75	654.375	662.75	656.5	659.75
P07	690.5	686	694	689.625	690.875	685.375	691.5	693.875	685	687.75	690.75	694.75	687.5	689.375	691.375	693.625	698.375	692.375	690	682.5	684.5	691	690.25	689.875	686.125	693.75	691.25	690.375	694.125	694.625	690.5	691.125
P08	0	0	0	0	0	0	0	0	0	0	0	0	0	0	0	0	0	0	0	0	0	0	0	0	0	0	0	0	0	0	0	0
P09	684.125	683.25	691.875	686.25	685	687.75	681.75	683.375	682.25	687	684.375	677.75	686.25	689.125	685.75	690.75	680.75	681.125	682	688.25	685.25	682.375	688.375	681.875	681.25	685.625	693.375	681.375	682.375	687.625	686.5	685.375
P10	698.375	694.25	697.25	696.75	698.25	699.75	696.25	699	693.75	698.25	696.75	697.25	692.625	695.875	704.75	703.375	704.625	708.75	698.625	698.25	699.5	703.875	695.75	699.25	696.125	695.25	693.125	701.5	697.25	699.5	698.125	698.5
P11	727.5	729.75	720.75	726.25	727.375	726.375	726.125	727.75	732.375	729.125	727.625	727	729.875	727	725.25	730.375	723.75	726.25	724.75	724	729.625	726.75	732.625	732.25	728.5	723.25	726.625	730.625	730.25	728.5	729.75	732.75
P12	742.5	731	726.5	726.25	724.75	736.5	729.125	732.75	732.625	730.25	738.125	731.625	727.625	733.125	731.5	736.125	728.625	732.125	722	728.375	726.75	733.75	735.125	730.75	736.125	730.5	731.75	730.625	739.25	732.875	727.75	737.375
P13	727.875	728.875	728.875	732.125	731	727.125	728.25	724.625	728.875	726.375	729.875	733.125	722.25	725.5	726.125	730.625	730.875	731.875	733.125	729.5	733.125	738.625	726.5	729.625	724.375	730.25	730.875	727.25	731.5	730	721.125	737.5
P14	0	0	0	0	0	0	0	0	0	0	0	0	0	0	0	0	0	0	0	0	0	0	0	0	0	0	0	0	0	0	0	0
P15	0	0	0	0	0	0	0	0	0	0	0	0	0	0	0	0	0	0	0	0	0	0	0	0	0	0	0	0	0	0	0	0
P16	0	0	0	0	0	0	0	0	0	0	0	0	0	0	0	0	0	0	0	0	0	0	0	0	0	0	0	0	0	0	0	0
P17	0	0	0	0	0	0	0	0	0	0	0	0	0	0	0	0	0	0	0	0	0	0	0	0	0	0	0	0	0	0	0	0
P18	0	0	0	0	0	0	0	0	0	0	0	0	0	0	0	0	0	0	0	0	0	0	0	0	0	0	0	0	0	0	0	0
P19	0	0	0	0	0	0	0	0	0	0	0	0	0	0	0	0	0	0	0	0	0	0	0	0	0	0	0	0	0	0	0	0
P20	0	0	0	0	0	0	0	0	0	0	0	0	0	0	0	0	0	0	0	0	0	0	0	0	0	0	0	0	0	0	0	0
P21	0	0	0	0	0	0	0	0	0	0	0	0	0	0	0	0	0	0	0	0	0	0	0	0	0	0	0	0	0	0	0	0
P22	0	0	0	0	0	0	0	0	0	0	0	0	0	0	0	0	0	0	0	0	0	0	0	0	0	0	0	0	0	0	0	0
P23	0	0	0	0	0	0	0	0	0	0	0	0	0	0	0	0	0	0	0	0	0	0	0	0	0	0	0	0	0	0	0	0
P24	0	0	0	0	0	0	0	0	0	0	0	0	0	0	0	0	0	0	0	0	0	0	0	0	0	0	0	0	0	0	0	0
Last Cell

## Sheet: Summary Sheet
DA Normalize				PCV Normalized
Row	Column	Max	FFT Value	Row	Column	Max	FFT Value			Row	Column	DA-Max	Treatment (µM)
A	2	13.6392	1.79211							B	1	18.1115	0
A	3	13.376	0.716846							E	1	10.5583	0
A	6	10.4094	3.22581							F	1	15.157	0
A	9	24.6798	4.6595							G	1	1.46941	0
A	10	12.6118	5.73477							H	1	14.3034	0
A	11	13.6803	5.37634							I	1	11.3234	0
A	12	18.6419	2.86738							J	1	2.32729	0
A	13	16.8124	2.86738							K	1	1.72329	0
A	14	19.0375	0.716846							N	1	20.9673	0
B	1	18.1115	1.79211							A	2	13.6392	0
B	2	2.21992	3.94265							B	2	2.21992	0
B	4	13.4649	3.22581							C	2	1.78472	0
B	5	14.5533	1.43369							D	2	13.909	0
B	6	11.1495	3.22581							E	2	14.012	0
B	7	17.7351	4.6595							F	2	8.87218	0
B	9	9.21011	3.22581							G	2	22.1484	0
B	10	11.6746	2.15054							H	2	11.0646	0
B	11	14.1944	2.50896							I	2	11.0338	0
B	12	18.1395	2.15054							J	2	20.3146	0
B	14	16.5176	2.15054							K	2	14.556	0
C	2	1.78472	0.358423							L	2	16.8733	0
C	5	2.74272	4.30108							M	2	16.0624	0
C	6	13.4702	1.79211							O	2	21.3502	0
C	8	23.9062	5.73477							P	2	12.7904	0
C	9	24.2788	0.716846							A	3	13.376	0.05
C	10	2.37899	5.37634							D	3	14.9244	0.05
C	11	16.7423	2.50896							F	3	14.6024	0.05
C	12	1.32225	0.358423							G	3	17.3016	0.05
C	13	11.8759	5.73477							H	3	14.1243	0.05
D	2	13.909	5.37634							I	3	1.77562	0.05
D	3	14.9244	2.15054							K	3	8.71609	0.05
D	5	12.5284	2.50896							L	3	29.4031	0.05
D	6	8.98609	4.6595							M	3	24.7821	0.05
D	8	10.1318	3.22581							N	3	24.461	0.05
D	10	16.7762	0.358423							O	3	16.2842	0.05
D	11	11.0648	2.50896							B	4	13.4649	0.05
D	12	15.5503	4.6595							E	4	21.173	0.05
D	13	14.4854	1.43369							G	4	24.4906	0.05
E	1	10.5583	1.79211							H	4	13.6891	0.05
E	2	14.012	3.22581							I	4	20.1332	0.05
E	4	21.173	1.79211							L	4	20.8062	0.05
E	6	16.4596	2.50896							M	4	14.2122	0.05
E	7	16.404	0.716846							N	4	24.5198	0.05
E	8	12.0425	4.6595							P	4	2.45898	0.05
E	9	8.53275	0.716846							B	5	14.5533	0.098
E	12	15.8167	2.86738							C	5	2.74272	0.098
E	13	16.9411	2.15054							D	5	12.5284	0.098
E	14	9.38474	2.50896							F	5	20.2027	0.098
F	1	15.157	3.94265							G	5	14.0358	0.098
F	2	8.87218	4.30108							H	5	11.1753	0.098
F	3	14.6024	1.43369							I	5	18.9936	0.098
F	5	20.2027	0.716846							J	5	9.08746	0.098
F	6	16.0623	3.22581							K	5	13.4635	0.098
F	8	17.023	4.6595							L	5	20.8769	0.098
F	9	13.4376	2.50896							M	5	22.832	0.098
F	10	20.254	3.58423							N	5	10.6107	0.098
F	14	12.7399	2.86738							O	5	27.383	0.098
G	1	1.46941	3.58423							P	5	17.8178	0.098
G	2	22.1484	5.73477							A	6	10.4094	0.098
G	3	17.3016	0.716846							B	6	11.1495	0.098
G	4	24.4906	5.73477							C	6	13.4702	0.098
G	5	14.0358	3.22581							D	6	8.98609	0.098
G	6	16.2392	2.50896							E	6	16.4596	0.098
G	7	20.7943	2.15054							F	6	16.0623	0.098
G	8	18.8475	1.79211							G	6	16.2392	0.098
G	9	14.7238	3.58423							H	6	9.07334	0.098
G	10	8.1604	2.50896							I	6	22.8484	0.098
G	11	14.1328	5.73477							J	6	30.8871	0.098
G	13	13.1728	3.58423							K	6	14.7774	0.098
G	14	16.7238	1.79211							L	6	27.7392	0.098
H	1	14.3034	2.15054							M	6	9.14639	0.098
H	2	11.0646	5.73477							N	6	18.0181	0.098
H	3	14.1243	5.37634							O	6	14.0781	0.098
H	4	13.6891	1.43369							P	6	26.9546	0.098
H	5	11.1753	5.37634							B	7	17.7351	0.195
H	6	9.07334	4.30108							E	7	16.404	0.195
H	7	10.3838	0.716846							G	7	20.7943	0.195
H	8	17.0555	3.22581							H	7	10.3838	0.195
H	10	28.2391	5.73477							J	7	11.5299	0.195
H	12	14.7617	1.79211							K	7	22.0004	0.195
H	13	14.8691	0.358423							M	7	15.0847	0.195
H	14	20.2511	1.07527							N	7	12.6677	0.195
I	1	11.3234	0.716846							O	7	27.4687	0.195
I	2	11.0338	3.22581							P	7	11.2212	0.195
I	3	1.77562	0.358423							C	8	23.9062	0.195
I	4	20.1332	4.6595							D	8	10.1318	0.195
I	5	18.9936	3.58423							E	8	12.0425	0.195
I	6	22.8484	5.73477							F	8	17.023	0.195
I	9	21.4814	5.37634							G	8	18.8475	0.195
I	13	8.82257	4.6595							H	8	17.0555	0.195
I	14	16.045	5.37634							J	8	16.3782	0.195
J	1	2.32729	5.37634							K	8	23.8305	0.195
J	2	20.3146	3.94265							L	8	14.7797	0.195
J	5	9.08746	2.50896							M	8	16.9701	0.195
J	6	30.8871	3.58423							P	8	17.2566	0.195
J	7	11.5299	5.01792							A	9	24.6798	0.39
J	8	16.3782	4.6595							B	9	9.21011	0.39
J	9	10.2834	0.716846							C	9	24.2788	0.39
J	10	16.2662	5.01792							E	9	8.53275	0.39
J	12	10.3802	4.30108							F	9	13.4376	0.39
J	14	18.2005	5.01792							G	9	14.7238	0.39
K	1	1.72329	4.30108							I	9	21.4814	0.39
K	2	14.556	3.94265							J	9	10.2834	0.39
K	3	8.71609	4.6595							K	9	17.8003	0.39
K	5	13.4635	2.86738							N	9	23.1052	0.39
K	6	14.7774	5.01792							P	9	1.97839	0.39
K	7	22.0004	3.58423							A	10	12.6118	0.39
K	8	23.8305	2.50896							B	10	11.6746	0.39
K	9	17.8003	3.22581							C	10	2.37899	0.39
K	10	26.489	4.30108							D	10	16.7762	0.39
K	11	15.0586	3.22581							F	10	20.254	0.39
K	12	13.7738	0.358423							G	10	8.1604	0.39
K	13	16.4123	3.22581							H	10	28.2391	0.39
K	14	19.1761	4.6595							J	10	16.2662	0.39
L	2	16.8733	2.15054							K	10	26.489	0.39
L	3	29.4031	5.73477							N	10	3.12493	0.39
L	4	20.8062	1.79211							O	10	17.1396	0.39
L	5	20.8769	0.716846							P	10	12.7909	0.39
L	6	27.7392	1.79211							A	11	13.6803	0.78
L	8	14.7797	5.73477							B	11	14.1944	0.78
L	11	13.4785	2.86738							C	11	16.7423	0.78
L	12	15.7901	0.358423							D	11	11.0648	0.78
L	13	25.7563	4.6595							G	11	14.1328	0.78
L	14	8.25006	0.358423							K	11	15.0586	0.78
M	2	16.0624	1.79211							L	11	13.4785	0.78
M	3	24.7821	1.07527							M	11	20.5845	0.78
M	4	14.2122	3.58423							N	11	16.5968	0.78
M	5	22.832	5.73477							P	11	20.9274	0.78
M	6	9.14639	4.6595							A	12	18.6419	0.78
M	7	15.0847	3.22581							B	12	18.1395	0.78
M	8	16.9701	1.07527							C	12	1.32225	0.78
M	11	20.5845	0.358423							D	12	15.5503	0.78
M	12	2.0516	3.94265							E	12	15.8167	0.78
M	13	12.2268	1.79211							H	12	14.7617	0.78
M	14	12.3414	4.30108							J	12	10.3802	0.78
N	1	20.9673	3.94265							K	12	13.7738	0.78
N	3	24.461	1.43369							L	12	15.7901	0.78
N	4	24.5198	4.30108							M	12	2.0516	0.78
N	5	10.6107	2.50896							O	12	26.3612	0.78
N	6	18.0181	3.22581							P	12	29.4505	0.78
N	7	12.6677	5.73477							A	13	16.8124	1.56
N	9	23.1052	0.358423							C	13	11.8759	1.56
N	10	3.12493	5.37634							D	13	14.4854	1.56
N	11	16.5968	3.22581							E	13	16.9411	1.56
N	13	11.7344	1.07527							G	13	13.1728	1.56
O	2	21.3502	0.716846							H	13	14.8691	1.56
O	3	16.2842	2.50896							I	13	8.82257	1.56
O	5	27.383	1.43369							K	13	16.4123	1.56
O	6	14.0781	5.73477							L	13	25.7563	1.56
O	7	27.4687	5.73477							M	13	12.2268	1.56
O	10	17.1396	3.94265							N	13	11.7344	1.56
O	12	26.3612	2.86738							O	13	20.4705	1.56
O	13	20.4705	3.58423							P	13	14.0164	1.56
O	14	10.9245	5.73477							A	14	19.0375	1.56
P	2	12.7904	3.22581							B	14	16.5176	1.56
P	4	2.45898	5.37634							E	14	9.38474	1.56
P	5	17.8178	1.43369							F	14	12.7399	1.56
P	6	26.9546	2.15054							G	14	16.7238	1.56
P	7	11.2212	1.43369							H	14	20.2511	1.56
P	8	17.2566	0.716846							I	14	16.045	1.56
P	9	1.97839	2.15054							J	14	18.2005	1.56
P	10	12.7909	2.86738							K	14	19.1761	1.56
P	11	20.9274	3.58423							L	14	8.25006	1.56
P	12	29.4505	5.73477							M	14	12.3414	1.56
P	13	14.0164	1.79211							O	14	10.9245	1.56

## Sheet: David's Results
A02
Time	Data	FFT Freq	FFT Mag	FFT Complex			Max
0	202.25	0	310.641	4970.249906			13.6392
0.09	153.5	0.358423	5.62566	75.6136156202623+48.8312409284066i
0.18	162.792	0.716846	5.53805	79.53680003325+39.0564393492378i
0.27	165.917	1.07527	10.1779	64.9060022758578-149.352242318715i
0.36	154.125	1.43369	6.82591	41.4519800777231-101.042364629422i
0.45	163.292	1.79211	13.6392	146.051468806254+162.147816355174i
0.54	126.792	2.15054	1.27244	17.8645918477635+9.76451978397097i
0.63	144.125	2.50896	2.32252	19.3559600641953+31.7212923640624i
0.72	156.792	2.86738	8.58133	1.62497100000026+137.291687i
0.81	97.8333	3.22581	7.50083	83.9560036451913-85.7588050018231i
0.9	160.792	3.58423	4.88927	14.4217369154277-76.8874791180777i
0.99	185.708	3.94265	9.20642	-14.2475562046712+146.6120780346i
1.08	160.917	4.30108	8.14509	128.131517922277+23.790947370578i
1.17	154.583	4.6595	6.56075	104.587361281265+8.97826304388629i
1.26	160.167	5.01792	2.16318	-21.3232527964413-27.2621835528107i
1.35	144	5.37634	3.64676	16.7771445116451+55.8841312456968i
1.44	140.125	5.73477	0.979162	-15.666596
1.53	159.125	6.09319	3.64676	16.777144511645-55.8841312456966i
1.62	151.042	6.45161	2.16318	-21.3232527964413+27.2621835528107i
1.71	177.208	6.81004	6.56075	104.587361281265-8.97826304388623i
1.8	137.083	7.16846	8.14509	128.131517922277-23.7909473705781i
1.89	123	7.52688	9.20642	-14.2475562046717-146.6120780346i
1.98	151.25	7.8853	4.88927	14.4217369154278+76.8874791180777i
2.07	165.542	8.24373	7.50083	83.9560036451915+85.758805001823i
2.16	162.958	8.60215	8.58133	1.62497100000011-137.291687i
2.25	176.792	8.96057	2.32252	19.3559600641952-31.7212923640623i
2.34	175.5	9.319	1.27244	17.8645918477635-9.7645197839709i
2.43	157.708	9.67742	13.6392	146.051468806254-162.147816355174i
2.52	125.208	10.0358	6.82591	41.4519800777233+101.042364629422i
2.61	149.708	10.3943	10.1779	64.9060022758582+149.352242318715i
2.7	149.5	10.7527	5.53805	79.5368000332498-39.056439349238i
2.79	174.917	11.1111	5.62566	75.6136156202621-48.8312409284067i
A03
Time	Data	FFT Freq	FFT Mag	FFT Complex			Max
0	274.367	0	598.158	9570.533357			13.376
0.09	316.967	0.358423	7.11248	-33.9268637766972+108.624814460306i
0.18	316.55	0.716846	13.376	200.403330809297+75.1092708051887i
0.27	324.483	1.07527	3.71391	19.0476734004388-56.2869276007174i
0.36	296.25	1.43369	9.01543	-116.484018975448-85.080057796882i
0.45	253.192	1.79211	7.78092	-105.715973922677-65.7500204001548i
0.54	288.308	2.15054	7.68957	-122.740302602154+8.48231037554928i
0.63	268.358	2.50896	7.00153	57.1341678661347-96.3595803899445i
0.72	247.958	2.86738	12.1075	-185.141631+57.0083599999998i
0.81	303.217	3.22581	4.2605	51.8476517846006+44.2570820240406i
0.9	301.892	3.58423	3.78386	60.0861965297702-7.41266614522949i
0.99	307.092	3.94265	0.930013	-13.2393522057473-6.79264180905511i
1.08	278.583	4.30108	8.05873	-56.1325570245527-116.079995796882i
1.17	302.8	4.6595	7.54741	-115.617863970648+34.8588686750487i
1.26	345.933	5.01792	1.79811	23.6507992630877+16.3809182844104i
1.35	303.575	5.37634	2.00675	-30.1295351754049+11.0966465589571i
1.44	295.692	5.73477	3.55521	-56.8833909999994
1.53	297.233	6.09319	2.00675	-30.1295351754051-11.096646558957i
1.62	316.067	6.45161	1.79811	23.6507992630876-16.3809182844103i
1.71	326.525	6.81004	7.54741	-115.617863970648-34.8588686750485i
1.8	291.433	7.16846	8.05873	-56.1325570245525+116.079995796882i
1.89	288.867	7.52688	0.930013	-13.2393522057474+6.79264180905499i
1.98	301.375	7.8853	3.78386	60.0861965297702+7.41266614522944i
2.07	301.2	8.24373	4.2605	51.8476517846005-44.2570820240409i
2.16	281.75	8.60215	12.1075	-185.141631-57.0083599999998i
2.25	296.65	8.96057	7.00153	57.134167866135+96.3595803899441i
2.34	293.233	9.319	7.68957	-122.740302602155-8.48231037554886i
2.43	305.808	9.67742	7.78092	-105.715973922677+65.7500204001551i
2.52	319.808	10.0358	9.01543	-116.484018975448+85.0800577968822i
2.61	319.425	10.3943	3.71391	19.047673400439+56.2869276007173i
2.7	307.625	10.7527	13.376	200.403330809297-75.1092708051892i
2.79	298.317	11.1111	7.11248	-33.9268637766975-108.624814460306i
A06
Time	Data	FFT Freq	FFT Mag	FFT Complex			Max
0	178.008	0	403.5	6455.999939			10.4094
0.09	194.267	0.358423	2.18839	-14.7816440187805-31.7411332835475i
0.18	206.558	0.716846	8.62088	-65.7495074411087+121.255066932997i
0.27	192.975	1.07527	1.81132	-26.9599441494522+10.6332942161289i
0.36	199.358	1.43369	5.58888	-86.2893965632002-23.4615645514448i
0.45	202.033	1.79211	2.17893	-32.7073802079679-12.068584759803i
0.54	200.775	2.15054	4.9643	-56.5633293493174+55.7632021335412i
0.63	198.375	2.50896	8.49316	-93.6497411588389-98.468055633942i
0.72	208.083	2.86738	10.2579	-95.274931-133.64157i
0.81	193.375	3.22581	10.4094	162.65579314993-35.8066455561647i
0.9	235.375	3.58423	1.16536	-16.3525990411619-8.95862789180219i
0.99	210.708	3.94265	6.23215	41.7153382247138+90.5693380172278i
1.08	208.517	4.30108	5.53502	-73.6439514367998+49.1883974485552i
1.17	193.042	4.6595	4.67904	74.1730292874897+10.1529397401521i
1.26	225.625	5.01792	3.72262	-56.7345921684118+18.133208907654i
1.35	209.85	5.37634	5.88095	-47.3121551270946+81.3354475412228i
1.44	170.117	5.73477	0.951042	15.2166750000001
1.53	206.558	6.09319	5.88095	-47.3121551270948-81.3354475412226i
1.62	199.667	6.45161	3.72262	-56.7345921684119-18.133208907654i
1.71	182.067	6.81004	4.67904	74.1730292874895-10.1529397401523i
1.8	208.375	7.16846	5.53502	-73.6439514367999-49.1883974485552i
1.89	202.542	7.52688	6.23215	41.7153382247136-90.569338017228i
1.98	196.05	7.8853	1.16536	-16.3525990411619+8.95862789180217i
2.07	179.517	8.24373	10.4094	162.655793149931+35.8066455561642i
2.16	188.892	8.60215	10.2579	-95.2749309999999+133.64157i
2.25	237.525	8.96057	8.49316	-93.6497411588384+98.4680556339423i
2.34	209.283	9.319	4.9643	-56.5633293493175-55.7632021335412i
2.43	183.625	9.67742	2.17893	-32.7073802079678+12.0685847598032i
2.52	208.817	10.0358	5.58888	-86.2893965632001+23.4615645514448i
2.61	247.675	10.3943	1.81132	-26.9599441494522-10.6332942161287i
2.7	192.108	10.7527	8.62088	-65.749507441109-121.255066932997i
2.79	186.258	11.1111	2.18839	-14.7816440187803+31.7411332835476i
A09
Time	Data	FFT Freq	FFT Mag	FFT Complex			Max
0	79.7222	0	177.041	2832.652985			24.6798
0.09	48.0833	0.358423	8.529	-123.017746520339-59.0683398223409i
0.18	95.4167	0.716846	4.72627	57.957928440587+48.5727429320843i
0.27	102.653	1.07527	7.77264	-123.789027210601+11.9272182357264i
0.36	66.7917	1.43369	5.41152	64.569577348225-57.6853948197505i
0.45	119.847	1.79211	9.44797	-102.808608402093+110.824154903109i
0.54	56.0972	2.15054	4.46839	-66.5805156526673+26.047413550008i
0.63	90.75	2.50896	6.17836	5.93855297368396+98.6752030056031i
0.72	91.2778	2.86738	6.68285	-104.958313-20.4167180000001i
0.81	98.7222	3.22581	2.89668	-40.0585315430308-23.3098177894843i
0.9	101.208	3.58423	1.75415	-18.9176870175306-20.7326877434018i
0.99	79.3889	3.94265	9.02548	62.7584931816193+130.057562299205i
1.08	102.264	4.30108	4.4854	5.95813265177496-71.5186468197504i
1.17	78.0139	4.6595	24.6798	377.379837487018+116.239305364652i
1.26	109	5.01792	6.26821	-85.2375577703891+52.8480616386745i
1.35	104.514	5.37634	13.1247	-102.847305966259-183.086008884598i
1.44	85.5278	5.73477	6.61024	105.763885
1.53	150.292	6.09319	13.1247	-102.847305966258+183.086008884598i
1.62	101.014	6.45161	6.26821	-85.2375577703893-52.8480616386743i
1.71	72.3611	6.81004	24.6798	377.379837487017-116.239305364653i
1.8	101.306	7.16846	4.4854	5.95813265177506+71.5186468197504i
1.89	12.7222	7.52688	9.02548	62.7584931816192-130.057562299205i
1.98	133.5	7.8853	1.75415	-18.9176870175306+20.7326877434018i
2.07	51.1667	8.24373	2.89668	-40.0585315430304+23.3098177894843i
2.16	102.167	8.60215	6.68285	-104.958313+20.4167180000001i
2.25	82.0695	8.96057	6.17836	5.93855297368386-98.6752030056032i
2.34	92.4445	9.319	4.46839	-66.5805156526674-26.0474135500079i
2.43	93.8333	9.67742	9.44797	-102.808608402093-110.824154903109i
2.52	53.0695	10.0358	5.41152	64.5695773482251+57.6853948197505i
2.61	102.181	10.3943	7.77264	-123.7890272106-11.927218235726i
2.7	98.4028	10.7527	4.72627	57.9579284405868-48.5727429320846i
2.79	76.8472	11.1111	8.529	-123.017746520339+59.068339822341i
A10
Time	Data	FFT Freq	FFT Mag	FFT Complex			Max
0	186.99	0	244.486	3911.769226			12.6118
0.09	146.183	0.358423	11.9993	162.640260140093+102.017562183456i
0.18	125.144	0.716846	10.1505	139.149467590414-83.749718587279i
0.27	123.683	1.07527	4.12321	15.6977305206834+64.0765915252257i
0.36	106.654	1.43369	6.18373	84.0189648288115-52.2482959700566i
0.45	117.317	1.79211	10.0234	134.388917613338+87.5200462064419i
0.54	158.029	2.15054	4.81493	63.536860126307-43.5666162128918i
0.63	105.24	2.50896	10.307	-23.5901074733204-163.215708894467i
0.72	100.192	2.86738	4.15661	61.7404799999999+24.72113i
0.81	110.077	3.22581	2.09539	19.5970720750439-27.2023420709389i
0.9	93.2596	3.58423	7.20236	46.7703580805256+105.31987369265i
0.99	121.125	3.94265	7.63562	109.68647335857-53.7994102486296i
1.08	117.048	4.30108	7.40381	-6.42277282881165-118.286747970057i
1.17	86.0385	4.6595	7.84833	55.1990427471502-112.790551729752i
1.26	92.9904	5.01792	6.37756	59.2740262027539+83.0598673182631i
1.35	126.442	5.37634	5.18195	13.3806110184419-81.8243737929222i
1.44	126.115	5.73477	12.6118	201.78839
1.53	108.596	6.09319	5.18195	13.380611018442+81.8243737929221i
1.62	151.673	6.45161	6.37756	59.2740262027537-83.059867318263i
1.71	123.279	6.81004	7.84833	55.1990427471506+112.790551729752i
1.8	150.702	7.16846	7.40381	-6.42277282881145+118.286747970057i
1.89	89.5481	7.52688	7.63562	109.68647335857+53.7994102486295i
1.98	119.721	7.8853	7.20236	46.7703580805253-105.31987369265i
2.07	105.519	8.24373	2.09539	19.5970720750441+27.202342070939i
2.16	135.731	8.60215	4.15661	61.7404799999999-24.72113i
2.25	138.846	8.96057	10.307	-23.5901074733201+163.215708894467i
2.34	112.173	9.319	4.81493	63.536860126307+43.5666162128918i
2.43	116	9.67742	10.0234	134.388917613338-87.5200462064419i
2.52	135.827	10.0358	6.18373	84.0189648288116+52.2482959700566i
2.61	118.529	10.3943	4.12321	15.6977305206831-64.0765915252255i
2.7	144.529	10.7527	10.1505	139.149467590414+83.7497185872789i
2.79	118.567	11.1111	11.9993	162.640260140092-102.017562183456i
A11
Time	Data	FFT Freq	FFT Mag	FFT Complex			Max
0	19.4773	0	74.6051	1193.681792			13.6803
0.09	59.5	0.358423	4.08435	40.6715266786215-51.1507375416162i
0.18	28.6023	0.716846	5.89388	31.9483050403306-88.7252686569153i
0.27	92.1477	1.07527	4.75627	-66.7524944629167-36.5427457823998i
0.36	43.2159	1.43369	3.03268	47.7645872400874-8.54458459886627i
0.45	41.9091	1.79211	9.36503	-90.5080302505138-119.417220949923i
0.54	2.35226	2.15054	11.154	-133.303216113119+118.657514515867i
0.63	65.7614	2.50896	9.64036	-151.731895923481+27.7346249334202i
0.72	49.3409	2.86738	9.02506	144.306793+5.21594300000004i
0.81	58.6591	3.22581	6.84336	-84.9665128915652-69.0620426822292i
0.9	9.14774	3.58423	5.98168	48.8541448781188-82.298668660538i
0.99	19.0227	3.94265	8.42606	19.5234496473329-133.395825459946i
1.08	24.1591	4.30108	4.12365	64.0762947599126+15.7281234011337i
1.17	42.2273	4.6595	3.84862	0.675766930672772-61.5742690465379i
1.26	18.5341	5.01792	2.27991	36.2734661946692-3.86321183332046i
1.35	55.9546	5.37634	13.6803	-129.639105728151-176.36385191138i
1.44	77.3182	5.73477	7.79972	-124.795502
1.53	11.1932	6.09319	13.6803	-129.639105728151+176.36385191138i
1.62	26.4318	6.45161	2.27991	36.2734661946693+3.86321183332036i
1.71	24.9773	6.81004	3.84862	0.675766930672943+61.5742690465375i
1.8	63.375	7.16846	4.12365	64.0762947599126-15.7281234011337i
1.89	33.5227	7.52688	8.42606	19.5234496473334+133.395825459946i
1.98	19.625	7.8853	5.98168	48.854144878119+82.2986686605379i
2.07	25.9318	8.24373	6.84336	-84.9665128915649+69.0620426822292i
2.16	51.5114	8.60215	9.02506	144.306793-5.21594300000004i
2.25	30	8.96057	9.64036	-151.731895923481-27.7346249334198i
2.34	39.4204	9.319	11.154	-133.303216113119-118.657514515867i
2.43	31.5796	9.67742	9.36503	-90.5080302505134+119.417220949924i
2.52	10.9773	10.0358	3.03268	47.7645872400874+8.54458459886628i
2.61	50	10.3943	4.75627	-66.7524944629166+36.5427457824001i
2.7	50.9546	10.7527	5.89388	31.9483050403307+88.7252686569152i
2.79	16.8523	11.1111	4.08435	40.6715266786216+51.150737541616i
A12
Time	Data	FFT Freq	FFT Mag	FFT Complex			Max
0	61.9135	0	161.537	2584.586517			18.6419
0.09	104.279	0.358423	9.64269	74.7387275555803-134.971716796859i
0.18	94.9808	0.716846	12.2674	-146.871529292352-130.207046203596i
0.27	68.7019	1.07527	11.5511	55.9378151738784+176.148416030769i
0.36	86.9423	1.43369	6.22794	-90.9466860929155-40.7214798748943i
0.45	139.923	1.79211	15.2044	-222.790459836447-97.6993752296635i
0.54	64.2211	2.15054	9.10929	76.4378706240099-124.096421365477i
0.63	88.625	2.50896	8.34474	119.34546121766+59.8594314377298i
0.72	103.558	2.86738	18.6419	-61.5671980000002-291.846285i
0.81	138.808	3.22581	5.18457	-77.8084447929196-28.75895582467i
0.9	93.4327	3.58423	12.0165	-116.498752865594-152.949304243576i
0.99	88.6731	3.94265	4.66937	74.1425155652738-9.19018456711788i
1.08	43.6923	4.30108	15.7085	149.850494092916+201.778644125105i
1.17	81.25	4.6595	12.1636	-193.490994913481+20.9127256616333i
1.26	61.6635	5.01792	10.7598	154.894083533935-75.1368330816956i
1.35	17.0385	5.37634	4.62927	-31.8441559695446-66.8735610909411i
1.44	87.1346	5.73477	8.15085	-130.413545
1.53	82.5673	6.09319	4.62927	-31.8441559695444+66.8735610909412i
1.62	102.981	6.45161	10.7598	154.894083533936+75.1368330816949i
1.71	45.2981	6.81004	12.1636	-193.490994913481-20.9127256616328i
1.8	61.875	7.16846	15.7085	149.850494092915-201.778644125106i
1.89	148.942	7.52688	4.66937	74.1425155652738+9.1901845671176i
1.98	64.6154	7.8853	12.0165	-116.498752865593+152.949304243576i
2.07	104.971	8.24373	5.18457	-77.8084447929197+28.7589558246701i
2.16	53.5	8.60215	18.6419	-61.5671979999999+291.846285i
2.25	15.6442	8.96057	8.34474	119.34546121766-59.8594314377301i
2.34	91.3942	9.319	9.10929	76.4378706240104+124.096421365477i
2.43	77.8365	9.67742	15.2044	-222.790459836447+97.699375229664i
2.52	84.1442	10.0358	6.22794	-90.9466860929153+40.7214798748945i
2.61	113.26	10.3943	11.5511	55.9378151738779-176.148416030769i
2.7	71.0385	10.7527	12.2674	-146.871529292352+130.207046203597i
2.79	41.6827	11.1111	9.64269	74.7387275555805+134.971716796859i
A13
Time	Data	FFT Freq	FFT Mag	FFT Complex			Max
0	110.731	0	225.72	3611.519133			16.8124
0.09	105.154	0.358423	12.2639	-161.842663961813+110.951232984003i
0.18	89.0577	0.716846	12.3879	113.779602285533+162.295413438465i
0.27	76.8173	1.07527	7.38492	24.048953559404+115.685556690195i
0.36	105.683	1.43369	16.2265	-234.334808384323-111.766422213107i
0.45	76.7692	1.79211	16.7373	143.818725545072+225.900521289364i
0.54	125.365	2.15054	9.95197	57.9799146304432-148.300374129957i
0.63	136.481	2.50896	11.7583	74.6202536977027-172.700835996766i
0.72	0.298065	2.86738	16.8124	-213.451873+163.701904i
0.81	94.7692	3.22581	3.73736	47.2959714994544+36.590575736325i
0.9	151.471	3.58423	13.9678	196.741695649683-106.011146415059i
0.99	150.394	3.94265	10.9301	-97.6702666236113-145.066227981894i
1.08	140.952	4.30108	5.63588	-71.0883496156769-55.4779702131071i
1.17	118.529	4.6595	12.8306	-40.9326255206676+201.168241337253i
1.26	132.26	5.01792	4.7885	75.8065274343404-11.1077428466371i
1.35	81.3077	5.37634	8.70641	-24.79977219554-137.077209364591i
1.44	115.163	5.73477	9.49519	151.923065
1.53	110.846	6.09319	8.70641	-24.7997721955397+137.077209364591i
1.62	162.529	6.45161	4.7885	75.8065274343403+11.107742846637i
1.71	177.298	6.81004	12.8306	-40.9326255206681-201.168241337253i
1.8	114.067	7.16846	5.63588	-71.0883496156768+55.4779702131069i
1.89	71.1731	7.52688	10.9301	-97.6702666236112+145.066227981894i
1.98	123.663	7.8853	13.9678	196.741695649684+106.011146415059i
2.07	95.3846	8.24373	3.73736	47.2959714994544-36.5905757363251i
2.16	114.519	8.60215	16.8124	-213.451873-163.701904i
2.25	81.4615	8.96057	11.7583	74.6202536977029+172.700835996766i
2.34	134.808	9.319	9.95197	57.9799146304435+148.300374129957i
2.43	127.288	9.67742	16.7373	143.818725545071-225.900521289364i
2.52	132.721	10.0358	16.2265	-234.334808384323+111.766422213107i
2.61	124.346	10.3943	7.38492	24.0489535594035-115.685556690196i
2.7	128.433	10.7527	12.3879	113.779602285533-162.295413438465i
2.79	101.779	11.1111	12.2639	-161.842663961813-110.951232984003i
A14
Time	Data	FFT Freq	FFT Mag	FFT Complex			Max
0	131.307	0	95.4858	1527.772556			19.0375
0.09	47.5682	0.358423	13.6173	206.696062062737+68.8967210447674i
0.18	67.625	0.716846	19.0375	299.164818522686-57.2859101482415i
0.27	63.4773	1.07527	2.89212	-34.9375446378074-30.3421097358254i
0.36	47.0454	1.43369	11.3163	179.991911492303-19.6509657228295i
0.45	19.4318	1.79211	15.7606	252.097133389502+6.03894106227312i
0.54	72.7614	2.15054	12.2682	189.591954244663+50.8457660697345i
0.63	50	2.50896	10.2724	-36.764881652281+160.193713053879i
0.72	29.2273	2.86738	10.5246	-30.8977049999999+165.534149i
0.81	1.17044	3.22581	9.40868	119.91160468875+91.0117726154236i
0.9	8.02274	3.58423	8.1994	120.077560651918+52.8422432810584i
0.99	47.7841	3.94265	6.86779	54.8402959950044+95.2216309390386i
1.08	8.51135	4.30108	8.00358	103.576260507697+75.3035602771706i
1.17	50.4318	4.6595	7.94197	-119.032159349034+44.4803600872444i
1.26	38.7954	5.01792	5.07252	-12.3798614192671+80.2105670630827i
1.35	55.4659	5.37634	8.97551	107.462441503131+95.2634965526165i
1.44	62.5227	5.73477	7.79687	-124.74997
1.53	63.0909	6.09319	8.97551	107.462441503131-95.2634965526163i
1.62	46.1023	6.45161	5.07252	-12.3798614192674-80.2105670630822i
1.71	58.0114	6.81004	7.94197	-119.032159349035-44.4803600872436i
1.8	18.2727	7.16846	8.00358	103.576260507697-75.3035602771705i
1.89	56.7614	7.52688	6.86779	54.840295995004-95.2216309390384i
1.98	21.2727	7.8853	8.1994	120.077560651918-52.8422432810583i
2.07	33.2727	8.24373	9.40868	119.911604688749-91.0117726154237i
2.16	15.4886	8.60215	10.5246	-30.8977050000001-165.534149i
2.25	57.0227	8.96057	10.2724	-36.7648816522816-160.193713053879i
2.34	85.0909	9.319	12.2682	189.591954244662-50.8457660697346i
2.43	55.3295	9.67742	15.7606	252.097133389502-6.03894106227381i
2.52	22.9318	10.0358	11.3163	179.991911492303+19.6509657228294i
2.61	34.8864	10.3943	2.89212	-34.9375446378075+30.3421097358255i
2.7	26.5341	10.7527	19.0375	299.164818522686+57.2859101482411i
2.79	132.557	11.1111	13.6173	206.696062062737-68.896721044768i
B01
Time	Data	FFT Freq	FFT Mag	FFT Complex			Max
0	121.289	0	170.127	2722.031977			18.1115
0.09	129.88	0.358423	6.97459	108.915144452074-24.3020697529671i
0.18	76.2891	0.716846	4.61654	54.1827938641342-50.2016399354684i
0.27	86.2436	1.07527	14.5506	224.657540640236-61.0692750128961i
0.36	64.2273	1.43369	9.03489	-33.6205511840006+140.594244767746i
0.45	93.4255	1.79211	18.1115	288.067638772631+31.4858530278427i
0.54	115.409	2.15054	4.44686	-70.1983879564937-11.5958622003167i
0.63	64.25	2.50896	4.27928	-11.4148579869247-67.5102328617358i
0.72	103.812	2.86738	1.45706	16.7726429999999+16.191792i
0.81	56.4482	3.22581	12.5492	-121.51770695243-159.84045395519i
0.9	54.7273	3.58423	5.24732	75.3370347319772+37.0555820560543i
0.99	92.1982	3.94265	3.70557	-58.7984272757357-7.61179110192996i
1.08	104.705	4.30108	14.9997	134.445963184-198.801985232254i
1.17	122.25	4.6595	8.63668	51.9128764326953-128.065062554247i
1.26	72.0164	5.01792	2.26546	-36.0488566396179+3.788044320903i
1.35	77.2891	5.37634	11.2768	64.3596719174545+168.560389742i
1.44	53.0164	5.73477	13.4304	-214.886199
1.53	44.6818	6.09319	11.2768	64.359671917454-168.560389742i
1.62	46.1073	6.45161	2.26546	-36.0488566396179-3.78804432090285i
1.71	147.039	6.81004	8.63668	51.9128764326957+128.065062554247i
1.8	82.63	7.16846	14.9997	134.445963184001+198.801985232254i
1.89	83.2727	7.52688	3.70557	-58.7984272757356+7.61179110193027i
1.98	89.5391	7.8853	5.24732	75.3370347319771-37.0555820560545i
2.07	97.1527	8.24373	12.5492	-121.51770695243+159.840453955191i
2.16	64.6755	8.60215	1.45706	16.7726429999999-16.191792i
2.25	112.636	8.96057	4.27928	-11.4148579869247+67.510232861736i
2.34	47.2273	9.319	4.44686	-70.1983879564937+11.5958622003169i
2.43	85.6818	9.67742	18.1115	288.06763877263-31.4858530278433i
2.52	40.8182	10.0358	9.03489	-33.6205511840008-140.594244767746i
2.61	83.5391	10.3943	14.5506	224.657540640236+61.0692750128957i
2.7	117.085	10.7527	4.61654	54.1827938641343+50.2016399354682i
2.79	92.4709	11.1111	6.97459	108.915144452074+24.3020697529671i
B02
Time	Data	FFT Freq	FFT Mag	FFT Complex			Max
0	588.5	0	1183.14	18930.25			2.21992
0.09	590.75	0.358423	0.454997	3.88692726263879-6.15545155598814i
0.18	592.75	0.716846	1.89573	26.4192954289896-14.9008094306109i
0.27	589	1.07527	1.91723	-29.1752502213876+9.47641123914007i
0.36	601.25	1.43369	1.11824	-8.72702922699079+15.6191648507217i
0.45	590.875	1.79211	0.332108	4.40564553112548-2.97086750079944i
0.54	594.25	2.15054	1.27909	-20.2699220803976+2.82243967135957i
0.63	590.25	2.50896	1.68735	25.4472018590831+9.01714050637511i
0.72	594.125	2.86738	0.73703	10+6.25i
0.81	590.75	3.22581	0.735747	-2.51695562289512-11.4997288118514i
0.9	583.75	3.58423	1.15474	15.2417474873456+10.4424973564483i
0.99	588.5	3.94265	2.21992	-26.0318681823199+24.1644614438928i
1.08	585.625	4.30108	1.15858	-18.2729707730092+3.11916485072176i
1.17	597.875	4.6595	1.92962	-30.8632637000543-0.812881018626533i
1.26	592	5.01792	2.18944	-15.8911208359375+31.219248254478i
1.35	593.75	5.37634	0.902557	13.8475630738096-4.09694207667352i
1.44	593.625	5.73477	0.421875	6.75
1.53	591.25	6.09319	0.902557	13.8475630738096+4.09694207667348i
1.62	594.125	6.45161	2.18944	-15.8911208359376-31.2192482544779i
1.71	596.875	6.81004	1.92962	-30.8632637000543+0.812881018626615i
1.8	591.75	7.16846	1.15858	-18.2729707730092-3.11916485072175i
1.89	584.5	7.52688	2.21992	-26.03186818232-24.1644614438927i
1.98	593	7.8853	1.15474	15.2417474873456-10.4424973564484i
2.07	590.25	8.24373	0.735747	-2.51695562289513+11.4997288118514i
2.16	586.625	8.60215	0.73703	10-6.25i
2.25	589.5	8.96057	1.68735	25.4472018590831-9.01714050637519i
2.34	590.875	9.319	1.27909	-20.2699220803977-2.82243967135953i
2.43	587.625	9.67742	0.332108	4.40564553112549+2.97086750079939i
2.52	597.75	10.0358	1.11824	-8.72702922699082-15.6191648507218i
2.61	592.25	10.3943	1.91723	-29.1752502213876-9.47641123914001i
2.7	588.5	10.7527	1.89573	26.4192954289896+14.9008094306108i
2.79	597.75	11.1111	0.454997	3.8869272626388+6.15545155598811i
B04
Time	Data	FFT Freq	FFT Mag	FFT Complex			Max
0	24.8636	0	35.8473	573.556885			13.4649
0.09	16.1591	0.358423	4.82955	26.5301177649285-72.5757599562433i
0.18	12.4091	0.716846	2.31594	-9.47210893239978+35.8239676258689i
0.27	21.6136	1.07527	4.07495	-14.1277217088552+63.6502008242074i
0.36	0.715912	1.43369	3.71823	49.4522502011778-33.071520747968i
0.45	7.5	1.79211	5.96665	38.404485833153+87.4008943051157i
0.54	72.5682	2.15054	2.61062	39.2686250266378-14.237181359147i
0.63	2.55682	2.50896	5.43924	9.79777193377917-86.474476331688i
0.72	20.2614	2.86738	4.85007	-77.590911+1.26138200000003i
0.81	5.42044	3.22581	13.4649	-38.4021371967823+211.988383456114i
0.9	69.1364	3.58423	2.62817	37.1281100541056-19.7423399236677i
0.99	8.29544	3.94265	3.63014	7.89846096804188-57.5426901457319i
1.08	6.17044	4.30108	3.72672	34.2977497988221-48.776046747968i
1.17	31.6591	4.6595	7.68297	80.1249583652493-93.2263815510752i
1.26	0.363647	5.01792	11.7079	-187.106394148343+9.0916330613486i
1.35	20.6932	5.37634	7.77116	82.6832400404858+92.8630379071232i
1.44	0.75	5.73477	4.01918	64.306825
1.53	46.4773	6.09319	7.77116	82.6832400404855-92.8630379071234i
1.62	8.21591	6.45161	11.7079	-187.106394148343-9.09163306134819i
1.71	17.7046	6.81004	7.68297	80.1249583652497+93.2263815510751i
1.8	16.3296	7.16846	3.72672	34.2977497988222+48.776046747968i
1.89	0.534088	7.52688	3.63014	7.89846096804216+57.542690145732i
1.98	0.238647	7.8853	2.62817	37.1281100541055+19.7423399236676i
2.07	4.69318	8.24373	13.4649	-38.4021371967829-211.988383456113i
2.16	35.3977	8.60215	4.85007	-77.590911-1.26138200000003i
2.25	12.4318	8.96057	5.43924	9.79777193377939+86.474476331688i
2.34	5.44318	9.319	2.61062	39.2686250266377+14.2371813591469i
2.43	28.1477	9.67742	5.96665	38.4044858331527-87.4008943051158i
2.52	16.1818	10.0358	3.71823	49.4522502011779+33.071520747968i
2.61	6.5	10.3943	4.07495	-14.1277217088553-63.6502008242073i
2.7	29.8864	10.7527	2.31594	-9.47210893239988-35.823967625869i
2.79	24.2386	11.1111	4.82955	26.5301177649288+72.5757599562432i
B05
Time	Data	FFT Freq	FFT Mag	FFT Complex			Max
0	207.825	0	410.066	6561.049988			14.5533
0.09	199.5	0.358423	0.571902	1.99318735822422+8.93070781266017i
0.18	218.575	0.716846	8.06815	55.9883792634311-116.316906189358i
0.27	226.4	1.07527	3.65443	-54.7737075025768+20.4618689218811i
0.36	252.925	1.43369	14.5533	-83.9462862970218-217.194162057827i
0.45	182.925	1.79211	3.17986	-41.0376814679372-30.0742443810117i
0.54	184.25	2.15054	6.09087	-47.3181043790523+85.1955136010882i
0.63	202.3	2.50896	3.43381	54.7077131643203+5.05690477428869i
0.72	197.475	2.86738	5.34275	13.7250060000002+84.3750300000001i
0.81	212.025	3.22581	13.1412	182.366744064922-104.646953306348i
0.9	206.175	3.58423	3.91697	31.4075838330132+54.2335813843741i
0.99	204.25	3.94265	3.76925	59.6522260089229-8.86973402291351i
1.08	204.8	4.30108	7.01333	-100.103701702978+50.705861942173i
1.17	159.925	4.6595	7.28742	-51.190067337076+104.760825022311i
1.26	211	5.01792	3.10639	45.6222132826081+19.7211615939282i
1.35	214.825	5.37634	6.45765	-18.1183182887992+101.721439474356i
1.44	191.125	5.73477	0.537498	-8.59997599999997
1.53	202.65	6.09319	6.45765	-18.1183182887994-101.721439474355i
1.62	242.4	6.45161	3.10639	45.6222132826082-19.7211615939282i
1.71	235.45	6.81004	7.28742	-51.1900673370765-104.760825022311i
1.8	202.2	7.16846	7.01333	-100.103701702978-50.705861942173i
1.89	209.225	7.52688	3.76925	59.6522260089228+8.86973402291324i
1.98	188.975	7.8853	3.91697	31.407583833013-54.2335813843742i
2.07	196.65	8.24373	13.1412	182.366744064922+104.646953306347i
2.16	180.05	8.60215	5.34275	13.7250060000001-84.3750300000001i
2.25	218.225	8.96057	3.43381	54.7077131643205-5.05690477428875i
2.34	215.45	9.319	6.09087	-47.3181043790525-85.1955136010881i
2.43	202.775	9.67742	3.17986	-41.037681467937+30.0742443810118i
2.52	208.575	10.0358	14.5533	-83.9462862970214+217.194162057827i
2.61	215.75	10.3943	3.65443	-54.7737075025768-20.4618689218808i
2.7	164.425	10.7527	8.06815	55.9883792634314+116.316906189358i
2.79	201.95	11.1111	0.571902	1.99318735822414-8.93070781266007i
B06
Time	Data	FFT Freq	FFT Mag	FFT Complex			Max
0	63.1945	0	55.3967	886.347107			11.1495
0.09	20.9305	0.358423	2.09143	22.7267549661927+24.5613545557772i
0.18	37	0.716846	7.82663	5.47903915072729-125.106107993004i
0.27	50.2222	1.07527	3.38362	15.1807267343863-51.9659760340491i
0.36	1.16666	1.43369	4.06111	-33.9509137156065+55.4025058560057i
0.45	47.5555	1.79211	4.12218	57.7546561834041-31.8504960595314i
0.54	54.2361	2.15054	5.56763	7.59889425780451-88.7573256976263i
0.63	28.5555	2.50896	8.06852	68.7076890008892-109.293765575359i
0.72	2.65277	2.86738	1.66948	15.250061-21.9305420000001i
0.81	26.4305	3.22581	11.1495	32.9661673616219+175.320046725079i
0.9	8.63889	3.58423	4.18895	44.3021655871483+50.2935180899513i
0.99	28.2361	3.94265	4.6925	54.6088478676525+51.5255694453219i
1.08	5.66666	4.30108	9.58441	130.117539715606-81.1530381439946i
1.17	37.5833	4.6595	0.454579	-5.90259980654234-4.24967531654868i
1.26	43.9028	5.01792	6.75221	87.1200210043199-63.8886362054261i
1.35	3.27777	5.37634	7.37826	56.4023416923956-103.706765931138i
1.44	25.3889	5.73477	1.19705	19.1527670000002
1.53	26.0833	6.09319	7.37826	56.4023416923958+103.706765931138i
1.62	21.9167	6.45161	6.75221	87.1200210043201+63.888636205426i
1.71	38.3333	6.81004	0.454579	-5.90259980654227+4.24967531654892i
1.8	35.5833	7.16846	9.58441	130.117539715607+81.1530381439944i
1.89	41.2639	7.52688	4.6925	54.6088478676523-51.5255694453219i
1.98	31.625	7.8853	4.18895	44.3021655871483-50.2935180899514i
2.07	30.7917	8.24373	11.1495	32.9661673616215-175.320046725079i
2.16	49.8055	8.60215	1.66948	15.250061+21.9305420000001i
2.25	15.9861	8.96057	8.06852	68.7076890008894+109.293765575359i
2.34	7.68054	9.319	5.56763	7.59889425780476+88.7573256976264i
2.43	19.6805	9.67742	4.12218	57.7546561834043+31.8504960595313i
2.52	50.5417	10.0358	4.06111	-33.9509137156065-55.4025058560055i
2.61	11.9305	10.3943	3.38362	15.1807267343865+51.9659760340492i
2.7	13.75	10.7527	7.82663	5.47903915072768+125.106107993004i
2.79	6.73611	11.1111	2.09143	22.7267549661928-24.5613545557772i
B07
Time	Data	FFT Freq	FFT Mag	FFT Complex			Max
0	161.775	0	395.709	6331.350006			17.7351
0.09	206.525	0.358423	3.70247	35.9258499974954+47.1026129024492i
0.18	198.625	0.716846	7.59967	-59.0871749309621-106.273088145267i
0.27	242.4	1.07527	9.39211	-101.905640698831-110.44207846551i
0.36	233.075	1.43369	8.2152	-94.9407938190517-90.9041161606016i
0.45	188.325	1.79211	13.1956	-210.882729120052-10.2217751709915i
0.54	218.225	2.15054	2.59932	39.09440547866-14.1875023702612i
0.63	150	2.50896	8.09069	-57.1944828224285+116.130772206932i
0.72	203.725	2.86738	4.76423	-6.49996999999989-75.950012i
0.81	207.025	3.22581	2.25432	-35.5103691883299+6.32412999442832i
0.9	173.55	3.58423	2.89479	-45.7925646637175-6.94751414629203i
0.99	211.7	3.94265	5.99643	91.8360364976651-27.7700704858595i
1.08	179.275	4.30108	7.39129	-41.0592061809485-110.904176160602i
1.17	194.05	4.6595	17.7351	-207.325428662608-193.743422107583i
1.26	171.875	5.01792	3.19879	-41.5147138839807-29.933003921298i
1.35	193.525	5.37634	8.78407	139.456667997088-17.4570776372602i
1.44	204.975	5.73477	2.26563	36.2500300000002
1.53	220.475	6.09319	8.78407	139.456667997088+17.4570776372595i
1.62	196.75	6.45161	3.19879	-41.5147138839806+29.933003921298i
1.71	168.225	6.81004	17.7351	-207.325428662608+193.743422107583i
1.8	189.725	7.16846	7.39129	-41.0592061809483+110.904176160602i
1.89	226.9	7.52688	5.99643	91.8360364976653+27.770070485859i
1.98	198.75	7.8853	2.89479	-45.7925646637175+6.94751414629206i
2.07	218.275	8.24373	2.25432	-35.5103691883298-6.32412999442817i
2.16	189.85	8.60215	4.76423	-6.49996999999981+75.950012i
2.25	198	8.96057	8.09069	-57.1944828224286-116.130772206932i
2.34	223.65	9.319	2.59932	39.0944054786601+14.187502370261i
2.43	190.775	9.67742	13.1956	-210.882729120052+10.221775170992i
2.52	226.25	10.0358	8.2152	-94.9407938190515+90.9041161606017i
2.61	170.45	10.3943	9.39211	-101.90564069883+110.44207846551i
2.7	213.725	10.7527	7.59967	-59.0871749309618+106.273088145267i
2.79	160.9	11.1111	3.70247	35.9258499974952-47.1026129024493i
B09
Time	Data	FFT Freq	FFT Mag	FFT Complex			Max
0	134.875	0	283.327	4533.238617			9.21011
0.09	128.409	0.358423	2.87662	-10.7912326150746-44.7429645737988i
0.18	147.761	0.716846	1.59365	15.0592220606415+20.5763157499851i
0.27	160.58	1.07527	8.24193	-114.160908804439-66.0090680220826i
0.36	140.75	1.43369	4.68409	71.8464624729734-21.3282708174448i
0.45	163.795	1.79211	7.67829	-109.306133461055-56.0796636561323i
0.54	118.92	2.15054	3.69338	14.1620388981912+57.3719965219114i
0.63	127.784	2.50896	8.77947	59.4798654959779+127.257269700974i
0.72	170.091	2.86738	3.94616	-28.29547+56.4432070000003i
0.81	147.352	3.22581	9.21011	-111.136157452361-96.7691366609635i
0.9	140.352	3.58423	1.29436	-12.1728238122844+16.7545966437441i
0.99	125.693	3.94265	3.42096	3.51972012068789+54.6220313647833i
1.08	138.523	4.30108	5.01131	70.0625975270266+38.9898451825551i
1.17	138.818	4.6595	2.27442	17.5169880977008-31.8973590093225i
1.26	147.841	5.01792	7.69568	-14.5484371465483-122.268380128182i
1.35	163.057	5.37634	2.00698	29.7870346185635-11.9955889438919i
1.44	164.261	5.73477	1.29474	20.7158509999999
1.53	146.148	6.09319	2.00698	29.7870346185637+11.9955889438917i
1.62	131.591	6.45161	7.69568	-14.548437146548+122.268380128182i
1.71	140.455	6.81004	2.27442	17.516988097701+31.8973590093223i
1.8	109.818	7.16846	5.01131	70.0625975270265-38.9898451825551i
1.89	129.5	7.52688	3.42096	3.51972012068788-54.6220313647835i
1.98	145.614	7.8853	1.29436	-12.1728238122844-16.754596643744i
2.07	154.648	8.24373	9.21011	-111.136157452361+96.7691366609638i
2.16	128.42	8.60215	3.94616	-28.2954700000001-56.4432070000003i
2.25	125.239	8.96057	8.77947	59.4798654959778-127.257269700974i
2.34	171.693	9.319	3.69338	14.162038898191-57.3719965219114i
2.43	148.011	9.67742	7.67829	-109.306133461055+56.0796636561325i
2.52	137.602	10.0358	4.68409	71.8464624729734+21.3282708174448i
2.61	120.648	10.3943	8.24193	-114.160908804439+66.0090680220829i
2.7	148.864	10.7527	1.59365	15.0592220606415-20.5763157499852i
2.79	136.125	11.1111	2.87662	-10.7912326150746+44.7429645737989i
B10
Time	Data	FFT Freq	FFT Mag	FFT Complex			Max
0	36.6805	0	58.2214	931.541657			11.6746
0.09	15.9028	0.358423	4.39333	70.2290534939345-3.00389877146658i
0.18	21.5695	0.716846	8.15862	113.878619748489+63.8108021782002i
0.27	17.4722	1.07527	9.39871	131.656699019343+72.6668792951904i
0.36	82.7083	1.43369	7.97315	-126.761695985263-14.3410750926299i
0.45	13.3333	1.79211	10.9875	-69.2177854453557+161.60034820355i
0.54	10.4167	2.15054	11.6746	80.367465897125+168.620429236505i
0.63	1.15277	2.50896	7.76245	-26.6843888849517+121.298685686768i
0.72	3	2.86738	3.52934	56.1527720000001-5.97219700000005i
0.81	47.7639	3.22581	3.20094	-23.9304056922709+45.280401353815i
0.9	25.6945	3.58423	7.82894	-78.1691120393998-97.8796829338512i
0.99	69.7361	3.94265	1.92581	-15.5482661571039-26.6023824529319i
1.08	26.0695	4.30108	6.69046	-84.0995100147374-66.2298690926299i
1.17	33.2917	4.6595	6.35519	-94.0672473672275+38.6108234205974i
1.26	11.6111	5.01792	6.39679	29.0339863937858+98.1440700078437i
1.35	13.8889	5.37634	9.84875	148.562341033633-52.5422603225316i
1.44	21.5555	5.73477	1.21441	19.4306350000001
1.53	46.6667	6.09319	9.84875	148.562341033634+52.5422603225313i
1.62	16.2778	6.45161	6.39679	29.0339863937856-98.1440700078436i
1.71	20.1111	6.81004	6.35519	-94.0672473672275-38.6108234205969i
1.8	47.7083	7.16846	6.69046	-84.0995100147373+66.2298690926298i
1.89	40	7.52688	1.92581	-15.5482661571039+26.6023824529321i
1.98	15.5278	7.8853	7.82894	-78.1691120393998+97.8796829338516i
2.07	10.9167	8.24373	3.20094	-23.930405692271-45.2804013538147i
2.16	18.9583	8.60215	3.52934	56.1527720000001+5.97219700000005i
2.25	11.875	8.96057	7.76245	-26.6843888849522-121.298685686768i
2.34	28.3195	9.319	11.6746	80.3674658971246-168.620429236505i
2.43	26.9861	9.67742	10.9875	-69.2177854453563-161.60034820355i
2.52	29.1389	10.0358	7.97315	-126.761695985263+14.3410750926299i
2.61	22.1805	10.3943	9.39871	131.656699019342-72.666879295191i
2.7	80.25	10.7527	8.15862	113.878619748489-63.8108021782005i
2.79	64.7778	11.1111	4.39333	70.2290534939345+3.00389877146623i
B11
Time	Data	FFT Freq	FFT Mag	FFT Complex			Max
0	92.7639	0	264.011	4224.180633			14.1944
0.09	139.417	0.358423	3.6701	-1.19325823808969+58.7095067924784i
0.18	147.722	0.716846	13.4218	-163.548899330854-139.172127879271i
0.27	124.806	1.07527	10.7326	-141.856023264298-96.7745887534466i
0.36	143.486	1.43369	7.70127	83.1486684314106+90.9370170745114i
0.45	141.708	1.79211	8.48247	-68.9026418330142-116.928254113885i
0.54	156.069	2.15054	9.90478	-153.422696448653+39.7022605068714i
0.63	138.667	2.50896	14.1944	130.581343666618-185.816598820168i
0.72	145.458	2.86738	13.0699	-208.722227+12.8749699999998i
0.81	123.792	3.22581	4.61897	48.1889316656685-56.0317347002028i
0.9	144.444	3.58423	4.07517	-47.1846828944615-45.0000749358526i
0.99	99.7083	3.94265	4.36276	-40.8364354121565-56.6127095779712i
1.08	64.9445	4.30108	5.44372	70.9903095685897+50.4647890745117i
1.17	133.014	4.6595	2.96313	39.8891858946209+25.6236604491952i
1.26	156.375	5.01792	10.5311	-116.843725326032+121.403248678004i
1.35	172.389	5.37634	6.82092	11.0180575206502+108.577075579171i
1.44	95.6528	5.73477	8.6467	-138.347135
1.53	111.194	6.09319	6.82092	11.0180575206498-108.577075579171i
1.62	137.167	6.45161	10.5311	-116.843725326032-121.403248678004i
1.71	147.722	6.81004	2.96313	39.8891858946209-25.6236604491955i
1.8	109.681	7.16846	5.44372	70.9903095685895-50.4647890745116i
1.89	132.528	7.52688	4.36276	-40.8364354121564+56.612709577971i
1.98	153.042	7.8853	4.07517	-47.1846828944614+45.0000749358523i
2.07	161.111	8.24373	4.61897	48.1889316656687+56.0317347002026i
2.16	163.208	8.60215	13.0699	-208.722227-12.8749699999998i
2.25	144.847	8.96057	14.1944	130.581343666619+185.816598820167i
2.34	123.458	9.319	9.90478	-153.422696448653-39.7022605068714i
2.43	149.153	9.67742	8.48247	-68.9026418330136+116.928254113886i
2.52	101.903	10.0358	7.70127	83.1486684314104-90.9370170745115i
2.61	157.694	10.3943	10.7326	-141.856023264298+96.7745887534472i
2.7	107.542	10.7527	13.4218	-163.548899330853+139.172127879271i
2.79	103.514	11.1111	3.6701	-1.19325823808988-58.709506792478i
B12
Time	Data	FFT Freq	FFT Mag	FFT Complex			Max
0	23.8636	0	93.8352	1501.363649			18.1395
0.09	43.8409	0.358423	7.82707	-119.346113570775-37.9450985066483i
0.18	80.1591	0.716846	12.7577	-97.134735876086-179.53096971341i
0.27	69.2159	1.07527	8.08914	129.269831444367+6.36251728429001i
0.36	45.2273	1.43369	14.4429	71.9713004362789-219.593671485901i
0.45	16.8409	1.79211	3.42663	33.6062630382867-43.3188003259085i
0.54	30.6591	2.15054	18.1395	-273.473690949861+97.195930311683i
0.63	49.8296	2.50896	3.96096	35.3452225723131+52.6036660078554i
0.72	64.0341	2.86738	8.07076	-119.613619+48.659088i
0.81	105.057	3.22581	7.55253	-72.4404531975838-96.7203042624951i
0.9	50.6364	3.58423	11.9591	75.001779806658+176.033517320201i
0.99	26.4545	3.94265	9.33748	-113.3706423226-97.3002609584107i
1.08	51.7273	4.30108	7.24691	49.6651135637208-104.775555485901i
1.17	41.0341	4.6595	9.4248	-21.1381443105673+149.307849852601i
1.26	42.2386	5.01792	4.15849	16.1067670192891-64.5569067048918i
1.35	34.6704	5.37634	4.08352	60.1648523465604+25.4758364238136i
1.44	32.3523	5.73477	2.93465	-46.9544069999998
1.53	27.8636	6.09319	4.08352	60.1648523465604-25.4758364238138i
1.62	67.5568	6.45161	4.15849	16.1067670192895+64.5569067048918i
1.71	136.42	6.81004	9.4248	-21.1381443105677-149.307849852601i
1.8	20.0341	7.16846	7.24691	49.6651135637211+104.775555485901i
1.89	49.6364	7.52688	9.33748	-113.3706423226+97.3002609584111i
1.98	67.5909	7.8853	11.9591	75.0017798066577-176.033517320201i
2.07	36.1932	8.24373	7.55253	-72.4404531975836+96.7203042624953i
2.16	62.0568	8.60215	8.07076	-119.613619-48.659088i
2.25	65.8977	8.96057	3.96096	35.3452225723129-52.6036660078555i
2.34	42.0568	9.319	18.1395	-273.473690949861-97.1959303116825i
2.43	27.0114	9.67742	3.42663	33.6062630382868+43.3188003259083i
2.52	4.5	10.0358	14.4429	71.9713004362793+219.593671485901i
2.61	12.5795	10.3943	8.08914	129.269831444366-6.36251728429038i
2.7	42.5114	10.7527	12.7577	-97.1347358760854+179.53096971341i
2.79	31.6136	11.1111	7.82707	-119.346113570775+37.9450985066487i
B14
Time	Data	FFT Freq	FFT Mag	FFT Complex			Max
0	18.2955	0	77.8849	1246.15918			16.5176
0.09	2.67047	0.358423	12.772	-149.244723694782+139.590448805911i
0.18	31.5455	0.716846	13.5835	-160.139241311095+146.936719182381i
0.27	9.36365	1.07527	2.46523	-27.4903090250711+28.2858399733298i
0.36	16.5909	1.43369	1.32222	21.1276665327596-1.08662478712394i
0.45	12.7955	1.79211	3.29014	13.1883926415408+50.9634516144746i
0.54	12.2046	2.15054	16.5176	-156.827715356661-212.720742019687i
0.63	65.8068	2.50896	10.3404	-46.7484126313108+158.705090809065i
0.72	53.3636	2.86738	12.3583	130.431791-148.613679i
0.81	34.2614	3.22581	10.809	-50.5925259845363+165.379083939713i
0.9	40.5341	3.58423	7.75621	102.563695034036-69.866496735785i
0.99	21.3977	3.94265	12.0914	-185.026717393684+56.5062000882784i
1.08	52.8182	4.30108	1.37922	16.5315134672405+14.6180252128762i
1.17	114.602	4.6595	9.15823	136.893864322512+52.2646836334386i
1.26	1.76135	5.01792	5.40831	-86.23296636628+7.20014446628255i
1.35	2.875	5.37634	10.8907	173.929607765332-10.5719268771366i
1.44	35.1818	5.73477	7.8395	-125.431946
1.53	105.159	6.09319	10.8907	173.929607765332+10.5719268771362i
1.62	7.45453	6.45161	5.40831	-86.2329663662801-7.20014446628271i
1.71	51.2841	6.81004	9.15823	136.893864322512-52.2646836334389i
1.8	29.7273	7.16846	1.37922	16.5315134672404-14.6180252128762i
1.89	34.5568	7.52688	12.0914	-185.026717393684-56.5062000882777i
1.98	56.8295	7.8853	7.75621	102.563695034036+69.8664967357845i
2.07	49.1477	8.24373	10.809	-50.5925259845367-165.379083939712i
2.16	75.2727	8.60215	12.3583	130.431791+148.613679i
2.25	64.9318	8.96057	10.3404	-46.7484126313113-158.705090809066i
2.34	31.875	9.319	16.5176	-156.82771535666+212.720742019687i
2.43	49.0455	9.67742	3.29014	13.1883926415407-50.9634516144748i
2.52	64.1477	10.0358	1.32222	21.1276665327596+1.08662478712393i
2.61	48.2273	10.3943	2.46523	-27.4903090250712-28.2858399733299i
2.7	32.7614	10.7527	13.5835	-160.139241311095-146.93671918238i
2.79	19.6705	11.1111	12.772	-149.244723694782-139.590448805911i
C02
Time	Data	FFT Freq	FFT Mag	FFT Complex			Max
0	580	0	1166.33	18661.25			1.78472
0.09	581.375	0.358423	1.78472	-21.3753200566586-18.9344555674968i
0.18	583.25	0.716846	0.354032	-2.71088038583527+4.97370819581958i
0.27	583.375	1.07527	0.470562	-7.29312541848043-1.86979659207314i
0.36	581	1.43369	1.03943	-2.28077650307345-16.473795987734i
0.45	587.25	1.79211	1.31118	7.94983078700013+19.4142434916935i
0.54	581.75	2.15054	0.631113	-8.58804436508006+5.31142837267081i
0.63	583.75	2.50896	0.825201	-13.0592246965187-1.94461389793718i
0.72	583	2.86738	0.867504	0.374999999999992-13.875i
0.81	585	3.22581	0.938242	-15.0059482467876+0.421400805413372i
0.9	585.25	3.58423	0.570295	8.80035496630943-2.41128986864424i
0.99	586.5	3.94265	0.911429	-12.9651483074769+6.67570712348743i
1.08	584.25	4.30108	1.05206	16.2807765030734+4.27620401226601i
1.17	589.125	4.6595	0.122316	0.8647921250613+1.75562807039973i
1.26	580.875	5.01792	0.507029	-4.50143021539411-6.74901004549544i
1.35	581.625	5.37634	1.33407	6.88414381386074-20.2044798334674i
1.44	586.75	5.73477	0.5	-8
1.53	585.75	6.09319	1.33407	6.88414381386082+20.2044798334673i
1.62	582.75	6.45161	0.507029	-4.50143021539409+6.74901004549544i
1.71	586.875	6.81004	0.122316	0.864792125061316-1.75562807039974i
1.8	582.625	7.16846	1.05206	16.2807765030734-4.27620401226604i
1.89	580.125	7.52688	0.911429	-12.9651483074769-6.6757071234874i
1.98	580.375	7.8853	0.570295	8.80035496630944+2.41128986864422i
2.07	579	8.24373	0.938242	-15.0059482467876-0.421400805413356i
2.16	585.5	8.60215	0.867504	0.375000000000008+13.875i
2.25	583.875	8.96057	0.825201	-13.0592246965187+1.94461389793721i
2.34	585.5	9.319	0.631113	-8.58804436508007-5.31142837267079i
2.43	578.875	9.67742	1.31118	7.94983078700008-19.4142434916935i
2.52	580.375	10.0358	1.03943	-2.28077650307342+16.473795987734i
2.61	581.75	10.3943	0.470562	-7.29312541848042+1.86979659207313i
2.7	583.375	10.7527	0.354032	-2.71088038583528-4.97370819581959i
2.79	580.375	11.1111	1.78472	-21.3753200566585+18.9344555674969i
C05
Time	Data	FFT Freq	FFT Mag	FFT Complex			Max
0	530.5	0	1071.54	17144.625			2.74272
0.09	536.375	0.358423	1.16529	2.41943762648601+18.4870365112745i
0.18	534.75	0.716846	0.950413	-10.0521114827957-11.4103548633184i
0.27	533.5	1.07527	0.958212	-0.97308609857792+15.3004786278579i
0.36	538.75	1.43369	0.172814	-0.7642722085779+2.65730066667589i
0.45	534	1.79211	0.844375	-10.7993075739745+8.11756645334599i
0.54	534.25	2.15054	0.391862	-4.79190176288855-4.04326819576621i
0.63	539.125	2.50896	0.694388	-4.37910015733634+10.2107817709649i
0.72	535	2.86738	1.00149	-16-0.875i
0.81	533.375	3.22581	0.816617	8.80881815909349-9.64997065278097i
0.9	539.125	3.58423	0.530698	-6.61926347227961-5.31839446161329i
0.99	530.375	3.94265	1.18592	-3.6914622738007-18.6121075464886i
1.08	536.375	4.30108	2.74272	-35.2357277914221+26.1573006666759i
1.17	532.5	4.6595	0.589471	6.33212796270778-6.98985554375651i
1.26	530.625	5.01792	1.23315	-19.0367232820362-5.18548112916551i
1.35	538.25	5.37634	0.496213	0.282572355402138-7.9343760842512i
1.44	530.75	5.73477	1.27344	20.375
1.53	537.5	6.09319	0.496213	0.28257235540216+7.93437608425118i
1.62	541.875	6.45161	1.23315	-19.0367232820362+5.18548112916553i
1.71	532.75	6.81004	0.589471	6.3321279627078+6.98985554375647i
1.8	537.5	7.16846	2.74272	-35.2357277914221-26.1573006666759i
1.89	537.125	7.52688	1.18592	-3.69146227380064+18.6121075464886i
1.98	539.625	7.8853	0.530698	-6.6192634722796+5.31839446161328i
2.07	537.375	8.24373	0.816617	8.80881815909353+9.64997065278097i
2.16	536.375	8.60215	1.00149	-16+0.875i
2.25	534.5	8.96057	0.694388	-4.37910015733636-10.2107817709649i
2.34	539.75	9.319	0.391862	-4.79190176288855+4.0432681957662i
2.43	532.5	9.67742	0.844375	-10.7993075739745-8.11756645334595i
2.52	538	10.0358	0.172814	-0.764272208577921-2.65730066667593i
2.61	536.125	10.3943	0.958212	-0.973086098577973-15.3004786278579i
2.7	539.25	10.7527	0.950413	-10.0521114827957+11.4103548633184i
2.79	536.75	11.1111	1.16529	2.41943762648596-18.4870365112745i
C06
Time	Data	FFT Freq	FFT Mag	FFT Complex			Max
0	86.2727	0	67.2599	1076.159147			13.4702
0.09	23.3295	0.358423	9.10872	59.9567552080121+132.835156864176i
0.18	9.8523	0.716846	1.91326	-6.60831365645603+29.8903265232178i
0.27	40.5682	1.07527	4.87947	6.61267489939176-77.7909120576701i
0.36	62.1705	1.43369	6.84674	102.10829753074-39.6815130305136i
0.45	11.2273	1.79211	13.4702	-114.898356218825+182.342166901622i
0.54	24.3068	2.15054	5.39622	-81.4592416330769+28.6164197897295i
0.63	13.1364	2.50896	11.0524	138.272653629918-110.237961589625i
0.72	6.04547	2.86738	4.0747	55.613618-34.022767i
0.81	34.6023	3.22581	8.55802	136.876998661169+3.75106221019226i
0.9	55.5682	3.58423	13.2883	174.191544672374-121.90788318236i
0.99	22.3295	3.94265	5.62024	77.2627486819527-46.0082719530882i
1.08	15.5909	4.30108	6.16183	45.7325844692596-87.3405710305135i
1.17	17.7046	4.6595	7.02569	63.1072570987345+93.0252969872212i
1.26	41.2159	5.01792	3.69149	-22.4424693828421-54.6339804488712i
1.35	23.7386	5.37634	8.20129	130.627380039646-12.4637634364063i
1.44	24.0454	5.73477	9.6662	154.659149
1.53	56.2841	6.09319	8.20129	130.627380039646+12.4637634364062i
1.62	22.625	6.45161	3.69149	-22.4424693828419+54.6339804488712i
1.71	47.6932	6.81004	7.02569	63.1072570987345-93.0252969872212i
1.8	11.4773	7.16846	6.16183	45.7325844692597+87.3405710305136i
1.89	2.52274	7.52688	5.62024	77.2627486819527+46.0082719530881i
1.98	41.6136	7.8853	13.2883	174.191544672375+121.907883182359i
2.07	56.3182	8.24373	8.55802	136.87699866117-3.75106221019238i
2.16	88.3523	8.60215	4.0747	55.613618+34.022767i
2.25	41.8977	8.96057	11.0524	138.272653629919+110.237961589625i
2.34	39.9886	9.319	5.39622	-81.4592416330768-28.6164197897292i
2.43	8.57956	9.67742	13.4702	-114.898356218825-182.342166901621i
2.52	41.5568	10.0358	6.84674	102.10829753074+39.6815130305136i
2.61	59.8182	10.3943	4.87947	6.6126748993919+77.7909120576702i
2.7	44.7273	10.7527	1.91326	-6.60831365645606-29.8903265232177i
2.79	1	11.1111	9.10872	59.9567552080117-132.835156864176i
C08
Time	Data	FFT Freq	FFT Mag	FFT Complex			Max
0	30.375	0	103.594	1657.5			23.9062
0.09	45.375	0.358423	14.3191	162.900005595654+161.099575156433i
0.18	51.75	0.716846	17.7833	-184.126084695507+216.924109417032i
0.27	23.75	1.07527	11.0248	-166.153104316529-59.2368970930697i
0.36	38.75	1.43369	4.34393	-48.0679111656884-50.2009018078045i
0.45	71.625	1.79211	13.0588	69.0540607381606+197.200442418509i
0.54	55.5	2.15054	13.4252	82.1812600107559-198.460500247172i
0.63	75.375	2.50896	16.6574	-266.374370514871-8.77449489488388i
0.72	16	2.86738	15.0634	188.25-150.5i
0.81	45.625	3.22581	5.1785	-60.5448748592412+56.5634915657122i
0.9	2.75	3.58423	5.31696	-82.3930476017224+21.1782172252505i
0.99	87.25	3.94265	2.88615	-8.5909586017704-45.372174014926i
1.08	93.25	4.30108	6.56463	89.8179111656883-54.4509018078046i
1.17	47.125	4.6595	15.9262	34.1225057057423+252.523530956236i
1.26	0.625	5.01792	7.17585	71.8378722864737+89.5628268894533i
1.35	7.875	5.37634	4.11711	-33.4132637471439+56.7706060997712i
1.44	64	5.73477	23.9062	-382.5
1.53	82.125	6.09319	4.11711	-33.4132637471442-56.7706060997709i
1.62	2.125	6.45161	7.17585	71.8378722864734-89.5628268894537i
1.71	31.25	6.81004	15.9262	34.1225057057417-252.523530956236i
1.8	15.875	7.16846	6.56463	89.8179111656884+54.4509018078045i
1.89	65	7.52688	2.88615	-8.59095860177031+45.372174014926i
1.98	19.25	7.8853	5.31696	-82.3930476017222-21.1782172252504i
2.07	39.375	8.24373	5.1785	-60.5448748592412-56.5634915657121i
2.16	106.5	8.60215	15.0634	188.25+150.5i
2.25	113.625	8.96057	16.6574	-266.374370514871+8.77449489488454i
2.34	54.625	9.319	13.4252	82.1812600107565+198.460500247172i
2.43	118	9.67742	13.0588	69.0540607381601-197.200442418509i
2.52	48.125	10.0358	4.34393	-48.0679111656883+50.2009018078046i
2.61	114.75	10.3943	11.0248	-166.153104316529+59.23689709307i
2.7	38	10.7527	17.7833	-184.126084695508-216.924109417031i
2.79	51.875	11.1111	14.3191	162.900005595653-161.099575156434i
C09
Time	Data	FFT Freq	FFT Mag	FFT Complex			Max
0	483.1	0	966.888	15470.200072			24.2788
0.09	471.4	0.358423	4.69273	-68.9475840477874+29.7285322662517i
0.18	474	0.716846	24.2788	13.8403223076051-388.21375859957i
0.27	490	1.07527	8.74494	-103.573070266929-94.0742442041166i
0.36	517.2	1.43369	20.3916	206.474306392233+252.622150858465i
0.45	542.2	1.79211	19.9953	-276.011911923592+161.768250408091i
0.54	506	2.15054	6.32618	83.5293841961251+57.1672686563083i
0.63	474.2	2.50896	12.2448	194.047803075647-26.9964860785475i
0.72	449.6	2.86738	8.01336	-120.99997+42.3999939999999i
0.81	508.5	3.22581	10.2788	-141.967273179369-83.0221021292435i
0.9	460.6	3.58423	2.92915	5.06161639487549+46.5922210838999i
0.99	444.5	3.94265	4.01535	-0.491030120071429-64.2437579404015i
1.08	432.8	4.30108	8.91475	-130.674198392232-57.1777771415337i
1.17	451.6	4.6595	11.0018	47.3928015885737-169.5282605506i
1.26	477.5	5.01792	7.57019	112.368725101394+45.2113138280215i
1.35	526	5.37634	20.0458	11.1501208735257-320.539139782436i
1.44	525.4	5.73477	20.4125	326.600036
1.53	479.1	6.09319	20.0458	11.1501208735265+320.539139782435i
1.62	530.4	6.45161	7.57019	112.368725101394-45.2113138280216i
1.71	445.5	6.81004	11.0018	47.3928015885746+169.528260550599i
1.8	501	7.16846	8.91475	-130.674198392232+57.1777771415341i
1.89	444.8	7.52688	4.01535	-0.49103012007123+64.2437579404013i
1.98	569.2	7.8853	2.92915	5.06161639487534-46.5922210838999i
2.07	536.7	8.24373	10.2788	-141.967273179368+83.022102129244i
2.16	505.2	8.60215	8.01336	-120.99997-42.3999939999999i
2.25	448.4	8.96057	12.2448	194.047803075648+26.996486078547i
2.34	462.4	9.319	6.32618	83.5293841961251-57.1672686563085i
2.43	429.4	9.67742	19.9953	-276.011911923592-161.76825040809i
2.52	474.4	10.0358	20.3916	206.474306392232-252.622150858466i
2.61	418.7	10.3943	8.74494	-103.573070266929+94.0742442041167i
2.7	529.6	10.7527	24.2788	13.840322307606+388.21375859957i
2.79	460.8	11.1111	4.69273	-68.9475840477874-29.7285322662515i
C10
Time	Data	FFT Freq	FFT Mag	FFT Complex			Max
0	566.75	0	1134.97	18159.5			2.37899
0.09	564.25	0.358423	1.13129	-12.1616622681265+13.4062668079193i
0.18	571.25	0.716846	1.1352	18.0030419225285+2.40666436055441i
0.27	564.625	1.07527	0.810084	-9.27136977867008-9.0575012022056i
0.36	570.125	1.43369	0.755995	-8.27925233947096+8.81846590184406i
0.45	563.75	1.79211	0.441517	-5.26459826798102+4.71040600932859i
0.54	567.25	2.15054	1.33817	-6.84790924525149-20.2861058255545i
0.63	566.25	2.50896	0.44364	-3.082856210327+6.39381899790319i
0.72	566.25	2.86738	0.821242	-5.62499999999999+11.875i
0.81	562.375	3.22581	0.84378	7.24085911076357-11.3944263808058i
0.9	561.25	3.58423	0.277742	-3.31935264432656-2.95463037360336i
0.99	572.125	3.94265	0.979793	-1.81559023490893+15.5711945790975i
1.08	565.875	4.30108	0.144916	2.92523394709692E-002+2.31846590184406i
1.17	571	4.6595	0.973186	-13.7004799188683+7.39948144527586i
1.26	568	5.01792	0.76465	-4.83578003295045+11.2381398125055i
1.35	570.875	5.37634	2.37899	38.0556975681181-0.785784493077138i
1.44	566.75	5.73477	0.109375	-1.75
1.53	572.125	6.09319	2.37899	38.0556975681182+0.785784493077029i
1.62	567.875	6.45161	0.76465	-4.83578003295049-11.2381398125055i
1.71	570.5	6.81004	0.973186	-13.7004799188682-7.39948144527581i
1.8	564	7.16846	0.144916	2.92523394709674E-002-2.31846590184406i
1.89	567.375	7.52688	0.979793	-1.81559023490897-15.5711945790975i
1.98	569.375	7.8853	0.277742	-3.31935264432656+2.95463037360336i
2.07	570.125	8.24373	0.84378	7.24085911076363+11.3944263808057i
2.16	566.5	8.60215	0.821242	-5.62500000000001-11.875i
2.25	565	8.96057	0.44364	-3.08285621032699-6.39381899790318i
2.34	569.125	9.319	1.33817	-6.84790924525146+20.2861058255545i
2.43	565.375	9.67742	0.441517	-5.26459826798102-4.71040600932858i
2.52	570.375	10.0358	0.755995	-8.27925233947098-8.81846590184406i
2.61	568.5	10.3943	0.810084	-9.27136977867004+9.05750120220561i
2.7	568.125	10.7527	1.1352	18.0030419225285-2.40666436055444i
2.79	566.375	11.1111	1.13129	-12.1616622681265-13.4062668079193i
C11
Time	Data	FFT Freq	FFT Mag	FFT Complex			Max
0	51.9615	0	98.0637	1569.019195			16.7423
0.09	30.4135	0.358423	9.99945	-44.3883830757234+153.710227908094i
0.18	71.5096	0.716846	9.42237	115.782185284641-96.5528212711172i
0.27	20.7404	1.07527	8.83533	-110.038957457041+88.744507641405i
0.36	38.0962	1.43369	5.32261	-84.920491575813+6.40633006819377i
0.45	69.0673	1.79211	9.96124	148.337887451813+58.2906056321759i
0.54	57.4808	2.15054	8.64879	-128.107739046795+52.32227391271i
0.63	52.6442	2.50896	16.7423	26.2957768647972-266.582948977601i
0.72	0.365356	2.86738	2.35672	-22.1058359999999+30.548065i
0.81	39.1538	3.22581	9.2927	-142.786812817927-41.4559905467168i
0.9	28.5769	3.58423	13.6151	215.096458881062+34.4740638480607i
0.99	30.9904	3.94265	9.17881	-123.755985055669+79.0734895495068i
1.08	13.4135	4.30108	6.98383	85.805011575813+71.5794260681936i
1.17	73.0192	4.6595	7.32199	-11.6781274972254+116.568360505488i
1.26	38.0577	5.01792	5.35538	67.998506881092+52.1374206642341i
1.35	54.8462	5.37634	7.37367	107.476273586976-48.6604207142694i
1.44	70.7788	5.73477	6.51682	-104.269195
1.53	29.5673	6.09319	7.37367	107.476273586976+48.660420714269i
1.62	51.0673	6.45161	5.35538	67.998506881092-52.137420664234i
1.71	147.058	6.81004	7.32199	-11.6781274972256-116.568360505488i
1.8	71.3942	7.16846	6.98383	85.805011575813-71.5794260681938i
1.89	21.0385	7.52688	9.17881	-123.755985055669-79.0734895495065i
1.98	31.6923	7.8853	13.6151	215.096458881062-34.4740638480611i
2.07	50.5577	8.24373	9.2927	-142.786812817927+41.4559905467171i
2.16	54.6827	8.60215	2.35672	-22.105836-30.548065i
2.25	58.4231	8.96057	16.7423	26.2957768647978+266.582948977601i
2.34	53.7596	9.319	8.64879	-128.107739046795-52.3222739127095i
2.43	34.4038	9.67742	9.96124	148.337887451813-58.2906056321763i
2.52	54.4423	10.0358	5.32261	-84.9204915758129-6.40633006819363i
2.61	82.3654	10.3943	8.83533	-110.038957457042-88.7445076414047i
2.7	45.0962	10.7527	9.42237	115.782185284641+96.552821271117i
2.79	42.3558	11.1111	9.99945	-44.3883830757237-153.710227908094i
C12
Time	Data	FFT Freq	FFT Mag	FFT Complex			Max
0	555.75	0	1107.83	17725.25			1.32225
0.09	552.375	0.358423	1.32225	-18.8464529034918-9.61179371499627i
0.18	552.875	0.716846	0.723509	-1.29758593605526+11.5031932499059i
0.27	553.75	1.07527	0.760924	11.6432594829822-3.55806512230599i
0.36	551.875	1.43369	0.905899	13.7614853865046-4.55069894887769i
0.45	551.25	1.79211	1.26297	-14.4035244769215+14.1732595031428i
0.54	552.75	2.15054	1.22838	-2.28364047752138-19.5209712610933i
0.63	553.75	2.50896	0.418788	-2.29491131757712+6.2953553382969i
0.72	554	2.86738	1.2206	15.875-11.375i
0.81	557	3.22581	0.536973	1.49828947214668+8.45990828476392i
0.9	556.25	3.58423	1.29235	14.1904947270137+15.0396889106865i
0.99	554.75	3.94265	0.803504	-9.21597686895311-8.96349088188451i
1.08	558.875	4.30108	0.593257	8.9885146134954-3.05069894887769i
1.17	557	4.6595	0.57497	-4.80193273015966+7.84681505300933i
1.26	551	5.01792	1.31383	1.89073168656286-20.9361465783143i
1.35	552.625	5.37634	1.2127	18.4212493419743+6.09438979181331i
1.44	558	5.73477	0.46875	-7.5
1.53	558.25	6.09319	1.2127	18.4212493419743-6.09438979181336i
1.62	551.875	6.45161	1.31383	1.8907316865629+20.9361465783143i
1.71	556	6.81004	0.57497	-4.80193273015965-7.84681505300932i
1.8	546.25	7.16846	0.593257	8.9885146134954+3.05069894887769i
1.89	556.5	7.52688	0.803504	-9.21597686895308+8.96349088188453i
1.98	553.625	7.8853	1.29235	14.1904947270137-15.0396889106865i
2.07	555	8.24373	0.536973	1.49828947214666-8.45990828476392i
2.16	556.625	8.60215	1.2206	15.875+11.375i
2.25	554	8.96057	0.418788	-2.29491131757712-6.29535533829689i
2.34	550.125	9.319	1.22838	-2.28364047752134+19.5209712610933i
2.43	549.75	9.67742	1.26297	-14.4035244769215-14.1732595031428i
2.52	556	10.0358	0.905899	13.7614853865046+4.55069894887769i
2.61	552.5	10.3943	0.760924	11.6432594829822+3.55806512230593i
2.7	553	10.7527	0.723509	-1.29758593605526-11.5031932499059i
2.79	551.875	11.1111	1.32225	-18.8464529034918+9.61179371499633i
C13
Time	Data	FFT Freq	FFT Mag	FFT Complex			Max
0	278.778	0	566.773	9068.375064			11.8759
0.09	320.736	0.358423	6.2525	95.1813067083012-30.7982160227524i
0.18	334.986	0.716846	7.43011	3.87087506195717-118.818792349381i
0.27	256.5	1.07527	5.20157	53.1788909942021+64.0188526352313i
0.36	281.597	1.43369	9.74529	113.657846011463-106.744477051514i
0.45	287.264	1.79211	4.32379	-43.7665534704403-53.5766302217112i
0.54	282.292	2.15054	9.61379	49.5659301783818-145.615927938472i
0.63	294.444	2.50896	3.01812	-33.1921794805137+35.0740773856674i
0.72	307.319	2.86738	11.8142	-134.527741-132.791657i
0.81	272.347	3.22581	1.59518	-17.6249716564379+18.460226575873i
0.9	304.25	3.58423	11.2781	-104.909598438717-146.819819011812i
0.99	278.139	3.94265	10.7868	-108.172550142304+134.481904689132i
1.08	254.958	4.30108	2.19567	-34.6578480114632-5.74441305151424i
1.17	263	4.6595	3.86326	52.1593378880907+33.1683249607669i
1.26	281.903	5.01792	3.63552	-28.4161228016225+50.7551485772796i
1.35	237.486	5.37634	1.95122	-31.0967768408977-2.76546541785437i
1.44	282.944	5.73477	11.8759	190.013918000001
1.53	321.958	6.09319	1.95122	-31.0967768408977+2.76546541785464i
1.62	290.708	6.45161	3.63552	-28.4161228016226-50.7551485772798i
1.71	256.208	6.81004	3.86326	52.1593378880905-33.168324960767i
1.8	291.708	7.16846	2.19567	-34.6578480114633+5.74441305151436i
1.89	271.347	7.52688	10.7868	-108.172550142304-134.481904689132i
1.98	312.708	7.8853	11.2781	-104.909598438716+146.819819011812i
2.07	272.931	8.24373	1.59518	-17.6249716564381-18.460226575873i
2.16	274.375	8.60215	11.8142	-134.527741+132.791657i
2.25	274.056	8.96057	3.01812	-33.1921794805139-35.0740773856674i
2.34	286.236	9.319	9.61379	49.5659301783822+145.615927938472i
2.43	279.417	9.67742	4.32379	-43.7665534704403+53.5766302217113i
2.52	275.653	10.0358	9.74529	113.657846011463+106.744477051514i
2.61	275.278	10.3943	5.20157	53.1788909942018-64.0188526352316i
2.7	288.778	10.7527	7.43011	3.8708750619574+118.818792349381i
2.79	278.069	11.1111	6.2525	95.1813067083012+30.798216022752i
D02
Time	Data	FFT Freq	FFT Mag	FFT Complex			Max
0	15.125	0	106.953	1711.25			13.909
0.09	29	0.358423	8.85369	79.720067299076+117.098256129946i
0.18	74.625	0.716846	3.75161	-57.2797312324159+17.9478652620904i
0.27	76.625	1.07527	7.22622	109.042004289003+38.4408828934667i
0.36	52	1.43369	13.2791	-209.459861877368-35.6085722985841i
0.45	43.5	1.79211	11.7784	-125.142653760665+140.904643387734i
0.54	46.875	2.15054	9.97494	-159.585774289005+2.05597008575773i
0.63	44.25	2.50896	9.74601	-89.6259687411688-127.605842123211i
0.72	12	2.86738	4.43559	29.875+64.375i
0.81	57	3.22581	12.7835	-81.3486403638624+187.663444235521i
0.9	67.75	3.58423	5.55299	37.5021433442159+80.545192621568i
0.99	76.125	3.94265	10.8382	-172.402018365551-18.6818351300433i
1.08	40.125	4.30108	0.837438	-1.04013812263263-13.3585722985843i
1.17	76.125	4.6595	3.00158	-43.922999385772-19.4215512727394i
1.26	6.125	5.01792	3.40381	-53.1366378227951+11.9370877979011i
1.35	28.75	5.37634	13.909	112.68020902894-191.908413159752i
1.44	41.5	5.73477	1.3125	21
1.53	33.625	6.09319	13.909	112.680209028941+191.908413159752i
1.62	40.125	6.45161	3.40381	-53.1366378227951-11.937087797901i
1.71	82.875	6.81004	3.00158	-43.9229993857717+19.4215512727395i
1.8	75.75	7.16846	0.837438	-1.04013812263253+13.3585722985841i
1.89	46.125	7.52688	10.8382	-172.402018365551+18.6818351300439i
1.98	60.25	7.8853	5.55299	37.5021433442157-80.5451926215683i
2.07	45.625	8.24373	12.7835	-81.3486403638628-187.663444235521i
2.16	102.75	8.60215	4.43559	29.875-64.375i
2.25	47.375	8.96057	9.74601	-89.6259687411687+127.605842123211i
2.34	32.125	9.319	9.97494	-159.585774289005-2.05597008575748i
2.43	37.25	9.67742	11.7784	-125.142653760665-140.904643387733i
2.52	108.75	10.0358	13.2791	-209.459861877367+35.6085722985843i
2.61	57.625	10.3943	7.22622	109.042004289003-38.4408828934672i
2.7	90.25	10.7527	3.75161	-57.2797312324159-17.9478652620905i
2.79	63.25	11.1111	8.85369	79.7200672990758-117.098256129946i
D03
Time	Data	FFT Freq	FFT Mag	FFT Complex			Max
0	127.273	0	261.352	4181.625001			14.9244
0.09	102.67	0.358423	5.52904	-52.8570504232108+70.9375040713189i
0.18	121.182	0.716846	13.3805	-78.6527635257137+199.116428599824i
0.27	121.739	1.07527	3.74168	-4.19043731356748-59.7200728378187i
0.36	133.727	1.43369	4.84678	3.49696761694632-77.4695716488391i
0.45	101.58	1.79211	10.6686	19.4645308833978+169.584985698i
0.54	108.818	2.15054	14.9244	-225.956299435555-77.2313551620658i
0.63	129.034	2.50896	4.89634	78.2930374984622+2.75556326513115i
0.72	120.227	2.86738	7.80684	122.011443+26.7500280000002i
0.81	146.58	3.22581	4.20278	-40.5525437358934+53.6406412891924i
0.9	131.92	3.58423	3.70203	59.1758772497136-2.59038901432569i
0.99	126.727	3.94265	4.34698	38.0871844811623-58.1963012369894i
1.08	171.932	4.30108	2.5106	-33.8833216169463+21.575900351161i
1.17	158.17	4.6595	9.51081	60.8344989002286+139.484027702466i
1.26	122.318	5.01792	4.788	-73.0212782884448+23.1664467475647i
1.35	120.432	5.37634	4.49703	51.4661957094209-50.2830944293461i
1.44	108.455	5.73477	2.7294	43.6704690000001
1.53	145.148	6.09319	4.49703	51.4661957094209+50.283094429346i
1.62	132.409	6.45161	4.788	-73.0212782884449-23.1664467475647i
1.71	145.034	6.81004	9.51081	60.8344989002284-139.484027702466i
1.8	118.08	7.16846	2.5106	-33.8833216169464-21.575900351161i
1.89	83.3068	7.52688	4.34698	38.0871844811624+58.1963012369894i
1.98	117.341	7.8853	3.70203	59.1758772497137+2.59038901432535i
2.07	144.17	8.24373	4.20278	-40.5525437358934-53.6406412891922i
2.16	195.114	8.60215	7.80684	122.011443-26.7500280000002i
2.25	132.648	8.96057	4.89634	78.2930374984622-2.75556326513132i
2.34	136.909	9.319	14.9244	-225.956299435555+77.2313551620662i
2.43	133.705	9.67742	10.6686	19.4645308833975-169.584985698i
2.52	142.523	10.0358	4.84678	3.49696761694644+77.4695716488391i
2.61	151.011	10.3943	3.74168	-4.19043731356735+59.7200728378186i
2.7	124.42	10.7527	13.3805	-78.6527635257141-199.116428599824i
2.79	127.023	11.1111	5.52904	-52.8570504232109-70.9375040713188i
D05
Time	Data	FFT Freq	FFT Mag	FFT Complex			Max
0	73.7917	0	60.3655	965.847289			12.5284
0.09	26.3472	0.358423	8.54315	36.2862064194588+131.786099263045i
0.18	16.5	0.716846	8.81405	111.14461390365-86.8035932603191i
0.27	40.4583	1.07527	6.3171	-58.6042124188598+82.3493281814821i
0.36	57.3333	1.43369	4.82465	-72.034260547203-27.7497788179464i
0.45	12.1111	1.79211	7.31109	-96.8757573851769-65.5651765782135i
0.54	29.5972	2.15054	0.0906503	-0.167743761331067+1.44067177839537i
0.63	8.06946	2.50896	12.5284	148.171903766782-135.006499527758i
0.72	21.2917	2.86738	7.33388	109.805542+41.375001i
0.81	13.7361	3.22581	8.94857	135.241694285863-47.0040368153484i
0.9	34.9445	3.58423	9.02597	141.961637696824-26.5088083309261i
0.99	3.27777	3.94265	7.38126	115.78565787862-23.2666917018865i
1.08	8.22223	4.30108	3.34743	2.50655054720319+53.5002191820536i
1.17	1.38892	4.6595	2.39043	-34.1767764652812-17.1689538899385i
1.26	29.7778	5.01792	4.44848	-10.7164638391436-70.36428136964i
1.35	48.0972	5.37634	7.50441	99.2823639185941+67.5274590277068i
1.44	30.6528	5.73477	8.76649	140.263791
1.53	28.9028	6.09319	7.50441	99.2823639185938-67.527459027707i
1.62	44.3889	6.45161	4.44848	-10.7164638391434+70.3642813696402i
1.71	59.8195	6.81004	2.39043	-34.1767764652811+17.1689538899386i
1.8	39.7639	7.16846	3.34743	2.50655054720314-53.5002191820537i
1.89	37.8889	7.52688	7.38126	115.78565787862+23.2666917018862i
1.98	18.2917	7.8853	9.02597	141.961637696824+26.5088083309259i
2.07	47.5278	8.24373	8.94857	135.241694285863+47.0040368153482i
2.16	22.5972	8.60215	7.33388	109.805542-41.375001i
2.25	6.13892	8.96057	12.5284	148.171903766783+135.006499527758i
2.34	35.2917	9.319	0.0906503	-0.167743761331096-1.44067177839519i
2.43	18.6111	9.67742	7.31109	-96.8757573851765+65.565176578214i
2.52	77.7778	10.0358	4.82465	-72.034260547203+27.7497788179464i
2.61	59.1945	10.3943	6.3171	-58.60421241886-82.3493281814817i
2.7	12.8333	10.7527	8.81405	111.14461390365+86.803593260319i
2.79	1.22223	11.1111	8.54315	36.2862064194583-131.786099263045i
D06
Time	Data	FFT Freq	FFT Mag	FFT Complex			Max
0	32.15	0	63.5625	1017			8.98609
0.09	1.5	0.358423	3.66891	48.9543435365796+32.3954313840894i
0.18	37.125	0.716846	8.40807	-126.702823733559+45.2158378027171i
0.27	35.6	1.07527	7.60206	61.9397298524908-104.680676453334i
0.36	57.85	1.43369	3.23199	-28.6842477679226+43.0270368936599i
0.45	8.72498	1.79211	2.27077	-31.244669481631+18.5420824970505i
0.54	29.775	2.15054	3.81423	23.0603816388732+56.5029910126257i
0.63	35.75	2.50896	6.78922	-62.0030811453794+89.1939053102451i
0.72	32.85	2.86738	5.34086	-0.800048000000013+85.4500720000001i
0.81	26.375	3.22581	8.41581	133.262673114073-19.3002662021031i
0.9	22.125	3.58423	4.94711	51.6967639961197+59.9396288050804i
0.99	70.725	3.94265	7.46979	-84.7247773314809+84.2967376673327i
1.08	19	4.30108	2.89411	44.7841637679225-11.7729511063401i
1.17	38.925	4.6595	8.98609	-121.799256348336+76.3994714613643i
1.26	29.85	5.01792	5.82595	-20.8542499014338+90.8524275951717i
1.35	21.125	5.37634	6.70541	83.8149898036843-66.9734393838425i
1.44	28.625	5.73477	4.4	70.400024
1.53	4.17499	6.09319	6.70541	83.8149898036846+66.9734393838424i
1.62	8.77502	6.45161	5.82595	-20.8542499014341-90.8524275951716i
1.71	26.075	6.81004	8.98609	-121.799256348337-76.3994714613639i
1.8	13.275	7.16846	2.89411	44.7841637679225+11.77295110634i
1.89	40.625	7.52688	7.46979	-84.7247773314813-84.2967376673324i
1.98	69.125	7.8853	4.94711	51.6967639961195-59.9396288050805i
2.07	24	8.24373	8.41581	133.262673114073+19.3002662021027i
2.16	46.125	8.60215	5.34086	-0.800048000000108-85.4500720000001i
2.25	46.4	8.96057	6.78922	-62.0030811453797-89.1939053102449i
2.34	54.4	9.319	3.81423	23.0603816388732-56.5029910126259i
2.43	14.75	9.67742	2.27077	-31.2446694816311-18.5420824970505i
2.52	41.575	10.0358	3.23199	-28.6842477679226-43.0270368936599i
2.61	27.2	10.3943	7.60206	61.9397298524909+104.680676453334i
2.7	21.075	10.7527	8.40807	-126.702823733559-45.2158378027169i
2.79	51.35	11.1111	3.66891	48.9543435365795-32.3954313840894i
D08
Time	Data	FFT Freq	FFT Mag	FFT Complex			Max
0	19.0417	0	62.2309	995.694427			10.1318
0.09	47.8333	0.358423	5.41399	84.0818677795862+20.8310055265553i
0.18	30.6389	0.716846	1.02703	-4.79873042882807-15.7162386964275i
0.27	37.9861	1.07527	4.13639	18.1872672616178+63.6342856877928i
0.36	22.1389	1.43369	1.6125	-14.493423450672-21.3443101715006i
0.45	43.5	1.79211	1.44092	4.91449475925303-22.5248408065956i
0.54	35.3611	2.15054	9.05442	-52.6357053746772+134.970411221654i
0.63	20.6389	2.50896	3.54235	36.8543488433597-43.0594056419938i
0.72	13.6528	2.86738	9.39345	-128.680512-77.6527709999998i
0.81	65.9305	3.22581	10.1318	-161.057715808028+18.426956441784i
0.9	41.5	3.58423	6.04027	65.6436060644881-70.9297820196219i
0.99	7.63892	3.94265	1.54853	3.83604948065448-24.4777189405635i
1.08	5.875	4.30108	3.83466	-38.201094549328-48.0109361715008i
1.17	34.1389	4.6595	5.19989	-23.7534460624582-79.7352783768602i
1.26	36.7778	5.01792	5.87142	93.6243257390168-7.72739593770341i
1.35	9.48608	5.37634	5.77638	-75.1737062539843-53.7658223203519i
1.44	33.0555	5.73477	0.190981	-3.05569500000001
1.53	9.22223	6.09319	5.77638	-75.1737062539843+53.765822320352i
1.62	33.3611	6.45161	5.87142	93.6243257390169+7.72739593770321i
1.71	33.4861	6.81004	5.19989	-23.7534460624581+79.7352783768602i
1.8	57.1389	7.16846	3.83466	-38.2010945493279+48.0109361715008i
1.89	17.2222	7.52688	1.54853	3.83604948065454+24.4777189405635i
1.98	21.9028	7.8853	6.04027	65.6436060644884+70.9297820196218i
2.07	38.7917	8.24373	10.1318	-161.057715808028-18.4269564417835i
2.16	12.9861	8.60215	9.39345	-128.680512+77.6527709999998i
2.25	37.7222	8.96057	3.54235	36.8543488433597+43.0594056419936i
2.34	44.0833	9.319	9.05442	-52.6357053746774-134.970411221654i
2.43	34.3889	9.67742	1.44092	4.91449475925293+22.5248408065956i
2.52	19.9305	10.0358	1.6125	-14.4934234506719+21.3443101715006i
2.61	32.9445	10.3943	4.13639	18.1872672616176-63.6342856877928i
2.7	68.875	10.7527	1.02703	-4.79873042882804+15.7162386964275i
2.79	28.4445	11.1111	5.41399	84.0818677795861-20.8310055265556i
D10
Time	Data	FFT Freq	FFT Mag	FFT Complex			Max
0	101.75	0	148.558	2376.925108			16.7762
0.09	16.925	0.358423	16.7762	119.019593853827-240.588711960216i
0.18	89.8	0.716846	6.99792	-35.8321740151306+106.078253269761i
0.27	84.125	1.07527	12.3818	-197.964699245273+7.54063403524784i
0.36	135.35	1.43369	9.54817	132.109538652442-76.7201565040647i
0.45	55.625	1.79211	4.69739	-55.5670534561895+50.606907143461i
0.54	70.825	2.15054	7.10099	-63.5485882074607+94.1814404248783i
0.63	124.85	2.50896	16.6541	98.3677155186449+247.643787522055i
0.72	77.425	2.86738	6.09048	-72.3999039999998+65.225036i
0.81	120.5	3.22581	6.84678	107.704653447602+20.0141849831176i
0.9	88.45	3.58423	13.3937	211.706038893616-33.2366264861968i
0.99	61.675	3.94265	2.45327	-17.8968783292833+34.93485284642i
1.08	53.9	4.30108	9.77901	-115.059670652442+106.029783495935i
1.17	93.425	4.6595	5.61681	13.2242285499722+88.890683225071i
1.26	76.2	5.01792	13.2027	175.574867328976+117.460114358686i
1.35	73	5.37634	8.99759	141.912247660699+24.2036929877115i
1.44	75.65	5.73477	0.226559	-3.62493999999992
1.53	87.65	6.09319	8.99759	141.9122476607-24.2036929877115i
1.62	79.425	6.45161	13.2027	175.574867328976-117.460114358686i
1.71	47.15	6.81004	5.61681	13.224228549972-88.890683225071i
1.8	19.15	7.16846	9.77901	-115.059670652442-106.029783495935i
1.89	21.175	7.52688	2.45327	-17.8968783292833-34.9348528464198i
1.98	54.2	7.8853	13.3937	211.706038893616+33.2366264861965i
2.07	76.375	8.24373	6.84678	107.704653447602-20.0141849831178i
2.16	28	8.60215	6.09048	-72.3999039999999-65.225036i
2.25	94.7	8.96057	16.6541	98.3677155186445-247.643787522055i
2.34	102.775	9.319	7.10099	-63.5485882074607-94.181440424878i
2.43	72.05	9.67742	4.69739	-55.5670534561895-50.6069071434611i
2.52	65.9	10.0358	9.54817	132.109538652442+76.7201565040644i
2.61	72.525	10.3943	12.3818	-197.964699245273-7.54063403524736i
2.7	67.85	10.7527	6.99792	-35.8321740151308-106.078253269761i
2.79	88.525	11.1111	16.7762	119.019593853827+240.588711960216i
D11
Time	Data	FFT Freq	FFT Mag	FFT Complex			Max
0	34.9	0	57.4438	919.100066			11.0648
0.09	34.95	0.358423	5.56699	67.2875067620547+58.362643862593i
0.18	9.45001	0.716846	4.39376	-69.2470171992688+12.1230946115569i
0.27	0.375	1.07527	9.01726	-72.7184764038328+124.60986131133i
0.36	20.275	1.43369	4.39832	15.7417186068808+68.5899761508611i
0.45	45.375	1.79211	5.59189	57.5453301838004-68.508876584022i
0.54	51.85	2.15054	3.20855	49.914986214281-11.99863367251i
0.63	27.25	2.50896	11.0648	148.76422385889-95.9759577388891i
0.72	38.95	2.86738	4.06195	55.1250600000001-34.425018i
0.81	39.425	3.22581	6.02091	4.96807750538842+96.2064441324594i
0.9	22	3.58423	7.68469	-111.667819676461+51.4609674256257i
0.99	8.84998	3.94265	1.67459	-25.183361838354+9.14825740943292i
1.08	10.475	4.30108	4.90705	-52.7415986068806-58.1600238491388i
1.17	7.95001	4.6595	6.12822	-60.6763396514128-77.0226208426291i
1.26	48.725	5.01792	5.19044	78.6998026614486-26.5171602903076i
1.35	11	5.37634	4.28293	-66.7867684165331-15.3446664134727i
1.44	28.25	5.73477	9.97813	159.650054
1.53	8.72498	6.09319	4.28293	-66.7867684165332+15.3446664134729i
1.62	43.725	6.45161	5.19044	78.6998026614487+26.5171602903074i
1.71	13.625	6.81004	6.12822	-60.6763396514127+77.0226208426293i
1.8	45.9	7.16846	4.90705	-52.7415986068805+58.1600238491388i
1.89	30.55	7.52688	1.67459	-25.1833618383541-9.14825740943279i
1.98	20.425	7.8853	7.68469	-111.667819676461-51.4609674256255i
2.07	28.375	8.24373	6.02091	4.96807750538798-96.2064441324593i
2.16	37.275	8.60215	4.06195	55.1250600000001+34.425018i
2.25	30.7	8.96057	11.0648	148.76422385889+95.9759577388887i
2.34	14.2	9.319	3.20855	49.9149862142811+11.9986336725098i
2.43	49.525	9.67742	5.59189	57.5453301838005+68.5088765840219i
2.52	81.225	10.0358	4.39832	15.7417186068806-68.5899761508612i
2.61	9.40002	10.3943	9.01726	-72.7184764038332-124.60986131133i
2.7	31.75	10.7527	4.39376	-69.2470171992688-12.1230946115567i
2.79	33.65	11.1111	5.56699	67.2875067620545-58.3626438625933i
D12
Time	Data	FFT Freq	FFT Mag	FFT Complex			Max
0	94.875	0	208.864	3341.825012			15.5503
0.09	84.35	0.358423	9.01963	-125.144683083041-71.8704975282221i
0.18	60.625	0.716846	3.45987	-47.3926029424083+28.608485474711i
0.27	96.4	1.07527	1.60187	19.5352291307978-16.5912841964751i
0.36	111.75	1.43369	11.0577	-69.9067350506476+162.526438364602i
0.45	145.075	1.79211	6.96507	9.92321379139707+110.998470411448i
0.54	87.675	2.15054	7.97401	114.420879604527+56.4409087558282i
0.63	105.5	2.50896	12.032	-21.438295272113+191.315289969367i
0.72	125.125	2.86738	2.32862	8.17507800000008-36.350006i
0.81	76.15	3.22581	6.40393	-34.5752218352804-96.4530964824598i
0.9	122.8	3.58423	2.01643	-30.6246766198835-10.1498883965614i
0.99	106.8	3.94265	11.0869	-171.999417664158-43.39724059588i
1.08	132.7	4.30108	3.09098	44.8566870506476+20.8264263646021i
1.17	138.525	4.6595	15.5503	107.125711613225-224.562076189437i
1.26	94.65	5.01792	3.56554	40.3964479577644-40.282359677679i
1.35	101.5	5.37634	7.44327	-88.0266326808279-80.213964965683i
1.44	132.95	5.73477	11.4703	183.525024
1.53	83.25	6.09319	7.44327	-88.0266326808275+80.2139649656829i
1.62	120.975	6.45161	3.56554	40.3964479577645+40.2823596776789i
1.71	73	6.81004	15.5503	107.125711613226+224.562076189437i
1.8	112.45	7.16846	3.09098	44.8566870506476-20.8264263646021i
1.89	107.725	7.52688	11.0869	-171.999417664158+43.3972405958805i
1.98	145.4	7.8853	2.01643	-30.6246766198835+10.1498883965616i
2.07	91.825	8.24373	6.40393	-34.5752218352802+96.4530964824599i
2.16	83.5	8.60215	2.32862	8.17507800000012+36.350006i
2.25	107.425	8.96057	12.032	-21.4382952721136-191.315289969367i
2.34	98.8	9.319	7.97401	114.420879604527-56.4409087558285i
2.43	97.375	9.67742	6.96507	9.92321379139672-110.998470411448i
2.52	92.075	10.0358	11.0577	-69.9067350506478-162.526438364602i
2.61	65.25	10.3943	1.60187	19.535229130798+16.5912841964748i
2.7	146.325	10.7527	3.45987	-47.3926029424083-28.6084854747109i
2.79	99	11.1111	9.01963	-125.14468308304+71.8704975282223i
D13
Time	Data	FFT Freq	FFT Mag	FFT Complex			Max
0	219.386	0	419.505	6712.079529			14.4854
0.09	222.273	0.358423	3.50526	12.5863771887601-54.6536301854054i
0.18	230.841	0.716846	3.05736	47.7896626147063+10.4447159741986i
0.27	206.216	1.07527	9.12449	100.585173890424-105.812258383335i
0.36	241.068	1.43369	14.4854	16.8054152779201-231.156821773811i
0.45	205.273	1.79211	10.5198	-96.5009500279874+137.906740466015i
0.54	197.341	2.15054	9.42147	145.558241620154+39.1971657009156i
0.63	160.636	2.50896	2.44389	37.561306399592-10.8686965131499i
0.72	199.875	2.86738	4.53383	56.9773240000002-44.8977950000001i
0.81	219.455	3.22581	6.979	90.2551136508154+65.7485720258665i
0.9	232.443	3.58423	9.39085	-117.759443651812+93.3211725825792i
0.99	266.307	3.94265	8.57459	-134.592038602606+26.5896085769014i
1.08	197.841	4.30108	9.28332	85.6037047220795-121.384117773811i
1.17	204.261	4.6595	7.04682	-5.83824189418213+112.597935874608i
1.26	188.114	5.01792	12.5132	-116.543048583048+162.795894855862i
1.35	204.125	5.37634	5.08369	73.3976113951842+35.0544925006676i
1.44	209.705	5.73477	5.21804	-83.4886489999999
1.53	241.125	6.09319	5.08369	73.3976113951841-35.0544925006676i
1.62	199.761	6.45161	12.5132	-116.543048583048-162.795894855861i
1.71	213.92	6.81004	7.04682	-5.83824189418232-112.597935874608i
1.8	179.818	7.16846	9.28332	85.6037047220798+121.384117773811i
1.89	208.864	7.52688	8.57459	-134.592038602607-26.589608576901i
1.98	222.886	7.8853	9.39085	-117.759443651812-93.3211725825788i
2.07	166.068	8.24373	6.979	90.2551136508152-65.7485720258668i
2.16	239.455	8.60215	4.53383	56.9773240000002+44.8977950000001i
2.25	227.977	8.96057	2.44389	37.561306399592+10.8686965131498i
2.34	178.727	9.319	9.42147	145.558241620154-39.1971657009161i
2.43	226.261	9.67742	10.5198	-96.5009500279877-137.906740466015i
2.52	198.489	10.0358	14.4854	16.8054152779206+231.156821773811i
2.61	192.114	10.3943	9.12449	100.585173890425+105.812258383335i
2.7	178.545	10.7527	3.05736	47.7896626147061-10.4447159741988i
2.79	232.909	11.1111	3.50526	12.5863771887603+54.6536301854054i
E01
Time	Data	FFT Freq	FFT Mag	FFT Complex			Max
0	57.0909	0	105.893	1694.283997			10.5583
0.09	66.25	0.358423	9.71818	152.684858293046+29.4064424312904i
0.18	110.648	0.716846	1.2008	12.4503164206066-14.6329112307221i
0.27	33.6477	1.07527	6.48947	-11.0422181334549-103.24264137765i
0.36	68.6704	1.43369	6.38243	-98.4852019513916+26.9987072991908i
0.45	43.8295	1.79211	10.5583	23.3988424773529-167.304955223105i
0.54	79.6704	2.15054	8.46819	91.0095556572868-100.374694091258i
0.63	44.0682	2.50896	6.54818	-87.3959005495879-57.783146120784i
0.72	49.4091	2.86738	3.95429	33.5567319999999-53.636383i
0.81	18.5682	3.22581	7.68604	-74.9854664213333+97.470079701799i
0.9	54.1705	3.58423	2.70802	-34.6840868768392-25.9682953154299i
0.99	33.5682	3.94265	2.04166	-30.797663238552-10.8906890356724i
1.08	57.8068	4.30108	6.61856	17.9624339513916+104.362475299191i
1.17	63.3182	4.6595	4.91639	-8.83033737277036+78.164966293917i
1.26	41.5568	5.01792	6.74236	-69.7760332010543+82.2733675451057i
1.35	46.8636	5.37634	8.8643	73.5132929452992+121.289729738009i
1.44	52.5227	5.73477	9.71662	155.465947
1.53	41.5909	6.09319	8.8643	73.5132929452988-121.289729738009i
1.62	15.5341	6.45161	6.74236	-69.7760332010546-82.2733675451055i
1.71	30.0682	6.81004	4.91639	-8.8303373727705-78.164966293917i
1.8	64.0114	7.16846	6.61856	17.9624339513915-104.362475299191i
1.89	77.6818	7.52688	2.04166	-30.7976632385519+10.8906890356724i
1.98	47.2614	7.8853	2.70802	-34.6840868768393+25.96829531543i
2.07	42.5682	8.24373	7.68604	-74.9854664213337-97.4700797017988i
2.16	60.4545	8.60215	3.95429	33.5567319999999+53.636383i
2.25	35.5455	8.96057	6.54818	-87.3959005495879+57.7831461207841i
2.34	61.8182	9.319	8.46819	91.0095556572869+100.374694091258i
2.43	79.0227	9.67742	10.5583	23.3988424773533+167.304955223104i
2.52	69.25	10.0358	6.38243	-98.4852019513916-26.9987072991907i
2.61	64.7386	10.3943	6.48947	-11.0422181334547+103.24264137765i
2.7	35	10.7527	1.2008	12.4503164206066+14.6329112307221i
2.79	48.0795	11.1111	9.71818	152.684858293046-29.4064424312907i
E02
Time	Data	FFT Freq	FFT Mag	FFT Complex			Max
0	14.675	0	57.5766	921.225036			14.012
0.09	16.775	0.358423	7.00804	-111.884037320758-7.40334228108719i
0.18	3.54999	0.716846	6.41892	-40.1795555107413+94.516855972193i
0.27	40.975	1.07527	3.99933	-57.1371604887807-28.8090803196428i
0.36	2.17499	1.43369	1.69392	21.1739211804805+16.9181716569427i
0.45	42.85	1.79211	3.01886	-43.0466641497635+21.909816302334i
0.54	22.525	2.15054	3.82274	-59.2148241364822+15.3170019289175i
0.63	9.5	2.50896	3.62973	57.9212952259231-4.23163263357695i
0.72	43.125	2.86738	4.77027	71.2749339999999+27.2999579999999i
0.81	39.9	3.22581	14.012	-222.759554638344+25.3048973141911i
0.9	40.85	3.58423	4.76451	69.9113041323522-30.3932010732241i
0.99	8.09998	3.94265	2.93158	12.9848800852311+45.0721518463116i
1.08	52.15	4.30108	4.19547	-35.3238851804805-57.0818283430572i
1.17	45	4.6595	13.3812	41.9441626372754-209.950738217443i
1.26	36.95	5.01792	12.1251	109.283123514871-160.293323029949i
1.35	28.125	5.37634	5.11852	-38.2231133507844+72.4292902249025i
1.44	59.7	5.73477	0.317192	-5.07507200000009
1.53	27.7	6.09319	5.11852	-38.2231133507847-72.4292902249026i
1.62	14.15	6.45161	12.1251	109.283123514871+160.293323029948i
1.71	33.525	6.81004	13.3812	41.9441626372761+209.950738217443i
1.8	39.625	7.16846	4.19547	-35.3238851804804+57.0818283430573i
1.89	2.20001	7.52688	2.93158	12.9848800852311-45.0721518463118i
1.98	3.34998	7.8853	4.76451	69.9113041323525+30.393201073224i
2.07	81.575	8.24373	14.012	-222.759554638344-25.3048973141905i
2.16	11.3	8.60215	4.77027	71.2749339999999-27.2999579999999i
2.25	41.675	8.96057	3.62973	57.9212952259232+4.23163263357653i
2.34	19.65	9.319	3.82274	-59.2148241364822-15.3170019289172i
2.43	37.125	9.67742	3.01886	-43.0466641497636-21.9098163023339i
2.52	41.925	10.0358	1.69392	21.1739211804805-16.9181716569428i
2.61	1.82501	10.3943	3.99933	-57.1371604887803+28.8090803196428i
2.7	52.375	10.7527	6.41892	-40.1795555107414-94.5168559721929i
2.79	6.29999	11.1111	7.00804	-111.884037320758+7.40334228108739i
E04
Time	Data	FFT Freq	FFT Mag	FFT Complex			Max
0	132.076	0	298.489	4775.825925			21.173
0.09	124.076	0.358423	7.84744	-31.1417206017909+121.635835716729i
0.18	145.621	0.716846	8.83431	-138.977080952052+25.7857625468014i
0.27	113.841	1.07527	6.42787	59.7460915800118-83.7118532644796i
0.36	170.455	1.43369	4.05199	2.5777372950633+64.7805561129791i
0.45	157.985	1.79211	21.173	-90.7899229026582+326.374798334365i
0.54	154.864	2.15054	1.64911	-15.2546669024542+21.5291516035262i
0.63	135.258	2.50896	8.75725	-44.8241429987058-132.752689273005i
0.72	103.311	2.86738	2.61777	-26.0910020000001+32.7652570000002i
0.81	158.879	3.22581	7.0154	-102.778581522183-45.1201911558456i
0.9	144.674	3.58423	7.8567	-99.1415165939539-77.286795710993i
0.99	188.455	3.94265	6.07844	60.4793782055221-76.1628676424148i
1.08	163.5	4.30108	5.50098	-39.8807792950633-78.461933887021i
1.17	123.242	4.6595	8.24302	51.1523253555676+121.564730631628i
1.26	137.364	5.01792	10.2666	93.1917484484601+135.272791232282i
1.35	145.568	5.37634	2.94427	43.4292768842364-18.2509122932258i
1.44	138.917	5.73477	0.450287	7.20458699999972
1.53	150.765	6.09319	2.94427	43.4292768842363+18.2509122932256i
1.62	145.682	6.45161	10.2666	93.1917484484599-135.272791232282i
1.71	143.689	6.81004	8.24302	51.1523253555676-121.564730631628i
1.8	155.924	7.16846	5.50098	-39.8807792950632+78.461933887021i
1.89	130.523	7.52688	6.07844	60.4793782055222+76.1628676424145i
1.98	160.121	7.8853	7.8567	-99.1415165939536+77.2867957109931i
2.07	190.955	8.24373	7.0154	-102.778581522182+45.120191155846i
2.16	207.727	8.60215	2.61777	-26.0910020000001-32.7652570000002i
2.25	164.091	8.96057	8.75725	-44.8241429987054+132.752689273005i
2.34	132.614	9.319	1.64911	-15.2546669024541-21.5291516035263i
2.43	153.197	9.67742	21.173	-90.789922902659-326.374798334365i
2.52	110.803	10.0358	4.05199	2.57773729506319-64.7805561129791i
2.61	166.212	10.3943	6.42787	59.7460915800118+83.7118532644793i
2.7	187.864	10.7527	8.83431	-138.977080952052-25.7857625468011i
2.79	137.576	11.1111	7.84744	-31.1417206017912-121.635835716729i
E06
Time	Data	FFT Freq	FFT Mag	FFT Complex			Max
0	71.8333	0	131.24	2099.833344			16.4596
0.09	27.0833	0.358423	7.54798	-71.9603878912987-96.9872806027308i
0.18	54.7917	0.716846	6.70223	-66.4561736540601+84.1609766326077i
0.27	61.7917	1.07527	8.54267	-32.82887013303-132.68177268377i
0.36	100.417	1.43369	4.68735	46.3502692720218+58.9600768679394i
0.45	73.7917	1.79211	3.80811	-50.0750895129817+34.7119757063198i
0.54	43	2.15054	8.55261	43.1474307367082+129.861394431032i
0.63	42.5	2.50896	16.4596	-38.3547817324255+260.54550591097i
0.72	124.125	2.86738	5.83903	72.8749679999999-58.458312i
0.81	50.375	3.22581	8.37344	62.0872931922357-118.720202695904i
0.9	72.9583	3.58423	6.31842	-95.7074077640758-32.5612697195818i
0.99	59.25	3.94265	10.4587	106.714117068846+128.897820029705i
1.08	113.25	4.30108	4.78191	-72.2668932720216+25.1267648679396i
1.17	53.875	4.6595	9.39843	142.319845597332-48.5558740288971i
1.26	95.125	5.01792	0.945369	-7.31709731857199+13.2383124819933i
1.35	76.0833	5.37634	10.4139	-60.2353745886778+155.353817121884i
1.44	64.625	5.73477	15.1406	242.249968
1.53	83.2917	6.09319	10.4139	-60.2353745886781-155.353817121883i
1.62	55.75	6.45161	0.945369	-7.31709731857202-13.2383124819933i
1.71	3.625	6.81004	9.39843	142.319845597332+48.5558740288968i
1.8	69.75	7.16846	4.78191	-72.2668932720217-25.1267648679395i
1.89	58.8333	7.52688	10.4587	106.714117068846-128.897820029705i
1.98	79.75	7.8853	6.31842	-95.7074077640757+32.5612697195821i
2.07	68.5	8.24373	8.37344	62.087293192236+118.720202695904i
2.16	43.9167	8.60215	5.83903	72.874968+58.458312i
2.25	92.1667	8.96057	16.4596	-38.3547817324259-260.54550591097i
2.34	82.5833	9.319	8.55261	43.1474307367079-129.861394431033i
2.43	57.0833	9.67742	3.80811	-50.0750895129817-34.7119757063197i
2.52	34.0417	10.0358	4.68735	46.3502692720216-58.9600768679396i
2.61	54.2083	10.3943	8.54267	-32.8288701330294+132.68177268377i
2.7	65.125	10.7527	6.70223	-66.4561736540604-84.1609766326077i
2.79	66.3333	11.1111	7.54798	-71.9603878912986+96.9872806027311i
E07
Time	Data	FFT Freq	FFT Mag	FFT Complex			Max
0	95.2083	0	162.32	2597.125			16.404
0.09	87.0417	0.358423	3.59084	-0.930376008909754-57.4459628152019i
0.18	99.4583	0.716846	16.404	234.545578815235+117.796023889623i
0.27	102.625	1.07527	7.29313	-36.9805162211836-110.675322383412i
0.36	68.875	1.43369	3.92223	56.1164430142664-28.092975740662i
0.45	75.5	1.79211	3.96326	47.8784231542578-41.5784395047055i
0.54	41.1667	2.15054	4.49152	-42.6614101422499+57.8314612311858i
0.63	90.2917	2.50896	9.7467	-105.772896584625+114.593235033387i
0.72	73.5	2.86738	0.947376	8.00000000000001+12.875i
0.81	57.75	3.22581	6.60941	-104.894193978214+13.4304714742268i
0.9	90.5	3.58423	8.46479	57.3488830697937-122.695502130926i
0.99	50.2083	3.94265	4.0789	33.5493149210349-55.9787918857452i
1.08	108.292	4.30108	10.7641	60.3003089857338+161.323648259338i
1.17	113.958	4.6595	7.76822	92.9141121009982+82.555211812356i
1.26	88.375	5.01792	11.3446	-79.7330517427782-163.064187472488i
1.35	108.917	5.37634	2.89478	44.9028846166418+11.3554082024459i
1.44	98.875	5.73477	4.97656	-79.625
1.53	107.667	6.09319	2.89478	44.9028846166418-11.355408202446i
1.62	52.1667	6.45161	11.3446	-79.7330517427779+163.064187472488i
1.71	83.5833	6.81004	7.76822	92.9141121009981-82.5552118123563i
1.8	62.375	7.16846	10.7641	60.3003089857335-161.323648259338i
1.89	77.875	7.52688	4.0789	33.5493149210352+55.9787918857451i
1.98	38.3333	7.8853	8.46479	57.3488830697938+122.695502130926i
2.07	68.1667	8.24373	6.60941	-104.894193978214-13.4304714742266i
2.16	78.2083	8.60215	0.947376	7.99999999999999-12.875i
2.25	54.625	8.96057	9.7467	-105.772896584626-114.593235033387i
2.34	117.917	9.319	4.49152	-42.6614101422503-57.8314612311855i
2.43	78.5833	9.67742	3.96326	47.878423154258+41.5784395047052i
2.52	48.0417	10.0358	3.92223	56.1164430142664+28.092975740662i
2.61	88.3333	10.3943	7.29313	-36.9805162211833+110.675322383412i
2.7	97.4583	10.7527	16.404	234.545578815234-117.796023889623i
2.79	93.25	11.1111	3.59084	-0.930376008909555+57.445962815202i
E08
Time	Data	FFT Freq	FFT Mag	FFT Complex			Max
0	27.4	0	66.0297	1056.474976			12.0425
0.09	1.64999	0.358423	5.12547	-78.8996297148889+22.3626374450253i
0.18	19.025	0.716846	1.88959	-26.9365585099484-13.7287652214866i
0.27	28.25	1.07527	5.57554	-37.4751724265525+80.9555734329376i
0.36	38.525	1.43369	4.81679	-19.1164455147748+74.6602058481612i
0.45	0.649994	1.79211	4.97827	40.3513861300441+68.6750148547614i
0.54	65.075	2.15054	2.7856	-25.2602371883089-36.7202165050062i
0.63	60.125	2.50896	8.03219	-128.380567710585+5.8784962767826i
0.72	10.3	2.86738	2.9966	46.99997+9.47500600000001i
0.81	42.225	3.22581	10.498	122.723667802524+114.682605141736i
0.9	7.79999	3.58423	3.37153	42.4107830114349+33.3367538375622i
0.99	40.675	3.94265	8.29965	130.514642384458+24.5006140178065i
1.08	57.575	4.30108	9.41963	-137.733650485225-61.1898301518388i
1.17	4.5	4.6595	12.0425	-133.953138408973+138.499061121565i
1.26	57.05	5.01792	6.83576	104.686036686822-31.6719148789185i
1.35	12.625	5.37634	3.58273	-7.08114005602578+56.8846348355611i
1.44	38.925	5.73477	2.16406	34.6249399999999
1.53	54.45	6.09319	3.58273	-7.08114005602599-56.8846348355609i
1.62	36.275	6.45161	6.83576	104.686036686822+31.6719148789182i
1.71	31.725	6.81004	12.0425	-133.953138408973-138.499061121564i
1.8	44.15	7.16846	9.41963	-137.733650485225+61.1898301518389i
1.89	56.3	7.52688	8.29965	130.514642384458-24.5006140178068i
1.98	13.475	7.8853	3.37153	42.410783011435-33.3367538375623i
2.07	37.6	8.24373	10.498	122.723667802523-114.682605141737i
2.16	32.3	8.60215	2.9966	46.99997-9.47500600000001i
2.25	45.625	8.96057	8.03219	-128.380567710585-5.87849627678224i
2.34	27.575	9.319	2.7856	-25.2602371883087+36.7202165050063i
2.43	6.10001	9.67742	4.97827	40.351386130044-68.6750148547616i
2.52	47.1	10.0358	4.81679	-19.116445514775-74.6602058481613i
2.61	45.325	10.3943	5.57554	-37.4751724265527-80.9555734329377i
2.7	23	10.7527	1.88959	-26.9365585099483+13.7287652214868i
2.79	43.1	11.1111	5.12547	-78.8996297148889-22.3626374450252i
E09
Time	Data	FFT Freq	FFT Mag	FFT Complex			Max
0	8.79166	0	52.8255	845.208313			8.53275
0.09	16.9583	0.358423	4.96526	-60.7709910184035+51.1690365523778i
0.18	7.76389	0.716846	8.53275	-123.264857805231+58.6904623296695i
0.27	21.2083	1.07527	3.65137	-48.1272934643073-33.1192587498136i
0.36	25.7639	1.43369	4.60674	58.24186385426-45.1745136759435i
0.45	18.375	1.79211	4.30722	-21.2352823605409+65.5623290007915i
0.54	24.6389	2.15054	4.77362	24.6464433168561+72.2920046801069i
0.63	32.9583	2.50896	5.56806	-88.0056314782205-13.8515089260722i
0.72	19.4028	2.86738	3.48876	-32.5694580000001-45.333375i
0.81	27.1111	3.22581	4.90056	71.79608669823+31.5165108946142i
0.9	48.6528	3.58423	2.57597	-17.4178661339777-37.3542634757515i
0.99	33.3055	3.94265	4.74051	-29.677591708088-69.8010129819062i
1.08	23.1389	4.30108	2.80799	26.1470521457399-36.5355936759435i
1.17	16.1111	4.6595	3.3557	37.0597046176307+38.8500944994509i
1.26	27.9167	5.01792	0.857315	13.7029046223524-0.622429826188956i
1.35	27.25	5.37634	6.67936	-26.4835852863008+103.536255605026i
1.44	29.4722	5.73477	8.24739	-131.958317
1.53	39.2222	6.09319	6.67936	-26.4835852863011-103.536255605026i
1.62	16.7083	6.45161	0.857315	13.7029046223524+0.622429826188828i
1.71	22.1389	6.81004	3.3557	37.0597046176306-38.850094499451i
1.8	10.4861	7.16846	2.80799	26.1470521457399+36.5355936759435i
1.89	44.6805	7.52688	4.74051	-29.6775917080878+69.8010129819062i
1.98	18.3195	7.8853	2.57597	-17.4178661339776+37.3542634757515i
2.07	25.0555	8.24373	4.90056	71.79608669823-31.5165108946144i
2.16	44.4445	8.60215	3.48876	-32.569458+45.333375i
2.25	70.3055	8.96057	5.56806	-88.0056314782204+13.8515089260724i
2.34	26.3333	9.319	4.77362	24.6464433168561-72.292004680107i
2.43	42.9305	9.67742	4.30722	-21.235282360541-65.5623290007915i
2.52	0.527771	10.0358	4.60674	58.2418638542601+45.1745136759435i
2.61	34.1945	10.3943	3.65137	-48.1272934643072+33.1192587498136i
2.7	24.2639	10.7527	8.53275	-123.264857805231-58.6904623296693i
2.79	16.7778	11.1111	4.96526	-60.7709910184036-51.1690365523777i
E12
Time	Data	FFT Freq	FFT Mag	FFT Complex			Max
0	61.8333	0	189.143	3026.291656			15.8167
0.09	127.625	0.358423	14.9803	-51.6263820268141+234.058754770738i
0.18	66.875	0.716846	8.47313	24.537367861864-133.33095618264i
0.27	91.25	1.07527	3.45283	-45.3409965814099+31.5631467874162i
0.36	87.9167	1.43369	10.954	-169.825575411912+43.3207054388649i
0.45	126.417	1.79211	8.03992	-12.5752480548966-128.022577557895i
0.54	88.5	2.15054	13.8585	156.209191621283+157.371601322816i
0.63	61.5417	2.50896	3.88238	-35.6109794797826-50.8971157054938i
0.72	65.625	2.86738	15.8167	-130.416688-216.874968i
0.81	70.1667	3.22581	2.05815	-30.9535804709968-11.2377812514554i
0.9	109.375	3.58423	7.13998	-28.5446647386011-110.615960707529i
0.99	58.4583	3.94265	5.82621	-73.4953908532774-57.34357633091i
1.08	58.3333	4.30108	1.70445	5.2422634119123-26.7626065611353i
1.17	91.3333	4.6595	8.96889	-13.6951399410611-142.847179956282i
1.26	104.042	5.01792	8.75135	-7.5351427445458-139.818646212984i
1.35	92.2083	5.37634	5.11157	-62.0355305917614+53.2955132540939i
1.44	102.5	5.73477	6.01823	-96.2916559999999
1.53	97.9167	6.09319	5.11157	-62.0355305917617-53.2955132540941i
1.62	89.75	6.45161	8.75135	-7.5351427445454+139.818646212984i
1.71	104.792	6.81004	8.96889	-13.6951399410607+142.847179956282i
1.8	132.167	7.16846	1.70445	5.24226341191242+26.7626065611351i
1.89	166.375	7.52688	5.82621	-73.4953908532772+57.3435763309101i
1.98	105.208	7.8853	7.13998	-28.544664738601+110.615960707529i
2.07	87.625	8.24373	2.05815	-30.9535804709968+11.2377812514555i
2.16	62.5417	8.60215	15.8167	-130.416688+216.874968i
2.25	114.958	8.96057	3.88238	-35.6109794797825+50.8971157054937i
2.34	115.333	9.319	13.8585	156.209191621282-157.371601322816i
2.43	109.625	9.67742	8.03992	-12.5752480548963+128.022577557895i
2.52	96.375	10.0358	10.954	-169.825575411912-43.3207054388647i
2.61	94.2917	10.3943	3.45283	-45.3409965814099-31.563146787416i
2.7	118.625	10.7527	8.47313	24.5373678618644+133.33095618264i
2.79	66.7083	11.1111	14.9803	-51.6263820268148-234.058754770738i
E13
Time	Data	FFT Freq	FFT Mag	FFT Complex			Max
0	103.625	0	206.445	3303.124936			16.9411
0.09	109.167	0.358423	6.47731	72.6358017016906-73.923342709293i
0.18	141.917	0.716846	4.50703	-59.6444959848785-40.5307931361054i
0.27	102.167	1.07527	9.92015	158.664350533468-4.28955441063651i
0.36	78.1667	1.43369	6.31564	84.3731548359799-55.6087780114307i
0.45	125.958	1.79211	7.88047	70.8138989502603+104.323826412259i
0.54	93.4583	2.15054	16.9411	-266.075249857586+51.7308249513503i
0.63	104.375	2.50896	4.59411	55.0663332491582-48.6909194615214i
0.72	99.9583	2.86738	15.283	-210.583376-124.291688i
0.81	161.792	3.22581	7.28086	-74.6259324871995-89.4525268024764i
0.9	91.5417	3.58423	4.59535	-27.1490561596848+68.3297427869977i
0.99	110.792	3.94265	4.83467	77.3080395503828-2.68525768196806i
1.08	87.5417	4.30108	6.97891	92.2102851640202+62.9745339885693i
1.17	120.292	4.6595	4.34385	-27.6442551690091+63.7673786731187i
1.26	106.542	5.01792	9.70242	144.368674002149+57.0681246995421i
1.35	78.625	5.37634	4.86312	5.4485156712491-77.6189328722658i
1.44	61.4167	5.73477	11.0911	-177.458312
1.53	72.9167	6.09319	4.86312	5.4485156712493+77.6189328722659i
1.62	138.083	6.45161	9.70242	144.368674002149-57.0681246995425i
1.71	121.542	6.81004	4.34385	-27.6442551690093-63.7673786731185i
1.8	78.9167	7.16846	6.97891	92.2102851640201-62.9745339885693i
1.89	94.4583	7.52688	4.83467	77.3080395503827+2.68525768196794i
1.98	90.0833	7.8853	4.59535	-27.1490561596847-68.3297427869978i
2.07	117.917	8.24373	7.28086	-74.6259324871993+89.4525268024767i
2.16	117.208	8.60215	15.283	-210.583376+124.291688i
2.25	119.583	8.96057	4.59411	55.0663332491582+48.6909194615215i
2.34	101.458	9.319	16.9411	-266.075249857586-51.7308249513498i
2.43	69.5833	9.67742	7.88047	70.8138989502598-104.323826412259i
2.52	49.2917	10.0358	6.31564	84.37315483598+55.6087780114307i
2.61	128.125	10.3943	9.92015	158.664350533468+4.28955441063612i
2.7	123.625	10.7527	4.50703	-59.6444959848784+40.5307931361054i
2.79	103	11.1111	6.47731	72.6358017016908+73.9233427092929i
E14
Time	Data	FFT Freq	FFT Mag	FFT Complex			Max
0	10.0417	0	29.5	472.000092			9.38474
0.09	26.3333	0.358423	2.78004	41.2113502706636-16.73756342516i
0.18	20.5833	0.716846	5.20602	15.274855019795+81.8837674598342i
0.27	6.54169	1.07527	6.03719	63.0782786633852+73.1556178709161i
0.36	5.66669	1.43369	5.90147	-94.3413812351959+3.93706870360828i
0.45	11.0833	1.79211	5.01505	-62.1808526732564-50.7161390323496i
0.54	14.7917	2.15054	1.73839	8.67418504524546-26.4270883520708i
0.63	13	2.50896	9.38474	-35.091228236864-145.997867659789i
0.72	5.41666	2.86738	3.06176	1.70840400000006-48.958314i
0.81	18.875	3.22581	3.29692	44.8307208516825+27.8000215684338i
0.9	29.375	3.58423	3.49739	9.55848821767393E-002-55.9581523046474i
0.99	38	3.94265	4.95623	29.575428956281+73.5780430852629i
1.08	7.25	4.30108	1.60672	-25.5752467648041+2.60375670360823i
1.17	7.20834	4.6595	2.54497	-37.586364921042+15.6634197941983i
1.26	25.8333	5.01792	1.55833	16.1222470527831+19.0195755072579i
1.35	5.375	5.37634	1.81476	-28.8373329108498-3.39280639126798i
1.44	8.16669	5.73477	1.53646	-24.5834040000001
1.53	9.16669	6.09319	1.81476	-28.8373329108499+3.3928063912681i
1.62	0.833313	6.45161	1.55833	16.122247052783-19.0195755072579i
1.71	7.25	6.81004	2.54497	-37.5863649210422-15.6634197941981i
1.8	33.3333	7.16846	1.60672	-25.5752467648041-2.6037567036083i
1.89	18.1667	7.52688	4.95623	29.5754289562808-73.578043085263i
1.98	2.95834	7.8853	3.49739	9.55848821768903E-002+55.9581523046474i
2.07	10.7917	8.24373	3.29692	44.8307208516825-27.8000215684341i
2.16	2.75	8.60215	3.06176	1.70840400000011+48.958314i
2.25	6.625	8.96057	9.38474	-35.0912282368636+145.997867659789i
2.34	4.375	9.319	1.73839	8.67418504524552+26.4270883520708i
2.43	9.04166	9.67742	5.01505	-62.1808526732564+50.7161390323498i
2.52	40.0833	10.0358	5.90147	-94.3413812351958-3.93706870360821i
2.61	51.1667	10.3943	6.03719	63.0782786633849-73.1556178709163i
2.7	12.25	10.7527	5.20602	15.2748550197948-81.8837674598342i
2.79	9.66669	11.1111	2.78004	41.2113502706637+16.7375634251599i
F01
Time	Data	FFT Freq	FFT Mag	FFT Complex			Max
0	27.2045	0	60.2677	964.283995			15.157
0.09	3.23865	0.358423	7.53898	-111.43573468655-46.1753906911143i
0.18	37.6477	0.716846	8.59814	-125.738819017112+55.8150102983892i
0.27	3.44318	1.07527	7.01162	109.331685518226+25.1450036133196i
0.36	31.2614	1.43369	4.18181	-58.627410212834+32.2432232404867i
0.45	3.98865	1.79211	7.96441	106.067980099376-70.6265798331065i
0.54	26.2727	2.15054	3.62826	-20.2821990804932-54.3937471028223i
0.63	48.5682	2.50896	12.649	-116.607535355798+165.414117581981i
0.72	64.2046	2.86738	5.55276	88.261383-10.1592100000001i
0.81	33.4318	3.22581	3.23676	15.408408320873-49.4428751106843i
0.9	26.2159	3.58423	11.8153	-142.753554788049+123.93208725439i
0.99	18.875	3.94265	15.157	102.334551329237-219.862089932059i
1.08	108.693	4.30108	11.9211	-2.50888178716568+190.720397240487i
1.17	33.4432	4.6595	6.17473	-1.20014343281449+98.7883368100634i
1.26	10.1136	5.01792	3.91482	-0.816371114345834-62.6318593443984i
1.35	43.4432	5.37634	10.4999	72.8278442074514+151.392107911917i
1.44	5.11365	5.73477	4.85866	77.7385269999999
1.53	12.5	6.09319	10.4999	72.8278442074511-151.392107911917i
1.62	44.7727	6.45161	3.91482	-0.816371114345706+62.6318593443983i
1.71	19.9432	6.81004	6.17473	-1.20014343281479-98.7883368100634i
1.8	15.4432	7.16846	11.9211	-2.508881787166-190.720397240487i
1.89	101.591	7.52688	15.157	102.334551329237+219.862089932059i
1.98	10.0795	7.8853	11.8153	-142.753554788049-123.93208725439i
2.07	21.1818	8.24373	3.23676	15.4084083208732+49.4428751106843i
2.16	40.5114	8.60215	5.55276	88.261383+10.1592100000001i
2.25	14.8523	8.96057	12.649	-116.607535355798-165.41411758198i
2.34	39.1704	9.319	3.62826	-20.2821990804931+54.3937471028222i
2.43	36.5227	9.67742	7.96441	106.067980099376+70.6265798331062i
2.52	12.2045	10.0358	4.18181	-58.6274102128341-32.2432232404867i
2.61	23.6705	10.3943	7.01162	109.331685518226-25.1450036133198i
2.7	22.1023	10.7527	8.59814	-125.738819017112-55.8150102983891i
2.79	24.5795	11.1111	7.53898	-111.43573468655+46.1753906911148i
F02
Time	Data	FFT Freq	FFT Mag	FFT Complex			Max
0	47.4028	0	72.8064	1164.902618			8.87218
0.09	23.0555	0.358423	2.63063	25.8673498670079-33.2031387494408i
0.18	43.8472	0.716846	4.4244	-65.5664778230664-26.6894396560028i
0.27	20	1.07527	7.05448	78.6021934244072-81.004399792872i
0.36	63.0139	1.43369	4.08824	-11.4904987853008+64.3946624821047i
0.45	40.6667	1.79211	4.55394	-10.4860547141505+72.1044985972907i
0.54	45.7361	2.15054	5.97136	90.7511236992784-29.8739285075012i
0.63	36.1111	2.50896	4.35015	62.2622242102767+31.1114198368501i
0.72	21.7639	2.86738	6.71406	81.319457+70.194427i
0.81	45.3472	3.22581	5.61561	-88.5985167772497+14.9428141527785i
0.9	32.8055	3.58423	4.82595	74.7503635195165+19.353950419726i
0.99	46.2778	3.94265	4.93432	-16.5401479049046+77.1969931418249i
1.08	52.4722	4.30108	8.87218	-136.648355214699+38.4501424821046i
1.17	45.4028	4.6595	2.30307	-25.660648371384+26.4460604719859i
1.26	14.4445	5.01792	3.88394	19.5647466042714+58.9828952712242i
1.35	34.6805	5.37634	5.88241	94.1092642659973+1.31971728681095i
1.44	32.4583	5.73477	0.469626	7.51400800000022
1.53	33.0833	6.09319	5.88241	94.1092642659972-1.31971728681111i
1.62	9.25	6.45161	3.88394	19.5647466042712-58.9828952712241i
1.71	30.8055	6.81004	2.30307	-25.660648371384-26.4460604719857i
1.8	43.5	7.16846	8.87218	-136.648355214699-38.4501424821044i
1.89	22.6111	7.52688	4.93432	-16.5401479049049-77.1969931418248i
1.98	51.2361	7.8853	4.82595	74.7503635195165-19.3539504197261i
2.07	73.8889	8.24373	5.61561	-88.5985167772498-14.9428141527782i
2.16	28.2222	8.60215	6.71406	81.3194569999999-70.194427i
2.25	29.5833	8.96057	4.35015	62.2622242102766-31.1114198368503i
2.34	33.8333	9.319	5.97136	90.7511236992786+29.873928507501i
2.43	24.8333	9.67742	4.55394	-10.4860547141508-72.1044985972907i
2.52	44.9305	10.0358	4.08824	-11.490498785301-64.3946624821048i
2.61	14.5	10.3943	7.05448	78.6021934244074+81.0043997928717i
2.7	21.2917	10.7527	4.4244	-65.5664778230663+26.6894396560031i
2.79	57.8472	11.1111	2.63063	25.867349867008+33.2031387494408i
F03
Time	Data	FFT Freq	FFT Mag	FFT Complex			Max
0	185.417	0	370.534	5928.541688			14.6024
0.09	173.25	0.358423	9.37285	106.14058914374+105.942801152866i
0.18	207.625	0.716846	2.34243	-36.3344066910829-9.19145607642193i
0.27	193.333	1.07527	10.8972	103.461942431467+140.340213178426i
0.36	177.75	1.43369	14.6024	-158.981710310878-171.206788110505i
0.45	186.167	1.79211	6.60465	-105.644122861874-2.52634945086293i
0.54	176.667	2.15054	3.00589	30.3957986891817+37.2712487310291i
0.63	153.583	2.50896	8.03645	108.999926546626-68.2102907649543i
0.72	169.417	2.86738	10.0856	-145.416688+69.958312i
0.81	196.542	3.22581	2.12654	13.2529641154448+31.3374906319469i
0.9	229.458	3.58423	7.83751	-79.1517444871681+97.2635252185255i
0.99	181.167	3.94265	0.875894	11.3136691725714-8.27052058645151i
1.08	186.833	4.30108	4.62548	-35.7683536891222-64.7901001105052i
1.17	126.333	4.6595	8.10767	125.992957317583+30.8827666530245i
1.26	183.5	5.01792	5.74802	56.7571044890694-72.3658035889258i
1.35	165.208	5.37634	8.28689	-21.8514298655586+130.777307159954i
1.44	142.708	5.73477	3.65364	58.4583119999998
1.53	177.708	6.09319	8.28689	-21.8514298655591-130.777307159953i
1.62	203.875	6.45161	5.74802	56.7571044890696+72.3658035889257i
1.71	212.792	6.81004	8.10767	125.992957317583-30.8827666530248i
1.8	187.208	7.16846	4.62548	-35.768353689122+64.790100110505i
1.89	194.958	7.52688	0.875894	11.3136691725714+8.27052058645156i
1.98	196	7.8853	7.83751	-79.1517444871683-97.2635252185253i
2.07	184.167	8.24373	2.12654	13.2529641154447-31.3374906319468i
2.16	165.792	8.60215	10.0856	-145.416688-69.958312i
2.25	188.708	8.96057	8.03645	108.999926546627+68.2102907649541i
2.34	170.375	9.319	3.00589	30.3957986891816-37.2712487310293i
2.43	227.458	9.67742	6.60465	-105.644122861874+2.52634945086345i
2.52	208.917	10.0358	14.6024	-158.981710310878+171.206788110505i
2.61	188.875	10.3943	10.8972	103.461942431467-140.340213178427i
2.7	201.958	10.7527	2.34243	-36.3344066910828+9.19145607642195i
2.79	184.792	11.1111	9.37285	106.14058914374-105.942801152866i
F05
Time	Data	FFT Freq	FFT Mag	FFT Complex			Max
0	47.25	0	126.151	2018.416657			20.2027
0.09	36.125	0.358423	20.2026	-302.946105996344-112.733072126727i
0.18	21.5417	0.716846	20.2027	-308.107877452212+97.7529122090801i
0.27	19.625	1.07527	17.5532	236.910238897283-150.834021681777i
0.36	25.9583	1.43369	13.0357	-92.5949624833331+186.891320840205i
0.45	98.125	1.79211	19.0083	220.269088943016+209.709531461537i
0.54	73.875	2.15054	14.4007	144.789586842843-179.235519007904i
0.63	93.1667	2.50896	4.89312	-1.68185026507211+78.2718972393343i
0.72	56.7083	2.86738	5.85297	18.958252+91.7084050000001i
0.81	48.5833	3.22581	10.1196	-128.037524889066+99.1075566799866i
0.9	71	3.58423	17.6688	-255.985674035267-119.961099328678i
0.99	140.833	3.94265	8.70479	48.5244948616528-130.550148094579i
1.08	131.5	4.30108	8.64239	136.095084483333+24.4746948402049i
1.17	124.958	4.6595	8.58864	127.253307690437+51.8689313056392i
1.26	52.75	5.01792	6.54044	-97.362539355364+38.360583888305i
1.35	53.7917	5.37634	12.2049	39.3748547580921-191.268276142544i
1.44	17.2917	5.73477	4.83334	-77.3334050000001
1.53	67.375	6.09319	12.2049	39.3748547580927+191.268276142544i
1.62	51.0833	6.45161	6.54044	-97.3625393553641-38.3605838883053i
1.71	37.9583	6.81004	8.58864	127.253307690437-51.8689313056393i
1.8	77.4583	7.16846	8.64239	136.095084483333-24.474694840205i
1.89	86.625	7.52688	8.70479	48.524494861653+130.550148094579i
1.98	91.375	7.8853	17.6688	-255.985674035266+119.961099328679i
2.07	80.9583	8.24373	10.1196	-128.037524889066-99.1075566799861i
2.16	137	8.60215	5.85297	18.9582519999999-91.7084050000001i
2.25	9.16669	8.96057	4.89312	-1.68185026507252-78.2718972393342i
2.34	53.6667	9.319	14.4007	144.789586842843+179.235519007904i
2.43	89.5417	9.67742	19.0083	220.269088943016-209.709531461538i
2.52	1.58331	10.0358	13.0357	-92.5949624833333-186.891320840205i
2.61	7.125	10.3943	17.5532	236.910238897284+150.834021681776i
2.7	60.5	10.7527	20.2027	-308.107877452213-97.7529122090795i
2.79	53.9167	11.1111	20.2026	-302.946105996343+112.733072126728i
F06
Time	Data	FFT Freq	FFT Mag	FFT Complex			Max
0	18.5417	0	63.6068	1017.708282			16.0623
0.09	6.20831	0.358423	0.520906	6.3575627398471-5.38936146163683i
0.18	43.4167	0.716846	6.03234	-84.4392648786941+46.7507055850105i
0.27	70.25	1.07527	3.74337	-22.8406269084742-55.3677999118781i
0.36	0.375	1.43369	5.28126	-17.5584321740149-82.6557236237586i
0.45	32.5833	1.79211	4.24139	-67.8606510656439-0.454206272254027i
0.54	54.25	2.15054	5.96667	-13.9433452373928+94.4430242528917i
0.63	11.3333	2.50896	4.6022	-21.819542063818-70.3282007736767i
0.72	7.95831	2.86738	6.27974	-82.9999699999999+56.6250600000001i
0.81	57.0833	3.22581	16.0623	-182.598424050478+180.844694840975i
0.9	75	3.58423	9.75059	109.224532848319+111.395464301687i
0.99	3.58331	3.94265	7.32729	27.9850568962694-113.847553074395i
1.08	43.7917	4.30108	5.45315	81.1417441740147-32.0723516237587i
1.17	27.9583	4.6595	5.87009	91.7601694378737-20.0327532269687i
1.26	26.7083	5.01792	3.21257	19.3249492677683-47.6301023661939i
1.35	27.6667	5.37634	6.69397	-106.650048985576+9.84518364006577i
1.44	53	5.73477	6.59114	105.458282
1.53	3.54169	6.09319	6.69397	-106.650048985577-9.84518364006557i
1.62	22.4583	6.45161	3.21257	19.3249492677684+47.6301023661939i
1.71	31.9167	6.81004	5.87009	91.7601694378738+20.0327532269683i
1.8	37.5833	7.16846	5.45315	81.1417441740149+32.0723516237586i
1.89	16.625	7.52688	7.32729	27.9850568962698+113.847553074395i
1.98	27.3333	7.8853	9.75059	109.224532848319-111.395464301687i
2.07	28.0417	8.24373	16.0623	-182.598424050478-180.844694840975i
2.16	56.0417	8.60215	6.27974	-82.99997-56.6250600000001i
2.25	35.875	8.96057	4.6022	-21.8195420638179+70.3282007736765i
2.34	32.9167	9.319	5.96667	-13.943345237393-94.4430242528916i
2.43	60.1667	9.67742	4.24139	-67.8606510656438+0.45420627225414i
2.52	22	10.0358	5.28126	-17.5584321740147+82.6557236237588i
2.61	19.875	10.3943	3.74337	-22.8406269084741+55.3677999118782i
2.7	40.2083	10.7527	6.03234	-84.4392648786941-46.7507055850104i
2.79	23.4167	11.1111	0.520906	6.35756273984712+5.38936146163667i
F08
Time	Data	FFT Freq	FFT Mag	FFT Complex			Max
0	162.857	0	266.684	4266.946471			17.023
0.09	136.304	0.358423	4.36167	-61.1262643528454+33.6713045682117i
0.18	111.393	0.716846	12.5388	146.903877783683+136.63011593035i
0.27	123.893	1.07527	6.96435	87.4619879939254+69.0431209211045i
0.36	107.161	1.43369	6.00612	-77.0175457466071-57.4727359343677i
0.45	128.089	1.79211	9.11642	82.3723208727177+120.377433324296i
0.54	145.982	2.15054	6.16543	89.4942008669459+41.4970617787809i
0.63	73.875	2.50896	4.04517	-43.0679270740998-48.3133106510874i
0.72	134.875	2.86738	5.14472	-36.053528-73.9999389999999i
0.81	109.286	3.22581	5.05428	-10.9271777428211-80.1267972920118i
0.9	149.214	3.58423	8.45206	133.584249338134-21.052707656871i
0.99	167.732	3.94265	15.109	52.0097648986444+236.083609200481i
1.08	146.643	4.30108	9.11656	-54.3396342533931-135.365435934368i
1.17	140.714	4.6595	17.023	-1.93336476441785-272.360792903728i
1.26	141.482	5.01792	1.47539	17.2321480112367-16.1341295053017i
1.35	116.964	5.37634	1.10892	15.9247721688968-7.82355977373165i
1.44	147.768	5.73477	16.4654	263.446473
1.53	142.946	6.09319	1.10892	15.9247721688969+7.82355977373145i
1.62	142.286	6.45161	1.47539	17.2321480112366+16.1341295053019i
1.71	134.482	6.81004	17.023	-1.93336476441714+272.360792903729i
1.8	176.625	7.16846	9.11656	-54.3396342533929+135.365435934368i
1.89	92.1071	7.52688	15.109	52.0097648986437-236.083609200481i
1.98	137.589	7.8853	8.45206	133.584249338134+21.052707656871i
2.07	127.054	8.24373	5.05428	-10.9271777428209+80.1267972920119i
2.16	78.9464	8.60215	5.14472	-36.0535279999999+73.9999389999999i
2.25	160.482	8.96057	4.04517	-43.0679270740996+48.3133106510875i
2.34	152.946	9.319	6.16543	89.4942008669457-41.4970617787809i
2.43	93.9286	9.67742	9.11642	82.3723208727171-120.377433324296i
2.52	159.696	10.0358	6.00612	-77.0175457466069+57.4727359343678i
2.61	127.946	10.3943	6.96435	87.4619879939254-69.0431209211049i
2.7	169.732	10.7527	12.5388	146.903877783683-136.63011593035i
2.79	125.946	11.1111	4.36167	-61.1262643528455-33.6713045682116i
F09
Time	Data	FFT Freq	FFT Mag	FFT Complex			Max
0	62.7143	0	137.589	2201.428526			13.4376
0.09	97.0536	0.358423	6.14313	86.6901535193964+46.3222200097642i
0.18	51.5536	0.716846	6.71641	4.03373753532019-107.386821105038i
0.27	70.4464	1.07527	10.9404	-113.376691675248+133.368829179389i
0.36	68.0714	1.43369	6.33856	91.6471388492222+43.4305702538223i
0.45	76.375	1.79211	4.57383	-68.4512050887928-25.8830256835743i
0.54	86.5179	2.15054	8.77152	-86.7558470547063-110.317582805237i
0.63	91.5	2.50896	13.4376	199.214581561854-80.8653323296178i
0.72	52.3036	2.86738	4.97323	-29.964264-73.7142619999999i
0.81	96.8036	3.22581	5.23995	10.3116084044169+83.2026564821946i
0.9	69.3571	3.58423	4.3868	55.506501541559+42.9592254522202i
0.99	7.64285	3.94265	8.41904	-49.0720941112-125.448207403348i
1.08	35.7321	4.30108	10.1781	-157.254320849222-42.3193717461775i
1.17	66.4643	4.6595	4.77258	70.1594654939461-30.1445358594618i
1.26	49.6786	5.01792	5.91669	-84.4270920221733-42.8242448475802i
1.35	82.375	5.37634	5.07477	34.3813578956265-73.5579744975007i
1.44	41.4821	5.73477	7.49107	-119.857178
1.53	97.5179	6.09319	5.07477	34.3813578956267+73.5579744975006i
1.62	86.4821	6.45161	5.91669	-84.4270920221732+42.8242448475803i
1.71	78.1071	6.81004	4.77258	70.1594654939463+30.1445358594615i
1.8	55.3929	7.16846	10.1781	-157.254320849222+42.3193717461777i
1.89	49.4821	7.52688	8.41904	-49.0720941111996+125.448207403348i
1.98	81.6429	7.8853	4.3868	55.5065015415589-42.9592254522205i
2.07	78.0179	8.24373	5.23995	10.3116084044167-83.2026564821944i
2.16	79.8036	8.60215	4.97323	-29.9642639999999+73.7142619999999i
2.25	61.0179	8.96057	13.4376	199.214581561855+80.8653323296174i
2.34	38.8571	9.319	8.77152	-86.755847054706+110.317582805237i
2.43	71.3393	9.67742	4.57383	-68.4512050887925+25.8830256835746i
2.52	109.911	10.0358	6.33856	91.647138849222-43.4305702538226i
2.61	72.4643	10.3943	10.9404	-113.376691675248-133.368829179389i
2.7	71.2857	10.7527	6.71641	4.03373753532047+107.386821105038i
2.79	64.0357	11.1111	6.14313	86.6901535193962-46.3222200097645i
F10
Time	Data	FFT Freq	FFT Mag	FFT Complex			Max
0	67.2083	0	70.1771	1122.833313			20.254
0.09	62.4722	0.358423	14.6706	160.628941672258-171.160829060505i
0.18	12.4028	0.716846	5.46012	-46.3201162507692-74.0712974092379i
0.27	24.7778	1.07527	10.631	-164.804671117258+42.092836607376i
0.36	94.9305	1.43369	5.67397	55.0831281124547+72.162947738417i
0.45	15.4445	1.79211	12.7334	203.052255107836+16.6524208076336i
0.54	74.5	2.15054	11.4644	-65.4878219575276-171.341333897107i
0.63	127.556	2.50896	2.84247	-37.8792620288192+25.1703436533286i
0.72	32.4028	2.86738	9.65607	149.694366-38.2223210000001i
0.81	29	3.22581	10.3893	149.408571575748-72.8627869422911i
0.9	0.472229	3.58423	20.254	246.754465901176-210.069619245545i
0.99	16.1945	3.94265	5.80714	-2.22662334362148-92.8875926648767i
1.08	44.125	4.30108	5.58081	-85.2775241124545-26.475968261583i
1.17	46.4722	4.6595	13.6633	-59.1227284202033+210.466419462882i
1.26	27.5695	5.01792	4.31769	2.60889230711961+69.0337892423237i
1.35	1.79166	5.37634	1.40287	22.3878525540602-1.61385932810636i
1.44	33.2778	5.73477	1.82292	-29.166749
1.53	46.375	6.09319	1.40287	22.3878525540604+1.61385932810657i
1.62	14.25	6.45161	4.31769	2.6088923071195-69.0337892423239i
1.71	42.0555	6.81004	13.6633	-59.122728420204-210.466419462882i
1.8	18.6389	7.16846	5.58081	-85.2775241124545+26.4759682615831i
1.89	1.58334	7.52688	5.80714	-2.22662334362127+92.8875926648768i
1.98	16.5833	7.8853	20.254	246.754465901177+210.069619245545i
2.07	20.9861	8.24373	10.3893	149.408571575748+72.8627869422906i
2.16	33.6945	8.60215	9.65607	149.694366+38.2223210000001i
2.25	32.4445	8.96057	2.84247	-37.8792620288193-25.1703436533281i
2.34	47.5	9.319	11.4644	-65.4878219575269+171.341333897107i
2.43	18.5278	9.67742	12.7334	203.052255107836-16.6524208076343i
2.52	23.9861	10.0358	5.67397	55.0831281124545-72.1629477384171i
2.61	73.3195	10.3943	10.631	-164.804671117258-42.0928366073754i
2.7	5.29166	10.7527	5.46012	-46.320116250769+74.0712974092383i
2.79	17	11.1111	14.6706	160.628941672258+171.160829060504i
F14
Time	Data	FFT Freq	FFT Mag	FFT Complex			Max
0	60.4038	0	72.3534	1157.653932			12.7399
0.09	37.4615	0.358423	8.88557	141.819873797755-9.95929042632032i
0.18	46.7019	0.716846	9.42317	126.379114082378+82.2200573552758i
0.27	49.1346	1.07527	11.5863	183.309406511086+27.6307925795345i
0.36	14.0289	1.43369	9.70455	154.146144573298+18.6715789659658i
0.45	31.3173	1.79211	10.5271	-100.847421959276+134.905564064636i
0.54	21.7692	2.15054	9.07273	120.930179778965+80.3019181353986i
0.63	19.1538	2.50896	7.81933	-83.6154430230037+93.0632809826076i
0.72	31.7404	2.86738	12.7399	-145.846099+142.403839i
0.81	44.9615	3.22581	3.78923	27.8411769885171-53.8571063245812i
0.9	23.1058	3.58423	9.62094	-142.987974898434+57.0126653897667i
0.99	102.519	3.94265	4.39786	46.8093428146927+52.5377922720996i
1.08	7.9231	4.30108	7.23222	102.853669426702-53.0206810340342i
1.17	6.11536	4.6595	6.29886	-97.1056598744337-26.9710610445676i
1.26	27.9038	5.01792	3.37403	17.6788050370911+51.0077086096438i
1.35	44.1346	5.37634	12.5536	26.4039567446638-199.114007565075i
1.44	42.3269	5.73477	1.23317	19.7307739999999
1.53	26.375	6.09319	12.5536	26.4039567446644+199.114007565075i
1.62	46.0192	6.45161	3.37403	17.6788050370909-51.0077086096436i
1.71	4.19232	6.81004	6.29886	-97.1056598744336+26.9710610445681i
1.8	8.21155	7.16846	7.23222	102.853669426702+53.0206810340342i
1.89	30.8942	7.52688	4.39786	46.8093428146924-52.5377922720996i
1.98	59.5096	7.8853	9.62094	-142.987974898434-57.0126653897662i
2.07	23.8558	8.24373	3.78923	27.8411769885172+53.8571063245812i
2.16	40.4904	8.60215	12.7399	-145.846099-142.403839i
2.25	12.9808	8.96057	7.81933	-83.615443023004-93.0632809826071i
2.34	49.8846	9.319	9.07273	120.930179778965-80.3019181353989i
2.43	19	9.67742	10.5271	-100.847421959277-134.905564064636i
2.52	16.2981	10.0358	9.70455	154.146144573298-18.6715789659659i
2.61	23.1731	10.3943	11.5863	183.309406511085-27.6307925795352i
2.7	92.375	10.7527	9.42317	126.379114082378-82.2200573552762i
2.79	93.6923	11.1111	8.88557	141.819873797755+9.95929042631977i
G01
Time	Data	FFT Freq	FFT Mag	FFT Complex			Max
0	571	0	1135.18	18162.875			1.46941
0.09	567.625	0.358423	0.136565	-6.29341319104881E-003+2.18503127692109i
0.18	563.75	0.716846	1.01581	-3.52845758349661+15.8653448397005i
0.27	567.125	1.07527	0.114655	-1.59180723410235+0.911846905711906i
0.36	565.875	1.43369	0.840694	12.0543786053181+5.96859216769114i
0.45	565	1.79211	0.839881	12.6179351093551-4.62280592174448i
0.54	565.125	2.15054	0.72807	3.44723828192976-11.1273827751728i
0.63	572.75	2.50896	1.24658	-12.8876534976801+15.2223327034278i
0.72	570.5	2.86738	1.32695	21+3.125i
0.81	564.875	3.22581	0.777159	9.61053789917714-7.89020413546378i
0.9	565	3.58423	1.46941	23.1645672559113-4.01862556453669i
0.99	569.875	3.94265	1.35897	-20.8311898811756+6.23239471423842i
1.08	566.75	4.30108	0.543648	8.69562139468195+0.218592167691149i
1.17	573.875	4.6595	1.13508	4.45150861532958-17.6073211290698i
1.26	563.125	5.01792	0.984161	2.91665204565562+15.4741020503366i
1.35	567	5.37634	1.02242	-1.36303759771269-16.3018742327351i
1.44	572.25	5.73477	0.398438	-6.375
1.53	565.875	6.09319	1.02242	-1.36303759771262+16.3018742327351i
1.62	565.875	6.45161	0.984161	2.91665204565557-15.4741020503366i
1.71	565.625	6.81004	1.13508	4.45150861532962+17.6073211290698i
1.8	568	7.16846	0.543648	8.69562139468195-0.218592167691143i
1.89	564.125	7.52688	1.35897	-20.8311898811756-6.23239471423835i
1.98	570.75	7.8853	1.46941	23.1645672559113+4.01862556453665i
2.07	566	8.24373	0.777159	9.61053789917715+7.89020413546375i
2.16	566.25	8.60215	1.32695	21-3.125i
2.25	571.5	8.96057	1.24658	-12.8876534976802-15.2223327034278i
2.34	568.25	9.319	0.72807	3.4472382819298+11.1273827751728i
2.43	567.625	9.67742	0.839881	12.6179351093551+4.62280592174443i
2.52	569	10.0358	0.840694	12.054378605318-5.96859216769115i
2.61	567.875	10.3943	0.114655	-1.59180723410235-0.91184690571191i
2.7	566.75	10.7527	1.01581	-3.52845758349665-15.8653448397004i
2.79	567.875	11.1111	0.136565	-6.29341319104459E-003-2.1850312769211i
G02
Time	Data	FFT Freq	FFT Mag	FFT Complex			Max
0	63.125	0	191.023	3056.375			22.1484
0.09	76.7	0.358423	15.0273	-134.324878752484+199.415851424032i
0.18	109.525	0.716846	9.16986	-140.350862182974-42.7522529908982i
0.27	144.725	1.07527	20.3508	-117.029922631848-303.853974818786i
0.36	62.6	1.43369	7.55562	-76.0165766073696-93.9992115715829i
0.45	94.375	1.79211	15.9813	117.620821655559-227.041996972641i
0.54	52.075	2.15054	3.58613	-43.297020358069-37.6511431905254i
0.63	116.375	2.50896	9.58067	-76.3406129844805+132.929213642905i
0.72	81.975	2.86738	18.5098	142.400024+259.674988i
0.81	93.675	3.22581	12.2197	-194.038527518321+23.9803510080078i
0.9	13.55	3.58423	4.15529	-65.5822423086349+10.9164421898254i
0.99	109.15	3.94265	9.18469	140.940307023828+41.6127539290479i
1.08	112.55	4.30108	5.43204	-19.4834233926305+84.700740428417i
1.17	119.875	4.6595	7.01263	-84.7563520453777-73.5231936574997i
1.26	88.075	5.01792	11.525	146.730004849677-111.684547610548i
1.35	124.1	5.37634	9.3927	62.5292612531237-136.65702895127i
1.44	98.8	5.73477	22.1484	-354.375
1.53	78.225	6.09319	9.3927	62.529261253124+136.657028951269i
1.62	72.275	6.45161	11.525	146.730004849677+111.684547610547i
1.71	106.975	6.81004	7.01263	-84.7563520453773+73.5231936575i
1.8	121.325	7.16846	5.43204	-19.4834233926306-84.700740428417i
1.89	123.375	7.52688	9.18469	140.940307023828-41.6127539290485i
1.98	64.675	7.8853	4.15529	-65.5822423086347-10.9164421898253i
2.07	166	8.24373	12.2197	-194.038527518321-23.9803510080074i
2.16	105.575	8.60215	18.5098	142.400024-259.674988i
2.25	104.475	8.96057	9.58067	-76.3406129844809-132.929213642905i
[truncated: 3,610 more rows]

## Sheet: David's Results2
A03
Time	Data	FFT Freq	FFT Mag	FFT Complex			Max
0	45.6945	0	328.449	5255.180634			29.863
0.09	182.278	0.358423	11.8437	111.777426239229-153.022110882299i
0.18	219.847	0.716846	7.56859	-100.318481959925+67.8292141060192i
0.27	150.444	1.07527	20.7422	53.8797799659856+327.472423692417i
0.36	137.722	1.43369	2.69902	-40.7317543186633-14.3459244490285i
0.45	188.639	1.79211	21.5619	-299.622217629244-171.009801995132i
0.54	118.653	2.15054	18.8133	-295.979264049931+54.818464212338i
0.63	215.681	2.50896	10.0579	-69.0236191273264-145.372171305863i
0.72	181.903	2.86738	10.8191	-106.972229-136.097137i
0.81	248.75	3.22581	15.191	-163.34880086311+179.980656140825i
0.9	201.806	3.58423	15.8814	-221.622646737041+124.303027338887i
0.99	162	3.94265	29.863	-473.016715070614-67.4931122365845i
1.08	86.2917	4.30108	8.11818	-45.7404136813366+121.570701550971i
1.17	206.236	4.6595	2.4308	-16.1363968816571-35.3873098025926i
1.26	116.639	5.01792	9.27851	-5.07936325310257+148.369197232568i
1.35	164.556	5.37634	16.7877	-48.0651206332626-264.267874689167i
1.44	158.639	5.73477	22.0599	-352.958344
1.53	130.625	6.09319	16.7877	-48.0651206332616+264.267874689167i
1.62	166.597	6.45161	9.27851	-5.07936325310283-148.369197232568i
1.71	160.764	6.81004	2.4308	-16.1363968816571+35.3873098025922i
1.8	167.486	7.16846	8.11818	-45.7404136813368-121.570701550971i
1.89	167.486	7.52688	29.863	-473.016715070614+67.4931122365858i
1.98	160.944	7.8853	15.8814	-221.622646737041-124.303027338887i
2.07	111.264	8.24373	15.191	-163.34880086311-179.980656140825i
2.16	178.181	8.60215	10.8191	-106.972229+136.097137i
2.25	155.319	8.96057	10.0579	-69.0236191273263+145.372171305863i
2.34	85.25	9.319	18.8133	-295.979264049931-54.8184642123378i
2.43	173.944	9.67742	21.5619	-299.622217629244+171.009801995133i
2.52	216.153	10.0358	2.69902	-40.7317543186633+14.3459244490285i
2.61	190.75	10.3943	20.7422	53.8797799659843-327.472423692417i
2.7	209.306	10.7527	7.56859	-100.318481959925-67.8292141060195i
2.79	195.333	11.1111	11.8437	111.77742623923+153.022110882298i
A06
Time	Data	FFT Freq	FFT Mag	FFT Complex			Max
0	48.5	0	142.539	2280.625			27.3346
0.09	33.25	0.358423	23.0994	159.82849091883-333.243849183661i
0.18	80.625	0.716846	6.30408	-91.7793066773163+41.8372088396258i
0.27	129.75	1.07527	6.01639	-62.5310668066297-73.1865794479655i
0.36	77.75	1.43369	11.1952	92.7851640818291+153.218145750508i
0.45	100.125	1.79211	6.06749	-86.2817547011044-44.4966495893044i
0.54	103.125	2.15054	18.1125	-96.1409431867464+273.388689974224i
0.63	88.875	2.50896	9.6396	-11.6553036625891+153.792524506204i
0.72	64.625	2.86738	8.09258	27.6249999999999-126.5i
0.81	181.5	3.22581	27.3346	-129.446153280078+417.757643505788i
0.9	54.625	3.58423	8.45943	-18.9622403797426+134.015953786034i
0.99	44.25	3.94265	5.86689	87.8770298006979+33.0037914629855i
1.08	64.125	4.30108	10.2835	1.21483591817094-164.531854249492i
1.17	84.75	4.6595	15.9769	-82.2860336999112+242.024539722979i
1.26	127.125	5.01792	4.11462	61.8824902438057+22.4644726514359i
1.35	32.375	5.37634	15.171	-177.505208569215-165.568052065421i
1.44	86.25	5.73477	4.86719	-77.875
1.53	67.5	6.09319	15.171	-177.505208569214+165.568052065422i
1.62	7.375	6.45161	4.11462	61.8824902438058-22.4644726514359i
1.71	8.375	6.81004	15.9769	-82.286033699912-242.024539722979i
1.8	66.625	7.16846	10.2835	1.21483591817115+164.531854249492i
1.89	64.5	7.52688	5.86689	87.8770298006975-33.0037914629857i
1.98	49.25	7.8853	8.45943	-18.9622403797429-134.015953786034i
2.07	21.125	8.24373	27.3346	-129.446153280079-417.757643505788i
2.16	106.375	8.60215	8.09258	27.6250000000001+126.5i
2.25	62.375	8.96057	9.6396	-11.6553036625898-153.792524506204i
2.34	46.375	9.319	18.1125	-96.140943186747-273.388689974224i
2.43	66.625	9.67742	6.06749	-86.2817547011044+44.4966495893041i
2.52	50.25	10.0358	11.1952	92.7851640818288-153.218145750508i
2.61	58.875	10.3943	6.01639	-62.5310668066297+73.1865794479655i
2.7	68.375	10.7527	6.30408	-91.7793066773164-41.837208839626i
2.79	135	11.1111	23.0994	159.828490918831+333.24384918366i
A08
Time	Data	FFT Freq	FFT Mag	FFT Complex			Max
0	178.556	0	368.499	5895.986268			19.2695
0.09	180.167	0.358423	4.16192	-41.8817931769877+51.771113021909i
0.18	172.194	0.716846	10.373	108.988662403345+125.166249066894i
0.27	174.806	1.07527	11.4034	35.2601695023279-179.01447169769i
0.36	201.194	1.43369	15.5592	-51.0668626686148+243.653823473309i
0.45	171.403	1.79211	3.68105	-58.4971025883358-6.8493085153993i
0.54	169.292	2.15054	5.12226	81.398359747936+9.54618151051255i
0.63	185.764	2.50896	4.45437	-41.4947227535414+57.9447643296731i
0.72	152.528	2.86738	3.52108	-41.1944880000001-38.4305099999999i
0.81	143.028	3.22581	13.8473	210.864575985312+67.9964569907558i
0.9	178.222	3.58423	2.08545	23.9262234356095-23.2573493184241i
0.99	206.861	3.94265	19.2695	-266.475475535478+155.071796739007i
1.08	176.417	4.30108	13.9179	-22.0165713313854-221.596054526691i
1.17	210.333	4.6595	5.80324	24.5782816391937+89.5397929549755i
1.26	250.153	5.01792	4.37925	64.964466413109+26.2516342379574i
1.35	176.403	5.37634	9.70404	-18.7985170724905+154.122469081251i
1.44	198.111	5.73477	12.4575	-199.319336
1.53	203.25	6.09319	9.70404	-18.7985170724909-154.122469081251i
1.62	125.264	6.45161	4.37925	64.9644664131089-26.2516342379574i
1.71	179.292	6.81004	5.80324	24.5782816391934-89.5397929549754i
1.8	150.569	7.16846	13.9179	-22.016571331385+221.596054526691i
1.89	205.264	7.52688	19.2695	-266.475475535479-155.071796739006i
1.98	232.347	7.8853	2.08545	23.9262234356096+23.2573493184242i
2.07	176.278	8.24373	13.8473	210.864575985312-67.9964569907565i
2.16	154.319	8.60215	3.52108	-41.1944880000001+38.4305099999999i
2.25	236.042	8.96057	4.45437	-41.4947227535416-57.9447643296732i
2.34	130.389	9.319	5.12226	81.3983597479359-9.54618151051258i
2.43	192.583	9.67742	3.68105	-58.4971025883357+6.84930851539924i
2.52	191.875	10.0358	15.5592	-51.0668626686151-243.653823473309i
2.61	193.556	10.3943	11.4034	35.2601695023283+179.014471697689i
2.7	186.903	10.7527	10.373	108.988662403345-125.166249066894i
2.79	212.625	11.1111	4.16192	-41.8817931769878-51.7711130219089i
A09
Time	Data	FFT Freq	FFT Mag	FFT Complex			Max
0	217.375	0	434.195	6947.125			22.2014
0.09	303.875	0.358423	3.15617	37.5438074294038+33.7726244481436i
0.18	147.625	0.716846	7.25214	-112.17629722548+29.6721285390114i
0.27	199.5	1.07527	5.81033	-92.6670166444324-7.44173882374292i
0.36	197.625	1.43369	16.4039	186.26587296526-184.908793104386i
0.45	244.75	1.79211	16.7399	267.77413713117+5.8581430728819i
0.54	212.75	2.15054	17.8774	276.456197162737+73.4166687582663i
0.63	243	2.50896	5.74536	-46.3557150863726-79.3819712517612i
0.72	216.625	2.86738	12.5971	201.375+8.5i
0.81	208.5	3.22581	13.8619	-219.921629144961-28.7307724714063i
0.9	235.625	3.58423	11.044	36.6862448333131-172.854452894224i
0.99	215	3.94265	22.2014	-285.114255832232-211.879714902246i
1.08	208.25	4.30108	9.23875	108.48412703474-100.408793104386i
1.17	220	4.6595	11.3502	-100.608827991863-151.187479122016i
1.26	170.25	5.01792	9.78023	-10.9661447705705-156.098993113479i
1.35	191.125	5.37634	13.3068	-187.650499860713-100.584059094645i
1.44	295.75	5.73477	6.83594	-109.375
1.53	185.5	6.09319	13.3068	-187.650499860713+100.584059094645i
1.62	188.375	6.45161	9.78023	-10.9661447705702+156.098993113479i
1.71	238.25	6.81004	11.3502	-100.608827991862+151.187479122016i
1.8	225.625	7.16846	9.23875	108.48412703474+100.408793104386i
1.89	205.5	7.52688	22.2014	-285.114255832232+211.879714902247i
1.98	179.25	7.8853	11.044	36.6862448333135+172.854452894224i
2.07	198.5	8.24373	13.8619	-219.921629144961+28.7307724714068i
2.16	249	8.60215	12.5971	201.375-8.5i
2.25	246.25	8.96057	5.74536	-46.3557150863729+79.3819712517612i
2.34	253.875	9.319	17.8774	276.456197162737-73.4166687582667i
2.43	268.125	9.67742	16.7399	267.77413713117-5.8581430728829i
2.52	199.875	10.0358	16.4039	186.26587296526+184.908793104386i
2.61	145.5	10.3943	5.81033	-92.6670166444326+7.44173882374314i
2.7	221	10.7527	7.25214	-112.17629722548-29.672128539011i
2.79	214.875	11.1111	3.15617	37.5438074294038-33.772624448144i
A12
Time	Data	FFT Freq	FFT Mag	FFT Complex			Max
0	58.7639	0	92.1207	1473.930694			22.075
0.09	51.8195	0.358423	8.57287	-96.9666641468529+97.0151310775384i
0.18	12.6389	0.716846	10.3202	87.4518574747173-140.063761031953i
0.27	43.2917	1.07527	11.0637	-18.0071688334866+176.101623153632i
0.36	99.3055	1.43369	15.9029	-163.900318295369-194.626549333324i
0.45	14.8611	1.79211	6.58754	72.9857559224708+76.0418630708671i
0.54	20.0695	2.15054	7.02895	-105.497758649859+38.9638324254497i
0.63	64.4445	2.50896	8.77359	66.6116174935193-123.56672227633i
0.72	11	2.86738	16.8123	264.902679+46.7499389999998i
0.81	49.1945	3.22581	4.16366	50.3980361797619-43.5669710554815i
0.9	50.2639	3.58423	20.3995	290.062075270596-149.651718987524i
0.99	30.0139	3.94265	5.76473	-91.5225892300482+11.4469509645786i
1.08	56.5278	4.30108	11.9212	-125.127267704631-143.959861333324i
1.17	33.125	4.6595	22.075	82.8545373586096+343.343828680465i
1.26	19.2917	5.01792	16.3315	-245.127138095455-90.5126884449263i
1.35	35.7361	5.37634	11.507	173.424307256026-61.8147520684916i
1.44	28.7917	5.73477	4.91058	-78.5693040000002
1.53	109.167	6.09319	11.507	173.424307256026+61.8147520684914i
1.62	5.25	6.45161	16.3315	-245.127138095455+90.5126884449269i
1.71	175.861	6.81004	22.075	82.8545373586087-343.343828680465i
1.8	86.9167	7.16846	11.9212	-125.127267704631+143.959861333324i
1.89	9.56946	7.52688	5.76473	-91.5225892300482-11.4469509645783i
1.98	45.6528	7.8853	20.3995	290.062075270596+149.651718987523i
2.07	9.40277	8.24373	4.16366	50.3980361797622+43.5669710554813i
2.16	69.8333	8.60215	16.8123	264.902679-46.7499389999998i
2.25	25.1945	8.96057	8.77359	66.6116174935197+123.56672227633i
2.34	52.7083	9.319	7.02895	-105.497758649859-38.9638324254493i
2.43	23.2917	9.67742	6.58754	72.9857559224709-76.0418630708673i
2.52	70.1528	10.0358	15.9029	-163.900318295369+194.626549333324i
2.61	71.8195	10.3943	11.0637	-18.0071688334872-176.101623153632i
2.7	10.5139	10.7527	10.3202	87.4518574747177+140.063761031953i
2.79	29.4583	11.1111	8.57287	-96.966664146853-97.0151310775381i
A13
Time	Data	FFT Freq	FFT Mag	FFT Complex			Max
0	206	0	396.492	6343.875			19.728
0.09	238	0.358423	11.746	42.8768552919993+182.97974912757i
0.18	188.875	0.716846	14.3448	-222.732119970872-55.3940063809787i
0.27	153.25	1.07527	9.11718	88.5640570511319+115.913247613099i
0.36	164.25	1.43369	2.11458	15.0842622740244-30.2846410715657i
0.45	187	1.79211	19.728	238.550876559877-206.705654599852i
0.54	214.25	2.15054	15.8093	-39.0557412125272-249.915264421544i
0.63	213.75	2.50896	13.3752	213.897197874384+6.74841456064062i
0.72	212	2.86738	10.6518	143.625-91.75i
0.81	246.125	3.22581	12.1601	-193.458746279069-20.6802247062806i
0.9	152.25	3.58423	8.34343	88.137739674741+100.262711480439i
0.99	147.75	3.94265	7.07645	34.1484325675589-107.950864956012i
1.08	222.875	4.30108	4.04194	28.1657377259756+58.2153589284343i
1.17	209.5	4.6595	13.0078	-171.856728567019+117.392387980828i
1.26	173.125	5.01792	8.23044	126.150121508657+37.7839695210034i
1.35	133.125	5.37634	13.8772	-173.721944498861+138.275460584538i
1.44	196.125	5.73477	11.7891	-188.625
1.53	149.875	6.09319	13.8772	-173.721944498861-138.275460584538i
1.62	215.25	6.45161	8.23044	126.150121508657-37.7839695210038i
1.71	235.125	6.81004	13.0078	-171.85672856702-117.392387980827i
1.8	200.875	7.16846	4.04194	28.1657377259755-58.2153589284343i
1.89	233.25	7.52688	7.07645	34.1484325675589+107.950864956012i
1.98	193.5	7.8853	8.34343	88.1377396747411-100.262711480439i
2.07	248.875	8.24373	12.1601	-193.45874627907+20.6802247062812i
2.16	202	8.60215	10.6518	143.625+91.75i
2.25	198.25	8.96057	13.3752	213.897197874383-6.74841456064136i
2.34	199.25	9.319	15.8093	-39.0557412125263+249.915264421544i
2.43	254.875	9.67742	19.728	238.550876559877+206.705654599851i
2.52	206.5	10.0358	2.11458	15.0842622740245+30.2846410715657i
2.61	217	10.3943	9.11718	88.5640570511315-115.913247613099i
2.7	130.5	10.7527	14.3448	-222.732119970871+55.3940063809795i
2.79	200.5	11.1111	11.746	42.8768552919986-182.97974912757i
A14
Time	Data	FFT Freq	FFT Mag	FFT Complex			Max
0	152.625	0	355.727	5691.625			26.0515
0.09	165.75	0.358423	10.6951	-71.2685431102172-155.574308430936i
0.18	180.25	0.716846	6.7778	-103.967706675096+30.8378856941093i
0.27	217.5	1.07527	23.7193	35.1590966637279-377.877420469261i
0.36	195.25	1.43369	26.0515	-409.659577619781+76.9529489816703i
0.45	224	1.79211	4.47516	70.5986917954695+11.9482529137813i
0.54	187.625	2.15054	10.9989	159.463531819401-74.4374588276256i
0.63	164.75	2.50896	4.03421	-64.5419990774839-0.83435237045402i
0.72	158.25	2.86738	5.67947	-20.625+88.5i
0.81	103.125	3.22581	8.6129	110.322721496556-82.5802297563143i
0.9	195.875	3.58423	7.61603	82.9974526715724+89.2211810906011i
0.99	244.125	3.94265	9.41872	-87.025923007156+123.031808149711i
1.08	217.625	4.30108	10.422	54.9095776197809+157.45294898167i
1.17	254.5	4.6595	9.73066	6.89198020845911-155.537985216865i
1.26	156.875	5.01792	13.0891	-202.993277815877-51.503474387664i
1.35	215.25	5.37634	9.19403	145.863975030643-19.0643058003314i
1.44	134.375	5.73477	13.7422	-219.875
1.53	145.25	6.09319	9.19403	145.863975030644+19.0643058003308i
1.62	133	6.45161	13.0891	-202.993277815877+51.5034743876644i
1.71	182.375	6.81004	9.73066	6.89198020845978+155.537985216866i
1.8	157.75	7.16846	10.422	54.9095776197808-157.45294898167i
1.89	203.375	7.52688	9.41872	-87.0259230071564-123.031808149711i
1.98	202.625	7.8853	7.61603	82.997452671572-89.2211810906013i
2.07	179.625	8.24373	8.6129	110.322721496556+82.580229756314i
2.16	144.875	8.60215	5.67947	-20.6250000000001-88.5i
2.25	179.125	8.96057	4.03421	-64.5419990774837+0.834352370454191i
2.34	200.125	9.319	10.9989	159.463531819402+74.4374588276251i
2.43	157.75	9.67742	4.47516	70.5986917954695-11.9482529137815i
2.52	196.875	10.0358	26.0515	-409.659577619781-76.95294898167i
2.61	158.5	10.3943	23.7193	35.1590966637292+377.877420469261i
2.7	121.875	10.7527	6.7778	-103.967706675096-30.8378856941091i
2.79	160.75	11.1111	10.6951	-71.2685431102166+155.574308430937i
A20
Time	Data	FFT Freq	FFT Mag	FFT Complex			Max
0	63	0	269.102	4305.625			34.2839
0.09	191.875	0.358423	23.0769	114.116126678577+351.153915148998i
0.18	71.5	0.716846	29.0058	-318.307648150397-337.731734271539i
0.27	64.75	1.07527	17.8491	-284.682625174721+22.6840354905799i
0.36	199	1.43369	34.2839	316.936304642311+447.716111717937i
0.45	197.5	1.79211	20.4402	-296.883927934789+137.174657588067i
0.54	135.875	2.15054	5.00751	-76.3163209604982-24.393590736769i
0.63	177.375	2.50896	7.40846	-73.4437218601901-93.0411709143202i
0.72	139.875	2.86738	22.2226	113.75-336.875i
0.81	150.25	3.22581	32.9897	-203.811057573611-486.899865647305i
0.9	71.875	3.58423	5.92617	-47.0143251088709-82.3422921845483i
0.99	12.125	3.94265	28.6841	-121.352573181441-442.611138644113i
1.08	107.375	4.30108	15.9375	-254.93630464231+5.71611171793722i
1.17	94.75	4.6595	14.7446	225.061695190569+70.7262331072567i
1.26	17.125	5.01792	19.4078	-306.361705780235-50.6804357193183i
1.35	235.625	5.37634	15.6221	233.996083855605-87.8767857351295i
1.44	113.875	5.73477	20.6953	-331.125
1.53	178.625	6.09319	15.6221	233.996083855605+87.8767857351281i
1.62	83.375	6.45161	19.4078	-306.361705780235+50.6804357193185i
1.71	134.875	6.81004	14.7446	225.06169519057-70.7262331072582i
1.8	99	7.16846	15.9375	-254.93630464231-5.71611171793651i
1.89	160.875	7.52688	28.6841	-121.352573181439+442.611138644112i
1.98	218.125	7.8853	5.92617	-47.0143251088709+82.3422921845479i
2.07	194.625	8.24373	32.9897	-203.811057573609+486.899865647305i
2.16	224	8.60215	22.2226	113.75+336.875i
2.25	164	8.96057	7.40846	-73.4437218601896+93.0411709143207i
2.34	131.125	9.319	5.00751	-76.3163209604979+24.3935907367688i
2.43	102.375	9.67742	20.4402	-296.883927934789-137.174657588066i
2.52	104.375	10.0358	34.2839	316.93630464231-447.716111717937i
2.61	189.75	10.3943	17.8491	-284.682625174721-22.6840354905789i
2.7	207.75	10.7527	29.0058	-318.307648150396+337.731734271539i
2.79	69	11.1111	23.0769	114.116126678576-351.153915148998i
A24
Time	Data	FFT Freq	FFT Mag	FFT Complex			Max
0	252.375	0	537.75	8604			37.9375
0.09	273	0.358423	31.2095	-77.390851435134-493.317735845329i
0.18	291.5	0.716846	22.6115	361.767500771507+3.48748200362127i
0.27	367.75	1.07527	17.0899	39.2801512639644-270.602936592569i
0.36	270	1.43369	14.2934	-191.644597488888+124.79252339471i
0.45	336.25	1.79211	24.3706	-376.213681325946+102.511739274328i
0.54	256.875	2.15054	8.93986	142.85033110606-7.32127429016509i
0.63	256.625	2.50896	8.42759	-115.414458629378-69.725978771644i
0.72	212.375	2.86738	1.46908	-20.5+11.5i
0.81	248.625	3.22581	9.13237	-45.2191245416919+138.944788586777i
0.9	336.625	3.58423	12.8862	156.337223053427+134.418318069749i
0.99	299.375	3.94265	16.4317	-253.908872617435-68.1968003908955i
1.08	297.5	4.30108	14.6183	230.144597488888-41.7074766052906i
1.17	331.125	4.6595	13.5746	212.955840699832-42.6938541552703i
1.26	265.375	5.01792	9.41098	9.54494506900724-150.272925636464i
1.35	323.125	5.37634	10.5773	-33.0890034142127+165.970653615613i
1.44	333.5	5.73477	37.9375	-607
1.53	289	6.09319	10.5773	-33.0890034142129-165.970653615613i
1.62	195.375	6.45161	9.41098	9.54494506900753+150.272925636464i
1.71	280.75	6.81004	13.5746	212.955840699833+42.6938541552694i
1.8	185.5	7.16846	14.6183	230.144597488888+41.7074766052902i
1.89	287.25	7.52688	16.4317	-253.908872617435+68.1968003908959i
1.98	258.875	7.8853	12.8862	156.337223053426-134.418318069749i
2.07	242.875	8.24373	9.13237	-45.2191245416922-138.944788586777i
2.16	205.875	8.60215	1.46908	-20.5-11.5i
2.25	248.625	8.96057	8.42759	-115.414458629377+69.7259787716441i
2.34	139.625	9.319	8.93986	142.850331106059+7.32127429016513i
2.43	266.25	9.67742	24.3706	-376.213681325947-102.511739274327i
2.52	231.875	10.0358	14.2934	-191.644597488888-124.792523394709i
2.61	283.125	10.3943	17.0899	39.2801512639652+270.602936592568i
2.7	265.25	10.7527	22.6115	361.767500771507-3.48748200362184i
2.79	271.75	11.1111	31.2095	-77.3908514351326+493.317735845329i
B03
Time	Data	FFT Freq	FFT Mag	FFT Complex			Max
0	220	0	451.539	7224.625			13.876
0.09	218.75	0.358423	10.3701	-151.185850273914+68.3585620291834i
0.18	237.125	0.716846	7.06844	10.7463213923147+112.583339746581i
0.27	182.875	1.07527	5.38668	-76.7124678413474-39.2858395849992i
0.36	181.25	1.43369	9.12982	127.20521279348+71.8147545195112i
0.45	213.875	1.79211	5.40387	59.8814713932695-62.3687560769847i
0.54	268	2.15054	5.49805	-61.8776101060064-62.5274190926546i
0.63	184	2.50896	13.876	125.806062344042-182.932312104493i
0.72	243.875	2.86738	6.53002	-65.375-81.5i
0.81	207.375	3.22581	12.7714	-154.587832972321+133.635088788995i
0.9	258.875	3.58423	7.69713	123.151996723646+0.704813954378775i
0.99	185.25	3.94265	7.76706	23.3169295300789+122.06596075113i
1.08	204.875	4.30108	12.2931	51.5447872065199+189.814754519511i
1.17	278.125	4.6595	10.7398	-98.2666329919949-140.965913170145i
1.26	248.625	5.01792	7.65109	-113.520708009954+45.8155727936153i
1.35	239.625	5.37634	8.18108	4.7483208121881+130.811172509409i
1.44	253.375	5.73477	12.8516	205.625
1.53	218.75	6.09319	8.18108	4.7483208121875-130.811172509409i
1.62	235.375	6.45161	7.65109	-113.520708009954-45.815572793615i
1.71	221.875	6.81004	10.7398	-98.2666329919944+140.965913170146i
1.8	236.375	7.16846	12.2931	51.5447872065196-189.814754519511i
1.89	202.875	7.52688	7.76706	23.3169295300785-122.06596075113i
1.98	204	7.8853	7.69713	123.151996723646-0.704813954379112i
2.07	268.375	8.24373	12.7714	-154.587832972322-133.635088788994i
2.16	239.875	8.60215	6.53002	-65.375+81.5i
2.25	220	8.96057	13.876	125.806062344042+182.932312104492i
2.34	243.25	9.319	5.49805	-61.8776101060063+62.5274190926548i
2.43	207.375	9.67742	5.40387	59.8814713932697+62.3687560769845i
2.52	245.25	10.0358	9.12982	127.20521279348-71.8147545195114i
2.61	235.75	10.3943	5.38668	-76.712467841347+39.2858395849994i
2.7	195	10.7527	7.06844	10.7463213923144-112.583339746582i
2.79	224.625	11.1111	10.3701	-151.185850273915-68.3585620291829i
B04
Time	Data	FFT Freq	FFT Mag	FFT Complex			Max
0	252.875	0	332.195	5315.125			22.7256
0.09	207.25	0.358423	8.17249	130.681328135628-4.53103354021457i
0.18	183.125	0.716846	17.9778	120.167383684694+261.341489075368i
0.27	129.125	1.07527	11.0237	124.504487403335-124.932757162219i
0.36	156.5	1.43369	14.9684	144.078656903985-191.308581272022i
0.45	162.75	1.79211	4.31293	32.6206541358431-60.8099136576769i
0.54	133.125	2.15054	9.91252	156.684250226932+24.5790153392496i
0.63	114.375	2.50896	16.8913	262.263289984932-65.2601224658672i
0.72	157.75	2.86738	10.3358	-104.25-128.375i
0.81	185.125	3.22581	9.97406	75.0179289656791-140.85335296319i
0.9	208.125	3.58423	1.11664	6.794411482633-16.5237984031359i
0.99	172.5	3.94265	7.18982	109.327703676273+35.7908222851827i
1.08	159	4.30108	11.4166	-167.578656903985+72.6914187279785i
1.17	178.375	4.6595	22.7256	207.817447054456-298.369340794026i
1.26	168.125	5.01792	14.3252	186.853954605741+132.738675332982i
1.35	206.375	5.37634	9.49693	101.767160643853+112.838416387796i
1.44	122.375	5.73477	0.210938	3.375
1.53	158.5	6.09319	9.49693	101.767160643853-112.838416387796i
1.62	193	6.45161	14.3252	186.853954605741-132.738675332982i
1.71	104.125	6.81004	22.7256	207.817447054457+298.369340794025i
1.8	154.875	7.16846	11.4166	-167.578656903986-72.6914187279783i
1.89	122.625	7.52688	7.18982	109.327703676273-35.7908222851829i
1.98	151.625	7.8853	1.11664	6.79441148263309+16.5237984031362i
2.07	199.375	8.24373	9.97406	75.0179289656796+140.85335296319i
2.16	99.875	8.60215	10.3358	-104.25+128.375i
2.25	221.25	8.96057	16.8913	262.263289984932+65.2601224658668i
2.34	172.625	9.319	9.91252	156.684250226932-24.5790153392497i
2.43	192	9.67742	4.31293	32.6206541358433+60.8099136576774i
2.52	174.25	10.0358	14.9684	144.078656903986+191.308581272021i
2.61	156.25	10.3943	11.0237	124.504487403336+124.932757162219i
2.7	172	10.7527	17.9778	120.167383684693-261.341489075368i
2.79	145.875	11.1111	8.17249	130.681328135628+4.53103354021487i
B08
Time	Data	FFT Freq	FFT Mag	FFT Complex			Max
0	81.625	0	161.398	2582.375			30.814
0.09	182.625	0.358423	15.5225	226.879052602387+101.038731892178i
0.18	118.375	0.716846	30.814	250.352792203969-424.730874605706i
0.27	121.5	1.07527	8.58038	-108.629627681423+83.946855610541i
0.36	76.125	1.43369	19.294	-132.908085182071-278.628278106444i
0.45	107.625	1.79211	14.1906	227.033954166319-2.69218723087083i
0.54	107.25	2.15054	25.9976	43.7120325231131-413.65853580976i
0.63	83.75	2.50896	6.00802	-33.5161544339921+90.0962369183991i
0.72	74.75	2.86738	7.95954	-83.2500000000001-96.375i
0.81	10.625	3.22581	13.0778	63.6944507101187-199.315527747218i
0.9	21.75	3.58423	11.3903	40.2827636568439+177.737630709918i
0.99	45.375	3.94265	9.77997	-154.33382119204-25.8247463296848i
1.08	93.875	4.30108	5.56954	75.1580851820706-47.8782781064444i
1.17	47.875	4.6595	10.5789	-168.771821791951+12.8724313665645i
1.26	25.375	5.01792	17.8239	-160.347588383927-235.834708086028i
1.35	13.25	5.37634	6.33104	-93.3560323794176-39.3148979186001i
1.44	86.75	5.73477	2.85156	45.625
1.53	104.875	6.09319	6.33104	-93.3560323794174+39.3148979186004i
1.62	154.625	6.45161	17.8239	-160.347588383927+235.834708086029i
1.71	156.5	6.81004	10.5789	-168.771821791951-12.8724313665642i
1.8	34.625	7.16846	5.56954	75.1580851820709+47.878278106444i
1.89	98.25	7.52688	9.77997	-154.33382119204+25.8247463296853i
1.98	107	7.8853	11.3903	40.2827636568433-177.737630709918i
2.07	26.75	8.24373	13.0778	63.6944507101189+199.315527747217i
2.16	50.125	8.60215	7.95954	-83.2499999999999+96.375i
2.25	64	8.96057	6.00802	-33.5161544339926-90.0962369183989i
2.34	112.25	9.319	25.9976	43.7120325231138+413.658535809759i
2.43	64.125	9.67742	14.1906	227.033954166319+2.6921872308701i
2.52	117.5	10.0358	19.294	-132.90808518207+278.628278106444i
2.61	66.5	10.3943	8.58038	-108.629627681423-83.9468556105408i
2.7	52	10.7527	30.814	250.35279220397+424.730874605706i
2.79	74.75	11.1111	15.5225	226.879052602387-101.038731892178i
B12
Time	Data	FFT Freq	FFT Mag	FFT Complex			Max
0	56.75	0	194.758	3116.125			33.7578
0.09	54.375	0.358423	26.5933	-279.637101947123-320.697637074512i
0.18	109.875	0.716846	21.7224	-347.544603285203-3.17934553295265i
0.27	75.75	1.07527	3.99149	-3.41954822330199+63.7721598513768i
0.36	78.5	1.43369	3.13283	41.1972221513642-28.554085374294i
0.45	48.875	1.79211	3.91875	49.1707286323396+38.9040451085068i
0.54	208	2.15054	9.65254	13.9351318085228-153.81059973779i
0.63	154.375	2.50896	18.1678	-189.921644927614-220.062142921304i
0.72	101	2.86738	17.0176	-146.125+229.75i
0.81	127.5	3.22581	3.16744	-29.7639500977768+41.018028429763i
0.9	159.375	3.58423	16.0715	148.985854604683+209.585260409569i
0.99	123.75	3.94265	10.7454	-43.597160492032-166.307379224955i
1.08	173.75	4.30108	10.9334	-67.6972221513643-161.304085374294i
1.17	44	4.6595	8.47628	-67.0080065834876+117.910284295151i
1.26	120.5	5.01792	8.95236	143.123616871997+5.7165146144054i
1.35	80.625	5.37634	11.5602	-141.823316361005+118.732083053792i
1.44	145	5.73477	33.7578	540.125
1.53	34.625	6.09319	11.5602	-141.823316361006-118.732083053792i
1.62	120.75	6.45161	8.95236	143.123616871997-5.71651461440578i
1.71	115.625	6.81004	8.47628	-67.0080065834881-117.910284295151i
1.8	90.75	7.16846	10.9334	-67.6972221513641+161.304085374294i
1.89	67.25	7.52688	10.7454	-43.5971604920315+166.307379224955i
1.98	120.75	7.8853	16.0715	148.985854604682-209.585260409569i
2.07	84.75	8.24373	3.16744	-29.7639500977768-41.0180284297634i
2.16	111.125	8.60215	17.0176	-146.125-229.75i
2.25	100.875	8.96057	18.1678	-189.921644927613+220.062142921304i
2.34	70.375	9.319	9.65254	13.9351318085235+153.81059973779i
2.43	78.625	9.67742	3.91875	49.1707286323397-38.9040451085072i
2.52	84.125	10.0358	3.13283	41.1972221513642+28.554085374294i
2.61	51.625	10.3943	3.99149	-3.41954822330215-63.7721598513768i
2.7	77.5	10.7527	21.7224	-347.544603285203+3.1793455329536i
2.79	45.375	11.1111	26.5933	-279.637101947121+320.697637074512i
B18
Time	Data	FFT Freq	FFT Mag	FFT Complex			Max
0	118.279	0	300.401	4806.41339			11.3697
0.09	151.827	0.358423	11.3697	-181.40314139368-13.6502871183876i
0.18	146.115	0.716846	5.68486	55.8192768523665-71.815978792139i
0.27	162.269	1.07527	6.27225	-98.6531999994023-18.4084958120077i
0.36	141.058	1.43369	0.958986	-6.49267004127177+13.9024031246295i
0.45	157.894	1.79211	6.86585	-74.3858962681808-80.8365854202074i
0.54	128.529	2.15054	8.11065	8.00070483740621-129.523501059703i
0.63	157.673	2.50896	8.1161	-76.6134701978378+104.849240916825i
0.72	180.731	2.86738	7.78453	121.057678+29.2979719999998i
0.81	129.096	3.22581	5.86923	-33.9215928217119-87.5670593070675i
0.9	120.413	3.58423	2.69063	-38.6329370337182+18.9948666614968i
0.99	150.077	3.94265	6.58593	-20.9182839953347+103.277808593353i
1.08	174.356	4.30108	1.18513	-14.2572059587283-12.5016528753703i
1.17	149.154	4.6595	3.07905	48.9562622276871-5.50451823373057i
1.26	149.231	5.01792	6.82201	-108.725372656055-9.64380307093872i
1.35	168.087	5.37634	8.7605	-107.675909551541-89.7384277775643i
1.44	186.356	5.73477	2.13762	34.2019660000001
1.53	181.231	6.09319	8.7605	-107.67590955154+89.7384277775644i
1.62	154.644	6.45161	6.82201	-108.725372656055+9.64380307093894i
1.71	145.452	6.81004	3.07905	48.9562622276871+5.50451823373025i
1.8	168.413	7.16846	1.18513	-14.2572059587283+12.5016528753703i
1.89	137.779	7.52688	6.58593	-20.9182839953349-103.277808593354i
1.98	182.769	7.8853	2.69063	-38.6329370337183-18.9948666614969i
2.07	140.49	8.24373	5.86923	-33.9215928217115+87.5670593070673i
2.16	144.788	8.60215	7.78453	121.057678-29.2979719999998i
2.25	128.173	8.96057	8.1161	-76.6134701978379-104.849240916826i
2.34	147.038	9.319	8.11065	8.00070483740641+129.523501059703i
2.43	144.433	9.67742	6.86585	-74.3858962681804+80.8365854202074i
2.52	156.702	10.0358	0.958986	-6.49267004127179-13.9024031246295i
2.61	143.25	10.3943	6.27225	-98.6531999994021+18.4084958120079i
2.7	120.885	10.7527	5.68486	55.8192768523666+71.8159787921389i
2.79	139.221	11.1111	11.3697	-181.40314139368+13.650287118388i
B21
Time	Data	FFT Freq	FFT Mag	FFT Complex			Max
0	201.15	0	290.473	4647.574952			18.0155
0.09	175.05	0.358423	10.9616	125.220780344677+122.800407062072i
0.18	137.825	0.716846	10.7604	39.5924861407023+167.552484916663i
0.27	101.825	1.07527	6.99015	107.550322066411+30.6865463024838i
0.36	115.25	1.43369	18.0155	265.814110716842-111.489879537813i
0.45	126.05	1.79211	13.3451	207.231943960455+51.4455878819247i
0.54	129.75	2.15054	4.73943	31.7961543765925+68.8427962252129i
0.63	145.225	2.50896	12.2912	146.790457988239-130.870994117473i
0.72	128.9	2.86738	4.39761	62.049988+33.1750480000001i
0.81	155.375	3.22581	4.76162	-60.1836346972844+46.714325241072i
0.9	179.3	3.58423	8.66078	132.669498083544+40.0140566750225i
0.99	114.85	3.94265	7.15643	-95.8842642512522-62.586810400535i
1.08	134.3	4.30108	10.6962	-12.1141587168419+170.710072462187i
1.17	155.85	4.6595	3.19114	-44.3650017470338+25.2721862776111i
1.26	118.45	5.01792	4.96957	-15.558138600838-77.9762066335274i
1.35	150.625	5.37634	5.51196	53.6393963357892+70.0037646782039i
1.44	146.15	5.73477	6.20469	-99.2750239999996
1.53	121.5	6.09319	5.51196	53.6393963357888-70.0037646782039i
1.62	137.3	6.45161	4.96957	-15.558138600838+77.9762066335276i
1.71	178.35	6.81004	3.19114	-44.3650017470339-25.2721862776108i
1.8	117.975	7.16846	10.6962	-12.1141587168423-170.710072462187i
1.89	127.725	7.52688	7.15643	-95.8842642512522+62.5868104005355i
1.98	99.65	7.8853	8.66078	132.669498083544-40.0140566750227i
2.07	167	8.24373	4.76162	-60.1836346972847-46.7143252410716i
2.16	171.275	8.60215	4.39761	62.049988-33.1750480000001i
2.25	171.8	8.96057	12.2912	146.790457988239+130.870994117473i
2.34	169.15	9.319	4.73943	31.7961543765923-68.8427962252128i
2.43	147.025	9.67742	13.3451	207.231943960455-51.4455878819251i
2.52	153.1	10.0358	18.0155	265.814110716842+111.489879537813i
2.61	136.775	10.3943	6.99015	107.550322066411-30.686546302484i
2.7	134.625	10.7527	10.7604	39.5924861407019-167.552484916663i
2.79	198.4	11.1111	10.9616	125.220780344676-122.800407062072i
B22
Time	Data	FFT Freq	FFT Mag	FFT Complex			Max
0	111.625	0	509.039	8144.625			41.5234
0.09	270.625	0.358423	30.5756	-475.035284058324+116.905291729072i
0.18	291.375	0.716846	7.67032	11.8548947621804-122.151189561685i
0.27	221.5	1.07527	24.8503	-163.813856525096+362.291131618556i
0.36	168.875	1.43369	41.5234	-517.185794773342-417.028372646398i
0.45	372	1.79211	5.49064	-55.6750282555346-67.9556355827262i
0.54	165.75	2.15054	21.2316	-304.375888269213-150.849395790811i
0.63	217.625	2.50896	14.3175	-20.6377702303384-228.149229550002i
0.72	245.5	2.86738	33.7151	14.3749999999997-539.25i
0.81	322.375	3.22581	23.1599	-368.129698268381+42.3506979829647i
0.9	228.125	3.58423	34.1388	-519.366039052289+169.163690352375i
0.99	265.75	3.94265	28.8729	-432.195017356769-163.158833632815i
1.08	269	4.30108	34.4205	529.685794773341-150.7783726464i
1.17	270.375	4.6595	11.5208	-159.24041269274+92.8507767911187i
1.26	289.125	5.01792	38.9087	530.88703255932-325.138103418499i
1.35	116.125	5.37634	25.3872	-340.272932612817-221.831937515308i
1.44	363.5	5.73477	2.14844	-34.375
1.53	235.25	6.09319	25.3872	-340.272932612816+221.831937515309i
1.62	378.125	6.45161	38.9087	530.887032559322+325.138103418498i
1.71	367.875	6.81004	11.5208	-159.24041269274-92.8507767911191i
1.8	272.875	7.16846	34.4205	529.685794773342+150.778372646398i
1.89	351.125	7.52688	28.8729	-432.195017356768+163.158833632816i
1.98	195.625	7.8853	34.1388	-519.366039052289-169.163690352374i
2.07	152.375	8.24373	23.1599	-368.129698268381-42.3506979829644i
2.16	299.875	8.60215	33.7151	14.3750000000003+539.25i
2.25	244.25	8.96057	14.3175	-20.637770230338+228.149229550002i
2.34	179.125	9.319	21.2316	-304.375888269212+150.849395790812i
2.43	317.875	9.67742	5.49064	-55.6750282555342+67.9556355827257i
2.52	303.5	10.0358	41.5234	-517.185794773341+417.0283726464i
2.61	248.375	10.3943	24.8503	-163.813856525097-362.291131618556i
2.7	293.125	10.7527	7.67032	11.8548947621808+122.151189561685i
2.79	116	11.1111	30.5756	-475.035284058324-116.905291729072i
B23
Time	Data	FFT Freq	FFT Mag	FFT Complex			Max
0	243.663	0	456.364	7301.817198			25.944
0.09	286.837	0.358423	4.15469	37.5210628675298-54.8734750168108i
0.18	248.106	0.716846	6.3395	-66.5827469543612-76.5192075969462i
0.27	247.74	1.07527	16.7603	-110.793006783798-244.207589697976i
0.36	217.846	1.43369	8.363	62.3671731051872-118.384690550405i
0.45	266.75	1.79211	11.4712	45.5898311993105-177.786922183437i
0.54	186.721	2.15054	13.2242	-45.5305833953574-206.630127088537i
0.63	269.942	2.50896	8.56575	-83.6335699644227-108.57576955304i
0.72	231.692	2.86738	25.6518	393.221223-117.596037i
0.81	241.673	3.22581	14.8545	-232.216471952497-50.6329778624721i
0.9	173.413	3.58423	9.12535	106.286410877317-100.104011390797i
0.99	224.548	3.94265	15.6757	-250.781806969963-3.8317037279828i
1.08	238.587	4.30108	17.6137	175.286696894812-220.673142550406i
1.17	267.779	4.6595	9.76424	124.332922687329+94.5962381264164i
1.26	197.49	5.01792	6.93144	22.4421514724009-108.608695899207i
1.35	199.413	5.37634	25.944	48.05794291651-412.312785957304i
1.44	296.404	5.73477	2.76743	44.2788080000005
1.53	228.183	6.09319	25.944	48.0579429165114+412.312785957303i
1.62	146.394	6.45161	6.93144	22.4421514724013+108.608695899206i
1.71	251.087	6.81004	9.76424	124.332922687329-94.5962381264172i
1.8	243.404	7.16846	17.6137	175.286696894813+220.673142550405i
1.89	174.99	7.52688	15.6757	-250.781806969962+3.83170372798344i
1.98	251.894	7.8853	9.12535	106.286410877317+100.104011390797i
2.07	190.827	8.24373	14.8545	-232.216471952497+50.6329778624724i
2.16	304.221	8.60215	25.6518	393.221223+117.596037i
2.25	219.875	8.96057	8.56575	-83.6335699644226+108.57576955304i
2.34	226.471	9.319	13.2242	-45.5305833953568+206.630127088537i
2.43	234.317	9.67742	11.4712	45.5898311993111+177.786922183437i
2.52	257.317	10.0358	8.363	62.3671731051875+118.384690550406i
2.61	187.096	10.3943	16.7603	-110.793006783798+244.207589697977i
2.7	209.423	10.7527	6.3395	-66.5827469543608+76.5192075969466i
2.79	137.712	11.1111	4.15469	37.5210628675302+54.8734750168109i
C04
Time	Data	FFT Freq	FFT Mag	FFT Complex			Max
0	192.125	0	328.422	5254.75			22.7893
0.09	213.75	0.358423	22.7893	361.686603395697-46.2255345608933i
0.18	201.125	0.716846	3.56888	-56.580041416111-7.70367389073608i
0.27	189.75	1.07527	11.4049	115.875842157374-140.965174366823i
0.36	181.75	1.43369	14.0667	103.436336368202-199.890764646288i
0.45	164.375	1.79211	5.10696	81.6569852659978-2.97988971692056i
0.54	156.125	2.15054	6.28446	-45.4370077640192+89.6997564397925i
0.63	162	2.50896	2.76057	44.0325106888447+3.47053832657609i
0.72	154.75	2.86738	8.75169	2.74999999999992-140i
0.81	187.875	3.22581	15.5658	70.7617999699562+238.789162479838i
0.9	194.5	3.58423	12.4291	-197.89209555715-19.6546897851677i
0.99	127.625	3.94265	7.15448	53.5617327586058-101.167674068743i
1.08	172.75	4.30108	13.9554	-222.186336368203-22.1407646462878i
1.17	128.375	4.6595	10.4211	129.394292529729-105.159055373056i
1.26	177.5	5.01792	9.80846	142.40914473728+65.9418798843033i
1.35	112.25	5.37634	15.8351	-252.969766766203+14.0869929379602i
1.44	116.625	5.73477	14.5156	232.25
1.53	139.5	6.09319	15.8351	-252.969766766204-14.0869929379591i
1.62	189.625	6.45161	9.80846	142.40914473728-65.9418798843037i
1.71	67	6.81004	10.4211	129.394292529729+105.159055373056i
1.8	199.25	7.16846	13.9554	-222.186336368203+22.140764646288i
1.89	142.375	7.52688	7.15448	53.5617327586059+101.167674068743i
1.98	132	7.8853	12.4291	-197.89209555715+19.6546897851682i
2.07	148.375	8.24373	15.5658	70.7617999699552-238.789162479838i
2.16	193.375	8.60215	8.75169	2.75000000000008+140i
2.25	218.5	8.96057	2.76057	44.0325106888443-3.47053832657613i
2.34	144.375	9.319	6.28446	-45.4370077640193-89.6997564397925i
2.43	190.125	9.67742	5.10696	81.6569852659977+2.97988971692048i
2.52	162.5	10.0358	14.0667	103.436336368203+199.890764646288i
2.61	130.875	10.3943	11.4049	115.875842157374+140.965174366823i
2.7	175.125	10.7527	3.56888	-56.5800414161111+7.7036738907361i
2.79	188.5	11.1111	22.7893	361.686603395697+46.2255345608923i
C07
Time	Data	FFT Freq	FFT Mag	FFT Complex			Max
0	131.5	0	199.672	3194.75			21.9937
0.09	70.75	0.358423	5.7454	19.0788318877324+89.9246950807781i
0.18	122.5	0.716846	2.13555	29.4061406500709-17.4006525384682i
0.27	80.75	1.07527	5.08196	-75.0685411747306+31.2451647970681i
0.36	80.875	1.43369	2.2553	-35.3574945521653-7.20799961555358i
0.45	93.875	1.79211	21.9937	349.900229121903-37.4536219411162i
0.54	118.375	2.15054	8.24215	-111.371505351695-70.6204690889451i
0.63	119.375	2.50896	4.38556	67.2615207902007+19.989263543709i
0.72	96.875	2.86738	7.91275	37.2500000000001+121i
0.81	92.125	3.22581	5.03532	-36.7287800229909+71.7059003103693i
0.9	28	3.58423	1.82277	-29.0934837526353-2.03237397232093i
0.99	106.875	3.94265	14.85	159.460461408277+176.143345898386i
1.08	96.875	4.30108	2.24317	20.8574945521652-29.2079996155536i
1.17	118.75	4.6595	13.2769	32.7193043051629+209.895650133414i
1.26	117.25	5.01792	7.245	-57.4411515457402+100.687442578156i
1.35	91.75	5.37634	12.1745	166.376973684446-101.305150655718i
1.44	46.125	5.73477	3.82812	-61.25
1.53	126.375	6.09319	12.1745	166.376973684446+101.305150655718i
1.62	92.375	6.45161	7.245	-57.4411515457405-100.687442578156i
1.71	146.625	6.81004	13.2769	32.7193043051623-209.895650133413i
1.8	127.625	7.16846	2.24317	20.8574945521653+29.2079996155536i
1.89	69.5	7.52688	14.85	159.460461408277-176.143345898386i
1.98	82.125	7.8853	1.82277	-29.0934837526353+2.03237397232084i
2.07	89.375	8.24373	5.03532	-36.7287800229911-71.705900310369i
2.16	122.875	8.60215	7.91275	37.2499999999999-121i
2.25	84	8.96057	4.38556	67.2615207902005-19.9892635437091i
2.34	134	9.319	8.24215	-111.371505351695+70.6204690889452i
2.43	119.375	9.67742	21.9937	349.900229121903+37.4536219411153i
2.52	99.25	10.0358	2.2553	-35.3574945521652+7.20799961555364i
2.61	98.125	10.3943	5.08196	-75.0685411747306-31.2451647970676i
2.7	70.125	10.7527	2.13555	29.4061406500709+17.4006525384681i
2.79	120.375	11.1111	5.7454	19.0788318877323-89.9246950807781i
C09
Time	Data	FFT Freq	FFT Mag	FFT Complex			Max
0	193.75	0	225.625	3610			34.4057
0.09	133.75	0.358423	12.8672	-12.8103284570247+205.476505892885i
0.18	114.5	0.716846	13.2468	-12.3614763100027+211.587884732804i
0.27	6.75	1.07527	7.58251	112.295123011857+45.9170835113513i
0.36	48.125	1.43369	34.4057	546.528372646399+65.9363363682023i
0.45	77.25	1.79211	16.5371	253.586293575713-75.5235655297005i
0.54	72.375	2.15054	3.73082	-27.5106243086614-52.9758589616377i
0.63	178.375	2.50896	19.814	198.849461296138-246.907341746726i
0.72	120	2.86738	6.52998	-9.99999999999994+104i
0.81	85.75	3.22581	12.5758	187.425106692192+73.2007915935802i
0.9	163.5	3.58423	8.47201	-133.218190587064-25.0458173011917i
0.99	64.25	3.94265	14.3828	-180.055797852635-143.308398634032i
1.08	80.625	4.30108	16.2848	-21.2783726463984+259.686336368203i
1.17	106.5	4.6595	15.5032	221.77310065972+111.11365407147i
1.26	133.25	5.01792	7.5986	-87.9097087942723-83.9820736067499i
1.35	170.375	5.37634	11.613	123.93704107404-138.433957102357i
1.44	80.625	5.73477	16.9688	271.5
1.53	100	6.09319	11.613	123.93704107404+138.433957102357i
1.62	135.25	6.45161	7.5986	-87.9097087942722+83.9820736067499i
1.71	108.875	6.81004	15.5032	221.77310065972-111.113654071471i
1.8	87.125	7.16846	16.2848	-21.2783726463991-259.686336368202i
1.89	87.125	7.52688	14.3828	-180.055797852635+143.308398634033i
1.98	118.25	7.8853	8.47201	-133.218190587063+25.0458173011919i
2.07	111.375	8.24373	12.5758	187.425106692192-73.2007915935806i
2.16	219.625	8.60215	6.52998	-10.0000000000001-104i
2.25	114.625	8.96057	19.814	198.849461296138+246.907341746726i
2.34	122.875	9.319	3.73082	-27.5106243086614+52.9758589616376i
2.43	105.5	9.67742	16.5371	253.586293575713+75.5235655297001i
2.52	135.5	10.0358	34.4057	546.528372646399-65.936336368203i
2.61	77.625	10.3943	7.58251	112.295123011857-45.917083511351i
2.7	115.375	10.7527	13.2468	-12.3614763100031-211.587884732804i
2.79	141.125	11.1111	12.8672	-12.810328457025-205.476505892885i
C11
Time	Data	FFT Freq	FFT Mag	FFT Complex			Max
0	133.875	0	174.156	2786.5			29.6153
0.09	129.375	0.358423	13.5483	200.959238753239+81.2772066633815i
0.18	127	0.716846	20.9166	302.781601061825-142.56282082038i
0.27	109.75	1.07527	28.7855	-11.3172120441727+460.428388347107i
0.36	17.25	1.43369	29.6153	193.066202090034-432.728891488805i
0.45	78.375	1.79211	7.48925	64.6225743688889-100.909237173221i
0.54	63.25	2.15054	4.9039	73.8477685363347+26.5114572083753i
0.63	125.375	2.50896	10.8592	-82.3105365104646-153.013688817358i
0.72	56.375	2.86738	4.2993	-49.875+47.375i
0.81	109.625	3.22581	7.85066	-48.7195450886492+115.777375472804i
0.9	138	3.58423	9.86	128.26440682561+91.850291973207i
0.99	19.75	3.94265	10.6775	60.896600712669-159.618661724165i
1.08	54.875	4.30108	16.954	23.1837979099662+270.271108511195i
1.17	10.5	4.6595	12.2442	140.734111825687+136.284368229506i
1.26	8.375	5.01792	12.1944	-43.3937764237702-190.223986055548i
1.35	100.5	5.37634	5.10611	-80.865232017196+11.6336753868881i
1.44	103.375	5.73477	15.3906	-246.25
1.53	123.25	6.09319	5.10611	-80.8652320171962-11.6336753868877i
1.62	132.5	6.45161	12.1944	-43.3937764237698+190.223986055548i
1.71	152	6.81004	12.2442	140.734111825686-136.284368229507i
1.8	94.125	7.16846	16.954	23.1837979099657-270.271108511195i
1.89	97.125	7.52688	10.6775	60.8966007126696+159.618661724165i
1.98	10.375	7.8853	9.86	128.26440682561-91.8502919732071i
2.07	35.625	8.24373	7.85066	-48.7195450886494-115.777375472803i
2.16	65.5	8.60215	4.2993	-49.875-47.375i
2.25	63.75	8.96057	10.8592	-82.3105365104643+153.013688817358i
2.34	108.25	9.319	4.9039	73.8477685363344-26.5114572083752i
2.43	108.125	9.67742	7.48925	64.622574368889+100.909237173221i
2.52	84.75	10.0358	29.6153	193.066202090034+432.728891488805i
2.61	122.5	10.3943	28.7855	-11.3172120441743-460.428388347106i
2.7	72.25	10.7527	20.9166	302.781601061825+142.56282082038i
2.79	130.75	11.1111	13.5483	200.959238753239-81.2772066633824i
C12
Time	Data	FFT Freq	FFT Mag	FFT Complex			Max
0	150.208	0	287.655	4602.486298			34.7822
0.09	135.792	0.358423	15.3218	183.795418653483+162.225630252735i
0.18	120.597	0.716846	28.9844	161.856712026913+434.587749239381i
0.27	123.681	1.07527	20.6651	-322.162202864324-74.4001458496471i
0.36	87.3333	1.43369	21.0624	332.201276855751+56.6562307052488i
0.45	215.861	1.79211	4.69686	10.5992370971133+74.3985201605174i
0.54	42.3889	2.15054	12.4697	198.759353076253+17.3536078482031i
0.63	153.694	2.50896	18.0969	103.609339646278+270.379269821925i
0.72	191.444	2.86738	22.3743	73.3055120000002+350.402648i
0.81	75.8889	3.22581	16.9252	-249.997661675717-104.092115951658i
0.9	106.764	3.58423	23.4829	-345.965255253716-146.553923976099i
0.99	161.75	3.94265	26.3864	-226.289886319797+356.414099556049i
1.08	118.153	4.30108	3.54902	56.4098671442493-6.51051729475105i
1.17	140.278	4.6595	10.49	153.882960522388-67.0100315536543i
1.26	145.375	5.01792	34.7822	-140.92864184945-538.375326584922i
1.35	211.875	5.37634	23.608	374.117970940576-52.0933886203861i
1.44	146.764	5.73477	32.638	-522.208282
1.53	241.556	6.09319	23.608	374.117970940577+52.0933886203852i
1.62	31.7361	6.45161	34.7822	-140.928641849449+538.375326584922i
1.71	168.986	6.81004	10.49	153.882960522389+67.010031553654i
1.8	27.1389	7.16846	3.54902	56.4098671442492+6.51051729475135i
1.89	94.9167	7.52688	26.3864	-226.289886319797-356.414099556048i
1.98	96.0139	7.8853	23.4829	-345.965255253716+146.5539239761i
2.07	198.069	8.24373	16.9252	-249.997661675717+104.092115951659i
2.16	137.097	8.60215	22.3743	73.3055119999998-350.402648i
2.25	139.639	8.96057	18.0969	103.609339646277-270.379269821925i
2.34	216.819	9.319	12.4697	198.759353076252-17.3536078482035i
2.43	216.153	9.67742	4.69686	10.5992370971131-74.3985201605176i
2.52	198.583	10.0358	21.0624	332.20127685575-56.656230705249i
2.61	62.0417	10.3943	20.6651	-322.162202864324+74.4001458496477i
2.7	223.722	10.7527	28.9844	161.856712026912-434.587749239381i
2.79	222.167	11.1111	15.3218	183.795418653482-162.225630252736i
C16
Time	Data	FFT Freq	FFT Mag	FFT Complex			Max
0	186.375	0	345.768	5532.291656			18.5129
0.09	160.917	0.358423	10.5354	146.244152529938+83.8282615976607i
0.18	149.375	0.716846	5.80899	77.5625412533847+51.2115635910008i
0.27	197.792	1.07527	8.99773	-101.589399970807-102.005643804632i
0.36	193.292	1.43369	3.27219	21.8172294712097+47.5926219751611i
0.45	195.583	1.79211	11.0646	4.83989479588317+176.966977968574i
0.54	151.333	2.15054	18.5129	143.10486742943+259.343896464326i
0.63	198.083	2.50896	6.79189	-80.8488766320035+72.6131683405413i
0.72	98.8333	2.86738	16.1046	-215.124969+141.833313i
0.81	151.042	3.22581	0.257127	-1.02888056799686+3.98329440964807i
0.9	189.042	3.58423	10.8127	-22.8062438465349-171.493847313701i
0.99	176.083	3.94265	16.6365	-92.6200035118013-249.551151902963i
1.08	142.625	4.30108	5.19201	71.43252652879-42.4073160248388i
1.17	158.667	4.6595	7.25922	109.885339456184-37.6223463339624i
1.26	181	5.01792	14.0204	218.80558316372-49.4594321870262i
1.35	183.958	5.37634	7.49561	-37.5487300993965-113.900184991025i
1.44	192.958	5.73477	3.28386	-52.5417179999999
1.53	146.958	6.09319	7.49561	-37.5487300993963+113.900184991025i
1.62	177.333	6.45161	14.0204	218.80558316372+49.4594321870258i
1.71	151	6.81004	7.25922	109.885339456185+37.6223463339619i
1.8	151.917	7.16846	5.19201	71.43252652879+42.4073160248388i
1.89	170.5	7.52688	16.6365	-92.6200035118006+249.551151902963i
1.98	166.75	7.8853	10.8127	-22.8062438465345+171.493847313702i
2.07	162.917	8.24373	0.257127	-1.02888056799683-3.9832944096479i
2.16	176.333	8.60215	16.1046	-215.124969-141.833313i
2.25	194.042	8.96057	6.79189	-80.8488766320039-72.613168340541i
2.34	200.5	9.319	18.5129	143.10486742943-259.343896464326i
2.43	216.542	9.67742	11.0646	4.83989479588281-176.966977968574i
2.52	120.042	10.0358	3.27219	21.8172294712097-47.5926219751611i
2.61	147.583	10.3943	8.99773	-101.589399970807+102.005643804632i
2.7	262.167	10.7527	5.80899	77.5625412533845-51.2115635910009i
2.79	180.75	11.1111	10.5354	146.244152529937-83.8282615976612i
C20
Time	Data	FFT Freq	FFT Mag	FFT Complex			Max
0	275.062	0	532.254	8516.0625			14.7649
0.09	288.25	0.358423	9.16532	39.4343174575622-141.243561449491i
0.18	236.188	0.716846	9.63266	150.477126104922-33.3223951453085i
0.27	256.25	1.07527	13.9109	-97.5762681324404+200.045002910708i
0.36	305.375	1.43369	7.02844	-112.290699429436+6.07865033333794i
0.45	271.062	1.79211	1.44031	19.0464206501509-12.9733354825807i
0.54	284.375	2.15054	11.1695	174.629723739034-37.980446813505i
0.63	297.75	2.50896	9.72783	122.884323570481+95.5243352301116i
0.72	231.312	2.86738	6.89272	-109.25-15.0625i
0.81	279.5	3.22581	4.7794	68.1572175109518-34.6744321095506i
0.9	281.812	3.58423	6.81481	17.5337501751319-107.617901627456i
0.99	242.562	3.94265	14.7649	77.3851466453948-223.204886675152i
1.08	278.25	4.30108	9.4025	-150.209300570564+8.32865033333798i
1.17	252.875	4.6595	11.8006	52.4347623664475+181.382300585379i
1.26	257.562	5.01792	10.4691	-130.140600019088-105.45984995926i
1.35	293.75	5.37634	8.97067	131.234079931452+58.1265200780898i
1.44	223.438	5.73477	13.8477	-221.5625
1.53	325.188	6.09319	8.97067	131.234079931452-58.1265200780899i
1.62	268.438	6.45161	10.4691	-130.140600019088+105.45984995926i
1.71	287.688	6.81004	11.8006	52.434762366447-181.382300585379i
1.8	231.875	7.16846	9.4025	-150.209300570564-8.32865033333794i
1.89	288.625	7.52688	14.7649	77.3851466453956+223.204886675152i
1.98	250.062	7.8853	6.81481	17.533750175132+107.617901627456i
2.07	234.625	8.24373	4.7794	68.1572175109519+34.6744321095506i
2.16	214.062	8.60215	6.89272	-109.25+15.0625i
2.25	207.188	8.96057	9.72783	122.884323570481-95.5243352301116i
2.34	278.25	9.319	11.1695	174.629723739034+37.9804468135048i
2.43	292.688	9.67742	1.44031	19.0464206501512+12.9733354825806i
2.52	259.625	10.0358	7.02844	-112.290699429436-6.07865033333798i
2.61	279.25	10.3943	13.9109	-97.5762681324411-200.045002910707i
2.7	271.562	10.7527	9.63266	150.477126104922+33.3223951453083i
2.79	271.562	11.1111	9.16532	39.4343174575626+141.243561449491i
C21
Time	Data	FFT Freq	FFT Mag	FFT Complex			Max
0	71.875	0	87.2891	1396.625			23.9698
0.09	7.25	0.358423	20.6364	-105.651727503083+312.822805885231i
0.18	11.5	0.716846	23.9698	193.615732901644+331.055706677399i
0.27	27	1.07527	4.77451	-65.1353762509434-39.9142535055712i
0.36	1.875	1.43369	8.84513	-24.3034540450585+139.419678887548i
0.45	4.75	1.79211	8.03804	10.4526590654643-128.183116173876i
0.54	20.5	2.15054	14.9092	199.68901320969+130.495442752122i
0.63	4.25	2.50896	8.9405	-89.4069942882473+111.665313802717i
0.72	13	2.86738	6.27713	-96.875-26.5i
0.81	1	3.22581	8.1274	108.703866556558+71.368305370609i
0.9	30.25	3.58423	8.13112	86.6623846880661-97.0314057306746i
0.99	61	3.94265	8.69736	26.1797547038535+136.67297659574i
1.08	12.375	4.30108	12.6911	190.303454045058-70.8303211124526i
1.17	71.5	4.6595	3.22489	-51.0785129703256+7.30549392240437i
1.26	105	5.01792	4.84623	77.5328692006008+1.02885819460315i
1.35	54.125	5.37634	6.27769	32.9363306867236+94.8894521114824i
1.44	88.5	5.73477	5.24219	-83.875
1.53	62.625	6.09319	6.27769	32.9363306867232-94.8894521114824i
1.62	5.75	6.45161	4.84623	77.5328692006007-1.02885819460303i
1.71	30.875	6.81004	3.22489	-51.0785129703257-7.30549392240414i
1.8	34.5	7.16846	12.6911	190.303454045059+70.8303211124524i
1.89	86.875	7.52688	8.69736	26.1797547038532-136.67297659574i
1.98	52	7.8853	8.13112	86.6623846880662+97.0314057306749i
2.07	33.5	8.24373	8.1274	108.703866556558-71.3683053706094i
2.16	8	8.60215	6.27713	-96.875+26.5i
2.25	70.75	8.96057	8.9405	-89.4069942882475-111.665313802717i
2.34	88.25	9.319	14.9092	199.689013209689-130.495442752122i
2.43	85.375	9.67742	8.03804	10.4526590654648+128.183116173876i
2.52	49.625	10.0358	8.84513	-24.3034540450587-139.419678887547i
2.61	78.625	10.3943	4.77451	-65.1353762509432+39.9142535055713i
2.7	63.375	10.7527	23.9698	193.615732901643-331.0557066774i
2.79	60.75	11.1111	20.6364	-105.651727503083-312.82280588523i
C22
Time	Data	FFT Freq	FFT Mag	FFT Complex			Max
0	171.214	0	338.201	5411.214234			14.3438
0.09	189.339	0.358423	9.03755	-143.912255128269+14.094617657706i
0.18	152.786	0.716846	11.1207	159.632606234835-78.5921328809045i
0.27	172.518	1.07527	7.95655	69.0708767354876+106.937942653851i
0.36	126.411	1.43369	2.68599	19.8806688250713+38.1010298394935i
0.45	155.286	1.79211	13.8887	218.591437412418-39.9896713665142i
0.54	178.821	2.15054	5.41282	-86.0041005666231+10.1857253670756i
0.63	186.696	2.50896	6.89637	-70.44841142871-84.9257029437745i
0.72	155.554	2.86738	2.9757	16.9285569999999-44.5000309999998i
0.81	171.25	3.22581	11.9213	137.330241982701+132.373149550645i
0.9	129.821	3.58423	5.68446	-56.1418450148819+71.5558791050771i
0.99	189.125	3.94265	4.66611	24.6382922470129+70.4751424906345i
1.08	147.411	4.30108	7.03303	-80.0234968250713-79.1132641605066i
1.17	193.893	4.6595	7.83921	-89.8685208967824-87.4967956866608i
1.26	186.893	5.01792	1.64579	-23.9866606533303-10.8648031429027i
1.35	184.518	5.37634	9.28287	52.8842270761418-138.791970045534i
1.44	146.429	5.73477	14.3438	-229.500059999999
1.53	195.839	6.09319	9.28287	52.8842270761422+138.791970045534i
1.62	190.268	6.45161	1.64579	-23.9866606533303+10.8648031429029i
1.71	195.732	6.81004	7.83921	-89.8685208967823+87.4967956866613i
1.8	207.875	7.16846	7.03303	-80.0234968250712+79.1132641605066i
1.89	192.375	7.52688	4.66611	24.6382922470127-70.4751424906344i
1.98	144.429	7.8853	5.68446	-56.1418450148822-71.555879105077i
2.07	140.554	8.24373	11.9213	137.330241982701-132.373149550646i
2.16	163.714	8.60215	2.9757	16.928557+44.5000309999998i
2.25	184.696	8.96057	6.89637	-70.4484114287099+84.9257029437748i
2.34	141.304	9.319	5.41282	-86.0041005666233-10.1857253670755i
2.43	126.179	9.67742	13.8887	218.591437412419+39.9896713665136i
2.52	185.286	10.0358	2.68599	19.8806688250712-38.1010298394935i
2.61	149.75	10.3943	7.95655	69.0708767354874-106.937942653851i
2.7	162.643	10.7527	11.1207	159.632606234836+78.592132880904i
2.79	192.607	11.1111	9.03755	-143.912255128269-14.0946176577056i
C23
Time	Data	FFT Freq	FFT Mag	FFT Complex			Max
0	225.545	0	288.546	4616.738648			34.7455
0.09	185.466	0.358423	19.1971	290.32953079005-100.259099934059i
0.18	137.489	0.716846	13.0463	187.972245227168+90.7687914894296i
0.27	171.25	1.07527	22.2527	266.322798041608+236.301898008365i
0.36	93.3523	1.43369	14.223	226.711806702134+19.7179767505828i
0.45	98.2727	1.79211	10.9965	60.8573727442513-165.083985640258i
0.54	161.705	2.15054	12.9759	205.73148013778-27.8935563885008i
0.63	141.716	2.50896	11.0752	-81.924191842644+157.128669015987i
0.72	230.841	2.86738	8.05623	-7.29550099999999+128.693085i
0.81	74.9091	3.22581	7.28309	12.8903401757491+115.81421828552i
0.9	217.33	3.58423	21.1623	228.867123638013-249.534620808032i
0.99	131.818	3.94265	17.0155	-32.9481339688209+270.246260616901i
1.08	107.477	4.30108	12.0083	192.015365297866+6.71803475058296i
1.17	142.989	4.6595	13.0326	33.6643027379519-205.786411192299i
1.26	125.25	5.01792	16.0905	-170.116501002961-193.235796930101i
1.35	107.261	5.37634	34.7455	34.9898693218567+554.82601387765i
1.44	152.523	5.73477	18.4638	-295.42035
1.53	183.375	6.09319	34.7455	34.9898693218552-554.82601387765i
1.62	50.3523	6.45161	16.0905	-170.116501002961+193.235796930102i
1.71	164.807	6.81004	13.0326	33.6643027379521+205.786411192299i
1.8	115.682	7.16846	12.0083	192.015365297866-6.71803475058292i
1.89	170.682	7.52688	17.0155	-32.9481339688215-270.246260616901i
1.98	103.057	7.8853	21.1623	228.867123638013+249.534620808032i
2.07	183.477	8.24373	7.28309	12.8903401757482-115.814218285519i
2.16	34.1136	8.60215	8.05623	-7.29550100000013-128.693085i
2.25	139.557	8.96057	11.0752	-81.9241918426445-157.128669015987i
2.34	133.568	9.319	12.9759	205.73148013778+27.8935563885007i
2.43	167.511	9.67742	10.9965	60.857372744251+165.083985640258i
2.52	117.148	10.0358	14.223	226.711806702134-19.7179767505829i
2.61	168.443	10.3943	22.2527	266.322798041608-236.301898008366i
2.7	155.227	10.7527	13.0463	187.972245227168-90.7687914894297i
2.79	224.545	11.1111	19.1971	290.32953079005+100.259099934058i
D01
Time	Data	FFT Freq	FFT Mag	FFT Complex			Max
0	176.554	0	373.846	5981.535768			11.4163
0.09	181.321	0.358423	2.75333	42.5557262963064-11.3886208916193i
0.18	201.804	0.716846	3.56944	-18.4099739785622+54.0624175079882i
0.27	188.821	1.07527	2.45715	2.56830605921638-39.2304420408934i
0.36	194.054	1.43369	6.6374	-106.181826725924-1.87503298492431i
0.45	194.196	1.79211	2.38724	-9.33829062014533-37.0367482141948i
0.54	178.875	2.15054	4.95663	-73.5400308191393+29.6872051077381i
0.63	167.089	2.50896	1.98527	-21.2740767214765-23.5877824210044i
0.72	208.893	2.86738	3.00402	39.142883-27.8928230000001i
0.81	171.143	3.22581	6.10107	-66.4178337253213-71.5386472042096i
0.9	195.161	3.58423	4.48617	56.8483377680447-43.822824143679i
0.99	182.268	3.94265	6.83392	17.5064703543925+107.932209879405i
1.08	197.5	4.30108	5.68966	65.0390047259235+63.6963790150753i
1.17	202.679	4.6595	4.57608	52.8611106176624+50.660306678685i
1.26	184.125	5.01792	5.89111	-92.3269209703431+18.9809722565714i
1.35	187.821	5.37634	11.4163	15.3955157393659+182.010776951154i
1.44	172.321	5.73477	8.79242	-140.678714
1.53	184.643	6.09319	11.4163	15.3955157393653-182.010776951154i
1.62	148.643	6.45161	5.89111	-92.3269209703432-18.9809722565712i
1.71	209.482	6.81004	4.57608	52.8611106176622-50.6603066786851i
1.8	185.839	7.16846	5.68966	65.0390047259234-63.6963790150755i
1.89	184.821	7.52688	6.83392	17.5064703543923-107.932209879405i
1.98	171.804	7.8853	4.48617	56.8483377680448+43.8228241436788i
2.07	198.232	8.24373	6.10107	-66.4178337253211+71.5386472042098i
2.16	171.839	8.60215	3.00402	39.142883+27.8928230000001i
2.25	193.946	8.96057	1.98527	-21.2740767214764+23.5877824210044i
2.34	191.107	9.319	4.95663	-73.5400308191393-29.687205107738i
2.43	197.071	9.67742	2.38724	-9.33829062014531+37.0367482141949i
2.52	172.786	10.0358	6.6374	-106.181826725924+1.87503298492445i
2.61	231.75	10.3943	2.45715	2.5683060592165+39.2304420408934i
2.7	169.125	10.7527	3.56944	-18.4099739785624-54.0624175079883i
2.79	185.821	11.1111	2.75333	42.5557262963063+11.3886208916192i
D04
Time	Data	FFT Freq	FFT Mag	FFT Complex			Max
0	86.5	0	284.781	4556.5			34.0733
0.09	182.5	0.358423	9.57795	-95.7285463402823-119.669274306052i
0.18	169.375	0.716846	5.84195	54.5737753463861-75.885215973814i
0.27	120.5	1.07527	7.33631	108.107500072971-45.7281656477079i
0.36	165.125	1.43369	34.0733	-531.100964621867+123.062968850777i
0.45	190.875	1.79211	12.6044	14.3939293331367-201.155312824557i
0.54	138.25	2.15054	13.8301	74.2408285288741-208.455047371003i
0.63	109.875	2.50896	4.55667	41.6884602760798+59.8118361558325i
0.72	164.25	2.86738	8.65	-83.0000000000001-110.75i
0.81	89.25	3.22581	15.6549	-169.92132231497-184.028379649303i
0.9	141	3.58423	18.764	-281.432477036092-104.549455779981i
0.99	152.375	3.94265	7.5333	-87.4407528601221-82.9593614622802i
1.08	203.875	4.30108	5.73987	61.1009646218667+68.5629688507768i
1.17	182.875	4.6595	6.35141	-45.3022712125793-90.9661971074488i
1.26	162.5	5.01792	8.76981	-74.3821268391687-118.979624382793i
1.35	121.625	5.37634	1.29225	-16.7969969542354+12.0565270667935i
1.44	117.875	5.73477	17.0938	273.5
1.53	107.125	6.09319	1.29225	-16.7969969542353-12.0565270667938i
1.62	158	6.45161	8.76981	-74.3821268391685+118.979624382792i
1.71	141.375	6.81004	6.35141	-45.302271212579+90.9661971074487i
1.8	166.75	7.16846	5.73987	61.1009646218669-68.5629688507773i
1.89	202.375	7.52688	7.5333	-87.4407528601218+82.9593614622803i
1.98	169.625	7.8853	18.764	-281.432477036092+104.549455779981i
2.07	122.125	8.24373	15.6549	-169.921322314969+184.028379649303i
2.16	96.875	8.60215	8.65	-82.9999999999999+110.75i
2.25	45.625	8.96057	4.55667	41.6884602760796-59.8118361558327i
2.34	142.5	9.319	13.8301	74.2408285288743+208.455047371003i
2.43	164.25	9.67742	12.6044	14.3939293331371+201.155312824557i
2.52	164.75	10.0358	34.0733	-531.100964621867-123.062968850777i
2.61	125.5	10.3943	7.33631	108.107500072971+45.7281656477077i
2.7	167.75	10.7527	5.84195	54.5737753463862+75.8852159738139i
2.79	83.25	11.1111	9.57795	-95.7285463402821+119.669274306053i
D07
Time	Data	FFT Freq	FFT Mag	FFT Complex			Max
0	8.07953	0	49.8025	796.840698			12.7255
0.09	24.7159	0.358423	4.85354	54.4022327016782+55.4162447269981i
0.18	78.0909	0.716846	5.25644	74.9045005595912-38.244558988621i
0.27	2.11365	1.07527	6.68264	-106.623770230558-7.98286647666324i
0.36	6.51135	1.43369	2.40616	34.8411166518313+16.3780729364884i
0.45	35.5909	1.79211	3.08427	15.8091875580139-46.7475109100238i
0.54	59.5455	2.15054	3.50528	41.3585208137492-37.8805362035936i
0.63	6.26135	2.50896	7.54397	-113.018787686604-42.380206998774i
0.72	10.875	2.86738	12.7255	-128.227234-158.15912i
0.81	24.75	3.22581	6.61276	-83.691855402166+64.7317734703577i
0.9	2.26135	3.58423	9.03327	-45.0111783402187+137.344841845799i
0.99	8.48865	3.94265	3.593	13.0671048997923+55.9832710110815i
1.08	3.30682	4.30108	4.71231	-6.36382265183118+75.1279509364883i
1.17	35.3295	4.6595	0.919592	1.47287217207658+14.6395656907803i
1.26	9.95453	5.01792	12.3861	-2.47913503312122+198.162707060772i
1.35	39.1932	5.37634	3.9907	15.7646559877671+61.8744674424683i
1.44	33.4318	5.73477	4.41904	-70.7045860000001
1.53	38.7614	6.09319	3.9907	15.7646559877669-61.8744674424683i
1.62	33.7727	6.45161	12.3861	-2.47913503312174-198.162707060772i
1.71	0.625	6.81004	0.919592	1.47287217207657-14.6395656907803i
1.8	26.9318	7.16846	4.71231	-6.36382265183134-75.1279509364883i
1.89	35.4091	7.52688	3.593	13.0671048997923-55.9832710110816i
1.98	24.1818	7.8853	9.03327	-45.0111783402191-137.344841845799i
2.07	7.71588	8.24373	6.61276	-83.6918554021661-64.7317734703576i
2.16	13.4432	8.60215	12.7255	-128.227234+158.15912i
2.25	50.8636	8.96057	7.54397	-113.018787686604+42.3802069987741i
2.34	23.3864	9.319	3.50528	41.3585208137492+37.8805362035935i
2.43	34.2159	9.67742	3.08427	15.809187558014+46.7475109100236i
2.52	14.8409	10.0358	2.40616	34.8411166518313-16.3780729364885i
2.61	50.5455	10.3943	6.68264	-106.623770230559+7.98286647666353i
2.7	14.4545	10.7527	5.25644	74.9045005595911+38.2445589886208i
2.79	39.1932	11.1111	4.85354	54.402232701678-55.4162447269983i
D09
Time	Data	FFT Freq	FFT Mag	FFT Complex			Max
0	76.375	0	156.664	2506.625			24.5859
0.09	49	0.358423	16.8459	-211.292703179792-167.343583340365i
0.18	56.875	0.716846	9.32162	-143.787975764685-39.6169834738511i
0.27	83.125	1.07527	6.19777	-92.4013581431861-35.9939863091312i
0.36	65.625	1.43369	13.5788	181.564601333352-119.316648507218i
0.45	105.75	1.79211	4.69349	52.4981067060508+53.6967453006729i
0.54	76.625	2.15054	7.42093	92.6623078415651+74.2405291554218i
0.63	94.375	2.50896	16.6287	97.8250301397806+247.422310083243i
0.72	91.125	2.86738	10.5001	-113.625-123.75i
0.81	131.625	3.22581	6.67914	-12.1243132258377+106.176239213454i
0.9	90.875	3.58423	3.76712	59.2716115286679-10.9461321696971i
0.99	93.375	3.94265	5.1191	-61.5276977957832+54.0635498821271i
1.08	40.375	4.30108	8.8373	123.935398666648-68.0666485072175i
1.17	135.125	4.6595	8.11619	129.817511212503-3.28120428790935i
1.26	67.625	5.01792	9.59165	15.3540563944523+152.69635520103i
1.35	73.875	5.37634	4.00116	47.2054242862654-43.2436767703856i
1.44	82.625	5.73477	24.5859	-393.375
1.53	139.875	6.09319	4.00116	47.2054242862657+43.2436767703856i
1.62	80.5	6.45161	9.59165	15.354056394452-152.69635520103i
1.71	72.625	6.81004	8.11619	129.817511212503+3.28120428790906i
1.8	48.75	7.16846	8.8373	123.935398666648+68.0666485072175i
1.89	70.75	7.52688	5.1191	-61.5276977957833-54.0635498821267i
1.98	97.5	7.8853	3.76712	59.2716115286679+10.946132169697i
2.07	64	8.24373	6.67914	-12.1243132258381-106.176239213454i
2.16	62	8.60215	10.5001	-113.625+123.75i
2.25	116.25	8.96057	16.6287	97.82503013978-247.422310083243i
2.34	77.125	9.319	7.42093	92.6623078415651-74.2405291554221i
2.43	105.375	9.67742	4.69349	52.4981067060509-53.6967453006733i
2.52	4.625	10.0358	13.5788	181.564601333352+119.316648507218i
2.61	38.5	10.3943	6.19777	-92.4013581431857+35.9939863091314i
2.7	38	10.7527	9.32162	-143.787975764685+39.6169834738514i
2.79	76.375	11.1111	16.8459	-211.292703179792+167.343583340365i
D12
Time	Data	FFT Freq	FFT Mag	FFT Complex			Max
0	252.5	0	507.445	8119.125			26.0229
0.09	302.5	0.358423	5.68731	64.6937652213152-63.9935064943681i
0.18	207.125	0.716846	15.8376	-205.473970834916+148.298400732416i
0.27	179.625	1.07527	12.2777	-186.488470183542-61.7391100284668i
0.36	324.5	1.43369	3.37665	-23.3915360203879-48.70004069933i
0.45	284.75	1.79211	16.3122	25.5110666737233-259.745308075502i
0.54	255	2.15054	23.2081	313.870682637742+198.421886140717i
0.63	233.375	2.50896	26.0229	329.706496305249-254.272346288655i
0.72	275.375	2.86738	16.4324	257.75-51.875i
0.81	272.5	3.22581	14.6588	-17.9996402500531-233.848391585073i
0.9	312.125	3.58423	9.45244	150.553811661148+14.3799492080562i
0.99	213.625	3.94265	9.52133	-152.285779751439-4.11196169583101i
1.08	250.75	4.30108	19.5336	-216.608463979612+225.29995930067i
1.17	245.875	4.6595	10.7769	-140.155214383222+100.441963565956i
1.26	236.375	5.01792	22.0245	-329.950523463973-123.743536200245i
1.35	329.25	5.37634	11.852	129.017776367968+138.978175423965i
1.44	246	5.73477	2.28906	-36.625
1.53	211.625	6.09319	11.852	129.017776367967-138.978175423966i
1.62	171.375	6.45161	22.0245	-329.950523463973+123.743536200246i
1.71	285.375	6.81004	10.7769	-140.155214383222-100.441963565956i
1.8	231.875	7.16846	19.5336	-216.608463979612-225.29995930067i
1.89	250.25	7.52688	9.52133	-152.285779751439+4.11196169583113i
1.98	231.75	7.8853	9.45244	150.553811661148-14.3799492080564i
2.07	254.625	8.24373	14.6588	-17.9996402500527+233.848391585073i
2.16	240.875	8.60215	16.4324	257.75+51.875i
2.25	248.75	8.96057	26.0229	329.70649630525+254.272346288654i
2.34	323.75	9.319	23.2081	313.870682637741-198.421886140718i
2.43	262.5	9.67742	16.3122	25.5110666737243+259.745308075502i
2.52	327.625	10.0358	3.37665	-23.391536020388+48.7000406993297i
2.61	248.625	10.3943	12.2777	-186.488470183542+61.7391100284677i
2.7	154.25	10.7527	15.8376	-205.473970834916-148.298400732416i
2.79	254.625	11.1111	5.68731	64.6937652213153+63.9935064943685i
D18
Time	Data	FFT Freq	FFT Mag	FFT Complex			Max
0	157.625	0	225.078	3601.25			28.9648
0.09	68.875	0.358423	10.4914	164.264442530984+34.5660144633971i
0.18	132.625	0.716846	9.46054	-70.9210467910955+133.726146892255i
0.27	158.125	1.07527	18.1254	131.031095538538-258.717716349264i
0.36	147	1.43369	7.75213	-51.1299423149111+113.005203820043i
0.45	67	1.79211	8.42284	-132.887620760648-22.4185440310194i
0.54	77.75	2.15054	4.62897	-38.4631304669285+63.2929974150172i
0.63	115.25	2.50896	27.1603	-394.003102903291+183.325397397692i
0.72	134.75	2.86738	14.784	208.75+111.25i
0.81	99.375	3.22581	21.4436	250.636375212889-234.303028494429i
0.9	31.25	3.58423	10.8379	-113.691721475885+130.934610028485i
0.99	191.5	3.94265	13.0403	208.102021914171+15.0349997670593i
1.08	155.25	4.30108	9.36366	-104.870057685089-106.994796179957i
1.17	91.5	4.6595	10.813	13.7638649274966-172.459825671759i
1.26	80.125	5.01792	9.41791	148.57589873391-25.1322404942772i
1.35	170.25	5.37634	28.9648	426.092923539858-182.258064549298i
1.44	74.25	5.73477	9.51562	152.25
1.53	87.625	6.09319	28.9648	426.092923539859+182.258064549297i
1.62	60.625	6.45161	9.41791	148.57589873391+25.1322404942769i
1.71	43.625	6.81004	10.813	13.7638649274976+172.459825671759i
1.8	104.875	7.16846	9.36366	-104.870057685089+106.994796179957i
1.89	146.375	7.52688	13.0403	208.102021914171-15.0349997670598i
1.98	129.875	7.8853	10.8379	-113.691721475885-130.934610028485i
2.07	113.625	8.24373	21.4436	250.63637521289+234.303028494429i
2.16	115.75	8.60215	14.784	208.75-111.25i
2.25	155.875	8.96057	27.1603	-394.003102903291-183.32539739769i
2.34	137.5	9.319	4.62897	-38.4631304669286-63.2929974150172i
2.43	55.125	9.67742	8.42284	-132.887620760648+22.4185440310201i
2.52	153.25	10.0358	7.75213	-51.1299423149113-113.005203820043i
2.61	90	10.3943	18.1254	131.031095538539+258.717716349264i
2.7	184.25	10.7527	9.46054	-70.9210467910958-133.726146892255i
2.79	70.375	11.1111	10.4914	164.264442530984-34.566014463397i
D19
Time	Data	FFT Freq	FFT Mag	FFT Complex			Max
0	125.25	0	367.859	5885.75			26.5818
0.09	229.5	0.358423	26.5818	-320.623745584254+279.441577433568i
0.18	126	0.716846	14.7642	-179.434058145536+153.644969407826i
0.27	108.75	1.07527	3.29931	16.852876255778+50.0265794880571i
0.36	153.625	1.43369	5.37813	17.402881362028-84.2719378937775i
0.45	168	1.79211	4.49032	-65.9754096882254-28.4422753661073i
0.54	137.625	2.15054	14.7643	176.326924642518-157.204017982619i
0.63	191.625	2.50896	6.50996	20.7443239285154-102.072715553606i
0.72	158	2.86738	5.67858	-47.625+77.375i
0.81	208.25	3.22581	22.2805	-118.06783162081-336.368843855542i
0.9	153.5	3.58423	16.6033	-123.371080519803-235.26877250213i
0.99	260.375	3.94265	4.56722	-47.8276715292436+55.2498487469239i
1.08	194.125	4.30108	21.0031	-184.652881362028-280.771937893777i
1.17	133	4.6595	7.3593	-116.546963349048+16.7808430692836i
1.26	210.875	5.01792	11.4955	181.47821402282-29.9197851116858i
1.35	178	5.37634	12.6762	-104.555578412712-173.792411400174i
1.44	217.25	5.73477	5.375	-86
1.53	196.25	6.09319	12.6762	-104.555578412712+173.792411400174i
1.62	190.25	6.45161	11.4955	181.47821402282+29.919785111685i
1.71	203.625	6.81004	7.3593	-116.546963349048-16.7808430692836i
1.8	210.625	7.16846	21.0031	-184.652881362028+280.771937893778i
1.89	164.25	7.52688	4.56722	-47.8276715292439-55.2498487469241i
1.98	236.75	7.8853	16.6033	-123.371080519802+235.268772502131i
2.07	243.625	8.24373	22.2805	-118.067831620809+336.368843855542i
2.16	170.75	8.60215	5.67858	-47.625-77.375i
2.25	193.375	8.96057	6.50996	20.7443239285157+102.072715553605i
2.34	218	9.319	14.7643	176.326924642518+157.204017982619i
2.43	221.875	9.67742	4.49032	-65.9754096882253+28.4422753661075i
2.52	196.5	10.0358	5.37813	17.4028813620281+84.2719378937775i
2.61	161.625	10.3943	3.29931	16.8528762557781-50.0265794880573i
2.7	200.75	10.7527	14.7642	-179.434058145536-153.644969407826i
2.79	123.75	11.1111	26.5818	-320.623745584255-279.441577433567i
E01
Time	Data	FFT Freq	FFT Mag	FFT Complex			Max
0	42.125	0	156.664	2506.625			39.8716
0.09	173.875	0.358423	15.1563	-98.3161125189718-221.677327545796i
0.18	96	0.716846	3.28616	47.9077886201213-21.6645347879735i
0.27	47.125	1.07527	8.41808	132.613448435652+23.5556717539693i
0.36	53.75	1.43369	6.17363	89.0668334192695+42.710601525575i
0.45	19	1.79211	14.1364	184.2987915459-131.120279517844i
0.54	154.125	2.15054	17.6048	-85.3201612774797-268.443907595836i
0.63	94	2.50896	12.8927	-204.6926253559-25.5649069454835i
0.72	138.75	2.86738	26.6113	-342-253.625i
0.81	2.25	3.22581	3.96781	-61.5183620296406+15.6789456461702i
0.9	155.625	3.58423	39.8716	153.045341383951-619.315534311715i
0.99	53.125	3.94265	11.8155	89.9891109216915+166.255420522797i
1.08	87.125	4.30108	3.5102	-56.0668334192694-3.28939847442489i
1.17	119.625	4.6595	5.4994	-81.8964271729302-32.1759695713947i
1.26	140.75	5.01792	25.1129	-393.132968726593-83.036161503852i
1.35	12.875	5.37634	20.9348	-97.477823825801+320.459183679852i
1.44	59.25	5.73477	18.0234	288.375
1.53	152.875	6.09319	20.9348	-97.4778238258019-320.459183679852i
1.62	42.75	6.45161	25.1129	-393.132968726593+83.0361615038522i
1.71	61.75	6.81004	5.4994	-81.8964271729304+32.1759695713951i
1.8	110.25	7.16846	3.5102	-56.0668334192695+3.28939847442504i
1.89	63	7.52688	11.8155	89.9891109216911-166.255420522798i
1.98	69.125	7.8853	39.8716	153.045341383952+619.315534311714i
2.07	97.25	8.24373	3.96781	-61.5183620296409-15.6789456461702i
2.16	32	8.60215	26.6113	-342+253.625i
2.25	30.375	8.96057	12.8927	-204.6926253559+25.5649069454838i
2.34	129	9.319	17.6048	-85.3201612774791+268.443907595836i
2.43	19.25	9.67742	14.1364	184.2987915459+131.120279517843i
2.52	4.5	10.0358	6.17363	89.0668334192694-42.7106015255751i
2.61	120.375	10.3943	8.41808	132.613448435652-23.5556717539696i
2.7	82.375	10.7527	3.28616	47.9077886201213+21.6645347879737i
2.79	42.375	11.1111	15.1563	-98.3161125189713+221.677327545796i
E07
Time	Data	FFT Freq	FFT Mag	FFT Complex			Max
0	40.25	0	79.0703	1265.125			18.1948
0.09	8.375	0.358423	7.94868	-39.2693138712944+120.964404853527i
0.18	9.375	0.716846	10.0948	47.1911731548426+154.469320559015i
0.27	27.5	1.07527	4.67659	-74.2052481366672+9.61440115943009i
0.36	44.625	1.43369	18.1948	-60.3121077423023+284.800743816065i
0.45	3.5	1.79211	6.54951	-68.6696977560981-79.1572763462453i
0.54	65.375	2.15054	4.50888	-50.7271667711718+51.2956225717943i
0.63	30.75	2.50896	9.94866	-17.0865332998815-158.258835990348i
0.72	20.625	2.86738	14.5852	223.5+67.125i
0.81	30.75	3.22581	12.7041	-63.5875728277007+193.06390588997i
0.9	24.375	3.58423	6.61421	105.633128186297+6.4099534265768i
0.99	20.125	3.94265	4.91071	24.9728412753666-74.4971428349935i
1.08	23.375	4.30108	10.37	-149.937892257697+71.0507438160651i
1.17	91.375	4.6595	17.3869	-70.0781261229572-269.219981419546i
1.26	25.5	5.01792	8.21197	31.4028654300324+127.583651413798i
1.35	97	5.37634	9.26086	146.923650739232-19.2073693563837i
1.44	60.375	5.73477	3.21094	51.375
1.53	9.75	6.09319	9.26086	146.923650739232+19.2073693563829i
1.62	14	6.45161	8.21197	31.4028654300321-127.583651413798i
1.71	6.375	6.81004	17.3869	-70.0781261229562+269.219981419546i
1.8	94.125	7.16846	10.37	-149.937892257697-71.0507438160649i
1.89	38.875	7.52688	4.91071	24.9728412753669+74.4971428349933i
1.98	7.25	7.8853	6.61421	105.633128186297-6.40995342657694i
2.07	78.375	8.24373	12.7041	-63.5875728277011-193.06390588997i
2.16	46.625	8.60215	14.5852	223.5-67.125i
2.25	39	8.96057	9.94866	-17.086533299881+158.258835990348i
2.34	7.5	9.319	4.50888	-50.7271667711719-51.2956225717941i
2.43	35.75	9.67742	6.54951	-68.6696977560978+79.1572763462456i
2.52	110.875	10.0358	18.1948	-60.3121077423029-284.800743816065i
2.61	48.25	10.3943	4.67659	-74.2052481366671-9.6144011594298i
2.7	64	10.7527	10.0948	47.1911731548422-154.469320559015i
2.79	41.125	11.1111	7.94868	-39.2693138712947-120.964404853527i
E10
Time	Data	FFT Freq	FFT Mag	FFT Complex			Max
0	59.75	0	114.008	1824.125			13.3267
0.09	32.625	0.358423	9.66159	-128.669826332096-85.6779593671292i
0.18	46.75	0.716846	8.10205	2.76913871415069-129.60329776655i
0.27	22.75	1.07527	12.9015	-204.634637561822+27.1225084307665i
0.36	94.875	1.43369	12.8377	185.765426548077+87.6442593906764i
0.45	63.25	1.79211	11.8896	73.1160282988093+175.621609082469i
0.54	79.75	2.15054	10.4311	-162.83495504386-36.6024282037743i
0.63	97.75	2.50896	9.15106	124.973027721794-76.2867359402456i
0.72	66.5	2.86738	2.29135	35.75-8.125i
0.81	41.25	3.22581	8.48621	125.872956468269+50.9122000190031i
0.9	58	3.58423	4.43002	-6.5684810543241-70.5753630830339i
0.99	32.625	3.94265	8.61144	-58.3725197674774-124.807121705578i
1.08	21.375	4.30108	13.3267	125.484573451924+172.394259390677i
1.17	86.625	4.6595	10.682	9.90732695266711+170.624801871906i
1.26	60.125	5.01792	12.4151	-96.8657026159669+173.423767354191i
1.35	79.75	5.37634	5.06404	52.8076442198565+61.4520008213068i
1.44	60.375	5.73477	4.32031	-69.125
1.53	83.375	6.09319	5.06404	52.8076442198563-61.4520008213068i
1.62	99.5	6.45161	12.4151	-96.8657026159673-173.423767354191i
1.71	78.875	6.81004	10.682	9.90732695266669-170.624801871906i
1.8	22.5	7.16846	13.3267	125.484573451923-172.394259390676i
1.89	40.75	7.52688	8.61144	-58.3725197674771+124.807121705578i
1.98	32	7.8853	4.43002	-6.56848105432395+70.5753630830336i
2.07	54.125	8.24373	8.48621	125.872956468269-50.9122000190034i
2.16	119.5	8.60215	2.29135	35.75+8.125i
2.25	46.125	8.96057	9.15106	124.973027721794+76.2867359402454i
2.34	27.375	9.319	10.4311	-162.83495504386+36.6024282037745i
2.43	43.75	9.67742	11.8896	73.1160282988092-175.621609082469i
2.52	11.75	10.0358	12.8377	185.765426548076-87.6442593906765i
2.61	83.375	10.3943	12.9015	-204.634637561822-27.1225084307659i
2.7	17.375	10.7527	8.10205	2.76913871415089+129.60329776655i
2.79	59.625	11.1111	9.66159	-128.669826332096+85.6779593671296i
E12
Time	Data	FFT Freq	FFT Mag	FFT Complex			Max
0	31.4167	0	59.638	954.208435			14.7028
0.09	51.7917	0.358423	12.8855	-42.920753613099-201.651356608794i
0.18	24.9583	0.716846	9.47352	147.43938732628+35.1713413246797i
0.27	65.1667	1.07527	8.80994	1.83632015691883-140.947045385144i
0.36	50.2083	1.43369	3.72568	-5.55521043968508-59.3514699304924i
0.45	22.7083	1.79211	3.87383	4.69526921152393-61.8031091236319i
0.54	27.5417	2.15054	7.00277	-8.16309425991933+111.746523600827i
0.63	3.70831	2.50896	7.45525	37.2461632748626+113.319930912904i
0.72	26.7917	2.86738	7.62527	56.8333129999999-107.958374i
0.81	67.875	3.22581	4.09426	-41.295805795691+50.8525373215923i
0.9	17.9167	3.58423	8.09132	119.511465849752+49.7713929218849i
0.99	39.4583	3.94265	3.04148	-36.3002665409159-32.4106629092026i
1.08	20.625	4.30108	2.1393	32.8053324396851-9.7682179304926i
1.17	98.1667	4.6595	14.7028	-198.683742349636-125.956490928778i
1.26	32.4583	5.01792	5.06474	9.04573708388756+80.529462645738i
1.35	36.2083	5.37634	5.67905	1.42281565603583-90.8536499581687i
1.44	65.6667	5.73477	6.54427	-104.708313
1.53	16.2917	6.09319	5.67905	1.42281565603623+90.8536499581684i
1.62	29.75	6.45161	5.06474	9.04573708388735-80.5294626457377i
1.71	12.75	6.81004	14.7028	-198.683742349636+125.956490928778i
1.8	20	7.16846	2.1393	32.8053324396852+9.76821793049253i
1.89	27.25	7.52688	3.04148	-36.3002665409159+32.4106629092026i
1.98	6.79169	7.8853	8.09132	119.511465849752-49.771392921885i
2.07	5.41669	8.24373	4.09426	-41.2958057956914-50.8525373215923i
2.16	3.33331	8.60215	7.62527	56.833313+107.958374i
2.25	28.8333	8.96057	7.45525	37.2461632748622-113.319930912905i
2.34	31.75	9.319	7.00277	-8.16309425991965-111.746523600827i
2.43	7	9.67742	3.87383	4.69526921152404+61.8031091236316i
2.52	22.75	10.0358	3.72568	-5.55521043968495+59.3514699304925i
2.61	5.79169	10.3943	8.80994	1.83632015691936+140.947045385144i
2.7	12.7917	10.7527	9.47352	147.43938732628-35.17134132468i
2.79	41.0417	11.1111	12.8855	-42.9207536130984+201.651356608794i
E17
Time	Data	FFT Freq	FFT Mag	FFT Complex			Max
0	95.75	0	157.32	2517.125			27.4297
0.09	4.875	0.358423	8.49237	-130.677104104441-37.2329789427028i
0.18	49.625	0.716846	15.6351	9.29717119746669-249.988018479138i
0.27	34.125	1.07527	18.2793	-233.733300630189+175.802099112326i
0.36	162.25	1.43369	5.43543	-81.5984261636302+30.0819218691347i
0.45	100.75	1.79211	24.7795	306.653477251495+251.303835321236i
0.54	142.25	2.15054	15.7262	-45.2195988617393+247.522280107659i
0.63	48.375	2.50896	15.9941	243.454454233339+78.8509096703695i
0.72	106.125	2.86738	9.09875	123+77.875i
0.81	62.5	3.22581	5.09878	-67.2607515298322+46.1666081902982i
0.9	69.75	3.58423	9.80467	-1.88826551452916+156.863423551488i
0.99	25.125	3.94265	9.00528	-123.169289097198-74.7640712996368i
1.08	80.5	4.30108	1.26927	15.0984261636302+13.5819218691346i
1.17	90.625	4.6595	5.05782	-77.4877379291358+23.3350039271597i
1.26	69.125	5.01792	6.07962	-84.6893068211979+47.8531249646916i
1.35	75.125	5.37634	15.5406	202.220251805963+144.683531012932i
1.44	80.75	5.73477	27.4297	438.875
1.53	74.625	6.09319	15.5406	202.220251805963-144.683531012933i
1.62	133.5	6.45161	6.07962	-84.6893068211979-47.8531249646912i
1.71	162.375	6.81004	5.05782	-77.4877379291358-23.3350039271594i
1.8	94.75	7.16846	1.26927	15.0984261636302-13.5819218691347i
1.89	65	7.52688	9.00528	-123.169289097198+74.7640712996374i
1.98	50	7.8853	9.80467	-1.88826551452973-156.863423551488i
2.07	40.75	8.24373	5.09878	-67.2607515298325-46.1666081902977i
2.16	101	8.60215	9.09875	123-77.875i
2.25	73.5	8.96057	15.9941	243.454454233339-78.85090967037i
2.34	81.75	9.319	15.7262	-45.21959886174-247.522280107659i
2.43	67	9.67742	24.7795	306.653477251494-251.303835321237i
2.52	79.375	10.0358	5.43543	-81.5984261636302-30.0819218691346i
2.61	8.75	10.3943	18.2793	-233.73330063019-175.802099112325i
2.7	81.5	10.7527	15.6351	9.29717119746727+249.988018479138i
2.79	105.625	11.1111	8.49237	-130.677104104441+37.232978942703i
E19
Time	Data	FFT Freq	FFT Mag	FFT Complex			Max
0	143.136	0	430.83	6893.272738			24.1349
0.09	262.239	0.358423	4.20787	-67.2504126362602+3.18773867908002i
0.18	200.307	0.716846	7.91115	-24.2455286933358-124.234709462575i
0.27	197.466	1.07527	9.17419	-8.27728857698872-146.553526997385i
0.36	280.852	1.43369	5.01772	70.0344001833007+39.2509517324972i
0.45	213.886	1.79211	8.12871	-62.2339673440478+114.203195043578i
0.54	197.125	2.15054	9.72424	-68.8757307759045+139.512330995208i
0.63	221.261	2.50896	5.12576	-57.2316973778562+58.7412547174397i
0.72	185.023	2.86738	10.0162	56.8408819999999-149.840972i
0.81	245.511	3.22581	11.3346	-145.754770731565-107.910626730776i
0.9	215.261	3.58423	4.26702	68.2600025665827-1.29563922392332i
0.99	159.136	3.94265	16.7601	-244.930822721931-109.177054613437i
1.08	260.33	4.30108	24.1349	-382.738924183301-51.2718122675024i
1.17	200.591	4.6595	14.1521	-185.769391173238+129.469020809788i
1.26	222.341	5.01792	11.1239	-49.6842750973427-170.906451681706i
1.35	203.068	5.37634	8.7385	-131.915417438113-46.3340493049483i
1.44	256.057	5.73477	9.66478	154.636442
1.53	213.273	6.09319	8.7385	-131.915417438113+46.3340493049485i
1.62	198.716	6.45161	11.1239	-49.6842750973422+170.906451681707i
1.71	223.761	6.81004	14.1521	-185.769391173239-129.469020809788i
1.8	217.602	7.16846	24.1349	-382.738924183301+51.2718122675028i
1.89	208.568	7.52688	16.7601	-244.930822721931+109.177054613437i
1.98	237.489	7.8853	4.26702	68.2600025665827+1.29563922392315i
2.07	221.909	8.24373	11.3346	-145.754770731565+107.910626730776i
2.16	232.807	8.60215	10.0162	56.8408820000001+149.840972i
2.25	240.932	8.96057	5.12576	-57.2316973778566-58.7412547174397i
2.34	229.864	9.319	9.72424	-68.8757307759048-139.512330995208i
2.43	146.591	9.67742	8.12871	-62.2339673440481-114.203195043578i
2.52	214.591	10.0358	5.01772	70.0344001833005-39.2509517324976i
2.61	174.58	10.3943	9.17419	-8.2772885769885+146.553526997385i
2.7	232.455	10.7527	7.91115	-24.2455286933355+124.234709462575i
2.79	236.545	11.1111	4.20787	-67.2504126362603-3.18773867908008i
E24
Time	Data	FFT Freq	FFT Mag	FFT Complex			Max
0	183.875	0	302.109	4833.75			24.7629
0.09	171.875	0.358423	12.5218	-188.278395700755+68.4912544130349i
0.18	179.375	0.716846	18.9403	283.256282621459-107.712919781636i
0.27	129.125	1.07527	24.7629	386.676137070747+86.3766361697087i
0.36	128.375	1.43369	7.47606	-6.55237629863962+119.437414114622i
0.45	97.75	1.79211	14.877	88.0052466045587-221.166273419278i
0.54	91.375	2.15054	13.8733	-167.453346926192-145.710253561366i
0.63	150.625	2.50896	6.82595	9.83458700487783+108.771539897421i
0.72	197.875	2.86738	14.7225	226.875+63.375i
0.81	117.125	3.22581	6.9506	-25.1245943845652-108.334294858554i
0.9	126.25	3.58423	13.0914	81.9393679486382+192.770500189252i
0.99	127	3.94265	20.7486	-326.301337352223-61.1311891129508i
1.08	174.75	4.30108	18.3213	215.30237629864+198.937414114621i
1.17	223.375	4.6595	10.7677	-163.227503059266+55.1220922223719i
1.26	120.625	5.01792	15.2404	-216.742303643905-111.732166031017i
1.35	157.375	5.37634	16.7892	148.415859816625-223.904208596606i
1.44	192.625	5.73477	22.3125	357
1.53	103.125	6.09319	16.7892	148.415859816626+223.904208596605i
1.62	169.625	6.45161	15.2404	-216.742303643905+111.732166031017i
1.71	230.375	6.81004	10.7677	-163.227503059266-55.1220922223714i
1.8	155.5	7.16846	18.3213	215.30237629864-198.937414114622i
1.89	196.75	7.52688	20.7486	-326.301337352223+61.1311891129519i
1.98	210.875	7.8853	13.0914	81.9393679486376-192.770500189253i
2.07	104.875	8.24373	6.9506	-25.1245943845651+108.334294858554i
2.16	183.375	8.60215	14.7225	226.875-63.375i
2.25	56.125	8.96057	6.82595	9.83458700487722-108.771539897421i
2.34	136.75	9.319	13.8733	-167.453346926192+145.710253561366i
2.43	71.875	9.67742	14.877	88.005246604559+221.166273419278i
2.52	194.75	10.0358	7.47606	-6.55237629863976-119.437414114621i
2.61	121.375	10.3943	24.7629	386.676137070747-86.3766361697099i
2.7	149.375	10.7527	18.9403	283.256282621459+107.712919781635i
2.79	179.625	11.1111	12.5218	-188.278395700755-68.4912544130342i
F06
Time	Data	FFT Freq	FFT Mag	FFT Complex			Max
0	142.375	0	257.57	4121.125			17.6055
0.09	147.75	0.358423	3.51261	42.9532796333013-36.2443155050151i
0.18	121	0.716846	16.4593	70.8213698828264+253.646485026128i
0.27	157.125	1.07527	11.9282	-101.146516389681-161.844105155888i
0.36	101.75	1.43369	2.7843	21.491824445832-39.0217847076181i
0.45	69.5	1.79211	17.0796	249.874016723625-110.641888503136i
0.54	170.625	2.15054	15.2329	-177.645820954254-166.867426478804i
0.63	107.125	2.50896	1.04105	9.8892388186438-13.403461550626i
0.72	160	2.86738	17.3762	228.5+158.375i
0.81	116.25	3.22581	6.76917	-88.1708083843895+62.898701269254i
0.9	75.125	3.58423	6.89639	53.4625777804433+96.5254487931341i
0.99	116	3.94265	16.9992	271.056001417481+22.4853739745289i
1.08	207.125	4.30108	8.33958	-53.9918244458321-122.021784707618i
1.17	145.375	4.6595	10.1712	-148.186261653187+67.2676990478072i
1.26	159.875	5.01792	17.6055	-238.138126709016-150.460639701933i
1.35	146.25	5.37634	8.91811	58.7310498342056+130.042389040896i
1.44	105.5	5.73477	2.24219	35.875
1.53	136.5	6.09319	8.91811	58.7310498342051-130.042389040896i
1.62	83.625	6.45161	17.6055	-238.138126709016+150.460639701933i
1.71	151.75	6.81004	10.1712	-148.186261653187-67.2676990478066i
1.8	107.25	7.16846	8.33958	-53.9918244458319+122.021784707618i
1.89	88.375	7.52688	16.9992	271.056001417481-22.4853739745296i
1.98	62.375	7.8853	6.89639	53.4625777804431-96.5254487931344i
2.07	139	8.24373	6.76917	-88.1708083843898-62.8987012692538i
2.16	160.75	8.60215	17.3762	228.5-158.375i
2.25	112.375	8.96057	1.04105	9.88923881864386+13.4034615506259i
2.34	162	9.319	15.2329	-177.645820954253+166.867426478804i
2.43	140.5	9.67742	17.0796	249.874016723625+110.641888503135i
2.52	168.75	10.0358	2.7843	21.491824445832+39.0217847076181i
2.61	126	10.3943	11.9282	-101.14651638968+161.844105155889i
2.7	90.375	10.7527	16.4593	70.8213698828258-253.646485026129i
2.79	142.75	11.1111	3.51261	42.9532796333014+36.2443155050153i
F09
Time	Data	FFT Freq	FFT Mag	FFT Complex			Max
0	59.625	0	114.992	1839.875			26.4505
0.09	60.625	0.358423	13.9524	104.483806299168-197.277933966514i
0.18	13.25	0.716846	15.0594	-126.521896959295-205.058998522505i
0.27	86	1.07527	5.13022	-81.9768709710746-4.18251684617087i
0.36	136.25	1.43369	7.16162	-56.6468930265903-99.60452281804i
0.45	108	1.79211	19.6989	-92.9994656868759+301.149754912646i
0.54	107.875	2.15054	6.3687	96.4529122335433+32.8677570130825i
0.63	4.125	2.50896	26.4505	363.19380368622+217.243603450764i
0.72	73.375	2.86738	17.5366	-150-237.125i
0.81	79.875	3.22581	7.33696	105.533926552813+51.4133711169717i
0.9	99.875	3.58423	8.96358	112.115936633699-89.4344978252901i
0.99	54.75	3.94265	6.79543	53.9451319107696+94.4004636656499i
1.08	8.5	4.30108	3.44614	-39.8531069734098-38.1045228180401i
1.17	90.125	4.6595	12.8496	-59.6704181242334-196.743424551098i
1.26	29.75	5.01792	14.767	-186.046951907948+145.638746639123i
1.35	5.625	5.37634	5.07842	22.4900863332146+78.0802172417616i
1.44	7.75	5.73477	3.80469	-60.875
1.53	114	6.09319	5.07842	22.4900863332144-78.0802172417613i
1.62	98.5	6.45161	14.767	-186.046951907948-145.638746639123i
1.71	25.625	6.81004	12.8496	-59.6704181242328+196.743424551099i
1.8	27.375	7.16846	3.44614	-39.8531069734097+38.10452281804i
1.89	29.25	7.52688	6.79543	53.9451319107691-94.4004636656498i
1.98	80.625	7.8853	8.96358	112.115936633699+89.4344978252897i
2.07	74.625	8.24373	7.33696	105.533926552812-51.4133711169715i
2.16	20	8.60215	17.5366	-150+237.125i
2.25	63.75	8.96057	26.4505	363.19380368622-217.243603450765i
2.34	63.625	9.319	6.3687	96.4529122335434-32.8677570130828i
2.43	39.25	9.67742	19.6989	-92.9994656868768-301.149754912646i
2.52	36.875	10.0358	7.16162	-56.6468930265901+99.6045228180401i
2.61	48.125	10.3943	5.13022	-81.9768709710744+4.18251684617078i
2.7	26.25	10.7527	15.0594	-126.521896959295+205.058998522505i
2.79	66.625	11.1111	13.9524	104.483806299168+197.277933966514i
F11
Time	Data	FFT Freq	FFT Mag	FFT Complex			Max
0	170.875	0	345.477	5527.625			13.6058
0.09	209.625	0.358423	4.75538	-40.605607926859+64.3450244201126i
0.18	177.375	0.716846	4.64633	25.7814448574864+69.727586975401i
0.27	128	1.07527	11.6028	169.547724500411+75.6165065598587i
0.36	180.875	1.43369	9.57693	138.638086143187-65.2625631329236i
0.45	130	1.79211	8.23882	-105.918800413289-78.4731271603715i
0.54	128.5	2.15054	1.19182	14.3924057228708+12.5097041869593i
0.63	181.75	2.50896	4.25481	18.0668808476161-65.6357554085641i
0.72	178.25	2.86738	3.37653	1.62500000000003+54i
0.81	192.125	3.22581	8.09266	26.1394851067786-126.81669709679i
0.9	189.5	3.58423	10.1243	-137.656384700425-85.3890511014447i
0.99	194	3.94265	13.6058	-113.193726310516-185.950595155145i
1.08	154.75	4.30108	4.44385	21.6119138568133+67.7374368670765i
1.17	151.5	4.6595	11.4461	-149.770767576289+105.393872561025i
1.26	166.25	5.01792	1.33626	2.98253412006747-21.1711683130031i
1.35	192.125	5.37634	5.84446	82.7348117721467-43.5810832721745i
[truncated: 4,232 more rows]

## Sheet: Unsuccessful wells
	1	2	3	4	5	6	7	8	9	10	11	12	13	14	15	16	17	18	19	20	21	22	23	24
[truncated: 16 more rows]
