# Supplementary material for: High-Content Screening in Zebrafish Embryos Identifies Butafenacil as a Potent Inducer of Anemia
Source: PLoS One. 2014 Aug 4;9(8):e104190. doi: 10.1371/journal.pone.0104190 (PMC4121296; doi:10.1371/journal.pone.0104190)
Supplement: Dataset S1 — Microsoft Excel spreadsheets containing raw data for all chemical screening assays. (ZIP) [file pone.0104190.s036.zip › Dataset S1/4- Flumetralin/Flumetralin_Heart_Rate.xlsx]

## Sheet: DESCRIPTION
ToxCast Screen - Heart Rate
Flumetralin
Data was collected using the Heart Rate Journal in MetaXpress
Imaged 74 hpf fli1 larvae using ImageXpress
Incubated larvae in 100 mg/l MS-222 for 30 min
Centrifuged plate for 2 min at 200 rpm
Imaging parameters:
*live stream acquisition
*32 frames; 0.09 sec interval
*FITC
*2X magnification; 1 site/well
Had the doors off of the imager and the fan on to stablize temperature
Test Initation Date: 8/8/2013
Imaging Date: 8/11/13
Start Imaging Temperature: 27°C
End Imaging Temperature: 26°C
Total Imaging Duration: 2:00
W.O. = Wrong Orientation
U.H. = Unhatched
Malf. = Malformed
N.A. = Not Analyzed (did not meet analysis criteria)

## Sheet: ALL DATA
Measurement	Average (Show Region Statistics)
	1	2	3	4	5	6	7	8	9	10	11	12	13	14	15	16	17	18	19	20	21	22	23	24	25	26	27	28	29	30	31	32		# Peaks	Heart Rate
A01																																		0	0
A02	166.124	159.124	148.287	167.711	166.115	142.772	165.784	166.421	162.86	144.138	169.014	166.43	148.087	160.848	165.713	164.992	140.795	171.185	164.037	153.615	156.354	165.938	165.287	140.64	168.506	164.562	154.177	155.225	167.045	164.697	140.685	170.129		8	172.043
A03	115.562	113.899	115.244	119.284	115.584	114.337	115.93	118.851	115.037	114.194	117.284	118.396	114.98	115.244	119.354	116.525	114.303	115.514	119.84	115.882	114.331	115.798	119.051	115.537	114.16	117.553	117.784	115.281	115.174	119.775	116.177	114.486		8	172.043
A04																																		0	0
A05	114.373	113.505	112.352	112.433	113.909	113.448	113.132	112.474	114.073	113.041	112.36	112.769	114.345	112.679	112.72	112.715	114.355	112.674	112.738	113.026	114.254	112.583	112.759	113.622	113.56	112.741	112.826	114.259	112.855	112.715	112.601	114.373		8	172.043
A06	177.86	168.514	185.958	189.365	173.36	168.371	194.913	181.986	170.699	177.067	193.169	175.017	166.427	191.121	184.191	171.36	174.244	194.831	176.059	166.764	189.228	186.208	170.41	172.955	193.427	173.935	167	190.933	183.031	167.657	175.986	190.809		8	172.043
A07	143.907	134.216	129.899	143.736	142.5	131.657	132.497	145.379	141.309	128.848	136.042	145.663	138.857	127.73	138.604	145.065	136.16	127.843	143.171	143.899	132.343	130.441	144.258	141.402	128.913	135.247	145.138	138.576	128.32	140.368	145.416	134.64		8	172.043
A08																																		0	0
A09	159.919	164.713	172.121	149.573	143.736	165.287	172.551	152.385	142.691	161.489	171.458	154.699	143.16	159.32	169.562	155.048	142.848	157.691	169.961	157.593	143.23	157.654	168.469	158.764	143.222	154.298	169.295	159.455	142.795	154.376	169.896	159.919		8	172.043
A10	171.902	156.573	158.817	195.688	165.508	155.346	169.767	189.834	160.135	154.455	186.427	175.152	156.73	157.048	195.399	165.183	155.295	173.056	187.542	161.16	154.225	189.053	172.862	156.008	161.902	193.154	163.003	153.728	182.581	177.888	157.256	157.334		8	172.043
A11	180.986	203.239	199.045	181.882	184.815	204.857	191.823	178.879	190.781	203.163	188.084	178.587	197.41	200.52	185.795	184.177	204.514	193.508	178.368	190.39	204.042	187.539	179.438	199.638	198.511	182.331	186.143	202.368	189.851	179.23	197.34	198.66		8	172.043
A12	265.188	270.197	269.913	262.638	261.416	269.334	267.084	265.537	264.997	275.483	265.728	264.199	267.739	271.126	267.222	263.961	274.874	270.382	265.419	263.306	271.169	264.36	265.528	270.056	270.52	262.596	263.688	270.247	265.907	264.52	267.674	269.18		8	172.043
A13	348.736	361.531	294.199	286.093	355.86	347.298	288.635	292.98	363.969	332.031	279.379	309.458	367.983	314.562	276.039	333.728	362.011	300.017	278.632	349.494	348.003	289.77	294.697	363.542	326.66	278.753	320.579	362.365	301.079	274.48	340.506	352.899		8	172.043
A14	152.272	182.236	171.565	158.199	154.25	185.584	167.362	154.719	163.57	181.812	163.551	151.795	175.306	176.556	159.497	152.848	184.638	170.688	156.601	161.812	183.767	163.851	153.197	173.261	176.683	159.57	153.463	183.91	172.213	156.803	160.935	183.596		8	172.043
A15																																		0	0
A16																																		0	0
A17																																		0	0
A18																																		0	0
A19																																		0	0
A20																																		0	0
A21																																		0	0
A22																																		0	0
A23																																		0	0
A24																																		0	0
B01	153.612	130.36	138.888	162.722	133.093	132.388	166.441	135.258	128.851	165.433	141.581	131.896	160.407	144.152	129.483	153.197	150.362	130.581	145.758	155.736	131.166	139.228	161.638	132.871	134.191	163.761	133.778	130.39	165.781	135.508	129.213	166.736		9	193.548
B02																																		0	0
B03																																		0	0
B04	120.919	117.593	114.152	123.39	124.497	118.126	115.64	124.848	123.017	116.503	114.573	126.624	121.247	116.107	115.452	127.374	120.228	115.404	116.629	127.138	118.927	115.09	119.539	126.067	119.652	115.253	123.713	123.427	117.059	114.963	126.368	120.919		8	172.043
B05	155.565	155.503	149.764	143.323	155.551	155.247	149.775	143.654	155.652	154.444	149.256	144.222	157.489	151.567	148.567	145.104	157.958	150.888	148.697	148.736	158.118	150.208	147.868	149.935	157.351	149.713	145.607	151.551	155.584	148.598	144.124	155.565		7	150.538
B06	117.376	130.871	122.191	118.781	122.098	130.969	123.396	119.16	121.699	130.994	123.854	119.851	120.688	131.68	125.652	120.576	121.486	132.23	124.022	119.326	121.888	131.23	123.275	118.952	122.992	131.447	122.823	118.219	125.037	129.522	121.463	117.376		8	172.043
B07	1506.91	1344.03	1210.68	1288.62	1522.01	1370.58	1199.13	1262.73	1503.84	1357.78	1223.39	1261.76	1497.07	1352.62	1204.78	1253.4	1503.08	1343.49	1207.57	1263.1	1502.8	1336.02	1192.88	1276.13	1480.25	1300.67	1145.02	1302.81	1469.85	1311.42	1165.71	1360.59		7	150.538
B08	484.174	536.368	580.61	503.596	465.548	520.857	577.419	498.73	461.382	515.697	578.831	516.115	467.362	498.289	564.573	509.596	462.933	508.357	569.379	509.494	480.463	504.461	579.674	506.596	450.152	507.781	569.528	498.07	475.433	525.68	559.497	497.081		8	172.043
B09	131.829	131.579	136.997	134.646	131.615	131.944	137.343	134.129	131.399	131.635	137.115	134.174	131.705	131.562	137.104	133.871	131.264	131.834	136.986	132.893	131.34	132.424	137.056	132.562	131.303	133.598	135.764	131.711	130.596	135.191	135.101	131.829		8	172.043
B10	119.789	116.815	130.388	123.104	119.472	119.567	129.739	121.438	117.402	126.376	126.601	120.365	117.059	130.323	122.986	119.205	121.065	128.624	120.781	117.43	128.284	124.77	120.104	117.646	130.065	121.733	118.154	123.247	126.871	119.753	116.815	129.778		8	172.043
B11	195.86	198.051	200.978	197.747	195.315	197.045	199.096	196.952	194.744	197.315	198.949	197.053	195.096	196.132	198.565	195.101	193.191	196.596	198.194	195.315	194.478	197.719	197.469	194.806	194.458	197.728	197.022	193.817	194.348	198.694	195.522	192.857		8	172.043
B12	228.865	209.042	210.298	238.604	216.427	201.75	228.124	230.048	206.289	212.197	236.25	215.688	200.772	231.938	226.792	205.542	213.978	234.683	212.056	201.348	233.531	221.177	204.854	219.444	232.419	210.433	207.025	234.191	215.798	200.91	227.07	228.865		8	172.043
B13	118.208	108.646	118.5	114.761	111.806	110.388	118.764	113.185	110.346	115.028	116.379	112.503	109.404	118.624	114.624	110.975	112.663	117.458	112.399	109.624	117.728	114.992	111.604	111.329	118.376	112.649	109.758	116.492	114.885	111.469	111.413	118.208		8	172.043
B14	182.865	168.579	198.626	211.702	178.702	170.537	202.48	206.823	177.025	172.455	211.031	200.739	174.393	176.163	212.455	192.489	171.761	182.5	214.438	185.104	169.39	192.553	212.438	180.247	171.598	205.674	205.407	175.017	173.084	210.708	196.107	171.112		8	172.043
B15																																		0	0
B16																																		0	0
B17																																		0	0
B18																																		0	0
B19																																		0	0
B20																																		0	0
B21																																		0	0
B22																																		0	0
B23																																		0	0
B24																																		0	0
C01	221.556	226.093	222.365	220.306	223.924	223.537	219.138	221.284	228.871	222.643	219.382	222.559	222.337	220.992	225.882	222.006	220.798	224.404	221.219	219.16	223.848	223.191	220.211	222.508	226.975	219.972	221.399	222.43	219.927	221.416	225.205	219.517		10	215.054
C02	97.9185	97.9242	98.0955	98.2331	98.3287	98.1629	98.368	98.3455	98.4803	98.6405	98.5646	98.6095	98.4972	98.7163	98.4298	98.6292	98.7219	98.3792	98.6011	98.6938	98.9298	98.4775	98.809											8	172.043
C03																																		0	0
C04																																		0	0
C05	3456.44	3476.54	3349.48	3353.02	3447.92	3463.93	3337.35	3370.38	3457.55	3446.64	3309.19	3374.25	3450.91	3419.97	3310.46	3394.58	3460.03	3387.25	3323.17	3422.26	3451.99	3348.32	3334.27	3433.61	3448.38	3323.01	3378.25	3451.73	3412.58	3300.98	3393.82	3456.44		8	172.043
C06	142.722	127.107	122.879	128.267	142.157	125.944	123.174	129.75	141.854	126.253	124.017	132.107	140.329	124.674	124.433	136.264	136.36	123.621	124.711	139.98	132.183	123.337	125.202	141.93	129.396	123.287	126.983	141.865	126.837	123.292	130.924	140.183		7	150.538
C07	130.287	130.75	127.933	125.051	128.972	131.081	129.101	124.82	128.93	130.784	129.253	125.705	128.045	130.772	129.851	125.705	126.497	131.233	130.289	125.927	126.278	131.525	130.194	126.093	126.011	131.154	130.303	125.84	126.548	130.851	130.115	126.239		8	172.043
C08	154.722	150.343	155.89	159.992	154.775	150.924	157.239	160.708	154.34	151.275	156.213	159.955	153.576	152.702	156.885	160.371	151.764	153.121	158.236	160.66	152.194	153.449	157.553	158.385	151.034	153.169	158.385	158.022	150.598	154.18	158.868	157.028		8	172.043
C09	116.475	115.486	116.334	122.351	115.514	113.972	116.048	122.348	115.742	113.146	116.955	121.27	114.989	113.871	118.312	120.183	114.065	112.736	120.228	119.506	119.573	116.292	121.784	117.98	113.907	114.556	121.86	116.076	113.472	117.138	120.219	114.315		9	193.548
C10	220.86	217.562	212.39	215.463	219.118	216.722	211.848	216.562	220.567	217.051	212.219	219.003	218.371	212.713	213.534	218.963	217.514	209.789	214.801	218.067	214.278	209.034	217.947	218.596	212.312	214.961	216.683	212.309	211.624	216.25	218.073	213.902		8	172.043
C11	181.553	191.879	176.042	166.354	187.34	187.539	170.992	167.798	191.18	184.337	168.042	173.744	192.334	180.969	166.598	183.404	190.511	173.801	167.702	190.812	184.916	168.91	173.815	192.584	178.317	166.66	185.039	188.298	172.14	169.093	192.551	181.553		9	193.548
C12	140.933	159.281	144.337	140.222	146.857	156.205	141.919	140.253	157.298	146.107	140.657	143.376	158.107	142.607	140.02	155.287	147.725	141.261	142.253	158.607	142.975	140.101	154.86	148.716	141.455	142.124	157.775	142.331	140.045	156.093	145.489	140.685		9	193.548
C13	176.829	191.537	183.228	174.716	179.483	190.857	179.146	173.907	182.837	188.851	176.379	174.135	187.933	184.978	174.764	176.053	189.508	180.236	173.112	180.91	188.733	176.272	173.475	188.455	185.199	174.562	176.82	191.388	179.975	173.567	183.924	186.781		8	172.043
C14	132.579	150.789	131.486	124.118	134.744	152.301	135.725	123.742	130.663	151.39	139.556	124.163	126.823	150.553	142.941	124.862	124.736	147.685	145.685	126.27	124.157	143.781	148.556	128.079	123.716	139.573	149.812	129.671	123.455	135.612	150.34	132.579		8	172.043
C15																																		0	0
C16																																		0	0
C17																																		0	0
C18																																		0	0
C19																																		0	0
C20																																		0	0
C21																																		0	0
C22																																		0	0
C23																																		0	0
C24																																		0	0
D01	438.014	445.542	441.23	437.598	447.211	442.503	435.317	442.213	439.882	436.503	443.874	438.43	431.309	440.851	438.32	428.646	440.419	439.5	431.775	439.747	441.183	429.638	438.626	438.048	429.975	438.82	435.994	427.809	435.584	437.66	429.32	435.348		10	215.054
D02	288.933	184.169	175.949	260.062	274.851	188.362	175.753	253.916	278.938	188.767	175.919	258.803	277.287	188.902	175.775	261.64	276.419	186.388	178.16	267.003	266.478	182.441	182.458	273.343	246.685	177.548	185.615	278.14	242.775	176.034	194.635	288.933		7	150.538
D03	120.767	128.731	120.948	121.003	119.259	129.775	121.324	120.863	118.863	129.135	121.578	121.073	119.894	127.694	122.852	121.241	120.56	125.085	123.899	121.192	120.925	124.01	125.396	121.137	120.876	122.29	126.894	121.212	121.065	121.904	126.948	120.767		9	193.548
D04	195.216	180.674	170.854	173.598	195.171	183.121	171.272	173.654	194.483	184.52	171.466	172.048	194.963	186.157	173.399	173.008	192.61	185.23	172.132	171.792	191.826	186.733	173.003	170.82	192.542	187.317	172.236	171.073	188.368	188.593	173.508	170.056		7	150.538
D05	148.329	153.907	144.683	144.393	149.702	152.798	144.469	144.514	152.949	152.494	144.756	144.289	151.705	151.551	145.039	143.902	152.904	149.315	143.424	144.028	156.006	148.89	144.441	144.688	154.907	145.317	144.649	147.624	154.848	143.368	143.809	148.329		8	172.043
D06	210.399	226.904	204.635	192.194	217.657	223.632	200.994	193.862	222.388	216.334	196.522	196.118	225.837	212.958	194.75	203.154	224.211	204.309	192.972	211.59	224.896	199.66	190.056	220.876	216.744	195.472	196.438	225.463	209.41	193.169	207.486	225.093		8	172.043
D07																																		0	0
D08	230.866	192.622	162.679	162.473	229.702	190.863	162.375	162.375	232.583	191.259	162.673	165.905	232.485	186.491	159.574	169.042	228.244	185.065	160.792	172.905	230.414	181.461	158.61	179.461	228.884	176.363	160.94	190.042	220.036	171.595	157.914	201.539		7	150.538
D09	126.671	136.539	132.399	132.803	127.028	138.062	132.598	131.458	126.969	138.64	132.154	129.374	129.219	136.728	131.278	128.772	132.626	134.087	130.778	127.045	135.638	132.713	130.598	126.427	137.492	131.396	129.798	127.764	137.045	131.098	128.494	132.065		9	193.548
D10	198.699	240.596	243.208	195.961	196.281	258.508	221.671	185.674	229.669	245.809	197.896	192.522	254.789	224.522	190.037	228.402	249.244	200.713	192.087	257.076	223.441	187.52	226.904	246.789	201.612	194.185	256.674	221.699	185.548	226.565	245.871	198.699		9	193.548
D11	203.438	205.037	196.18	181.683	239.975	203.537	193.183	190.157	232.944	203.581	189.986	211.514	216.857	200.042	182.385	229.604	207.904	197.826	178.916	239.719	203.183	195.916	186.388	234.346	202.708	190.986	211.396	216.958	199.385	179.961	236.132	203.438		9	193.548
D12	144.163	138.817	145.511	136.329	140.421	140.385	143.75	136.64	140.739	143.197	139.618	140.334	139.048	145.146	137.579	141.18	140.685	144.028	136.772	141.941	143.671	139.132	140.747	139.966	144.93	136.927	140.351	141.666	142.079	138.907	139.101	144.163		12	258.065
D13	141.438	170.301	155.008	139.61	149.028	172.531	143.048	138.43	161.264	160.851	140.343	143.966	171.275	147.098	139.466	156.649	163.795	141.107	142.228	169.017	150.542	139.899	153.896	165.157	140.75	140.101	170.048	151.362	139.441	151.941	166.006	141.419		9	193.548
D14																																		0	0
D15																																		0	0
D16																																		0	0
D17																																		0	0
D18																																		0	0
D19																																		0	0
D20																																		0	0
D21																																		0	0
D22																																		0	0
D23																																		0	0
D24																																		0	0
E01	188.809	182.202	147.654	219.045	196.455	152.826	197.815	212.466	156.138	173.916	227.121	161.02	157.171	236.174	165.528	147.489	236.174	169.581	143.483	233.604	175.351	143.742	223.702	184.899	146.618	211.899	190.197	149.11	197.677	198.652	150.958	188.809		9	193.548
E02	210.879	225.857	219.893	215.657	216.84	222.174	218.228	203.761	225.514	218.846	212.882	212.371	219.244	215.441	204.559	223.843	217.671	213.463	210.275	221.73	216.388	204.25	223.098	217.89	212.424	210.537	220.382	218.354	203.826	223.671	217.573	210.879		9	193.548
E03	192.112	174.871	176.559	194.368	185.506	173.66	180.567	194.098	179.831	173.59	188.298	190.41	175.228	177.143	193.208	182.829	173.171	183.978	192.685	176.888	175.525	190.983	184.295	172.854	181.169	191.539	177.497	174.511	190.124	185.904	172.781	181.98		8	172.043
E04	123.787	132.132	124.208	123.539	128.143	128.986	125.618	122.626	131.885	126.076	123.761	122.772	132.272	124.758	123.545	128.357	128.685	124.199	122.365	132.031	125.424	124.41	125.612	129.694	123.511	121.986	132.056	125.983	124.152	124.843	130.27	123.787		9	193.548
E05	127.654	126.629	125.868	126.77	127.169	126.343	125.975	127.216	127.309	126.157	126.331	127.607	126.685	126.584	126.188	127.767	126.73	126.059	126.41	127.722	126.253	126.256	126.944	127.556	126.402	126.062	127.68	127.124	126.427	126.154	128.017	126.441		8	172.043
E06	145.326	150.326	151.663	150.461	144.27	152.694	152.208	149.854	144.728	151.812	150.823	146.683	147.306	151.368	150.281	145.051	149.823	152.576	151.73	143.966	151.615	151.143	148.124	146.48	151.52	150.309	144.806	149.739	151.208	149.202	144.904	151.357		8	172.043
E07	168.817	160.295	185.753	142.362	144.669	170.494	176.694	140.565	146.511	182.848	161.975	140.924	150.596	186.68	152.419	141.758	156.719	185.75	143.343	144.713	167.455	176.104	139.91	147.337	182.508	158.66	141.202	154.643	188.014	145.076	144.101	168.817		8	172.043
E08	194.68	204.632	185.893	180.992	182.101	201.548	183.697	177.011	189.511	195.382	182.081	172.52	199.199	186.739	180.315	172.792	201.924	182.09	178.138	182.955	196.348	181.292	173.716	196.944	188.843	179.376	173.326	201.076	183.478	176.357	185.744	194.68		8	172.043
E09	177.32	177.242	174.348	187.854	186.621	175.289	176.924	189.463	184.567	175.256	175.093	189.947	185.09	178.34	178.803	191.433	179.902	174.772	183.017	189.051	177.978	177.815	187.944	185.716	175.899	175.489	190.34	181.07	173.767	178.272	188.671	177.32		8	172.043
E10	353.907	356.666	354.312	381.607	358.947	355.163	355.64	381.84	357.36	353.385	358.632	375.199	356.185	352.242	369.893	364.435	354.081	353.677	374.93	356.449	352.795	351.556	379.287	355.927	352.598	357.947	373.188	354.649	350.132	372.767	358.562	353.907		9	193.548
E11	128.132	128.357	127.719	129.362	127.784	128.053	128.688	128.303	129.087	127.739	129.371	128.963	128.343	127.792	129.511	128.34	128.211	128.205	128.803	129.025	127.691	128.84	128.758	128.57	127.812	129.379	128.433	127.983	128.365	128.334	128.927	128.011		11	236.559
E12	189.444	215.84	222.803	193.219	188.638	237.992	200.228	190.955	215.348	223.104	193.483	189.309	237.261	198.652	188.927	220	215.944	190.242	191.601	235.059	197.416	186.983	228.396	206.382	189.43	203.472	228.185	195.624	187.376	234.48	198.851	185.525		9	193.548
E13	106.91	106.534	106.559	104.963	102.618	107.301	106.419	104.025	104.236	107.239	106.315	103.006	106.444	106.59	105.449	102.994	107.278	106.643	104.295	104.803	107.048	106.531	102.86	106.851	106.761	104.907	103.725	107.404	106.713	103.275	105.89	106.91		8	172.043
E14	108.506	108.803	107.736	109.317	108.758	108.944	107.961	109.211	108.36	108.907	108.031	108.916	109.247	108.98	108.067	109.27	108.913	109.23	108.309	109.073	108.958	109.253	108.39	109.213	109.07	109.107	108.247	109.278	108.955	109.323	108.716	109.469		14	301.075
E15																																		0	0
E16																																		0	0
E17																																		0	0
E18																																		0	0
E19																																		0	0
E20																																		0	0
E21																																		0	0
E22																																		0	0
E23																																		0	0
E24																																		0	0
F01	165.244	205.062	184.211	165.772	185.955	198.306	164.862	174.871	206.441	167.053	163.506	204.5	173.506	158.978	194.84	182.579	160.674	177.927	191.758	160.635	169.413	197.601	161.301	160.674	199.183	163.944	154.935	198.022	170.551	153.424	189.329	175.837		10	215.054
F02	121.716	127.239	126.556	123.902	122.404	127.346	126.817	122.963	123.385	127.997	126.677	122.073	125.129	127.107	125.522	121.792	126.57	127.166	124.152	122.36	127.629	126.744	122.449	124.553	127.154	125.77	121.787	126.298	126.978	123.517	122.935	127.756		8	172.043
F03	112.323	111.952	112.404	113.649	113.084	112.18	112.657	114.115	112.16	112.486	112.935	114.258	112.514	112.899	113.447	113.815	112.837	112.913	113.784	113.149	112.461	113.556	114.584	112.435	113.152	116.309	113.975	112.278	112.902	113.837	112.992	112.323		8	172.043
F04	158.697	153.756	158.972	160.067	160.006	153.643	159.079	159.441	158.994	153.065	159.685	159.697	158.256	153.559	159.806	159.239	156.983	153.851	160.045	159.733	155.986	155.247	159.795	159.185	155.32	156.792	159.056	159.407	153.517	157.955	159.301	158.697		8	172.043
F05	108.801	106.71	107.132	108.065	106.944	106.912	108.229	107.54	107.258	107.287	108.504	107.211	106.933	107.789	108.17	107.114	106.977	108.792	107.54	107.194	107.66	108.369	107.372	106.974	108.507	107.501	107.176	107.692	108.616	107.487	107.314	108.801		8	172.043
F06	141.36	141.09	140.264	144.118	142.458	141.242	140.458	145.065	142.497	141.312	140.528	146.258	142.037	141.475	140.938	145.02	140.952	140.216	142.157	143.75	141.278	140.596	144.39	142.635	140.924	140.138	145.75	141.826	141.272	141.809	144.669	141.36		8	172.043
F07																																		0	0
F08	123.632	120.067	130.567	125.683	119.801	120.809	129.537	124.775	118.916	122.385	129.649	125.278	118.854	123.028	128.77	125.039	119.553	122.691	129.067	124.846	118.5	123.916	128.247	124.185	117.924	125.351	128.121	124.157	117.112	126.86	127.222	123.632		8	172.043
F09	186.716	158.275	144.539	160.725	186.601	156.438	143.688	163.876	183.685	155.91	143.045	168.407	180.531	153.542	143.185	175.674	174.337	150.612	144.652	184.213	168.975	147.421	149.593	186.02	161.846	144.961	158.674	183.73	155.663	142.233	170.449	177.486		7	150.538
F10	128.871	123.171	113.758	124.916	127.11	115.958	118.598	129.343	121.744	114.789	125.86	126.975	115.421	120.41	129.27	120.871	115.772	126.545	125.671	114.506	123.171	129.039	117.758	118.006	127.646	123.048	114.837	125.643	127.508	115.132	120.573	128.871		8	172.043
F11	289.739	293.669	296.256	290.854	286.618	292.081	297.385	290.933	287.978	293.43	295.924	287.989	285.326	290.888	292.514	288.635	287.129	292.315	293.303	289.087	286.07	292.104	290.854	288.348	288.112	293.216	292.924	289.056	288.837	294.416	291.264	287.267		8	172.043
F12	138.185	136.666	138.587	143.935	138.382	135.904	137.258	143.98	139.177	137.225	136.989	143.624	139.722	136.787	136.281	144.045	140.775	137.562	136.346	143.098	140.688	137.697	135.919	142.683	140.862	137.051	135.486	142.885	140.781	136.963	135.48	142.539		7	150.538
F13																																		0	0
F14	128.666	124.671		123.146	128.666		124.059	125.621		125.025	122.41		125.272	125.539		129.27	125.053		121.888	129.84	124.503		123.006	128.601		123.475	125.61		125.236	122.537		125.697		9	193.548
F15																																		0	0
F16																																		0	0
F17																																		0	0
F18																																		0	0
F19																																		0	0
F20																																		0	0
F21																																		0	0
F22																																		0	0
F23																																		0	0
F24																																		0	0
G01	400.935	416.947	430.688	416.857	412.983	427.455	421.739	412.511	425.77	422.59	409.216	423.32	423.638	407.129	420.112	427.244	404.329	419.334	426.444	405.669	414.452	421.199	399.829	408.916	420.067	401.992	409.483	417.68	402.39	406.983	418.893	400.935		10	215.054
G02	119.64	118.323	114.376	113.556	121.854	116.18	112.66	118.371	118.843	114.419	113.331	121.601	116.725	113.323	117.638	119.688	115.32	113.438	121.857	116.559	113.483	118.289	119.522	114.958	113.792	121.758	116.539	112.975	119.329	118.565	114.73	114.121		8	172.043
G03	235.506	197.888	161.508	185.362	233.553	187.657	163.638	198.334	230.598	176.303	166.989	209.525	222.309	170.275	170.992	225.59	207.992	163.435	180.525	231.143	190.129	163.927	198.969	230.101	175.124	167.438	214.11	216.199	165.615	174.124	230.632	197.969		8	172.043
G04	406.778	382.143	376.053	368.772	404.719	375.66	372.07	369.309	405.989	381.551	379.907	364.101	403.132	372.902	368.489	360.031	398.343	375.444	376.236	358.924	396.461	380.506	378.379	361.902	391.146	379.393	374.747	364.781	387.23	380.66	371.924	360.101		8	172.043
G05	142.421	136.91	131.596	129.073	141.93	137.868	132.407	128.949	141.264	138.295	131.654	128.955	140.511	138.166	131.688	128.343	138.994	138.947	131.778	128.868	137.601	139.733	132.542	129.424	136.919	140.427	132.927	129.975	136.93	140.587	133.362	129.525		7	150.538
G06	174.039	177.028	166.25	164.174	191.197	173.722	165.242	169.834	188.834	171.003	163.719	176.663	185.087	169.07	163.098	186.228	176.725	165.826	164.489	189.404	172.758	164.747	171.629	186.68	169.23	163.809	181.348	180.565	166.677	162.772	188.904	174.039		9	193.548
G07	145.556	142.528	145.079	148.362	145.25	142.913	145.008	148.725	145.413	142.896	144.924	148.671	145.261	142.812	144.551	148.396	145.969	142.059	145.115	148.163	145.056	142.115	145	147.736	144.966	141.809	145.261	148.124	144.132	141.517	145.879	147.506		7	150.538
G08	160.073	171.719	210.921	189.438	162.469	174.306	211.292	186.272	160.253	175.955	210.522	181.896	158.829	183.719	210.739	176.36	157.949	189.966	207.697	170.927	158.18	199.817	204.565	167.228	163.202	205.478	197.124	163.789	169.185	206.216	187.525	160.073		8	172.043
G09	162.323	144.522	150.907	173.037	164.242	145.393	149.728	172.39	165.503	145.902	148.857	171.809	166.537	146.5	148.778	172.174	165.118	146.174	148.831	171.742	164.831	145.772	148.955	171.126	165.093	145.584	149.778	171.994	163.851	145.149	151.121	171.924		7	150.538
G10	208.087	230.601	178.191	173.851	200.382	216.708	175.396	169.983	217.947	200.857	174.874	170.045	229.829	187.596	173.25	183.056	226.208	177.691	172.368	204.68	210.166	174.649	169.596	226.742	189.157	174.39	180.379	229.191	178.441	172.86	205.503	208.087		8	172.043
G11	161.006	158.86	154.815	180.812	164.461	157.573	155.208	180.486	164.093	157.489	159.416	180.888	163.14	156.472	165.222	175.239	160.174	154.478	170.944	169.511	159.433	154.18	177.548	166.157	157.784	155.593	180.275	161.902	155.893	162.89	174.393	161.006		8	172.043
G12	675.239	740.261	698.039	688.829	707.68	720.157	689.087	680.343	726.874	688.593	674.961	681.486	727.739	686.402	675.986	710.447	710.413	684.551	678.36	727.739	677.222	673.559	691.374	715.154	677.534	666.146	722.66	682.32	671.528	688.719	719.795	679.893		9	193.548
G13	180.376	205.202	157.247	149.107	167.025	203.444	155.702	146.567	172.778	196.098	154.461	147.93	184.413	186.688	151.947	145.573	194.41	179.365	155.115	147.612	204.126	168.197	154.402	151.764	209.129	160.843	147.834	161.683	200.323	155.565	147.104	180.376		8	172.043
G14	171.399	162.059	163.61	176.924	176.612	166.772	159.598	170.185	179.736	172.556	163.621	161.626	174.944	177.537	167.969	160.492	167.607	178.236	173.669	163.688	160.82	175.66	176.171	166.767	159.247	169.258	178.463	171.593	163.084	162.244	175.309	176.669		6	129.032
G15																																		0	0
G16																																		0	0
G17																																		0	0
G18																																		0	0
G19																																		0	0
G20																																		0	0
G21																																		0	0
G22																																		0	0
G23																																		0	0
G24																																		0	0
H01	115.921	117.407	117.64	115.514	115.772	117.551	117.98	115.219	117.646	117.379	116.317	116.756	117.396	118.059	115.511	117.421	117.947	116.492	116.663	118.129	118.253	115.388	118.511	119.64	117.045	117.761	117.618	117.621	115.626	117.542	118.309	115.921		10	215.054
H02	284.006	257.657	239.006	270.789	268.194	240.747	257.25	277.469	247.225	247.334	284.458	254.705	238.292	277.357	262.997	238.784	264.567	271.725	241.343	253.531	277.621	248.48	242.89	278.559	256.039	238.177	269.433	265.483	238.831	260.27	272.955	243.357		9	193.548
H03	168.812	188.062	165.736	167.938	193.022	181.809	160.34	176.674	193.643	173.789	160.32	184.219	189.284	166.691	165.798	191.289	181.323	160.469	176.225	193.056	171.969	160.295	185.264	186.225	164.478	168.084	191.756	177.635	159.121	179.14	190.933	168.812		9	193.548
H04	130.41	129.59	152.683	140.289	129.834	132.986	152.75	135.781	128.351	138.315	149.868	134.522	127.118	143.896	147.242	132.876	127.702	149.753	141.472	130.407	131.711	152.185	136.289	128.671	137.68	149.051	132.868	127.261	145.758	144.059	130.921	130.621		8	172.043
H05	330.107	483.376	325.247	291.11	383.615	449.66	325.452	292.242	434.129	406.657	311.683	287.098	493.166	365.059	314.787	340.815	471.416	328.576	294.079	428.837	404.576	320.399	296.972	486.101	347.371	310.076	368.747	445.107	323.843	287.483	459.677	372.183		9	193.548
H06	111.216	108.396	110.483	122.77	111.242	108.607	110.806	122.41	111.722	110.857	110.576	122.615	111.264	108.188	111.84	122.376	111.132	108.506	113.317	120.688	110.407	108.011	115.478	118.778	110.421	109.379	118.584	116.944	109.635	109.309	120.048	116.053		8	172.043
H07	156.149	157.938	137.618	128.725	155.146	156.551	137.07	128.997	158.713	154.91	136.879	130.671	160.635	151.303	135.522	132.983	162.171	149.194	134.596	136.601	162.11	145.138	133.809	141.73	162.612	142.851	131.362	147.795	160.208	139.604	129.371	154.649		8	172.043
H08	125.725	121.904	125.753	115.514	113.421	124.652	124.413	112.978	116.677	125.483	120.404	112.419	120.506	126.472	117.312	112.64	123.694	124.93	114.039	114.559	125.287	122.781	112.489	118.309	126.073	118.216	112.385	122.713	125.211	114.169	115.236	125.725		8	172.043
H09	117.14	112.615	120.27	117.542	114.75	113.048	120.548	117.421	114.565	112.848	120.177	117.899	114.739	113.154	120.368	117.921	115.008	113.553	120.444	117.784	114.758	113.154	120.576	117.59	114.963	113.084	120.992	117.416	114.365	113.441	121.163	117.14		8	172.043
H10	189.725	167.222	182.882	234.362	196.154	170.632	170.612	240.298	202.767	171.537	162.652	234.118	209.972	175.449	163.876	222.281	215.393	179.334	163.326	213.208	222.618	184.059	165.062	191.376	229.003	193.138	168.831	188.728	230.98	192.275	167.242	183.559		7	150.538
H11	174.053	161.944	172.062	190.879	173.663	161.635	172.292	190.458	171.421	160.955	174.368	189.017	168.882	160.978	176.854	189.27	167.803	161.753	177.455	187.017	166.862	162.483	180.927	185.826	165.138	163.076	183.581	183.045	163.183	164.284	187.497	180.506		8	172.043
H12	128.357	143.188	144.725	142.728	129.376	145.716	146.382	142.104	130.289	143.146	144.809	138.166	132.874	143.694	143.722	133.011	136.525	144.885	145.076	129.798	140.621	144.435	141.893	129.208	142.34	142.309	136.556	132.452	144.629	144.508	133.303	136.233		8	172.043
H13	135.677	124.607	120.312	149.89	141.961	122.455	123.326	151.52	138.278	121.16	127.537	151.98	135.27	119.705	133.758	151.079	132.958	119.716	139.183	147.93	128.697	118.711	146.233	144.93	125.037	120.244	150.744	140.323	122.017	126.348	151.528	135.677		8	172.043
H14	281.966	286.247	315.478	289.517	254.396	280.317	309.346	291.52	255.202	277.18	310.09	291.289	254.374	276.183	310.185	289.669	252.756	278.253	312.949	287.011	254.247	279.531	310.337	284.624	253.57	280.281	311.548	283.553	253.579	286.188	310.64	281.966		8	172.043
H15																																		0	0
H16																																		0	0
H17																																		0	0
H18																																		0	0
H19																																		0	0
H20																																		0	0
H21																																		0	0
H22																																		0	0
H23																																		0	0
H24																																		0	0
I01	157.615	149.562	123.75	143.89	152.171	140.435	124.784	155.801	148.795	120.728	151.472	150.961	132.848	136.121	153.969	145.219	120.593	154.89	148.216	123.916	147.691	151.742	137.683	130.539	156.16	147.781	120.138	155.862	150.407	129.197	142.846	153.921		8	172.043
I02	154.396	124.25	138.503	178.896	138.236	124.669	159.84	173.772	127.309	130.388	175.343	151.202	124.503	144.202	178.205	133.065	126.354	167.393	161.331	125.469	138.242	180.239	138.256	124.632	159.708	166.056	126.188	134.506	176.975	141.787	124.638	154.396		8	172.043
I03																																		0	0
I04	145.604	137.365	127.663	130.317	145.924	133.697	122.705	146.596	138.11	127.188	134.194	143.531	132.157	123.225	147.138	136.152	126.337	137.674	141.441	131.02	125.576	146.292	134.326	124.233	141.315	139.907	129.267	129.424	145.43	133.612	123.18	145.326		8	172.043
I05	117.039	125.742	121.213	120.913	132.795	123.643	117.402	129.556	128.472	122.062	117.562	132.809	123.913	118.638	125.407	129.421	122.124	116.084	131.815	124.992	119.691	122.657	131.079	122.685	116.733	132.382	125.626	119.402	123.247	130.09	122.739	117.039		9	193.548
I06	150.778	152.705	190.767	185.579	147.806	154.315	190.983	183.447	146.941	156.312	190.396	180.441	144.933	163.289	191.208	173.486	143.708	169.685	192.68	167.874	143.677	174.534	192.469	161.778	144.986	181.006	192.691	154.82	149.275	188.022	186.795	148.475		8	172.043
I07	187.59	187.284	189.93	189.958	187.91	188.573	191.494	187.618	186.551	189.222	190.427	188.003	187.896	189.287	188.309	186.346	189.163	190.267	187.272	187.542	191.18	189.691	187.876	189.848	192.228	187.278	186.736	189.711	188.59	187.581	188.449	190.725		8	172.043
I08																																		0	0
I09	131.581	164.548	149.952	131.801	141.725	164.958	148.315	132.225	140.003	165.376	148.587	131.744	141.174	164.803	146.949	131.997	145.087	163.053	145.213	129.949	149.483	161.104	140.947	130.624	154.006	160.32	139.815	128.539	158.374	158.107	136.927	131.581		8	172.043
I10	273.907	277.478	284.955	273.879	272.388	280.646	280.649	273.216	272.48	286.626	276.739	273.053	276.525	286.334	273.216	270.236	277.517	278.461	272.736	272.343	283.902	272.211	269.562	274.683	281.57	271.14	270.087	280.129	278.27	269.312	271.688	283.888		8	172.043
I11	120.798	120.989	119.986	119.663	121.843	121.284	120.831	120.062	122.315	120.48	120.23	119.809	122.61	120.663	120.433	119.969	123.022	120.862	120.598	120.461	122.621	120.469	120.27	120.157	122.152	120.138	119.983	120.916	121.93	120.775	120.247	121.775		8	172.043
I12	151.07	143.913	143.677	152.39	147.607	143.34	146.32	152.306	144.753	143.806	150.216	149.393	143.511	144.913	152.626	145.992	143.652	149.011	150.455	143.596	143.927	152.073	146.5	143.478	148.174	149.761	143.508	143.494	152.096	146.11	143.896	148.11		8	172.043
I13	124.744	127.744	135.183	126.371	125.152	130.073	135.775	126.258	124.348	131.284	134.531	125.556	125.458	133.433	132.708	125.323	125.722	134.213	129.758	124.441	126.326	135.157	128.927	124.115	128.643	136.475	126.584	124.862	129.784	134.27	125.197	125.053		8	172.043
I14	153.253	161.444	153.09	191.601	182.489	158.225	159.758	197.239	171.239	155.104	171.517	193.562	164.104	152.517	186.865	182.528	158.309	157.801	194.427	171.761	155.39	170.961	191.612	163.494	151.924	187.449	182.354	158.202	157.598	194.916	169.817	153.253		9	193.548
I15																																		0	0
I16																																		0	0
I17																																		0	0
I18																																		0	0
I19																																		0	0
I20																																		0	0
I21																																		0	0
I22																																		0	0
I23																																		0	0
I24																																		0	0
J01	145.857	128.643	124.688	160.671	133.629	118.11	155.25	141.823	126.014	132.247	155.152	130.879	119.938	161.222	135.601	119.534	151.744	143.037	126.691	130.635	155.497	130.52	119.497	159.868	134.576	119.694	151.489	141.992	125.635	132.548	152.607	130.104		9	193.548
J02	141.744	139.93	147.86	145.688	139.646	145.683	148.48	140.753	141.309	148.407	143.879	139.298	145.632	147.416	139.646	143.61	148.18	142.638	139.817	146.902	146.371	138.829	143.941	147.972	140.348	142.84	148.756	142.949	139.742	147.152	146.455	138.952		9	193.548
J03																																		0	0
J04	171.671	199.64	200.025	165.834	176.548	199.846	193.191	162.171	180.969	200.685	186.927	161.865	186.806	204.921	179.261	162.879	193.904	203.486	169.896	169.517	197.528	197.781	162.966	177.579	200.444	187.669	162.317	187.596	203.281	175.539	166.306	196.315		8	172.043
J05																																		0	0
J06	116.5	116.812	115.188	109.798	113.11	116.733	114.826		114.107	116.301	113.91		115.261	116.584		110.098	116.787	116.045		111.579	116.301	115.556	110.427		116.576	114.733		115.77	116.5	113.051	110.048	116.635		8	172.043
J07	153.272	146.146	138.388		153.008	147.924	139.169	137.997		147.829	138.548	137.694		148.624	138.596		152.789	148.194	138.39	137.643	151.553	148.548		137.916	153.272	148.683	138.649		151.59		138.539	138.213		8	172.043
J08		104.135	104.626	104.264		104.508	104.885		104.567	104.958	104.649	104.447		105.056	104.581	104.413		105.098	104.669		105.09	104.685	104.576	104.815		105	104.691	105.008		104.812	104.725	105.475		10	215.054
J09	188.968	193.321	238.771	207.661	181.014	196.107	236.907	205.575	178.579	198.2	233.543	201.236	175.743	199.514	232.2	198.707	178.046	202.786	230.936	195.157	174.261	208.382	231.464	191.45	173.764	214.954	225.664	189.511	176.446	221.311	224.286	188.968		8	172.043
J10	194.879	197.393	193.528	215.803	206.149	196.16	194.868	220.452	200.253	194.449	199.073	217.197	197.739	193.966	211.312	207.421	196.553	194.011	218.028	209.539	197.362	195.815	217.537	197.522	193.087	209.89	207.756	195.694	193.149	218.346	201.992	194.879		9	193.548
J11																																		0	0
J12	153.003	155.275	167.059	182.517	161.958	152.781	174.146	179.565	158.736	152.657	182.362	174.346	157.334	157.419	185.146	165.913	153.98	167.683	181.39	160.191	151.961	177.899	174.413	156.654	156.907	184.174	165.593	152.742	170.228	177.927	158.115	153.003		8	172.043
J13	173.247	148.646	163.034	168.795	169.739	145.812	168.236	169.854	164.303	147.846	170.843	170.458	157.537	153.48	168.978	171.624	151.775	160.888	167.865	170.452	146.107	166.702	169.23	163.975	147.669	169.244	170.719	153.601	157.483	168.697	170.14	146.699		8	172.043
J14	107.351	114.053	115.874	108.812	109.334	117.329	113.775	107.879	113.081	117.067	110.16	108.587	116.64	114.461	108.062	111.258	117.469	111.517	108.006	114.865	116.219	108.744	110.666	117.624	112.753	108.025	115.478	116.048	108.837	110.93	117.567	112.351		9	193.548
J15																																		0	0
J16																																		0	0
J17																																		0	0
J18																																		0	0
J19																																		0	0
J20																																		0	0
J21																																		0	0
J22																																		0	0
J23																																		0	0
J24																																		0	0
K01																																		0	0
K02	193.961	206.511	236.362	216.424	188.843	217.969	234.966	207.921	188.376	229.407	227.073	198.233	197.202	232.666	218.767	189.744	210.907	229.978	208.435	189.081	230.48	224.166	195.239	207.567	232.497	210.761	189.795	228.006	224.407	196.017	203.73	234.169		8	172.043
K03	120.823	124.028	121.986	120.834	122.143	124.079	122.303	120.573	122.59	123.997	122.27	120.997	123.107	123.885	122.039	120.857	123.379	123.685	122.129	120.657	124.351	122.955	121.584	120.753	124.379	122.716	121.573	121.789	124.017	121.93	120.907	122.354		8	172.043
K04	1003.71	1008.24	993.52	999.565	993.812	1005.65	987.708	997.025	990.379	995.169	982.374	990.792	991.57	991.604	987.331	984.169	994.042	981.253	982.542	980.511	991.888	979.654	986.61	980.357	985.435	970.354	978.857	978.303	983.59	974.702	982.022	985.185		13	279.57
K05	108.312	114.197	108.128	106.616	106.952	114.616	109.813	106.952	106.88	113.04	111.901	107.093	106.827	110.859	113.565	107.48	106.971	108.933	114.573	107.987	107.005	107.715	115.099	108.944	107.04	107.216	114.419	110.112	106.963	106.981	112.845	111.795		8	172.043
K06	110.913	111.292	111.548	115.02	120.169	111.508	111.309	118.449	117.944	111.674	111.174	122.16	114.41	111.64	113.331	122.357	112.025	111.584	116.034	119.076	110.733	110.685	121.112	114.39	110.242	112.447	121.677	111.475	110.93	116.244	119.5	110.913		8	172.043
K07	204.174	237.452	208.621	191.576	226.997	228.739	200.812	193.812	238.404	217.787	192.191	208.07	235.581	204.944	192.545	224.076	226.376	194.205	192.399	239.362	214.413	194.846	214.677	233.542	199.553	190.643	230.882	217.963	190.89	199.045	235.385	204.174		9	193.548
K08	136.183	136.528	138.612	138.874	133.997	138.202	139.098	138.177	134.312	139.003	138.713	135.598	136.831	138.317	138.143	134.225	138.789	138.739	135.983	136.68	138.506	138.138	133.888	138.756	138.371	136.753	136.646	138.764	137.537	133.84	138.654	139.107		8	172.043
K09	164.818	153.201	150.968	161.977	158.321	150.731	149.292	161.474	158.656	152.747	151.373	160.912	157.831	151.318	149.578	160.221	158.679	151.591	150.123	161.581	156.529	151.662	149.951	160.935	155.315	151.049	151.289	162.039	154.601	151.769	151.308	164.818		7	150.538
K10	109.661	106.991	105.772	113.273	109.289	107.246	106.898	113.275	109.856	110.343	109.564	112.612	108.122	107.054	110.878	111.074	107.465	106.666	113.05	109.664	108.343	107.558	113.725	109.641	107.542	108.935	112.372	108.576	107.971	111.095	111.088	107.867		9	193.548
K11	171.419	165.185	167.065	140.716	136.522	173.823	163.399	138.115	142.208	173.674	156.607	135.025	152.051	173.829	148.306	133.475	162.829	168.803	141.677	136.059	170.694	160.846	136.952	146.27	172.694	151.458	133.657	159.228	168.357	142.261	136.34	171.419		8	172.043
K12	182.131	172.776	228.973	215.229	173.992	175.603	235.779	205.792	173.619	187.36	239.965	189.456	170.224	202.232	235.2	180.784	170.635	222.315	218.232	175.475	177.827	238.128	195.275	171.765	195.851	236.571	181.059	171.32	221.773	217.253	174.219	182.131		8	172.043
K13	266.545	247.346	241.688	257.829	261.534	241.64	245.944	258.938	251.885	237.747	251.722	258.309	245.376	241.053	255.233	255.716	241.379	250.666	260.166	248.413	240.86	256.303	259.902	240.031	246.902	264.82	246.598	237.537	257.126	259.045	237.744	245.424		8	172.043
K14	146.289	141.441	128.798	126.472	150.947	135.919	127.803	131.357	151.256	132.419	125.809	141.183	145.711	129.885	125.719	149	138.722	128.511	128.559	150.834	133.551	126.393	137.98	145.958	130.174	125.435	147.559	139.407	128.508	128.458	151.601	133.492		8	172.043
K15																																		0	0
K16																																		0	0
K17																																		0	0
K18																																		0	0
K19																																		0	0
K20																																		0	0
K21																																		0	0
K22																																		0	0
K23																																		0	0
K24																																		0	0
L01	362.961	336.087	358.402	366.022	341.565	350.615	368.975	346.399	341.61	373.837	346.652	338.449	367.205	352.902	337.242	359.612	358.933	340.986	353.927	364.261	343.39	351.228	366.486	341.66	344.166	371.393	346.618	350.506	373.247	347.183	339.011	370.553		9	193.548
L02	120.652	120.096	117.559	112.798	121.334	118.826	113.152	119.309	119.357	116.365	114.494	120.938	119.039	112.379	121.208	119.104	114.306	117.896	120.604	117.728	114.171	120.562	118.27	112.368	120.815	119.761	114.239	118.02	120.177	116.806	114.219	120.652		8	172.043
L03	121.107	108.927	107.343	109.508	120.837	109.32	107.489	109.784	120.742	109.537	107.739	110.039	120.809	109.449	107.683	111.006	120.61	108.784	107.778	112.463	119.624	108.312	107.89	113.919	117.68	108.138	107.657	116.096	115.716	108.011	108.301	118.23		7	150.538
L04	301.216	313.621	302.596	312.941	317.82	311.213	300.034	318.287	315.096	306.683	300.508	317.579	311.264	300.68	308.022	315.081	308.899	298.438	316.034	311.823	304.076	302.829	315.93	309.792	299.222	312.64	315.163	307.739	299.649	315.298	310.716	301.216		9	193.548
L05	113.433	115.18	105.014	102.787	113.143	114.542	104.626	103.444	114.197	114.154	104.267	104.115	115.862	112.205	103.545	105.031	116.343	110.876	103.511	106.798	116.508	109.334	103.306	108.624	116.458	107.581	103.463	111.011	115.851	105.705	103.39	113.433		8	172.043
L06	116.334	117.978	117.826	116.52	116.652	118.761	117.32	116.685	117.017	119.048	117.27	116.801	117.657	119.11	116.829	116.846	118.652	118.348	116.725	116.806	118.989	117.713	116.713	117.562	118.64	116.972	117.048	118.486	118.365	117.053	117.154	119.065		8	172.043
L07	114.649	117.528	125.876	116.955	113.753	119.199	125.548	117.169	114.112	120.77	124.402	116.393	113.503	122.933	122.281	116.295	113.868	125.028	120.781	115.331	114.503	126.419	118.944	114.579	115.713	126.747	117.871	114.067	118.079	125.466	117.23	114.573		8	172.043
L08	126.424	126.798	126.382	124.767	127.907	126.803	126.654	125.096	128.048	126.197	126.028	126.823	127.601	126.612	124.812	128.197	126.607	126.579	124.781	128.697	126.963	125.666	126.562	127.199	126.725	125.132	127.862	127.537	126.303	125.205	128.413	126.424		9	193.548
L09	216.233	208.742	233.475	244.166	229.317	208.848	236.848	244.244	224.508	212.042	238.551	241.772	218.553	216.761	241.163	242	214.688	220.292	243.236	238.292	209.862	226.096	241.5	231.579	210.997	232.379	239.317	224.16	211.635	236.539	239.112	216.233		8	172.043
L10	189.261	179.539	199.879	193.503	189.489	178.82	200.772	192.626	189.486	179.303	200.393	193.64	189.045	178.579	202.719	192.702	187.986	180.112	201.654	190.07	185.865	184.169	199.525	189.098	183.587	188.424	195.702	188.489	182.761	193.407	193.382	189.261		8	172.043
L11	205.961	169.362	190.528	221.466	202.39	168.126	194.612	219.694	197.096	166.823	199.048	220.517	193.14	167.638	205.742	218.284	186.899	172.458	211.744	216.486	180.654	178.278	213.475	209.739	173.522	182.789	218.129	204.042	168.618	194.475	220.643	195.093		8	172.043
L12	152.433	145.177	160.93	153.733	149.643	150.598	155.795	152.309	145.309	156.86	154.413	152.424	141.728	161.815	152.949	152.711	140.933	161.969	152.253	152.584	145.09	157.626	151.118	147.84	151.517	154.966	151.051	143.452	156.978	152.562	151.388	139.941		9	193.548
L13	121.685	118.337	121.433	117.764	116.169	120.244	120.284	117.739	116.542	121.728	118.803	117.157	117.553	121.669	118	116.506	120.284	120.23	117.767	116.781	121.427	118.433	116.89	118.48	121.157	117.941	116.719	121.233	119.298	117.449	117.376	121.685		8	172.043
L14	181.722	179.84	191.393	190.91	185.346	181.531	192.362	187.728	181.994	181.393	191.02	187.163	180.719	185.761	189.427	184.101	179.73	189.351	187.713	182.556	182.534	189.713	187.424	181.306	185.537	189.124	184.764	179.337	189.053	186.612	180.289	181.722		8	172.043
L15																																		0	0
L16																																		0	0
L17																																		0	0
L18																																		0	0
L19																																		0	0
L20																																		0	0
L21																																		0	0
L22																																		0	0
L23																																		0	0
L24																																		0	0
M01																																		0	0
M02	106.812	117.051	113.112	106.042	116.306	113.882	111.006	108.317	117.801	113.508	106.924	116.331	114.587	111.854	107.107	118.402	113.539	107.427	115.385	114.419	112.382	106.781	118.385	113.615	108.118	115.213	114.761	112.017	107.747	117.666	113.309	106.812		9	193.548
M03	222.222	246.239	231.756	214.907	221.16	244.604	230.166	213.419	220.506	241.955	236.022	214.556	222.725	239.593	237.334	211.77	220.643	236.216	238.053	216.053	223.921	235.424	238.837	215.868	223.143	233.885	240.801	219.708	221.728	230.017	243.882	222.222		8	172.043
M04	155.826	149.767	155.73	153.045	145.135	152.781	154.525	149.885	147.992	154.904	154.503	145.708	149.399	155.857	150.831	144.598	154.129	154.407	147.618	146.784	155.587	152.556	144.298	150.772	154.851	149.531	145.798	154.056	153.365	145.177	151.121	155.826		8	172.043
M05																																		0	0
M06	109.281	116.542	115.135	113.921	112.157	115.719	115.795	111.545	115.258	115.522	114.747	110.199	117.135	115.32	114.034	112.096	116.124	115.379	111.581	115.657	115.697	114.986	110.784	117.244	115.261	112.902	114.079	115.885	115.022	110.463	117.053	115.91		9	193.548
M07	126.429	120.779	127.429	132.48	127.552	120.357	125.267	131.48	128.672	120.672	126.115	130.845	128.477	120.88	126.037	130.352	128.917	120.739	126.144	130.096	129.085	120.843	125.795	129.893	129.005	120.573	125.131	130.584	128.539	120.688	125.651	131.965		7	150.538
M08	130.581	199.781	153.385	128.669	182.171	190.351	134.728	142.407	199.084	163.551	129.728	175.506	194.632	136.39	139.011	196.86	166.16	130.61	171.385	196.121	138.949	136.39	197.916	167.961	130.652	170.343	196.031	139.104	137.07	196.121	166.337	130.581		9	193.548
M09	125.494	125.559	126.916	125.772	126.138	125.874	126.994	125.511	126.126	126.272	127.121	125.16	125.559	126.635	126.065	125.899	125.969	126.618	125.017	126.315	125.885	126.837	124.896	125.747	126.253	126.809	125.303	125.407	126.604	126.132	125.66	125.494		10	215.054
M10																																		0	0
M11	135.435	136.329	135.037	131.809	134.64	136.107	134.848	132.129	135.129	136.688	134.986	132.449	135.876	136.222	133.882	132.365	137.112	136.357	133.64	132.236	136.621	135.736	132.584	133.233	136.228	135.242	131.874	134.16	136.306	134.508	131.972	135.435		8	172.043
M12	600.817	610.829	604.346	591.933	600.907	610.629	593.154	589.778	599.011	611.18	589.902	592.421	602.862	608.846	585.986	592.396	602.789	603.573	584.382	590.758	603.205	589.817	586.652	596.598	605.514	588.728	589.52	595.309	605.236	580.331	588.385	595.612		8	172.043
M13	225.57	239.143	191.862	193.506	249.146	213.365	189.073	215.803	247.309	193.053	190.303	243.11	217.649	188.949	213.638	244.784	191.803	189.663	245.346	212.635	188.666	218.702	241.096	191.101	193.91	250.489	206.348	188.567	227.68	230.615	189.067	204.042		9	193.548
M14	161.89	161.163	159.803	156.357	161.264	161.666	161.975	155.461	160.919	160.893	161.739	158.253	159.635	159.112	160.542	157.854	160.152	161.817	160.171	157.402	161.846	161.584	160.747	156.919	159.562	157.941	159.933	154.84	158.306	158.362	160.028	155.404		10	215.054
M15																																		0	0
M16																																		0	0
M17																																		0	0
M18																																		0	0
M19																																		0	0
M20																																		0	0
M21																																		0	0
M22																																		0	0
M23																																		0	0
M24																																		0	0
N01	262.508	229.351	284.556	293.542	247.837	241.402	309.761	268.371	232.222	278.68	294.725	250.904	241.587	307.851	266.691	231.421	286.438	287.048	244.511	246.508	305.455	262.149	229.126	296.604	282.284	240.612	257.815	301.559	255.096	235.683	303.958	270.739		9	193.548
N02	223.888	227.399	174.865	201.124	233.84	194.008	176.208	229.961	213.542	168.694	221.77	224.966	172.185	204.031	229.458	185.053	185.261	232.174	201.475	173.843	230.194	211.615	169.511	226.843	220.323	169.826	215.539	226.865	174.329	204.385	230.447	181.121		10	215.054
N03	111.461	110.562	110.787	109.48	111.817	110.82	111.36	110.348	111.764	110.966	111.239	110.758	111.767	111.171	111.374	111.154	111.756	111.23	111.301	111.374	111.312	111.171	111.306	111.646	111.292	111.143	111.267	111.346	111.233	111.059	111.287	111.461		11	236.559
N04	141.478	130.275	133.497	142.809	135.399	130.843	137.166	143.112	132.278	135.688	144.447	139.61	131.545	137.784	141.904	130.295	133.376	142.236	133.267	131.545	139.115	139.225	130.402	135.497	143.817	132.343	133.559	142.135	136.629	132.225	139.478	141.478		8	172.043
N05	178.357	195.469	178.904	176.034	194.587	190.329	179.253	179.525	197.171	185.379	175.798	188.989	193.624	181.042	175.848	193.11	186.924	177.16	181.183	194.284	180.638	174.261	194.601	189.885	180.331	179.413	196.093	181.969	173.747	193.301	187.301	178.357		9	193.548
N06	169.354	194.586	179.423	155.08	168.315	194.039	170.884	152.164	185.167	189.143	159.074	155.917	194.458	175.176	152.926	173.768	192.586	163.613	151.676	189.759	178.83	154.979	166.476	191.515	166.479	151.78	188.107	184.116	157.378	162.542	193.19	169.354		9	193.548
N07	124.076	126.374	115.045	113.584	127.174	127.157	115.337	115.815	130.787	122.135	113.935	114.312	130.919	119.433	113.713	117.351	130.992	116.801	113.919	121.067	129.188	117.006	116.216	127.584	125.719	116.826	116.146	130.463	119.978	114.567	117.048	131.525		8	172.043
N08	172.632	172.278	232.275	189.846	172.935	175.697	236.419	182.126	171.73	180.702	235.045	177.379	170.598	190.657	226.624	175.14	170.89	211.458	208.654	172.062	172.11	230.09	187.77	171.197	178.517	233.744	177.124	170.118	195.989	220.292	173.228	170.303		8	172.043
N09	148.654	147.115	147.079	164.772	153.556	144.992	147.435	165.829	151.683	144.393	150.624	164.579	150.388	144.022	155.239	161.41	148.424	143.846	157.893	157.306	147.772	145.121	162.247	154.121	144.615	146.062	165.045	152.028	145.306	151.64	162.657	148.654		8	172.043
N10	387.272	379.379	373.25	383.306	380.343	373.562	372.612	383.385	379.697	371.758	376.522	381.278	374.34	372.756	377.969	378.132	370.258	370.758	380.242	374.008	370.876	378.011	379.292	374.994	374.379	385.261	379.871	373.413	378.584	378.663	371.115	373.011		8	172.043
N11	108.306	106.761	104.994	105.517	108.812	106.626	105.042	106.205	108.48	106.194	105.098	107.461	108.216	105.896	105.379	108.039	107.463	105.452	105.702	108.829	106.843	105.121	106.705	108.699	106.643	105.447	107.736	107.978	105.424	105.629	108.478	107.18		8	172.043
N12	124.105	130.339	127.328	120.625	126.062	129.529	125.373	118.377	130.493	128.288	122.252	122.172	130.246	126.268	118.58	129.009	128.768	123.984	120.228	130.464	127.382	119.326	128.047	128.786	123.998	120.109	131.239	127.772	119.545	127.277	128.975	124.105		9	193.548
N13	155.379	203.32	219.823	164.511	165.239	214.916	208.385	157.256	171.312	225.143	189.354	152.483	184.742	224.483	171.506	157.096	205.716	215.764	158.963	166.567	217.809	191.14	152.885	187.972	224.261	170.657	159.933	205.652	209.14	156.514	170.337	224.486		8	172.043
N14	195.913	217.624	183.941	175.382	186.407	212.042	179.371	174.958	201.91	198.618	175.75	175.228	216.011	183.904	175.419	182.652	213.874	178.576	174.907	198.506	200.449	176.382	175.202	213.772	185.635	176.528	183.719	211.132	179.169	174.888	202.346	195.913		9	193.548
N15																																		0	0
N16																																		0	0
N17																																		0	0
N18																																		0	0
N19																																		0	0
N20																																		0	0
N21																																		0	0
N22																																		0	0
N23																																		0	0
N24																																		0	0
O01	543.798	542.789	561.525	548.831	538.868	544.177	560.107	543.152	537.219	572.185	536.612	540.258	567.433	540.34	539.654	548.517	551.242	538.497	541.834	556.862	531.944	538.351	561.66	531.483	536.051	567.969	533.817	535.663	556.02	542.39	536.135	545.601		9	193.548
O02	156.284	201.376	184.343	152.98	183.711	203.691	164.764	163.705	198.242	191.604	153.278	181.146	203.492	167.559	161.278	197.492	193.306	155.365	181	202.983	166.643	163.124	197.09	190.222	153.346	181.902	202.399	163.829	167.346	197.522	182.823	156.284		9	193.548
O03	125.396	133.576	128.346	124.045	128.949	131.371	126.876	123.051	133.896	129.067	125.876	125.028	133.612	127.944	123.896	129.244	131.272	126.744	124.343	134.107	129.354	126.188	126.323	133.761	127.222	123.607	131.084	129.758	126.826	124.11	134.278	129.208		9	193.548
O04	226.318	224.485	247.293	252.29	224.16	226.019	249.469	248.843	222.16	228.981	252.67	239.796	221.429	236.528	253.963	227.96	222.281	245.414	249.54	222.309	225.802	250.824	238.651	220.571	234.633	252.198	227.438	220.728	246.148	246.025	219.395	227.025		8	172.043
O05	252.573	226.671	267.197	228.281	196.447	242.497	260.899	215.702	198.688	257.317	253.722	204.407	211.309	266.685	236.354	198.045	233.402	263.037	221.292	198.792	251.169	258.949	207.242	206.472	261.107	240.225	198.475	231.626	263.388	219.449	199.272	252.573		8	172.043
O06	102.972	107.393	108.86	103.879	103.992	109.177	107.624	103.525	105.171	110.545	105.955	103.494	107.424	109.843	104.598	104.267	109.135	108.14	103.593	105.393	110.669	106.076	103.666	107.348	109.64	104.463	104.506	109.975	107.247	103.621	105.742	110.376		8	172.043
O07	207.132	230.669		281	261.649		223.407	287.419		211.59	242.489	276.222		206.365	270.958		224.893	213.331	285.343		216.284	240.916	277.958		207.059	268.562		227.34	217.787	280.548	250.444			11	236.559
O08																																		0	0
O09	443.778	438.893	439.882	444.542	444.244	435.337	436.876	441.27	435.461	431.382	438.68	436.497	430.865	435.708	443.399	434.812	427.531	437.331	437.253	429.725	431.5	435.149	431.435	427.171	437.885	435.899	426.817	433.138	438.643	430.272	428.323	436.219		8	172.043
O10	192.101	191.82	167.89	174.146	194.702	185.329	159.419	190.469	190.792	170.39	169.817	193.902	185.32	157.39	190.508	190.896	169.643	170.562	193.772	186.213	157.699	190.455	188.947	167.32	173.989	193.329	182.902	157.073	189.581	190.126	166.598	175.303		8	172.043
O11	1021.75	964.59	1031.6	1021.36	971.421	974.744	1029.14	1012.69	961.683	1013.72	1015.32	994.208	980.688	1014.62	1010.6	946.725	1005.58	1006.3	988.688	959.416	1030.8	1020.42	949.691	988.096	1008.22	991.469	979.034	1023.77	1006.54	934.143	1006.86	1021.75		8	172.043
O12	101.978	101.784	101.171	101.635	102.152	101.812	101.517	102.374	102.211	101.666	101.669	102.486	102.022	101.705	102.374	102.284	101.876	101.809	102.528	102.039	101.854	102.393	102.475	102.112	102	102.879	102.107	101.851	102.691	102.306	101.933	101.978		8	172.043
O13	167.211	158.014	153.77	157.154	169.666	157.59	153.287	157.61	168.48	157.087	153.079	159.23	168.57	156.75	152.921	160.711	167.685	155.034	152.261	162.163	165.949	155.143	151.997	163.478	164.792	154.576	151.82	164.949	163.242	155.27	151.798	167.211		7	150.538
O14	114.244	113.18	113.067	115.629	113.949	112.756	115.368	114.278	114.101	112.916	116.07	113.986	113.607	113.944	115.357	114.382	113.463	116.413	114.458	114.115	113.289	115.949	114.489	113.531	115.219	114.494	113.958	113.388	116.289	114.048	113.663	114.244		8	172.043
O15																																		0	0
O16																																		0	0
O17																																		0	0
O18																																		0	0
O19																																		0	0
O20																																		0	0
O21																																		0	0
O22																																		0	0
O23																																		0	0
O24																																		0	0
P01	335.798	328.904	320.059	332.287	329.657	320.725	332.646	327.919	322.256	334.433	330.43	324.306	331.511	329.933	322.444	332.042	329.211	320.565	327.124	330.756	322.624	324.469	331.017	322.244	326.258	330.517	319.199	320.938	329.469	321.503	326.744	328.843		9	193.548
P02	121.306	120.927	115.312	121.947	122.329	118.031	119.309	122.093	121.857	115.893	121.941	122.66	119.174	119.567	121.674	121.475	116.053	121.64	121.458	116.77	120.635	121.435	119.77	117.447	121.539	122.183	115.663	121.93	122.191	117.758	119.66	121.579		8	172.043
P03	123.067	123.781	122.68	118.067	123.865	124.028	119.907	121.126	124.154	123.806	117.862	123.809	124.222	121.424	119.997	123.82	124.213	118.267	123.154	124.239	122.652	118.82	124.132	124.626	119.09	122.371	124.43	122.874	118.907	123.61	124.351	118.879		9	193.548
P04	153.382		174.472	174.669	168.494	171.292	175.941	171.652	168.907	173.402	174.424	169.272	171.879	174.654	170.787	168.888	174.882	174.5	168.371	171.671	175.697	170.388	170.374	174.41	172.854	168.329	172.792	174.169	168.079	169.86	173.68	169.638		9	193.548
P05	353.846	344.166	366.643	355.287	349.699	347.183	357.121	353.528	342.154	352.267	356.157	350.983	339.36	357.169	351.812	346.233	336.725	356.199	345.531	344.421	344.368	352.242	340.511	335.138	355.989	353.11	341.77	334.725	353.073	345.75	340.52	345.14		8	172.043
P06	186.301	206.438	213.031	176.171	190.416	209.388	206.573	173.68	194.5	214.514	198.037	175.829	198.935	216.525	188.169	181.77	203.096	213.003	179.963	189.171	208.053	206.435	174.379	193.41	213.747	198.317	177.815	202.275	217.91	187.031	182.579	204.581		8	172.043
P07	145.899	153.758	142.424	136.739	148.494	152.829	138.708	139.874	150.77	149.874	136.534	144.315	152.817	144.174	137.25	147.421	151.742	138.963	140.68	151.315	148.604	137.149	144.346	152.208	142.326	138.298	148.711	149.719	136.764	143.666	153.326	143.163		9	193.548
P08	408.32	338.843	417.348	379.475	322.379	401.32	399.053	325.455	384.876	409.938	333.039	361.5	416.685	348.699	338.834	410.992	368.051	325.952	403.23	383.587	322.711	395.028	395.463	321.444	386.298	405.941	326.73	368.433	414.938	340.371	354.89	408.32		9	193.548
P09	556.163	561.292	594.02	597.154	548.003	567.214	590.388	593.989	539.573	573.334	584.933	584.489	543.728	579.556	583.677	567.798	540.983	582.039	588.236	552.536	545.351	583.427	587.239	541.907	560.638	583.177	581.376	528.671	568.972	580.893	565.16	534.494		8	172.043
P10	237.834	253.138	243.5	233.876	242.149	252.837	233.93	235.34	250.093	240.163	233.357	243.051	251.053	234.806	236.303	251.458	238.778	231.77	241.669	248.365	230.753	232.576	250.261	235.635	234.129	245.306	246.07	230.458	235.315	250.902	234.792	232.772		9	193.548
P11	133.191	137.781	141.772	147.829	133.43	138.638	143.416	148.43	132.64	138.407	144.573	145.792	132.048	138.351	144.306	144.404	134.014	139.84	148.548	141.643	136.025	139.534	149.424	137.947	135.834	139.051	148.579	134.317	136.542	142.579	148.475	133.191		8	172.043
P12	198.896	185.542	196.146	203.455	188.037	186.079	202.18	198.185	185.705	190.452	202.941	190.129	184.514	195.416	201.101	188.357	188.301	201.98	192.278	184.528	193.787	203.404	188.056	183.174	200.736	195.601	184.539	190.185	201.587	191.059	184.708	198.896		8	172.043
P13	175.292	173.82	160.711	156.89	178.91	171.829	157.77	160.199	177.643	169.376	157.455	165.579	176.719	166.919	155.916	169.742	174.846	164.208	153.803	174.197	172.337	160.66	156.121	176.624	170.927	159.764	159.57	176.601	169.183	155.326	167.197	175.292		7	150.538
P14	108.986	109.183	109.264	109.351	109.343	109.264	109.559	109.514	109.638	109.61	109.708	109.469	109.671	109.559	109.621	109.649	109.621	109.699	109.862	109.77	109.829	109.744	109.888	109.646	109.896	109.742	109.736	109.801	109.691	109.688	109.711	109.68		12	258.065
P15																																		0	0
P16																																		0	0
P17																																		0	0
P18																																		0	0
P19																																		0	0
P20																																		0	0
P21																																		0	0
P22																																		0	0
P23																																		0	0
P24																																		0	0

## Sheet: HEART RATE
Column	Row	# Peaks	Heart Rate	Treatment (µM)
1	A	0		0
1	B	9	193.548	0
1	C	10	215.054	0
1	D	10	215.054	0
1	E	9	193.548	0
1	F	10	215.054	0
1	G	10	215.054	0
1	H	10	215.054	0
1	I	8	172.043	0
1	J	9	193.548	0
1	K	0		0
1	L	9	193.548	0
1	M	0		0
1	N	9	193.548	0
1	O	9	193.548	0
1	P	9	193.548	0
2	A	8	172.043	0
2	B	0		0
2	C	8	172.043	0
2	D	7	150.538	0
2	E	9	193.548	0
2	F	8	172.043	0
2	G	8	172.043	0
2	H	9	193.548	0
2	I	8	172.043	0
2	J	9	193.548	0
2	K	8	172.043	0
2	L	8	172.043	0
2	M	9	193.548	0
2	N	10	215.054	0
2	O	9	193.548	0
2	P	8	172.043	0
3	A	8	172.043	0.05
3	B	0		0.05
3	C	0		0.05
3	D	9	193.548	0.05
3	E	8	172.043	0.05
3	F	8	172.043	0.05
3	G	8	172.043	0.05
3	H	9	193.548	0.05
3	I	0		0.05
3	J	0		0.05
3	K	8	172.043	0.05
3	L	7	150.538	0.05
3	M	8	172.043	0.05
3	N	11	236.559	0.05
3	O	9	193.548	0.05
3	P	9	193.548	0.05
4	A	0		0.05
4	B	8	172.043	0.05
4	C	0		0.05
4	D	7	150.538	0.05
4	E	9	193.548	0.05
4	F	8	172.043	0.05
4	G	8	172.043	0.05
4	H	8	172.043	0.05
4	I	8	172.043	0.05
4	J	8	172.043	0.05
4	K	13	279.57	0.05
4	L	9	193.548	0.05
4	M	8	172.043	0.05
4	N	8	172.043	0.05
4	O	8	172.043	0.05
4	P	9	193.548	0.05
5	A	8	172.043	0.098
5	B	7	150.538	0.098
5	C	8	172.043	0.098
5	D	8	172.043	0.098
5	E	8	172.043	0.098
5	F	8	172.043	0.098
5	G	7	150.538	0.098
5	H	9	193.548	0.098
5	I	9	193.548	0.098
5	J	0		0.098
5	K	8	172.043	0.098
5	L	8	172.043	0.098
5	M	0		0.098
5	N	9	193.548	0.098
5	O	8	172.043	0.098
5	P	8	172.043	0.098
6	A	8	172.043	0.098
6	B	8	172.043	0.098
6	C	7	150.538	0.098
6	D	8	172.043	0.098
6	E	8	172.043	0.098
6	F	8	172.043	0.098
6	G	9	193.548	0.098
6	H	8	172.043	0.098
6	I	8	172.043	0.098
6	J	8	172.043	0.098
6	K	8	172.043	0.098
6	L	8	172.043	0.098
6	M	9	193.548	0.098
6	N	9	193.548	0.098
6	O	8	172.043	0.098
6	P	8	172.043	0.098
7	A	8	172.043	0.195
7	B	7	150.538	0.195
7	C	8	172.043	0.195
7	D	0		0.195
7	E	8	172.043	0.195
7	F	0		0.195
7	G	7	150.538	0.195
7	H	8	172.043	0.195
7	I	8	172.043	0.195
7	J	8	172.043	0.195
7	K	9	193.548	0.195
7	L	8	172.043	0.195
7	M	7	150.538	0.195
7	N	8	172.043	0.195
7	O	11	236.559	0.195
7	P	9	193.548	0.195
8	A	0		0.195
8	B	8	172.043	0.195
8	C	8	172.043	0.195
8	D	7	150.538	0.195
8	E	8	172.043	0.195
8	F	8	172.043	0.195
8	G	8	172.043	0.195
8	H	8	172.043	0.195
8	I	0		0.195
8	J	10	215.054	0.195
8	K	8	172.043	0.195
8	L	9	193.548	0.195
8	M	9	193.548	0.195
8	N	8	172.043	0.195
8	O	0		0.195
8	P	9	193.548	0.195
9	A	8	172.043	0.39
9	B	8	172.043	0.39
9	C	9	193.548	0.39
9	D	9	193.548	0.39
9	E	8	172.043	0.39
9	F	7	150.538	0.39
9	G	7	150.538	0.39
9	H	8	172.043	0.39
9	I	8	172.043	0.39
9	J	8	172.043	0.39
9	K	7	150.538	0.39
9	L	8	172.043	0.39
9	M	10	215.054	0.39
9	N	8	172.043	0.39
9	O	8	172.043	0.39
9	P	8	172.043	0.39
10	A	8	172.043	0.39
10	B	8	172.043	0.39
10	C	8	172.043	0.39
10	D	9	193.548	0.39
10	E	9	193.548	0.39
10	F	8	172.043	0.39
10	G	8	172.043	0.39
10	H	7	150.538	0.39
10	I	8	172.043	0.39
10	J	9	193.548	0.39
10	K	9	193.548	0.39
10	L	8	172.043	0.39
10	M	0		0.39
10	N	8	172.043	0.39
10	O	8	172.043	0.39
10	P	9	193.548	0.39
11	A	8	172.043	0.78
11	B	8	172.043	0.78
11	C	9	193.548	0.78
11	D	9	193.548	0.78
11	E	11	236.559	0.78
11	F	8	172.043	0.78
11	G	8	172.043	0.78
11	H	8	172.043	0.78
11	I	8	172.043	0.78
11	J	0		0.78
11	K	8	172.043	0.78
11	L	8	172.043	0.78
11	M	8	172.043	0.78
11	N	8	172.043	0.78
11	O	8	172.043	0.78
11	P	8	172.043	0.78
12	A	8	172.043	0.78
12	B	8	172.043	0.78
12	C	9	193.548	0.78
12	D	12	258.065	0.78
12	E	9	193.548	0.78
12	F	7	150.538	0.78
12	G	9	193.548	0.78
12	H	8	172.043	0.78
12	I	8	172.043	0.78
12	J	8	172.043	0.78
12	K	8	172.043	0.78
12	L	9	193.548	0.78
12	M	8	172.043	0.78
12	N	9	193.548	0.78
12	O	8	172.043	0.78
12	P	8	172.043	0.78
13	A	8	172.043	1.56
13	B	8	172.043	1.56
13	C	8	172.043	1.56
13	D	9	193.548	1.56
13	E	8	172.043	1.56
13	F	0		1.56
13	G	8	172.043	1.56
13	H	8	172.043	1.56
13	I	8	172.043	1.56
13	J	8	172.043	1.56
13	K	8	172.043	1.56
13	L	8	172.043	1.56
13	M	9	193.548	1.56
13	N	8	172.043	1.56
13	O	7	150.538	1.56
13	P	7	150.538	1.56
14	A	8	172.043	1.56
14	B	8	172.043	1.56
14	C	8	172.043	1.56
14	D	0		1.56
14	E	14	301.075	1.56
14	F	9	193.548	1.56
14	G	6	129.032	1.56
14	H	8	172.043	1.56
14	I	9	193.548	1.56
14	J	9	193.548	1.56
14	K	8	172.043	1.56
14	L	8	172.043	1.56
14	M	10	215.054	1.56
14	N	9	193.548	1.56
14	O	8	172.043	1.56
14	P	12	258.065	1.56
15	A	0		3.125
15	B	0		3.125
15	C	0		3.125
15	D	0		3.125
15	E	0		3.125
15	F	0		3.125
15	G	0		3.125
15	H	0		3.125
15	I	0		3.125
15	J	0		3.125
15	K	0		3.125
15	L	0		3.125
15	M	0		3.125
15	N	0		3.125
15	O	0		3.125
15	P	0		3.125
16	A	0		3.125
16	B	0		3.125
16	C	0		3.125
16	D	0		3.125
16	E	0		3.125
16	F	0		3.125
16	G	0		3.125
16	H	0		3.125
16	I	0		3.125
16	J	0		3.125
16	K	0		3.125
16	L	0		3.125
16	M	0		3.125
16	N	0		3.125
16	O	0		3.125
16	P	0		3.125
17	A	0		6.25
17	B	0		6.25
17	C	0		6.25
17	D	0		6.25
17	E	0		6.25
17	F	0		6.25
17	G	0		6.25
17	H	0		6.25
17	I	0		6.25
17	J	0		6.25
17	K	0		6.25
17	L	0		6.25
17	M	0		6.25
17	N	0		6.25
17	O	0		6.25
17	P	0		6.25
18	A	0		6.25
18	B	0		6.25
18	C	0		6.25
18	D	0		6.25
18	E	0		6.25
18	F	0		6.25
18	G	0		6.25
18	H	0		6.25
18	I	0		6.25
18	J	0		6.25
18	K	0		6.25
18	L	0		6.25
18	M	0		6.25
18	N	0		6.25
18	O	0		6.25
18	P	0		6.25
19	A	0		12.5
19	B	0		12.5
19	C	0		12.5
19	D	0		12.5
19	E	0		12.5
19	F	0		12.5
19	G	0		12.5
19	H	0		12.5
19	I	0		12.5
19	J	0		12.5
19	K	0		12.5
19	L	0		12.5
19	M	0		12.5
19	N	0		12.5
19	O	0		12.5
19	P	0		12.5
20	A	0		12.5
20	B	0		12.5
20	C	0		12.5
20	D	0		12.5
20	E	0		12.5
20	F	0		12.5
20	G	0		12.5
20	H	0		12.5
20	I	0		12.5
20	J	0		12.5
20	K	0		12.5
20	L	0		12.5
20	M	0		12.5
20	N	0		12.5
20	O	0		12.5
20	P	0		12.5
21	A	0		25
21	B	0		25
21	C	0		25
21	D	0		25
21	E	0		25
21	F	0		25
21	G	0		25
21	H	0		25
21	I	0		25
21	J	0		25
21	K	0		25
21	L	0		25
21	M	0		25
21	N	0		25
21	O	0		25
21	P	0		25
22	A	0		25
22	B	0		25
22	C	0		25
22	D	0		25
22	E	0		25
22	F	0		25
22	G	0		25
22	H	0		25
22	I	0		25
22	J	0		25
22	K	0		25
22	L	0		25
22	M	0		25
22	N	0		25
22	O	0		25
22	P	0		25
23	A	0		50
23	B	0		50
23	C	0		50
23	D	0		50
23	E	0		50
23	F	0		50
23	G	0		50
23	H	0		50
23	I	0		50
23	J	0		50
23	K	0		50
23	L	0		50
23	M	0		50
23	N	0		50
23	O	0		50
23	P	0		50
24	A	0		50
24	B	0		50
24	C	0		50
24	D	0		50
24	E	0		50
24	F	0		50
24	G	0		50
24	H	0		50
24	I	0		50
24	J	0		50
24	K	0		50
24	L	0		50
24	M	0		50
24	N	0		50
24	O	0		50
24	P	0		50

## Sheet: Unsuccessful wells
	1	2	3	4	5	6	7	8	9	10	11	12	13	14	15	16	17	18	19	20	21	22	23	24
A	W.O.			Dead				W.O.							(N/A)	(N/A)	(N/A)	(N/A)	(N/A)	(N/A)	(N/A)	(N/A)	(N/A)	(N/A)
B		W.O.	W.O.												(N/A)	(N/A)	(N/A)	(N/A)	(N/A)	(N/A)	(N/A)	(N/A)	(N/A)	(N/A)
C		W.O.	W.O.	W.O.											(N/A)	(N/A)	(N/A)	(N/A)	(N/A)	(N/A)	(N/A)	(N/A)	(N/A)	(N/A)
D							W.O.							Dead	(N/A)	(N/A)	(N/A)	(N/A)	(N/A)	(N/A)	(N/A)	(N/A)	(N/A)	(N/A)
E															(N/A)	(N/A)	(N/A)	(N/A)	(N/A)	(N/A)	(N/A)	(N/A)	(N/A)	(N/A)
F							Dead						Malformed		(N/A)	(N/A)	(N/A)	(N/A)	(N/A)	(N/A)	(N/A)	(N/A)	(N/A)	(N/A)
G															(N/A)	(N/A)	(N/A)	(N/A)	(N/A)	(N/A)	(N/A)	(N/A)	(N/A)	(N/A)
H															(N/A)	(N/A)	(N/A)	(N/A)	(N/A)	(N/A)	(N/A)	(N/A)	(N/A)	(N/A)
I			Malformed					W.O.							(N/A)	(N/A)	(N/A)	(N/A)	(N/A)	(N/A)	(N/A)	(N/A)	(N/A)	(N/A)
J			Dead		W.O.						W.O.				(N/A)	(N/A)	(N/A)	(N/A)	(N/A)	(N/A)	(N/A)	(N/A)	(N/A)	(N/A)
K	W.O.														(N/A)	(N/A)	(N/A)	(N/A)	(N/A)	(N/A)	(N/A)	(N/A)	(N/A)	(N/A)
L															(N/A)	(N/A)	(N/A)	(N/A)	(N/A)	(N/A)	(N/A)	(N/A)	(N/A)	(N/A)
M	W.O.									W.O.					(N/A)	(N/A)	(N/A)	(N/A)	(N/A)	(N/A)	(N/A)	(N/A)	(N/A)	(N/A)
N															(N/A)	(N/A)	(N/A)	(N/A)	(N/A)	(N/A)	(N/A)	(N/A)	(N/A)	(N/A)
O									W.O.						(N/A)	(N/A)	(N/A)	(N/A)	(N/A)	(N/A)	(N/A)	(N/A)	(N/A)	(N/A)
P														Malformed	(N/A)	(N/A)	(N/A)	(N/A)	(N/A)	(N/A)	(N/A)	(N/A)	(N/A)	(N/A)
