# Supplementary material for: High-Content Screening in Zebrafish Embryos Identifies Butafenacil as a Potent Inducer of Anemia
Source: PLoS One. 2014 Aug 4;9(8):e104190. doi: 10.1371/journal.pone.0104190 (PMC4121296; doi:10.1371/journal.pone.0104190)
Supplement: Dataset S1 — Microsoft Excel spreadsheets containing raw data for all chemical screening assays. (ZIP) [file pone.0104190.s036.zip › Dataset S1/4- Flumetralin/Flumetralin_ISV.xlsx]

## Sheet: Description
ToxCast Screen - ISV
Flumetralin
Data was collected using the Intersegmental Vessel Journal in MetaXpress
Imaged 74 hpf fli1 larvae using ImageXpress
Incubated larvae in 100 mg/l MS-222 for 30 min
Centrifuged plate for 2 min at 200 rpm
Imaging parameters:
*1 frame
*FITC
*2X magnification; 1 site/well
Had the doors off of the imager and the fan on to stablize temperature
Test Initation Date:8/8/13
Imaging Date: 8/11/13
Start Imaging Temperature: 26°C
End Imaging Temperature: 26°C
Total Imaging Duration: 0:09
W.O. = Wrong Orientation
U.H. = Unhatched
N.A. = Not Analyzed (Did not meet analysis criteria)
Malf. = Malformed

## Sheet: ISV
Time point	1
Measurement	Thresholded Area (Show Region Statistics)
	1	2	3	4	5	6	7	8	9	10	11	12	13	14	15	16	17	18	19	20	21	22	23	24
A		311146			149392	148257	147841		222246	178644		341585	289840	297223	142353	311115	218309	222027	120391	145821	307959	195337	318123	229483
B	324444			84193.4	131158	158067			157890	191494	180789	252351	167720	321070		30876.1	175333	280416	260088	196180	182268		231909	158640
C						190870		129336	159150		362203	346104		281561	185382		263702	172302	185486	224203	271262		221277
D			140676	294213	231743	312364		211093	167137	210968	303450	268732	244541		296161	216466	234513	323423			298056	251934	277396	285164
E	323819	343855		227817	371815		278874	305293	219319	323642		211405	175551	110842	305262	272762	275063	191838	180987	131856		251445
F	333504	292766	139291	284831	321466	280790		214581	157026	198034		194400		189453	192973	242469	198419	179925	184122	275375		252007	247790	279614
G		208437	287205	299753	235710	298233	110415	292766	137375	212686	284477		325339		316384		169886	326933	262379	90910.1	268138	139375	215487
H	129419	283675	189818	182174	328359	176291	319758	298629	156245	303908			144883	263566	311771	287257	224037	248779	288444	281051	182716	142572	214810	256162
I	366629	307970		133147	151527	170678			284904	257745		163232	270648	235273	342907	96523		109207	315457	265753	138031	183278	164013	259307
J	165336	153766				66084.3	276479	313510	296806	343542		221569	277385	183663	178290	193588	101855	273876	178009	160764	173198		235627	266378
K	189578		117902		242614	207177	300930		273761	162680	146404	232461	259588	288132	184090	239168	304617	143821		181445	139573	210364		138250
L		279103	274636	281530	182299		75550.2	113153	309553	316009	293047			250622	299743		193608	156505		157161	282384	256412	100886	105093
M		230170	277073	123213	292401	341283	215258	376095	159108		127503			193202	247040	153214	238938	136855	205646		157484	258745		150757
N	312583		168137	264837	278250	147154	164690	197170	140478		91337.1	295213	302700		181289	307959	163461	68854.2	272335	295088		240428
O		330244	112279		260880	82798	271324			157973		203584	225401	146112	181341	153558	283394	135730	240657	303815	158650		286268	251403
P		331900			307303	229420	216862	342209		212540	112601	127253	302013		298483	283842	260380	125046	291464				174229

## Sheet: Normalized ISV
Row	Treatment (µM)	ISV Area	Body Length (µm)	Normalized ISV
A	0
B	0	324444	3100.42	104.645
C	0
D	0
E	0	323819	3145.32	102.953
F	0	333504	3141.82	106.15
G	0
H	0	129419	3054.74	42.3667
I	0	366629	3107.77	117.972
J	0	165336	2998.27	55.1437
K	0	189578	3143.55	60.3071
L	0
M	0
N	0	312583	3036.85	102.93
O	0
P	0
A	0	311146	3134.61	99.2614
B	0
C	0
D	0
E	0	343855	3134.75	109.691
F	0	292766	3046.74	96.0916
G	0	208437	3060.47	68.1064
H	0	283675	3075.22	92.2455
I	0	307970	2990.23	102.992
J	0	153766	3148.35	48.8402
K	0
L	0	279103	3065.44	91.0483
M	0	230170	3114.93	73.8926
N	0
O	0	330244	3101.18	106.49
P	0	331900	3154.22	105.224
A	0.05
B	0.05
C	0.05
D	0.05	140676	3028.73	46.4473
E	0.05
F	0.05	139291	3024.29	46.0575
G	0.05	287205	3027.79	94.8562
H	0.05	189818	3082.68	61.5755
I	0.05
J	0.05
K	0.05	117902	3097.76	38.0604
L	0.05	274636	3083.81	89.0573
M	0.05	277073	3131.44	88.481
N	0.05	168137	3123.59	53.828
O	0.05	112279	3127.14	35.9046
P	0.05
A	0.05
B	0.05	84193.4	1870.34	45.0151
C	0.05
D	0.05	294213	3029.54	97.115
E	0.05	227817	3047.83	74.7473
F	0.05	284831	3064.24	92.9531
G	0.05	299753	3101.91	96.6351
H	0.05	182174	3144.41	57.9359
I	0.05	133147	3094.54	43.0265
J	0.05
K	0.05
L	0.05	281530	3038.35	92.6586
M	0.05	123213	3001.05	41.0566
N	0.05	264837	3175.64	83.3965
O	0.05
P	0.05
A	0.098	149392	3079.48	48.5122
B	0.098	131158	3100.51	42.3022
C	0.098
D	0.098	231743	3161.13	73.31
E	0.098	371815	3095.88	120.1
F	0.098	321466	3059.18	105.082
G	0.098	235710	3085.66	76.3889
H	0.098	328359	3110.42	105.568
I	0.098	151527	2996.16	50.5737
J	0.098
K	0.098	242614	3004.34	80.7547
L	0.098	182299	3016.06	60.4429
M	0.098	292401	3049.35	95.8897
N	0.098	278250	3086.13	90.1612
O	0.098	260880	3127.15	83.424
P	0.098	307303	3149.66	97.5671
A	0.098	148257	3057.13	48.4955
B	0.098	158067	2836.89	55.7183
C	0.098	190870	3119.76	61.1808
D	0.098	312364	2996.91	104.229
E	0.098
F	0.098	280790	3141.3	89.3866
G	0.098	298233	3000.33	99.4001
H	0.098	176291	3054.68	57.7117
I	0.098	170678	3128.22	54.5606
J	0.098
K	0.098	207177	3056.62	67.7798
L	0.098
M	0.098	341283	3073.73	111.032
N	0.098	147154	3153.51	46.6634
O	0.098	82798	3216.54	25.7413
P	0.098	229420	3248.02	70.634
A	0.195	147841	3120.17	47.3824
B	0.195
C	0.195
D	0.195
E	0.195	278874	2957.15	94.3052
F	0.195
G	0.195	110415	3081.06	35.8366
H	0.195	319758	3055.93	104.635
I	0.195
J	0.195
K	0.195	300930	3160.66	95.2111
L	0.195
M	0.195	215258	3116.17	69.0779
N	0.195	164690	2976.68	55.3267
O	0.195	271324	3151.91	86.0825
P	0.195	216862	3112.54	69.6735
A	0.195
B	0.195
C	0.195	129336	3041.42	42.5249
D	0.195	211093	3060.94	68.9634
E	0.195	305293	3091	98.7684
F	0.195	214581	2823	76.0119
G	0.195	292766	2899.51	100.971
H	0.195	298629	3069.89	97.2766
I	0.195
J	0.195	313510	3140.36	99.8323
K	0.195
L	0.195	113153	3103.9	36.4553
M	0.195	376095	3102.61	121.219
N	0.195	197170	2755.81	71.5468
O	0.195
P	0.195	342209	3106.42	110.162
A	0.39	222246	3060.71	72.6124
B	0.39	157890	2956.19	53.4099
C	0.39	159150	2985.39	53.3097
D	0.39	167137	3035.6	55.059
E	0.39	219319	2931.31	74.8195
F	0.39	157026	2858.99	54.9234
G	0.39	137375	3030	45.3384
H	0.39	156245	3018.14	51.7685
I	0.39	284904	3145.37	90.5787
J	0.39	296806	3081.06	96.3327
K	0.39	273761	2981.35	91.8247
L	0.39	309553	3012.79	102.746
M	0.39	159108	3116.52	51.0532
N	0.39	140478	3041.54	46.1866
O	0.39
P	0.39
A	0.39	178644	3042.49	58.7165
B	0.39	191494	2985.55	64.1405
C	0.39
D	0.39	210968	3045.04	69.2825
E	0.39	323642	3090.48	104.722
F	0.39	198034	2979	66.4766
G	0.39	212686	2983.93	71.2771
H	0.39	303908	3087.83	98.4214
I	0.39	257745	3037.16	84.864
J	0.39	343542	3097.8	110.899
K	0.39	162680	2745.08	59.2626
L	0.39	316009	3053.45	103.493
M	0.39
N	0.39
O	0.39	157973	3200.27	49.3625
P	0.39	212540	2797.66	75.9706
A	0.78
B	0.78	180789	3002.07	60.2216
C	0.78	362203	2878.07	125.85
D	0.78	303450	2927.79	103.645
E	0.78
F	0.78
G	0.78	284477	3055.91	93.0908
H	0.78
I	0.78
J	0.78
K	0.78	146404	2981.6	49.1025
L	0.78	293047	2998.03	97.7466
M	0.78	127503	2990.31	42.6387
N	0.78	91337.1	3019.18	30.2523
O	0.78
P	0.78	112601	2922.82	38.525
A	0.78	341585	3053.64	111.862
B	0.78	252351	3078.57	81.9703
C	0.78	346104	2994.63	115.575
D	0.78	268732	3018	89.043
E	0.78	211405	3037.93	69.5885
F	0.78	194400	2858.59	68.0054
G	0.78
H	0.78
I	0.78	163232	2805.61	58.1807
J	0.78	221569	2726.51	81.2645
K	0.78	232461	2978.86	78.0369
L	0.78
M	0.78
N	0.78	295213	3036.21	97.2308
O	0.78	203584	2985.19	68.1981
P	0.78	127253	3133.87	40.6058
A	1.56	289840	3004.34	96.4737
B	1.56	167720	2781.85	60.2908
C	1.56
D	1.56	244541	2752.13	88.855
E	1.56	175551	2590.57	67.7655
F	1.56
G	1.56	325339	2873.3	113.228
H	1.56	144883	2878.98	50.3245
I	1.56	270648	2920.78	92.6627
J	1.56	277385	2659.17	104.313
K	1.56	259588	2966.26	87.5138
L	1.56
M	1.56
N	1.56	302700	2879.61	105.118
O	1.56	225401	2919.05	77.2172
P	1.56	302013	2929.51	103.093
A	1.56	297223	3038.05	97.8334
B	1.56	321070	2997.36	107.118
C	1.56	281561	2902.14	97.0186
D	1.56
E	1.56	110842	2875.84	38.5424
F	1.56	189453	2920.84	64.8627
G	1.56
H	1.56	263566	2899.45	90.9021
I	1.56	235273	2457.76	95.7264
J	1.56	183663	2901.44	63.3008
K	1.56	288132	2771.3	103.97
L	1.56	250622	2763.57	90.688
M	1.56	193202	2890.8	66.8336
N	1.56
O	1.56	146112	2753.55	53.0632
P	1.56
A	3.125
B	3.125
C	3.125
D	3.125
E	3.125
F	3.125
G	3.125
H	3.125
I	3.125
J	3.125
K	3.125
L	3.125
M	3.125
N	3.125
O	3.125
P	3.125
A	3.125
B	3.125
C	3.125
D	3.125
E	3.125
F	3.125
G	3.125
H	3.125
I	3.125
J	3.125
K	3.125
L	3.125
M	3.125
N	3.125
O	3.125
P	3.125
A	6.25
B	6.25
C	6.25
D	6.25
E	6.25
F	6.25
G	6.25
H	6.25
I	6.25
J	6.25
K	6.25
L	6.25
M	6.25
N	6.25
O	6.25
P	6.25
A	6.25
B	6.25
C	6.25
D	6.25
E	6.25
F	6.25
G	6.25
H	6.25
I	6.25
J	6.25
K	6.25
L	6.25
M	6.25
N	6.25
O	6.25
P	6.25
A	12.5
B	12.5
C	12.5
D	12.5
E	12.5
F	12.5
G	12.5
H	12.5
I	12.5
J	12.5
K	12.5
L	12.5
M	12.5
N	12.5
O	12.5
P	12.5
A	12.5
B	12.5
C	12.5
D	12.5
E	12.5
F	12.5
G	12.5
H	12.5
I	12.5
J	12.5
K	12.5
L	12.5
M	12.5
N	12.5
O	12.5
P	12.5
A	25
B	25
C	25
D	25
E	25
F	25
G	25
H	25
I	25
J	25
K	25
L	25
M	25
N	25
O	25
P	25
A	25
B	25
C	25
D	25
E	25
F	25
G	25
H	25
I	25
J	25
K	25
L	25
M	25
N	25
O	25
P	25
A	50
B	50
C	50
D	50
E	50
F	50
G	50
H	50
I	50
J	50
K	50
L	50
M	50
N	50
O	50
P	50
A	50
B	50
C	50
D	50
E	50
F	50
G	50
H	50
I	50
J	50
K	50
L	50
M	50
N	50
O	50
P	50

## Sheet: Unsuccessful wells
	1	2	3	4	5	6	7	8	9	10	11	12	13	14	15	16	17	18	19	20	21	22	23	24
A	W.O		W.O	Dead				W.O			W.O
B		W.O	W.O				W.O	W.O							W.O	W.O						Malf.
C	W.O	W.O	W.O	W.O	W.O		W.O			W.O			W.O			Malf.						Malf.		W.O
D	W.O	W.O					W.O							Dead?					W.O	W.O
E			W.O			W.O					W.O										W.O		W.O	W.O
F							Dead				W.O		Malf.								W.O
G	W.O											W.O		W.O		W.O								W.O
H											W.O	W.O
I			Malf.				W.O	W.O			W.O						W.O
J			Dead	W.O	W.O	W.O	W.O				W.O						W.O					Dead
K		W.O		W.O				W.O											Malf.				Malf.
L	W.O					W.O	W.O					W.O	W.O			W.O			W.O
M	W.O									W.O		W.O	W.O							Malf.			Malf.
N		W.O								W.O				W.O							W.O		Malf.	W.O
O	W.O			W.O				W.O	W.O		W.O											W.O
P	W.O		W.O	W.O					W.O					Malf.						W.O	W.O	W.O		W.O
