# Supplementary material for: High-Content Screening in Zebrafish Embryos Identifies Butafenacil as a Potent Inducer of Anemia
Source: PLoS One. 2014 Aug 4;9(8):e104190. doi: 10.1371/journal.pone.0104190 (PMC4121296; doi:10.1371/journal.pone.0104190)
Supplement: Dataset S1 — Microsoft Excel spreadsheets containing raw data for all chemical screening assays. (ZIP) [file pone.0104190.s036.zip › Dataset S1/4- Flumetralin/Flumetralin_Pericardial_Area.xlsx]

## Sheet: Description
ToxCast Screen- Pericardial Area
Flumetralin
Data was collected using the Pericardial Area Journal in MetaXpress
Imaged 74 hpf fli1 larvae using ImageXpress
Incubated larvae in 100 mg/l MS-222 for 30 min
Centrifuged plate for 2 min at 200 rpm
Imaging parameters:
2X
Transmitted light
1 frame
Had the doors off of the imager and the fan on to stablize temperature
Test Initation Date: 8/8/13
Imaging Date:8/11/13
Start Imaging Temperature: 26°C
End Imaging Temperature: 26°C
Total Imaging Duration: 0:08
W.O. = Wrong Orientation
N.A. = Not Analyzed (did not meet analysis criteria)

## Sheet: Area
Time point	1
Measurement	Area (Show Region Statistics)
	1	2	3	4	5	6	7	8	9	10	11	12	13	14	15	16	17	18	19	20	21	22	23	24
A		10621.8			18098.7	20129.4	16682.5			13808.3	16849.1	17671.8	11527.8	10122
B	10996.7	12475.4		11225.8	11329.9	8934.81	8934.81	8934.81	9247.21	10621.8	9455.48	10642.6	8434.96	12412.9
C						11892.2	9976.16	11329.9	11007.1		12350.4	29303.7	17900.9	12787.8
D			11225.8	18931.8	8518.27	14131.2		11225.8	9788.72	13464.7	15703.6	10621.8	13870.8
E	15058	12860.7		11329.9	17661.3		9715.82	15203.8	8955.63	11100.8		17046.9	10163.6	8664.06
F	12340	10330.2	14839.3	7331.12	13100.2	13183.5		16328.4	7789.32	15162.1		10986.3		11642.3
G		13183.5	9517.97	10684.3	8934.81	16255.5	10684.3	10059.5	13016.9	12246.3	16828.3		16474.2
H	10621.8	10413.5	10684.3	12350.4	10236.5	12048.5	13527.2	11663.2	16682.5	13870.8		6716.73	12350.4	14079.1
I	13464.7	8455.79		7789.32	10840.5	10684.3			12048.5	10621.8		6914.58	10642.6	8716.12
J	11329.9	11663.2		9788.72		19077.6	14766.4	17265.6	12288	9715.82		8716.12	9517.97	13537.6
K	10122	14193.6	13662.5		10861.3	10996.7	10330.2		16807.4	12121.3	13246	11767.3	16682.5	12246.3
L		15526.6	8716.12	9476.31	11100.8	7060.37	9715.82	7789.32	12371.3	14860.1	18931.8		10996.7	12902.4
M	8934.81	14943.4	10080.3	7237.4	12121.3	9538.79	15526.6	18140.4	12860.7		10319.8		11954.7	11975.6
N	10840.5	10996.7	10684.3	17099	14860.1	11975.6	13766.7	13058.6	23097.2		15932.7	17671.8	10330.2
O		11225.8	13537.6		18765.2	13870.8	15932.7			10767.6		12225.5	9132.67	14578.9
P		9778.3			14516.5	16797	7456.09	14099.9			11975.6	12673.3	14131.2

## Sheet: SPSS Input
Row	Treatment (µM)	Pericardial Area
A	0
B	0	10996.7
C	0
D	0
E	0	15058
F	0	12340
G	0
H	0	10621.8
I	0	13464.7
J	0	11329.9
K	0	10122
L	0
M	0	8934.81
N	0	10840.5
O	0
P	0
A	0	10621.8
B	0	12475.4
C	0
D	0
E	0	12860.7
F	0	10330.2
G	0	13183.5
H	0	10413.5
I	0	8455.79
J	0	11663.2
K	0	14193.6
L	0	15526.6
M	0	14943.4
N	0	10996.7
O	0	11225.8
P	0	9778.3
A	0.05
B	0.05
C	0.05
D	0.05	11225.8
E	0.05
F	0.05	14839.3
G	0.05	9517.97
H	0.05	10684.3
I	0.05
J	0.05
K	0.05	13662.5
L	0.05	8716.12
M	0.05	10080.3
N	0.05	10684.3
O	0.05	13537.6
P	0.05
A	0.05
B	0.05	11225.8
C	0.05
D	0.05	18931.8
E	0.05	11329.9
F	0.05	7331.12
G	0.05	10684.3
H	0.05	12350.4
I	0.05	7789.32
J	0.05	9788.72
K	0.05
L	0.05	9476.31
M	0.05	7237.4
N	0.05	17099
O	0.05
P	0.05
A	0.098	18098.7
B	0.098	11329.9
C	0.098
D	0.098	8518.27
E	0.098	17661.3
F	0.098	13100.2
G	0.098	8934.81
H	0.098	10236.5
I	0.098	10840.5
J	0.098
K	0.098	10861.3
L	0.098	11100.8
M	0.098	12121.3
N	0.098	14860.1
O	0.098	18765.2
P	0.098	14516.5
A	0.098	20129.4
B	0.098	8934.81
C	0.098	11892.2
D	0.098	14131.2
E	0.098
F	0.098	13183.5
G	0.098	16255.5
H	0.098	12048.5
I	0.098	10684.3
J	0.098	19077.6
K	0.098	10996.7
L	0.098	7060.37
M	0.098	9538.79
N	0.098	11975.6
O	0.098	13870.8
P	0.098	16797
A	0.195	16682.5
B	0.195	8934.81
C	0.195	9976.16
D	0.195
E	0.195	9715.82
F	0.195
G	0.195	10684.3
H	0.195	13527.2
I	0.195
J	0.195	14766.4
K	0.195	10330.2
L	0.195	9715.82
M	0.195	15526.6
N	0.195	13766.7
O	0.195	15932.7
P	0.195	7456.09
A	0.195
B	0.195	8934.81
C	0.195	11329.9
D	0.195	11225.8
E	0.195	15203.8
F	0.195	16328.4
G	0.195	10059.5
H	0.195	11663.2
I	0.195
J	0.195	17265.6
K	0.195
L	0.195	7789.32
M	0.195	18140.4
N	0.195	13058.6
O	0.195
P	0.195	14099.9
A	0.39
B	0.39	9247.21
C	0.39	11007.1
D	0.39	9788.72
E	0.39	8955.63
F	0.39	7789.32
G	0.39	13016.9
H	0.39	16682.5
I	0.39	12048.5
J	0.39	12288
K	0.39	16807.4
L	0.39	12371.3
M	0.39	12860.7
N	0.39	23097.2
O	0.39
P	0.39
A	0.39	13808.3
B	0.39	10621.8
C	0.39
D	0.39	13464.7
E	0.39	11100.8
F	0.39	15162.1
G	0.39	12246.3
H	0.39	13870.8
I	0.39	10621.8
J	0.39	9715.82
K	0.39	12121.3
L	0.39	14860.1
M	0.39
N	0.39
O	0.39	10767.6
P	0.39
A	0.78	16849.1
B	0.78	9455.48
C	0.78	12350.4
D	0.78	15703.6
E	0.78
F	0.78
G	0.78	16828.3
H	0.78
I	0.78
J	0.78
K	0.78	13246
L	0.78	18931.8
M	0.78	10319.8
N	0.78	15932.7
O	0.78
P	0.78	11975.6
A	0.78	17671.8
B	0.78	10642.6
C	0.78	29303.7
D	0.78	10621.8
E	0.78	17046.9
F	0.78	10986.3
G	0.78
H	0.78	6716.73
I	0.78	6914.58
J	0.78	8716.12
K	0.78	11767.3
L	0.78
M	0.78
N	0.78	17671.8
O	0.78	12225.5
P	0.78	12673.3
A	1.56	11527.8
B	1.56	8434.96
C	1.56	17900.9
D	1.56	13870.8
E	1.56	10163.6
F	1.56
G	1.56	16474.2
H	1.56	12350.4
I	1.56	10642.6
J	1.56	9517.97
K	1.56	16682.5
L	1.56	10996.7
M	1.56	11954.7
N	1.56	10330.2
O	1.56	9132.67
P	1.56	14131.2
A	1.56	10122
B	1.56	12412.9
C	1.56	12787.8
D	1.56
E	1.56	8664.06
F	1.56	11642.3
G	1.56
H	1.56	14079.1
I	1.56	8716.12
J	1.56	13537.6
K	1.56	12246.3
L	1.56	12902.4
M	1.56	11975.6
N	1.56
O	1.56	14578.9
P	1.56
A	3.125
B	3.125
C	3.125
D	3.125
E	3.125
F	3.125
G	3.125
H	3.125
I	3.125
J	3.125
K	3.125
L	3.125
M	3.125
N	3.125
O	3.125
P	3.125
A	3.125
B	3.125
C	3.125
D	3.125
E	3.125
F	3.125
G	3.125
H	3.125
I	3.125
J	3.125
K	3.125
L	3.125
M	3.125
N	3.125
O	3.125
P	3.125
A	6.25
B	6.25
C	6.25
D	6.25
E	6.25
F	6.25
G	6.25
H	6.25
I	6.25
J	6.25
K	6.25
L	6.25
M	6.25
N	6.25
O	6.25
P	6.25
A	6.25
B	6.25
C	6.25
D	6.25
E	6.25
F	6.25
G	6.25
H	6.25
I	6.25
J	6.25
K	6.25
L	6.25
M	6.25
N	6.25
O	6.25
P	6.25
A	12.5
B	12.5
C	12.5
D	12.5
E	12.5
F	12.5
G	12.5
H	12.5
I	12.5
J	12.5
K	12.5
L	12.5
M	12.5
N	12.5
O	12.5
P	12.5
A	12.5
B	12.5
C	12.5
D	12.5
E	12.5
F	12.5
G	12.5
H	12.5
I	12.5
J	12.5
K	12.5
L	12.5
M	12.5
N	12.5
O	12.5
P	12.5
A	25
B	25
C	25
D	25
E	25
F	25
G	25
H	25
I	25
J	25
K	25
L	25
M	25
N	25
O	25
P	25
A	25
B	25
C	25
D	25
E	25
F	25
G	25
H	25
I	25
J	25
K	25
L	25
M	25
N	25
O	25
P	25
A	50
B	50
C	50
D	50
E	50
F	50
G	50
H	50
I	50
J	50
K	50
L	50
M	50
N	50
O	50
P	50
A	50
B	50
C	50
D	50
E	50
F	50
G	50
H	50
I	50
J	50
K	50
L	50
M	50
N	50
O	50
P	50

## Sheet: Unsuccessful wells
	1	2	3	4	5	6	7	8	9	10	11	12	13	14	15	16	17	18	19	20	21	22	23	24
A	W.O.		W.O.	dead				W.O.	W.O.						(N/A)	(N/A)	(N/A)	(N/A)	(N/A)	(N/A)	(N/A)	(N/A)	(N/A)	(N/A)
B			W.O.												(N/A)	(N/A)	(N/A)	(N/A)	(N/A)	(N/A)	(N/A)	(N/A)	(N/A)	(N/A)
C	W.O.	W.O.	W.O.	W.O.	W.O.					W.O.					(N/A)	(N/A)	(N/A)	(N/A)	(N/A)	(N/A)	(N/A)	(N/A)	(N/A)	(N/A)
D	W.O.	W.O.					W.O.							dead	(N/A)	(N/A)	(N/A)	(N/A)	(N/A)	(N/A)	(N/A)	(N/A)	(N/A)	(N/A)
E			W.O.			W.O.					W.O.				(N/A)	(N/A)	(N/A)	(N/A)	(N/A)	(N/A)	(N/A)	(N/A)	(N/A)	(N/A)
F							dead				W.O.		malf.		(N/A)	(N/A)	(N/A)	(N/A)	(N/A)	(N/A)	(N/A)	(N/A)	(N/A)	(N/A)
G	W.O.											W.O.		W.O.	(N/A)	(N/A)	(N/A)	(N/A)	(N/A)	(N/A)	(N/A)	(N/A)	(N/A)	(N/A)
H											W.O.				(N/A)	(N/A)	(N/A)	(N/A)	(N/A)	(N/A)	(N/A)	(N/A)	(N/A)	(N/A)
I			malf.				W.O.	W.O.			W.O.				(N/A)	(N/A)	(N/A)	(N/A)	(N/A)	(N/A)	(N/A)	(N/A)	(N/A)	(N/A)
J			dead		W.O.						W.O.				(N/A)	(N/A)	(N/A)	(N/A)	(N/A)	(N/A)	(N/A)	(N/A)	(N/A)	(N/A)
K				W.O.				W.O.							(N/A)	(N/A)	(N/A)	(N/A)	(N/A)	(N/A)	(N/A)	(N/A)	(N/A)	(N/A)
L	W.O.											W.O.			(N/A)	(N/A)	(N/A)	(N/A)	(N/A)	(N/A)	(N/A)	(N/A)	(N/A)	(N/A)
M										W.O.		W.O.			(N/A)	(N/A)	(N/A)	(N/A)	(N/A)	(N/A)	(N/A)	(N/A)	(N/A)	(N/A)
N										W.O.				W.O.	(N/A)	(N/A)	(N/A)	(N/A)	(N/A)	(N/A)	(N/A)	(N/A)	(N/A)	(N/A)
O	W.O.			W.O.				W.O.	W.O.		W.O.				(N/A)	(N/A)	(N/A)	(N/A)	(N/A)	(N/A)	(N/A)	(N/A)	(N/A)	(N/A)
P	W.O.		W.O.	W.O.					W.O.	W.O.				malf.	(N/A)	(N/A)	(N/A)	(N/A)	(N/A)	(N/A)	(N/A)	(N/A)	(N/A)	(N/A)
