# Supplementary material for: High-Content Screening in Zebrafish Embryos Identifies Butafenacil as a Potent Inducer of Anemia
Source: PLoS One. 2014 Aug 4;9(8):e104190. doi: 10.1371/journal.pone.0104190 (PMC4121296; doi:10.1371/journal.pone.0104190)
Supplement: Dataset S1 — Microsoft Excel spreadsheets containing raw data for all chemical screening assays. (ZIP) [file pone.0104190.s036.zip › Dataset S1/5- Fluthiacet-methyl/Fluthiacet-methyl_Body_Length.xlsx]

## Sheet: Description
ToxCast Screen -Body Length
Fluthiacet-methyl
Data was collected using the Fish Measurement Journal in MetaXpress
Imaged 74 hpf fli1 larvae using ImageXpress
Incubated larvae in 100 mg/l MS-222 for 30 min
Centrifuged plate for 2 min at 200 rpm
Imaging parameters:
*1 frame
*FITC
*2X magnification; 1 site/well
Had the doors off of the imager and the fan on to stablize temperature
Test Initation Date: 8/12/13
Imaging Date: 8/15/13
Start Imaging Temperature: 26°C
End Imaging Temperature: 26°C
Total Imaging Duration: 0:09
W.O. = Wrong Orientation
U.H. = Unhatched

## Sheet: Length
Stage Label	Length
A01	2980.26
A02	2915.54
A03	3047.63
A04	3041.27
A05	3082.85
A06	1821.85
A07	2997.56
A08	3038.57
A09	3054.83
A10	2942.4
A11	3001.06
A12	3084.64
A13	2911.03
A14	3076.92
A15	3055.25
A16	3230.15
A17	3049.02
A18	3128.53
A19	2819.93
A20	2018.42
A21	2216.97
A22	1805.84
A23	3981.83
A24	3564.11
B01	2972.91
B02	3155.64
B03	3279.97
B04	2772.9
B05	2903.12
B06	2762.42
B07	2848.82
B08	2890.13
B09	2934.06
B10	3214.41
B11	3079.82
B12	1787.1
B13	4063.96
B14	3041.98
B15	2840.17
B16	3062.74
B17	2846.11
B18	2917.76
B19	1180.49
B20	2733.95
B21	1156.01
B22	1229.87
B23	3418.87
B24	3956.71
C01	1751.57
C02	3064.69
C03	3069.8
C04	2840.57
C05	2868.59
C06	3132.85
C07	3182.63
C08	2656.58
C09	3048.6
C10	3090.32
C11	3059.59
C12	3077.92
C13	1936.31
C14	3023.49
C15	2881.88
C16	3083.08
C17	3057.88
C18	2857.28
C19	3035.75
C20	1477.8
C21	2189.13
C22	3984.1
C23	387.589
C24	3778.94
D01	2848.48
D02	2761.99
D03	2780.87
D04	2889.16
D05	3048.58
D06	3049.38
D07	1220.95
D08	2997.64
D09	2857.93
D10	3100.19
D11	3070.38
D12	3078.47
D13	3083.18
D14	2849.72
D15	2934.22
D16	1517.83
D17	3003.4
D18	2800.43
D19	1361.09
D20	1231.36
D21	1224.73
D22	1252.41
D23	3779.51
D24	3202.78
E01	3160.37
E02	2825.4
E03	3173.84
E04	1535.55
E05	2882.82
E06	1293.89
E07	3151.68
E08	1558.4
E09	2811.44
E10	2983.1
E11	2983.68
E12	3087.02
E13	1857.42
E14	3156.85
E15	2986.13
E16	2948.34
E17	2905.21
E18	3014.52
E19	2701.63
E20	1330.66
E21	1665.74
E22	1349.97
E23	910.065
E24	3888.57
F01	3063.27
F02	3027.31
F03	1437.52
F04	2955.27
F05	3233.66
F06	4077.65
F07	1428.44
F08	3039.37
F09	3120.38
F10	3097.76
F11	3060.93
F12	2875.97
F13	2935.16
F14	3053.73
F15	2996.33
F16	2961.52
F17	1316.72
F18	2575.46
F19	2764.48
F20	2861.1
F21	1449.05
F22	1321.59
F23	311.752
F24	3776.47
G01	3129.4
G02	2912.36
G03	2929.39
G04	2856.06
G05	2966.21
G06	3118.3
G07	3010.49
G08	2908.62
G09	3046.97
G10	2980.05
G11	3110.54
G12	3008.74
G13	3028.76
G14	3109.56
G15	3002.67
G16	1399.05
G17	3229.54
G18	2936.48
G19	1577.95
G20	2764.05
G21	1730.1
G22	1285.93
G23	3794.17
G24	3899.67
H01	2974.41
H02	2978.99
H03	2775.83
H04	3034.56
H05	2798.52
H06	2924.89
H07	2854.72
H08	2913.19
H09	3055.69
H10	2808.39
H11	3167.46
H12	2916.56
H13	3051.29
H14	2748.47
H15	2930.71
H16	3138.35
H17	2829.24
H18	3027.86
H19	2111.83
H20	2151.98
H21	1477.76
H22	1543.08
H23	335.142
H24	1065.09
I01	3202.8
I02	3113.35
I03	3101
I04	3065.07
I05	3169.05
I06	3280.44
I07	3057.62
I08	3255.12
I09	1203.42
I10	2922.66
I11	2835.17
I12	3111.81
I13	3280.26
I14	2895.08
I15	3109.05
I16	2955.15
I17	3037.04
I18	2993.95
I19	1172.73
I20	1572.34
I21	1323.33
I22	1255.41
I23	4068.51
I24	607.371
J01	2997.48
J02	3084.49
J03	3161.67
J04	3089.94
J05	2999.41
J06	3093.3
J07	2980.75
J08	3087.4
J09	3074.82
J10	2957.33
J11	2860.17
J12	3126.62
J13	3053.4
J14	3033.45
J15	3165.09
J16	2984.87
J17	2854.66
J18	3071.24
J19	2244.12
J20	3088.49
J21	1289.9
J22	1369.93
J23	3879.13
J24	981.056
K01	2981.91
K02	2953.48
K03	3098
K04	2883.35
K05	2906.37
K06	2182.3
K07	3198.27
K08	3191.87
K09	2901.98
K10	2949.25
K11	4061.67
K12	3069.88
K13	2948.19
K14	3059.98
K15	1400.54
K16	3208.91
K17	2660.13
K18	2708.47
K19	2016.45
K20	2047.99
K21	1231.23
K22	1255.72
K23	3606.96
K24	392.064
L01	2813.71
L02	3146.75
L03	3016.55
L04	3123.98
L05	3052.22
L06	3098.76
L07	2864.59
L08	2927.96
L09	2974.45
L10	3098.41
L11	3082.06
L12	2935.29
L13	3060.83
L14	3055.36
L15	3048.18
L16	2850.36
L17	2979.13
L18	2771.62
L19	1180.84
L20	2854.73
L21	1423.89
L22	1234.66
L23	438.457
L24	3950.27
M01	3109.64
M02	3079.7
M03	3178.21
M04	3064.95
M05	3165.8
M06	3079.24
M07	2807.4
M08	3003.52
M09	1558.46
M10	3098.09
M11	3023.29
M12	2883.83
M13	3163.34
M14	3216.04
M15	3075.72
M16	3009.39
M17	3118.99
M18	3105.42
M19	2807.4
M20	2955.34
M21	1388.95
M22	1213.97
M23	3874.88
M24	3934.15
N01	2877.85
N02	3106.26
N03	2725.42
N04	3077.93
N05	3059.44
N06	2957
N07	2949.15
N08	3119.23
N09	2982.28
N10	3049.11
N11	3082.44
N12	2984.4
N13	2145.39
N14	2773.57
N15	3073.18
N16	3121.84
N17	3091.89
N18	3084.06
N19	2086.89
N20	1612.63
N21	1575.95
N22	907.613
N23	3619.34
N24	3993.23
O01	3046.02
O02	3143.99
O03	2859.75
O04	2774.65
O05	2916.88
O06	3124.39
O07	3061.35
O08	2772.74
O09	3112.18
O10	1658.71
O11	3016.82
O12	3181.06
O13	3083.5
O14	2977.54
O15	3186.3
O16	2934.57
O17	3181.65
O18	2895.34
O19	3053.6
O20	2014.83
O21	4054.82
O22	1630.14
O23	3826.79
O24	2472.74
P01	3097.22
P02	3012.16
P03	3036.24
P04	2928.66
P05	3117.61
P06	3020.74
P07	3194.48
P08	1234.02
P09	3053.88
P10	3182.76
P11	2995.39
P12	4063.95
P13	3062.77
P14	3034.95
P15	3093.13
P16	3164.14
P17	3112.96
P18	3173.62
P19	2975.51
P20	2813.46
P21	1405.44
P22	1308.23
P23	4027.55
P24	3947.57

## Sheet: Length by Treatment
Row	Treatment (µM)	Body Length (µm)	Average	SD
A	0	2980.26
B	0
C	0
D	0
E	0	3160.37
F	0	3063.27
G	0	3129.4
H	0	2974.41
I	0
J	0	2997.48
K	0	2981.91
L	0	2813.71
M	0	3109.64
N	0
O	0	3046.02
P	0
A	0
B	0	3155.64
C	0	3064.69
D	0
E	0	2825.4
F	0	3027.31
G	0
H	0	2978.99
I	0	3113.35
J	0	3084.49
K	0	2953.48
L	0	3146.75
M	0	3079.7
N	0	3106.26
O	0	3143.99
P	0	3012.16	3041.25	95.3102
A	0.05	3047.63
B	0.05
C	0.05
D	0.05	2780.87
E	0.05	3173.84
F	0.05
G	0.05	2929.39
H	0.05
I	0.05	3101
J	0.05	3161.67
K	0.05	3098
L	0.05
M	0.05	3178.21
N	0.05	2725.42
O	0.05	2859.75
P	0.05	3036.24
A	0.05	3041.27
B	0.05
C	0.05	2840.57
D	0.05
E	0.05
F	0.05	2955.27
G	0.05
H	0.05	3034.56
I	0.05	3065.07
J	0.05
K	0.05	2883.35
L	0.05	3123.98
M	0.05	3064.95
N	0.05	3077.93
O	0.05	2774.65
P	0.05	2928.66	2994.65	136.038
A	0.098	3082.85
B	0.098	2903.12
C	0.098
D	0.098	3048.58
E	0.098	2882.82
F	0.098	3233.66
G	0.098	2966.21
H	0.098	2798.52
I	0.098
J	0.098	2999.41
K	0.098	2906.37
L	0.098	3052.22
M	0.098	3165.8
N	0.098	3059.44
O	0.098	2916.88
P	0.098	3117.61
A	0.098
B	0.098
C	0.098	3132.85
D	0.098	3049.38
E	0.098
F	0.098
G	0.098	3118.3
H	0.098
I	0.098	3280.44
J	0.098	3093.3
K	0.098
L	0.098	3098.76
M	0.098	3079.24
N	0.098
O	0.098	3124.39
P	0.098		3050.46	117.281
A	0.195	2997.56
B	0.195	2848.82
C	0.195	3182.63
D	0.195
E	0.195	3151.68
F	0.195
G	0.195	3010.49
H	0.195
I	0.195	3057.62
J	0.195	2980.75
K	0.195	3198.27
L	0.195
M	0.195	2807.4
N	0.195
O	0.195	3061.35
P	0.195	3194.48
A	0.195	3038.57
B	0.195	2890.13
C	0.195	2656.58
D	0.195
E	0.195
F	0.195	3039.37
G	0.195	2908.62
H	0.195	2913.19
I	0.195	3255.12
J	0.195
K	0.195	3191.87
L	0.195
M	0.195	3003.52
N	0.195	3119.23
O	0.195
P	0.195		3024.16	150.635
A	0.39	3054.83
B	0.39
C	0.39	3048.6
D	0.39
E	0.39	2811.44
F	0.39
G	0.39	3046.97
H	0.39	3055.69
I	0.39
J	0.39	3074.82
K	0.39	2901.98
L	0.39	2974.45
M	0.39
N	0.39	2982.28
O	0.39	3112.18
P	0.39	3053.88
A	0.39	2942.4
B	0.39	3214.41
C	0.39	3090.32
D	0.39	3100.19
E	0.39	2983.1
F	0.39
G	0.39
H	0.39	2808.39
I	0.39
J	0.39
K	0.39
L	0.39	3098.41
M	0.39	3098.09
N	0.39	3049.11
O	0.39
P	0.39	3182.76	3032.59	103.73
A	0.78	3001.06
B	0.78	3079.82
C	0.78
D	0.78	3070.38
E	0.78	2983.68
F	0.78	3060.93
G	0.78	3110.54
H	0.78	3167.46
I	0.78
J	0.78	2860.17
K	0.78
L	0.78	3082.06
M	0.78
N	0.78
O	0.78	3016.82
P	0.78	2995.39
A	0.78
B	0.78
C	0.78	3077.92
D	0.78	3078.47
E	0.78
F	0.78
G	0.78	3008.74
H	0.78
I	0.78	3111.81
J	0.78	3126.62
K	0.78	3069.88
L	0.78
M	0.78	2883.83
N	0.78	2984.4
O	0.78	3181.06
P	0.78		3047.55	82.454
A	1.56
B	1.56
C	1.56
D	1.56	3083.18
E	1.56
F	1.56	2935.16
G	1.56	3028.76
H	1.56	3051.29
I	1.56	3280.26
J	1.56	3053.4
K	1.56	2948.19
L	1.56	3060.83
M	1.56	3163.34
N	1.56
O	1.56	3083.5
P	1.56	3062.77
A	1.56	3076.92
B	1.56	3041.98
C	1.56	3023.49
D	1.56	2849.72
E	1.56	3156.85
F	1.56	3053.73
G	1.56	3109.56
H	1.56	2748.47
I	1.56
J	1.56	3033.45
K	1.56	3059.98
L	1.56
M	1.56
N	1.56	2773.57
O	1.56
P	1.56	3034.95	3031.02	118.439
A	3.125	3055.25
B	3.125	2840.17
C	3.125
D	3.125	2934.22
E	3.125	2986.13
F	3.125	2996.33
G	3.125	3002.67
H	3.125
I	3.125	3109.05
J	3.125	3165.09
K	3.125
L	3.125
M	3.125
N	3.125	3073.18
O	3.125	3186.3
P	3.125	3093.13
A	3.125	3230.15
B	3.125	3062.74
C	3.125	3083.08
D	3.125
E	3.125
F	3.125
G	3.125
H	3.125	3138.35
I	3.125	2955.15
J	3.125
K	3.125	3208.91
L	3.125
M	3.125	3009.39
N	3.125	3121.84
O	3.125	2934.57
P	3.125	3164.14	3064.28	102.229
A	6.25	3049.02
B	6.25	2846.11
C	6.25	3057.88
D	6.25	3003.4
E	6.25	2905.21
F	6.25
G	6.25	3229.54
H	6.25
I	6.25	3037.04
J	6.25	2854.66
K	6.25
L	6.25	2979.13
M	6.25	3118.99
N	6.25	3091.89
O	6.25	3181.65
P	6.25	3112.96
A	6.25	3128.53
B	6.25	2917.76
C	6.25	2857.28
D	6.25
E	6.25	3014.52
F	6.25
G	6.25	2936.48
H	6.25	3027.86
I	6.25
J	6.25
K	6.25	2708.47
L	6.25	2771.62
M	6.25	3105.42
N	6.25	3084.06
O	6.25	2895.34
P	6.25	3173.62	3003.54	133.415
A	12.5
B	12.5
C	12.5
D	12.5
E	12.5
F	12.5
G	12.5
H	12.5
I	12.5
J	12.5
K	12.5
L	12.5
M	12.5
N	12.5
O	12.5
P	12.5
A	12.5
B	12.5
C	12.5
D	12.5
E	12.5
F	12.5
G	12.5
H	12.5
I	12.5
J	12.5
K	12.5
L	12.5
M	12.5
N	12.5
O	12.5
P	12.5		#DIV/0!	#DIV/0!
A	25
B	25
C	25
D	25
E	25
F	25
G	25
H	25
I	25
J	25
K	25
L	25
M	25
N	25
O	25
P	25
A	25
B	25
C	25
D	25
E	25
F	25
G	25
H	25
I	25
J	25
K	25
L	25
M	25
N	25
O	25
P	25		#DIV/0!	#DIV/0!
A	50
B	50
C	50
D	50
E	50
F	50
G	50
H	50
I	50
J	50
K	50
L	50
M	50
N	50
O	50
P	50
A	50
B	50
C	50
D	50
E	50
F	50
G	50
H	50
I	50
J	50
K	50
L	50
M	50
N	50
O	50
P	50		#DIV/0!	#DIV/0!

## Sheet: Unsuccessful wells
	1	2	3	4	5	6	7	8	9	10	11	12	13	14	15	16	17	18	19	20	21	22	23	24
A		W.O				Malf.						W.O	W.O						W.O	Malf.	Malf.	Malf.	Dead	Dead
B	W.O		W.O	W.O		W.O			W.O			Malf.	Dead						Malf.		U.H	U.H	Dead	Dead
C	Malf.		W.O		W.O						W.O		Malf.		W.O					Malf.	Malf.	Dead	Dead	Dead
D	W.O	W.O		W.O			W.O	W.O	W.O							Malf.		W.O	Malf.	Malf.	U.H	U.H	Dead	Dead
E				W.O		W.O		Malf.				W.O	W.O			W.O				Malf.	Malf.	Malf.	Dead	Dead
F			Malf.			Dead	W.O		W.O	W.O		W.O				W.O	U.H	Malf.	W.O		Malf.	Malf.	Dead	Dead
G		W.O		W.O						W.O						Malf.			Malf.		Malf.	Malf.	Dead	Dead
H			W.O			W.O	W.O					W.O			W.O		W.O		Malf.	Malf.	Malf.	Malf.	Dead	Dead
I	W.O				W.O				W.O	W.O	W.O			W.O				W.O	U.H	Malf.	Malf.	Malf.	Dead	Dead
J				W.O				W.O		W.O						W.O		W.O	Malf.		Malf.	Malf.	Dead	Dead
K						Malf.				W.O	Dead				Malf.		W.O		Malf.	Malf.	Malf.	Malf.	Dead	Dead
L			W.O				Dead	W.O				W.O		W.O	W.O	W.O			U.H	W.O	Malf.	Malf.	Dead	Dead
M									W.O		W.O			W.O	W.O						Malf.	Malf.	Dead	Dead
N	W.O					W.O	W.O				W.O		W.O						Malf.	Malf.	Malf.	Malf.	Dead	Dead
O								W.O		W.O				W.O						Malf.	Dead	Malf.	Dead	Dead
P	W.O					W.O		Malf.				Dead							W.O	Malf.	Malf.	Malf.	Dead	Dead
