# Supplementary material for: High-Content Screening in Zebrafish Embryos Identifies Butafenacil as a Potent Inducer of Anemia
Source: PLoS One. 2014 Aug 4;9(8):e104190. doi: 10.1371/journal.pone.0104190 (PMC4121296; doi:10.1371/journal.pone.0104190)
Supplement: Dataset S1 — Microsoft Excel spreadsheets containing raw data for all chemical screening assays. (ZIP) [file pone.0104190.s036.zip › Dataset S1/5- Fluthiacet-methyl/Fluthiacet-methyl_Circulation_FFTAnalysis.xlsm]

## Sheet: Description
ToxCast Screen - Circulation
Fluthiacet-methyl
Data was collected using the Circulation Journal in MetaXpress
Imaged 74 hpf fli1 larvae using ImageXpress
Incubated larvae in 100 mg/l MS-222 for 30 min
Centrifuged plate for 2 min at 200 rpm
Imaging parameters:
*32 frames (0.09 sec interval)
*Transmitted light
*4X magnification; 1 site/well
Had the doors off of the imager and the fan on to stablize temperature
Test Initation Date: 8/12/13
Imaging Date: 8/15/13
Start Imaging Temperature: 26°C
End Imaging Temperature: 27°C
Total Imaging Duration: 2:17
W.O. = Wrong Orientation
N.F. = No fish in viewing screen
N.A. = Not Analyzed (did not meet analysis criteria)
O.F. = Out of Focus

## Sheet: Background
Measurement	Average (Show Region Statistics)
	1	2	3	4	5	6	7	8	9	10	11	12	13	14	15	16	17	18	19	20	21	22	23	24	25	26	27	28	29	30	31	32
A01	219.75	215.5	218.25	218	217.5	216.625	219.875	220.25	221.25	219.625	217.25	216.25	220.75	220	217.875	214.25	215.75	214.125	219	219	216	216	215.25	217.75	216.375	217.5	217.125	213.375	215.25	221.875	219.25	215.375
A02
A03	509.75	508.75	511.125	514.375	513.375	511.25	515.25	514.75	517.5	514.875	513.25	521.625	518.5	514.75	512.25	510.75	517.75	511.875	512	514.875	516.625	514.125	515.625	513.625	514.25	515.375	519.5	520.5	512.625	516.75	512.375	522.125
A04	625.625	626.375	625.375	621.5	628.75	629.625	623.75	631.875	625.375	623.25	623.125	623.125	627.375	627.875	629.875	627.25	623	622.75	627.625	628.75	620.5	625.625	620.5	621.25	625.625	631.5	622.25	627.375	625.75	628	629.5	626
A05	614.5	619.625	620.875	612.125	612.5	617.125	614	616.25	610.125	613.375	614.875	612.125	611.375	613.875	618.25	622	617.625	612.25	617.125	611	618.375	617.875	616.875	613	619.75	619.875	610.75	618.625	621	613.75	617.125	618.25
A06
A07	613.875	614.5	615.5	614.375	619.125	614	611.75	619.25	609.5	616.125	615.25	609.875	613	608.5	617	617.25	616.875	616	606.625	613.25	614.125	612.75	612.875	613.125	616.125	613.125	618.875	609.125	612.875	616.25	616.25	611.625
A08	609	614.875	611.125	615.125	617.125	608.375	612.5	606	618.875	608	612.625	617.5	608.125	609.5	608.75	616.25	614	619	613	617.5	616.25	611.875	609.75	615.375	612.5	615.375	610.375	613.625	614.875	613.25	614.375	607.75
A09	632.375	637.5	632.875	636.625	630.5	631.375	632.875	636.25	634.625	629.5	633.5	635.625	631.625	633.125	635	630.75	633	638.25	636.875	635.875	624.25	636.75	634.625	638.5	635.5	637.625	638.625	633	627.25	627.375	634.75	625.875
A10
A11	639.5	634.625	631.875	633.25	636.125	643.5	627.875	630	634.5	632	636.125	631.75	634.625	633.75	636.25	637.375	633	634.25	630.125	633.625	629.75	637.625	628.125	638.125	628.125	629.625	628.25	634.375	624.875	635.375	630.625	636.75
A12
A13
A14	647.75	638.875	633.125	639.5	634.25	637.75	641.125	640.125	637.5	635	632.625	633.875	645.125	639	635.5	640.125	642.5	637.5	634	631.875	640.75	642.5	635.125	640	638.625	637.125	638.25	639.25	643.625	638	636.625	634.125
A15	586	586.125	586.625	582	585	585.875	580.125	593.75	584.625	584.875	585.75	589.75	584.25	585.5	587.875	583	587	586.5	584.875	581	587	586.75	581	587.875	583.75	581.625	583.75	584.625	590.75	582.25	575.375	590.25
A16	615.875	613.125	615.875	612.75	613.75	616.25	615.625	611	619.5	620.25	613	611.625	615.125	619.875	622.5	619.625	614.625	612.625	621.75	609.875	614.875	616.25	609.75	615.25	610.5	615.75	615.125	614.5	617.125	619.625	613.75	614.625
A17
A18	600.875	603.25	604.375	597.75	600.5	601.625	603.75	600.875	599.875	602.25	593	599.125	602.5	598.25	602.75	598.875	603.5	600.75	600.125	600.875	597.875	592.125	605.5	596.125	603.25	598	602.375	604.75	600.875	600.75	599	602.125
A19
A20
A21
A22
A23
A24
B01
B02
B03
B04
B05	632.75	634.5	635.125	633.125	637	634.5	642.75	638	639.125	636.625	633.375	640.875	640.75	638.375	633.375	633.25	637.25	632.625	642	638.875	636.625	639.125	638.375	639.375	634.875	631.375	642.125	641.875	639.5	646.5	646.5	633.5
B06
B07	610.5	610.875	612	611.5	614.875	610	610.375	610.125	615.125	617.125	607	615	606.75	613	611.75	610.125	613.125	611.5	617.75	612.125	611.125	609.5	614.375	614.625	611.625	611.25	615.875	612	611.375	616.25	613.875	618.625
B08	607.875	602	606.75	612.5	606.875	605.625	601.75	607.375	600.5	610.875	605.75	606.25	606.875	610.625	606.125	609.375	604	602.75	603	605.875	608.125	605.25	608.625	601.375	608.875	602.75	606.25	607.75	603.125	604.875	603.5	611.25
B09	614.5	616.375	616.875	616.125	616.25	616.75	619.875	611.875	616.125	611.25	615.625	613.625	617.5	617.25	620.375	610.5	619.375	617.75	619.625	613.375	613.75	615.375	617.75	619.875	622.5	618	615.375	617.375	618.25	612	614.625	621.5
B10
B11	626	621.625	619.125	620.75	623	625	625.75	625.375	621.875	623.25	626.125	626.375	625.125	624.75	625.25	617.875	624.875	625.25	619	620.5	618.625	622.25	627.75	624.5	618.375	623.375	620.125	625.875	617.875	627.625	619.25	624
B12
B13
B14	636.25	635.25	627.875	639.25	635.625	644.875	633	637.125	637.625	639	635.625	635.625	634.125	634.5	634.625	631.875	636.375	642.375	641	636.625	636.875	638.125	633.625	641.25	631.5	635.625	639.875	642.875	636.875	637.5	640.875	635.25
B15	627.75	625.5	629.25	631.875	629	627.75	624.75	630.25	623.125	629.375	626.875	630.625	628	623.875	627.375	626.375	620.875	628.125	626.625	632.375	632.875	630.25	622.125	629.375	623.25	630.25	625.125	624.625	626.5	630.25	628.125	627.875
B16	638.125	639.5	634.75	636	638.75	637.375	638.5	636.875	639.25	637.75	637.5	633.875	637.875	632.125	634.625	634.125	635	639.875	638.75	644.875	640.625	639	638.125	635.875	646.5	631.125	641.5	635.25	637.625	634.375	638.625	638.375
B17	563.125	562.5	557	559.625	559.375	557.625	562.125	556	560.25	557.25	562.125	566.875	563	561.75	560.125	566.875	557.75	562	561	561.375	557.75	556.875	560.375	560	563.625	559.375	570.5	559.375	566.875	559.5	563.5	555.375
B18
B19
B20
B21
B22
B23
B24
C01
C02
C03
C04	597	591	590.25	587.25	595.125	594.125	591.625	596.125	597.5	592	588.25	590.25	599.875	591.125	595.875	589.25	598.75	597	588.5	596.625	593.25	598.75	588.25	598.5	590.375	594.625	601	600.875	594.5	594	596.875	596.25
C05
C06
C07	631.875	629	627.875	631.75	628.5	626.75	627.375	630.5	633.25	628.75	638.375	634.75	626.625	630.5	626.625	621.75	635	629.75	626.125	628.875	621.125	633.75	625.75	632.125	631.125	626	626.625	632.875	626.25	628.125	626.75	627.5
C08	592.25	590.875	596	593.875	590.375	596.875	591	594.125	593.75	595.625	592.125	597.375	589.375	594.125	593.125	592.25	593.25	593.375	595.875	591.125	589.875	592.75	596	594.25	590.75	596.5	599	597.625	590.875	591.25	593	593.5
C09	574.75	581.375	581.125	576.75	575.75	575.125	575.75	581	576.375	581.625	581.5	576	578.625	579.125	576.75	574.25	576.375	578.5	577.5	582.25	573	576.375	579.5	578.125	577.25	579.875	576.625	581.125	575	572.25	570.25	582.25
C10	603.75	600.5	603.75	607.375	599	611.5	600.875	608	603.125	601.875	604.375	600	600	604.75	599.875	604.5	595.75	608.125	607.875	602.375	606.5	600.375	601	605.25	599.75	600.375	604.125	606	603.625	597.25	602.125	603.375
C11
C12	599.125	598	601	600	596.125	600.125	601.375	594.875	595.25	603.125	604.125	603.75	592.375	606.875	605.5	603	598.375	598.375	600.75	598.75	603.875	598.75	593.375	603.125	594.75	604.125	600.5	599	602.5	604.125	606.375	599.75
C13
C14	633.25	632.125	626.125	627.75	635	629.625	636.125	636.375	629.375	634	635.625	628.375	630.5	632.625	627.25	631	631.75	629.75	632.375	635.25	628.875	630.625	633	630.125	629.5	627	632.625	634.125	631.375	629.625	630	631.875
C15
C16	638.5	639.625	636.625	643.875	645.5	640.375	639.75	638.875	642.25	640.875	640.75	636.5	642.25	643.5	641.75	645.375	645.875	643	646.5	646.375	636.375	646	636.375	638.875	641	649.25	639.375	635.75	641.25	640.125	639.875	639.375
C17	577.75	583.375	579.5	582.625	584.875	582.125	583.625	585	582.5	584.375	585.25	593.875	594.375	590.25	585.625	587.875	586	583	588.375	584	588.375	592.75	584.375	577.75	585.25	583.375	591.375	590.125	584.5	585.875	583.625	590.125
C18
C19
C20
C21
C22
C23
C24
D01
D02
D03	636.625	632.625	636.5	637.5	640.875	637.375	642.125	634.75	637.625	633.25	632.5	633.125	634.375	640.625	635.5	640.25	638	635.5	635.625	635.125	638	637	631.875	639.125	636.375	639.125	634.75	636.25	637.875	640.625	634.375	633.125
D04
D05	601.75	608.625	608.5	605.25	603.75	610.75	608.25	606.875	608.125	607.25	606	602.625	610	609.375	604.75	606.875	602.75	609.25	603.875	606.875	602	607.625	605.875	610.375	601.75	606.625	603.25	602.75	602.375	609.625	611.125	607.375
D06	610.5	612.25	616.375	616.625	617	613	618.625	614.625	614.75	613.625	608.625	604.25	610.25	615.5	617.75	610	615.125	616.375	613.25	623.625	610.875	613.75	621.875	608.875	611.5	609.875	611.125	612.125	612.125	612.25	614.625	618.5
D07
D08	628.875	629.125	634.5	632.875	627.625	622.125	632.75	628.625	630.625	628.125	625.5	629.75	627.5	629.75	630.75	634.25	631.75	630.25	629.125	630.125	632.25	632.125	630.25	628.25	628.75	630.625	629.875	627.5	630.125	632.625	630.25	631.125
D09
D10	596.25	593.125	596.875	600.125	597.5	598.75	593.125	595.125	591.125	597.5	595.875	604.75	600.875	606	598	600.875	605.625	599.375	600.125	600	599.75	595.875	589.375	593.875	594.875	595.375	598	594	600.125	596.375	598.125	597.875
D11	539.625	542	540.75	546.25	539.5	540.25	541.75	537.125	544.25	543.625	540.25	546.125	542.25	541.875	538.5	539.5	542.75	542.75	541.125	545.875	541.75	542.125	540	536.875	540.125	545.875	547.375	545.125	541.375	544.5	547.75	550.25
D12
D13	651.25	653.875	653.5	647.25	652.25	647.375	650.5	649.125	652.625	653.25	655	649.5	654.5	657	647.375	651.25	652.5	656.625	646.875	649	653.125	651	655.875	655.75	657	650.625	655.5	653.625	650.875	652	654.875	657.875
D14	509.5	512.5	510.875	506	509.875	519.375	508	506.5	512.25	510.25	508.25	511	511.25	510.25	512.25	510.5	512	510.5	509.125	512.375	515.75	507.75	509.375	513.5	510.125	515.375	513.25	508.375	514.875	508.125	514.75	514.75
D15	611.875	612.5	617.75	613.625	611.875	613.5	613	613.375	611.875	614.75	617.5	615.625	615.5	617.625	617.75	611.5	609.875	617.875	614.125	615.75	615.875	613	614.5	617	611.75	617.875	611.125	616.25	616.875	613.125	618.375	605.5
D16
D17	527	532.125	524.875	528.875	531	532.25	531.375	527.875	525.125	528.75	527.25	520.25	526.875	528.125	533.625	531.5	526.875	530	528.75	528.625	530	527.75	528	527.25	525.25	528.125	529.5	535.5	526.25	520.75	526.5	527.25
D18
D19
D20
D21
D22
D23
D24
E01	658	651.75	650.875	652.75	655.75	655	655.5	659.875	654.375	651.75	649.375	651.5	657.25	649.75	653.625	656.125	659	667	660.375	651.125	650.5	657.5	650.375	651.75	653.625	665.375	661.375	659	656.125	653.75	652.125	659.25
E02	629.75	631.125	633.125	635.375	635.125	630.875	641.625	629.25	632.5	634.25	631.5	631.875	639.25	630.625	636.5	628.5	628	633.125	629.75	634.625	626.25	632	632.875	635.5	632.375	637	634.125	637.5	630.625	635.75	639	630
E03	637.625	640.375	636	641.25	640.125	634.5	638.375	635.75	643.875	632.5	638.625	639.125	636.75	634.375	642.75	636.375	641	640.875	645.875	633.125	637.625	636.875	635.375	633	641	638.625	636.625	636.75	637.875	635.75	640.875	640.625
E04	663.625	671.75	662.125	668.75	668.125	664.875	671.5	665	662.625	667	669.5	669.375	672.75	667.375	666.375	661.375	670.625	663.125	672.375	671.625	666.5	668.625	669	669.75	669.5	671.75	671.25	667.5	668.125	666.125	667.125	670.625
E05
E06	614.75	613.125	615	613.5	614.125	615.5	619.5	614.5	619	618	620.375	614.25	614	616.25	619.875	620.75	618.25	617.375	616.875	618.625	618.5	617.375	619	618.5	619.625	625.125	620.125	622.75	617.5	617.625	618	619
E07	577.375	572.375	577.5	571	578.125	577.125	576.375	578.25	574.625	579.125	579	579.25	577.125	576.125	577.125	585.375	569.375	579.5	571.625	574.5	581.75	579.625	578.875	578.25	581	571.625	572.125	579.375	580.125	575	576.875	579
E08
E09	579.625	573.75	580.375	571.5	575.75	583.25	579.375	581.875	577.25	581.125	586.75	574.875	574.25	575.375	576.75	577	575.375	578.75	578.5	576.375	580.75	582.5	579.375	576.5	578.75	577.5	574.5	575.875	571.75	581.625	574.625	584.125
E10	602.5	604.75	608.875	606.625	604.5	609.75	610.125	608.25	606.75	601.375	605.75	613.5	605.375	609	599.5	604.375	610.5	607.125	611.375	601.375	601	606.75	608.5	604.5	602.875	613.75	608.375	605.875	606.25	606.125	610.875	609
E11	618.875	614.625	624.625	618.625	622.5	624.25	621.5	624.25	614	623.125	620.625	625.25	626.25	623.875	625.875	622.625	620.375	627.125	627	621.875	622.875	622.75	626.875	629.75	626	627.625	622.375	620	624.875	631.375	621.375	622.625
E12
E13	655.75	648.875	654	650.625	655.875	650.75	653	648.75	655.875	651.5	655.625	656.375	655.75	653	661.75	657.5	659.75	656	657.25	655.125	652.125	654.75	659.25	655.375	653.25	658.75	658.125	660.25	651.875	649	659.5	657.875
E14	622.5	621.375	628.5	624	623.25	623	620.375	622.375	620.75	618	623.875	619.25	625.875	624.75	622.375	621.75	621	624.25	623.25	624.25	625.75	627.5	624.75	622.875	622.125	629.375	628.25	617.5	629.375	620.75	610.5	619.5
E15
E16
E17
E18	642.375	639.75	639	642.625	640.625	640	646	636.375	638.75	638	646	642.875	638.375	641.625	642.375	648.75	639.375	639.5	638	642.625	643.75	640.5	644	640	639.75	640.5	637	643.25	642.75	636.625	643.75	644.25
E19
E20
E21
E22
E23
E24
F01
F02	544.75	552.625	546.625	544.625	553	540.875	545.125	547.875	553.25	546	549.75	549.25	547	545.5	545.5	547.875	547.875	548.625	548.625	548.375	546.625	551.375	551.875	543.375	543.875	544.875	551.25	544.75	545.75	551.625	551	545.25
F03
F04	638.125	632.125	630.625	639.375	635.875	631.25	629.875	629.375	637.625	631.125	645.625	634.375	639.25	635.625	634.5	632	637	638.125	630.875	636.75	634.25	640.875	636.375	634.5	629	636.625	628.5	630.75	636	636.125	639.125	635.125
F05	645.125	649.5	649.625	654.125	648.75	647.75	650.5	644	654.25	647.75	647.75	645.75	637.875	646	646.5	645.125	643.875	651.875	644.125	646.75	656.75	651.25	648.25	656.5	646.625	648.75	652.5	646.75	648.5	653.625	648.25	648.25
F06
F07
F08	523.75	527	526.25	525.625	517.5	532.25	529.875	526.5	528	521.875	525.75	530.5	523	523.75	527.125	529.75	530.75	526.125	525.75	525.5	527.75	523.125	532.125	533.5	527	529.875	532.875	531.625	528	528.125	531	527.25
F09
F10
F11	515.125	516.5	508.25	509.375	516.625	509.375	515.125	512.875	509.5	519.5	512.25	509.375	517	511.625	515.875	514.125	514	520.625	510.125	512.75	513.75	517.5	513.75	513.75	513.75	511.375	510.125	511	512.875	515.375	512.125	513.375
F12
F13
F14	643.375	638.5	644.125	643.5	644.25	639	644	639.625	645	644.375	642.875	641	638.875	637.125	643	647.75	643	646.625	648.25	638.875	639	643.125	641.875	645.625	645.5	644.75	648	646.75	644.25	647.375	642.125	651.875
F15	641.375	649.125	645.5	649.875	649.125	641.625	647.875	646.875	642.875	644.375	643.125	640.25	647.125	648.125	643.125	640.25	647.125	641.25	648.125	646.5	647.25	646.625	645.375	646.5	644.125	641.75	646	646	640.5	643.875	646.375	644.5
F16
F17
F18	631.875	637	630.25	635.625	632	632.375	629.125	631.375	624.5	632.875	632.625	632.75	629.125	634.125	629.875	628.625	634.625	632.5	626.5	631.125	631.125	632.125	627.625	635.375	628.875	637.875	633.125	637.875	632.125	636.875	637.875	639.75
F19
F20
F21
F22
F23
F24
G01	572.875	570.375	571.875	571.875	575.5	563.25	575.875	572.5	569.125	571.5	570.875	570.75	577.5	571	572	574.25	570.5	563.875	574.375	571.25	570.5	568.5	566.25	573.75	570.125	572.375	568.375	572.25	571.875	577.25	566.875	563
G02
G03
G04
G05
G06	640.5	639.25	630.25	642.375	641.625	636	637.125	631.75	640.875	639.25	636.25	635.75	636.25	640.375	644	635.5	636.75	639	634	640.875	636.75	635.75	636.875	638.5	647.75	632.375	643.5	639.25	640	634.5	642.375	637.375
G07	583.875	585.5	584.375	580.625	583	581	581.875	585	582.25	585.625	585.125	582.875	583.625	582.625	581.375	580	580.5	582.75	580	580.625	584.25	588.625	583.5	582.125	587.125	580.875	588.125	584.375	585.25	584.875	586.75	588.125
G08	628.25	628.5	626.25	627.5	631.5	631	630.375	629.5	631	627.375	629.875	632	626.625	629.5	624.375	625	625.125	621.5	622.125	631.5	630.375	632.75	629	631	632.875	631.75	628.375	629	626.625	626.75	629.5	625
G09	631.375	634.875	634.25	629	627.875	630.5	630.75	639.25	634.875	631.625	630.875	635.125	632.5	632.625	637.625	629.375	627.75	639.375	632.625	636.875	635.75	638.75	633.25	632.375	636.75	626.625	630.875	627.875	631.75	637.25	636.625	636.125
G10
G11	660.625	668.125	663.625	665.5	659.875	661.875	657.5	659.375	659	666.75	662.375	661.625	658.375	664	659	660.75	666.375	662.75	663.625	667.125	665.875	662.625	664.75	662.25	667.25	661.875	664	658	667.125	658.875	664	663.75
G12	587.25	572.375	580	578.125	581	578.5	580.625	580.875	581.25	575.625	575.75	575.25	579	581	580.25	576.75	584.125	576.625	583.625	580.125	579	581.625	580.125	580	581.625	579.625	578.625	585.625	583.5	580.625	580.5	583
G13
G14	603.375	604.625	606.375	606.375	607.75	603.375	607.5	609.625	602	597.625	604	605.375	605.25	603	601.5	609.125	609.375	603.625	607.25	601.625	596.375	602.375	606	607.875	604	602.125	608.875	606.625	601.125	610.375	606.875	610.375
G15	636.125	641.625	644.5	635.625	637.625	639.625	645.75	644.375	638.875	643.625	639.75	642.75	640.125	642.375	645.5	642.5	643.25	641.25	639.5	635.5	647.125	642	640.25	640.25	642.25	647.375	634.375	639.75	646.5	638.25	645.125	647.5
G16
G17	649.75	651.25	651.375	647.875	650.125	647.875	652.375	651.875	646.5	657	653.125	649.25	653.75	644.625	650.375	649	646.25	651.25	645.875	640.875	650.375	646.375	648.625	643.25	653.125	652.625	652.75	646.75	648.75	650.75	655	648.75
G18	649.25	646.5	647	646.875	640.875	644.25	640.875	645.625	648.625	649.75	646.5	650.625	642.75	641.375	653.25	647.375	649.5	645.875	646	643.375	638.5	648.875	646.875	645.75	643	646.625	650	642.875	647.75	650.875	647.125	640.875
G19
G20
G21
G22
G23
G24
H01	650.875	649.5	656.125	653.375	656.125	655.125	648.875	650.75	657.375	647.625	649.75	649.25	657.75	649.875	661	645.875	649.75	656.625	661.5	651.5	649.625	652.75	650.5	653	658.375	654.125	654	653.625	651.375	659.625	656.25	653.25
H02	601.125	612.125	605.25	613.75	607.875	605.75	605.375	609.625	611.125	609.875	607.125	607.75	607.125	606.5	603	607.375	605.75	613.875	604.375	609.5	603.125	604.375	603.125	603.625	603.875	603.375	601.5	604.375	605.75	607.875	615.875	601.5
H03
H04	642.375	648.375	644.625	640.375	648.875	647.5	645.25	647.375	646.5	645.875	655.5	644.125	650	649.75	648	643.625	643.375	640.375	647	639.25	643.125	649.25	645.875	651.875	642.625	647.125	643.625	652.875	651	654	649.125	642.375
H05	642.875	649.625	652	648.5	645.375	646.375	658.25	652.5	648.75	650.125	642.875	654.25	646.375	651.625	655.125	649.75	648.875	654.25	648.375	651.5	654.625	652.625	648.875	647.125	650.5	645.625	651.75	647.75	651.25	647.875	648.75	652.25
H06
H07
H08	650.625	650.875	652	648.75	654.25	655.125	655.75	650.625	652.125	645.5	647.625	652.125	649.875	657.5	648.625	655	651.5	647.875	653.25	652	648.5	651.25	649.75	644.125	651.875	655.875	652.375	654.625	653.875	655.625	655.75	644.5
H09	605.5	606.75	601.5	604.625	609.875	607	608.5	605.125	599.5	605.125	608.125	603	603.375	608.875	601.75	609.75	604.25	597.875	606.375	607.875	606.625	608.25	610	603.125	604	606.625	604.375	605.375	601.625	605.25	601.375	602.25
H10	633.875	627.875	631.25	636	630.875	634.75	631.75	634.5	638.875	630.75	632.25	640.875	630.25	633	633.375	631	641	637.875	635	634.125	636	630.5	632.5	631.625	632.5	636.375	631.625	640.125	637	641.25	639.25	640.25
H11	615.75	611.25	604.375	605	607.375	614.25	610.375	613.875	612.375	610	614.625	613.25	611	611.75	610	611.125	611.25	618	614	610.25	608.75	619.125	614.125	609.875	619.625	611.625	610.5	609.125	611.25	613.625	612.875	618
H12
H13
H14	616.375	610.625	615	612.625	617.75	623.125	619.125	610.75	619.875	619.25	613.625	615.125	618	619.625	616.625	620	622.25	616.625	618.375	611.5	619.625	618.125	616.625	616.375	626	613	614.5	618.25	624.375	620.375	619	618.125
H15
H16	642	643.25	650	642.25	647	652.375	642.625	648.125	648.75	648.75	652.375	646.625	650.5	649	645	644.25	643	644.75	646.25	648.625	646.5	645.125	646.875	647.75	645.25	653.5	648.625	648.875	642.625	646.875	650.375	650.875
H17
H18	656.375	657.875	654.25	652.375	657.75	654.375	653.25	653	656	658.625	654.125	653.75	659.75	654.875	658	655.75	654.125	662.5	653.75	659.75	655.375	657.375	660.125	658.75	651.375	653.375	660.125	660.125	657.5	653.875	651.625	650.75
H19
H20
H21
H22
H23
H24
I01
I02	645.875	640.625	642.5	638.5	639.375	639.75	640.375	644.375	637.875	646.25	639.375	637.25	638.875	646.75	644.625	636.375	642.875	649.75	642.375	641.875	643.75	637	642	643.625	641.5	635.25	636.75	646.875	638.5	636.375	643.25	639.375
I03	620.875	618.625	629.875	624.375	620.5	628.75	626.125	624.5	630	625.75	619.875	624.125	617.75	623.125	617	628.25	629.125	624.125	623.75	623.375	628	629.625	623.625	621	623	625.25	624.75	624.375	625.75	621.625	622.125	625.25
I04	642.125	638.75	640.375	644	642.375	645.375	644.25	641.625	650.125	651.375	642.375	644	639.875	645.375	652	650.625	646.125	643.125	645.375	647.625	646	650.75	647.625	645.625	644.25	644	648.25	643.25	647.875	643.375	649	643
I05	524.375	517.875	519.125	523.125	528.75	519.25	523	521.75	523.625	525.75	523.875	523	519.75	524.25	529.25	519.375	523.25	519.625	526.625	518.75	526.125	523.5	522	521.125	521	523.625	530.125	523.5	518.375	522.875	524	523.625
I06	616.875	616.125	616.25	624.125	617	617.75	623.625	621.25	619.5	615.125	622.125	619.5	616.375	618.25	619.875	620.25	616.25	616.125	614.25	617.125	619.125	615.625	618.75	620.375	622	623.25	624	624.25	622	622.125	615.125	616.875
I07	650.5	646.75	649.875	652	651.875	646.625	645.625	643.25	646.25	653.625	641	647.5	644	650.875	646.25	650.25	648.625	651.75	652.875	650.5	653.125	649.875	647.25	649.625	643	645.75	650.875	649.125	648.875	651.375	654.75	644.625
I08
I09
I10
I11
I12	566.375	567	569.875	568.75	572.5	568.5	563.375	575	567.875	568	565.25	565.125	566.875	568.375	571.5	568.625	568.625	566.5	564.875	566.5	562.375	569.625	572.25	572.75	572	566.5	569.75	572.25	564.625	563.5	568.625	568.5
I13	552.625	558	554.25	548	553.875	555	557	555.25	553	555.125	557	562.5	563	554.5	560.875	551.5	555.25	556.625	555.25	555.75	553.75	556.75	559	560.625	562.625	553.375	550.375	557.25	553.25	553.25	554	562.125
I14
I15	624	624.125	619.625	630.25	620.625	626.5	625.375	630.25	629.5	626.125	627.125	626.375	629.125	630.375	629	630.75	629.375	633.875	623.125	633.75	631.625	629.875	625	624.875	623.875	631.375	632	624.875	628.125	631.5	630.875	625
I16	583.375	581	583.875	580.625	575	576.375	580.875	580.875	575.875	577.25	583.375	576.75	582.25	575.625	585.25	588	584	577.25	584.125	578.25	584.75	579.5	584.75	582.75	582.75	581.125	578	579.25	578.375	583.25	579.75	573.375
I17	676.75	670.625	675	677.125	675.25	670.75	680.375	681.25	674.25	674.125	676.625	675.625	677.875	674.125	680.625	673.625	675.75	675.5	671.625	671.75	672	672	676.5	675	677.25	680.375	672.125	673.5	682.5	673.5	677.875	678.25
I18
I19
I20
I21
I22
I23
I24
J01	647.75	643.25	643.125	643.875	644.5	646.25	647.875	641.125	642.75	646.25	644.125	642.625	653.375	645.125	644.625	644.125	642.625	642	644.125	648.625	647.625	640.5	643.375	650.125	648.375	645.375	646.125	653.375	649.625	644.25	644.125	650.375
J02	611.25	604.375	604.875	605.625	607.25	601.75	608.25	606.125	602.875	605.875	605.5	605.375	601.125	604.375	601.75	604.375	610	609.75	609.5	607.25	603.375	607.75	605.625	604.125	608	605.625	609	604.875	600.5	608.125	606.375	607.375
J03
J04
J05	623.375	622.875	623.75	616.375	619.375	623.75	624.25	622.125	626.375	618.875	620.5	623.375	625	620.25	617.75	624	622.75	625.75	622.75	622.625	618.625	625	625.875	622.75	621.625	618.25	622.75	625.625	620	621.125	621.625	615.875
J06	648.875	652.125	652.125	655.75	648	647.375	648.5	655.25	656.125	650.75	654	654	655.625	656.125	650.125	648.75	647.875	655.625	647.125	649	658.75	654.125	656.25	652	648.875	650.75	653.875	655.625	652.875	656.5	654.375	644.125
J07	622.375	614.875	614.25	614	615.125	618.625	611.125	619.75	618.25	611.375	611.75	617.75	613.25	617.25	613.25	617	620	612.375	620.5	613.25	614.875	619.875	614.125	613.375	617.75	614.625	614.75	619.5	613	613.625	619.125	614.25
J08
J09	618.375	626.25	622.125	614.5	620.25	620.5	616.875	622.25	616.5	619.75	623.25	623	620	626.5	624.625	619.75	618.25	623.875	618.25	616.25	622	620.625	623.375	620.625	619.875	619.375	623.125	621.875	615.25	618.5	625.375	624.375
J10
J11	578.25	585.375	575	574.625	576	579.75	581.125	583.375	579.625	578.875	580.75	582.625	580	579.25	586.75	585.375	579.875	581.375	584	581.875	576.5	587.125	584.125	576	582	574.5	584.625	577.875	583.75	574.75	580	585.875
J12	608.75	614.75	612.125	614.25	612.5	617.25	613.625	612.75	610.75	617.75	611	611.75	615.125	615.625	616.625	610.25	611.875	610	616.375	614.125	611.75	612.875	614	614.125	610.875	617.375	610.875	610.875	615.375	619.125	612.75	615.5
J13	594.5	603.75	603.125	600.375	606.875	602.75	597.75	602.875	604.375	598.625	606.375	599.375	604.625	602.625	596.75	598.5	603.25	601.125	599.875	599.625	601.125	602.5	598.75	601.25	603	598.125	600.375	599	600	601.75	600.75	604.625
J14	618.75	617.25	619.5	622.625	621.75	619.25	620	618.5	620.75	617	621.5	621.5	620.5	622.875	620.75	622.125	617.125	622.5	612.125	617.5	613.375	620.875	616.75	620	619.375	617.5	623.375	617.125	621.25	614.875	620.875	624.25
J15	637.25	637.375	639	636.375	639.75	644.75	641.5	641.25	643	641.5	640.5	634.375	643.125	643.625	637.125	640.25	641.125	635.125	645.75	644.5	635	643.125	637.125	644.875	643.875	644.125	644.375	632.125	646	644.625	639	643
J16	657.625	654.625	656.625	659.125	656	661.125	655.75	655.875	658	656.5	661.75	656.25	658.625	653.375	661.625	659	665.75	654.125	662.125	658.125	654.75	655.75	655.625	657.875	655	655	660.875	658.75	661.75	658.625	657	654
J17
J18
J19
J20
J21
J22
J23
J24
K01	598.25	590	593.75	593.25	590.375	591.75	588.75	594.875	592.5	592.5	594.625	594.25	595.75	595	584.75	596.25	597.625	594.875	592.75	595.375	597.625	592.875	590.25	591.875	586.75	596.75	589.375	593.375	591.5	594.625	591.75	589.75
K02	613.5	606.375	612.875	612.625	611.25	618.25	613.875	614.25	611.75	609.25	611.75	616.625	610.75	614.875	616.625	615.125	614.75	617.125	611.625	609.625	610.25	617.25	612.375	613	607.375	620.75	613.875	610.25	608.75	612.75	610	614.5
K03	463.5	463.25	466.125	460.25	461	464.75	462.5	465.875	462.125	464.375	465.625	463.375	469.5	465.875	465	458.75	463.875	463.75	462.75	462.5	467.625	464.75	468.5	464.5	464.125	463.125	464.375	466.5	461.25	463.875	465.125	463.5
K04	656.625	654.75	653.875	656.875	658.75	655.875	656.875	658.125	660.75	655.5	655	649.375	651.5	652.25	659.75	655.875	661.875	649.5	657.875	657	656.125	652.5	660.75	650.75	660.125	655.5	648.375	657.125	657.5	659.25	654.375	653.25
K05	662.75	660.125	662	668.25	659.75	665.875	658.125	658.5	661.375	659.375	664.375	668.75	662.625	662.5	667.125	661.875	663.125	668.75	660.75	662.375	662.5	661	657.875	660.5	665.625	669.375	660.75	663.125	665.375	660.125	671	653.5
K06
K07	665.25	663	660.625	657.5	651.25	658.75	655.625	663.375	661.875	662.25	660.75	663.5	660.25	656	658.75	658.875	664.75	659.125	658.875	667.5	658.125	662.875	658.875	664.5	657.5	657.375	664.625	660.125	665.375	659	663.375	660.75
K08
K09	656.75	658.375	659.375	658.875	655.75	660.625	662.625	654.75	661.25	659	661.875	659.25	657.75	660.625	656.375	653.625	662	656	664.75	663.25	659.375	659.875	661	656.25	658.5	656	653.5	664.75	656.125	659.5	657.25	664.75
K10
K11
K12	603	605.875	604.375	611.25	606.125	606.875	608.875	609.5	608.125	607.125	607.625	607.75	607.875	604.25	605	611.25	604.75	609	604.5	608.625	606.5	609.625	612.375	609.5	607.5	610.25	608.25	605.125	609.375	614.125	610.25	614.125
K13	634.25	631.25	635.75	630.875	634.75	633	637.25	635.125	635.125	635.375	639.75	638.375	633.875	635.5	641.125	631.25	630.625	636	639.5	639.125	634.375	635.625	637	634.5	633.75	631.25	641	634.5	633.75	628	637.875	630.75
K14	651.625	642.5	637.75	645.75	647	643	644.75	636.875	639.125	649.875	648.75	641.875	644.25	645	649.75	645.625	643.25	647.25	637.875	646.5	640.375	645.25	642.875	644.625	648	642.5	644.375	643.5	645.5	640.375	646	641.875
K15
K16
K17
K18	644.625	649.375	647.625	643.625	648.5	646.75	642.875	642.25	640.125	641	641.625	643.125	642	642.5	640.375	645.875	643	646	644	644.75	645.875	646	644.375	646.5	648.625	648.375	648.25	644.875	643.75	647.5	645.375	644.875
K19
K20
K21
K22
K23
K24
L01
L02	625	623.875	623	625.25	633.375	633.125	633.625	625.25	630.75	629	630.875	637	624.75	628.5	626.875	631.625	631.625	626.875	627.125	633.875	634.75	630.125	624.125	634.75	631.75	629.375	619.5	632.625	625.25	631.25	630.375	627
L03
L04	637.5	641.625	647.625	643.375	644.875	650.125	650.125	647	651.25	643.5	644.75	642.875	639.625	642.125	647.5	642.875	643.875	651.375	642.375	641.625	642.5	642.25	649.125	647.875	643	643.875	641.375	643.25	646.375	642.125	641.75	643.625
L05	676.125	673.5	670.375	669.625	673.75	676.25	679.375	672.625	670.375	678.375	671.625	676.625	672.125	672.25	678.375	675.375	683.5	670.875	675.5	673.375	669.125	680.875	671	681.125	676.375	675	669.875	678.125	668.125	672.375	676.25	677.5
L06	647.625	649	651.75	651.875	653	647.75	648	652.125	648.5	654.875	654.875	651.75	657.25	648.375	648.75	644.875	643.75	652.75	648.125	646.25	645	645.5	647.875	645.375	646.25	652.625	651	650	653.75	652.25	659.25	652.25
L07
L08	664.75	666.25	663.5	666.375	664	663.375	657.25	666.75	655	657.375	660.125	666.625	658.75	659.5	665.25	660.75	655.75	665.625	664	661	665.25	665.875	657.625	661.25	663.875	659.875	663.5	665.5	662.375	659.875	660.5	664.125
L09	633.25	638.125	639.625	632.25	629.875	633.125	636	635.25	633.625	636.25	639.875	638.375	639.5	636.875	635.875	636.5	641.375	635.25	631.5	639.25	634.625	638.375	634.5	630.375	632.5	636	633.375	640.5	631.75	634.5	636.75	631.625
L10	665.875	672.25	665	669.5	667.5	669.25	670.125	668	666.375	667.125	674.625	668.75	669.375	669.75	673	670.75	668.375	669.875	671.125	667.375	675.875	670.375	668	663.5	669	672.375	670.125	662.125	668.125	670.5	665	670.875
L11	671.625	668.75	670.625	665.875	667.125	668.125	665.375	664.875	670.125	665.875	668.125	672.875	670.125	665.75	661.125	662.5	665.75	666	660.75	659.625	669.875	664.125	662.75	664.75	666	671.25	673	672.375	672.875	673	663.875	668.75
L12
L13	645.875	650.125	645.75	649	657.75	650	651.625	648.875	651.875	650	644.375	650.375	649.25	644.125	652.25	652.375	653.375	653.25	650.25	655.375	654.375	648.125	654.25	645.125	653	651.375	652.625	647.125	654	650.125	649.125	653.25
L14
L15
L16	671.875	673.875	674.75	673	670.625	672.25	671.5	668.625	675.25	670.5	672.375	677.75	678.375	675	673.875	672.75	676.5	671	678.125	674.125	674.5	678.625	679	674.625	675.875	670.875	680.875	676.875	674.75	677	675.75	670.125
L17
L18
L19
L20
L21
L22
L23
L24
M01
M02	632.375	621.25	625.875	624.375	630.625	630.375	627	631.625	631	628.875	632.375	633.75	635.375	635.125	628.125	630.625	632.25	631.25	627.375	626.375	632.75	632	628.875	628.5	625.375	636.375	635.625	629.375	626.875	627.375	625.75	625.375
M03	658.5	663.5	657.75	651.25	656.75	660.875	660.625	661.625	658.5	654.375	659.75	661.125	655.375	658.125	657.75	658.375	663.125	658.25	660.5	660.25	663.75	668.75	656.75	655	663.375	659.25	656.375	665.625	660.25	661.375	658	660.875
M04
M05	612.5	619.375	617.75	623.5	620.125	619.625	620.25	621.25	618.625	619.75	620.625	618	622.375	618.875	620	618.75	623.375	616	625.875	621.875	616.625	619.375	619.125	625.625	621.125	622.75	619.25	626.625	623.375	617.875	622.375	617.75
M06	650.5	645.5	643.5	649.25	645.875	651.625	649	651.25	650.5	648.625	650	649.5	641.375	649.625	649.375	647.25	652.125	646.875	653.5	640.375	650.25	647.875	648.25	644.125	650.5	654.5	650.75	652.125	649	653.5	645.25	649.625
M07
M08
M09	631.75	636.625	639.75	630.75	639.125	637.125	640.25	640	639.25	643.25	636	639.75	640.375	640.875	642.875	643.5	638	638.75	642.5	633.125	637.25	637.375	639.375	639.25	631.75	640	637	638	629.375	634.5	635.75	637
M10	670.125	658.25	667.75	666.125	668.75	668.625	666.375	660	668.625	664.375	670	662.125	665	664.125	663.75	664.75	662.375	660.25	666.625	664	663.75	663.375	664.875	665.625	670.25	667.875	669	661.75	669.625	669.5	660.25	662.75
M11
M12	667	673.625	671.375	666.875	662.75	668.5	672.125	673.375	669	676.875	674.5	678	674.625	672.875	665.75	666.375	677.375	674.25	673.25	672.625	672.25	672.25	668.75	673.125	665.625	678.125	679.625	671.625	670.75	672.25	674.125	668
M13	659.5	657.25	660.625	662.75	657.125	660.875	663.25	656.75	658.25	658.75	661.25	658.75	664.25	657.5	662	654.375	657.75	656.875	660.625	662.375	667.25	658.875	660.125	662.125	668.375	657.875	659.75	659.5	663.625	660.125	657.375	664
M14
M15
M16	620	629.5	622.25	619.5	616.125	626.5	625	619.125	616.625	618.375	623.875	625	623.25	626.75	621.75	623.75	621.25	618.75	621	621.375	620	627.625	620.625	623.125	625	626.25	622.625	627.375	628.25	623.625	618.75	621.125
M17	658.125	661.5	653.375	654.25	661.625	651.25	652.875	651.75	657.25	655.125	656.875	658.875	654	658	657	657.375	659.5	655.5	659.375	656.5	653.25	657.625	654.875	650.25	654	656.875	659.375	651.5	654.75	656.875	654.375	657.875
M18
M19
M20
M21
M22
M23
M24
N01
N02	638.25	633.125	635	635.25	631.625	642.75	633.125	635.125	629.875	636.75	632.625	636.75	636.5	635.875	631	633.75	636.875	632	638.125	635	635.25	629	639.375	632.875	639	634	630.625	634.625	643	631.625	638.75	632.125
N03	641.5	636.375	643.375	638	645.375	640.875	637.625	633.125	636.625	641.125	638.375	633.625	639.25	640.125	640.625	640.25	639.5	636.125	643.25	634.5	642	644.5	647.5	644.125	638	644.375	637.5	651.875	641.375	624.125	635.375	640.25
N04
N05	646.75	646.875	650.625	650.5	649.875	642.125	652	645.5	646.875	649.125	642.5	649.125	652.25	651.375	650.75	644.875	645.25	645.875	651.125	649.375	644	647.5	644.125	649.25	648.625	647.875	652.75	649.5	645.625	655.25	649	647.875
N06
N07
N08	638.375	629.625	633	630.375	628.25	628.75	632.25	631.375	635.375	636.375	632.875	629.75	631.5	627.75	636.875	633.125	639.875	634.375	624.75	635.125	631.5	638.5	631	635.75	632.75	629.25	632.875	632.375	639.25	639	635.125	634.5
N09
N10	674	663.75	673.75	675	666.875	670.25	673.625	676.375	672.125	667.125	672.625	671.25	674.75	667.375	667.125	675.5	672.875	669.625	670.25	679.125	672.625	674.375	670.875	673.25	676.375	675.75	671.375	675.375	677	671.875	669.375	667.5
N11
N12	663.625	664.375	664.375	658	666.5	665.875	671	661	667.25	665.75	667	670.625	665.875	667.5	668.125	664.125	664.5	667.875	663.5	667	664.125	665.375	669.375	668.125	662.625	668.375	670.25	668.625	667	666.625	662	671.75
N13	694.5	696.375	691.625	690	693.625	695	697.125	696	692.375	695.25	698.75	696.5	697.25	699.625	697.75	690.75	692.625	699.75	698.125	697	693.375	692.875	698.25	698.25	695.5	696.375	690.5	688	692.75	695.125	695.875	696.25
N14	680.5	679.875	682	676.125	675.375	673.75	678.125	674.25	675.625	675.5	681.625	677	679	682.5	681.875	675.875	678.625	673.375	682.75	675.375	677.25	684.125	672.375	678.125	676.625	679.75	675.375	679	681.5	673.25	679.75	673.375
N15	696.625	694.875	703	700.75	708.75	697.125	702	699.125	699.125	704.375	700.125	703.125	705.25	697.125	699.375	697.625	705.375	698.25	694.125	702	698.75	702.75	702.5	704.625	701.875	705	703.375	702.125	706.5	694.625	702.5	705.125
N16	686.125	689.125	690.625	687	685.125	686.875	692	688	697.25	689.625	689.375	689.25	693.375	694.625	690.875	687.375	692.625	697	696.125	692.25	694.75	691.375	693	694.25	689.875	693.75	695.25	687.375	695.25	695.875	693.875	687.5
N17	658.5	661.125	654	657.375	654.375	659.25	658.625	656.875	658.375	659.625	662.125	659.125	652.625	655.125	658.125	653.25	659.125	654.625	656.375	655.625	659	656.625	651.625	655.125	657.5	658.75	652.375	651.625	656.625	658.75	651.125	651.375
N18	603.875	611.375	606.125	610.875	611.625	614.75	614.375	610.25	607.875	612.625	619.375	612	602.625	609.25	603.25	609	612.25	613.25	613.375	615.25	611.375	607.625	610.875	608.375	611.875	602.75	609	610.5	610	607.5	610.25	612.25
N19
N20
N21
N22
N23
N24
O01	691.5	690	691.25	685.75	691.25	685.875	681.5	687	684.375	683.75	685.75	689.5	692.625	693.125	687.5	685.125	690.125	689.375	684	689.5	688.625	687.625	688.25	686.375	684.5	684.125	686.25	691.75	689.5	686.375	694.125	691
O02	641	647	637.375	646	651.375	642.375	648.25	644.375	646.75	645.5	648.5	647.5	640.125	641.75	646.875	642.75	648.25	644.375	640.625	644.125	642.875	645.75	649.625	644.5	640.25	647.25	648.875	649.25	642.75	644.625	643.625	650.125
O03	664.25	665.25	658	665.125	660	667.25	660.75	656.375	657.375	658.875	663	666	664	662.625	660.125	667.625	659.25	667.625	659.625	665.75	659.125	666.75	663.875	668.625	658.25	660.5	664	664.125	661.875	667.125	667.5	664
O04	648	639	644.75	647	646.875	645.875	641	644.625	643.875	643.5	645.25	644.625	644.25	643.25	639.75	644.5	643.625	642.25	646.5	645.125	644.75	642.625	648.5	640	647.125	647.75	643.125	639	644.5	647.125	646	643.375
O05	606.25	608.375	608.875	607.75	601.5	609.875	608.875	610.25	604.5	609.75	605.625	603.625	610.25	607.625	607	613.125	601.625	608.375	608	608.375	604.875	609.5	605.375	603.25	610.125	606.375	617.25	600.5	607.5	603	608.875	600.125
O06
O07
O08
O09	591.375	592.875	590.5	594.375	590.625	586.875	587.375	591.25	589.75	592.875	596.375	590.25	595.875	591.75	594	596.75	591.25	592.25	588.875	596.125	593.75	587.75	592.25	589	590.125	591.625	595.75	595.125	590.75	588.75	595.25	588
O10	684.5	687.75	685.25	677	679.75	672.625	688.75	677.25	684	691.375	679.625	678	681.125	686.625	685.875	692.5	683.625	686.125	679.25	686	678.75	685.25	684.125	679	689.125	681.75	676.75	677.625	678.75	682.875	682.875	682.5
O11	645.125	645.75	645.875	645.375	647.25	646.75	643	644.125	642.25	646.75	645.875	649.375	640.375	643.5	644.875	650.5	639.375	645.875	635.625	639.375	644.5	642.125	640	639.75	643.5	644.375	647.125	649	644.25	646.375	644.875	643.875
O12	616.375	615.875	614.25	617	619.5	615.25	619.375	618.5	623.5	616.75	615.125	618.5	615.25	620.5	612.375	619.625	613.75	622	619.625	616.75	610.5	620	617.125	614.5	615.25	618.5	620.25	614.25	609.875	617.875	612.75	621.125
O13
O14
O15	687.75	675.875	685	687.375	686	685.5	678	684.125	684.25	678.375	681.5	681.375	690.375	681.375	680.75	685	682.25	682.875	678.5	689.125	693.25	682.5	683	684.5	680.75	685.375	683.25	682.25	678	679.5	678.125	689.125
O16	707.375	703.375	712.5	700.125	710.75	703.125	711	710.875	708.625	709.5	712.875	711.5	711.875	709.25	715.25	712.875	709.25	716.375	707.125	713	714.25	710.75	708.25	708	709.75	715	710.625	710.25	712.75	704.5	715.5	713.375
O17	649.125	651.875	652.375	650.25	656.75	658.25	652.375	652.875	650.625	653.625	650.125	657.5	651.625	656.375	654.75	653.375	652.625	652.125	653	653	655.25	650.125	653.625	655.25	647.25	654.25	650.375	656.125	651.375	652.875	653.75	655
O18
O19
O20
O21
O22
O23
O24
P01	611.75	618.5	619.375	614	614.875	617.25	619.5	617.75	618.375	616.5	614.5	618.5	621.625	610.75	614.875	613.375	617.25	614.25	613.875	611.625	617.5	616.5	615.5	618.875	614.5	616.25	614.25	618.125	617.25	623.125	619.375	621.125
P02	660.727	660.455	661.182	659.818	658.909	657.636	655.636	653.909	658.909	661.182	657.182	657.182	657.182	663.727	658.909	656.545	656.091	662.727	660.091	657.545	662	663.909	659.182	665.273	664	663	660.364	657.909	659.273	659.818	662.273	660.273
P03	548.375	546	543.125	544.75	546.375	541.875	545.875	541.125	548	544.875	541.625	545.75	543.125	546.125	544.5	542.25	542	546.125	546.125	551.625	545.875	545	541.75	542.875	542.375	544.125	540.5	544.125	541.375	546	540.875	548.25
P04	674.5	683	681.875	678.875	684.5	681.375	682.25	687.125	687.5	686.875	688.375	685.125	685.625	682.375	685.875	680	679.375	676.5	677.375	679.5	680.75	687.5	681.75	682	680.375	683.375	685.875	692.375	682.625	678.625	678.25	686.875
P05	696	692.625	700.75	697.75	684.375	696.125	694.5	695.125	695.375	691.625	694	699	691.75	699.875	696.375	692.375	694.5	695.625	688.625	691.125	692.875	691.125	690.25	689	692.125	689.5	694	690.125	695.5	695.25	694.25	695.625
P06
P07	683.25	688.375	687	682	687.625	691	685.625	681.75	677.875	685.875	684.625	684.625	681.75	681.875	689.5	685.125	690.375	686.375	688.75	685.25	683.625	688.75	685.375	683.5	684.5	690.5	686.375	683.5	690.375	680.25	675.5	686.875
P08
P09	558.875	558.375	561.75	557.625	566	560.75	562.25	559.25	563.125	567.625	559.875	563	561.25	563.25	556.5	556.75	557.75	558.875	558	560.875	562.5	565.625	555.125	560	563.75	555.125	560.5	564	556	566.375	564.875	562.875
P10	712.625	709.625	713.125	722	719	715.125	719.5	720.125	709.375	718.875	713.75	716.125	710.375	717	723.125	721.125	707.625	719.625	716.25	718.625	723.5	718.75	721.75	719.25	712.875	719	718.625	716.25	716.125	715.5	713.75	713.375
P11	714.125	714.875	718.75	717	720.375	710.625	718.25	721.625	718.25	712	715	717.875	717.875	714.375	714.25	719	715	715.25	723.75	718.125	712.875	715.875	719.625	715.75	713.625	710.875	720.25	720	718.625	713.875	717.75	720.375
P12
P13	639.25	639.75	642.125	639.125	637.875	630.875	636.25	640.875	638.5	633.75	637	635.875	635.375	641.5	644.75	641.75	637.125	646.25	642.5	639.5	635.75	636.875	639.875	637.875	634	639.125	639.875	635.375	632.5	637	639.875	638.875
P14	761.375	752.75	753.5	754.375	747.25	755.25	760.75	752.375	755.25	752.625	751.375	755	758	745.625	743.875	759.25	756.875	752.875	752.375	752.25	756.5	754.75	763	758.875	746.125	761.75	756.125	753.625	758.25	756.5	756.25	755.375
P15	723.875	728	729.625	731.75	727.875	719.875	726.75	728	728.75	728.125	726.375	723.5	730.375	730.375	727.25	728	717.75	722	725	732.875	729.25	723.875	726.875	723	724.375	724.625	727.375	722.75	725.875	728.375	729.125	732
P16	749.375	754.875	761.75	758.625	760.125	757.875	762.75	757.375	759.25	754.125	757.25	746.375	754.625	756.75	755.875	756.625	761.125	758.625	752.875	755.875	756.875	750.5	757.25	752.625	762.375	752.375	758.75	761.25	754	752.625	759.5	760.75
P17
P18	721	730.5	717.375	721.25	728.125	724.5	723.875	723.25	722.75	724.125	725.875	717.5	724.5	722.375	722.875	717.625	724.125	725	714.5	724	718.75	719.125	725.25	721.75	715.25	721.5	715.125	726.75	729.5	718.75	716.125	717.5
P19
P20
P21
P22
P23
P24

## Sheet: DA
Measurement	Average (Show Region Statistics)
	1	2	3	4	5	6	7	8	9	10	11	12	13	14	15	16	17	18	19	20	21	22	23	24	25	26	27	28	29	30	31	32
A01	205.5	198	200.5	201.5	197.6	200.5	205.9	211	196.2	189.2	203.2	198.3	211.7	200.6	204.6	196.1	212.7	203.6	198.2	193.6	203.7	196.4	213.4	202.4	200.2	217.5	221	210.1	205.5	185.2	202.6	192.1
A02
A03	453.667	461	456.444	460.889	475.333	469.556	439.667	460.667	472.778	453.333	488.111	486	477.889	463.889	493.556	487.444	450.333	461.444	476	488.111	447.556	509.778	484.778	470.333	484.444	476.222	454.667	399.333	338.222	404.333	426.778	475.444
A04	427.8	433.3	456.2	450.5	405.6	453.2	379.7	426.3	465.2	423.6	459.4	444.3	395.3	490.8	407.8	465.4	450.4	444.4	451.1	432.7	458.5	448.1	436.9	484.8	419.6	453.2	403.7	427.1	444.1	413.1	456.4	427.8
A05	423.909	403.455	411.364	458.273	396.818	472.182	417.636	457.909	417.182	392.636	429.364	376.727	413.545	442.091	447.545	440	430.273	422.636	402.727	396.182	420.455	432.545	405.091	427.182	458	440.182	425.091	447.273	399.727	434.636	436.455	423.909
A06
A07	360	388.727	362.727	380.273	365.182	365.545	378.273	373.273	352.273	413.273	398.091	358.455	412.545	385.727	381.545	338.182	373.909	390.273	405.364	372.636	417	426.727	352.182	402.818	395.364	396.364	379.818	364	401.455	376	387.818	360
A08	551.25	524	547.875	547.375	535.125	539.125	530.375	540.75	556	537	565.375	546	542.125	546.5	556.375	545.875	556.5	536.125	544.375	545	545.375	552.375	558.25	553.375	554.25	550.625	557.125	557.625	521.875	555.75	556.625	553.625
A09	436.167	486.5	400.417	431	412.583	460.5	443.833	454.667	457	471.75	422.75	451.667	441.333	424.917	418.583	488.833	458.5	421.083	401.917	403.083	432.917	431	425.833	472.25	417.333	429.333	409.167	406	435.417	441.167	434.583	436.167
A10
A11	570	561.571	555.571	544	536.571	566.429	549	560	557.857	548.857	563.714	526	568.714	561	462.714	555.429	566	572.714	544.143	560	556.429	515	562.429	570.714	560.143	589.429	561.143	570.429	598.143	554	552.571	570
A12
A13
A14	418.125	468.125	485.25	447.25	407.25	465.375	451.375	454.375	502.25	474.375	451.5	432.5	492	443.75	403	459.875	524.625	438.375	476.25	454.25	421.125	490.375	440	451.75	478.75	475.75	479.625	469.125	481.625	545.125	473.25	418.125
A15	526.111	363	507.556	447.889	431.778	472.667	436.444	463.444	387.889	458.333	435.667	422.222	462.889	457.444	427.333	433.778	440.444	375	368	429.778	437.444	415.444	438.778	446.778	526.333	449.333	457.444	431.111	449.444	475.889	395.444	526.111
A16	478.786	492.571	480.143	499.857	512.643	536.714	505.286	520.286	489	492.286	522.857	548	500.286	499.286	500.571	504.5	501.357	483.857	530.571	502.786	508.643	492.286	502.857	501.5	493.214	492.714	492	482.214	510.643	491.929	504.714	478.786
A17
A18	488.556	478.222	486	533.667	508.667	505.444	547.667	513.444	504.333	487	513	513.111	522.667	516.222	508.778	504.222	460.222	499.333	507.333	520.222	489.667	485.778	509.889	518.444	515.333	502.333	503.889	545.556	509	508.111	502.889	488.556
A19
A20
A21
A22
A23
A24
B01
B02
B03
B04
B05	493.222	545.333	581.444	522.111	506.889	522.889	503.667	509	519.889	514.889	504.778	534.778	554.444	548.444	535.778	527.667	522.889	511.667	527.889	525.556	570	513.778	534.444	512.444	584.444	484.111	515.111	512.667	506.556	518.444	501.333	493.222
B06
B07	525.5	522.7	571.7	543.8	538.1	511.3	524.4	513.2	502.3	542.5	518.1	526.8	501.8	519.2	515.5	528.7	574.4	501.9	521.1	557.2	523.5	542.1	566.3	540.2	504.7	550.6	403	534.1	510.9	491.2	506.1	576.1
B08	431.667	409	393.778	415.889	415.222	445.667	441.556	445.889	490.556	388.222	433.556	425.333	458.444	407.444	440.889	447.444	423.444	445.778	440.556	405.556	440.111	399.444	361.556	437.444	448.889	439.556	429.667	430.222	352	450.556	442	431.667
B09	416.818	380.818	413.182	449.545	495.091	444.909	439.364	465.727	445.636	482.182	429.545	449.909	527	460.727	496.636	429.455	434.818	406.545	423.273	414.273	452.818	436.727	476.182	404.455	422.818	420.182	418.818	477.909	511.182	469.182	468.818	463.091
B10
B11	474.273	439.545	439.091	488.364	491.455	458	463	453.727	463.727	402.182	513.455	477	484.909	483.545	479.364	448.091	417.818	464.818	481.364	459.636	476.818	473.727	501.182	483.091	455.364	499.636	485.545	431.545	483.636	496.818	476.727	474.273
B12
B13
B14	529	569.417	481.25	558.667	495	522.75	491.583	577.5	507.833	591.5	524.833	526	561.5	532	523.167	562.167	523.417	558	479	537.25	545.083	494	577.417	530	611.833	492.667	556.25	590.333	642.083	517	521.167	529
B15	456.882	452.765	465.529	462.118	477.941	464.412	465.706	465.647	456	468.941	466.529	436.118	482.471	468.941	481.647	446.118	465.529	443.941	462.706	463.941	473.176	463.059	469.765	465.176	450.824	462.529	460.118	437.471	475.941	466.765	481.118	456.882
B16	455	414.737	412.053	411.632	447.632	394.211	413.053	440.632	434.789	457.158	410.368	394.842	439.842	404.263	417.474	405.105	430.947	440.158	457.947	412.053	423.632	413.474	400.316	440.526	394.842	417.526	439.158	434.789	405.947	438.842	407	461.053
B17	469.286	459.929	472.643	480.714	488	474.643	472.214	478.571	463.286	476.071	471.143	461.714	484.571	481.714	471	477.214	476.643	459.643	479.571	474.5	487	478.357	477.429	474.071	482.429	472.571	479.429	479.714	477.571	475.857	456.429	472.714
B18
B19
B20
B21
B22
B23
B24
C01
C02
C03
C04	335.444	376.667	401.889	423.444	345.778	356.111	405.444	363.556	374	393.111	347.778	391	351.444	373	356.222	313.111	358.111	371.556	390.556	370.222	360.667	361.111	362	384.667	425.556	380.111	383.667	401	398	374.222	371.556	335.444
C05
C06
C07	569.4	564.8	570.2	586.1	589.2	587.1	556.1	576.2	589.2	602.1	595.6	612.4	574	624.3	594.3	567.1	565.4	560.7	617.8	583.6	580.8	551.8	570.8	608.6	574.6	585.4	550.7	565	574.8	616.6	597.9	569.4
C08	406.333	388.667	400.111	394.778	411.444	405.556	388	423.333	400	380.889	396.778	386.444	408	387.444	379.667	415.444	411.889	408.778	391.333	379.222	404	362.667	373.444	406	404.778	413.444	403.333	385.444	380.889	390.556	387.111	406.333
C09	499.778	504.611	534.778	522.833	506.111	529.833	508.778	495.389	497.667	512.833	508.889	497.167	502.556	489.556	514.889	512.722	526.944	509.611	509.056	520.611	471.222	497.778	503.444	532.5	511.333	513	491.667	515.278	509.111	528.778	524.667	499.778
C10	493.8	517.9	472.3	506.6	468.2	505.6	458.4	531.2	515.3	483.2	531.6	528.6	503.8	537.4	504	492.5	486.3	547.2	525.8	507.4	474.7	503.5	508.3	525.3	477.1	524.9	446.2	524.7	499.9	494.9	502.1	514.3
C11
C12	529.125	504.5	492.875	520	524.5	545.75	530.625	527	526.125	533.5	534.375	530.125	531.625	521.5	527.5	520.125	515.75	490.5	507.875	539	541	533.125	558.375	499.25	536	523.25	537.625	533.25	533	537.25	535.5	529.125
C13
C14	509.7	502.5	474.2	514.5	488.6	492.7	514.2	522.3	485.3	504.3	508	467.8	515.9	506.8	519.4	510.6	514	520.8	509.6	509.9	515.1	511.1	499.4	525.8	517	517.3	483.1	551.8	511.3	510.4	506.7	509.7
C15
C16	559.364	595.364	590.364	575.273	574	537.545	590.455	561.909	532.818	580.545	564.818	579.909	586.455	586.545	583.182	551.455	576.182	601	591.636	561.636	573.727	578.182	597.364	575.636	598.727	570.091	574.818	575.818	546.091	588	595.636	559.364
C17	463	459.667	461.556	440.667	464.222	468.778	494.778	500	449.444	459.889	458.444	463.333	468.111	458.111	456.111	467.444	469.111	469.333	468.667	469.111	466.778	436.444	455.444	397.778	431.889	463	407.222	417.889	476.111	458.333	440.556	474.111
C18
C19
C20
C21
C22
C23
C24
D01
D02
D03	494.545	488.545	475.727	470.364	514.909	488.182	476.273	500.818	478.273	487.182	482.636	476.909	467.182	487.727	478.091	434.727	482.364	514.545	524.545	452.091	518.091	499.545	444.364	475.909	507.818	453.091	514.091	507.182	490.545	475.455	511.545	494.545
D04
D05	528.786	515.643	513.143	515.714	511.857	513.143	523.429	501.071	486.071	508.5	511.071	512.357	516.071	538.714	527.571	520.429	502.786	480.143	513.714	508.429	526.857	507.857	528.214	516.357	523.714	507.357	523.214	517.214	507.643	512.714	511.571	505.357
D06	435.846	406	410.462	361.231	397.308	414.385	413.154	410.769	382.308	420.538	407.846	396.923	395.769	409.538	399.231	429.692	424.231	425	381.769	385.692	396.769	437.154	405.692	394.923	405.308	427.385	402.385	423.077	420.077	400	387.154	435.846
D07
D08	520.353	534.941	534.176	548.176	493.118	543.765	541.235	528	522.353	505	560.353	521.294	542.765	550.412	533.471	545.647	546.882	534.118	524.706	545.824	526.588	537.176	532.941	527.588	541.471	549.588	531.471	548.529	531.765	553.588	521.941	530.824
D09
D10	455	493	455.429	493.286	460.429	439.286	428.143	469.286	472.286	518.714	410	452.571	526.714	477.571	489	433.143	441.714	475.143	411.286	461.857	503.429	467.857	473.571	531	442.857	439.714	449	411.857	453.714	440.571	445.714	455
D11	504.8	513.1	498.6	515.6	513.8	517.2	502.6	516.7	491.3	542.3	538	497.2	482.2	514	512.9	554.3	516	540.6	542.9	496.4	509.5	508.9	518.8	527.8	481.7	512.6	516.7	487.2	519.2	518	517.6	504.8
D12
D13	465.786	465.5	462.429	437.571	431.714	430.143	449.071	429.071	468	464.714	472.929	456.929	478.929	443.929	405.429	448.786	470.143	440	423.357	444.643	464.857	479.071	475.714	450.786	502.5	447.857	454.357	450.357	482.071	462.714	463.214	465.786
D14	496.889	545.333	536.778	518.333	526.667	514.333	513.222	546.667	543.778	525.667	521.111	516.889	542.778	544.556	507	538.111	505.222	539.889	499.444	548.778	554.222	522.444	554.667	524.444	545.778	540.889	521.333	515	510.222	552	526.667	496.889
D15	414.3	418.6	421.3	417.1	408.7	420.6	412.4	394.5	416.6	428.7	395.3	422.7	401.7	417.7	408.3	390.5	415.6	400.7	417.6	414.2	428.8	431.8	413.3	415.8	415.2	426.2	414.9	419.6	436.8	382.6	413.6	425.6
D16
D17	616.778	620.444	580.556	630.111	601.556	637.889	658.778	614.444	612.333	613.556	617.556	605.333	568.222	585.667	599.222	572.556	575.889	615.778	612.444	580.333	614.667	616.667	609.333	613.667	614.111	623.444	669.889	618.111	615.444	630.111	603.778	616.778
D18
D19
D20
D21
D22
D23
D24
E01	489.636	495.727	498.545	517.273	465.909	542.818	496.909	471.273	499.273	490.909	504.636	506	502.636	502.545	448.818	496.091	488	507.727	513.727	477	467	489.727	496.727	495.455	508	478.909	509.091	432.909	486.273	469.727	457.727	489.636
E02	377.812	374.875	379.938	389.75	380.875	375.375	385.875	391.812	402.625	368	386.5	398.812	348.875	382.625	385.062	370	377.75	380.625	399.438	383.625	386.688	395.375	384.375	382.25	373.062	393.25	392.688	397.5	346.188	378.25	380.625	377.812
E03	456.9	511.2	506.1	498.5	516.3	506.3	516.7	458.1	480.6	519.3	494	581.3	512.6	504.3	463.3	514.4	532.9	511.4	525.6	517.1	489.5	568.7	503.5	498	463.6	527.7	478.5	504.7	528.2	508.6	534.9	456.9
E04	413.364	431.364	452.273	420.091	419.273	476.182	363.455	423.273	409.636	436.909	437.545	438.091	418.909	431.727	437	421.455	412.818	436.455	491.364	398.636	454.364	413.182	461.182	417.455	439.636	440.091	469.455	399	390.091	356.182	434.545	413.364
E05
E06	381.4	407.3	428.2	403.4	407.4	396.8	440.9	417.2	401.7	413.6	398.1	396.6	425.1	418.9	397.2	404.9	362.6	431.6	401.6	414.8	423.5	409.1	400.9	388	419.4	399	404.1	401.8	411.2	406.6	380.3	381.4
E07	544.778	518.333	494.556	518.111	483.111	510.667	468.444	533.889	443	555.556	473.222	505.778	553.444	521.111	522.222	520.667	494.889	525.111	560.667	512.111	489.556	500.222	468.111	513.667	452.667	444.667	451.556	536.111	500	544.444	489.444	544.778
E08
E09	545.667	513.75	530.667	519.167	496.083	528.5	525.917	579	542.75	511.917	521	534.25	553.583	532.417	522.833	542.583	543.667	484.833	511.75	526.667	530.333	483.75	520	508.5	521.167	503.25	523.5	525.333	539.583	479.5	522	546.083
E10	474.125	540.125	573	549.875	527.5	516.625	472.875	537	526	492.5	512.125	525.375	495.5	488.5	527	530.375	535.625	557	527.75	508.875	481.875	550.5	516.25	525.25	562.625	544.625	518.75	510.25	514.125	508.875	531.125	474.125
E11	545.923	546.615	579.692	502.923	541.385	543.769	543.538	534	555.615	525.846	574	575.769	548.615	546.154	552.462	568.231	525.462	526	521.769	527.385	555.077	575.308	542.385	519.923	547	556.538	540.154	552.692	540.615	538.231	547.231	545.923
E12
E13	474.556	489.444	411.222	460.667	441.556	518.556	467.444	541.889	440.556	477.556	475.667	543.778	449.667	519.333	466.667	427.111	460.889	500.333	414.556	450.444	443.111	431.444	505.889	394.556	465.667	440.111	397.444	478.333	488.111	520.444	476.778	474.556
E14	405.111	506.556	473.889	488.667	499.111	487.111	546.222	471	488.111	493.111	523.889	503	492.111	438.111	483.333	483.889	490.667	458.889	491.556	497.222	486	459.556	490.444	481.222	505.556	523.444	505.333	539.333	523	503.556	473.667	490.667
E15
E16
E17
E18	524.444	543.111	525	546.556	549.778	553.222	531.222	552.556	570.889	550	556.444	554.556	553.111	550.444	539.889	554.778	539.333	551.222	516.111	545.889	553.556	546.667	553.222	537.444	542	544	542.556	544.667	502.333	553.667	548.333	538.111
E19
E20
E21
E22
E23
E24
F01
F02	602.1	582.5	574	499.6	621.5	609.3	561.7	582.8	576.3	582.5	604.4	616.9	538.9	596.9	582.2	612	607.7	607.1	616.8	590.6	588.6	561.8	597.2	602.9	662.2	585.3	600.9	684.8	579	573.8	689.1	602.1
F03
F04	448.5	465.6	459.4	452.1	446.7	459.7	445.4	451.5	486.1	461.4	444.8	419.9	449.3	444.6	443.1	449.6	421.5	443.9	444.6	431.6	460.2	452.1	451.2	471.6	461.9	458.7	468.5	446.7	432.5	452.4	436	464.7
F05	490	483.455	467.636	462.636	517.091	461.364	466.545	470.818	505	554.455	502.182	489.818	517.727	515.545	495.818	502.636	473	499	509.182	463.727	515.182	503.182	493.455	496.273	502.273	511.727	492.545	495.273	466	497.091	494.545	516.182
F06
F07
F08	517.375	496.5	524.5	510.875	491.125	515.875	524	496.375	660	509.5	530.625	489.875	496.625	493	529	532.25	497.5	538.75	475	521.375	534.625	511.125	562.75	539.25	547.25	537.5	524.25	522.5	457.75	527.375	519.875	517.375
F09
F10
F11	505.875	525.5	526.875	515.875	513.875	496.375	495.125	502.125	511.5	511.75	527	524	465.375	514	516.25	484	513	518.75	525.625	503.5	513.25	507.125	462.5	477.75	522	513.625	498.875	529.25	588	542.25	523.625	503.875
F12
F13
F14	502.714	491.571	476.857	502.286	498.143	510.5	511.857	484.714	480.071	483.5	501.143	450.571	487.5	502.929	481.071	503.214	466.857	447.857	505.571	483.929	514.5	485.857	464	498.214	479.571	444.714	472	462.214	492.786	496.5	494.643	463.214
F15	600.875	598.375	613	588.5	600	590.125	640.875	585.875	592.625	569.125	557.625	568.875	604.625	598.125	534.875	568.25	586.25	516.5	603.875	603.125	675	576.25	578.75	578	636.125	576.125	577.625	575.125	568.25	596.375	584.25	600.875
F16
F17
F18	593.125	582.5	540	559	596.875	554.625	576.25	566	583	584	577.625	489.125	584	515.25	558.625	560.5	557.25	583.875	568	578.875	580.75	587.125	553.5	534.625	594.875	580.625	581.875	571.375	582.125	580.375	505.375	593.125
F19
F20
F21
F22
F23
F24
G01	450.182	394.727	386.182	473.727	489.273	422.545	364.727	383	383.364	384.364	457.091	428.818	425.818	394.727	367.455	404	413.727	430.909	412.545	399.909	455.182	423.273	451.909	446.545	458.909	389	378.727	390.091	424.545	456	410	450.182
G02
G03
G04
G05
G06	615.2	732.2	641.2	664.8	662.5	691.6	644	699.2	670.2	679.4	644.8	587	694.5	686	660.3	624	614	643.2	674.4	596	665.1	697.4	652.5	656.3	647.9	729.2	684.3	642.9	685.6	672.8	675.9	615.2
G07	470.1	521.2	511	470.5	479.6	466.3	469.6	463.7	483.5	509.6	470.1	499.8	414.2	477	447.3	458.3	506.9	459.8	466.8	497.4	467.4	460.5	500.7	491.6	469.7	463.9	449.2	470.3	471.9	494.4	477.3	470.1
G08	443.364	435.364	452.636	445.636	468.364	419.818	455.818	438.091	462.455	489.727	445.364	471.273	461.909	460.091	448.545	460.636	400.636	433.818	428.727	442.364	430.636	459.818	464.727	452.455	432.909	454.909	473.273	464.182	450.364	454.636	445.182	443.364
G09	430.4	387.5	439.8	443.1	430.2	470	467	401.2	441.8	425.7	443.5	374.4	439.9	420.3	467	429.6	420.8	435.2	437	478.1	407	405.5	413.1	440.5	418.8	436.3	425.5	430.2	486.6	428.6	424.4	430.4
G10
G11	475.583	460.583	435.583	444.667	461.083	461.167	462.417	457.083	472.833	466.667	460.667	461.833	462.583	450.25	448.167	461.333	465.583	459.667	470.417	485.75	474.083	441.417	502.5	461.167	474.333	437	459.667	451.083	450.5	458.5	461.833	475.583
G12	376.167	400.083	403.583	371.5	392.333	399.25	377.083	381.5	381.167	379	393.5	381.75	404.833	393.25	381.167	351.667	401.667	396.5	384.417	386.333	343.833	357.333	401.083	314.583	402.833	381.333	397.583	405.083	401.083	388.667	389.583	376.167
G13
G14	428.111	427.556	430.222	431.778	456.889	457.111	423	419.778	468.889	451.111	446.333	445.444	423.556	447.778	456.778	458.889	430.333	445.111	427.111	464.889	438.444	455.889	443.667	446.444	435.222	429.778	424	435.111	441.667	414.778	420.111	438.778
G15	465.778	468.889	524.667	506.667	502.222	528.778	509.556	522	519.111	542.111	473	522.778	511.556	517.556	503	503.333	506.556	515.333	477.889	453.444	463.222	494.444	505.222	517.222	479.222	501.556	535.778	494.889	488.778	508.444	492.111	525.556
G16
G17	576.917	583.75	585.083	580.583	543	560.417	579	557	594.75	566.333	574.667	584.75	566.917	585.25	581.333	601.25	577.083	563.083	586.083	567.75	560.25	598.333	578.333	576.917	594.5	565.167	561.833	588	588.917	571.417	565.417	560.083
G18	510.933	507.133	512.8	491.133	509.8	525.333	486.867	483.933	509.067	507.6	503.067	518.467	497.467	522.267	486.8	521.267	493.933	528.4	488.933	492.133	531.867	482.667	522.067	460.533	491.2	498.267	512.533	496.133	492.467	459.6	455.733	510.933
G19
G20
G21
G22
G23
G24
H01	466.889	409.778	471.444	442.778	440.222	428	439.333	429.333	488.778	412.889	426.111	414.444	474.222	437	430.667	427.667	443.333	410.889	405.889	451.667	457.222	407.778	448.111	440.444	471.778	443.556	451.667	437.444	476	435.111	417.556	466.889
H02	609.3	681	587.3	660.1	645.3	600.3	613.3	583.3	640.7	627.9	630	599.8	635.1	572.4	604.8	615.4	639.3	582.4	619.1	599.9	622.3	618.9	605.7	693.9	706.6	642.4	580.3	600.1	622	593.8	629.1	609.3
H03
H04	366.538	325.769	376.769	304.231	312.154	328.769	370.231	396.923	368.385	400	366.538	381.462	310.231	380.077	332.077	359.615	383.077	377.846	362.385	348.538	371.462	376.615	350	312.462	360.462	324.538	368.077	356.462	383.462	412	324.846	337.769
H05	419.8	400.2	391.3	398.7	430.7	388.3	393.6	383	380.3	405.2	429.1	381.6	393.2	360	343.4	391.1	392.8	391.2	392.6	385.8	405	369.8	388.6	404.3	389	400.8	394.3	357.9	416.9	397.8	454.4	399
H06
H07
H08	611.933	532.267	521.667	509.8	543.533	532.867	593.867	548.067	522.933	500.6	519.4	552.133	494.133	501	525	554.867	505.6	519.4	576.667	550.333	544.133	500.333	520.267	557.533	544.467	487.8	551.667	494.267	603.933	480.067	543.4	517.067
H09	588.154	552.769	548.923	586.077	567.615	544.615	553.615	583.462	537.385	538.385	561.385	556.923	528.308	607.923	550.615	551.308	560.385	563.462	537.769	539.615	546	548.615	560.538	554.769	556.538	562.385	562.154	517.923	588.923	558.462	560.692	553.462
H10	580.444	581.889	548.444	585.222	541.222	593.111	556.556	585.444	571	543.556	572.333	568.111	587.667	578.556	587.222	604.444	560.556	625.333	586.778	571.556	612.556	480.444	585.444	611.444	578.556	583.667	556.778	533.667	527.222	577.333	628.444	580.444
H11	487.667	492.333	508.889	461.111	493.333	450.444	480.111	475.889	483.556	493.444	449.667	494	483.333	449.222	479.111	482	499.444	414.556	485.667	468.889	484.556	487.778	488.556	467.222	502.333	481.667	479.222	500.778	524.556	476.333	491.556	474.556
H12
H13
H14	510.667	509.667	509	511	478.333	483.889	543.222	503	499	545.444	509.889	508.556	510.889	523.667	514.889	538.333	506.778	520.556	537.333	543.889	504.556	537.222	514.556	490.778	507.778	515.778	520.222	499.667	505.222	530.444	588.556	547.667
H15
H16	497.375	532.25	495.25	477.875	484	526.625	495.125	423.375	472.75	486.125	516	412.25	506.375	488.625	530.25	495.5	468	427.875	426.5	444.625	451.625	475.125	477.5	498.625	474.75	447.625	461.125	451	469.875	488.25	483.5	497.375
H17
H18	543.125	524.75	542	549.75	558	586.75	523.375	527.25	572.875	589.625	560.875	570.375	542.375	537.5	510.25	554.625	546.375	555.125	560.625	511	569.375	584	557.875	545.5	612.25	566.625	547.75	559.625	553.875	551.375	537.75	437
H19
H20
H21
H22
H23
H24
I01
I02	596.5	515.875	549.375	530.75	528.375	503.875	533.75	530.875	559.375	550.875	527.5	537.75	545.125	550.375	513.375	505.375	504.25	508.75	519.875	535.75	533.625	454	503.5	483.375	588.375	486.875	511.125	588.75	514.5	522	563.75	596.5
I03	568.929	585	579	582.643	517.143	495.429	542.5	508.571	481.714	571.5	568.5	576.786	533.714	540.786	563.643	491.5	523.214	543.571	607.286	601.5	589.071	543.643	565.286	566.929	571.286	480.714	606.143	525.214	586	529.857	525.429	568.929
I04	492.778	462.111	479.444	495	442	473.222	490.889	478.444	520	493.333	486	483.444	502.556	484.556	476.889	462.222	473	488	552.444	499.889	488.778	437.889	504.222	464.667	469.444	464.889	489.444	500.222	499	532	482.333	492.778
I05	538.889	537.556	530.667	531.778	533.111	533.778	532.667	532.889	529.889	529.889	531.667	531.889	541.556	538.111	535.222	533.889	534.333	526.556	530.444	533.778	530.556	529.778	532.667	538	532	533.889	538.778	529.778	531.222	517.889	530.222	520.667
I06	561.444	572.778	569.778	560.556	567.222	623.556	543.444	501.556	514.889	597.444	546.556	564.444	550	548.667	541	548.222	558.333	579.222	549.222	557	565.556	568.222	550.222	528.333	560	539	619.444	555.444	572.111	597.778	549.889	555.222
I07	562.1	569.6	571.2	526.6	566	559.5	541.5	565.5	599	583.7	586.2	585.7	602.6	559.8	510.5	601	577.2	601.7	522.1	571.9	571.3	578.8	575.6	576.9	575.9	585.1	577.3	584.3	601.7	540	590.8	581.2
I08
I09
I10
I11
I12	502.2	509.1	491.8	512.7	509.8	546	516.4	510	549.9	554.2	512.6	514.1	524.3	506.6	519.3	555.5	514.4	504.9	554	553.8	506.7	483.9	493.2	505.5	511.6	494.7	521.5	512.1	506.4	518.7	513.1	501.2
I13	558.929	553.429	550.357	559.714	573.286	575.286	563.143	547.714	550.429	563.714	556.143	550.786	555.643	556.286	554.571	553.857	547.857	548.786	546	549.214	546.714	548.643	558.214	539.714	532.929	557.786	532	540.357	527.5	552.714	542.643	547.929
I14
I15	528.375	541	493.125	534	541.25	560.75	598.5	531.125	522.875	561	540.75	541.25	526.75	538.875	558	552.125	587.625	558.875	556.625	501.125	526.25	515.875	518.25	546.875	531.875	530.125	487	567.875	536.875	539.125	554.125	528.375
I16	534.778	522.556	539.444	522.556	535.111	495.778	542	533.222	546.556	542	518.333	542.444	540	537.111	534	535.222	544.667	547.667	530.111	526.222	537.111	533.444	531.889	538.222	552.222	522.111	543.778	525.556	530.333	526.333	530.333	534.778
I17	547.444	553.778	566.111	551.667	547.222	551	552.556	553.667	566.778	588	562.444	529.556	536.333	564.333	560.667	552.667	557	544.778	546.778	540.333	566.222	561.222	562.444	570.667	547.889	588.889	575.778	561.889	558.333	553.333	571.111	563.222
I18
I19
I20
I21
I22
I23
I24
J01	553.692	567.692	530.769	539.385	526.154	534.769	513.308	561.615	519.615	531.692	573	551.615	533.462	533.462	591.846	570.769	526.308	542	552.154	537.692	514.769	562.462	504.538	521.615	522.923	509.462	543.462	547.923	498.231	541.154	540.692	506
J02	474.167	451.917	476.5	453.5	460	544.667	467.833	445.833	497.667	479.667	464.333	424.833	462.917	466	421.083	480.167	474.417	471.5	470.417	441.417	447.833	481.167	463.75	456.917	468.583	427.833	477.417	485.917	479.75	493.333	459.333	474.167
J03
J04
J05	472.444	470.111	420.556	482.333	462.667	475.222	475.889	474.667	457.667	413	497.889	464.778	457.667	533.889	473.111	498.778	498	445	461.778	516.222	535.889	467.889	474.778	513.444	522.889	483	504.333	463.222	488.111	499.667	456.111	472.444
J06	557.5	521.3	498.4	528.9	562.5	526.8	543	545.9	545.5	554.7	539	574.3	584.4	563.8	549.8	497.1	581.4	555.1	481.2	539.2	534.8	514.1	565.5	555.8	528	564.2	504.3	540.3	528.2	529.9	541.1	557.1
J07	392.727	384.818	399.909	387.818	417	438.455	376.818	395.727	418.455	403.182	373.909	392.273	349.727	403.364	391.909	430.727	402.182	374.545	389.273	406.182	423.727	369.636	403.364	405.182	388.545	401.818	339.545	387.909	394.364	349.636	420.364	392.727
J08
J09	503.429	438.571	494.286	495.857	498.286	537	461	483.857	460.143	485.429	501.143	499.857	465.857	510.714	489.857	481.714	515.286	497.286	491.857	514	468.571	484.571	536.143	449.714	488.714	485.714	501.429	460.429	517.857	500.571	542	503.429
J10
J11	386.333	341.111	404.444	383.333	364.667	391.667	388.111	359.111	390.667	388.111	373.556	364.444	383.667	393.333	363.889	384.778	342.889	365.333	364.556	376.778	348	365.889	386.556	367.222	369.444	370.111	379.889	420.889	396.111	372.556	368.556	386.333
J12	510.125	475.875	489.375	500.625	507.625	446.75	500.875	487.875	503	489.5	488	497.625	497.625	497.875	507.875	470.5	494.375	506.25	518.625	483.625	478	507.125	480.25	488.5	497.375	513	484	496.625	509	467.25	469.5	510.125
J13	628.6	620.4	627	693.9	625.3	592.5	661.8	620.1	628.8	630.8	601.4	606	611.6	630.5	638.3	625.9	619.6	632.9	657.4	625.7	608.9	625.8	589.9	639.6	613.6	619.6	603	612.3	630.5	616	623	628.6
J14	570.4	581.7	602.1	495.2	558.9	582	562.6	573.6	535.9	535.5	575.5	580.9	582	543.2	578	527.5	610.2	582.1	607.3	613.1	547.1	587.8	587.9	575.5	578.9	593.3	611.4	585.3	527.9	572.9	581.8	587.5
J15	446.1	465	482.6	490.3	437.3	457.7	484.1	451.9	457.1	456	463.8	490	507.2	477.5	502	499.7	475.9	475.5	466.1	492.5	484.2	421.2	471.8	465.9	476.1	467.1	467.2	462.9	490.1	480.8	482.8	484.2
J16	360.909	349.455	361.273	352.909	355.273	347.545	357.364	350.727	346.364	349.636	386.909	344.909	353.455	349.091	359.818	353.909	359.364	332.273	346.636	366.091	357.455	375.545	353.091	374.364	350.091	348.182	365.182	350.091	348.636	364.182	345.909	360.909
J17
J18
J19
J20
J21
J22
J23
J24
K01	439.938	419.938	436.188	482.875	488.938	415.375	428.312	436.938	436.812	435.438	428.062	437.812	470.812	437.688	550.688	408.75	475.312	452.062	431.875	382.188	398.5	417.625	368.375	362.312	404.5	418.562	414.312	445.875	424.75	448.438	419.125	438.188
K02	433.692	431.308	452.308	436.615	417.846	455.923	461.846	435.462	450.615	451.385	441.692	430.846	416.462	458.154	446.154	417	441.462	441.846	445.154	422.462	422.692	430.538	391.615	438.154	438.538	479.538	435.846	441.077	467.308	493	433.462	444.538
K03	515.6	470.75	467.8	473.95	494.55	460.65	515.2	519.4	505.1	495.65	511.15	512.15	519.45	483.15	505.05	496.1	436.75	488.75	495.75	450.95	484.7	490.75	512.85	473.75	490.15	484.7	495.5	527.95	490.1	469.5	506.85	506.1
K04	639.429	598.571	578.714	593.857	583.571	600.857	515.714	625.714	559.143	628	533.286	620.143	589.857	543.714	597.429	642.714	511.143	649.571	585	609.857	666	615.571	560.429	656.714	652.857	577.429	629.429	638	631.857	571.429	603.143	639.429
K05	576.111	563.556	557.556	542.111	561.556	565	572.556	565.111	562.111	551	559.444	575.556	527.111	559.222	573.222	536.556	563.444	566.111	571.333	576.111	570.667	562	559.889	546.444	553.667	545.667	561.444	554.778	575	568.333	564.111	571.778
K06
K07	512.364	581.182	553.273	511.091	547.909	542.545	546.727	508.182	533	531.818	544.727	537.909	536.273	518.091	542.545	544.545	510.273	549.364	546.818	587.182	506.909	535	523.455	561.273	529.909	554.182	497.545	522.636	537.182	548.545	546.636	535.636
K08
K09	576.182	521.727	563.091	557.545	517.909	566.182	528.455	577.182	553.455	548.273	577.545	588.364	560.909	556.818	471.182	590.091	546.909	543.636	575.636	570.636	572.818	560.364	520.818	573.091	557.545	559.273	482.455	546.909	545.364	507.909	586	576.182
K10
K11
K12	517.333	520	511.333	505.417	523.25	510.25	510.167	471.583	495.5	563.917	531.167	510.75	517.25	530.917	474.333	515.583	520.917	517.417	522	482.25	470.417	529.917	507.833	532.25	531.083	531.25	552.083	464.667	493.333	523.333	525.333	517.333
K13	572.333	532.556	551.222	563.222	467.444	553.111	516.444	485	538.111	547	546.556	542.667	564.667	525.778	506.111	534.556	577.556	559.667	521.333	561.778	554.778	476.778	546.667	553.889	506	571.111	533	618.667	552.556	550.222	544.222	586
K14	525.889	531.111	508.222	447.778	537.222	517.667	508.222	491.333	535.444	504.444	484.667	496.667	504.111	494.778	540.333	491.556	410.889	426.222	487.111	480.667	543	511.889	507.333	514.444	485.111	531.556	560.778	511.778	494.778	503.778	515.667	525.889
K15
K16
K17
K18	503.167	545.833	527.667	504.417	495.833	492.25	495.583	511.25	501.083	486.667	523.667	501.417	511.417	510	500.583	505.667	492.25	515.917	500.417	501.75	509	518.167	515.083	510.5	522.25	514.333	515.417	516.75	515.75	520.333	514.167	500
K19
K20
K21
K22
K23
K24
L01
L02	495.444	490.556	498.222	498.222	489.111	483.222	465.444	477.889	482.444	469.667	564	486.667	482.556	513.222	473.889	509	430.889	438.222	485.778	537	455.778	505.667	506.889	460.222	501.222	449.556	504.333	498.889	486.667	526.222	528	477.556
L03
L04	462	489.643	535.643	496.429	558.214	448	496.286	502.143	512.643	518.714	460.857	556.143	522.929	486.714	525.714	503.286	477.429	556.429	512.214	516.143	513.929	467.786	515.5	495	513.357	516.357	500.357	486.929	522	523.143	531.143	462
L05	460.636	466.909	500.364	427.364	471.818	469.273	480.818	457.727	468.182	428.364	470.636	464.545	459.273	447.364	467.364	471	442.727	476.273	477.455	503.909	443.182	469.636	445.455	454.636	472.455	453.091	448.091	501.182	446.545	459.091	449.455	460.636
L06	568.7	554.6	480.2	569.5	539.4	576	548.4	569.7	536.6	566.2	558.7	544	606.5	548.3	566.4	530	518.5	570.6	568.6	526.7	528.3	591.6	565.3	549.2	557.6	521.3	577.9	557.9	521.7	573.5	567.2	568.7
L07
L08	559.818	559.545	550.455	528.636	544.545	558.909	542.727	556.545	550.455	557.545	538.636	535.636	532.455	569.364	566.091	558.727	539.364	554.091	547.636	556.727	544.636	552	546.091	536.909	553.818	570.636	552.091	554.455	517.455	543.545	539.909	522.727
L09	452.333	473.667	557.556	454.556	508	407.778	429	479.556	466.222	436.444	462.667	491.667	479.111	483.778	476.778	476.111	476.111	493.111	459.889	508.778	483.444	482	475.333	504.444	431.111	448.222	490.667	445	463.556	477	434.556	474.889
L10	505.909	473.091	500.545	502.273	490.091	451.455	491.818	486.636	484.091	475.091	489.273	489.182	478.182	494.182	494.636	501.182	518.818	491.545	526.545	468.364	475	499.364	495.364	480.727	555.818	463.727	458.727	475.818	496.364	478.727	487	478.636
L11	469.167	472.833	496.333	491.5	462.417	497.333	487.083	479.083	473.917	497.25	481.5	493.167	478.917	488.417	484.917	516.667	485.083	446.5	461.083	485.75	487.083	462.167	472	489.667	431.333	476	470.75	469.417	463.917	479.25	460.25	563.583
L12
L13	577.786	562.286	562.857	548.571	575.357	551.357	564.5	562.571	550.571	567.286	552.286	561.929	564.286	564.071	569.071	581.071	573.429	544.286	547.143	567.214	559.357	530.286	548.286	571.214	559.286	571.929	571.214	566.071	571.429	556.571	561.929	595.214
L14
L15
L16	513.842	511.368	521.737	539.737	525.368	498	513.421	534.368	507.526	532.474	531.211	526.737	499.053	526.842	515.526	518.105	533.737	513.684	510.474	507.526	542.947	551.105	504.842	516.263	506.526	512.316	495.421	546.211	527.737	517.789	480.526	513.842
L17
L18
L19
L20
L21
L22
L23
L24
M01
M02	530.875	546.5	551.5	516.5	546.125	558.375	508.625	521.875	503	516.375	520.625	493.5	507.75	504.875	540	499.75	518.5	492.75	523.75	521	473.75	527.75	514.375	543.375	546.375	513.625	535.25	497.75	539.375	514	488.125	509.125
M03	513	472.9	499.1	493.3	503.7	492.5	493	494.3	470.3	470.8	505.4	497.2	488.7	509.5	537	465.5	510	518.6	531.7	488	473.4	516.9	481.9	475.4	516.3	496.4	508.3	501.1	464.6	494.4	475.3	471.2
M04
M05	604.75	609.083	540.75	519.833	552.333	536.083	540.083	534	479.25	525	545.083	512.333	556.417	549.083	585.667	491.917	540.667	528.167	560.167	524.667	538.083	493.667	508.333	536.583	549	557.583	538.667	534.25	535	577.5	535	594.417
M06	412.182	345.455	387.545	372.727	437.545	397.091	407.727	446.727	366.364	352.364	400.727	380.727	382.818	426.182	403.909	441.545	406.273	394.273	382.182	411.818	413.182	390.545	393.182	338.909	377.182	408.273	415.545	356.909	364.182	365.364	402.909	412.182
M07
M08
M09	460.909	475.182	506.364	465.636	475.818	512.727	486.455	498.091	503.273	528.818	489.727	464.182	520.636	485.909	509.727	477.818	514.909	488	465.545	500.364	481.364	485.636	479.091	448.364	495.182	460.818	441.091	473.455	432.818	466.818	467.818	460.909
M10	606.364	647.364	614.182	603.636	621.818	603.273	623.727	619.636	633.818	622.545	592.455	624.545	613.727	638.273	630.091	609.727	616.818	605	563	604.727	644.636	599.636	623.182	639.727	607.727	580.545	607.273	589.091	603.545	680.364	572.182	616.636
M11
M12	502.727	501.545	501.182	530	496.636	501.455	494.818	516.909	500.727	510.636	530.091	511.636	500.182	495.182	508.091	499.818	522.909	528.091	494.545	476.909	549.364	511.273	506.636	479.364	524.545	492.727	483.545	560.182	514.182	490.727	516.273	502.727
M13	674.769	657.385	626.462	619.615	616.154	629.615	634.846	630.538	645.769	652.923	615.538	626.308	636.077	678.308	620.385	636.231	655.154	630.154	639	654.385	680.231	649.077	648.538	590.154	628.846	617.538	614.923	672	612.462	646.308	604.615	631
M14
M15
M16	583.2	575.333	593	580.8	602.8	583.333	577.8	579.133	599.4	569.933	586.133	598.2	595.267	609.8	594.467	566.667	590.533	637.2	598.067	590.333	566.6	567.867	567.733	591.8	598.333	598.4	592.8	630.133	588.133	611.667	623.667	578.667
M17	522.154	498.846	521.231	531.538	526.538	519	534.462	514.538	497	528.385	523.231	524.308	529.692	526.308	510.231	563.538	566.385	532.615	528.846	500.923	516.846	524.923	520.538	461.154	523.923	535.154	527.692	542.462	536.923	530.077	513.769	539.231
M18
M19
M20
M21
M22
M23
M24
N01
N02	522.143	504.429	524.643	541	546.071	579.357	533.571	542.429	444.143	542.857	534.429	588.929	541.214	533.786	554.357	532.714	503.214	516.071	537.929	538.214	508.143	552.286	553.143	603.071	542.571	518.143	534.357	528.714	519.143	480.571	554	522.143
N03	400.25	391.583	439.5	395.667	405	398.167	396.417	389.917	411.583	375.417	398.25	412.833	415.833	403	403	410.083	432.083	384.083	365.417	428.75	415.75	381.583	403.583	374.333	405.833	370.917	397	388.75	397	413	399.167	400.25
N04
N05	530	548.5	583.375	555.75	545.875	618.625	586.375	556.5	511.5	602.875	584.5	551.75	619.5	530	569.625	540.75	565.25	549.75	573.75	573.5	545.25	531	563.75	562.375	554.25	577.875	540.75	573	560.625	549.625	545.875	514.25
N06
N07
N08	647	611.231	570.846	566.308	595.846	627.154	617.154	570.462	599	618.846	581.769	598.692	623.923	573.923	606.923	615.308	606.923	576.077	608.077	534.308	596.538	602.308	572.077	593	606.462	598.462	560.692	588	578.462	494.769	591.231	599.462
N09
N10	510.444	539.556	521.444	522.111	491.778	493.556	509.889	541.667	541.667	487.889	546.111	532.222	550.444	467.444	532.333	534.889	537.667	501.556	513.444	496.444	479	504.778	533.222	484.667	545.444	553.667	570.556	524.111	539.444	524.333	539.556	539.111
N11
N12	507.7	513.7	525.5	537.2	550.3	561.8	598.9	585	556.7	572.5	600	542.1	597.7	611	626.5	587.5	601.4	625.7	583.5	589.9	650.7	575.5	596.5	586.1	566.5	592.5	598.1	555.5	593.2	566.6	579.3	555.6
N13	592.667	581.75	616.333	570.667	559.75	546.75	536.417	546.75	596.833	616.833	555.75	555.667	545.083	567.5	573.25	592.833	591.167	562.083	574.083	502.917	590.667	567.667	558.25	592.083	591.583	540.5	554.25	561.417	570.417	565.25	552.5	504.083
N14	536.091	505.909	506.909	465.636	532.455	501.818	530	522.727	522.364	480.636	562.636	529.818	558.818	516.636	530	504.636	542.091	542.273	512.727	575.545	456.455	518.636	555.182	488.091	536.818	569.545	595.818	529.636	544.636	560.273	521.636	526.545
N15	555.091	583.182	591.455	595.182	560.909	559	571.182	555.091	592.364	578.182	587.909	570.636	573.455	590.909	576.455	587.364	576.273	580.364	552.727	578.636	595.182	604.273	584	571.182	599	587.818	575.636	551.545	546	519.273	590.727	593.727
N16	590.833	577.5	573.333	587.833	587.333	581.5	570.833	606.667	576.333	605.833	618.167	659.5	567.333	575	595.667	558.167	613.5	602.5	555.5	538	579.833	639.667	689.333	579.667	590.667	570.333	576.167	573.333	593.667	632.333	582.833	640.833
N17	505.714	505.143	515.571	510.571	487.429	506.714	507.286	506	495.857	495	496.143	508.143	501.571	513	504.714	485.857	490.429	510.714	508.857	471.286	505.571	487.143	458.429	504.714	504.571	514.429	494.571	486.143	520.429	514.286	509.571	513.571
N18	427.429	397.571	429.857	433.714	397	452.571	485.857	410.429	446.286	476.429	418.857	474.857	427	456	474.429	430.714	426.143	469.286	426.286	416.857	472	467.429	405.286	446	350.286	430.571	442.571	406.571	449.429	445	414.286	427.429
N19
N20
N21
N22
N23
N24
O01	458.273	464	494.182	478	424.273	468.455	353.182	437.364	456.091	450.455	457	443.909	389	404.818	431.273	423.273	510.455	445.545	456.182	376.364	446.273	450.727	431.909	433.636	404.727	450	429.636	430.636	401.273	456.727	453.364	458.273
O02	438.875	421	435.75	425.875	389.125	415.75	422.5	422.375	436.375	431.125	478.5	422.75	437.5	438.25	430	427.875	467.125	429.625	419.5	485.25	439.875	438.875	427.625	431.875	416.25	427.25	411	394	435.125	433.625	437.625	441.125
O03	349.455	343.545	371.455	354.818	378.636	365	375.455	351.636	354.273	362.091	367.727	356.818	361.636	362.455	388.545	361.273	360.727	353.636	344.727	373.091	360.364	368	369.455	357.273	388.909	386.182	368	357	368.545	362.182	348.727	351.182
O04	450.615	473.692	476.385	436	502.308	408.846	425	453.231	467.308	452.231	419.462	390.462	468.615	472.846	394.154	464.615	446.308	426.923	469.308	451.769	438.462	492.154	442.615	441.769	463.077	387.462	420.692	440.692	438.462	442.846	455.077	402.846
O05	370.8	370	371.6	404.4	378	414.1	417	385	422.9	459.7	361.8	383.7	413.8	425.6	362.1	420.5	366.5	395.4	387.5	391	352.4	383.7	392.8	433.1	350.2	352.5	415	423.9	420.3	413.4	445.4	370.8
O06
O07
O08
O09	536.4	535.067	479.933	519.467	484.6	548.867	522.933	528.6	526.8	501.467	526.6	505.8	528.667	497.267	550.867	524	539.733	538.667	516.8	525.2	480.067	529.467	503.733	499.133	503.4	506.333	534.667	525.267	574.2	499.933	518.6	536.4
O10	455.615	505.077	537.692	534	482.077	527.769	532.462	455.615	520.538	510.231	495.231	496.308	499.462	502.923	512.231	499.538	505.308	510	503.538	501.154	479.231	524	507.385	505.077	494.769	504.462	503.308	559.154	495.615	507.769	514.923	512.462
O11	608.25	624.333	602.333	635.583	629.667	596	627.833	633.833	596.917	605.75	622.5	595.5	634.333	596.167	597.833	641.333	638.5	635.917	632.333	626.417	622.417	637.417	630.75	628.583	547.917	653.75	617.75	617.75	621.583	633.667	614.083	641.417
O12	609.3	594.9	566	589.3	563.2	573.5	627.7	586.5	651.9	638.1	631.9	640.7	629.1	664.8	613.4	632.7	633	553.3	621.3	652.8	588.2	601.4	608.2	601.9	705.2	588.6	680.5	649	631.4	588	597.7	609.3
O13
O14
O15	483.9	439.2	449.7	413.9	433.8	461.4	454.4	447.8	472.8	425.6	460.7	452	462.6	442.3	476.8	426	438.8	439.3	490.4	512.8	445.7	477.6	413	460.5	472.2	472.4	458.1	464.2	450.8	489.1	466.2	449.3
O16	458.778	514.889	560.444	518.444	500.556	430	537.222	510	513.889	515.111	499	484.556	494.667	630	509.889	548.889	575.111	539.889	491.778	516.556	477.333	504.444	483	458.889	467	527.222	552.556	565.333	501.556	494	535.444	458.778
O17	641.583	634.417	568	561.083	580.167	622.417	630.333	515.167	570.667	641.417	599.917	600.75	559.083	568.75	575.75	596.25	622.667	598.417	602.417	613.5	609.167	646.75	539.5	607	643.5	593.25	564	592.333	614.417	536.167	599	641.583
O18
O19
O20
O21
O22
O23
O24
P01	524.75	474.5	508.5	524.625	498	492.125	478	464.5	512.125	422.375	489.75	487.125	460.75	496.75	468	499.25	467.75	473	458.5	459.125	467.625	545.625	481.125	489.125	461.5	456.375	482.625	526.25	486.125	474.75	523	524.75
P02	496.818	493.182	495.727	478.455	488.273	501.273	489.545	475.091	474.182	499.364	489.909	500	482.818	485.455	504.091	492.909	508	470	489.364	484.545	475.727	459.727	506	488.909	510.545	507.455	496.455	481.091	508.091	498.545	484.636	496.818
P03	550.667	510.111	566.667	536.111	540.333	564.556	559.667	544.111	561	570	563.556	561.778	516.556	502.444	592.333	572.778	575.222	533.667	520.667	548.556	591.333	624	546.667	538.111	566.444	561.222	539.444	502.444	576.111	559.222	498.667	552.444
P04	540.636	519.818	545.364	481.727	471.364	515.545	541.909	509	542.818	526.091	538.818	514.182	541.091	538.636	498.182	511.364	531.727	533.455	521.909	538.727	411.455	516.636	528.636	501.909	488.273	518.545	526	469.909	532.455	499.182	521.182	510.273
P05	435.444	360	409.667	451	508.111	451.556	422.556	455.333	421.556	413	430.556	401.222	439	393.778	348	404.778	417.778	366.556	453.889	431.556	480.333	428.111	432.889	435.778	434.444	457.667	415.333	419.667	414.778	458	398	435.444
P06
P07	538.75	565.25	551.833	538.917	569	584.25	577.75	558.25	559.417	558.75	562.75	574.583	599.833	561.25	569.5	564.667	569.167	548.25	548.167	578.833	566.083	534.25	565.5	555.583	540.75	542.333	561.167	596.25	505.5	561.333	577.917	563
P08
P09	582.545	614.182	629	629.636	605.727	611.909	647.364	602.091	609.364	627.909	628.818	631.636	629.182	585.636	605.364	616.727	634.182	621.091	616.182	613.545	593.545	581.727	638.364	619.182	565.364	628.909	618.636	608.818	573.818	626	585.273	582.545
P10	350.364	357.909	396	385	421.091	413.273	395.455	364.364	365.727	398.818	377.455	344.273	375.545	424.182	354.727	400.909	436.182	424	397.818	368.455	401	424.091	335.455	386.091	368	401.273	396.182	331.545	356.091	408.909	420.727	350.364
P11	514.071	509.143	570.286	569.786	528.429	518.143	488.357	536.5	506.143	566.143	567.857	564.786	579.714	556.786	533.143	481.643	526.929	547.143	548.643	512.929	532.5	548.786	528.857	540.286	539	546.571	479.857	532.786	557.929	525.643	520.143	514.071
P12
P13	570.556	543.333	530.667	577.222	607	605.111	609.889	583.556	610.222	664	589.222	572.556	574.222	612.889	558.556	605.556	608.444	587.889	632.222	564.667	596	607.889	519.333	628	640.667	700.111	582.667	567.222	597.778	586.111	573.333	552.667
P14	616.308	659.385	570.154	591.231	563.846	686.385	633.308	652.769	716.308	658.769	674.308	580.615	652	665.308	681.615	650.538	623.846	684.692	571.231	640.462	623.385	652.154	644.308	650.308	623.615	614.385	627.538	657.846	585.154	617.385	589.154	620.385
P15	562.3	541.5	573.4	517.3	575.9	605.3	511.6	597.2	580.6	537.8	540.2	563.4	612.7	501.9	575.4	503.8	484.6	558.3	512	507.1	525.4	563.8	620.5	499	553.3	520.1	566.3	557.7	557.8	528.7	595.2	562.3
P16	594	623.125	597.125	651.75	624.125	595.875	624.5	605.25	609.75	628.375	620.125	609.625	596.375	585.75	619.5	588	644.75	610.75	606.875	621.125	610.5	611.625	593.125	597.125	576.5	580	618.875	599.375	611.375	609.75	592.625	696.875
P17
P18	522.727	591.182	609.545	570.636	571.182	586.182	512.636	629.182	562	572.818	505.636	583.727	602.818	570.727	532.182	571.455	543.182	597.818	590.182	608.182	600.909	603.182	602.273	569	576.636	585.545	541.364	636.909	568.636	546.818	528.727	594.545
P19
P20
P21
P22
P23
P24

## Sheet: PCV
PCV

## Sheet: DA-Normalized
DA Normalized to Background (Abs(DA-Background))
	1	2	3	4	5	6	7	8	9	10	11	12	13	14	15	16	17	18	19	20	21	22	23	24	25	26	27	28	29	30	31	32
A01	14.25	17.5	17.75	16.5	19.9	16.125	13.975	9.25	25.05	30.425	14.05	17.95	9.05	19.4	13.275	18.15	3.05	10.525	20.8	25.4	12.3	19.6	1.85001	15.35	16.175	0	3.875	3.27499	9.75	36.675	16.65	23.275
A02	0	0	0	0	0	0	0	0	0	0	0	0	0	0	0	0	0	0	0	0	0	0	0	0	0	0	0	0	0	0	0	0
A03	56.0833	47.75	54.6805	53.4861	38.0417	41.6945	75.5833	54.0833	44.7222	61.5417	25.1389	35.625	40.6111	50.8611	18.6945	23.3055	67.4167	50.4305	36	26.7639	69.0695	4.34723	30.8472	43.2917	29.8055	39.1528	64.8333	121.167	174.403	112.417	85.5972	46.6805
A04	197.825	193.075	169.175	171	223.15	176.425	244.05	205.575	160.175	199.65	163.725	178.825	232.075	137.075	222.075	161.85	172.6	178.35	176.525	196.05	162	177.525	183.6	136.45	206.025	178.3	218.55	200.275	181.65	214.9	173.1	198.2
A05	190.591	216.17	209.511	153.852	215.682	144.943	196.364	158.341	192.943	220.739	185.511	235.398	197.83	171.784	170.705	182	187.352	189.614	214.398	214.818	197.92	185.33	211.784	185.818	161.75	179.693	185.659	171.352	221.273	179.114	180.67	194.341
A06	0	0	0	0	0	0	0	0	0	0	0	0	0	0	0	0	0	0	0	0	0	0	0	0	0	0	0	0	0	0	0	0
A07	253.875	225.773	252.773	234.102	253.943	248.455	233.477	245.977	257.227	202.852	217.159	251.42	200.455	222.773	235.455	279.068	242.966	225.727	201.261	240.614	197.125	186.023	260.693	210.307	220.761	216.761	239.057	245.125	211.42	240.25	228.432	251.625
A08	57.75	90.875	63.25	67.75	82	69.25	82.125	65.25	62.875	71	47.25	71.5	66	63	52.375	70.375	57.5	82.875	68.625	72.5	70.875	59.5	51.5	62	58.25	64.75	53.25	56	93	57.5	57.75	54.125
A09	196.208	151	232.458	205.625	217.917	170.875	189.042	181.583	177.625	157.75	210.75	183.958	190.292	208.208	216.417	141.917	174.5	217.167	234.958	232.792	191.333	205.75	208.792	166.25	218.167	208.292	229.458	227	191.833	186.208	200.167	189.708
A10	0	0	0	0	0	0	0	0	0	0	0	0	0	0	0	0	0	0	0	0	0	0	0	0	0	0	0	0	0	0	0	0
A11	69.5	73.0536	76.3036	89.25	99.5536	77.0714	78.875	70	76.6429	83.1429	72.4107	105.75	65.9107	72.75	173.536	81.9464	67	61.5357	85.9821	73.625	73.3214	122.625	65.6964	67.4107	67.9821	40.1964	67.1071	63.9464	26.7321	81.375	78.0536	66.75
A12	0	0	0	0	0	0	0	0	0	0	0	0	0	0	0	0	0	0	0	0	0	0	0	0	0	0	0	0	0	0	0	0
A13	0	0	0	0	0	0	0	0	0	0	0	0	0	0	0	0	0	0	0	0	0	0	0	0	0	0	0	0	0	0	0	0
A14	229.625	170.75	147.875	192.25	227	172.375	189.75	185.75	135.25	160.625	181.125	201.375	153.125	195.25	232.5	180.25	117.875	199.125	157.75	177.625	219.625	152.125	195.125	188.25	159.875	161.375	158.625	170.125	162	92.875	163.375	216
A15	59.8889	223.125	79.0695	134.111	153.222	113.208	143.681	130.306	196.736	126.542	150.083	167.528	121.361	128.056	160.542	149.222	146.556	211.5	216.875	151.222	149.556	171.306	142.222	141.097	57.4167	132.292	126.306	153.514	141.306	106.361	179.931	64.1389
A16	137.089	120.554	135.732	112.893	101.107	79.5357	110.339	90.7143	130.5	127.964	90.1429	63.625	114.839	120.589	121.929	115.125	113.268	128.768	91.1786	107.089	106.232	123.964	106.893	113.75	117.286	123.036	123.125	132.286	106.482	127.696	109.036	135.839
A17	0	0	0	0	0	0	0	0	0	0	0	0	0	0	0	0	0	0	0	0	0	0	0	0	0	0	0	0	0	0	0	0
A18	112.319	125.028	118.375	64.0833	91.8333	96.1805	56.0833	87.4305	95.5417	115.25	80	86.0139	79.8333	82.0278	93.9722	94.6528	143.278	101.417	92.7917	80.6528	108.208	106.347	95.6111	77.6805	87.9167	95.6667	98.4861	59.1945	91.875	92.6389	96.1111	113.569
A19	0	0	0	0	0	0	0	0	0	0	0	0	0	0	0	0	0	0	0	0	0	0	0	0	0	0	0	0	0	0	0	0
A20	0	0	0	0	0	0	0	0	0	0	0	0	0	0	0	0	0	0	0	0	0	0	0	0	0	0	0	0	0	0	0	0
A21	0	0	0	0	0	0	0	0	0	0	0	0	0	0	0	0	0	0	0	0	0	0	0	0	0	0	0	0	0	0	0	0
A22	0	0	0	0	0	0	0	0	0	0	0	0	0	0	0	0	0	0	0	0	0	0	0	0	0	0	0	0	0	0	0	0
A23	0	0	0	0	0	0	0	0	0	0	0	0	0	0	0	0	0	0	0	0	0	0	0	0	0	0	0	0	0	0	0	0
A24	0	0	0	0	0	0	0	0	0	0	0	0	0	0	0	0	0	0	0	0	0	0	0	0	0	0	0	0	0	0	0	0
B01	0	0	0	0	0	0	0	0	0	0	0	0	0	0	0	0	0	0	0	0	0	0	0	0	0	0	0	0	0	0	0	0
B02	0	0	0	0	0	0	0	0	0	0	0	0	0	0	0	0	0	0	0	0	0	0	0	0	0	0	0	0	0	0	0	0
B03	0	0	0	0	0	0	0	0	0	0	0	0	0	0	0	0	0	0	0	0	0	0	0	0	0	0	0	0	0	0	0	0
B04	0	0	0	0	0	0	0	0	0	0	0	0	0	0	0	0	0	0	0	0	0	0	0	0	0	0	0	0	0	0	0	0
B05	139.528	89.1667	53.6805	111.014	130.111	111.611	139.083	129	119.236	121.736	128.597	106.097	86.3055	89.9305	97.5972	105.583	114.361	120.958	114.111	113.319	66.625	125.347	103.931	126.931	50.4305	147.264	127.014	129.208	132.944	128.056	145.167	140.278
B06	0	0	0	0	0	0	0	0	0	0	0	0	0	0	0	0	0	0	0	0	0	0	0	0	0	0	0	0	0	0	0	0
B07	85	88.175	40.3	67.7	76.775	98.7	85.975	96.925	112.825	74.625	88.9	88.2	104.95	93.8	96.25	81.425	38.725	109.6	96.65	54.925	87.625	67.4	48.075	74.425	106.925	60.65	212.875	77.9	100.475	125.05	107.775	42.525
B08	176.208	193	212.972	196.611	191.653	159.958	160.194	161.486	109.944	222.653	172.194	180.917	148.431	203.181	165.236	161.931	180.556	156.972	162.444	200.319	168.014	205.806	247.069	163.931	159.986	163.194	176.583	177.528	251.125	154.319	161.5	179.583
B09	197.682	235.557	203.693	166.58	121.159	171.841	180.511	146.148	170.489	129.068	186.08	163.716	90.5	156.523	123.739	181.045	184.557	211.205	196.352	199.102	160.932	178.648	141.568	215.42	199.682	197.818	196.557	139.466	107.068	142.818	145.807	158.409
B10	0	0	0	0	0	0	0	0	0	0	0	0	0	0	0	0	0	0	0	0	0	0	0	0	0	0	0	0	0	0	0	0
B11	151.727	182.08	180.034	132.386	131.545	167	162.75	171.648	158.148	221.068	112.67	149.375	140.216	141.205	145.886	169.784	207.057	160.432	137.636	160.864	141.807	148.523	126.568	141.409	163.011	123.739	134.58	194.33	134.239	130.807	142.523	149.727
B12	0	0	0	0	0	0	0	0	0	0	0	0	0	0	0	0	0	0	0	0	0	0	0	0	0	0	0	0	0	0	0	0
B13	0	0	0	0	0	0	0	0	0	0	0	0	0	0	0	0	0	0	0	0	0	0	0	0	0	0	0	0	0	0	0	0
B14	107.25	65.8333	146.625	80.5833	140.625	122.125	141.417	59.625	129.792	47.5	110.792	109.625	72.625	102.5	111.458	69.7083	112.958	84.375	162	99.375	91.7917	144.125	56.2083	111.25	19.6667	142.958	83.625	52.5417	5.20831	120.5	119.708	106.25
B15	170.868	172.735	163.721	169.757	151.059	163.338	159.044	164.603	167.125	160.434	160.346	194.507	145.529	154.934	145.728	180.257	155.346	184.184	163.919	168.434	159.699	167.191	152.36	164.199	172.426	167.721	165.007	187.154	150.559	163.485	147.007	170.993
B16	183.125	224.763	222.697	224.368	191.118	243.164	225.447	196.243	204.461	180.592	227.132	239.033	198.033	227.862	217.151	229.02	204.053	199.717	180.803	232.822	216.993	225.526	237.809	195.349	251.658	213.599	202.342	200.461	231.678	195.533	231.625	177.322
B17	93.8393	102.571	84.3571	78.9107	71.375	82.9821	89.9107	77.4286	96.9643	81.1786	90.9821	105.161	78.4286	80.0357	89.125	89.6607	81.1071	102.357	81.4286	86.875	70.75	78.5179	82.9464	85.9286	81.1964	86.8036	91.0714	79.6607	89.3036	83.6429	107.071	82.6607
B18	0	0	0	0	0	0	0	0	0	0	0	0	0	0	0	0	0	0	0	0	0	0	0	0	0	0	0	0	0	0	0	0
B19	0	0	0	0	0	0	0	0	0	0	0	0	0	0	0	0	0	0	0	0	0	0	0	0	0	0	0	0	0	0	0	0
B20	0	0	0	0	0	0	0	0	0	0	0	0	0	0	0	0	0	0	0	0	0	0	0	0	0	0	0	0	0	0	0	0
B21	0	0	0	0	0	0	0	0	0	0	0	0	0	0	0	0	0	0	0	0	0	0	0	0	0	0	0	0	0	0	0	0
B22	0	0	0	0	0	0	0	0	0	0	0	0	0	0	0	0	0	0	0	0	0	0	0	0	0	0	0	0	0	0	0	0
B23	0	0	0	0	0	0	0	0	0	0	0	0	0	0	0	0	0	0	0	0	0	0	0	0	0	0	0	0	0	0	0	0
B24	0	0	0	0	0	0	0	0	0	0	0	0	0	0	0	0	0	0	0	0	0	0	0	0	0	0	0	0	0	0	0	0
C01	0	0	0	0	0	0	0	0	0	0	0	0	0	0	0	0	0	0	0	0	0	0	0	0	0	0	0	0	0	0	0	0
C02	0	0	0	0	0	0	0	0	0	0	0	0	0	0	0	0	0	0	0	0	0	0	0	0	0	0	0	0	0	0	0	0
C03	0	0	0	0	0	0	0	0	0	0	0	0	0	0	0	0	0	0	0	0	0	0	0	0	0	0	0	0	0	0	0	0
C04	261.556	214.333	188.361	163.806	249.347	238.014	186.181	232.569	223.5	198.889	240.472	199.25	248.431	218.125	239.653	276.139	240.639	225.444	197.944	226.403	232.583	237.639	226.25	213.833	164.819	214.514	217.333	199.875	196.5	219.778	225.319	260.806
C05	0	0	0	0	0	0	0	0	0	0	0	0	0	0	0	0	0	0	0	0	0	0	0	0	0	0	0	0	0	0	0	0
C06	0	0	0	0	0	0	0	0	0	0	0	0	0	0	0	0	0	0	0	0	0	0	0	0	0	0	0	0	0	0	0	0
C07	62.475	64.2	57.675	45.65	39.3	39.65	71.275	54.3	44.05	26.65	42.775	22.35	52.625	6.20001	32.325	54.65	69.6	69.05	8.32501	45.275	40.325	81.95	54.95	23.525	56.525	40.6	75.925	67.875	51.45	11.525	28.85	58.1
C08	185.917	202.208	195.889	199.097	178.931	191.319	203	170.792	193.75	214.736	195.347	210.931	181.375	206.681	213.458	176.806	181.361	184.597	204.542	211.903	185.875	230.083	222.556	188.25	185.972	183.056	195.667	212.181	209.986	200.694	205.889	187.167
C09	74.9722	76.7639	46.3472	53.9167	69.6389	45.2917	66.9722	85.6111	78.7083	68.7917	72.6111	78.8333	76.0695	89.5695	61.8611	61.5278	49.4305	68.8889	68.4445	61.6389	101.778	78.5972	76.0555	45.625	65.9167	66.875	84.9583	65.8472	65.8889	43.4722	45.5833	82.4722
C10	109.95	82.6	131.45	100.775	130.8	105.9	142.475	76.8	87.825	118.675	72.775	71.4	96.2	67.35	95.875	112	109.45	60.925	82.075	94.975	131.8	96.875	92.7	79.95	122.65	75.475	157.925	81.3	103.725	102.35	100.025	89.075
C11	0	0	0	0	0	0	0	0	0	0	0	0	0	0	0	0	0	0	0	0	0	0	0	0	0	0	0	0	0	0	0	0
C12	70	93.5	108.125	80	71.625	54.375	70.75	67.875	69.125	69.625	69.75	73.625	60.75	85.375	78	82.875	82.625	107.875	92.875	59.75	62.875	65.625	35	103.875	58.75	80.875	62.875	65.75	69.5	66.875	70.875	70.625
C13	0	0	0	0	0	0	0	0	0	0	0	0	0	0	0	0	0	0	0	0	0	0	0	0	0	0	0	0	0	0	0	0
C14	123.55	129.625	151.925	113.25	146.4	136.925	121.925	114.075	144.075	129.7	127.625	160.575	114.6	125.825	107.85	120.4	117.75	108.95	122.775	125.35	113.775	119.525	133.6	104.325	112.5	109.7	149.525	82.325	120.075	119.225	123.3	122.175
C15	0	0	0	0	0	0	0	0	0	0	0	0	0	0	0	0	0	0	0	0	0	0	0	0	0	0	0	0	0	0	0	0
C16	79.1364	44.2614	46.2614	68.6023	71.5	102.83	49.2955	76.9659	109.432	60.3295	75.9318	56.5909	55.7955	56.9545	58.5682	93.9205	69.6932	42	54.8636	84.7386	62.6477	67.8182	39.0114	63.2386	42.2727	79.1591	64.5568	59.9318	95.1591	52.125	44.2386	80.0114
C17	114.75	123.708	117.944	141.958	120.653	113.347	88.8472	85	133.056	124.486	126.806	130.542	126.264	132.139	129.514	120.431	116.889	113.667	119.708	114.889	121.597	156.306	128.931	179.972	153.361	120.375	184.153	172.236	108.389	127.542	143.069	116.014
C18	0	0	0	0	0	0	0	0	0	0	0	0	0	0	0	0	0	0	0	0	0	0	0	0	0	0	0	0	0	0	0	0
C19	0	0	0	0	0	0	0	0	0	0	0	0	0	0	0	0	0	0	0	0	0	0	0	0	0	0	0	0	0	0	0	0
C20	0	0	0	0	0	0	0	0	0	0	0	0	0	0	0	0	0	0	0	0	0	0	0	0	0	0	0	0	0	0	0	0
C21	0	0	0	0	0	0	0	0	0	0	0	0	0	0	0	0	0	0	0	0	0	0	0	0	0	0	0	0	0	0	0	0
C22	0	0	0	0	0	0	0	0	0	0	0	0	0	0	0	0	0	0	0	0	0	0	0	0	0	0	0	0	0	0	0	0
C23	0	0	0	0	0	0	0	0	0	0	0	0	0	0	0	0	0	0	0	0	0	0	0	0	0	0	0	0	0	0	0	0
C24	0	0	0	0	0	0	0	0	0	0	0	0	0	0	0	0	0	0	0	0	0	0	0	0	0	0	0	0	0	0	0	0
D01	0	0	0	0	0	0	0	0	0	0	0	0	0	0	0	0	0	0	0	0	0	0	0	0	0	0	0	0	0	0	0	0
D02	0	0	0	0	0	0	0	0	0	0	0	0	0	0	0	0	0	0	0	0	0	0	0	0	0	0	0	0	0	0	0	0
D03	142.08	144.08	160.773	167.136	125.966	149.193	165.852	133.932	159.352	146.068	149.864	156.216	167.193	152.898	157.409	205.523	155.636	120.955	111.08	183.034	119.909	137.455	187.511	163.216	128.557	186.034	120.659	129.068	147.33	165.17	122.83	138.58
D04	0	0	0	0	0	0	0	0	0	0	0	0	0	0	0	0	0	0	0	0	0	0	0	0	0	0	0	0	0	0	0	0
D05	72.9643	92.9821	95.3571	89.5357	91.8929	97.6071	84.8214	105.804	122.054	98.75	94.9286	90.2679	93.9286	70.6607	77.1786	86.4464	99.9643	129.107	90.1607	98.4464	75.1429	99.7679	77.6607	94.0179	78.0357	99.2679	80.0357	85.5357	94.7321	96.9107	99.5536	102.018
D06	174.654	206.25	205.913	255.394	219.692	198.615	205.471	203.856	232.442	193.087	200.779	207.327	214.481	205.962	218.519	180.308	190.894	191.375	231.481	237.933	214.106	176.596	216.183	213.952	206.192	182.49	208.74	189.048	192.048	212.25	227.471	182.654
D07	0	0	0	0	0	0	0	0	0	0	0	0	0	0	0	0	0	0	0	0	0	0	0	0	0	0	0	0	0	0	0	0
D08	108.522	94.1838	100.324	84.6985	134.507	78.3603	91.5147	100.625	108.272	123.125	65.147	108.456	84.7353	79.3383	97.2794	88.603	84.8677	96.1323	104.419	84.3015	105.662	94.9485	97.3088	100.662	87.2794	81.0367	98.4044	78.9706	98.3603	79.0367	108.309	100.301
D09	0	0	0	0	0	0	0	0	0	0	0	0	0	0	0	0	0	0	0	0	0	0	0	0	0	0	0	0	0	0	0	0
D10	141.25	100.125	141.446	106.839	137.071	159.464	164.982	125.839	118.839	78.7857	185.875	152.179	74.1607	128.429	109	167.732	163.911	124.232	188.839	138.143	96.3214	128.018	115.804	62.875	152.018	155.661	149	182.143	146.411	155.804	152.411	142.875
D11	34.825	28.9	42.15	30.65	25.7	23.05	39.15	20.425	52.95	1.32501	2.25	48.925	60.05	27.875	25.6	14.8	26.75	2.15002	1.77502	49.475	32.25	33.225	21.2	9.07501	58.425	33.275	30.675	57.925	22.175	26.5	30.15	45.45
D12	0	0	0	0	0	0	0	0	0	0	0	0	0	0	0	0	0	0	0	0	0	0	0	0	0	0	0	0	0	0	0	0
D13	185.464	188.375	191.071	209.679	220.536	217.232	201.429	220.054	184.625	188.536	182.071	192.571	175.571	213.071	241.946	202.464	182.357	216.625	223.518	204.357	188.268	171.929	180.161	204.964	154.5	202.768	201.143	203.268	168.804	189.286	191.661	192.089
D14	12.6111	32.8333	25.9028	12.3333	16.7917	5.04169	5.22223	40.1667	31.5278	15.4167	12.8611	5.88892	31.5278	34.3055	5.25	27.6111	6.77777	29.3889	9.68054	36.4028	38.4722	14.6945	45.2917	10.9445	35.6528	25.5139	8.08331	6.625	4.65277	43.875	11.9167	17.8611
D15	197.575	193.9	196.45	196.525	203.175	192.9	200.6	218.875	195.275	186.05	222.2	192.925	213.8	199.925	209.45	221	194.275	217.175	196.525	201.55	187.075	181.2	201.2	201.2	196.55	191.675	196.225	196.65	180.075	230.525	204.775	179.9
D16	0	0	0	0	0	0	0	0	0	0	0	0	0	0	0	0	0	0	0	0	0	0	0	0	0	0	0	0	0	0	0	0
D17	89.7778	88.3195	55.6805	101.236	70.5555	105.639	127.403	86.5695	87.2083	84.8055	90.3055	85.0833	41.3472	57.5417	65.5972	41.0555	49.0139	85.7778	83.6945	51.7083	84.6667	88.9167	81.3333	86.4167	88.8611	95.3195	140.389	82.6111	89.1945	109.361	77.2778	89.5278
D18	0	0	0	0	0	0	0	0	0	0	0	0	0	0	0	0	0	0	0	0	0	0	0	0	0	0	0	0	0	0	0	0
D19	0	0	0	0	0	0	0	0	0	0	0	0	0	0	0	0	0	0	0	0	0	0	0	0	0	0	0	0	0	0	0	0
D20	0	0	0	0	0	0	0	0	0	0	0	0	0	0	0	0	0	0	0	0	0	0	0	0	0	0	0	0	0	0	0	0
D21	0	0	0	0	0	0	0	0	0	0	0	0	0	0	0	0	0	0	0	0	0	0	0	0	0	0	0	0	0	0	0	0
D22	0	0	0	0	0	0	0	0	0	0	0	0	0	0	0	0	0	0	0	0	0	0	0	0	0	0	0	0	0	0	0	0
D23	0	0	0	0	0	0	0	0	0	0	0	0	0	0	0	0	0	0	0	0	0	0	0	0	0	0	0	0	0	0	0	0
D24	0	0	0	0	0	0	0	0	0	0	0	0	0	0	0	0	0	0	0	0	0	0	0	0	0	0	0	0	0	0	0	0
E01	168.364	156.023	152.33	135.477	189.841	112.182	158.591	188.602	155.102	160.841	144.739	145.5	154.614	147.205	204.807	160.034	171	159.273	146.648	174.125	183.5	167.773	153.648	156.295	145.625	186.466	152.284	226.091	169.852	184.023	194.398	169.614
E02	251.938	256.25	253.188	245.625	254.25	255.5	255.75	237.438	229.875	266.25	245	233.062	290.375	248	251.438	258.5	250.25	252.5	230.312	251	239.562	236.625	248.5	253.25	259.312	243.75	241.438	240	284.438	257.5	258.375	252.188
E03	180.725	129.175	129.9	142.75	123.825	128.2	121.675	177.65	163.275	113.2	144.625	57.825	124.15	130.075	179.45	121.975	108.1	129.475	120.275	116.025	148.125	68.175	131.875	135	177.4	110.925	158.125	132.05	109.675	127.15	105.975	183.725
E04	250.261	240.386	209.852	248.659	248.852	188.693	308.045	241.727	252.989	230.091	231.955	231.284	253.841	235.648	229.375	239.92	257.807	226.67	181.011	272.989	212.136	255.443	207.818	252.295	229.864	231.659	201.795	268.5	278.034	309.943	232.58	257.261
E05	0	0	0	0	0	0	0	0	0	0	0	0	0	0	0	0	0	0	0	0	0	0	0	0	0	0	0	0	0	0	0	0
E06	233.35	205.825	186.8	210.1	206.725	218.7	178.6	197.3	217.3	204.4	222.275	217.65	188.9	197.35	222.675	215.85	255.65	185.775	215.275	203.825	195	208.275	218.1	230.5	200.225	226.125	216.025	220.95	206.3	211.025	237.7	237.6
E07	32.5972	54.0417	82.9445	52.8889	95.0139	66.4583	107.931	44.3611	131.625	23.5695	105.778	73.4722	23.6805	55.0139	54.9028	64.7083	74.4861	54.3889	10.9583	62.3889	92.1945	79.4028	110.764	64.5833	128.333	126.958	120.569	43.2639	80.125	30.5555	87.4305	34.2222
E08	0	0	0	0	0	0	0	0	0	0	0	0	0	0	0	0	0	0	0	0	0	0	0	0	0	0	0	0	0	0	0	0
E09	33.9583	60	49.7083	52.3333	79.6667	54.75	53.4583	2.875	34.5	69.2083	65.75	40.625	20.6667	42.9583	53.9167	34.4167	31.7083	93.9167	66.75	49.7083	50.4167	98.75	59.375	68	57.5833	74.25	51	50.5417	32.1667	102.125	52.625	38.0417
E10	128.375	64.625	35.875	56.75	77	93.125	137.25	71.25	80.75	108.875	93.625	88.125	109.875	120.5	72.5	74	74.875	50.125	83.625	92.5	119.125	56.25	92.25	79.25	40.25	69.125	89.625	95.625	92.125	97.25	79.75	134.875
E11	72.9519	68.0096	44.9327	115.702	81.1154	80.4808	77.9615	90.25	58.3846	97.2789	46.625	49.4808	77.6346	77.7211	73.4135	54.3942	94.9135	101.125	105.231	94.4904	67.7981	47.4423	84.4904	109.827	79	71.0865	82.2211	67.3077	84.2596	93.1442	74.1442	76.7019
E12	0	0	0	0	0	0	0	0	0	0	0	0	0	0	0	0	0	0	0	0	0	0	0	0	0	0	0	0	0	0	0	0
E13	181.194	159.431	242.778	189.958	214.319	132.194	185.556	106.861	215.319	173.944	179.958	112.597	206.083	133.667	195.083	230.389	198.861	155.667	242.694	204.681	209.014	223.306	153.361	260.819	187.583	218.639	260.681	181.917	163.764	128.556	182.722	183.319
E14	217.389	114.819	154.611	135.333	124.139	135.889	74.1528	151.375	132.639	124.889	99.9861	116.25	133.764	186.639	139.042	137.861	130.333	165.361	131.694	127.028	139.75	167.944	134.306	141.653	116.569	105.931	122.917	78.1667	106.375	117.194	136.833	128.833
E15	0	0	0	0	0	0	0	0	0	0	0	0	0	0	0	0	0	0	0	0	0	0	0	0	0	0	0	0	0	0	0	0
E16	0	0	0	0	0	0	0	0	0	0	0	0	0	0	0	0	0	0	0	0	0	0	0	0	0	0	0	0	0	0	0	0
E17	0	0	0	0	0	0	0	0	0	0	0	0	0	0	0	0	0	0	0	0	0	0	0	0	0	0	0	0	0	0	0	0
E18	117.931	96.6389	114	96.0695	90.8472	86.7778	114.778	83.8195	67.8611	88	89.5555	88.3195	85.2639	91.1805	102.486	93.9722	100.042	88.2778	121.889	96.7361	90.1945	93.8333	90.7778	102.556	97.75	96.5	94.4445	98.5833	140.417	82.9583	95.4167	106.139
E19	0	0	0	0	0	0	0	0	0	0	0	0	0	0	0	0	0	0	0	0	0	0	0	0	0	0	0	0	0	0	0	0
E20	0	0	0	0	0	0	0	0	0	0	0	0	0	0	0	0	0	0	0	0	0	0	0	0	0	0	0	0	0	0	0	0
E21	0	0	0	0	0	0	0	0	0	0	0	0	0	0	0	0	0	0	0	0	0	0	0	0	0	0	0	0	0	0	0	0
E22	0	0	0	0	0	0	0	0	0	0	0	0	0	0	0	0	0	0	0	0	0	0	0	0	0	0	0	0	0	0	0	0
E23	0	0	0	0	0	0	0	0	0	0	0	0	0	0	0	0	0	0	0	0	0	0	0	0	0	0	0	0	0	0	0	0
E24	0	0	0	0	0	0	0	0	0	0	0	0	0	0	0	0	0	0	0	0	0	0	0	0	0	0	0	0	0	0	0	0
F01	0	0	0	0	0	0	0	0	0	0	0	0	0	0	0	0	0	0	0	0	0	0	0	0	0	0	0	0	0	0	0	0
F02	57.35	29.875	27.375	45.025	68.5	68.425	16.575	34.925	23.05	36.5	54.65	67.65	8.09998	51.4	36.7	64.125	59.825	58.475	68.175	42.225	41.975	10.425	45.325	59.525	118.325	40.425	49.65	140.05	33.25	22.175	138.1	56.85
F03	0	0	0	0	0	0	0	0	0	0	0	0	0	0	0	0	0	0	0	0	0	0	0	0	0	0	0	0	0	0	0	0
F04	189.625	166.525	171.225	187.275	189.175	171.55	184.475	177.875	151.525	169.725	200.825	214.475	189.95	191.025	191.4	182.4	215.5	194.225	186.275	205.15	174.05	188.775	185.175	162.9	167.1	177.925	160	184.05	203.5	183.725	203.125	170.425
F05	155.125	166.045	181.989	191.489	131.659	186.386	183.955	173.182	149.25	93.2955	145.568	155.932	120.148	130.455	150.682	142.489	170.875	152.875	134.943	183.023	141.568	148.068	154.795	160.227	144.352	137.023	159.955	151.477	182.5	156.534	153.705	132.068
F06	0	0	0	0	0	0	0	0	0	0	0	0	0	0	0	0	0	0	0	0	0	0	0	0	0	0	0	0	0	0	0	0
F07	0	0	0	0	0	0	0	0	0	0	0	0	0	0	0	0	0	0	0	0	0	0	0	0	0	0	0	0	0	0	0	0
F08	6.375	30.5	1.75	14.75	26.375	16.375	5.875	30.125	132	12.375	4.875	40.625	26.375	30.75	1.875	2.5	33.25	12.625	50.75	4.125	6.875	12	30.625	5.75	20.25	7.625	8.625	9.125	70.25	0.75	11.125	9.875
F09	0	0	0	0	0	0	0	0	0	0	0	0	0	0	0	0	0	0	0	0	0	0	0	0	0	0	0	0	0	0	0	0
F10	0	0	0	0	0	0	0	0	0	0	0	0	0	0	0	0	0	0	0	0	0	0	0	0	0	0	0	0	0	0	0	0
F11	9.25	9	18.625	6.5	2.75	13	20	10.75	2	7.75	14.75	14.625	51.625	2.375	0.375	30.125	1	1.875	15.5	9.25	0.5	10.375	51.25	36	8.25	2.25	11.25	18.25	75.125	26.875	11.5	9.5
F12	0	0	0	0	0	0	0	0	0	0	0	0	0	0	0	0	0	0	0	0	0	0	0	0	0	0	0	0	0	0	0	0
F13	0	0	0	0	0	0	0	0	0	0	0	0	0	0	0	0	0	0	0	0	0	0	0	0	0	0	0	0	0	0	0	0
F14	140.661	146.929	167.268	141.214	146.107	128.5	132.143	154.911	164.929	160.875	141.732	190.429	151.375	134.196	161.929	144.536	176.143	198.768	142.679	154.946	124.5	157.268	177.875	147.411	165.929	200.036	176	184.536	151.464	150.875	147.482	188.661
F15	40.5	50.75	32.5	61.375	49.125	51.5	7	61	50.25	75.25	85.5	71.375	42.5	50	108.25	72	60.875	124.75	44.25	43.375	27.75	70.375	66.625	68.5	8	65.625	68.375	70.875	72.25	47.5	62.125	43.625
F16	0	0	0	0	0	0	0	0	0	0	0	0	0	0	0	0	0	0	0	0	0	0	0	0	0	0	0	0	0	0	0	0
F17	0	0	0	0	0	0	0	0	0	0	0	0	0	0	0	0	0	0	0	0	0	0	0	0	0	0	0	0	0	0	0	0
F18	38.75	54.5	90.25	76.625	35.125	77.75	52.875	65.375	41.5	48.875	55	143.625	45.125	118.875	71.25	68.125	77.375	48.625	58.5	52.25	50.375	45	74.125	100.75	34	57.25	51.25	66.5	50	56.5	132.5	46.625
F19	0	0	0	0	0	0	0	0	0	0	0	0	0	0	0	0	0	0	0	0	0	0	0	0	0	0	0	0	0	0	0	0
F20	0	0	0	0	0	0	0	0	0	0	0	0	0	0	0	0	0	0	0	0	0	0	0	0	0	0	0	0	0	0	0	0
F21	0	0	0	0	0	0	0	0	0	0	0	0	0	0	0	0	0	0	0	0	0	0	0	0	0	0	0	0	0	0	0	0
F22	0	0	0	0	0	0	0	0	0	0	0	0	0	0	0	0	0	0	0	0	0	0	0	0	0	0	0	0	0	0	0	0
F23	0	0	0	0	0	0	0	0	0	0	0	0	0	0	0	0	0	0	0	0	0	0	0	0	0	0	0	0	0	0	0	0
F24	0	0	0	0	0	0	0	0	0	0	0	0	0	0	0	0	0	0	0	0	0	0	0	0	0	0	0	0	0	0	0	0
G01	122.693	175.648	185.693	98.1477	86.2273	140.705	211.148	189.5	185.761	187.136	113.784	141.932	151.682	176.273	204.545	170.25	156.773	132.966	161.83	171.341	115.318	145.227	114.341	127.205	111.216	183.375	189.648	182.159	147.33	121.25	156.875	112.818
G02	0	0	0	0	0	0	0	0	0	0	0	0	0	0	0	0	0	0	0	0	0	0	0	0	0	0	0	0	0	0	0	0
G03	0	0	0	0	0	0	0	0	0	0	0	0	0	0	0	0	0	0	0	0	0	0	0	0	0	0	0	0	0	0	0	0
G04	0	0	0	0	0	0	0	0	0	0	0	0	0	0	0	0	0	0	0	0	0	0	0	0	0	0	0	0	0	0	0	0
G05	0	0	0	0	0	0	0	0	0	0	0	0	0	0	0	0	0	0	0	0	0	0	0	0	0	0	0	0	0	0	0	0
G06	25.3	92.95	10.95	22.425	20.875	55.6	6.875	67.45	29.325	40.15	8.54999	48.75	58.25	45.625	16.3	11.5	22.75	4.20001	40.4	44.875	28.35	61.65	15.625	17.8	0.150024	96.825	40.8	3.65002	45.6	38.3	33.525	22.175
G07	113.775	64.3	73.375	110.125	103.4	114.7	112.275	121.3	98.75	76.025	115.025	83.075	169.425	105.625	134.075	121.7	73.6	122.95	113.2	83.225	116.85	128.125	82.8	90.525	117.425	116.975	138.925	114.075	113.35	90.475	109.45	118.025
G08	184.886	193.136	173.614	181.864	163.136	211.182	174.557	191.409	168.545	137.648	184.511	160.727	164.716	169.409	175.83	164.364	224.489	187.682	193.398	189.136	199.739	172.932	164.273	178.545	199.966	176.841	155.102	164.818	176.261	172.114	184.318	181.636
G09	200.975	247.375	194.45	185.9	197.675	160.5	163.75	238.05	193.075	205.925	187.375	260.725	192.6	212.325	170.625	199.775	206.95	204.175	195.625	158.775	228.75	233.25	220.15	191.875	217.95	190.325	205.375	197.675	145.15	208.65	212.225	205.725
G10	0	0	0	0	0	0	0	0	0	0	0	0	0	0	0	0	0	0	0	0	0	0	0	0	0	0	0	0	0	0	0	0
G11	185.042	207.542	228.042	220.833	198.792	200.708	195.083	202.292	186.167	200.083	201.708	199.792	195.792	213.75	210.833	199.417	200.792	203.083	193.208	181.375	191.792	221.208	162.25	201.083	192.917	224.875	204.333	206.917	216.625	200.375	202.167	188.167
G12	211.083	172.292	176.417	206.625	188.667	179.25	203.542	199.375	200.083	196.625	182.25	193.5	174.167	187.75	199.083	225.083	182.458	180.125	199.208	193.792	235.167	224.292	179.042	265.417	178.792	198.292	181.042	180.542	182.417	191.958	190.917	206.833
G13	0	0	0	0	0	0	0	0	0	0	0	0	0	0	0	0	0	0	0	0	0	0	0	0	0	0	0	0	0	0	0	0
G14	175.264	177.069	176.153	174.597	150.861	146.264	184.5	189.847	133.111	146.514	157.667	159.931	181.694	155.222	144.722	150.236	179.042	158.514	180.139	136.736	157.931	146.486	162.333	161.431	168.778	172.347	184.875	171.514	159.458	195.597	186.764	171.597
G15	170.347	172.736	119.833	128.958	135.403	110.847	136.194	122.375	119.764	101.514	166.75	119.972	128.569	124.819	142.5	139.167	136.694	125.917	161.611	182.056	183.903	147.556	135.028	123.028	163.028	145.819	98.5972	144.861	157.722	129.806	153.014	121.944
G16	0	0	0	0	0	0	0	0	0	0	0	0	0	0	0	0	0	0	0	0	0	0	0	0	0	0	0	0	0	0	0	0
G17	72.8333	67.5	66.2917	67.2917	107.125	87.4583	73.375	94.875	51.75	90.6667	78.4583	64.5	86.8333	59.375	69.0417	47.75	69.1667	88.1667	59.7917	73.125	90.125	48.0417	70.2917	66.3333	58.625	87.4583	90.9167	58.75	59.8333	79.3333	89.5833	88.6667
G18	138.317	139.367	134.2	155.742	131.075	118.917	154.008	161.692	139.558	142.15	143.433	132.158	145.283	119.108	166.45	126.108	155.567	117.475	157.067	151.242	106.633	166.208	124.808	185.217	151.8	148.358	137.467	146.742	155.283	191.275	191.392	129.942
G19	0	0	0	0	0	0	0	0	0	0	0	0	0	0	0	0	0	0	0	0	0	0	0	0	0	0	0	0	0	0	0	0
G20	0	0	0	0	0	0	0	0	0	0	0	0	0	0	0	0	0	0	0	0	0	0	0	0	0	0	0	0	0	0	0	0
G21	0	0	0	0	0	0	0	0	0	0	0	0	0	0	0	0	0	0	0	0	0	0	0	0	0	0	0	0	0	0	0	0
G22	0	0	0	0	0	0	0	0	0	0	0	0	0	0	0	0	0	0	0	0	0	0	0	0	0	0	0	0	0	0	0	0
G23	0	0	0	0	0	0	0	0	0	0	0	0	0	0	0	0	0	0	0	0	0	0	0	0	0	0	0	0	0	0	0	0
G24	0	0	0	0	0	0	0	0	0	0	0	0	0	0	0	0	0	0	0	0	0	0	0	0	0	0	0	0	0	0	0	0
H01	183.986	239.722	184.681	210.597	215.903	227.125	209.542	221.417	168.597	234.736	223.639	234.806	183.528	212.875	230.333	218.208	206.417	245.736	255.611	199.833	192.403	244.972	202.389	212.556	186.597	210.569	202.333	216.181	175.375	224.514	238.694	186.361
H02	8.17499	68.875	17.95	46.35	37.425	5.45001	7.92499	26.325	29.575	18.025	22.875	7.95001	27.975	34.1	1.79999	8.02502	33.55	31.475	14.725	9.59998	19.175	14.525	2.57501	90.275	102.725	39.025	21.2	4.27502	16.25	14.075	13.225	7.79999
H03	0	0	0	0	0	0	0	0	0	0	0	0	0	0	0	0	0	0	0	0	0	0	0	0	0	0	0	0	0	0	0	0
H04	275.837	322.606	267.856	336.144	336.721	318.731	275.019	250.452	278.115	245.875	288.962	262.663	339.769	269.673	315.923	284.01	260.298	262.529	284.615	290.712	271.663	272.635	295.875	339.413	282.163	322.587	275.548	296.413	267.538	242	324.279	304.606
H05	223.075	249.425	260.7	249.8	214.675	258.075	264.65	269.5	268.45	244.925	213.775	272.65	253.175	291.625	311.725	258.65	256.075	263.05	255.775	265.7	249.625	282.825	260.275	242.825	261.5	244.825	257.45	289.85	234.35	250.075	194.35	253.25
H06	0	0	0	0	0	0	0	0	0	0	0	0	0	0	0	0	0	0	0	0	0	0	0	0	0	0	0	0	0	0	0	0
H07	0	0	0	0	0	0	0	0	0	0	0	0	0	0	0	0	0	0	0	0	0	0	0	0	0	0	0	0	0	0	0	0
H08	38.6916	118.608	130.333	138.95	110.717	122.258	61.8834	102.558	129.192	144.9	128.225	99.9916	155.742	156.5	123.625	100.133	145.9	128.475	76.5833	101.667	104.367	150.917	129.483	86.5917	107.408	168.075	100.708	160.358	49.9416	175.558	112.35	127.433
H09	17.3461	53.9808	52.5769	18.5481	42.2596	62.3846	54.8846	21.6635	62.1154	66.7404	46.7404	46.0769	75.0673	0.951904	51.1346	58.4423	43.8654	34.4135	68.6058	68.2596	60.625	59.6346	49.4615	48.3558	47.4615	44.2404	42.2211	87.4519	12.7019	46.7885	40.6827	48.7885
H10	53.4305	45.9861	82.8055	50.7778	89.6528	41.6389	75.1945	49.0555	67.875	87.1945	59.9167	72.7639	42.5833	54.4445	46.1528	26.5555	80.4445	12.5417	48.2222	62.5695	23.4445	150.056	47.0555	20.1805	53.9445	52.7083	74.8472	106.458	109.778	63.9167	10.8055	59.8055
H11	128.083	118.917	95.4861	143.889	114.042	163.806	130.264	137.986	128.819	116.556	164.958	119.25	127.667	162.528	130.889	129.125	111.806	203.444	128.333	141.361	124.194	131.347	125.569	142.653	117.292	129.958	131.278	108.347	86.6945	137.292	121.319	143.444
H12	0	0	0	0	0	0	0	0	0	0	0	0	0	0	0	0	0	0	0	0	0	0	0	0	0	0	0	0	0	0	0	0
H13	0	0	0	0	0	0	0	0	0	0	0	0	0	0	0	0	0	0	0	0	0	0	0	0	0	0	0	0	0	0	0	0
H14	105.708	100.958	106	101.625	139.417	139.236	75.9028	107.75	120.875	73.8055	103.736	106.569	107.111	95.9583	101.736	81.6667	115.472	96.0695	81.0417	67.6111	115.069	80.9028	102.069	125.597	118.222	97.2222	94.2778	118.583	119.153	89.9305	30.4445	70.4583
H15	0	0	0	0	0	0	0	0	0	0	0	0	0	0	0	0	0	0	0	0	0	0	0	0	0	0	0	0	0	0	0	0
H16	144.625	111	154.75	164.375	163	125.75	147.5	224.75	176	162.625	136.375	234.375	144.125	160.375	114.75	148.75	175	216.875	219.75	204	194.875	170	169.375	149.125	170.5	205.875	187.5	197.875	172.75	158.625	166.875	153.5
H17	0	0	0	0	0	0	0	0	0	0	0	0	0	0	0	0	0	0	0	0	0	0	0	0	0	0	0	0	0	0	0	0
H18	113.25	133.125	112.25	102.625	99.75	67.625	129.875	125.75	83.125	69	93.25	83.375	117.375	117.375	147.75	101.125	107.75	107.375	93.125	148.75	86	73.375	102.25	113.25	39.125	86.75	112.375	100.5	103.625	102.5	113.875	213.75
H19	0	0	0	0	0	0	0	0	0	0	0	0	0	0	0	0	0	0	0	0	0	0	0	0	0	0	0	0	0	0	0	0
H20	0	0	0	0	0	0	0	0	0	0	0	0	0	0	0	0	0	0	0	0	0	0	0	0	0	0	0	0	0	0	0	0
H21	0	0	0	0	0	0	0	0	0	0	0	0	0	0	0	0	0	0	0	0	0	0	0	0	0	0	0	0	0	0	0	0
H22	0	0	0	0	0	0	0	0	0	0	0	0	0	0	0	0	0	0	0	0	0	0	0	0	0	0	0	0	0	0	0	0
H23	0	0	0	0	0	0	0	0	0	0	0	0	0	0	0	0	0	0	0	0	0	0	0	0	0	0	0	0	0	0	0	0
H24	0	0	0	0	0	0	0	0	0	0	0	0	0	0	0	0	0	0	0	0	0	0	0	0	0	0	0	0	0	0	0	0
I01	0	0	0	0	0	0	0	0	0	0	0	0	0	0	0	0	0	0	0	0	0	0	0	0	0	0	0	0	0	0	0	0
I02	49.375	124.75	93.125	107.75	111	135.875	106.625	113.5	78.5	95.375	111.875	99.5	93.75	96.375	131.25	131	138.625	141	122.5	106.125	110.125	183	138.5	160.25	53.125	148.375	125.625	58.125	124	114.375	79.5	42.875
I03	51.9464	33.625	50.875	41.7321	103.357	133.321	83.625	115.929	148.286	54.25	51.375	47.3393	84.0357	82.3393	53.3571	136.75	105.911	80.5536	16.4643	21.875	38.9286	85.9821	58.3393	54.0714	51.7143	144.536	18.6071	99.1607	39.75	91.7679	96.6964	56.3214
I04	149.347	176.639	160.931	149	200.375	172.153	153.361	163.181	130.125	158.042	156.375	160.556	137.319	160.819	175.111	188.403	173.125	155.125	92.9305	147.736	157.222	212.861	143.403	180.958	174.806	179.111	158.806	143.028	148.875	111.375	166.667	150.222
I05	14.5139	19.6805	11.5417	8.65277	4.36108	14.5278	9.66669	11.1389	6.26392	4.13892	7.79169	8.88892	21.8055	13.8611	5.97223	14.5139	11.0833	6.93054	3.81946	15.0278	4.43054	6.27777	10.6667	16.875	11	10.2639	8.65277	6.27777	12.8472	4.98608	6.22223	2.95831
I06	55.4305	43.3472	46.4722	63.5695	49.7778	5.80554	80.1805	119.694	104.611	17.6805	75.5695	55.0555	66.375	69.5833	78.875	72.0278	57.9167	36.9028	65.0278	60.125	53.5695	47.4028	68.5278	92.0417	62	84.25	4.55554	68.8055	49.8889	24.3472	65.2361	61.6528
I07	88.4	77.15	78.675	125.4	85.875	87.125	104.125	77.75	47.25	69.925	54.8	61.8	41.4	91.075	135.75	49.25	71.425	50.05	130.775	78.6	81.825	71.075	71.65	72.725	67.1	60.65	73.575	64.825	47.175	111.375	63.95	63.425
I08	0	0	0	0	0	0	0	0	0	0	0	0	0	0	0	0	0	0	0	0	0	0	0	0	0	0	0	0	0	0	0	0
I09	0	0	0	0	0	0	0	0	0	0	0	0	0	0	0	0	0	0	0	0	0	0	0	0	0	0	0	0	0	0	0	0
I10	0	0	0	0	0	0	0	0	0	0	0	0	0	0	0	0	0	0	0	0	0	0	0	0	0	0	0	0	0	0	0	0
I11	0	0	0	0	0	0	0	0	0	0	0	0	0	0	0	0	0	0	0	0	0	0	0	0	0	0	0	0	0	0	0	0
I12	64.175	57.9	78.075	56.05	62.7	22.5	46.975	65	17.975	13.8	52.65	51.025	42.575	61.775	52.2	13.125	54.225	61.6	10.875	12.7	55.675	85.725	79.05	67.25	60.4	71.8	48.25	60.15	58.225	44.8	55.525	67.3
I13	6.30359	4.57141	3.89288	11.7143	19.4107	20.2857	6.14288	7.53571	2.57141	8.58929	0.857117	11.7143	7.35712	1.78571	6.30359	2.35712	7.39288	7.83929	9.25	6.53571	7.03571	8.10712	0.785706	20.9107	29.6964	4.41071	18.375	16.8929	25.75	0.535706	11.3571	14.1964
I14	0	0	0	0	0	0	0	0	0	0	0	0	0	0	0	0	0	0	0	0	0	0	0	0	0	0	0	0	0	0	0	0
I15	95.625	83.125	126.5	96.25	79.375	65.75	26.875	99.125	106.625	65.125	86.375	85.125	102.375	91.5	71	78.625	41.75	75	66.5	132.625	105.375	114	106.75	78	92	101.25	145	57	91.25	92.375	76.75	96.625
I16	48.5972	58.4445	44.4305	58.0695	39.8889	80.5972	38.875	47.6528	29.3195	35.25	65.0417	34.3055	42.25	38.5139	51.25	52.7778	39.3333	29.5833	54.0139	52.0278	47.6389	46.0555	52.8611	44.5278	30.5278	59.0139	34.2222	53.6945	48.0417	56.9167	49.4167	38.5972
I17	129.306	116.847	108.889	125.458	128.028	119.75	127.819	127.583	107.472	86.125	114.181	146.069	141.542	109.792	119.958	120.958	118.75	130.722	124.847	131.417	105.778	110.778	114.056	104.333	129.361	91.4861	96.3472	111.611	124.167	120.167	106.764	115.028
I18	0	0	0	0	0	0	0	0	0	0	0	0	0	0	0	0	0	0	0	0	0	0	0	0	0	0	0	0	0	0	0	0
I19	0	0	0	0	0	0	0	0	0	0	0	0	0	0	0	0	0	0	0	0	0	0	0	0	0	0	0	0	0	0	0	0
I20	0	0	0	0	0	0	0	0	0	0	0	0	0	0	0	0	0	0	0	0	0	0	0	0	0	0	0	0	0	0	0	0
I21	0	0	0	0	0	0	0	0	0	0	0	0	0	0	0	0	0	0	0	0	0	0	0	0	0	0	0	0	0	0	0	0
I22	0	0	0	0	0	0	0	0	0	0	0	0	0	0	0	0	0	0	0	0	0	0	0	0	0	0	0	0	0	0	0	0
I23	0	0	0	0	0	0	0	0	0	0	0	0	0	0	0	0	0	0	0	0	0	0	0	0	0	0	0	0	0	0	0	0
I24	0	0	0	0	0	0	0	0	0	0	0	0	0	0	0	0	0	0	0	0	0	0	0	0	0	0	0	0	0	0	0	0
J01	94.0577	75.5577	112.356	104.49	118.346	111.481	134.567	79.5096	123.135	114.558	71.125	91.0096	119.913	111.663	52.7789	73.3558	116.317	100	91.9711	110.933	132.856	78.0385	138.837	128.51	125.452	135.913	102.663	105.452	151.394	103.096	103.433	144.375
J02	137.083	152.458	128.375	152.125	147.25	57.0833	140.417	160.292	105.208	126.208	141.167	180.542	138.208	138.375	180.667	124.208	135.583	138.25	139.083	165.833	155.542	126.583	141.875	147.208	139.417	177.792	131.583	118.958	120.75	114.792	147.042	133.208
J03	0	0	0	0	0	0	0	0	0	0	0	0	0	0	0	0	0	0	0	0	0	0	0	0	0	0	0	0	0	0	0	0
J04	0	0	0	0	0	0	0	0	0	0	0	0	0	0	0	0	0	0	0	0	0	0	0	0	0	0	0	0	0	0	0	0
J05	150.931	152.764	203.194	134.042	156.708	148.528	148.361	147.458	168.708	205.875	122.611	158.597	167.333	86.3611	144.639	125.222	124.75	180.75	160.972	106.403	82.7361	157.111	151.097	109.306	98.7361	135.25	118.417	162.403	131.889	121.458	165.514	143.431
J06	91.375	130.825	153.725	126.85	85.5	120.575	105.5	109.35	110.625	96.05	115	79.7	71.225	92.325	100.325	151.65	66.475	100.525	165.925	109.8	123.95	140.025	90.75	96.2	120.875	86.55	149.575	115.325	124.675	126.6	113.275	87.025
J07	229.648	230.057	214.341	226.182	198.125	180.17	234.307	224.023	199.795	208.193	237.841	225.477	263.523	213.886	221.341	186.273	217.818	237.83	231.227	207.068	191.148	250.239	210.761	208.193	229.205	212.807	275.205	231.591	218.636	263.989	198.761	221.523
J08	0	0	0	0	0	0	0	0	0	0	0	0	0	0	0	0	0	0	0	0	0	0	0	0	0	0	0	0	0	0	0	0
J09	114.946	187.679	127.839	118.643	121.964	83.5	155.875	138.393	156.357	134.321	122.107	123.143	154.143	115.786	134.768	138.036	102.964	126.589	126.393	102.25	153.429	136.054	87.2321	170.911	131.161	133.661	121.696	161.446	97.3929	117.929	83.375	120.946
J10	0	0	0	0	0	0	0	0	0	0	0	0	0	0	0	0	0	0	0	0	0	0	0	0	0	0	0	0	0	0	0	0
J11	191.917	244.264	170.556	191.292	211.333	188.083	193.014	224.264	188.958	190.764	207.194	218.181	196.333	185.917	222.861	200.597	236.986	216.042	219.444	205.097	228.5	221.236	197.569	208.778	212.556	204.389	204.736	156.986	187.639	202.194	211.444	199.542
J12	98.625	138.875	122.75	113.625	104.875	170.5	112.75	124.875	107.75	128.25	123	114.125	117.5	117.75	108.75	139.75	117.5	103.75	97.75	130.5	133.75	105.75	133.75	125.625	113.5	104.375	126.875	114.25	106.375	151.875	143.25	105.375
J13	34.1	16.65	23.875	93.525	18.425	10.25	64.05	17.225	24.425	32.175	4.97498	6.625	6.97498	27.875	41.55	27.4	16.35	31.775	57.525	26.075	7.77502	23.3	8.84998	38.35	10.6	21.475	2.625	13.3	30.5	14.25	22.25	23.975
J14	48.35	35.55	17.4	127.425	62.85	37.25	57.4	44.9	84.85	81.5	46	40.6	38.5	79.675	42.75	94.625	6.92499	40.4	4.82501	4.40002	66.275	33.075	28.85	44.5	40.475	24.2	11.975	31.825	93.35	41.975	39.075	36.75
J15	191.15	172.375	156.4	146.075	202.45	187.05	157.4	189.35	185.9	185.5	176.7	144.375	135.925	166.125	135.125	140.55	165.225	159.625	179.65	152	150.8	221.925	165.325	178.975	167.775	177.025	177.175	169.225	155.9	163.825	156.2	158.8
J16	296.716	305.17	295.352	306.216	300.727	313.58	298.386	305.148	311.636	306.864	274.841	311.341	305.17	304.284	301.807	305.091	306.386	321.852	315.489	292.034	297.295	280.205	302.534	283.511	304.909	306.818	295.693	308.659	313.114	294.443	311.091	293.091
J17	0	0	0	0	0	0	0	0	0	0	0	0	0	0	0	0	0	0	0	0	0	0	0	0	0	0	0	0	0	0	0	0
J18	0	0	0	0	0	0	0	0	0	0	0	0	0	0	0	0	0	0	0	0	0	0	0	0	0	0	0	0	0	0	0	0
J19	0	0	0	0	0	0	0	0	0	0	0	0	0	0	0	0	0	0	0	0	0	0	0	0	0	0	0	0	0	0	0	0
J20	0	0	0	0	0	0	0	0	0	0	0	0	0	0	0	0	0	0	0	0	0	0	0	0	0	0	0	0	0	0	0	0
J21	0	0	0	0	0	0	0	0	0	0	0	0	0	0	0	0	0	0	0	0	0	0	0	0	0	0	0	0	0	0	0	0
J22	0	0	0	0	0	0	0	0	0	0	0	0	0	0	0	0	0	0	0	0	0	0	0	0	0	0	0	0	0	0	0	0
J23	0	0	0	0	0	0	0	0	0	0	0	0	0	0	0	0	0	0	0	0	0	0	0	0	0	0	0	0	0	0	0	0
J24	0	0	0	0	0	0	0	0	0	0	0	0	0	0	0	0	0	0	0	0	0	0	0	0	0	0	0	0	0	0	0	0
K01	158.312	170.062	157.562	110.375	101.438	176.375	160.438	157.938	155.688	157.062	166.562	156.438	124.938	157.312	34.0625	187.5	122.312	142.812	160.875	213.188	199.125	175.25	221.875	229.562	182.25	178.188	175.062	147.5	166.75	146.188	172.625	151.562
K02	179.808	175.067	160.567	176.01	193.404	162.327	152.029	178.788	161.135	157.865	170.058	185.779	194.288	156.721	170.471	198.125	173.288	175.279	166.471	187.163	187.558	186.712	220.76	174.846	168.837	141.212	178.029	169.173	141.442	119.75	176.538	169.962
K03	52.1	7.5	1.67499	13.7	33.55	4.10001	52.7	53.525	42.975	31.275	45.525	48.775	49.95	17.275	40.05	37.35	27.125	25	33	11.55	17.075	26	44.35	9.25	26.025	21.575	31.125	61.45	28.85	5.625	41.725	42.6
K04	17.1964	56.1786	75.1607	63.0179	75.1786	55.0179	141.161	32.4107	101.607	27.5	121.714	29.2321	61.6429	108.536	62.3214	13.1607	150.732	0.071411	72.875	47.1429	9.875	36.9286	100.321	5.96429	7.26788	78.0714	18.9464	19.125	25.6429	87.8214	51.2321	13.8214
K05	86.6389	96.5695	104.444	126.139	98.1945	100.875	85.5695	93.3889	99.2639	108.375	104.931	93.1945	135.514	103.278	93.9028	125.319	99.6805	102.639	89.4167	86.2639	91.8333	99	97.9861	114.056	111.958	123.708	99.3055	108.347	90.375	91.7917	106.889	81.7222
K06	0	0	0	0	0	0	0	0	0	0	0	0	0	0	0	0	0	0	0	0	0	0	0	0	0	0	0	0	0	0	0	0
K07	152.886	81.8182	107.352	146.409	103.341	116.205	108.898	155.193	128.875	130.432	116.023	125.591	123.977	137.909	116.205	114.33	154.477	109.761	112.057	80.3182	151.216	127.875	135.42	103.227	127.591	103.193	167.08	137.489	128.193	110.455	116.739	125.114
K08	0	0	0	0	0	0	0	0	0	0	0	0	0	0	0	0	0	0	0	0	0	0	0	0	0	0	0	0	0	0	0	0
K09	80.5682	136.648	96.2841	101.33	137.841	94.4432	134.17	77.5682	107.795	110.727	84.3295	70.8864	96.8409	103.807	185.193	63.5341	115.091	112.364	89.1136	92.6136	86.5568	99.5114	140.182	83.1591	100.955	96.7273	171.045	117.841	110.761	151.591	71.25	88.5682
K10	0	0	0	0	0	0	0	0	0	0	0	0	0	0	0	0	0	0	0	0	0	0	0	0	0	0	0	0	0	0	0	0
K11	0	0	0	0	0	0	0	0	0	0	0	0	0	0	0	0	0	0	0	0	0	0	0	0	0	0	0	0	0	0	0	0
K12	85.6667	85.875	93.0417	105.833	82.875	96.625	98.7083	137.917	112.625	43.2083	76.4583	97	90.625	73.3333	130.667	95.6667	83.8333	91.5833	82.5	126.375	136.083	79.7083	104.542	77.25	76.4167	79	56.1667	140.458	116.042	90.7917	84.9167	96.7917
K13	61.9167	98.6945	84.5278	67.6528	167.306	79.8889	120.806	150.125	97.0139	88.375	93.1945	95.7083	69.2083	109.722	135.014	96.6945	53.0695	76.3333	118.167	77.3472	79.5972	158.847	90.3333	80.6111	127.75	60.1389	108	15.8333	81.1945	77.7778	93.6528	44.75
K14	125.736	111.389	129.528	197.972	109.778	125.333	136.528	145.542	103.681	145.431	164.083	145.208	140.139	150.222	109.417	154.069	232.361	221.028	150.764	165.833	97.375	133.361	135.542	130.181	162.889	110.944	83.5972	131.722	150.722	136.597	130.333	115.986
K15	0	0	0	0	0	0	0	0	0	0	0	0	0	0	0	0	0	0	0	0	0	0	0	0	0	0	0	0	0	0	0	0
K16	0	0	0	0	0	0	0	0	0	0	0	0	0	0	0	0	0	0	0	0	0	0	0	0	0	0	0	0	0	0	0	0
K17	0	0	0	0	0	0	0	0	0	0	0	0	0	0	0	0	0	0	0	0	0	0	0	0	0	0	0	0	0	0	0	0
K18	141.458	103.542	119.958	139.208	152.667	154.5	147.292	131	139.042	154.333	117.958	141.708	130.583	132.5	139.792	140.208	150.75	130.083	143.583	143	136.875	127.833	129.292	136	126.375	134.042	132.833	128.125	128	127.167	131.208	144.875
K19	0	0	0	0	0	0	0	0	0	0	0	0	0	0	0	0	0	0	0	0	0	0	0	0	0	0	0	0	0	0	0	0
K20	0	0	0	0	0	0	0	0	0	0	0	0	0	0	0	0	0	0	0	0	0	0	0	0	0	0	0	0	0	0	0	0
K21	0	0	0	0	0	0	0	0	0	0	0	0	0	0	0	0	0	0	0	0	0	0	0	0	0	0	0	0	0	0	0	0
K22	0	0	0	0	0	0	0	0	0	0	0	0	0	0	0	0	0	0	0	0	0	0	0	0	0	0	0	0	0	0	0	0
K23	0	0	0	0	0	0	0	0	0	0	0	0	0	0	0	0	0	0	0	0	0	0	0	0	0	0	0	0	0	0	0	0
K24	0	0	0	0	0	0	0	0	0	0	0	0	0	0	0	0	0	0	0	0	0	0	0	0	0	0	0	0	0	0	0	0
L01	0	0	0	0	0	0	0	0	0	0	0	0	0	0	0	0	0	0	0	0	0	0	0	0	0	0	0	0	0	0	0	0
L02	129.556	133.319	124.778	127.028	144.264	149.903	168.181	147.361	148.306	159.333	66.875	150.333	142.194	115.278	152.986	122.625	200.736	188.653	141.347	96.875	178.972	124.458	117.236	174.528	130.528	179.819	115.167	133.736	138.583	105.028	102.375	149.444
L03	0	0	0	0	0	0	0	0	0	0	0	0	0	0	0	0	0	0	0	0	0	0	0	0	0	0	0	0	0	0	0	0
L04	175.5	151.982	111.982	146.946	86.6607	202.125	153.839	144.857	138.607	124.786	183.893	86.7321	116.696	155.411	121.786	139.589	166.446	94.9464	130.161	125.482	128.571	174.464	133.625	152.875	129.643	127.518	141.018	156.321	124.375	118.982	110.607	181.625
L05	215.489	206.591	170.011	242.261	201.932	206.977	198.557	214.898	202.193	250.011	200.989	212.08	212.852	224.886	211.011	204.375	240.773	194.602	198.045	169.466	225.943	211.239	225.545	226.489	203.92	221.909	221.784	176.943	221.58	213.284	226.795	216.864
L06	78.925	94.4	171.55	82.375	113.6	71.75	99.6	82.425	111.9	88.675	96.175	107.75	50.75	100.075	82.35	114.875	125.25	82.15	79.525	119.55	116.7	53.9	82.575	96.175	88.65	131.325	73.1	92.1	132.05	78.75	92.05	83.55
L07	0	0	0	0	0	0	0	0	0	0	0	0	0	0	0	0	0	0	0	0	0	0	0	0	0	0	0	0	0	0	0	0
L08	104.932	106.705	113.045	137.739	119.455	104.466	114.523	110.205	104.545	99.8295	121.489	130.989	126.295	90.1364	99.1591	102.023	116.386	111.534	116.364	104.273	120.614	113.875	111.534	124.341	110.057	89.2386	111.409	111.045	144.92	116.33	120.591	141.398
L09	180.917	164.458	82.0695	177.694	121.875	225.347	207	155.694	167.403	199.806	177.208	146.708	160.389	153.097	159.097	160.389	165.264	142.139	171.611	130.472	151.181	156.375	159.167	125.931	201.389	187.778	142.708	195.5	168.194	157.5	202.194	156.736
L10	159.966	199.159	164.455	167.227	177.409	217.795	178.307	181.364	182.284	192.034	185.352	179.568	191.193	175.568	178.364	169.568	149.557	178.33	144.58	199.011	200.875	171.011	172.636	182.773	113.182	208.648	211.398	186.307	171.761	191.773	178	192.239
L11	202.458	195.917	174.292	174.375	204.708	170.792	178.292	185.792	196.208	168.625	186.625	179.708	191.208	177.333	176.208	145.833	180.667	219.5	199.667	173.875	182.792	201.958	190.75	175.083	234.667	195.25	202.25	202.958	208.958	193.75	203.625	105.167
L12	0	0	0	0	0	0	0	0	0	0	0	0	0	0	0	0	0	0	0	0	0	0	0	0	0	0	0	0	0	0	0	0
L13	68.0893	87.8393	82.8929	100.429	82.3929	98.6429	87.125	86.3036	101.304	82.7143	92.0893	88.4464	84.9643	80.0536	83.1786	71.3036	79.9464	108.964	103.107	88.1607	95.0179	117.839	105.964	73.9107	93.7143	79.4464	81.4107	81.0536	82.5714	93.5536	87.1964	58.0357
L14	0	0	0	0	0	0	0	0	0	0	0	0	0	0	0	0	0	0	0	0	0	0	0	0	0	0	0	0	0	0	0	0
L15	0	0	0	0	0	0	0	0	0	0	0	0	0	0	0	0	0	0	0	0	0	0	0	0	0	0	0	0	0	0	0	0
L16	158.033	162.507	153.013	133.263	145.257	174.25	158.079	134.257	167.724	138.026	141.164	151.013	179.322	148.158	158.349	154.645	142.763	157.316	167.651	166.599	131.553	127.52	174.158	158.362	169.349	158.559	185.454	130.664	147.013	159.211	195.224	156.283
L17	0	0	0	0	0	0	0	0	0	0	0	0	0	0	0	0	0	0	0	0	0	0	0	0	0	0	0	0	0	0	0	0
L18	0	0	0	0	0	0	0	0	0	0	0	0	0	0	0	0	0	0	0	0	0	0	0	0	0	0	0	0	0	0	0	0
L19	0	0	0	0	0	0	0	0	0	0	0	0	0	0	0	0	0	0	0	0	0	0	0	0	0	0	0	0	0	0	0	0
L20	0	0	0	0	0	0	0	0	0	0	0	0	0	0	0	0	0	0	0	0	0	0	0	0	0	0	0	0	0	0	0	0
L21	0	0	0	0	0	0	0	0	0	0	0	0	0	0	0	0	0	0	0	0	0	0	0	0	0	0	0	0	0	0	0	0
L22	0	0	0	0	0	0	0	0	0	0	0	0	0	0	0	0	0	0	0	0	0	0	0	0	0	0	0	0	0	0	0	0
L23	0	0	0	0	0	0	0	0	0	0	0	0	0	0	0	0	0	0	0	0	0	0	0	0	0	0	0	0	0	0	0	0
L24	0	0	0	0	0	0	0	0	0	0	0	0	0	0	0	0	0	0	0	0	0	0	0	0	0	0	0	0	0	0	0	0
M01	0	0	0	0	0	0	0	0	0	0	0	0	0	0	0	0	0	0	0	0	0	0	0	0	0	0	0	0	0	0	0	0
M02	101.5	74.75	74.375	107.875	84.5	72	118.375	109.75	128	112.5	111.75	140.25	127.625	130.25	88.125	130.875	113.75	138.5	103.625	105.375	159	104.25	114.5	85.125	79	122.75	100.375	131.625	87.5	113.375	137.625	116.25
M03	145.5	190.6	158.65	157.95	153.05	168.375	167.625	167.325	188.2	183.575	154.35	163.925	166.675	148.625	120.75	192.875	153.125	139.65	128.8	172.25	190.35	151.85	174.85	179.6	147.075	162.85	148.075	164.525	195.65	166.975	182.7	189.675
M04	0	0	0	0	0	0	0	0	0	0	0	0	0	0	0	0	0	0	0	0	0	0	0	0	0	0	0	0	0	0	0	0
M05	7.75	10.2917	77	103.667	67.7917	83.5417	80.1667	87.25	139.375	94.75	75.5417	105.667	65.9583	69.7917	34.3333	126.833	82.7083	87.8333	65.7083	97.2083	78.5417	125.708	110.792	89.0417	72.125	65.1667	80.5833	92.375	88.375	40.375	87.375	23.3333
M06	238.318	300.045	255.955	276.523	208.33	254.534	241.273	204.523	284.136	296.261	249.273	268.773	258.557	223.443	245.466	205.705	245.852	252.602	271.318	228.557	237.068	257.33	255.068	305.216	273.318	246.227	235.205	295.216	284.818	288.136	242.341	237.443
M07	0	0	0	0	0	0	0	0	0	0	0	0	0	0	0	0	0	0	0	0	0	0	0	0	0	0	0	0	0	0	0	0
M08	0	0	0	0	0	0	0	0	0	0	0	0	0	0	0	0	0	0	0	0	0	0	0	0	0	0	0	0	0	0	0	0
M09	170.841	161.443	133.386	165.114	163.307	124.398	153.795	141.909	135.977	114.432	146.273	175.568	119.739	154.966	133.148	165.682	123.091	150.75	176.955	132.761	155.886	151.739	160.284	190.886	136.568	179.182	195.909	164.545	196.557	167.682	167.932	176.091
M10	63.7614	10.8864	53.5682	62.4886	46.9318	65.3523	42.6477	40.3636	34.8068	41.8295	77.5455	37.5795	51.2727	25.8523	33.6591	55.0227	45.5568	55.25	103.625	59.2727	19.1136	63.7386	41.6932	25.8977	62.5227	87.3295	61.7273	72.6591	66.0795	10.8636	88.0682	46.1136
M11	0	0	0	0	0	0	0	0	0	0	0	0	0	0	0	0	0	0	0	0	0	0	0	0	0	0	0	0	0	0	0	0
M12	164.273	172.08	170.193	136.875	166.114	167.045	177.307	156.466	168.273	166.239	144.409	166.364	174.443	177.693	157.659	166.557	154.466	146.159	178.705	195.716	122.886	160.977	162.114	193.761	141.08	185.398	196.08	111.443	156.568	181.523	157.852	165.273
M13	15.2692	0.134644	34.1635	43.1346	40.9711	31.2596	28.4039	26.2115	12.4808	5.8269	45.7115	32.4423	28.1731	20.8077	41.6154	18.1442	2.59613	26.7211	21.625	7.99036	12.9808	9.7981	11.5865	71.9711	39.5289	40.3365	44.8269	12.5	51.1635	13.8173	52.7596	33
M14	0	0	0	0	0	0	0	0	0	0	0	0	0	0	0	0	0	0	0	0	0	0	0	0	0	0	0	0	0	0	0	0
M15	0	0	0	0	0	0	0	0	0	0	0	0	0	0	0	0	0	0	0	0	0	0	0	0	0	0	0	0	0	0	0	0
M16	36.8	54.1667	29.25	38.7	13.325	43.1667	47.2	39.9916	17.225	48.4416	37.7416	26.8	27.9833	16.95	27.2833	57.0833	30.7167	18.45	22.9334	31.0417	53.4	59.7584	52.8917	31.325	26.6667	27.85	29.825	2.75836	40.1166	11.9583	4.91669	42.4583
M17	135.971	162.654	132.144	122.712	135.087	132.25	118.413	137.212	160.25	126.74	133.644	134.567	124.308	131.692	146.769	93.8365	93.1154	122.885	130.529	155.577	136.404	132.702	134.337	189.096	130.077	121.721	131.683	109.038	117.827	126.798	140.606	118.644
M18	0	0	0	0	0	0	0	0	0	0	0	0	0	0	0	0	0	0	0	0	0	0	0	0	0	0	0	0	0	0	0	0
M19	0	0	0	0	0	0	0	0	0	0	0	0	0	0	0	0	0	0	0	0	0	0	0	0	0	0	0	0	0	0	0	0
M20	0	0	0	0	0	0	0	0	0	0	0	0	0	0	0	0	0	0	0	0	0	0	0	0	0	0	0	0	0	0	0	0
M21	0	0	0	0	0	0	0	0	0	0	0	0	0	0	0	0	0	0	0	0	0	0	0	0	0	0	0	0	0	0	0	0
M22	0	0	0	0	0	0	0	0	0	0	0	0	0	0	0	0	0	0	0	0	0	0	0	0	0	0	0	0	0	0	0	0
M23	0	0	0	0	0	0	0	0	0	0	0	0	0	0	0	0	0	0	0	0	0	0	0	0	0	0	0	0	0	0	0	0
M24	0	0	0	0	0	0	0	0	0	0	0	0	0	0	0	0	0	0	0	0	0	0	0	0	0	0	0	0	0	0	0	0
N01	0	0	0	0	0	0	0	0	0	0	0	0	0	0	0	0	0	0	0	0	0	0	0	0	0	0	0	0	0	0	0	0
N02	116.107	128.696	110.357	94.25	85.5536	63.3929	99.5536	92.6964	185.732	93.8929	98.1964	47.8214	95.2857	102.089	76.6429	101.036	133.661	115.929	100.196	96.7857	127.107	76.7143	86.2321	29.8036	96.4286	115.857	96.2679	105.911	123.857	151.054	84.75	109.982
N03	241.25	244.792	203.875	242.333	240.375	242.708	241.208	243.208	225.042	265.708	240.125	220.792	223.417	237.125	237.625	230.167	207.417	252.042	277.833	205.75	226.25	262.917	243.917	269.792	232.167	273.458	240.5	263.125	244.375	211.125	236.208	240
N04	0	0	0	0	0	0	0	0	0	0	0	0	0	0	0	0	0	0	0	0	0	0	0	0	0	0	0	0	0	0	0	0
N05	116.75	98.375	67.25	94.75	104	23.5	65.625	89	135.375	46.25	58	97.375	32.75	121.375	81.125	104.125	80	96.125	77.375	75.875	98.75	116.5	80.375	86.875	94.375	70	112	76.5	85	105.625	103.125	133.625
N06	0	0	0	0	0	0	0	0	0	0	0	0	0	0	0	0	0	0	0	0	0	0	0	0	0	0	0	0	0	0	0	0
N07	0	0	0	0	0	0	0	0	0	0	0	0	0	0	0	0	0	0	0	0	0	0	0	0	0	0	0	0	0	0	0	0
N08	8.625	18.3942	62.1539	64.0673	32.4039	1.59613	15.0961	60.9135	36.375	17.5289	51.1058	31.0577	7.5769	53.8269	29.9519	17.8173	32.9519	58.2981	16.6731	100.817	34.9615	36.1923	58.9231	42.75	26.2885	30.7885	72.1827	44.375	60.7885	144.231	43.8942	35.0385
N09	0	0	0	0	0	0	0	0	0	0	0	0	0	0	0	0	0	0	0	0	0	0	0	0	0	0	0	0	0	0	0	0
N10	163.556	124.194	152.306	152.889	175.097	176.694	163.736	134.708	130.458	179.236	126.514	139.028	124.306	199.931	134.792	140.611	135.208	168.069	156.806	182.681	193.625	169.597	137.653	188.583	130.931	122.083	100.819	151.264	137.556	147.542	129.819	128.389
N11	0	0	0	0	0	0	0	0	0	0	0	0	0	0	0	0	0	0	0	0	0	0	0	0	0	0	0	0	0	0	0	0
N12	155.925	150.675	138.875	120.8	116.2	104.075	72.1	76	110.55	93.25	67	128.525	68.175	56.5	41.625	76.625	63.1	42.175	80	77.1	13.425	89.875	72.875	82.025	96.125	75.875	72.15	113.125	73.8	100.025	82.7	116.15
N13	101.833	114.625	75.2917	119.333	133.875	148.25	160.708	149.25	95.5417	78.4167	143	140.833	152.167	132.125	124.5	97.9167	101.458	137.667	124.042	194.083	102.708	125.208	140	106.167	103.917	155.875	136.25	126.583	122.333	129.875	143.375	192.167
N14	144.409	173.966	175.091	210.489	142.92	171.932	148.125	151.523	153.261	194.864	118.989	147.182	120.182	165.864	151.875	171.239	136.534	131.102	170.023	99.8295	220.795	165.489	117.193	190.034	139.807	110.205	79.5568	149.364	136.864	112.977	158.114	146.83
N15	141.534	111.693	111.545	105.568	147.841	138.125	130.818	144.034	106.761	126.193	112.216	132.489	131.795	106.216	122.92	110.261	129.102	117.886	141.398	123.364	103.568	98.4773	118.5	133.443	102.875	117.182	127.739	150.58	160.5	175.352	111.773	111.398
N16	95.2917	111.625	117.292	99.1667	97.7917	105.375	121.167	81.3333	120.917	83.7917	71.2083	29.75	126.042	119.625	95.2083	129.208	79.125	94.5	140.625	154.25	114.917	51.7083	3.66669	114.583	99.2083	123.417	119.083	114.042	101.583	63.5417	111.042	46.6667
N17	152.786	155.982	138.429	146.804	166.946	152.536	151.339	150.875	162.518	164.625	165.982	150.982	151.054	142.125	153.411	167.393	168.696	143.911	147.518	184.339	153.429	169.482	193.196	150.411	152.929	144.321	157.804	165.482	136.196	144.464	141.554	137.804
N18	176.446	213.804	176.268	177.161	214.625	162.179	128.518	199.821	161.589	136.196	200.518	137.143	175.625	153.25	128.821	178.286	186.107	143.964	187.089	198.393	139.375	140.196	205.589	162.375	261.589	172.179	166.429	203.929	160.571	162.5	195.964	184.821
N19	0	0	0	0	0	0	0	0	0	0	0	0	0	0	0	0	0	0	0	0	0	0	0	0	0	0	0	0	0	0	0	0
N20	0	0	0	0	0	0	0	0	0	0	0	0	0	0	0	0	0	0	0	0	0	0	0	0	0	0	0	0	0	0	0	0
N21	0	0	0	0	0	0	0	0	0	0	0	0	0	0	0	0	0	0	0	0	0	0	0	0	0	0	0	0	0	0	0	0
N22	0	0	0	0	0	0	0	0	0	0	0	0	0	0	0	0	0	0	0	0	0	0	0	0	0	0	0	0	0	0	0	0
N23	0	0	0	0	0	0	0	0	0	0	0	0	0	0	0	0	0	0	0	0	0	0	0	0	0	0	0	0	0	0	0	0
N24	0	0	0	0	0	0	0	0	0	0	0	0	0	0	0	0	0	0	0	0	0	0	0	0	0	0	0	0	0	0	0	0
O01	233.227	226	197.068	207.75	266.977	217.42	328.318	249.636	228.284	233.295	228.75	245.591	303.625	288.307	256.227	261.852	179.67	243.83	227.818	313.136	242.352	236.898	256.341	252.739	279.773	234.125	256.614	261.114	288.227	229.648	240.761	232.727
O02	202.125	226	201.625	220.125	262.25	226.625	225.75	222	210.375	214.375	170	224.75	202.625	203.5	216.875	214.875	181.125	214.75	221.125	158.875	203	206.875	222	212.625	224	220	237.875	255.25	207.625	211	206	209
O03	314.795	321.705	286.545	310.307	281.364	302.25	285.295	304.739	303.102	296.784	295.273	309.182	302.364	300.17	271.58	306.352	298.523	313.989	314.898	292.659	298.761	298.75	294.42	311.352	269.341	274.318	296	307.125	293.33	304.943	318.773	312.818
O04	197.385	165.308	168.365	211	144.567	237.029	216	191.394	176.567	191.269	225.788	254.163	175.635	170.404	245.596	179.885	197.317	215.327	177.192	193.356	206.288	150.471	205.885	198.231	184.048	260.288	222.433	198.308	206.038	204.279	190.923	240.529
O05	235.45	238.375	237.275	203.35	223.5	195.775	191.875	225.25	181.6	150.05	243.825	219.925	196.45	182.025	244.9	192.625	235.125	212.975	220.5	217.375	252.475	225.8	212.575	170.15	259.925	253.875	202.25	176.6	187.2	189.6	163.475	229.325
O06	0	0	0	0	0	0	0	0	0	0	0	0	0	0	0	0	0	0	0	0	0	0	0	0	0	0	0	0	0	0	0	0
O07	0	0	0	0	0	0	0	0	0	0	0	0	0	0	0	0	0	0	0	0	0	0	0	0	0	0	0	0	0	0	0	0
O08	0	0	0	0	0	0	0	0	0	0	0	0	0	0	0	0	0	0	0	0	0	0	0	0	0	0	0	0	0	0	0	0
O09	54.975	57.8084	110.567	74.9083	106.025	38.0084	64.4416	62.65	62.95	91.4083	69.775	84.45	67.2083	94.4833	43.1334	72.75	51.5167	53.5833	72.075	70.925	113.683	58.2833	88.5167	89.8667	86.725	85.2917	61.0833	69.8583	16.55	88.8167	76.65	51.6
O10	228.885	182.673	147.558	143	197.673	144.856	156.288	221.635	163.462	181.144	184.394	181.692	181.663	183.702	173.644	192.962	178.317	176.125	175.712	184.846	199.519	161.25	176.74	173.923	194.356	177.288	173.442	118.471	183.135	175.106	167.952	170.038
O11	36.875	21.4167	43.5417	9.79169	17.5833	50.75	15.1667	10.2917	45.3333	41	23.375	53.875	6.04169	47.3333	47.0417	9.16669	0.875	9.95831	3.29169	12.9583	22.0833	4.70831	9.25	11.1667	95.5833	9.375	29.375	31.25	22.6667	12.7083	30.7917	2.45831
O12	7.07501	20.975	48.25	27.7	56.3	41.75	8.32501	32	28.4	21.35	16.775	22.2	13.85	44.3	1.02502	13.075	19.25	68.7	1.67499	36.05	22.3	18.6	8.92499	12.6	89.95	29.9	60.25	34.75	21.525	29.875	15.05	11.825
O13	0	0	0	0	0	0	0	0	0	0	0	0	0	0	0	0	0	0	0	0	0	0	0	0	0	0	0	0	0	0	0	0
O14	0	0	0	0	0	0	0	0	0	0	0	0	0	0	0	0	0	0	0	0	0	0	0	0	0	0	0	0	0	0	0	0
O15	203.85	236.675	235.3	273.475	252.2	224.1	223.6	236.325	211.45	252.775	220.8	229.375	227.775	239.075	203.95	259	243.45	243.575	188.1	176.325	247.55	204.9	270	224	208.55	212.975	225.15	218.05	227.2	190.4	211.925	239.825
O16	248.597	188.486	152.056	181.681	210.194	273.125	173.778	200.875	194.736	194.389	213.875	226.944	217.208	79.25	205.361	163.986	134.139	176.486	215.347	196.444	236.917	206.306	225.25	249.111	242.75	187.778	158.069	144.917	211.194	210.5	180.056	254.597
O17	7.54169	17.4583	84.375	89.1667	76.5833	35.8333	22.0417	137.708	79.9583	12.2083	50.2083	56.75	92.5417	87.625	79	57.125	29.9583	53.7083	50.5833	39.5	46.0833	3.375	114.125	48.25	3.75	61	86.375	63.7917	36.9583	116.708	54.75	13.4167
O18	0	0	0	0	0	0	0	0	0	0	0	0	0	0	0	0	0	0	0	0	0	0	0	0	0	0	0	0	0	0	0	0
O19	0	0	0	0	0	0	0	0	0	0	0	0	0	0	0	0	0	0	0	0	0	0	0	0	0	0	0	0	0	0	0	0
O20	0	0	0	0	0	0	0	0	0	0	0	0	0	0	0	0	0	0	0	0	0	0	0	0	0	0	0	0	0	0	0	0
O21	0	0	0	0	0	0	0	0	0	0	0	0	0	0	0	0	0	0	0	0	0	0	0	0	0	0	0	0	0	0	0	0
O22	0	0	0	0	0	0	0	0	0	0	0	0	0	0	0	0	0	0	0	0	0	0	0	0	0	0	0	0	0	0	0	0
O23	0	0	0	0	0	0	0	0	0	0	0	0	0	0	0	0	0	0	0	0	0	0	0	0	0	0	0	0	0	0	0	0
O24	0	0	0	0	0	0	0	0	0	0	0	0	0	0	0	0	0	0	0	0	0	0	0	0	0	0	0	0	0	0	0	0
P01	87	144	110.875	89.375	116.875	125.125	141.5	153.25	106.25	194.125	124.75	131.375	160.875	114	146.875	114.125	149.5	141.25	155.375	152.5	149.875	70.875	134.375	129.75	153	159.875	131.625	91.875	131.125	148.375	96.375	96.375
P02	163.909	167.273	165.455	181.364	170.636	156.364	166.091	178.818	184.727	161.818	167.273	157.182	174.364	178.273	154.818	163.636	148.091	192.727	170.727	173	186.273	204.182	153.182	176.364	153.455	155.545	163.909	176.818	151.182	161.273	177.636	163.455
P03	2.29169	35.8889	23.5417	8.63892	6.04169	22.6805	13.7917	2.98608	13	25.125	21.9305	16.0278	26.5695	43.6805	47.8333	30.5278	33.2222	12.4583	25.4583	3.06946	45.4583	79	4.91669	4.76392	24.0695	17.0972	1.05554	41.6805	34.7361	13.2222	42.2083	4.19446
P04	133.864	163.182	136.511	197.148	213.136	165.83	140.341	178.125	144.682	160.784	149.557	170.943	144.534	143.739	187.693	168.636	147.648	143.045	155.466	140.773	269.295	170.864	153.114	180.091	192.102	164.83	159.875	222.466	150.17	179.443	157.068	176.602
P05	260.556	332.625	291.083	246.75	176.264	244.569	271.944	239.792	273.819	278.625	263.444	297.778	252.75	306.097	348.375	287.597	276.722	329.069	234.736	259.569	212.542	263.014	257.361	253.222	257.681	231.833	278.667	270.458	280.722	237.25	296.25	260.181
P06	0	0	0	0	0	0	0	0	0	0	0	0	0	0	0	0	0	0	0	0	0	0	0	0	0	0	0	0	0	0	0	0
P07	144.5	123.125	135.167	143.083	118.625	106.75	107.875	123.5	118.458	127.125	121.875	110.042	81.9167	120.625	120	120.458	121.208	138.125	140.583	106.417	117.542	154.5	119.875	127.917	143.75	148.167	125.208	87.25	184.875	118.917	97.5833	123.875
P08	0	0	0	0	0	0	0	0	0	0	0	0	0	0	0	0	0	0	0	0	0	0	0	0	0	0	0	0	0	0	0	0
P09	23.6705	55.8068	67.25	72.0114	39.7273	51.1591	85.1136	42.8409	46.2386	60.2841	68.9432	68.6364	67.9318	22.3864	48.8636	59.9773	76.4318	62.2159	58.1818	52.6705	31.0455	16.1023	83.2386	59.1818	1.61365	73.7841	58.1364	44.8182	17.8182	59.625	20.3977	19.6705
P10	362.261	351.716	317.125	337	297.909	301.852	324.045	355.761	343.648	320.057	336.295	371.852	334.83	292.818	368.398	320.216	271.443	295.625	318.432	350.17	322.5	294.659	386.295	333.159	344.875	317.727	322.443	384.705	360.034	306.591	293.023	363.011
P11	200.054	205.732	148.464	147.214	191.946	192.482	229.893	185.125	212.107	145.857	147.143	153.089	138.161	157.589	181.107	237.357	188.071	168.107	175.107	205.196	180.375	167.089	190.768	175.464	174.625	164.304	240.393	187.214	160.696	188.232	197.607	206.304
P12	0	0	0	0	0	0	0	0	0	0	0	0	0	0	0	0	0	0	0	0	0	0	0	0	0	0	0	0	0	0	0	0
P13	68.6945	96.4167	111.458	61.9028	30.875	25.7639	26.3611	57.3195	28.2778	30.25	47.7778	63.3195	61.1528	28.6111	86.1945	36.1945	28.6805	58.3611	10.2778	74.8333	39.75	28.9861	120.542	9.875	6.66669	60.9861	57.2083	68.1528	34.7222	50.8889	66.5417	86.2083
P14	145.067	93.3654	183.346	163.144	183.404	68.8654	127.442	99.6058	38.9423	93.8558	77.0673	174.385	106	80.3173	62.2596	108.712	133.029	68.1827	181.144	111.788	133.115	102.596	118.692	108.567	122.51	147.365	128.587	95.7789	173.096	139.115	167.096	134.99
P15	161.575	186.5	156.225	214.45	151.975	114.575	215.15	130.8	148.15	190.325	186.175	160.1	117.675	228.475	151.85	224.2	233.15	163.7	213	225.775	203.85	160.075	106.375	224	171.075	204.525	161.075	165.05	168.075	199.675	133.925	169.7
P16	155.375	131.75	164.625	106.875	136	162	138.25	152.125	149.5	125.75	137.125	136.75	158.25	171	136.375	168.625	116.375	147.875	146	134.75	146.375	138.875	164.125	155.5	185.875	172.375	139.875	161.875	142.625	142.875	166.875	63.875
P17	0	0	0	0	0	0	0	0	0	0	0	0	0	0	0	0	0	0	0	0	0	0	0	0	0	0	0	0	0	0	0	0
P18	198.273	139.318	107.83	150.614	156.943	138.318	211.239	94.0682	160.75	151.307	220.239	133.773	121.682	151.648	190.693	146.17	180.943	127.182	124.318	115.818	117.841	115.943	122.977	152.75	138.614	135.955	173.761	89.8409	160.864	171.932	187.398	122.955
P19	0	0	0	0	0	0	0	0	0	0	0	0	0	0	0	0	0	0	0	0	0	0	0	0	0	0	0	0	0	0	0	0
P20	0	0	0	0	0	0	0	0	0	0	0	0	0	0	0	0	0	0	0	0	0	0	0	0	0	0	0	0	0	0	0	0
P21	0	0	0	0	0	0	0	0	0	0	0	0	0	0	0	0	0	0	0	0	0	0	0	0	0	0	0	0	0	0	0	0
P22	0	0	0	0	0	0	0	0	0	0	0	0	0	0	0	0	0	0	0	0	0	0	0	0	0	0	0	0	0	0	0	0
P23	0	0	0	0	0	0	0	0	0	0	0	0	0	0	0	0	0	0	0	0	0	0	0	0	0	0	0	0	0	0	0	0
P24	0	0	0	0	0	0	0	0	0	0	0	0	0	0	0	0	0	0	0	0	0	0	0	0	0	0	0	0	0	0	0	0
Last Cell

## Sheet: PCV-Normalized
PCV Normalized to the Notochord (abs(PCV-Notochord))
	1	2	3	4	5	6	7	8	9	10	11	12	13	14	15	16	17	18	19	20	21	22	23	24	25	26	27	28	29	30	31	32
A01	219.75	215.5	218.25	218	217.5	216.625	219.875	220.25	221.25	219.625	217.25	216.25	220.75	220	217.875	214.25	215.75	214.125	219	219	216	216	215.25	217.75	216.375	217.5	217.125	213.375	215.25	221.875	219.25	215.375
A02	0	0	0	0	0	0	0	0	0	0	0	0	0	0	0	0	0	0	0	0	0	0	0	0	0	0	0	0	0	0	0	0
A03	509.75	508.75	511.125	514.375	513.375	511.25	515.25	514.75	517.5	514.875	513.25	521.625	518.5	514.75	512.25	510.75	517.75	511.875	512	514.875	516.625	514.125	515.625	513.625	514.25	515.375	519.5	520.5	512.625	516.75	512.375	522.125
A04	625.625	626.375	625.375	621.5	628.75	629.625	623.75	631.875	625.375	623.25	623.125	623.125	627.375	627.875	629.875	627.25	623	622.75	627.625	628.75	620.5	625.625	620.5	621.25	625.625	631.5	622.25	627.375	625.75	628	629.5	626
A05	614.5	619.625	620.875	612.125	612.5	617.125	614	616.25	610.125	613.375	614.875	612.125	611.375	613.875	618.25	622	617.625	612.25	617.125	611	618.375	617.875	616.875	613	619.75	619.875	610.75	618.625	621	613.75	617.125	618.25
A06	0	0	0	0	0	0	0	0	0	0	0	0	0	0	0	0	0	0	0	0	0	0	0	0	0	0	0	0	0	0	0	0
A07	613.875	614.5	615.5	614.375	619.125	614	611.75	619.25	609.5	616.125	615.25	609.875	613	608.5	617	617.25	616.875	616	606.625	613.25	614.125	612.75	612.875	613.125	616.125	613.125	618.875	609.125	612.875	616.25	616.25	611.625
A08	609	614.875	611.125	615.125	617.125	608.375	612.5	606	618.875	608	612.625	617.5	608.125	609.5	608.75	616.25	614	619	613	617.5	616.25	611.875	609.75	615.375	612.5	615.375	610.375	613.625	614.875	613.25	614.375	607.75
A09	632.375	637.5	632.875	636.625	630.5	631.375	632.875	636.25	634.625	629.5	633.5	635.625	631.625	633.125	635	630.75	633	638.25	636.875	635.875	624.25	636.75	634.625	638.5	635.5	637.625	638.625	633	627.25	627.375	634.75	625.875
A10	0	0	0	0	0	0	0	0	0	0	0	0	0	0	0	0	0	0	0	0	0	0	0	0	0	0	0	0	0	0	0	0
A11	639.5	634.625	631.875	633.25	636.125	643.5	627.875	630	634.5	632	636.125	631.75	634.625	633.75	636.25	637.375	633	634.25	630.125	633.625	629.75	637.625	628.125	638.125	628.125	629.625	628.25	634.375	624.875	635.375	630.625	636.75
A12	0	0	0	0	0	0	0	0	0	0	0	0	0	0	0	0	0	0	0	0	0	0	0	0	0	0	0	0	0	0	0	0
A13	0	0	0	0	0	0	0	0	0	0	0	0	0	0	0	0	0	0	0	0	0	0	0	0	0	0	0	0	0	0	0	0
A14	647.75	638.875	633.125	639.5	634.25	637.75	641.125	640.125	637.5	635	632.625	633.875	645.125	639	635.5	640.125	642.5	637.5	634	631.875	640.75	642.5	635.125	640	638.625	637.125	638.25	639.25	643.625	638	636.625	634.125
A15	586	586.125	586.625	582	585	585.875	580.125	593.75	584.625	584.875	585.75	589.75	584.25	585.5	587.875	583	587	586.5	584.875	581	587	586.75	581	587.875	583.75	581.625	583.75	584.625	590.75	582.25	575.375	590.25
A16	615.875	613.125	615.875	612.75	613.75	616.25	615.625	611	619.5	620.25	613	611.625	615.125	619.875	622.5	619.625	614.625	612.625	621.75	609.875	614.875	616.25	609.75	615.25	610.5	615.75	615.125	614.5	617.125	619.625	613.75	614.625
A17	0	0	0	0	0	0	0	0	0	0	0	0	0	0	0	0	0	0	0	0	0	0	0	0	0	0	0	0	0	0	0	0
A18	600.875	603.25	604.375	597.75	600.5	601.625	603.75	600.875	599.875	602.25	593	599.125	602.5	598.25	602.75	598.875	603.5	600.75	600.125	600.875	597.875	592.125	605.5	596.125	603.25	598	602.375	604.75	600.875	600.75	599	602.125
A19	0	0	0	0	0	0	0	0	0	0	0	0	0	0	0	0	0	0	0	0	0	0	0	0	0	0	0	0	0	0	0	0
A20	0	0	0	0	0	0	0	0	0	0	0	0	0	0	0	0	0	0	0	0	0	0	0	0	0	0	0	0	0	0	0	0
A21	0	0	0	0	0	0	0	0	0	0	0	0	0	0	0	0	0	0	0	0	0	0	0	0	0	0	0	0	0	0	0	0
A22	0	0	0	0	0	0	0	0	0	0	0	0	0	0	0	0	0	0	0	0	0	0	0	0	0	0	0	0	0	0	0	0
A23	0	0	0	0	0	0	0	0	0	0	0	0	0	0	0	0	0	0	0	0	0	0	0	0	0	0	0	0	0	0	0	0
A24	0	0	0	0	0	0	0	0	0	0	0	0	0	0	0	0	0	0	0	0	0	0	0	0	0	0	0	0	0	0	0	0
B01	0	0	0	0	0	0	0	0	0	0	0	0	0	0	0	0	0	0	0	0	0	0	0	0	0	0	0	0	0	0	0	0
B02	0	0	0	0	0	0	0	0	0	0	0	0	0	0	0	0	0	0	0	0	0	0	0	0	0	0	0	0	0	0	0	0
B03	0	0	0	0	0	0	0	0	0	0	0	0	0	0	0	0	0	0	0	0	0	0	0	0	0	0	0	0	0	0	0	0
B04	0	0	0	0	0	0	0	0	0	0	0	0	0	0	0	0	0	0	0	0	0	0	0	0	0	0	0	0	0	0	0	0
B05	632.75	634.5	635.125	633.125	637	634.5	642.75	638	639.125	636.625	633.375	640.875	640.75	638.375	633.375	633.25	637.25	632.625	642	638.875	636.625	639.125	638.375	639.375	634.875	631.375	642.125	641.875	639.5	646.5	646.5	633.5
B06	0	0	0	0	0	0	0	0	0	0	0	0	0	0	0	0	0	0	0	0	0	0	0	0	0	0	0	0	0	0	0	0
B07	610.5	610.875	612	611.5	614.875	610	610.375	610.125	615.125	617.125	607	615	606.75	613	611.75	610.125	613.125	611.5	617.75	612.125	611.125	609.5	614.375	614.625	611.625	611.25	615.875	612	611.375	616.25	613.875	618.625
B08	607.875	602	606.75	612.5	606.875	605.625	601.75	607.375	600.5	610.875	605.75	606.25	606.875	610.625	606.125	609.375	604	602.75	603	605.875	608.125	605.25	608.625	601.375	608.875	602.75	606.25	607.75	603.125	604.875	603.5	611.25
B09	614.5	616.375	616.875	616.125	616.25	616.75	619.875	611.875	616.125	611.25	615.625	613.625	617.5	617.25	620.375	610.5	619.375	617.75	619.625	613.375	613.75	615.375	617.75	619.875	622.5	618	615.375	617.375	618.25	612	614.625	621.5
B10	0	0	0	0	0	0	0	0	0	0	0	0	0	0	0	0	0	0	0	0	0	0	0	0	0	0	0	0	0	0	0	0
B11	626	621.625	619.125	620.75	623	625	625.75	625.375	621.875	623.25	626.125	626.375	625.125	624.75	625.25	617.875	624.875	625.25	619	620.5	618.625	622.25	627.75	624.5	618.375	623.375	620.125	625.875	617.875	627.625	619.25	624
B12	0	0	0	0	0	0	0	0	0	0	0	0	0	0	0	0	0	0	0	0	0	0	0	0	0	0	0	0	0	0	0	0
B13	0	0	0	0	0	0	0	0	0	0	0	0	0	0	0	0	0	0	0	0	0	0	0	0	0	0	0	0	0	0	0	0
B14	636.25	635.25	627.875	639.25	635.625	644.875	633	637.125	637.625	639	635.625	635.625	634.125	634.5	634.625	631.875	636.375	642.375	641	636.625	636.875	638.125	633.625	641.25	631.5	635.625	639.875	642.875	636.875	637.5	640.875	635.25
B15	627.75	625.5	629.25	631.875	629	627.75	624.75	630.25	623.125	629.375	626.875	630.625	628	623.875	627.375	626.375	620.875	628.125	626.625	632.375	632.875	630.25	622.125	629.375	623.25	630.25	625.125	624.625	626.5	630.25	628.125	627.875
B16	638.125	639.5	634.75	636	638.75	637.375	638.5	636.875	639.25	637.75	637.5	633.875	637.875	632.125	634.625	634.125	635	639.875	638.75	644.875	640.625	639	638.125	635.875	646.5	631.125	641.5	635.25	637.625	634.375	638.625	638.375
B17	563.125	562.5	557	559.625	559.375	557.625	562.125	556	560.25	557.25	562.125	566.875	563	561.75	560.125	566.875	557.75	562	561	561.375	557.75	556.875	560.375	560	563.625	559.375	570.5	559.375	566.875	559.5	563.5	555.375
B18	0	0	0	0	0	0	0	0	0	0	0	0	0	0	0	0	0	0	0	0	0	0	0	0	0	0	0	0	0	0	0	0
B19	0	0	0	0	0	0	0	0	0	0	0	0	0	0	0	0	0	0	0	0	0	0	0	0	0	0	0	0	0	0	0	0
B20	0	0	0	0	0	0	0	0	0	0	0	0	0	0	0	0	0	0	0	0	0	0	0	0	0	0	0	0	0	0	0	0
B21	0	0	0	0	0	0	0	0	0	0	0	0	0	0	0	0	0	0	0	0	0	0	0	0	0	0	0	0	0	0	0	0
B22	0	0	0	0	0	0	0	0	0	0	0	0	0	0	0	0	0	0	0	0	0	0	0	0	0	0	0	0	0	0	0	0
B23	0	0	0	0	0	0	0	0	0	0	0	0	0	0	0	0	0	0	0	0	0	0	0	0	0	0	0	0	0	0	0	0
B24	0	0	0	0	0	0	0	0	0	0	0	0	0	0	0	0	0	0	0	0	0	0	0	0	0	0	0	0	0	0	0	0
C01	0	0	0	0	0	0	0	0	0	0	0	0	0	0	0	0	0	0	0	0	0	0	0	0	0	0	0	0	0	0	0	0
C02	0	0	0	0	0	0	0	0	0	0	0	0	0	0	0	0	0	0	0	0	0	0	0	0	0	0	0	0	0	0	0	0
C03	0	0	0	0	0	0	0	0	0	0	0	0	0	0	0	0	0	0	0	0	0	0	0	0	0	0	0	0	0	0	0	0
C04	597	591	590.25	587.25	595.125	594.125	591.625	596.125	597.5	592	588.25	590.25	599.875	591.125	595.875	589.25	598.75	597	588.5	596.625	593.25	598.75	588.25	598.5	590.375	594.625	601	600.875	594.5	594	596.875	596.25
C05	0	0	0	0	0	0	0	0	0	0	0	0	0	0	0	0	0	0	0	0	0	0	0	0	0	0	0	0	0	0	0	0
C06	0	0	0	0	0	0	0	0	0	0	0	0	0	0	0	0	0	0	0	0	0	0	0	0	0	0	0	0	0	0	0	0
C07	631.875	629	627.875	631.75	628.5	626.75	627.375	630.5	633.25	628.75	638.375	634.75	626.625	630.5	626.625	621.75	635	629.75	626.125	628.875	621.125	633.75	625.75	632.125	631.125	626	626.625	632.875	626.25	628.125	626.75	627.5
C08	592.25	590.875	596	593.875	590.375	596.875	591	594.125	593.75	595.625	592.125	597.375	589.375	594.125	593.125	592.25	593.25	593.375	595.875	591.125	589.875	592.75	596	594.25	590.75	596.5	599	597.625	590.875	591.25	593	593.5
C09	574.75	581.375	581.125	576.75	575.75	575.125	575.75	581	576.375	581.625	581.5	576	578.625	579.125	576.75	574.25	576.375	578.5	577.5	582.25	573	576.375	579.5	578.125	577.25	579.875	576.625	581.125	575	572.25	570.25	582.25
C10	603.75	600.5	603.75	607.375	599	611.5	600.875	608	603.125	601.875	604.375	600	600	604.75	599.875	604.5	595.75	608.125	607.875	602.375	606.5	600.375	601	605.25	599.75	600.375	604.125	606	603.625	597.25	602.125	603.375
C11	0	0	0	0	0	0	0	0	0	0	0	0	0	0	0	0	0	0	0	0	0	0	0	0	0	0	0	0	0	0	0	0
C12	599.125	598	601	600	596.125	600.125	601.375	594.875	595.25	603.125	604.125	603.75	592.375	606.875	605.5	603	598.375	598.375	600.75	598.75	603.875	598.75	593.375	603.125	594.75	604.125	600.5	599	602.5	604.125	606.375	599.75
C13	0	0	0	0	0	0	0	0	0	0	0	0	0	0	0	0	0	0	0	0	0	0	0	0	0	0	0	0	0	0	0	0
C14	633.25	632.125	626.125	627.75	635	629.625	636.125	636.375	629.375	634	635.625	628.375	630.5	632.625	627.25	631	631.75	629.75	632.375	635.25	628.875	630.625	633	630.125	629.5	627	632.625	634.125	631.375	629.625	630	631.875
C15	0	0	0	0	0	0	0	0	0	0	0	0	0	0	0	0	0	0	0	0	0	0	0	0	0	0	0	0	0	0	0	0
C16	638.5	639.625	636.625	643.875	645.5	640.375	639.75	638.875	642.25	640.875	640.75	636.5	642.25	643.5	641.75	645.375	645.875	643	646.5	646.375	636.375	646	636.375	638.875	641	649.25	639.375	635.75	641.25	640.125	639.875	639.375
C17	577.75	583.375	579.5	582.625	584.875	582.125	583.625	585	582.5	584.375	585.25	593.875	594.375	590.25	585.625	587.875	586	583	588.375	584	588.375	592.75	584.375	577.75	585.25	583.375	591.375	590.125	584.5	585.875	583.625	590.125
C18	0	0	0	0	0	0	0	0	0	0	0	0	0	0	0	0	0	0	0	0	0	0	0	0	0	0	0	0	0	0	0	0
C19	0	0	0	0	0	0	0	0	0	0	0	0	0	0	0	0	0	0	0	0	0	0	0	0	0	0	0	0	0	0	0	0
C20	0	0	0	0	0	0	0	0	0	0	0	0	0	0	0	0	0	0	0	0	0	0	0	0	0	0	0	0	0	0	0	0
C21	0	0	0	0	0	0	0	0	0	0	0	0	0	0	0	0	0	0	0	0	0	0	0	0	0	0	0	0	0	0	0	0
C22	0	0	0	0	0	0	0	0	0	0	0	0	0	0	0	0	0	0	0	0	0	0	0	0	0	0	0	0	0	0	0	0
C23	0	0	0	0	0	0	0	0	0	0	0	0	0	0	0	0	0	0	0	0	0	0	0	0	0	0	0	0	0	0	0	0
C24	0	0	0	0	0	0	0	0	0	0	0	0	0	0	0	0	0	0	0	0	0	0	0	0	0	0	0	0	0	0	0	0
D01	0	0	0	0	0	0	0	0	0	0	0	0	0	0	0	0	0	0	0	0	0	0	0	0	0	0	0	0	0	0	0	0
D02	0	0	0	0	0	0	0	0	0	0	0	0	0	0	0	0	0	0	0	0	0	0	0	0	0	0	0	0	0	0	0	0
D03	636.625	632.625	636.5	637.5	640.875	637.375	642.125	634.75	637.625	633.25	632.5	633.125	634.375	640.625	635.5	640.25	638	635.5	635.625	635.125	638	637	631.875	639.125	636.375	639.125	634.75	636.25	637.875	640.625	634.375	633.125
D04	0	0	0	0	0	0	0	0	0	0	0	0	0	0	0	0	0	0	0	0	0	0	0	0	0	0	0	0	0	0	0	0
D05	601.75	608.625	608.5	605.25	603.75	610.75	608.25	606.875	608.125	607.25	606	602.625	610	609.375	604.75	606.875	602.75	609.25	603.875	606.875	602	607.625	605.875	610.375	601.75	606.625	603.25	602.75	602.375	609.625	611.125	607.375
D06	610.5	612.25	616.375	616.625	617	613	618.625	614.625	614.75	613.625	608.625	604.25	610.25	615.5	617.75	610	615.125	616.375	613.25	623.625	610.875	613.75	621.875	608.875	611.5	609.875	611.125	612.125	612.125	612.25	614.625	618.5
D07	0	0	0	0	0	0	0	0	0	0	0	0	0	0	0	0	0	0	0	0	0	0	0	0	0	0	0	0	0	0	0	0
D08	628.875	629.125	634.5	632.875	627.625	622.125	632.75	628.625	630.625	628.125	625.5	629.75	627.5	629.75	630.75	634.25	631.75	630.25	629.125	630.125	632.25	632.125	630.25	628.25	628.75	630.625	629.875	627.5	630.125	632.625	630.25	631.125
D09	0	0	0	0	0	0	0	0	0	0	0	0	0	0	0	0	0	0	0	0	0	0	0	0	0	0	0	0	0	0	0	0
D10	596.25	593.125	596.875	600.125	597.5	598.75	593.125	595.125	591.125	597.5	595.875	604.75	600.875	606	598	600.875	605.625	599.375	600.125	600	599.75	595.875	589.375	593.875	594.875	595.375	598	594	600.125	596.375	598.125	597.875
D11	539.625	542	540.75	546.25	539.5	540.25	541.75	537.125	544.25	543.625	540.25	546.125	542.25	541.875	538.5	539.5	542.75	542.75	541.125	545.875	541.75	542.125	540	536.875	540.125	545.875	547.375	545.125	541.375	544.5	547.75	550.25
D12	0	0	0	0	0	0	0	0	0	0	0	0	0	0	0	0	0	0	0	0	0	0	0	0	0	0	0	0	0	0	0	0
D13	651.25	653.875	653.5	647.25	652.25	647.375	650.5	649.125	652.625	653.25	655	649.5	654.5	657	647.375	651.25	652.5	656.625	646.875	649	653.125	651	655.875	655.75	657	650.625	655.5	653.625	650.875	652	654.875	657.875
D14	509.5	512.5	510.875	506	509.875	519.375	508	506.5	512.25	510.25	508.25	511	511.25	510.25	512.25	510.5	512	510.5	509.125	512.375	515.75	507.75	509.375	513.5	510.125	515.375	513.25	508.375	514.875	508.125	514.75	514.75
D15	611.875	612.5	617.75	613.625	611.875	613.5	613	613.375	611.875	614.75	617.5	615.625	615.5	617.625	617.75	611.5	609.875	617.875	614.125	615.75	615.875	613	614.5	617	611.75	617.875	611.125	616.25	616.875	613.125	618.375	605.5
D16	0	0	0	0	0	0	0	0	0	0	0	0	0	0	0	0	0	0	0	0	0	0	0	0	0	0	0	0	0	0	0	0
D17	527	532.125	524.875	528.875	531	532.25	531.375	527.875	525.125	528.75	527.25	520.25	526.875	528.125	533.625	531.5	526.875	530	528.75	528.625	530	527.75	528	527.25	525.25	528.125	529.5	535.5	526.25	520.75	526.5	527.25
D18	0	0	0	0	0	0	0	0	0	0	0	0	0	0	0	0	0	0	0	0	0	0	0	0	0	0	0	0	0	0	0	0
D19	0	0	0	0	0	0	0	0	0	0	0	0	0	0	0	0	0	0	0	0	0	0	0	0	0	0	0	0	0	0	0	0
D20	0	0	0	0	0	0	0	0	0	0	0	0	0	0	0	0	0	0	0	0	0	0	0	0	0	0	0	0	0	0	0	0
D21	0	0	0	0	0	0	0	0	0	0	0	0	0	0	0	0	0	0	0	0	0	0	0	0	0	0	0	0	0	0	0	0
D22	0	0	0	0	0	0	0	0	0	0	0	0	0	0	0	0	0	0	0	0	0	0	0	0	0	0	0	0	0	0	0	0
D23	0	0	0	0	0	0	0	0	0	0	0	0	0	0	0	0	0	0	0	0	0	0	0	0	0	0	0	0	0	0	0	0
D24	0	0	0	0	0	0	0	0	0	0	0	0	0	0	0	0	0	0	0	0	0	0	0	0	0	0	0	0	0	0	0	0
E01	658	651.75	650.875	652.75	655.75	655	655.5	659.875	654.375	651.75	649.375	651.5	657.25	649.75	653.625	656.125	659	667	660.375	651.125	650.5	657.5	650.375	651.75	653.625	665.375	661.375	659	656.125	653.75	652.125	659.25
E02	629.75	631.125	633.125	635.375	635.125	630.875	641.625	629.25	632.5	634.25	631.5	631.875	639.25	630.625	636.5	628.5	628	633.125	629.75	634.625	626.25	632	632.875	635.5	632.375	637	634.125	637.5	630.625	635.75	639	630
E03	637.625	640.375	636	641.25	640.125	634.5	638.375	635.75	643.875	632.5	638.625	639.125	636.75	634.375	642.75	636.375	641	640.875	645.875	633.125	637.625	636.875	635.375	633	641	638.625	636.625	636.75	637.875	635.75	640.875	640.625
E04	663.625	671.75	662.125	668.75	668.125	664.875	671.5	665	662.625	667	669.5	669.375	672.75	667.375	666.375	661.375	670.625	663.125	672.375	671.625	666.5	668.625	669	669.75	669.5	671.75	671.25	667.5	668.125	666.125	667.125	670.625
E05	0	0	0	0	0	0	0	0	0	0	0	0	0	0	0	0	0	0	0	0	0	0	0	0	0	0	0	0	0	0	0	0
E06	614.75	613.125	615	613.5	614.125	615.5	619.5	614.5	619	618	620.375	614.25	614	616.25	619.875	620.75	618.25	617.375	616.875	618.625	618.5	617.375	619	618.5	619.625	625.125	620.125	622.75	617.5	617.625	618	619
E07	577.375	572.375	577.5	571	578.125	577.125	576.375	578.25	574.625	579.125	579	579.25	577.125	576.125	577.125	585.375	569.375	579.5	571.625	574.5	581.75	579.625	578.875	578.25	581	571.625	572.125	579.375	580.125	575	576.875	579
E08	0	0	0	0	0	0	0	0	0	0	0	0	0	0	0	0	0	0	0	0	0	0	0	0	0	0	0	0	0	0	0	0
E09	579.625	573.75	580.375	571.5	575.75	583.25	579.375	581.875	577.25	581.125	586.75	574.875	574.25	575.375	576.75	577	575.375	578.75	578.5	576.375	580.75	582.5	579.375	576.5	578.75	577.5	574.5	575.875	571.75	581.625	574.625	584.125
E10	602.5	604.75	608.875	606.625	604.5	609.75	610.125	608.25	606.75	601.375	605.75	613.5	605.375	609	599.5	604.375	610.5	607.125	611.375	601.375	601	606.75	608.5	604.5	602.875	613.75	608.375	605.875	606.25	606.125	610.875	609
E11	618.875	614.625	624.625	618.625	622.5	624.25	621.5	624.25	614	623.125	620.625	625.25	626.25	623.875	625.875	622.625	620.375	627.125	627	621.875	622.875	622.75	626.875	629.75	626	627.625	622.375	620	624.875	631.375	621.375	622.625
E12	0	0	0	0	0	0	0	0	0	0	0	0	0	0	0	0	0	0	0	0	0	0	0	0	0	0	0	0	0	0	0	0
E13	655.75	648.875	654	650.625	655.875	650.75	653	648.75	655.875	651.5	655.625	656.375	655.75	653	661.75	657.5	659.75	656	657.25	655.125	652.125	654.75	659.25	655.375	653.25	658.75	658.125	660.25	651.875	649	659.5	657.875
E14	622.5	621.375	628.5	624	623.25	623	620.375	622.375	620.75	618	623.875	619.25	625.875	624.75	622.375	621.75	621	624.25	623.25	624.25	625.75	627.5	624.75	622.875	622.125	629.375	628.25	617.5	629.375	620.75	610.5	619.5
E15	0	0	0	0	0	0	0	0	0	0	0	0	0	0	0	0	0	0	0	0	0	0	0	0	0	0	0	0	0	0	0	0
E16	0	0	0	0	0	0	0	0	0	0	0	0	0	0	0	0	0	0	0	0	0	0	0	0	0	0	0	0	0	0	0	0
E17	0	0	0	0	0	0	0	0	0	0	0	0	0	0	0	0	0	0	0	0	0	0	0	0	0	0	0	0	0	0	0	0
E18	642.375	639.75	639	642.625	640.625	640	646	636.375	638.75	638	646	642.875	638.375	641.625	642.375	648.75	639.375	639.5	638	642.625	643.75	640.5	644	640	639.75	640.5	637	643.25	642.75	636.625	643.75	644.25
E19	0	0	0	0	0	0	0	0	0	0	0	0	0	0	0	0	0	0	0	0	0	0	0	0	0	0	0	0	0	0	0	0
E20	0	0	0	0	0	0	0	0	0	0	0	0	0	0	0	0	0	0	0	0	0	0	0	0	0	0	0	0	0	0	0	0
E21	0	0	0	0	0	0	0	0	0	0	0	0	0	0	0	0	0	0	0	0	0	0	0	0	0	0	0	0	0	0	0	0
E22	0	0	0	0	0	0	0	0	0	0	0	0	0	0	0	0	0	0	0	0	0	0	0	0	0	0	0	0	0	0	0	0
E23	0	0	0	0	0	0	0	0	0	0	0	0	0	0	0	0	0	0	0	0	0	0	0	0	0	0	0	0	0	0	0	0
E24	0	0	0	0	0	0	0	0	0	0	0	0	0	0	0	0	0	0	0	0	0	0	0	0	0	0	0	0	0	0	0	0
F01	0	0	0	0	0	0	0	0	0	0	0	0	0	0	0	0	0	0	0	0	0	0	0	0	0	0	0	0	0	0	0	0
F02	544.75	552.625	546.625	544.625	553	540.875	545.125	547.875	553.25	546	549.75	549.25	547	545.5	545.5	547.875	547.875	548.625	548.625	548.375	546.625	551.375	551.875	543.375	543.875	544.875	551.25	544.75	545.75	551.625	551	545.25
F03	0	0	0	0	0	0	0	0	0	0	0	0	0	0	0	0	0	0	0	0	0	0	0	0	0	0	0	0	0	0	0	0
F04	638.125	632.125	630.625	639.375	635.875	631.25	629.875	629.375	637.625	631.125	645.625	634.375	639.25	635.625	634.5	632	637	638.125	630.875	636.75	634.25	640.875	636.375	634.5	629	636.625	628.5	630.75	636	636.125	639.125	635.125
F05	645.125	649.5	649.625	654.125	648.75	647.75	650.5	644	654.25	647.75	647.75	645.75	637.875	646	646.5	645.125	643.875	651.875	644.125	646.75	656.75	651.25	648.25	656.5	646.625	648.75	652.5	646.75	648.5	653.625	648.25	648.25
F06	0	0	0	0	0	0	0	0	0	0	0	0	0	0	0	0	0	0	0	0	0	0	0	0	0	0	0	0	0	0	0	0
F07	0	0	0	0	0	0	0	0	0	0	0	0	0	0	0	0	0	0	0	0	0	0	0	0	0	0	0	0	0	0	0	0
F08	523.75	527	526.25	525.625	517.5	532.25	529.875	526.5	528	521.875	525.75	530.5	523	523.75	527.125	529.75	530.75	526.125	525.75	525.5	527.75	523.125	532.125	533.5	527	529.875	532.875	531.625	528	528.125	531	527.25
F09	0	0	0	0	0	0	0	0	0	0	0	0	0	0	0	0	0	0	0	0	0	0	0	0	0	0	0	0	0	0	0	0
F10	0	0	0	0	0	0	0	0	0	0	0	0	0	0	0	0	0	0	0	0	0	0	0	0	0	0	0	0	0	0	0	0
F11	515.125	516.5	508.25	509.375	516.625	509.375	515.125	512.875	509.5	519.5	512.25	509.375	517	511.625	515.875	514.125	514	520.625	510.125	512.75	513.75	517.5	513.75	513.75	513.75	511.375	510.125	511	512.875	515.375	512.125	513.375
F12	0	0	0	0	0	0	0	0	0	0	0	0	0	0	0	0	0	0	0	0	0	0	0	0	0	0	0	0	0	0	0	0
F13	0	0	0	0	0	0	0	0	0	0	0	0	0	0	0	0	0	0	0	0	0	0	0	0	0	0	0	0	0	0	0	0
F14	643.375	638.5	644.125	643.5	644.25	639	644	639.625	645	644.375	642.875	641	638.875	637.125	643	647.75	643	646.625	648.25	638.875	639	643.125	641.875	645.625	645.5	644.75	648	646.75	644.25	647.375	642.125	651.875
F15	641.375	649.125	645.5	649.875	649.125	641.625	647.875	646.875	642.875	644.375	643.125	640.25	647.125	648.125	643.125	640.25	647.125	641.25	648.125	646.5	647.25	646.625	645.375	646.5	644.125	641.75	646	646	640.5	643.875	646.375	644.5
F16	0	0	0	0	0	0	0	0	0	0	0	0	0	0	0	0	0	0	0	0	0	0	0	0	0	0	0	0	0	0	0	0
F17	0	0	0	0	0	0	0	0	0	0	0	0	0	0	0	0	0	0	0	0	0	0	0	0	0	0	0	0	0	0	0	0
F18	631.875	637	630.25	635.625	632	632.375	629.125	631.375	624.5	632.875	632.625	632.75	629.125	634.125	629.875	628.625	634.625	632.5	626.5	631.125	631.125	632.125	627.625	635.375	628.875	637.875	633.125	637.875	632.125	636.875	637.875	639.75
F19	0	0	0	0	0	0	0	0	0	0	0	0	0	0	0	0	0	0	0	0	0	0	0	0	0	0	0	0	0	0	0	0
F20	0	0	0	0	0	0	0	0	0	0	0	0	0	0	0	0	0	0	0	0	0	0	0	0	0	0	0	0	0	0	0	0
F21	0	0	0	0	0	0	0	0	0	0	0	0	0	0	0	0	0	0	0	0	0	0	0	0	0	0	0	0	0	0	0	0
F22	0	0	0	0	0	0	0	0	0	0	0	0	0	0	0	0	0	0	0	0	0	0	0	0	0	0	0	0	0	0	0	0
F23	0	0	0	0	0	0	0	0	0	0	0	0	0	0	0	0	0	0	0	0	0	0	0	0	0	0	0	0	0	0	0	0
F24	0	0	0	0	0	0	0	0	0	0	0	0	0	0	0	0	0	0	0	0	0	0	0	0	0	0	0	0	0	0	0	0
G01	572.875	570.375	571.875	571.875	575.5	563.25	575.875	572.5	569.125	571.5	570.875	570.75	577.5	571	572	574.25	570.5	563.875	574.375	571.25	570.5	568.5	566.25	573.75	570.125	572.375	568.375	572.25	571.875	577.25	566.875	563
G02	0	0	0	0	0	0	0	0	0	0	0	0	0	0	0	0	0	0	0	0	0	0	0	0	0	0	0	0	0	0	0	0
G03	0	0	0	0	0	0	0	0	0	0	0	0	0	0	0	0	0	0	0	0	0	0	0	0	0	0	0	0	0	0	0	0
G04	0	0	0	0	0	0	0	0	0	0	0	0	0	0	0	0	0	0	0	0	0	0	0	0	0	0	0	0	0	0	0	0
G05	0	0	0	0	0	0	0	0	0	0	0	0	0	0	0	0	0	0	0	0	0	0	0	0	0	0	0	0	0	0	0	0
G06	640.5	639.25	630.25	642.375	641.625	636	637.125	631.75	640.875	639.25	636.25	635.75	636.25	640.375	644	635.5	636.75	639	634	640.875	636.75	635.75	636.875	638.5	647.75	632.375	643.5	639.25	640	634.5	642.375	637.375
G07	583.875	585.5	584.375	580.625	583	581	581.875	585	582.25	585.625	585.125	582.875	583.625	582.625	581.375	580	580.5	582.75	580	580.625	584.25	588.625	583.5	582.125	587.125	580.875	588.125	584.375	585.25	584.875	586.75	588.125
G08	628.25	628.5	626.25	627.5	631.5	631	630.375	629.5	631	627.375	629.875	632	626.625	629.5	624.375	625	625.125	621.5	622.125	631.5	630.375	632.75	629	631	632.875	631.75	628.375	629	626.625	626.75	629.5	625
G09	631.375	634.875	634.25	629	627.875	630.5	630.75	639.25	634.875	631.625	630.875	635.125	632.5	632.625	637.625	629.375	627.75	639.375	632.625	636.875	635.75	638.75	633.25	632.375	636.75	626.625	630.875	627.875	631.75	637.25	636.625	636.125
G10	0	0	0	0	0	0	0	0	0	0	0	0	0	0	0	0	0	0	0	0	0	0	0	0	0	0	0	0	0	0	0	0
G11	660.625	668.125	663.625	665.5	659.875	661.875	657.5	659.375	659	666.75	662.375	661.625	658.375	664	659	660.75	666.375	662.75	663.625	667.125	665.875	662.625	664.75	662.25	667.25	661.875	664	658	667.125	658.875	664	663.75
G12	587.25	572.375	580	578.125	581	578.5	580.625	580.875	581.25	575.625	575.75	575.25	579	581	580.25	576.75	584.125	576.625	583.625	580.125	579	581.625	580.125	580	581.625	579.625	578.625	585.625	583.5	580.625	580.5	583
G13	0	0	0	0	0	0	0	0	0	0	0	0	0	0	0	0	0	0	0	0	0	0	0	0	0	0	0	0	0	0	0	0
G14	603.375	604.625	606.375	606.375	607.75	603.375	607.5	609.625	602	597.625	604	605.375	605.25	603	601.5	609.125	609.375	603.625	607.25	601.625	596.375	602.375	606	607.875	604	602.125	608.875	606.625	601.125	610.375	606.875	610.375
G15	636.125	641.625	644.5	635.625	637.625	639.625	645.75	644.375	638.875	643.625	639.75	642.75	640.125	642.375	645.5	642.5	643.25	641.25	639.5	635.5	647.125	642	640.25	640.25	642.25	647.375	634.375	639.75	646.5	638.25	645.125	647.5
G16	0	0	0	0	0	0	0	0	0	0	0	0	0	0	0	0	0	0	0	0	0	0	0	0	0	0	0	0	0	0	0	0
G17	649.75	651.25	651.375	647.875	650.125	647.875	652.375	651.875	646.5	657	653.125	649.25	653.75	644.625	650.375	649	646.25	651.25	645.875	640.875	650.375	646.375	648.625	643.25	653.125	652.625	652.75	646.75	648.75	650.75	655	648.75
G18	649.25	646.5	647	646.875	640.875	644.25	640.875	645.625	648.625	649.75	646.5	650.625	642.75	641.375	653.25	647.375	649.5	645.875	646	643.375	638.5	648.875	646.875	645.75	643	646.625	650	642.875	647.75	650.875	647.125	640.875
G19	0	0	0	0	0	0	0	0	0	0	0	0	0	0	0	0	0	0	0	0	0	0	0	0	0	0	0	0	0	0	0	0
G20	0	0	0	0	0	0	0	0	0	0	0	0	0	0	0	0	0	0	0	0	0	0	0	0	0	0	0	0	0	0	0	0
G21	0	0	0	0	0	0	0	0	0	0	0	0	0	0	0	0	0	0	0	0	0	0	0	0	0	0	0	0	0	0	0	0
G22	0	0	0	0	0	0	0	0	0	0	0	0	0	0	0	0	0	0	0	0	0	0	0	0	0	0	0	0	0	0	0	0
G23	0	0	0	0	0	0	0	0	0	0	0	0	0	0	0	0	0	0	0	0	0	0	0	0	0	0	0	0	0	0	0	0
G24	0	0	0	0	0	0	0	0	0	0	0	0	0	0	0	0	0	0	0	0	0	0	0	0	0	0	0	0	0	0	0	0
H01	650.875	649.5	656.125	653.375	656.125	655.125	648.875	650.75	657.375	647.625	649.75	649.25	657.75	649.875	661	645.875	649.75	656.625	661.5	651.5	649.625	652.75	650.5	653	658.375	654.125	654	653.625	651.375	659.625	656.25	653.25
H02	601.125	612.125	605.25	613.75	607.875	605.75	605.375	609.625	611.125	609.875	607.125	607.75	607.125	606.5	603	607.375	605.75	613.875	604.375	609.5	603.125	604.375	603.125	603.625	603.875	603.375	601.5	604.375	605.75	607.875	615.875	601.5
H03	0	0	0	0	0	0	0	0	0	0	0	0	0	0	0	0	0	0	0	0	0	0	0	0	0	0	0	0	0	0	0	0
H04	642.375	648.375	644.625	640.375	648.875	647.5	645.25	647.375	646.5	645.875	655.5	644.125	650	649.75	648	643.625	643.375	640.375	647	639.25	643.125	649.25	645.875	651.875	642.625	647.125	643.625	652.875	651	654	649.125	642.375
H05	642.875	649.625	652	648.5	645.375	646.375	658.25	652.5	648.75	650.125	642.875	654.25	646.375	651.625	655.125	649.75	648.875	654.25	648.375	651.5	654.625	652.625	648.875	647.125	650.5	645.625	651.75	647.75	651.25	647.875	648.75	652.25
H06	0	0	0	0	0	0	0	0	0	0	0	0	0	0	0	0	0	0	0	0	0	0	0	0	0	0	0	0	0	0	0	0
H07	0	0	0	0	0	0	0	0	0	0	0	0	0	0	0	0	0	0	0	0	0	0	0	0	0	0	0	0	0	0	0	0
H08	650.625	650.875	652	648.75	654.25	655.125	655.75	650.625	652.125	645.5	647.625	652.125	649.875	657.5	648.625	655	651.5	647.875	653.25	652	648.5	651.25	649.75	644.125	651.875	655.875	652.375	654.625	653.875	655.625	655.75	644.5
H09	605.5	606.75	601.5	604.625	609.875	607	608.5	605.125	599.5	605.125	608.125	603	603.375	608.875	601.75	609.75	604.25	597.875	606.375	607.875	606.625	608.25	610	603.125	604	606.625	604.375	605.375	601.625	605.25	601.375	602.25
H10	633.875	627.875	631.25	636	630.875	634.75	631.75	634.5	638.875	630.75	632.25	640.875	630.25	633	633.375	631	641	637.875	635	634.125	636	630.5	632.5	631.625	632.5	636.375	631.625	640.125	637	641.25	639.25	640.25
H11	615.75	611.25	604.375	605	607.375	614.25	610.375	613.875	612.375	610	614.625	613.25	611	611.75	610	611.125	611.25	618	614	610.25	608.75	619.125	614.125	609.875	619.625	611.625	610.5	609.125	611.25	613.625	612.875	618
H12	0	0	0	0	0	0	0	0	0	0	0	0	0	0	0	0	0	0	0	0	0	0	0	0	0	0	0	0	0	0	0	0
H13	0	0	0	0	0	0	0	0	0	0	0	0	0	0	0	0	0	0	0	0	0	0	0	0	0	0	0	0	0	0	0	0
H14	616.375	610.625	615	612.625	617.75	623.125	619.125	610.75	619.875	619.25	613.625	615.125	618	619.625	616.625	620	622.25	616.625	618.375	611.5	619.625	618.125	616.625	616.375	626	613	614.5	618.25	624.375	620.375	619	618.125
H15	0	0	0	0	0	0	0	0	0	0	0	0	0	0	0	0	0	0	0	0	0	0	0	0	0	0	0	0	0	0	0	0
H16	642	643.25	650	642.25	647	652.375	642.625	648.125	648.75	648.75	652.375	646.625	650.5	649	645	644.25	643	644.75	646.25	648.625	646.5	645.125	646.875	647.75	645.25	653.5	648.625	648.875	642.625	646.875	650.375	650.875
H17	0	0	0	0	0	0	0	0	0	0	0	0	0	0	0	0	0	0	0	0	0	0	0	0	0	0	0	0	0	0	0	0
H18	656.375	657.875	654.25	652.375	657.75	654.375	653.25	653	656	658.625	654.125	653.75	659.75	654.875	658	655.75	654.125	662.5	653.75	659.75	655.375	657.375	660.125	658.75	651.375	653.375	660.125	660.125	657.5	653.875	651.625	650.75
H19	0	0	0	0	0	0	0	0	0	0	0	0	0	0	0	0	0	0	0	0	0	0	0	0	0	0	0	0	0	0	0	0
H20	0	0	0	0	0	0	0	0	0	0	0	0	0	0	0	0	0	0	0	0	0	0	0	0	0	0	0	0	0	0	0	0
H21	0	0	0	0	0	0	0	0	0	0	0	0	0	0	0	0	0	0	0	0	0	0	0	0	0	0	0	0	0	0	0	0
H22	0	0	0	0	0	0	0	0	0	0	0	0	0	0	0	0	0	0	0	0	0	0	0	0	0	0	0	0	0	0	0	0
H23	0	0	0	0	0	0	0	0	0	0	0	0	0	0	0	0	0	0	0	0	0	0	0	0	0	0	0	0	0	0	0	0
H24	0	0	0	0	0	0	0	0	0	0	0	0	0	0	0	0	0	0	0	0	0	0	0	0	0	0	0	0	0	0	0	0
I01	0	0	0	0	0	0	0	0	0	0	0	0	0	0	0	0	0	0	0	0	0	0	0	0	0	0	0	0	0	0	0	0
I02	645.875	640.625	642.5	638.5	639.375	639.75	640.375	644.375	637.875	646.25	639.375	637.25	638.875	646.75	644.625	636.375	642.875	649.75	642.375	641.875	643.75	637	642	643.625	641.5	635.25	636.75	646.875	638.5	636.375	643.25	639.375
I03	620.875	618.625	629.875	624.375	620.5	628.75	626.125	624.5	630	625.75	619.875	624.125	617.75	623.125	617	628.25	629.125	624.125	623.75	623.375	628	629.625	623.625	621	623	625.25	624.75	624.375	625.75	621.625	622.125	625.25
I04	642.125	638.75	640.375	644	642.375	645.375	644.25	641.625	650.125	651.375	642.375	644	639.875	645.375	652	650.625	646.125	643.125	645.375	647.625	646	650.75	647.625	645.625	644.25	644	648.25	643.25	647.875	643.375	649	643
I05	524.375	517.875	519.125	523.125	528.75	519.25	523	521.75	523.625	525.75	523.875	523	519.75	524.25	529.25	519.375	523.25	519.625	526.625	518.75	526.125	523.5	522	521.125	521	523.625	530.125	523.5	518.375	522.875	524	523.625
I06	616.875	616.125	616.25	624.125	617	617.75	623.625	621.25	619.5	615.125	622.125	619.5	616.375	618.25	619.875	620.25	616.25	616.125	614.25	617.125	619.125	615.625	618.75	620.375	622	623.25	624	624.25	622	622.125	615.125	616.875
I07	650.5	646.75	649.875	652	651.875	646.625	645.625	643.25	646.25	653.625	641	647.5	644	650.875	646.25	650.25	648.625	651.75	652.875	650.5	653.125	649.875	647.25	649.625	643	645.75	650.875	649.125	648.875	651.375	654.75	644.625
I08	0	0	0	0	0	0	0	0	0	0	0	0	0	0	0	0	0	0	0	0	0	0	0	0	0	0	0	0	0	0	0	0
I09	0	0	0	0	0	0	0	0	0	0	0	0	0	0	0	0	0	0	0	0	0	0	0	0	0	0	0	0	0	0	0	0
I10	0	0	0	0	0	0	0	0	0	0	0	0	0	0	0	0	0	0	0	0	0	0	0	0	0	0	0	0	0	0	0	0
I11	0	0	0	0	0	0	0	0	0	0	0	0	0	0	0	0	0	0	0	0	0	0	0	0	0	0	0	0	0	0	0	0
I12	566.375	567	569.875	568.75	572.5	568.5	563.375	575	567.875	568	565.25	565.125	566.875	568.375	571.5	568.625	568.625	566.5	564.875	566.5	562.375	569.625	572.25	572.75	572	566.5	569.75	572.25	564.625	563.5	568.625	568.5
I13	552.625	558	554.25	548	553.875	555	557	555.25	553	555.125	557	562.5	563	554.5	560.875	551.5	555.25	556.625	555.25	555.75	553.75	556.75	559	560.625	562.625	553.375	550.375	557.25	553.25	553.25	554	562.125
I14	0	0	0	0	0	0	0	0	0	0	0	0	0	0	0	0	0	0	0	0	0	0	0	0	0	0	0	0	0	0	0	0
I15	624	624.125	619.625	630.25	620.625	626.5	625.375	630.25	629.5	626.125	627.125	626.375	629.125	630.375	629	630.75	629.375	633.875	623.125	633.75	631.625	629.875	625	624.875	623.875	631.375	632	624.875	628.125	631.5	630.875	625
I16	583.375	581	583.875	580.625	575	576.375	580.875	580.875	575.875	577.25	583.375	576.75	582.25	575.625	585.25	588	584	577.25	584.125	578.25	584.75	579.5	584.75	582.75	582.75	581.125	578	579.25	578.375	583.25	579.75	573.375
I17	676.75	670.625	675	677.125	675.25	670.75	680.375	681.25	674.25	674.125	676.625	675.625	677.875	674.125	680.625	673.625	675.75	675.5	671.625	671.75	672	672	676.5	675	677.25	680.375	672.125	673.5	682.5	673.5	677.875	678.25
I18	0	0	0	0	0	0	0	0	0	0	0	0	0	0	0	0	0	0	0	0	0	0	0	0	0	0	0	0	0	0	0	0
I19	0	0	0	0	0	0	0	0	0	0	0	0	0	0	0	0	0	0	0	0	0	0	0	0	0	0	0	0	0	0	0	0
I20	0	0	0	0	0	0	0	0	0	0	0	0	0	0	0	0	0	0	0	0	0	0	0	0	0	0	0	0	0	0	0	0
I21	0	0	0	0	0	0	0	0	0	0	0	0	0	0	0	0	0	0	0	0	0	0	0	0	0	0	0	0	0	0	0	0
I22	0	0	0	0	0	0	0	0	0	0	0	0	0	0	0	0	0	0	0	0	0	0	0	0	0	0	0	0	0	0	0	0
I23	0	0	0	0	0	0	0	0	0	0	0	0	0	0	0	0	0	0	0	0	0	0	0	0	0	0	0	0	0	0	0	0
I24	0	0	0	0	0	0	0	0	0	0	0	0	0	0	0	0	0	0	0	0	0	0	0	0	0	0	0	0	0	0	0	0
J01	647.75	643.25	643.125	643.875	644.5	646.25	647.875	641.125	642.75	646.25	644.125	642.625	653.375	645.125	644.625	644.125	642.625	642	644.125	648.625	647.625	640.5	643.375	650.125	648.375	645.375	646.125	653.375	649.625	644.25	644.125	650.375
J02	611.25	604.375	604.875	605.625	607.25	601.75	608.25	606.125	602.875	605.875	605.5	605.375	601.125	604.375	601.75	604.375	610	609.75	609.5	607.25	603.375	607.75	605.625	604.125	608	605.625	609	604.875	600.5	608.125	606.375	607.375
J03	0	0	0	0	0	0	0	0	0	0	0	0	0	0	0	0	0	0	0	0	0	0	0	0	0	0	0	0	0	0	0	0
J04	0	0	0	0	0	0	0	0	0	0	0	0	0	0	0	0	0	0	0	0	0	0	0	0	0	0	0	0	0	0	0	0
J05	623.375	622.875	623.75	616.375	619.375	623.75	624.25	622.125	626.375	618.875	620.5	623.375	625	620.25	617.75	624	622.75	625.75	622.75	622.625	618.625	625	625.875	622.75	621.625	618.25	622.75	625.625	620	621.125	621.625	615.875
J06	648.875	652.125	652.125	655.75	648	647.375	648.5	655.25	656.125	650.75	654	654	655.625	656.125	650.125	648.75	647.875	655.625	647.125	649	658.75	654.125	656.25	652	648.875	650.75	653.875	655.625	652.875	656.5	654.375	644.125
J07	622.375	614.875	614.25	614	615.125	618.625	611.125	619.75	618.25	611.375	611.75	617.75	613.25	617.25	613.25	617	620	612.375	620.5	613.25	614.875	619.875	614.125	613.375	617.75	614.625	614.75	619.5	613	613.625	619.125	614.25
J08	0	0	0	0	0	0	0	0	0	0	0	0	0	0	0	0	0	0	0	0	0	0	0	0	0	0	0	0	0	0	0	0
J09	618.375	626.25	622.125	614.5	620.25	620.5	616.875	622.25	616.5	619.75	623.25	623	620	626.5	624.625	619.75	618.25	623.875	618.25	616.25	622	620.625	623.375	620.625	619.875	619.375	623.125	621.875	615.25	618.5	625.375	624.375
J10	0	0	0	0	0	0	0	0	0	0	0	0	0	0	0	0	0	0	0	0	0	0	0	0	0	0	0	0	0	0	0	0
J11	578.25	585.375	575	574.625	576	579.75	581.125	583.375	579.625	578.875	580.75	582.625	580	579.25	586.75	585.375	579.875	581.375	584	581.875	576.5	587.125	584.125	576	582	574.5	584.625	577.875	583.75	574.75	580	585.875
J12	608.75	614.75	612.125	614.25	612.5	617.25	613.625	612.75	610.75	617.75	611	611.75	615.125	615.625	616.625	610.25	611.875	610	616.375	614.125	611.75	612.875	614	614.125	610.875	617.375	610.875	610.875	615.375	619.125	612.75	615.5
J13	594.5	603.75	603.125	600.375	606.875	602.75	597.75	602.875	604.375	598.625	606.375	599.375	604.625	602.625	596.75	598.5	603.25	601.125	599.875	599.625	601.125	602.5	598.75	601.25	603	598.125	600.375	599	600	601.75	600.75	604.625
J14	618.75	617.25	619.5	622.625	621.75	619.25	620	618.5	620.75	617	621.5	621.5	620.5	622.875	620.75	622.125	617.125	622.5	612.125	617.5	613.375	620.875	616.75	620	619.375	617.5	623.375	617.125	621.25	614.875	620.875	624.25
J15	637.25	637.375	639	636.375	639.75	644.75	641.5	641.25	643	641.5	640.5	634.375	643.125	643.625	637.125	640.25	641.125	635.125	645.75	644.5	635	643.125	637.125	644.875	643.875	644.125	644.375	632.125	646	644.625	639	643
J16	657.625	654.625	656.625	659.125	656	661.125	655.75	655.875	658	656.5	661.75	656.25	658.625	653.375	661.625	659	665.75	654.125	662.125	658.125	654.75	655.75	655.625	657.875	655	655	660.875	658.75	661.75	658.625	657	654
J17	0	0	0	0	0	0	0	0	0	0	0	0	0	0	0	0	0	0	0	0	0	0	0	0	0	0	0	0	0	0	0	0
J18	0	0	0	0	0	0	0	0	0	0	0	0	0	0	0	0	0	0	0	0	0	0	0	0	0	0	0	0	0	0	0	0
J19	0	0	0	0	0	0	0	0	0	0	0	0	0	0	0	0	0	0	0	0	0	0	0	0	0	0	0	0	0	0	0	0
J20	0	0	0	0	0	0	0	0	0	0	0	0	0	0	0	0	0	0	0	0	0	0	0	0	0	0	0	0	0	0	0	0
J21	0	0	0	0	0	0	0	0	0	0	0	0	0	0	0	0	0	0	0	0	0	0	0	0	0	0	0	0	0	0	0	0
J22	0	0	0	0	0	0	0	0	0	0	0	0	0	0	0	0	0	0	0	0	0	0	0	0	0	0	0	0	0	0	0	0
J23	0	0	0	0	0	0	0	0	0	0	0	0	0	0	0	0	0	0	0	0	0	0	0	0	0	0	0	0	0	0	0	0
J24	0	0	0	0	0	0	0	0	0	0	0	0	0	0	0	0	0	0	0	0	0	0	0	0	0	0	0	0	0	0	0	0
K01	598.25	590	593.75	593.25	590.375	591.75	588.75	594.875	592.5	592.5	594.625	594.25	595.75	595	584.75	596.25	597.625	594.875	592.75	595.375	597.625	592.875	590.25	591.875	586.75	596.75	589.375	593.375	591.5	594.625	591.75	589.75
K02	613.5	606.375	612.875	612.625	611.25	618.25	613.875	614.25	611.75	609.25	611.75	616.625	610.75	614.875	616.625	615.125	614.75	617.125	611.625	609.625	610.25	617.25	612.375	613	607.375	620.75	613.875	610.25	608.75	612.75	610	614.5
K03	463.5	463.25	466.125	460.25	461	464.75	462.5	465.875	462.125	464.375	465.625	463.375	469.5	465.875	465	458.75	463.875	463.75	462.75	462.5	467.625	464.75	468.5	464.5	464.125	463.125	464.375	466.5	461.25	463.875	465.125	463.5
K04	656.625	654.75	653.875	656.875	658.75	655.875	656.875	658.125	660.75	655.5	655	649.375	651.5	652.25	659.75	655.875	661.875	649.5	657.875	657	656.125	652.5	660.75	650.75	660.125	655.5	648.375	657.125	657.5	659.25	654.375	653.25
K05	662.75	660.125	662	668.25	659.75	665.875	658.125	658.5	661.375	659.375	664.375	668.75	662.625	662.5	667.125	661.875	663.125	668.75	660.75	662.375	662.5	661	657.875	660.5	665.625	669.375	660.75	663.125	665.375	660.125	671	653.5
K06	0	0	0	0	0	0	0	0	0	0	0	0	0	0	0	0	0	0	0	0	0	0	0	0	0	0	0	0	0	0	0	0
K07	665.25	663	660.625	657.5	651.25	658.75	655.625	663.375	661.875	662.25	660.75	663.5	660.25	656	658.75	658.875	664.75	659.125	658.875	667.5	658.125	662.875	658.875	664.5	657.5	657.375	664.625	660.125	665.375	659	663.375	660.75
K08	0	0	0	0	0	0	0	0	0	0	0	0	0	0	0	0	0	0	0	0	0	0	0	0	0	0	0	0	0	0	0	0
K09	656.75	658.375	659.375	658.875	655.75	660.625	662.625	654.75	661.25	659	661.875	659.25	657.75	660.625	656.375	653.625	662	656	664.75	663.25	659.375	659.875	661	656.25	658.5	656	653.5	664.75	656.125	659.5	657.25	664.75
K10	0	0	0	0	0	0	0	0	0	0	0	0	0	0	0	0	0	0	0	0	0	0	0	0	0	0	0	0	0	0	0	0
K11	0	0	0	0	0	0	0	0	0	0	0	0	0	0	0	0	0	0	0	0	0	0	0	0	0	0	0	0	0	0	0	0
K12	603	605.875	604.375	611.25	606.125	606.875	608.875	609.5	608.125	607.125	607.625	607.75	607.875	604.25	605	611.25	604.75	609	604.5	608.625	606.5	609.625	612.375	609.5	607.5	610.25	608.25	605.125	609.375	614.125	610.25	614.125
K13	634.25	631.25	635.75	630.875	634.75	633	637.25	635.125	635.125	635.375	639.75	638.375	633.875	635.5	641.125	631.25	630.625	636	639.5	639.125	634.375	635.625	637	634.5	633.75	631.25	641	634.5	633.75	628	637.875	630.75
K14	651.625	642.5	637.75	645.75	647	643	644.75	636.875	639.125	649.875	648.75	641.875	644.25	645	649.75	645.625	643.25	647.25	637.875	646.5	640.375	645.25	642.875	644.625	648	642.5	644.375	643.5	645.5	640.375	646	641.875
K15	0	0	0	0	0	0	0	0	0	0	0	0	0	0	0	0	0	0	0	0	0	0	0	0	0	0	0	0	0	0	0	0
K16	0	0	0	0	0	0	0	0	0	0	0	0	0	0	0	0	0	0	0	0	0	0	0	0	0	0	0	0	0	0	0	0
K17	0	0	0	0	0	0	0	0	0	0	0	0	0	0	0	0	0	0	0	0	0	0	0	0	0	0	0	0	0	0	0	0
K18	644.625	649.375	647.625	643.625	648.5	646.75	642.875	642.25	640.125	641	641.625	643.125	642	642.5	640.375	645.875	643	646	644	644.75	645.875	646	644.375	646.5	648.625	648.375	648.25	644.875	643.75	647.5	645.375	644.875
K19	0	0	0	0	0	0	0	0	0	0	0	0	0	0	0	0	0	0	0	0	0	0	0	0	0	0	0	0	0	0	0	0
K20	0	0	0	0	0	0	0	0	0	0	0	0	0	0	0	0	0	0	0	0	0	0	0	0	0	0	0	0	0	0	0	0
K21	0	0	0	0	0	0	0	0	0	0	0	0	0	0	0	0	0	0	0	0	0	0	0	0	0	0	0	0	0	0	0	0
K22	0	0	0	0	0	0	0	0	0	0	0	0	0	0	0	0	0	0	0	0	0	0	0	0	0	0	0	0	0	0	0	0
K23	0	0	0	0	0	0	0	0	0	0	0	0	0	0	0	0	0	0	0	0	0	0	0	0	0	0	0	0	0	0	0	0
K24	0	0	0	0	0	0	0	0	0	0	0	0	0	0	0	0	0	0	0	0	0	0	0	0	0	0	0	0	0	0	0	0
L01	0	0	0	0	0	0	0	0	0	0	0	0	0	0	0	0	0	0	0	0	0	0	0	0	0	0	0	0	0	0	0	0
L02	625	623.875	623	625.25	633.375	633.125	633.625	625.25	630.75	629	630.875	637	624.75	628.5	626.875	631.625	631.625	626.875	627.125	633.875	634.75	630.125	624.125	634.75	631.75	629.375	619.5	632.625	625.25	631.25	630.375	627
L03	0	0	0	0	0	0	0	0	0	0	0	0	0	0	0	0	0	0	0	0	0	0	0	0	0	0	0	0	0	0	0	0
L04	637.5	641.625	647.625	643.375	644.875	650.125	650.125	647	651.25	643.5	644.75	642.875	639.625	642.125	647.5	642.875	643.875	651.375	642.375	641.625	642.5	642.25	649.125	647.875	643	643.875	641.375	643.25	646.375	642.125	641.75	643.625
L05	676.125	673.5	670.375	669.625	673.75	676.25	679.375	672.625	670.375	678.375	671.625	676.625	672.125	672.25	678.375	675.375	683.5	670.875	675.5	673.375	669.125	680.875	671	681.125	676.375	675	669.875	678.125	668.125	672.375	676.25	677.5
L06	647.625	649	651.75	651.875	653	647.75	648	652.125	648.5	654.875	654.875	651.75	657.25	648.375	648.75	644.875	643.75	652.75	648.125	646.25	645	645.5	647.875	645.375	646.25	652.625	651	650	653.75	652.25	659.25	652.25
L07	0	0	0	0	0	0	0	0	0	0	0	0	0	0	0	0	0	0	0	0	0	0	0	0	0	0	0	0	0	0	0	0
L08	664.75	666.25	663.5	666.375	664	663.375	657.25	666.75	655	657.375	660.125	666.625	658.75	659.5	665.25	660.75	655.75	665.625	664	661	665.25	665.875	657.625	661.25	663.875	659.875	663.5	665.5	662.375	659.875	660.5	664.125
L09	633.25	638.125	639.625	632.25	629.875	633.125	636	635.25	633.625	636.25	639.875	638.375	639.5	636.875	635.875	636.5	641.375	635.25	631.5	639.25	634.625	638.375	634.5	630.375	632.5	636	633.375	640.5	631.75	634.5	636.75	631.625
L10	665.875	672.25	665	669.5	667.5	669.25	670.125	668	666.375	667.125	674.625	668.75	669.375	669.75	673	670.75	668.375	669.875	671.125	667.375	675.875	670.375	668	663.5	669	672.375	670.125	662.125	668.125	670.5	665	670.875
L11	671.625	668.75	670.625	665.875	667.125	668.125	665.375	664.875	670.125	665.875	668.125	672.875	670.125	665.75	661.125	662.5	665.75	666	660.75	659.625	669.875	664.125	662.75	664.75	666	671.25	673	672.375	672.875	673	663.875	668.75
L12	0	0	0	0	0	0	0	0	0	0	0	0	0	0	0	0	0	0	0	0	0	0	0	0	0	0	0	0	0	0	0	0
L13	645.875	650.125	645.75	649	657.75	650	651.625	648.875	651.875	650	644.375	650.375	649.25	644.125	652.25	652.375	653.375	653.25	650.25	655.375	654.375	648.125	654.25	645.125	653	651.375	652.625	647.125	654	650.125	649.125	653.25
L14	0	0	0	0	0	0	0	0	0	0	0	0	0	0	0	0	0	0	0	0	0	0	0	0	0	0	0	0	0	0	0	0
L15	0	0	0	0	0	0	0	0	0	0	0	0	0	0	0	0	0	0	0	0	0	0	0	0	0	0	0	0	0	0	0	0
L16	671.875	673.875	674.75	673	670.625	672.25	671.5	668.625	675.25	670.5	672.375	677.75	678.375	675	673.875	672.75	676.5	671	678.125	674.125	674.5	678.625	679	674.625	675.875	670.875	680.875	676.875	674.75	677	675.75	670.125
L17	0	0	0	0	0	0	0	0	0	0	0	0	0	0	0	0	0	0	0	0	0	0	0	0	0	0	0	0	0	0	0	0
L18	0	0	0	0	0	0	0	0	0	0	0	0	0	0	0	0	0	0	0	0	0	0	0	0	0	0	0	0	0	0	0	0
L19	0	0	0	0	0	0	0	0	0	0	0	0	0	0	0	0	0	0	0	0	0	0	0	0	0	0	0	0	0	0	0	0
L20	0	0	0	0	0	0	0	0	0	0	0	0	0	0	0	0	0	0	0	0	0	0	0	0	0	0	0	0	0	0	0	0
L21	0	0	0	0	0	0	0	0	0	0	0	0	0	0	0	0	0	0	0	0	0	0	0	0	0	0	0	0	0	0	0	0
L22	0	0	0	0	0	0	0	0	0	0	0	0	0	0	0	0	0	0	0	0	0	0	0	0	0	0	0	0	0	0	0	0
L23	0	0	0	0	0	0	0	0	0	0	0	0	0	0	0	0	0	0	0	0	0	0	0	0	0	0	0	0	0	0	0	0
L24	0	0	0	0	0	0	0	0	0	0	0	0	0	0	0	0	0	0	0	0	0	0	0	0	0	0	0	0	0	0	0	0
M01	0	0	0	0	0	0	0	0	0	0	0	0	0	0	0	0	0	0	0	0	0	0	0	0	0	0	0	0	0	0	0	0
M02	632.375	621.25	625.875	624.375	630.625	630.375	627	631.625	631	628.875	632.375	633.75	635.375	635.125	628.125	630.625	632.25	631.25	627.375	626.375	632.75	632	628.875	628.5	625.375	636.375	635.625	629.375	626.875	627.375	625.75	625.375
M03	658.5	663.5	657.75	651.25	656.75	660.875	660.625	661.625	658.5	654.375	659.75	661.125	655.375	658.125	657.75	658.375	663.125	658.25	660.5	660.25	663.75	668.75	656.75	655	663.375	659.25	656.375	665.625	660.25	661.375	658	660.875
M04	0	0	0	0	0	0	0	0	0	0	0	0	0	0	0	0	0	0	0	0	0	0	0	0	0	0	0	0	0	0	0	0
M05	612.5	619.375	617.75	623.5	620.125	619.625	620.25	621.25	618.625	619.75	620.625	618	622.375	618.875	620	618.75	623.375	616	625.875	621.875	616.625	619.375	619.125	625.625	621.125	622.75	619.25	626.625	623.375	617.875	622.375	617.75
M06	650.5	645.5	643.5	649.25	645.875	651.625	649	651.25	650.5	648.625	650	649.5	641.375	649.625	649.375	647.25	652.125	646.875	653.5	640.375	650.25	647.875	648.25	644.125	650.5	654.5	650.75	652.125	649	653.5	645.25	649.625
M07	0	0	0	0	0	0	0	0	0	0	0	0	0	0	0	0	0	0	0	0	0	0	0	0	0	0	0	0	0	0	0	0
M08	0	0	0	0	0	0	0	0	0	0	0	0	0	0	0	0	0	0	0	0	0	0	0	0	0	0	0	0	0	0	0	0
M09	631.75	636.625	639.75	630.75	639.125	637.125	640.25	640	639.25	643.25	636	639.75	640.375	640.875	642.875	643.5	638	638.75	642.5	633.125	637.25	637.375	639.375	639.25	631.75	640	637	638	629.375	634.5	635.75	637
M10	670.125	658.25	667.75	666.125	668.75	668.625	666.375	660	668.625	664.375	670	662.125	665	664.125	663.75	664.75	662.375	660.25	666.625	664	663.75	663.375	664.875	665.625	670.25	667.875	669	661.75	669.625	669.5	660.25	662.75
M11	0	0	0	0	0	0	0	0	0	0	0	0	0	0	0	0	0	0	0	0	0	0	0	0	0	0	0	0	0	0	0	0
M12	667	673.625	671.375	666.875	662.75	668.5	672.125	673.375	669	676.875	674.5	678	674.625	672.875	665.75	666.375	677.375	674.25	673.25	672.625	672.25	672.25	668.75	673.125	665.625	678.125	679.625	671.625	670.75	672.25	674.125	668
M13	659.5	657.25	660.625	662.75	657.125	660.875	663.25	656.75	658.25	658.75	661.25	658.75	664.25	657.5	662	654.375	657.75	656.875	660.625	662.375	667.25	658.875	660.125	662.125	668.375	657.875	659.75	659.5	663.625	660.125	657.375	664
M14	0	0	0	0	0	0	0	0	0	0	0	0	0	0	0	0	0	0	0	0	0	0	0	0	0	0	0	0	0	0	0	0
M15	0	0	0	0	0	0	0	0	0	0	0	0	0	0	0	0	0	0	0	0	0	0	0	0	0	0	0	0	0	0	0	0
M16	620	629.5	622.25	619.5	616.125	626.5	625	619.125	616.625	618.375	623.875	625	623.25	626.75	621.75	623.75	621.25	618.75	621	621.375	620	627.625	620.625	623.125	625	626.25	622.625	627.375	628.25	623.625	618.75	621.125
M17	658.125	661.5	653.375	654.25	661.625	651.25	652.875	651.75	657.25	655.125	656.875	658.875	654	658	657	657.375	659.5	655.5	659.375	656.5	653.25	657.625	654.875	650.25	654	656.875	659.375	651.5	654.75	656.875	654.375	657.875
M18	0	0	0	0	0	0	0	0	0	0	0	0	0	0	0	0	0	0	0	0	0	0	0	0	0	0	0	0	0	0	0	0
M19	0	0	0	0	0	0	0	0	0	0	0	0	0	0	0	0	0	0	0	0	0	0	0	0	0	0	0	0	0	0	0	0
M20	0	0	0	0	0	0	0	0	0	0	0	0	0	0	0	0	0	0	0	0	0	0	0	0	0	0	0	0	0	0	0	0
M21	0	0	0	0	0	0	0	0	0	0	0	0	0	0	0	0	0	0	0	0	0	0	0	0	0	0	0	0	0	0	0	0
M22	0	0	0	0	0	0	0	0	0	0	0	0	0	0	0	0	0	0	0	0	0	0	0	0	0	0	0	0	0	0	0	0
M23	0	0	0	0	0	0	0	0	0	0	0	0	0	0	0	0	0	0	0	0	0	0	0	0	0	0	0	0	0	0	0	0
M24	0	0	0	0	0	0	0	0	0	0	0	0	0	0	0	0	0	0	0	0	0	0	0	0	0	0	0	0	0	0	0	0
N01	0	0	0	0	0	0	0	0	0	0	0	0	0	0	0	0	0	0	0	0	0	0	0	0	0	0	0	0	0	0	0	0
N02	638.25	633.125	635	635.25	631.625	642.75	633.125	635.125	629.875	636.75	632.625	636.75	636.5	635.875	631	633.75	636.875	632	638.125	635	635.25	629	639.375	632.875	639	634	630.625	634.625	643	631.625	638.75	632.125
N03	641.5	636.375	643.375	638	645.375	640.875	637.625	633.125	636.625	641.125	638.375	633.625	639.25	640.125	640.625	640.25	639.5	636.125	643.25	634.5	642	644.5	647.5	644.125	638	644.375	637.5	651.875	641.375	624.125	635.375	640.25
N04	0	0	0	0	0	0	0	0	0	0	0	0	0	0	0	0	0	0	0	0	0	0	0	0	0	0	0	0	0	0	0	0
N05	646.75	646.875	650.625	650.5	649.875	642.125	652	645.5	646.875	649.125	642.5	649.125	652.25	651.375	650.75	644.875	645.25	645.875	651.125	649.375	644	647.5	644.125	649.25	648.625	647.875	652.75	649.5	645.625	655.25	649	647.875
N06	0	0	0	0	0	0	0	0	0	0	0	0	0	0	0	0	0	0	0	0	0	0	0	0	0	0	0	0	0	0	0	0
N07	0	0	0	0	0	0	0	0	0	0	0	0	0	0	0	0	0	0	0	0	0	0	0	0	0	0	0	0	0	0	0	0
N08	638.375	629.625	633	630.375	628.25	628.75	632.25	631.375	635.375	636.375	632.875	629.75	631.5	627.75	636.875	633.125	639.875	634.375	624.75	635.125	631.5	638.5	631	635.75	632.75	629.25	632.875	632.375	639.25	639	635.125	634.5
N09	0	0	0	0	0	0	0	0	0	0	0	0	0	0	0	0	0	0	0	0	0	0	0	0	0	0	0	0	0	0	0	0
N10	674	663.75	673.75	675	666.875	670.25	673.625	676.375	672.125	667.125	672.625	671.25	674.75	667.375	667.125	675.5	672.875	669.625	670.25	679.125	672.625	674.375	670.875	673.25	676.375	675.75	671.375	675.375	677	671.875	669.375	667.5
N11	0	0	0	0	0	0	0	0	0	0	0	0	0	0	0	0	0	0	0	0	0	0	0	0	0	0	0	0	0	0	0	0
N12	663.625	664.375	664.375	658	666.5	665.875	671	661	667.25	665.75	667	670.625	665.875	667.5	668.125	664.125	664.5	667.875	663.5	667	664.125	665.375	669.375	668.125	662.625	668.375	670.25	668.625	667	666.625	662	671.75
N13	694.5	696.375	691.625	690	693.625	695	697.125	696	692.375	695.25	698.75	696.5	697.25	699.625	697.75	690.75	692.625	699.75	698.125	697	693.375	692.875	698.25	698.25	695.5	696.375	690.5	688	692.75	695.125	695.875	696.25
N14	680.5	679.875	682	676.125	675.375	673.75	678.125	674.25	675.625	675.5	681.625	677	679	682.5	681.875	675.875	678.625	673.375	682.75	675.375	677.25	684.125	672.375	678.125	676.625	679.75	675.375	679	681.5	673.25	679.75	673.375
N15	696.625	694.875	703	700.75	708.75	697.125	702	699.125	699.125	704.375	700.125	703.125	705.25	697.125	699.375	697.625	705.375	698.25	694.125	702	698.75	702.75	702.5	704.625	701.875	705	703.375	702.125	706.5	694.625	702.5	705.125
N16	686.125	689.125	690.625	687	685.125	686.875	692	688	697.25	689.625	689.375	689.25	693.375	694.625	690.875	687.375	692.625	697	696.125	692.25	694.75	691.375	693	694.25	689.875	693.75	695.25	687.375	695.25	695.875	693.875	687.5
N17	658.5	661.125	654	657.375	654.375	659.25	658.625	656.875	658.375	659.625	662.125	659.125	652.625	655.125	658.125	653.25	659.125	654.625	656.375	655.625	659	656.625	651.625	655.125	657.5	658.75	652.375	651.625	656.625	658.75	651.125	651.375
N18	603.875	611.375	606.125	610.875	611.625	614.75	614.375	610.25	607.875	612.625	619.375	612	602.625	609.25	603.25	609	612.25	613.25	613.375	615.25	611.375	607.625	610.875	608.375	611.875	602.75	609	610.5	610	607.5	610.25	612.25
N19	0	0	0	0	0	0	0	0	0	0	0	0	0	0	0	0	0	0	0	0	0	0	0	0	0	0	0	0	0	0	0	0
N20	0	0	0	0	0	0	0	0	0	0	0	0	0	0	0	0	0	0	0	0	0	0	0	0	0	0	0	0	0	0	0	0
N21	0	0	0	0	0	0	0	0	0	0	0	0	0	0	0	0	0	0	0	0	0	0	0	0	0	0	0	0	0	0	0	0
N22	0	0	0	0	0	0	0	0	0	0	0	0	0	0	0	0	0	0	0	0	0	0	0	0	0	0	0	0	0	0	0	0
N23	0	0	0	0	0	0	0	0	0	0	0	0	0	0	0	0	0	0	0	0	0	0	0	0	0	0	0	0	0	0	0	0
N24	0	0	0	0	0	0	0	0	0	0	0	0	0	0	0	0	0	0	0	0	0	0	0	0	0	0	0	0	0	0	0	0
O01	691.5	690	691.25	685.75	691.25	685.875	681.5	687	684.375	683.75	685.75	689.5	692.625	693.125	687.5	685.125	690.125	689.375	684	689.5	688.625	687.625	688.25	686.375	684.5	684.125	686.25	691.75	689.5	686.375	694.125	691
O02	641	647	637.375	646	651.375	642.375	648.25	644.375	646.75	645.5	648.5	647.5	640.125	641.75	646.875	642.75	648.25	644.375	640.625	644.125	642.875	645.75	649.625	644.5	640.25	647.25	648.875	649.25	642.75	644.625	643.625	650.125
O03	664.25	665.25	658	665.125	660	667.25	660.75	656.375	657.375	658.875	663	666	664	662.625	660.125	667.625	659.25	667.625	659.625	665.75	659.125	666.75	663.875	668.625	658.25	660.5	664	664.125	661.875	667.125	667.5	664
O04	648	639	644.75	647	646.875	645.875	641	644.625	643.875	643.5	645.25	644.625	644.25	643.25	639.75	644.5	643.625	642.25	646.5	645.125	644.75	642.625	648.5	640	647.125	647.75	643.125	639	644.5	647.125	646	643.375
O05	606.25	608.375	608.875	607.75	601.5	609.875	608.875	610.25	604.5	609.75	605.625	603.625	610.25	607.625	607	613.125	601.625	608.375	608	608.375	604.875	609.5	605.375	603.25	610.125	606.375	617.25	600.5	607.5	603	608.875	600.125
O06	0	0	0	0	0	0	0	0	0	0	0	0	0	0	0	0	0	0	0	0	0	0	0	0	0	0	0	0	0	0	0	0
O07	0	0	0	0	0	0	0	0	0	0	0	0	0	0	0	0	0	0	0	0	0	0	0	0	0	0	0	0	0	0	0	0
O08	0	0	0	0	0	0	0	0	0	0	0	0	0	0	0	0	0	0	0	0	0	0	0	0	0	0	0	0	0	0	0	0
O09	591.375	592.875	590.5	594.375	590.625	586.875	587.375	591.25	589.75	592.875	596.375	590.25	595.875	591.75	594	596.75	591.25	592.25	588.875	596.125	593.75	587.75	592.25	589	590.125	591.625	595.75	595.125	590.75	588.75	595.25	588
O10	684.5	687.75	685.25	677	679.75	672.625	688.75	677.25	684	691.375	679.625	678	681.125	686.625	685.875	692.5	683.625	686.125	679.25	686	678.75	685.25	684.125	679	689.125	681.75	676.75	677.625	678.75	682.875	682.875	682.5
O11	645.125	645.75	645.875	645.375	647.25	646.75	643	644.125	642.25	646.75	645.875	649.375	640.375	643.5	644.875	650.5	639.375	645.875	635.625	639.375	644.5	642.125	640	639.75	643.5	644.375	647.125	649	644.25	646.375	644.875	643.875
O12	616.375	615.875	614.25	617	619.5	615.25	619.375	618.5	623.5	616.75	615.125	618.5	615.25	620.5	612.375	619.625	613.75	622	619.625	616.75	610.5	620	617.125	614.5	615.25	618.5	620.25	614.25	609.875	617.875	612.75	621.125
O13	0	0	0	0	0	0	0	0	0	0	0	0	0	0	0	0	0	0	0	0	0	0	0	0	0	0	0	0	0	0	0	0
O14	0	0	0	0	0	0	0	0	0	0	0	0	0	0	0	0	0	0	0	0	0	0	0	0	0	0	0	0	0	0	0	0
O15	687.75	675.875	685	687.375	686	685.5	678	684.125	684.25	678.375	681.5	681.375	690.375	681.375	680.75	685	682.25	682.875	678.5	689.125	693.25	682.5	683	684.5	680.75	685.375	683.25	682.25	678	679.5	678.125	689.125
O16	707.375	703.375	712.5	700.125	710.75	703.125	711	710.875	708.625	709.5	712.875	711.5	711.875	709.25	715.25	712.875	709.25	716.375	707.125	713	714.25	710.75	708.25	708	709.75	715	710.625	710.25	712.75	704.5	715.5	713.375
O17	649.125	651.875	652.375	650.25	656.75	658.25	652.375	652.875	650.625	653.625	650.125	657.5	651.625	656.375	654.75	653.375	652.625	652.125	653	653	655.25	650.125	653.625	655.25	647.25	654.25	650.375	656.125	651.375	652.875	653.75	655
O18	0	0	0	0	0	0	0	0	0	0	0	0	0	0	0	0	0	0	0	0	0	0	0	0	0	0	0	0	0	0	0	0
O19	0	0	0	0	0	0	0	0	0	0	0	0	0	0	0	0	0	0	0	0	0	0	0	0	0	0	0	0	0	0	0	0
O20	0	0	0	0	0	0	0	0	0	0	0	0	0	0	0	0	0	0	0	0	0	0	0	0	0	0	0	0	0	0	0	0
O21	0	0	0	0	0	0	0	0	0	0	0	0	0	0	0	0	0	0	0	0	0	0	0	0	0	0	0	0	0	0	0	0
O22	0	0	0	0	0	0	0	0	0	0	0	0	0	0	0	0	0	0	0	0	0	0	0	0	0	0	0	0	0	0	0	0
O23	0	0	0	0	0	0	0	0	0	0	0	0	0	0	0	0	0	0	0	0	0	0	0	0	0	0	0	0	0	0	0	0
O24	0	0	0	0	0	0	0	0	0	0	0	0	0	0	0	0	0	0	0	0	0	0	0	0	0	0	0	0	0	0	0	0
P01	611.75	618.5	619.375	614	614.875	617.25	619.5	617.75	618.375	616.5	614.5	618.5	621.625	610.75	614.875	613.375	617.25	614.25	613.875	611.625	617.5	616.5	615.5	618.875	614.5	616.25	614.25	618.125	617.25	623.125	619.375	621.125
P02	660.727	660.455	661.182	659.818	658.909	657.636	655.636	653.909	658.909	661.182	657.182	657.182	657.182	663.727	658.909	656.545	656.091	662.727	660.091	657.545	662	663.909	659.182	665.273	664	663	660.364	657.909	659.273	659.818	662.273	660.273
P03	548.375	546	543.125	544.75	546.375	541.875	545.875	541.125	548	544.875	541.625	545.75	543.125	546.125	544.5	542.25	542	546.125	546.125	551.625	545.875	545	541.75	542.875	542.375	544.125	540.5	544.125	541.375	546	540.875	548.25
P04	674.5	683	681.875	678.875	684.5	681.375	682.25	687.125	687.5	686.875	688.375	685.125	685.625	682.375	685.875	680	679.375	676.5	677.375	679.5	680.75	687.5	681.75	682	680.375	683.375	685.875	692.375	682.625	678.625	678.25	686.875
P05	696	692.625	700.75	697.75	684.375	696.125	694.5	695.125	695.375	691.625	694	699	691.75	699.875	696.375	692.375	694.5	695.625	688.625	691.125	692.875	691.125	690.25	689	692.125	689.5	694	690.125	695.5	695.25	694.25	695.625
P06	0	0	0	0	0	0	0	0	0	0	0	0	0	0	0	0	0	0	0	0	0	0	0	0	0	0	0	0	0	0	0	0
P07	683.25	688.375	687	682	687.625	691	685.625	681.75	677.875	685.875	684.625	684.625	681.75	681.875	689.5	685.125	690.375	686.375	688.75	685.25	683.625	688.75	685.375	683.5	684.5	690.5	686.375	683.5	690.375	680.25	675.5	686.875
P08	0	0	0	0	0	0	0	0	0	0	0	0	0	0	0	0	0	0	0	0	0	0	0	0	0	0	0	0	0	0	0	0
P09	558.875	558.375	561.75	557.625	566	560.75	562.25	559.25	563.125	567.625	559.875	563	561.25	563.25	556.5	556.75	557.75	558.875	558	560.875	562.5	565.625	555.125	560	563.75	555.125	560.5	564	556	566.375	564.875	562.875
P10	712.625	709.625	713.125	722	719	715.125	719.5	720.125	709.375	718.875	713.75	716.125	710.375	717	723.125	721.125	707.625	719.625	716.25	718.625	723.5	718.75	721.75	719.25	712.875	719	718.625	716.25	716.125	715.5	713.75	713.375
P11	714.125	714.875	718.75	717	720.375	710.625	718.25	721.625	718.25	712	715	717.875	717.875	714.375	714.25	719	715	715.25	723.75	718.125	712.875	715.875	719.625	715.75	713.625	710.875	720.25	720	718.625	713.875	717.75	720.375
P12	0	0	0	0	0	0	0	0	0	0	0	0	0	0	0	0	0	0	0	0	0	0	0	0	0	0	0	0	0	0	0	0
P13	639.25	639.75	642.125	639.125	637.875	630.875	636.25	640.875	638.5	633.75	637	635.875	635.375	641.5	644.75	641.75	637.125	646.25	642.5	639.5	635.75	636.875	639.875	637.875	634	639.125	639.875	635.375	632.5	637	639.875	638.875
P14	761.375	752.75	753.5	754.375	747.25	755.25	760.75	752.375	755.25	752.625	751.375	755	758	745.625	743.875	759.25	756.875	752.875	752.375	752.25	756.5	754.75	763	758.875	746.125	761.75	756.125	753.625	758.25	756.5	756.25	755.375
P15	723.875	728	729.625	731.75	727.875	719.875	726.75	728	728.75	728.125	726.375	723.5	730.375	730.375	727.25	728	717.75	722	725	732.875	729.25	723.875	726.875	723	724.375	724.625	727.375	722.75	725.875	728.375	729.125	732
P16	749.375	754.875	761.75	758.625	760.125	757.875	762.75	757.375	759.25	754.125	757.25	746.375	754.625	756.75	755.875	756.625	761.125	758.625	752.875	755.875	756.875	750.5	757.25	752.625	762.375	752.375	758.75	761.25	754	752.625	759.5	760.75
P17	0	0	0	0	0	0	0	0	0	0	0	0	0	0	0	0	0	0	0	0	0	0	0	0	0	0	0	0	0	0	0	0
P18	721	730.5	717.375	721.25	728.125	724.5	723.875	723.25	722.75	724.125	725.875	717.5	724.5	722.375	722.875	717.625	724.125	725	714.5	724	718.75	719.125	725.25	721.75	715.25	721.5	715.125	726.75	729.5	718.75	716.125	717.5
P19	0	0	0	0	0	0	0	0	0	0	0	0	0	0	0	0	0	0	0	0	0	0	0	0	0	0	0	0	0	0	0	0
P20	0	0	0	0	0	0	0	0	0	0	0	0	0	0	0	0	0	0	0	0	0	0	0	0	0	0	0	0	0	0	0	0
P21	0	0	0	0	0	0	0	0	0	0	0	0	0	0	0	0	0	0	0	0	0	0	0	0	0	0	0	0	0	0	0	0
P22	0	0	0	0	0	0	0	0	0	0	0	0	0	0	0	0	0	0	0	0	0	0	0	0	0	0	0	0	0	0	0	0
P23	0	0	0	0	0	0	0	0	0	0	0	0	0	0	0	0	0	0	0	0	0	0	0	0	0	0	0	0	0	0	0	0
P24	0	0	0	0	0	0	0	0	0	0	0	0	0	0	0	0	0	0	0	0	0	0	0	0	0	0	0	0	0	0	0	0
Last Cell

## Sheet: Summary Sheet
DA Normalize				PCV Normalized
Row	Column	Max	FFT Value	Row	Column	Max	FFT Value			Row	Column	DA-Max	Treatment (µM)
A	3	22.7268	0.358423							E	1	11.2641	0
A	4	22.9007	4.6595							G	1	28.3788	0
A	5	12.7948	1.07527							H	1	17.5113	0
A	7	12.0042	2.86738							J	1	13.6979	0
A	8	7.823	4.30108							K	1	22.8553	0
A	9	15.8546	1.43369							O	1	18.7212	0
A	11	13.1029	0.358423							P	1	14.7095	0
A	14	16.2369	4.30108							E	2	7.51963	0
A	15	24.8555	4.6595							F	2	18.3868	0
A	16	9.68231	1.79211							H	2	14.5677	0
A	18	10.7325	1.43369							I	2	19.3859	0
B	5	16.4281	1.07527							J	2	15.5528	0
B	7	18.2925	0.716846							K	2	10.3115	0
B	8	15.8149	5.37634							L	2	14.4108	0
B	9	28.7901	1.43369							M	2	13.7956	0
B	11	16.6555	3.22581							N	2	16.9354	0
B	14	27.1028	5.37634							O	2	13.1486	0
B	15	12.7615	5.73477							P	2	8.00831	0
B	16	13.8584	2.50896							A	3	22.7268	0.05
B	17	4.56378	0.716846							D	3	17.9039	0.05
C	4	18.1486	2.15054							E	3	17.363	0.05
C	7	15.6041	2.15054							I	3	21.8931	0.05
C	8	9.03576	2.86738							K	3	9.45312	0.05
C	9	11.2023	1.79211							M	3	10.926	0.05
C	10	21.9547	5.73477							N	3	12.3666	0.05
C	12	9.2164	0.716846							O	3	8.94247	0.05
C	14	9.2253	3.22581							P	3	10.435	0.05
C	16	10.7433	2.86738							A	4	22.9007	0.05
C	17	15.2111	0.358423							C	4	18.1486	0.05
D	3	17.9039	3.58423							E	4	19.8992	0.05
D	5	8.49168	1.07527							F	4	9.08901	0.05
D	6	15.8223	2.15054							H	4	19.828	0.05
D	8	7.04413	4.30108							I	4	15.3403	0.05
D	10	20.6248	1.07527							K	4	26.1797	0.05
D	11	9.78823	2.86738							L	4	18.4546	0.05
D	13	11.7141	1.07527							O	4	23.3734	0.05
D	14	8.06327	4.6595							P	4	17.4337	0.05
D	15	8.79736	4.6595							A	5	12.7948	0.098
D	17	15.0417	0.358423							B	5	16.4281	0.098
E	1	11.2641	4.30108							D	5	8.49168	0.098
E	2	7.51963	4.30108							F	5	10.8102	0.098
E	3	17.363	1.43369							H	5	15.9907	0.098
E	4	19.8992	5.37634							I	5	3.04888	0.098
E	6	10.0104	2.15054							J	5	18.8322	0.098
E	7	25.566	5.73477							K	5	9.58246	0.098
E	9	17.658	2.86738							L	5	12.416	0.098
E	10	14.5361	3.58423							M	5	19.8707	0.098
E	11	11.1331	3.58423							N	5	13.7063	0.098
E	13	26.4392	5.73477							O	5	17.9289	0.098
E	14	16.4737	0.716846							P	5	24.2309	0.098
E	18	7.70573	5.73477							D	6	15.8223	0.098
F	2	18.3868	3.58423							E	6	10.0104	0.098
F	4	9.08901	0.716846							G	6	16.8938	0.098
F	5	10.8102	0.716846							I	6	16.5054	0.098
F	8	14.2248	4.6595							J	6	14.4138	0.098
F	11	12.0358	2.15054							L	6	17.4296	0.098
F	14	12.1495	1.43369							M	6	14.7847	0.098
F	15	13.2303	1.79211							A	7	12.0042	0.195
F	18	15.0829	2.86738							B	7	18.2925	0.195
G	1	28.3788	1.79211							C	7	15.6041	0.195
G	6	16.8938	5.73477							E	7	25.566	0.195
G	7	11.9656	1.79211							G	7	11.9656	0.195
G	8	11.4467	0.716846							I	7	12.9773	0.195
G	9	15.8776	1.07527							J	7	11.5177	0.195
G	11	7.65619	1.07527							K	7	13.5576	0.195
G	12	11.7443	3.94265							P	7	16.722	0.195
G	14	10.0547	0.358423							A	8	7.823	0.195
G	15	14.6408	2.50896							B	8	15.8149	0.195
G	17	9.97798	4.30108							C	8	9.03576	0.195
G	18	13.138	5.01792							D	8	7.04413	0.195
H	1	17.5113	5.73477							F	8	14.2248	0.195
H	2	14.5677	1.07527							G	8	11.4467	0.195
H	4	19.828	1.07527							H	8	23.6141	0.195
H	5	15.9907	1.79211							L	8	8.47826	0.195
H	8	23.6141	5.73477							N	8	17.6151	0.195
H	9	12.3523	3.58423							A	9	15.8546	0.39
H	10	20.5035	4.6595							B	9	28.7901	0.39
H	11	16.4505	5.73477							C	9	11.2023	0.39
H	14	15.368	2.86738							E	9	17.658	0.39
H	16	17.7248	1.07527							G	9	15.8776	0.39
H	18	20.6246	0.716846							H	9	12.3523	0.39
I	2	19.3859	0.358423							J	9	14.9916	0.39
I	3	21.8931	1.43369							K	9	18.5413	0.39
I	4	15.3403	1.07527							L	9	15.1555	0.39
I	5	3.04888	2.15054							M	9	18.1752	0.39
I	6	16.5054	2.86738							O	9	18.7255	0.39
I	7	12.9773	0.716846							P	9	11.6601	0.39
I	12	12.72	1.07527							C	10	21.9547	0.39
I	13	4.25282	0.358423							D	10	20.6248	0.39
I	15	12.6026	1.07527							E	10	14.5361	0.39
I	16	7.54715	4.6595							H	10	20.5035	0.39
I	17	7.81422	2.15054							L	10	14.5661	0.39
J	1	13.6979	3.58423							M	10	11.9289	0.39
J	2	15.5528	4.30108							N	10	15.6479	0.39
J	5	18.8322	3.58423							O	10	11.6729	0.39
J	6	14.4138	4.30108							P	10	21.0028	0.39
J	7	11.5177	3.94265							A	11	13.1029	0.78
J	9	14.9916	5.37634							B	11	16.6555	0.78
J	11	11.0399	3.58423							D	11	9.78823	0.78
J	12	13.9132	3.22581							E	11	11.1331	0.78
J	13	10.0793	0.716846							F	11	12.0358	0.78
J	14	15.4613	0.358423							G	11	7.65619	0.78
J	15	13.4806	0.716846							H	11	16.4505	0.78
J	16	6.59781	1.07527							J	11	11.0399	0.78
K	1	22.8553	0.358423							L	11	15.4661	0.78
K	2	10.3115	2.86738							O	11	12.0206	0.78
K	3	9.45312	5.73477							P	11	15.4678	0.78
K	4	26.1797	5.73477							C	12	9.2164	0.78
K	5	9.58246	1.07527							G	12	11.7443	0.78
K	7	13.5576	5.37634							I	12	12.72	0.78
K	9	18.5413	4.6595							J	12	13.9132	0.78
K	12	15.2475	2.86738							K	12	15.2475	0.78
K	13	18.09	3.22581							M	12	14.4459	0.78
K	14	22.1346	1.79211							N	12	30.9001	0.78
K	18	6.26134	2.15054							O	12	11.013	0.78
L	2	14.4108	2.86738							D	13	11.7141	1.56
L	4	18.4546	4.30108							E	13	26.4392	1.56
L	5	12.416	5.37634							I	13	4.25282	1.56
L	6	17.4296	3.94265							J	13	10.0793	1.56
L	8	8.47826	2.86738							K	13	18.09	1.56
L	9	15.1555	4.30108							L	13	8.21834	1.56
L	10	14.5661	5.73477							M	13	9.97442	1.56
L	11	15.4661	5.73477							N	13	23.6466	1.56
L	13	8.21834	0.716846							P	13	15.4898	1.56
L	16	12.7833	3.22581							A	14	16.2369	1.56
M	2	13.7956	2.50896							B	14	27.1028	1.56
M	3	10.926	3.22581							C	14	9.2253	1.56
M	5	19.8707	0.716846							D	14	8.06327	1.56
M	6	14.7847	2.15054							E	14	16.4737	1.56
M	9	18.1752	0.358423							F	14	12.1495	1.56
M	10	11.9289	3.58423							G	14	10.0547	1.56
M	12	14.4459	3.22581							H	14	15.368	1.56
M	13	9.97442	1.79211							J	14	15.4613	1.56
M	16	8.22211	0.716846							K	14	22.1346	1.56
M	17	11.3517	1.07527							N	14	16.7853	1.56
N	2	16.9354	2.86738							P	14	22.9008	1.56
N	3	12.3666	2.50896							A	15	24.8555	3.125
N	5	13.7063	5.01792							B	15	12.7615	3.125
N	8	17.6151	3.58423							D	15	8.79736	3.125
N	10	15.6479	0.716846							F	15	13.2303	3.125
N	12	30.9001	0.358423							G	15	14.6408	3.125
N	13	23.6466	1.79211							I	15	12.6026	3.125
N	14	16.7853	4.6595							J	15	13.4806	3.125
N	15	11.7556	1.07527							N	15	11.7556	3.125
N	16	19.2036	1.79211							O	15	12.9722	3.125
N	17	7.05207	3.22581							P	15	22.9264	3.125
N	18	27.3967	3.94265							A	16	9.68231	3.125
O	1	18.7212	1.79211							B	16	13.8584	3.125
O	2	13.1486	1.07527							C	16	10.7433	3.125
O	3	8.94247	5.73477							H	16	17.7248	3.125
O	4	23.3734	3.94265							I	16	7.54715	3.125
O	5	17.9289	3.22581							J	16	6.59781	3.125
O	9	18.7255	5.01792							L	16	12.7833	3.125
O	10	11.6729	3.22581							M	16	8.22211	3.125
O	11	12.0206	3.58423							N	16	19.2036	3.125
O	12	11.013	1.07527							O	16	20.9747	3.125
O	15	12.9722	1.79211							P	16	16.4615	3.125
O	16	20.9747	1.07527							B	17	4.56378	6.25
O	17	18.9704	2.50896							C	17	15.2111	6.25
P	1	14.7095	4.30108							D	17	15.0417	6.25
P	2	8.00831	2.50896							G	17	9.97798	6.25
P	3	10.435	3.58423							I	17	7.81422	6.25
P	4	17.4337	3.58423							M	17	11.3517	6.25
P	5	24.2309	0.716846							N	17	7.05207	6.25
P	7	16.722	3.22581							O	17	18.9704	6.25
P	9	11.6601	2.86738							A	18	10.7325	6.25
P	10	21.0028	2.86738							E	18	7.70573	6.25
P	11	15.4678	1.43369							F	18	15.0829	6.25
P	13	15.4898	4.6595							G	18	13.138	6.25
P	14	22.9008	0.358423							H	18	20.6246	6.25
P	15	22.9264	4.6595							K	18	6.26134	6.25
P	16	16.4615	4.6595							N	18	27.3967	6.25
P	18	27.2983	5.73477							P	18	27.2983	6.25

## Sheet: David's Results
A03
Time	Data	FFT Freq	FFT Mag	FFT Complex			Max
0	56.0833	0	107.758	1724.124969			22.7268
0.09	47.75	0.358423	22.7268	332.418568482727+147.388953472231i
0.18	54.6805	0.716846	17.358	35.9071587072338+275.397523878738i
0.27	53.4861	1.07527	22.4209	-243.350571183713+263.573118719347i
0.36	38.0417	1.43369	11.3213	-180.754202976086-11.816746980229i
0.45	41.6945	1.79211	9.85014	-99.4985650363667-122.223244822686i
0.54	75.5833	2.15054	12.941	0.943741228817743-207.053108390921i
0.63	54.0833	2.50896	3.80441	18.4983733132091-57.9916539176086i
0.72	44.7222	2.86738	8.0521	128.77774-3.79168699999997i
0.81	61.5417	3.22581	10.4416	-118.592667384844+117.672954285669i
0.9	25.1389	3.58423	6.24031	99.0238525097467+12.7789830496537i
0.99	35.625	3.94265	3.2854	22.0066315173656+47.7382648077837i
1.08	40.6111	4.30108	6.16372	-67.4402550239142-71.9557249802292i
1.17	50.8611	4.6595	5.84669	-15.1508153943423-92.3119453433487i
1.26	18.6945	5.01792	5.46617	60.0141635542018+63.6185273193131i
1.35	23.3055	5.37634	5.27914	13.0025496859658-83.4595160176564i
1.44	67.4167	5.73477	6.18316	98.9306350000002
1.53	50.4305	6.09319	5.27914	13.0025496859659+83.4595160176565i
1.62	36	6.45161	5.46617	60.0141635542015-63.6185273193132i
1.71	26.7639	6.81004	5.84669	-15.150815394342+92.3119453433486i
1.8	69.0695	7.16846	6.16372	-67.4402550239141+71.9557249802291i
1.89	4.34723	7.52688	3.2854	22.0066315173656-47.7382648077838i
1.98	30.8472	7.8853	6.24031	99.0238525097468-12.7789830496538i
2.07	43.2917	8.24373	10.4416	-118.592667384844-117.672954285668i
2.16	29.8055	8.60215	8.0521	128.77774+3.79168699999997i
2.25	39.1528	8.96057	3.80441	18.4983733132092+57.9916539176086i
2.34	64.8333	9.319	12.941	0.943741228818197+207.053108390921i
2.43	121.167	9.67742	9.85014	-99.4985650363664+122.223244822687i
2.52	174.403	10.0358	11.3213	-180.754202976086+11.8167469802292i
2.61	112.417	10.3943	22.4209	-243.350571183714-263.573118719346i
2.7	85.5972	10.7527	17.358	35.9071587072332-275.397523878738i
2.79	46.6805	11.1111	22.7268	332.418568482726-147.388953472232i
A04
Time	Data	FFT Freq	FFT Mag	FFT Complex			Max
0	197.825	0	374.364	5989.825012			22.9007
0.09	193.075	0.358423	9.5603	139.485706030202-62.7852869197669i
0.18	169.175	0.716846	3.98514	-39.3431692582036+50.1771625435594i
0.27	171	1.07527	8.04104	-124.743417642724+31.4896203393442i
0.36	223.15	1.43369	4.42678	-62.6918993118346+32.9605404324917i
0.45	176.425	1.79211	10.9125	166.004489652624+54.1100872836442i
0.54	244.05	2.15054	4.42134	70.4090266085449-6.85019667486191i
0.63	205.575	2.50896	1.4888	-8.56018328396358-22.229608236518i
0.72	160.175	2.86738	1.05354	-15.299988-7.07495199999994i
0.81	199.65	3.22581	6.32048	90.0250155312305-46.0684509437134i
0.9	163.725	3.58423	3.56542	35.6924749027547+44.5015008077202i
0.99	178.825	3.94265	10.9679	125.38777337353-122.773037441239i
1.08	232.075	4.30108	10.5304	-61.8081006881655-156.739531567508i
1.17	137.075	4.6595	22.9007	-96.0836344140821+353.588309999142i
1.26	222.075	5.01792	3.21674	-49.8581882530957-12.7711879738585i
1.35	161.85	5.37634	6.28876	-89.7157012468168+45.5576367577202i
1.44	172.6	5.73477	11.4234	182.774964
1.53	178.35	6.09319	6.28876	-89.715701246817-45.5576367577195i
1.62	176.525	6.45161	3.21674	-49.8581882530957+12.7711879738587i
1.71	196.05	6.81004	22.9007	-96.0836344140833-353.588309999142i
1.8	162	7.16846	10.5304	-61.8081006881652+156.739531567508i
1.89	177.525	7.52688	10.9679	125.38777337353+122.773037441239i
1.98	183.6	7.8853	3.56542	35.6924749027546-44.5015008077203i
2.07	136.45	8.24373	6.32048	90.0250155312305+46.068450943713i
2.16	206.025	8.60215	1.05354	-15.299988+7.07495199999994i
2.25	178.3	8.96057	1.4888	-8.56018328396358+22.2296082365182i
2.34	218.55	9.319	4.42134	70.4090266085449+6.85019667486174i
2.43	200.275	9.67742	10.9125	166.004489652624-54.1100872836447i
2.52	181.65	10.0358	4.42678	-62.6918993118347-32.9605404324916i
2.61	214.9	10.3943	8.04104	-124.743417642724-31.4896203393437i
2.7	173.1	10.7527	3.98514	-39.3431692582037-50.1771625435594i
2.79	198.2	11.1111	9.5603	139.485706030202+62.7852869197665i
A05
Time	Data	FFT Freq	FFT Mag	FFT Complex			Max
0	190.591	0	381.453	6103.249998			12.7948
0.09	216.17	0.358423	2.92937	-46.6111472018386-4.91846754456094i
0.18	209.511	0.716846	3.06015	48.3948753937381-7.43304236037469i
0.27	153.852	1.07527	12.7948	173.457216745784+108.725996006294i
0.36	215.682	1.43369	10.6537	-50.4823442621867-162.811889837311i
0.45	144.943	1.79211	2.88999	-45.0834194050773-10.2766846002588i
0.54	196.364	2.15054	6.15596	56.5921150158034-80.6142536262957i
0.63	158.341	2.50896	3.84531	51.2879411797252-33.9832204770647i
0.72	192.943	2.86738	0.857296	10.7386470000001+8.53405899999984i
0.81	220.739	3.22581	8.08948	15.7649351880334-128.467972170713i
0.9	185.511	3.58423	5.33569	-4.38705446861039+85.2582894465389i
0.99	235.398	3.94265	3.69628	-38.8192933614931+44.6168962979713i
1.08	197.83	4.30108	10.9696	-149.654071737814-91.6982998373112i
1.17	171.784	4.6595	12.1551	-193.144007146445+22.7763326377045i
1.26	170.705	5.01792	8.54068	-7.59993594093083+136.43938071246i
1.35	182	5.37634	6.84079	109.056958001312+9.29894449497009i
1.44	187.352	5.73477	8.53977	136.636356
1.53	189.614	6.09319	6.84079	109.056958001312-9.29894449497044i
1.62	214.398	6.45161	8.54068	-7.59993594093124-136.43938071246i
1.71	214.818	6.81004	12.1551	-193.144007146445-22.7763326377039i
1.8	197.92	7.16846	10.9696	-149.654071737813+91.6982998373112i
1.89	185.33	7.52688	3.69628	-38.8192933614933-44.6168962979713i
1.98	211.784	7.8853	5.33569	-4.38705446861064-85.2582894465389i
2.07	185.818	8.24373	8.08948	15.7649351880337+128.467972170713i
2.16	161.75	8.60215	0.857296	10.7386470000001-8.53405899999984i
2.25	179.693	8.96057	3.84531	51.2879411797254+33.9832204770646i
2.34	185.659	9.319	6.15596	56.5921150158035+80.6142536262955i
2.43	171.352	9.67742	2.88999	-45.0834194050774+10.276684600259i
2.52	221.273	10.0358	10.6537	-50.4823442621864+162.811889837311i
2.61	179.114	10.3943	12.7948	173.457216745783-108.725996006294i
2.7	180.67	10.7527	3.06015	48.3948753937381+7.43304236037466i
2.79	194.341	11.1111	2.92937	-46.6111472018387+4.91846754456113i
A07
Time	Data	FFT Freq	FFT Mag	FFT Complex			Max
0	253.875	0	464.558	7432.931793			12.0042
0.09	225.773	0.358423	10.4959	121.013349669056-116.436557334574i
0.18	252.773	0.716846	6.0464	96.6697290232969+3.74868313270655i
0.27	234.102	1.07527	8.42142	-122.605399812093-55.888294673033i
0.36	253.943	1.43369	8.12629	104.341168677135+77.5776622183267i
0.45	248.455	1.79211	3.22067	-32.7608884127197-39.7761885256765i
0.54	233.477	2.15054	5.36401	76.2819618772653+39.3300857810522i
0.63	245.977	2.50896	0.795967	6.38416116422934+11.019750529298i
0.72	257.227	2.86738	12.0042	-30.534119+189.624968i
0.81	202.852	3.22581	10.9914	33.1612020306597-172.707121446342i
0.9	217.159	3.58423	0.460522	7.33631593311233+0.686294236834634i
0.99	251.42	3.94265	8.89636	-85.1589146727948+114.057603366428i
1.08	200.455	4.30108	7.54911	119.431537322865-18.0359817816733i
1.17	222.773	4.6595	7.71353	92.4392866250383+81.7717253005079i
1.26	235.455	5.01792	10.0494	-104.878826833674+121.877595588489i
1.35	279.068	5.37634	4.92152	74.799907408623-24.6099132287773i
1.44	242.966	5.73477	1.2983	-20.7727350000005
1.53	225.727	6.09319	4.92152	74.7999074086233+24.6099132287772i
1.62	201.261	6.45161	10.0494	-104.878826833674-121.877595588489i
1.71	240.614	6.81004	7.71353	92.4392866250381-81.7717253005082i
1.8	197.125	7.16846	7.54911	119.431537322865+18.0359817816733i
1.89	186.023	7.52688	8.89636	-85.158914672795-114.057603366428i
1.98	260.693	7.8853	0.460522	7.33631593311213-0.686294236834581i
2.07	210.307	8.24373	10.9914	33.1612020306602+172.707121446342i
2.16	220.761	8.60215	12.0042	-30.5341190000003-189.624968i
2.25	216.761	8.96057	0.795967	6.38416116422946-11.0197505292979i
2.34	239.057	9.319	5.36401	76.2819618772651-39.3300857810524i
2.43	245.125	9.67742	3.22067	-32.7608884127195+39.7761885256766i
2.52	211.42	10.0358	8.12629	104.341168677135-77.5776622183267i
2.61	240.25	10.3943	8.42142	-122.605399812093+55.8882946730334i
2.7	228.432	10.7527	6.0464	96.6697290232968-3.74868313270682i
2.79	251.625	11.1111	10.4959	121.013349669057+116.436557334574i
A08
Time	Data	FFT Freq	FFT Mag	FFT Complex			Max
0	57.75	0	131.414	2102.625			7.823
0.09	90.875	0.358423	3.24144	20.8303848477697-47.4960522969551i
0.18	63.25	0.716846	4.73289	33.9822948685098-67.6733046692262i
0.27	67.75	1.07527	3.92811	-58.0992563504163+23.9703682227624i
0.36	82	1.43369	3.83466	-44.2105249324953-42.5418920654743i
0.45	69.25	1.79211	0.585878	8.98205835870978+2.68241962179675i
0.54	82.125	2.15054	4.66057	-2.1113328072755-74.5392234877799i
0.63	65.25	2.50896	3.90681	15.4391706246535-60.5722379066453i
0.72	62.875	2.86738	5.13208	72.125-39.25i
0.81	71	3.22581	0.930794	10.9461600200778-10.098224423641i
0.9	47.25	3.58423	1.61318	-20.7755989964127+15.3157457474437i
0.99	71.5	3.94265	0.426447	5.27522533226772-4.32750906850371i
1.08	66	4.30108	7.823	-106.789475067505-65.2918920654742i
1.17	63	4.6595	4.89129	-62.9918114715098-46.4408410728839i
1.26	52.375	5.01792	2.16706	-34.5953630648217-2.31833543400258i
1.35	70.375	5.37634	4.12	61.6180686384473-23.4233194192967i
1.44	57.5	5.73477	3.36719	-53.875
1.53	82.875	6.09319	4.12	61.6180686384474+23.4233194192964i
1.62	68.625	6.45161	2.16706	-34.5953630648217+2.31833543400266i
1.71	72.5	6.81004	4.89129	-62.9918114715096+46.440841072884i
1.8	70.875	7.16846	7.823	-106.789475067505+65.2918920654743i
1.89	59.5	7.52688	0.426447	5.27522533226774+4.32750906850367i
1.98	51.5	7.8853	1.61318	-20.7755989964127-15.3157457474438i
2.07	62	8.24373	0.930794	10.9461600200778+10.098224423641i
2.16	58.25	8.60215	5.13208	72.125+39.25i
2.25	64.75	8.96057	3.90681	15.4391706246537+60.5722379066453i
2.34	53.25	9.319	4.66057	-2.11133280727539+74.5392234877798i
2.43	56	9.67742	0.585878	8.98205835870978-2.68241962179675i
2.52	93	10.0358	3.83466	-44.2105249324952+42.5418920654742i
2.61	57.5	10.3943	3.92811	-58.0992563504163-23.9703682227622i
2.7	57.75	10.7527	4.73289	33.9822948685099+67.6733046692262i
2.79	54.125	11.1111	3.24144	20.8303848477698+47.4960522969551i
A09
Time	Data	FFT Freq	FFT Mag	FFT Complex			Max
0	196.208	0	394.625	6314			15.8546
0.09	151	0.358423	11.1498	-17.6393961122281+177.523269757446i
0.18	232.458	0.716846	3.15207	11.7192567381088-49.0526154707408i
0.27	205.625	1.07527	3.94012	-54.686197782018-31.3640849340435i
0.36	217.917	1.43369	15.8546	-171.069349637736-187.312497750548i
0.45	170.875	1.79211	7.74365	102.413558974883+69.7300889714275i
0.54	189.042	2.15054	6.5671	-104.775779961738+7.90550316760569i
0.63	181.583	2.50896	9.58845	25.2289360070063+151.326548540593i
0.72	177.625	2.86738	10.3657	-164.166656+23.5833440000001i
0.81	157.75	3.22581	10.3352	93.4052398907581+136.457696894229i
0.9	210.75	3.58423	2.24481	-10.3857574272701-34.3825920323774i
0.99	183.958	3.94265	5.42015	-86.3457280195703+8.0740020008355i
1.08	190.292	4.30108	7.58267	121.319349637736-0.89568175054815i
1.17	208.208	4.6595	9.20682	45.9022299432192+139.974860664659i
1.26	216.417	5.01792	1.08992	3.10903265089941+17.1592893292762i
1.35	141.917	5.37634	6.04721	65.3881090979511+71.3162026803776i
1.44	174.5	5.73477	15.3646	245.833312
1.53	217.167	6.09319	6.04721	65.3881090979509-71.3162026803775i
1.62	234.958	6.45161	1.08992	3.10903265089944-17.1592893292763i
1.71	232.792	6.81004	9.20682	45.9022299432188-139.974860664659i
1.8	191.333	7.16846	7.58267	121.319349637736+0.895681750547794i
1.89	205.75	7.52688	5.42015	-86.3457280195704-8.07400200083509i
1.98	208.792	7.8853	2.24481	-10.38575742727+34.3825920323773i
2.07	166.25	8.24373	10.3352	93.4052398907577-136.457696894229i
2.16	218.167	8.60215	10.3657	-164.166656-23.5833440000001i
2.25	208.292	8.96057	9.58845	25.2289360070058-151.326548540593i
2.34	229.458	9.319	6.5671	-104.775779961738-7.90550316760548i
2.43	227	9.67742	7.74365	102.413558974883-69.7300889714279i
2.52	191.833	10.0358	15.8546	-171.069349637735+187.312497750548i
2.61	186.208	10.3943	3.94012	-54.686197782018+31.3640849340435i
2.7	200.167	10.7527	3.15207	11.7192567381088+49.0526154707408i
2.79	189.708	11.1111	11.1498	-17.6393961122286-177.523269757447i
A11
Time	Data	FFT Freq	FFT Mag	FFT Complex			Max
0	69.5	0	154.69	2475.035586			13.1029
0.09	73.0536	0.358423	13.1029	-140.64768112813-155.467570655089i
0.18	76.3036	0.716846	6.34688	84.4178085170358-56.4450985334699i
0.27	89.25	1.07527	7.06682	64.446063659818-92.9049563826782i
0.36	99.5536	1.43369	9.67336	-85.0545050737599+129.308424332869i
0.45	77.0714	1.79211	5.5533	-17.2527479326514-87.1617423282621i
0.54	78.875	2.15054	10.0312	-42.8686987280394+154.66789322105i
0.63	70	2.50896	2.53034	40.2443043559-4.4114784293127i
0.72	76.6429	2.86738	9.4675	-151.321412+6.92852800000003i
0.81	83.1429	3.22581	8.46875	134.730976646464-14.4159684095515i
0.9	72.4107	3.58423	12.5369	-156.926093166355-124.943954823097i
0.99	105.75	3.94265	8.54886	135.599313746614-17.9462913879128i
1.08	65.9107	4.30108	8.16038	116.26885907376-59.405929667131i
1.17	72.75	4.6595	11.6241	-136.174649433268+126.677018190925i
1.26	173.536	5.01792	5.2654	82.8769833773585-15.1282385776168i
1.35	81.9464	5.37634	5.09668	-60.9455799147469+54.1805909979251i
1.44	67	5.73477	0.886158	14.1785300000001
1.53	61.5357	6.09319	5.09668	-60.945579914747-54.1805909979249i
1.62	85.9821	6.45161	5.2654	82.8769833773587+15.1282385776165i
1.71	73.625	6.81004	11.6241	-136.174649433269-126.677018190924i
1.8	73.3214	7.16846	8.16038	116.26885907376+59.4059296671308i
1.89	122.625	7.52688	8.54886	135.599313746614+17.9462913879123i
1.98	65.6964	7.8853	12.5369	-156.926093166355+124.943954823098i
2.07	67.4107	8.24373	8.46875	134.730976646464+14.4159684095509i
2.16	67.9821	8.60215	9.4675	-151.321412-6.92852800000003i
2.25	40.1964	8.96057	2.53034	40.2443043559002+4.41147842931255i
2.34	67.1071	9.319	10.0312	-42.8686987280398-154.667893221049i
2.43	63.9464	9.67742	5.5533	-17.252747932651+87.1617423282621i
2.52	26.7321	10.0358	9.67336	-85.0545050737601-129.308424332869i
2.61	81.375	10.3943	7.06682	64.4460636598184+92.9049563826781i
2.7	78.0536	10.7527	6.34688	84.4178085170358+56.4450985334696i
2.79	66.75	11.1111	13.1029	-140.64768112813+155.46757065509i
A14
Time	Data	FFT Freq	FFT Mag	FFT Complex			Max
0	229.625	0	352.914	5646.625			16.2369
0.09	170.75	0.358423	6.8675	-32.5941462146056-104.934453426387i
0.18	147.875	0.716846	10.3579	86.2682374725416-141.50288320808i
0.27	192.25	1.07527	13.0923	130.792815757495-163.626112788872i
0.36	227	1.43369	6.78107	-42.6690792842044+99.7544958977276i
0.45	172.375	1.79211	12.497	191.298537454005+58.1863977172722i
0.54	189.75	2.15054	12.5769	130.66994224497+153.032029755128i
0.63	185.75	2.50896	16.1515	249.654556517567+66.7477996645255i
0.72	135.25	2.86738	13.0165	-21.7499999999999+207.125i
0.81	160.625	3.22581	15.9354	164.133981362134+195.10998073186i
0.9	181.125	3.58423	10.8698	6.78374638490802-173.784357246958i
0.99	201.375	3.94265	6.80985	18.1781905336127+107.430535104915i
1.08	153.125	4.30108	16.2369	-195.580920715796-170.995504102272i
1.17	195.25	4.6595	4.00088	60.7685154777622-20.1246160883479i
1.26	232.5	5.01792	3.71301	-14.2219261024195+57.6807297898345i
1.35	180.25	5.37634	8.56566	111.767549112031-79.3149130461722i
1.44	117.875	5.73477	0.898438	14.375
1.53	199.125	6.09319	8.56566	111.767549112031+79.3149130461723i
1.62	157.75	6.45161	3.71301	-14.2219261024196-57.6807297898344i
1.71	177.625	6.81004	4.00088	60.7685154777623+20.1246160883483i
1.8	219.625	7.16846	16.2369	-195.580920715795+170.995504102272i
1.89	152.125	7.52688	6.80985	18.1781905336122-107.430535104915i
1.98	195.125	7.8853	10.8698	6.7837463849082+173.784357246958i
2.07	188.25	8.24373	15.9354	164.133981362133-195.10998073186i
2.16	159.875	8.60215	13.0165	-21.7500000000001-207.125i
2.25	161.375	8.96057	16.1515	249.654556517567-66.747799664526i
2.34	158.625	9.319	12.5769	130.66994224497-153.032029755128i
2.43	170.125	9.67742	12.497	191.298537454005-58.1863977172727i
2.52	162	10.0358	6.78107	-42.6690792842046-99.7544958977278i
2.61	92.875	10.3943	13.0923	130.792815757495+163.626112788871i
2.7	163.375	10.7527	10.3579	86.2682374725418+141.50288320808i
2.79	216	11.1111	6.8675	-32.5941462146051+104.934453426388i
A15
Time	Data	FFT Freq	FFT Mag	FFT Complex			Max
0	59.8889	0	283.017	4528.277772			24.8555
0.09	223.125	0.358423	21.159	-333.273886950841-59.504185272431i
0.18	79.0695	0.716846	8.93996	80.6564587362576-118.130340808145i
0.27	134.111	1.07527	16.5832	-108.03904670312+242.338497640845i
0.36	153.222	1.43369	10.5851	-67.4294211985876-155.360166129106i
0.45	113.208	1.79211	9.33785	-99.6781643101892-111.293748720122i
0.54	143.681	2.15054	9.22853	24.2123475449741-145.657764372326i
0.63	130.306	2.50896	5.9297	0.187811126447556+94.8749492674529i
0.72	196.736	2.86738	13.1867	-172.666625-121.249939i
0.81	126.542	3.22581	15.8268	95.7581414070589-234.424852313976i
0.9	150.083	3.58423	22.2051	-224.457614441666-275.397060984291i
0.99	167.528	3.94265	8.28735	-57.6550987232181-119.407007570898i
1.08	121.361	4.30108	18.7126	-142.264914801413-263.443416129106i
1.17	128.056	4.6595	24.8555	-148.076509546548-369.092874555497i
1.26	160.542	5.01792	7.04865	-71.2445678395658-87.4251814201101i
1.35	149.222	5.37634	8.10116	-42.5562542995916+122.433323800573i
1.44	146.556	5.73477	4.92361	-78.7777699999997
1.53	211.5	6.09319	8.10116	-42.5562542995917-122.433323800574i
1.62	216.875	6.45161	7.04865	-71.2445678395655+87.4251814201099i
1.71	151.222	6.81004	24.8555	-148.076509546547+369.092874555497i
1.8	149.556	7.16846	18.7126	-142.264914801412+263.443416129106i
1.89	171.306	7.52688	8.28735	-57.6550987232175+119.407007570897i
1.98	142.222	7.8853	22.2051	-224.457614441666+275.397060984291i
2.07	141.097	8.24373	15.8268	95.7581414070594+234.424852313975i
2.16	57.4167	8.60215	13.1867	-172.666625+121.249939i
2.25	132.292	8.96057	5.9297	0.187811126447784-94.874949267453i
2.34	126.306	9.319	9.22853	24.2123475449743+145.657764372326i
2.43	153.514	9.67742	9.33785	-99.6781643101887+111.293748720122i
2.52	141.306	10.0358	10.5851	-67.4294211985873+155.360166129106i
2.61	106.361	10.3943	16.5832	-108.03904670312-242.338497640845i
2.7	179.931	10.7527	8.93996	80.6564587362577+118.130340808145i
2.79	64.1389	11.1111	21.159	-333.273886950841+59.5041852724318i
A16
Time	Data	FFT Freq	FFT Mag	FFT Complex			Max
0	137.089	0	227.413	3638.607176			9.68231
0.09	120.554	0.358423	8.72419	88.4811419784525+107.961300561791i
0.18	135.732	0.716846	6.46766	89.6885530002851+51.6199571656436i
0.27	112.893	1.07527	1.95411	11.4594483125797-29.0900218982293i
0.36	101.107	1.43369	8.23553	131.758039239661+1.65387339572792i
0.45	79.5357	1.79211	9.68231	30.6523382590097-151.85419731761i
0.54	110.339	2.15054	4.19921	-63.2489110136587+22.6651369524663i
0.63	90.7143	2.50896	6.76809	13.9378803728063+107.388724599522i
0.72	130.5	2.86738	5.59125	38.4285280000001-80.7857059999999i
0.81	127.964	3.22581	6.08357	-71.7442436761366+65.7819985440803i
0.9	90.1429	3.58423	3.66111	29.6777391701023+50.5032525930345i
0.99	63.625	3.94265	4.94663	79.1363642885412-1.24376044587707i
1.08	114.839	4.30108	1.00538	7.20625676033929-14.381710604272i
1.17	120.589	4.6595	4.92195	12.1709682672983+77.8050463666573i
1.26	121.929	5.01792	3.21991	-45.8316171567284+23.5293648062122i
1.35	115.125	5.37634	8.19101	26.4776301974495+128.353557899503i
1.44	113.268	5.73477	0.515625	-8.25
1.53	128.768	6.09319	8.19101	26.477630197449-128.353557899503i
1.62	91.1786	6.45161	3.21991	-45.8316171567285-23.529364806212i
1.71	107.089	6.81004	4.92195	12.1709682672981-77.8050463666572i
1.8	106.232	7.16846	1.00538	7.20625676033926+14.3817106042722i
1.89	123.964	7.52688	4.94663	79.1363642885413+1.24376044587689i
1.98	106.893	7.8853	3.66111	29.6777391701021-50.5032525930345i
2.07	113.75	8.24373	6.08357	-71.7442436761369-65.78199854408i
2.16	117.286	8.60215	5.59125	38.4285280000002+80.7857059999999i
2.25	123.036	8.96057	6.76809	13.9378803728059-107.388724599522i
2.34	123.125	9.319	4.19921	-63.2489110136589-22.6651369524662i
2.43	132.286	9.67742	9.68231	30.6523382590101+151.85419731761i
2.52	106.482	10.0358	8.23553	131.758039239661-1.65387339572804i
2.61	127.696	10.3943	1.95411	11.4594483125798+29.0900218982294i
2.7	109.036	10.7527	6.46766	89.688553000285-51.6199571656439i
2.79	135.839	11.1111	8.72419	88.4811419784521-107.961300561791i
A18
Time	Data	FFT Freq	FFT Mag	FFT Complex			Max
0	112.319	0	188.754	3020.069397			10.7325
0.09	125.028	0.358423	1.79662	-2.17306332838964+28.6636221183922i
0.18	118.375	0.716846	10.6414	165.725150605004-39.0452189264477i
0.27	64.0833	1.07527	5.34388	80.4161941882909+29.0489914760843i
0.36	91.8333	1.43369	10.7325	168.8146463048-31.4544246130367i
0.45	96.1805	1.79211	5.17061	-43.8637487744918-70.1439686277576i
0.54	56.0833	2.15054	6.13652	70.5019856309555+68.3347699077067i
0.63	87.4305	2.50896	3.81876	-61.0835393360273+1.42422389973744i
0.72	95.5417	2.86738	10.6773	79.37503-151.277739i
0.81	115.25	3.22581	4.7294	-42.0807084558971-62.8905796666101i
0.9	80	3.58423	1.68577	-26.731603590847+3.59515856359511i
0.99	86.0139	3.94265	6.40995	-72.022291366947+73.0148730844016i
1.08	79.8333	4.30108	4.5517	-34.2035043047997+64.2955733869636i
1.17	82.0278	4.6595	6.10905	-76.1069460176364+61.3334288820214i
1.26	93.9722	5.01792	4.97716	79.0600113548873+9.54866972944093i
1.35	94.6528	5.37634	5.68041	-30.7524009089012-85.5258337541779i
1.44	143.278	5.73477	4.02518	64.4028350000001
1.53	101.417	6.09319	5.68041	-30.752400908901+85.5258337541779i
1.62	92.7917	6.45161	4.97716	79.0600113548873-9.54866972944088i
1.71	80.6528	6.81004	6.10905	-76.1069460176367-61.3334288820212i
1.8	108.208	7.16846	4.5517	-34.2035043047999-64.2955733869634i
1.89	106.347	7.52688	6.40995	-72.0222913669473-73.0148730844015i
1.98	95.6111	7.8853	1.68577	-26.7316035908471-3.59515856359484i
2.07	77.6805	8.24373	4.7294	-42.080708455897+62.89057966661i
2.16	87.9167	8.60215	10.6773	79.3750300000001+151.277739i
2.25	95.6667	8.96057	3.81876	-61.0835393360274-1.42422389973735i
2.34	98.4861	9.319	6.13652	70.5019856309552-68.3347699077067i
2.43	59.1945	9.67742	5.17061	-43.8637487744917+70.1439686277577i
2.52	91.875	10.0358	10.7325	168.8146463048+31.4544246130365i
2.61	92.6389	10.3943	5.34388	80.4161941882907-29.0489914760847i
2.7	96.1111	10.7527	10.6414	165.725150605004+39.0452189264474i
2.79	113.569	11.1111	1.79662	-2.17306332838973-28.6636221183923i
B05
Time	Data	FFT Freq	FFT Mag	FFT Complex			Max
0	139.528	0	227.764	3644.222077			16.4281
0.09	89.1667	0.358423	9.25396	147.223420096701+15.7494953759663i
0.18	53.6805	0.716846	6.84469	-53.2078667776602+95.7208409909213i
0.27	111.014	1.07527	16.4281	-117.740825197496+235.005062080998i
0.36	130.111	1.43369	5.79767	54.4741014408699+75.0831987319099i
0.45	111.611	1.79211	6.26907	-25.5108149829813+97.0068190883471i
0.54	139.083	2.15054	10.7356	147.777921205919+87.5589898520365i
0.63	129	2.50896	9.35706	63.466552082148+135.594928509758i
0.72	119.236	2.86738	4.67633	-69.638946+27.3611449999998i
0.81	121.736	3.22581	9.15162	140.678401595833-40.6218009635652i
0.9	128.597	3.58423	9.09242	145.21564640977+8.74475984596157i
0.99	106.097	3.94265	1.16826	-8.02432454156629-16.8821611272755i
1.08	86.3055	4.30108	3.95979	-39.3353694408698-49.6668012680899i
1.17	89.9305	4.6595	7.62332	-59.5379120718716-106.455011507028i
1.26	97.5972	5.01792	7.59826	97.1032151619715-73.1489290151537i
1.35	105.583	5.37634	10.8379	60.7789990192331+162.40600853024i
1.44	114.361	5.73477	9.17361	-146.777801
1.53	120.958	6.09319	10.8379	60.7789990192327-162.40600853024i
1.62	114.111	6.45161	7.59826	97.1032151619717+73.1489290151536i
1.71	113.319	6.81004	7.62332	-59.5379120718714+106.455011507029i
1.8	66.625	7.16846	3.95979	-39.3353694408698+49.66680126809i
1.89	125.347	7.52688	1.16826	-8.02432454156621+16.8821611272756i
1.98	103.931	7.8853	9.09242	145.21564640977-8.74475984596163i
2.07	126.931	8.24373	9.15162	140.678401595833+40.6218009635651i
2.16	50.4305	8.60215	4.67633	-69.638946-27.3611449999998i
2.25	147.264	8.96057	9.35706	63.4665520821478-135.594928509758i
2.34	127.014	9.319	10.7356	147.777921205919-87.5589898520367i
2.43	129.208	9.67742	6.26907	-25.5108149829816-97.006819088347i
2.52	132.944	10.0358	5.79767	54.4741014408697-75.08319873191i
2.61	128.056	10.3943	16.4281	-117.740825197496-235.005062080998i
2.7	145.167	10.7527	6.84469	-53.2078667776603-95.720840990921i
2.79	140.278	11.1111	9.25396	147.223420096701-15.7494953759669i
B07
Time	Data	FFT Freq	FFT Mag	FFT Complex			Max
0	85	0	174.508	2792.12509			18.2925
0.09	88.175	0.358423	3.86943	46.7422839330397+40.5970702152284i
0.18	40.3	0.716846	18.2925	-145.59416785641+253.897080833496i
0.27	67.7	1.07527	12.8882	-193.675308090471+70.8001846045639i
0.36	76.775	1.43369	5.20188	-58.3997105557653-59.3020231538829i
0.45	98.7	1.79211	10.0587	158.30950286197+28.9716970873779i
0.54	85.975	2.15054	2.15255	-31.7463134086088-13.3543127913461i
0.63	96.925	2.50896	3.7287	-12.2234627013974+58.393486291667i
0.72	112.825	2.86738	9.26636	-63.5000000000001-133.975006i
0.81	74.625	3.22581	10.0607	42.0328757032055-155.386175274105i
0.9	88.9	3.58423	16.5411	-26.1655697150221-263.361694692393i
0.99	88.2	3.94265	18.0932	289.326832167477-9.75042578402723i
1.08	104.95	4.30108	8.88203	5.69957855576515+141.998084846117i
1.17	93.8	4.6595	1.70282	-25.5153361639287-9.55317233428463i
1.26	96.25	5.01792	15.0885	-180.594045019959-160.21027706755i
1.35	81.425	5.37634	11.2406	65.2028042901046-167.613633417987i
1.44	38.725	5.73477	11.7547	188.074982
1.53	109.6	6.09319	11.2406	65.2028042901051+167.613633417987i
1.62	96.65	6.45161	15.0885	-180.594045019959+160.21027706755i
1.71	54.925	6.81004	1.70282	-25.5153361639287+9.55317233428474i
1.8	87.625	7.16846	8.88203	5.69957855576494-141.998084846117i
1.89	67.4	7.52688	18.0932	289.326832167477+9.75042578402653i
1.98	48.075	7.8853	16.5411	-26.1655697150214+263.361694692393i
2.07	74.425	8.24373	10.0607	42.0328757032061+155.386175274105i
2.16	106.925	8.60215	9.26636	-63.4999999999999+133.975006i
2.25	60.65	8.96057	3.7287	-12.2234627013974-58.3934862916667i
2.34	212.875	9.319	2.15255	-31.7463134086087+13.3543127913462i
2.43	77.9	9.67742	10.0587	158.30950286197-28.9716970873782i
2.52	100.475	10.0358	5.20188	-58.3997105557652+59.302023153883i
2.61	125.05	10.3943	12.8882	-193.675308090471-70.8001846045631i
2.7	107.775	10.7527	18.2925	-145.594167856411-253.897080833496i
2.79	42.525	11.1111	3.86943	46.7422839330397-40.5970702152285i
B08
Time	Data	FFT Freq	FFT Mag	FFT Complex			Max
0	176.208	0	357.844	5725.500064			15.8149
0.09	193	0.358423	8.5756	66.1562574448947+120.207453660329i
0.18	212.972	0.716846	4.53695	42.0213754306427-59.1918911155527i
0.27	196.611	1.07527	9.90786	138.006158552332-78.0046066316051i
0.36	191.653	1.43369	12.2574	-186.189284200186-61.6122634059379i
0.45	159.958	1.79211	15.7516	-167.485068061972-188.322342310791i
0.54	160.194	2.15054	6.39736	89.4481782033469-49.7606350468622i
0.63	161.486	2.50896	8.33129	132.773740635642+11.8412232898754i
0.72	109.944	2.86738	5.06855	-72.277863-36.7778009999999i
0.81	222.653	3.22581	6.10088	13.8666237436425+96.6241070236475i
0.9	172.194	3.58423	15.1434	160.428883665438+181.573717728917i
0.99	180.917	3.94265	13.0125	-208.098904333012-6.48725265646438i
1.08	148.431	4.30108	7.07579	-78.8661937998139-81.2233474059381i
1.17	203.181	4.6595	9.93522	-137.135635086839+80.3941868155965i
1.26	165.236	5.01792	3.55286	55.4348147005729+12.5869176602263i
1.35	161.931	5.37634	15.8149	127.139243105312-218.779214813025i
1.44	180.556	5.73477	2.32986	-37.2777100000003
1.53	156.972	6.09319	15.8149	127.139243105313+218.779214813024i
1.62	162.444	6.45161	3.55286	55.4348147005728-12.5869176602261i
1.71	200.319	6.81004	9.93522	-137.135635086839-80.3941868155961i
1.8	168.014	7.16846	7.07579	-78.8661937998137+81.223347405938i
1.89	205.806	7.52688	13.0125	-208.098904333012+6.48725265646502i
1.98	247.069	7.8853	15.1434	160.428883665437-181.573717728917i
2.07	163.931	8.24373	6.10088	13.8666237436422-96.6241070236476i
2.16	159.986	8.60215	5.06855	-72.277863+36.7778009999999i
2.25	163.194	8.96057	8.33129	132.773740635641-11.8412232898759i
2.34	176.583	9.319	6.39736	89.448178203347+49.7606350468621i
2.43	177.528	9.67742	15.7516	-167.485068061972+188.322342310792i
2.52	251.125	10.0358	12.2574	-186.189284200186+61.612263405938i
2.61	154.319	10.3943	9.90786	138.006158552332+78.0046066316047i
2.7	161.5	10.7527	4.53695	42.0213754306429+59.1918911155528i
2.79	179.583	11.1111	8.5756	66.1562574448945-120.207453660329i
B09
Time	Data	FFT Freq	FFT Mag	FFT Complex			Max
0	197.682	0	337.484	5399.738678			28.7901
0.09	235.557	0.358423	10.6812	-11.3101084685753+170.523968007243i
0.18	203.693	0.716846	19.0332	81.8951143973636-293.313518233282i
0.27	166.58	1.07527	6.10462	36.3246338743238-90.668082122791i
0.36	121.159	1.43369	28.7901	383.042590872121-255.869605481164i
0.45	171.841	1.79211	7.90087	103.736097036985+72.2447342993304i
0.54	180.511	2.15054	5.1703	63.8288415620972-52.6238439799075i
0.63	146.148	2.50896	12.1399	-48.6588353290081-188.045675012154i
0.72	170.489	2.86738	9.49996	-142.238616-53.5909420000003i
0.81	129.068	3.22581	3.17597	-50.0730476728178-8.65485284225058i
0.9	186.08	3.58423	7.6975	9.9817652304712-122.754814152287i
0.99	163.716	3.94265	3.16612	24.1384338843372+44.5371589403345i
1.08	90.5	4.30108	12.8589	162.457471127879+126.244040518836i
1.17	156.523	4.6595	10.4638	-46.0667578738454-160.959113215525i
1.26	123.739	5.01792	6.89901	-107.433013189933-25.353544405661i
1.35	181.045	5.37634	7.61265	96.9095845486008+73.7859184434084i
1.44	184.557	5.73477	11.6868	-186.988618
1.53	211.205	6.09319	7.61265	96.9095845486005-73.7859184434088i
1.62	196.352	6.45161	6.89901	-107.433013189932+25.3535444056611i
1.71	199.102	6.81004	10.4638	-46.0667578738448+160.959113215525i
1.8	160.932	7.16846	12.8589	162.457471127879-126.244040518836i
1.89	178.648	7.52688	3.16612	24.1384338843371-44.5371589403347i
1.98	141.568	7.8853	7.6975	9.98176523047129+122.754814152287i
2.07	215.42	8.24373	3.17597	-50.0730476728177+8.65485284225082i
2.16	199.682	8.60215	9.49996	-142.238616+53.5909420000003i
2.25	197.818	8.96057	12.1399	-48.6588353290076+188.045675012154i
2.34	196.557	9.319	5.1703	63.8288415620973+52.6238439799074i
2.43	139.466	9.67742	7.90087	103.736097036984-72.2447342993304i
2.52	107.068	10.0358	28.7901	383.042590872121+255.869605481164i
2.61	142.818	10.3943	6.10462	36.3246338743241+90.668082122791i
2.7	145.807	10.7527	19.0332	81.8951143973643+293.313518233282i
2.79	158.409	11.1111	10.6812	-11.3101084685758-170.523968007243i
B11
Time	Data	FFT Freq	FFT Mag	FFT Complex			Max
0	151.727	0	307.173	4914.772797			16.6555
0.09	182.08	0.358423	7.82354	-17.1297779282089-123.999069106493i
0.18	180.034	0.716846	4.21757	54.6602261172925-39.5721240336979i
0.27	132.386	1.07527	7.45632	-98.6107620865374+67.1465554598504i
0.36	131.545	1.43369	13.0414	199.592716408027-60.8528517363899i
0.45	167	1.79211	10.2031	-9.51298254130241-162.972298318756i
0.54	162.75	2.15054	5.60295	76.87786735225-46.1129992928015i
0.63	171.648	2.50896	3.56458	15.3462916696909-54.9298536279873i
0.72	158.148	2.86738	5.32931	85.102265-5.32959000000005i
0.81	221.068	3.22581	16.6555	-265.556832472311+22.2528379831478i
0.9	112.67	3.58423	7.18928	-99.9317264915603+56.9667321760632i
0.99	149.375	3.94265	5.81322	-0.718632490234612-93.008800758102i
1.08	140.216	4.30108	6.74883	64.6799895919729-86.4664397363897i
1.17	141.205	4.6595	9.93993	-66.5460304095203+144.447205463691i
1.26	145.886	5.01792	8.29823	118.893629022018+59.0984314351664i
1.35	169.784	5.37634	4.89926	9.22462584235006E-002-78.3881610521721i
1.44	207.057	5.73477	10.8736	-173.977323000001
1.53	160.432	6.09319	4.89926	9.22462584237191E-002+78.388161052172i
1.62	137.636	6.45161	8.29823	118.893629022018-59.0984314351665i
1.71	160.864	6.81004	9.93993	-66.5460304095206-144.447205463691i
1.8	141.807	7.16846	6.74883	64.679989591973+86.4664397363898i
1.89	148.523	7.52688	5.81322	-0.718632490234214+93.0088007581019i
1.98	126.568	7.8853	7.18928	-99.9317264915604-56.9667321760629i
2.07	141.409	8.24373	16.6555	-265.556832472311-22.2528379831473i
2.16	163.011	8.60215	5.32931	85.102265+5.32959000000005i
2.25	123.739	8.96057	3.56458	15.346291669691+54.9298536279872i
2.34	134.58	9.319	5.60295	76.87786735225+46.1129992928014i
2.43	194.33	9.67742	10.2031	-9.51298254130194+162.972298318756i
2.52	134.239	10.0358	13.0414	199.592716408027+60.8528517363898i
2.61	130.807	10.3943	7.45632	-98.6107620865377-67.1465554598501i
2.7	142.523	10.7527	4.21757	54.6602261172925+39.5721240336979i
2.79	149.727	11.1111	7.82354	-17.1297779282085+123.999069106493i
B14
Time	Data	FFT Freq	FFT Mag	FFT Complex			Max
0	107.25	0	195.664	3130.624908			27.1028
0.09	65.8333	0.358423	8.90508	-21.6088063747002-140.833156985198i
0.18	146.625	0.716846	17.7353	132.992666776558-250.670102683344i
0.27	80.5833	1.07527	2.24925	19.4141509746885+30.3022039722571i
0.36	140.625	1.43369	3.39843	-42.318353356418+34.1434774569154i
0.45	122.125	1.79211	14.1938	95.5766779327597+206.009088827049i
0.54	141.417	2.15054	10.281	-23.6622853867465+162.785602143477i
0.63	59.625	2.50896	9.82182	-139.27268790022+72.7940495858405i
0.72	129.792	2.86738	18.042	-251.916626-140.958344i
0.81	47.5	3.22581	8.81701	70.3173254165864-122.298026854599i
0.9	110.792	3.58423	3.40079	-43.7877860274713-32.301266910038i
0.99	109.625	3.94265	8.50065	31.9877905468169+132.195267904959i
1.08	72.625	4.30108	15.2234	161.151665356418+182.643661456916i
1.17	102.5	4.6595	12.1573	-117.250152363361-155.206839698088i
1.26	111.458	5.01792	17.351	217.457284637659+172.576524263141i
1.35	69.7083	5.37634	27.1028	15.1691977674311+433.379295826108i
1.44	112.958	5.73477	5.80469	92.8749680000001
1.53	84.375	6.09319	27.1028	15.16919776743-433.379295826108i
1.62	162	6.45161	17.351	217.457284637659-172.576524263141i
1.71	99.375	6.81004	12.1573	-117.250152363361+155.206839698089i
1.8	91.7917	7.16846	15.2234	161.151665356418-182.643661456916i
1.89	144.125	7.52688	8.50065	31.9877905468165-132.195267904959i
1.98	56.2083	7.8853	3.40079	-43.7877860274713+32.3012669100383i
2.07	111.25	8.24373	8.81701	70.3173254165865+122.298026854599i
2.16	19.6667	8.60215	18.042	-251.916626+140.958344i
2.25	142.958	8.96057	9.82182	-139.27268790022-72.7940495858401i
2.34	83.625	9.319	10.281	-23.6622853867468-162.785602143477i
2.43	52.5417	9.67742	14.1938	95.5766779327588-206.00908882705i
2.52	5.20831	10.0358	3.39843	-42.318353356418-34.1434774569153i
2.61	120.5	10.3943	2.24925	19.4141509746885-30.3022039722575i
2.7	119.708	10.7527	17.7353	132.992666776559+250.670102683344i
2.79	106.25	11.1111	8.90508	-21.6088063747+140.833156985198i
B15
Time	Data	FFT Freq	FFT Mag	FFT Complex			Max
0	170.868	0	328.979	5263.669161			12.7615
0.09	172.735	0.358423	1.37474	1.47989980559764+21.9460553535925i
0.18	163.721	0.716846	0.196171	1.12268199830011-2.93108901042787i
0.27	169.757	1.07527	0.593405	-4.42482384934244+8.40037010733595i
0.36	151.059	1.43369	7.31185	56.3194309397829-102.541109841565i
0.45	163.338	1.79211	0.867633	11.1591653785103+8.25750095322418i
0.54	159.044	2.15054	4.46835	69.1942827594455-17.9854110857136i
0.63	164.603	2.50896	1.87564	-18.7590640939134-23.4246489860685i
0.72	167.125	2.86738	4.22976	15.477966+65.8823549999999i
0.81	160.434	3.22581	2.20104	34.0167676825728+9.11443982563717i
0.9	160.346	3.58423	4.67645	-72.7026481348349-17.6874876797655i
0.99	194.507	3.94265	2.93014	45.1273332368381+12.7070136373389i
1.08	145.529	4.30108	3.85678	61.5187630602172-4.83523984156551i
1.17	154.934	4.6595	1.30941	20.4379385453804-4.60623276256302i
1.26	145.728	5.01792	4.73456	-50.9673446229108+56.04322639552i
1.35	180.257	5.37634	2.22182	35.1392952943566-5.38283538871568i
1.44	155.346	5.73477	12.7615	-204.183809
1.53	184.184	6.09319	2.22182	35.1392952943566+5.3828353887156i
1.62	163.919	6.45161	4.73456	-50.967344622911-56.0432263955199i
1.71	168.434	6.81004	1.30941	20.4379385453804+4.60623276256302i
1.8	159.699	7.16846	3.85678	61.5187630602172+4.83523984156547i
1.89	167.191	7.52688	2.93014	45.1273332368381-12.707013637339i
1.98	152.36	7.8853	4.67645	-72.7026481348349+17.6874876797656i
2.07	164.199	8.24373	2.20104	34.0167676825729-9.11443982563724i
2.16	172.426	8.60215	4.22976	15.4779659999999-65.8823549999999i
2.25	167.721	8.96057	1.87564	-18.7590640939133+23.4246489860686i
2.34	165.007	9.319	4.46835	69.1942827594455+17.9854110857134i
2.43	187.154	9.67742	0.867633	11.1591653785103-8.25750095322414i
2.52	150.559	10.0358	7.31185	56.3194309397831+102.541109841566i
2.61	163.485	10.3943	0.593405	-4.42482384934245-8.40037010733589i
2.7	147.007	10.7527	0.196171	1.12268199830007+2.93108901042785i
2.79	170.993	11.1111	1.37474	1.47989980559761-21.9460553535925i
B16
Time	Data	FFT Freq	FFT Mag	FFT Complex			Max
0	183.125	0	426.969	6831.499969			13.8584
0.09	224.763	0.358423	3.05289	-42.6387696624292+23.8303420173831i
0.18	222.697	0.716846	4.67977	-66.4965862869074-34.4191429049644i
0.27	224.368	1.07527	8.15717	16.9669078594407-129.407203860281i
0.36	191.118	1.43369	8.21017	-116.264931438213+61.1442401538703i
0.45	243.164	1.79211	2.17454	-33.0198763876443-10.964098918242i
0.54	225.447	2.15054	0.276717	2.39818893630362-3.72171459690274i
0.63	196.243	2.50896	13.8584	-86.4917310611471-204.170488465016i
0.72	204.461	2.86738	4.11843	-63.8881220000003-16.1381530000003i
0.81	180.592	3.22581	1.70078	-20.0963107263394+18.3482862581897i
0.9	227.132	3.58423	5.39087	-83.0692576089538+23.2215580909896i
0.99	239.033	3.94265	8.31995	-131.612719787786+19.9705498080155i
1.08	198.033	4.30108	9.99745	127.212381438213-96.9741058461299i
1.17	227.862	4.6595	5.53786	41.9789588056286-78.0303883499997i
1.26	217.151	5.01792	9.95076	-128.595529040442-93.8707702170721i
1.35	229.02	5.37634	8.82309	87.4923969602762-110.787572475388i
1.44	204.053	5.73477	1.29688	20.750031
1.53	199.717	6.09319	8.82309	87.4923969602766+110.787572475387i
1.62	180.803	6.45161	9.95076	-128.595529040442+93.8707702170723i
1.71	232.822	6.81004	5.53786	41.978958805629+78.0303883499995i
1.8	216.993	7.16846	9.99745	127.212381438213+96.9741058461296i
1.89	225.526	7.52688	8.31995	-131.612719787786-19.9705498080153i
1.98	237.809	7.8853	5.39087	-83.069257608954-23.2215580909895i
2.07	195.349	8.24373	1.70078	-20.0963107263393-18.3482862581898i
2.16	251.658	8.60215	4.11843	-63.8881220000003+16.1381530000003i
2.25	213.599	8.96057	13.8584	-86.4917310611466+204.170488465016i
2.34	202.342	9.319	0.276717	2.39818893630355+3.72171459690258i
2.43	200.461	9.67742	2.17454	-33.0198763876442+10.9640989182422i
2.52	231.678	10.0358	8.21017	-116.264931438213-61.1442401538701i
2.61	195.533	10.3943	8.15717	16.9669078594411+129.407203860281i
2.7	231.625	10.7527	4.67977	-66.4965862869072+34.4191429049644i
2.79	177.322	11.1111	3.05289	-42.6387696624291-23.8303420173828i
B17
Time	Data	FFT Freq	FFT Mag	FFT Complex			Max
0	93.8393	0	172.765	2764.232087			4.56378
0.09	102.571	0.358423	1.58482	20.3233173656515-15.1640658971238i
0.18	84.3571	0.716846	4.56378	37.7510158906612+62.5047298388257i
0.27	78.9107	1.07527	2.34648	23.509013672075+29.2721196628618i
0.36	71.375	1.43369	4.39653	66.4456778946326-23.09353533974i
0.45	82.9821	1.79211	1.69602	-2.86231856463771+26.9849043545959i
0.54	89.9107	2.15054	2.51416	24.9287267897244-31.5711202032481i
0.63	77.4286	2.50896	1.98659	-14.6953358969399-28.1844486249813i
0.72	96.9643	2.86738	3.45033	-53.928591-11.8036179999999i
0.81	81.1786	3.22581	2.85893	12.4524977643338-44.0153443847467i
0.9	90.9821	3.58423	3.44218	-41.3578007168252-36.3698964981732i
0.99	105.161	3.94265	2.56446	9.1193771526535+40.0050498823464i
1.08	78.4286	4.30108	4.28265	20.0544441053672-65.52212733974i
1.17	80.0357	4.6595	3.19072	-11.364396194672-49.770520838036i
1.26	89.125	5.01792	3.51799	-34.1791219635604-44.7225104560995i
1.35	89.6607	5.37634	4.09049	65.3750207015355+3.08506831446236i
1.44	81.1071	5.73477	0.282358	-4.51773300000013
1.53	102.357	6.09319	4.09049	65.3750207015356-3.08506831446257i
1.62	81.4286	6.45161	3.51799	-34.1791219635604+44.7225104560995i
1.71	86.875	6.81004	3.19072	-11.3643961946718+49.7705208380361i
1.8	70.75	7.16846	4.28265	20.0544441053673+65.52212733974i
1.89	78.5179	7.52688	2.56446	9.11937715265342-40.0050498823465i
1.98	82.9464	7.8853	3.44218	-41.3578007168251+36.3698964981733i
2.07	85.9286	8.24373	2.85893	12.4524977643339+44.0153443847467i
2.16	81.1964	8.60215	3.45033	-53.928591+11.8036179999999i
2.25	86.8036	8.96057	1.98659	-14.6953358969398+28.1844486249814i
2.34	91.0714	9.319	2.51416	24.9287267897244+31.571120203248i
2.43	79.6607	9.67742	1.69602	-2.86231856463785-26.9849043545958i
2.52	89.3036	10.0358	4.39653	66.4456778946327+23.09353533974i
2.61	83.6429	10.3943	2.34648	23.509013672075-29.2721196628619i
2.7	107.071	10.7527	4.56378	37.751015890661-62.5047298388258i
2.79	82.6607	11.1111	1.58482	20.3233173656516+15.1640658971238i
C04
Time	Data	FFT Freq	FFT Mag	FFT Complex			Max
0	261.556	0	442.394	7078.305572			18.1486
0.09	214.333	0.358423	8.40177	-119.585527265217-61.4025580737744i
0.18	188.361	0.716846	12.2958	190.627756154202+48.6276722686207i
0.27	163.806	1.07527	5.63139	64.85873914402+62.5440758364137i
0.36	249.347	1.43369	13.81	58.1497756543298+213.171730641985i
0.45	238.014	1.79211	4.48436	70.385838912349-13.9234372593438i
0.54	186.181	2.15054	18.1486	215.136984329101+195.026981773815i
0.63	232.569	2.50896	4.67129	38.1654338649887+64.2617303527949i
0.72	223.5	2.86738	6.00283	95.861083+5.94442900000013i
0.81	198.889	3.22581	11.4921	46.5045060980147-177.896094060368i
0.9	240.472	3.58423	4.19869	39.4240570352142-54.3945162812235i
0.99	199.25	3.94265	5.13942	-77.3081343853824+28.0239561189885i
1.08	248.431	4.30108	12.2806	-130.844235654329+146.588480641985i
1.17	218.125	4.6595	8.78979	125.196510874459+64.0664818604428i
1.26	239.653	5.01792	3.36195	10.3110784814843-52.7937017864173i
1.35	276.139	5.37634	7.93168	19.115888756768+125.45896615876i
1.44	240.639	5.73477	0.0329836	-0.527737999999772
1.53	225.444	6.09319	7.93168	19.1158887567678-125.45896615876i
1.62	197.944	6.45161	3.36195	10.3110784814844+52.7937017864176i
1.71	226.403	6.81004	8.78979	125.196510874458-64.0664818604432i
1.8	232.583	7.16846	12.2806	-130.84423565433-146.588480641985i
1.89	237.639	7.52688	5.13942	-77.3081343853823-28.0239561189882i
1.98	226.25	7.8853	4.19869	39.4240570352142+54.3945162812238i
2.07	213.833	8.24373	11.4921	46.5045060980152+177.896094060368i
2.16	164.819	8.60215	6.00283	95.861083-5.94442900000013i
2.25	214.514	8.96057	4.67129	38.1654338649887-64.2617303527949i
2.34	217.333	9.319	18.1486	215.1369843291-195.026981773815i
2.43	199.875	9.67742	4.48436	70.3858389123491+13.9234372593436i
2.52	196.5	10.0358	13.81	58.1497756543294-213.171730641985i
2.61	219.778	10.3943	5.63139	64.85873914402-62.5440758364139i
2.7	225.319	10.7527	12.2958	190.627756154201-48.6276722686211i
2.79	260.806	11.1111	8.40177	-119.585527265217+61.4025580737748i
C07
Time	Data	FFT Freq	FFT Mag	FFT Complex			Max
0	62.475	0	93.75	1500.00012			15.6041
0.09	64.2	0.358423	5.9717	66.5189244521015+68.5893868324831i
0.18	57.675	0.716846	5.80068	1.99726923996317-92.7894430881386i
0.27	45.65	1.07527	4.34766	-64.0096892257955-27.2342664163335i
0.36	39.3	1.43369	6.53247	98.8716313548005-33.8927214999969i
0.45	39.65	1.79211	8.815	54.0322639539388-130.279618717739i
0.54	71.275	2.15054	15.6041	248.705330977894-21.8732262700545i
0.63	54.3	2.50896	7.56833	-114.620723132469+39.0599984857998i
0.72	44.05	2.86738	3.40935	44.2499399999999+31.899964i
0.81	26.65	3.22581	4.83851	-25.3729071814015+73.1400456003366i
0.9	42.775	3.58423	3.02819	-19.1817191556481+44.4923861369419i
0.99	22.35	3.94265	2.86389	-8.86430074786637-44.9566162960049i
1.08	52.625	4.30108	2.45655	-0.971727354800642-39.2927454999969i
1.17	6.20001	4.6595	6.77922	-3.43570036470991+108.413042250736i
1.26	32.325	5.01792	10.187	-105.521121062209-124.223878681142i
1.35	54.65	5.37634	4.11327	38.7521322462025+53.1934521923552i
1.44	69.6	5.73477	4.80624	76.8999039999999
1.53	69.05	6.09319	4.11327	38.7521322462024-53.1934521923552i
1.62	8.32501	6.45161	10.187	-105.521121062209+124.223878681143i
1.71	45.275	6.81004	6.77922	-3.43570036471021-108.413042250736i
1.8	40.325	7.16846	2.45655	-0.971727354800613+39.2927454999969i
1.89	81.95	7.52688	2.86389	-8.86430074786614+44.9566162960049i
1.98	54.95	7.8853	3.02819	-19.1817191556484-44.4923861369418i
2.07	23.525	8.24373	4.83851	-25.3729071814018-73.1400456003366i
2.16	56.525	8.60215	3.40935	44.2499399999999-31.899964i
2.25	40.6	8.96057	7.56833	-114.620723132469-39.0599984857996i
2.34	75.925	9.319	15.6041	248.705330977894+21.873226270054i
2.43	67.875	9.67742	8.815	54.0322639539392+130.279618717739i
2.52	51.45	10.0358	6.53247	98.8716313548005+33.8927214999968i
2.61	11.525	10.3943	4.34766	-64.0096892257955+27.2342664163338i
2.7	28.85	10.7527	5.80068	1.99726923996347+92.7894430881386i
2.79	58.1	11.1111	5.9717	66.5189244521012-68.5893868324833i
C08
Time	Data	FFT Freq	FFT Mag	FFT Complex			Max
0	185.917	0	394.376	6310.013824			9.03576
0.09	202.208	0.358423	3.8476	-21.0905887409478+57.8361186619863i
0.18	195.889	0.716846	2.03234	-25.7733268330699+19.8272640038259i
0.27	199.097	1.07527	6.49302	91.8160847231349+48.6065986256576i
0.36	178.931	1.43369	7.44519	-118.964643761942+6.14112235385907i
0.45	191.319	1.79211	6.15012	-36.5339977743835-91.3685520918078i
0.54	203	2.15054	1.45504	7.11872708898241-22.1655533245767i
0.63	170.792	2.50896	4.77205	75.1251593115334+13.6371036869599i
0.72	193.75	2.86738	9.03576	-133.18054-56.2500940000002i
0.81	214.736	3.22581	0.892321	9.32466043367293+10.8114499957496i
0.9	195.347	3.58423	4.02582	-36.5449252723273+53.0426357468825i
0.99	210.931	3.94265	0.922332	-8.1239489593374-12.3198933953695i
1.08	181.375	4.30108	8.90101	100.631329761942-100.775567646141i
1.17	206.681	4.6595	5.64426	-90.2185343507858-4.02217378699694i
1.26	213.458	5.01792	0.776964	5.42169301641456-11.186838924715i
1.35	176.806	5.37634	1.354	16.1454933571135-14.4447981383175i
1.44	181.361	5.73477	1.93663	-30.986116
1.53	184.597	6.09319	1.354	16.1454933571135+14.4447981383174i
1.62	204.542	6.45161	0.776964	5.42169301641457+11.186838924715i
1.71	211.903	6.81004	5.64426	-90.2185343507858+4.02217378699722i
1.8	185.875	7.16846	8.90101	100.631329761942+100.775567646141i
1.89	230.083	7.52688	0.922332	-8.12394895933744+12.3198933953695i
1.98	222.556	7.8853	4.02582	-36.5449252723274-53.0426357468824i
2.07	188.25	8.24373	0.892321	9.32466043367283-10.8114499957496i
2.16	185.972	8.60215	9.03576	-133.18054+56.2500940000002i
2.25	183.056	8.96057	4.77205	75.1251593115333-13.6371036869601i
2.34	195.667	9.319	1.45504	7.11872708898245+22.1655533245766i
2.43	212.181	9.67742	6.15012	-36.5339977743833+91.3685520918079i
2.52	209.986	10.0358	7.44519	-118.964643761942-6.14112235385882i
2.61	200.694	10.3943	6.49302	91.8160847231348-48.6065986256578i
2.7	205.889	10.7527	2.03234	-25.7733268330699-19.8272640038258i
2.79	187.167	11.1111	3.8476	-21.090588740948-57.8361186619862i
C09
Time	Data	FFT Freq	FFT Mag	FFT Complex			Max
0	74.9722	0	136.185	2178.958435			11.2023
0.09	76.7639	0.358423	4.72431	-73.362353298193-18.2115149295975i
0.18	46.3472	0.716846	3.96333	-62.256726582861+12.0559348768136i
0.27	53.9167	1.07527	6.39182	96.4792152979748+33.9223215731909i
0.36	69.6389	1.43369	2.05959	-16.4951453669468-28.5279434644841i
0.45	45.2917	1.79211	11.2023	164.586088811481-70.9718735694588i
0.54	66.9722	2.15054	4.1418	62.3454104339276+22.4636177164619i
0.63	85.6111	2.50896	5.25852	-10.4830135035604+83.4807435907827i
0.72	78.7083	2.86738	3.72714	59.5694559999999-2.77776900000003i
0.81	68.7917	3.22581	5.20431	70.1272955980475+44.8986130694799i
0.9	72.6111	3.58423	2.95711	8.02952700237071-46.6274235082478i
0.99	78.8333	3.94265	1.26333	-18.2520781308954-8.68548305103468i
1.08	76.0695	4.30108	4.61202	-72.1993106330533+15.2500125355159i
1.17	89.5695	4.6595	1.68876	-20.9489722383756-17.0655280112521i
1.26	61.8611	5.01792	6.73687	-89.0071268534372+60.7981456521038i
1.35	61.5278	5.37634	4.2401	-3.81268653647776-67.7343815537668i
1.44	49.4305	5.73477	1.96961	31.5137329999998
1.53	68.8889	6.09319	4.2401	-3.81268653647752+67.7343815537669i
1.62	68.4445	6.45161	6.73687	-89.0071268534374-60.7981456521036i
1.71	61.6389	6.81004	1.68876	-20.9489722383757+17.0655280112522i
1.8	101.778	7.16846	4.61202	-72.1993106330533-15.2500125355158i
1.89	78.5972	7.52688	1.26333	-18.2520781308954+8.68548305103494i
1.98	76.0555	7.8853	2.95711	8.02952700237072+46.6274235082478i
2.07	45.625	8.24373	5.20431	70.1272955980472-44.8986130694801i
2.16	65.9167	8.60215	3.72714	59.5694559999999+2.77776900000003i
2.25	66.875	8.96057	5.25852	-10.4830135035607-83.4807435907825i
2.34	84.9583	9.319	4.1418	62.3454104339275-22.4636177164621i
2.43	65.8472	9.67742	11.2023	164.586088811481+70.9718735694583i
2.52	65.8889	10.0358	2.05959	-16.4951453669468+28.527943464484i
2.61	43.4722	10.3943	6.39182	96.4792152979748-33.9223215731911i
2.7	45.5833	10.7527	3.96333	-62.2567265828611-12.0559348768135i
2.79	82.4722	11.1111	4.72431	-73.3623532981929+18.2115149295977i
C10
Time	Data	FFT Freq	FFT Mag	FFT Complex			Max
0	109.95	0	199.008	3184.125			21.9547
0.09	82.6	0.358423	8.91321	140.367753403286+25.1971360026845i
0.18	131.45	0.716846	7.31521	-32.9943401980894-112.296576237222i
0.27	100.775	1.07527	7.47645	-110.09479180743-46.7851747776338i
0.36	130.8	1.43369	3.36011	-50.6281878527935+18.0864520000412i
0.45	105.9	1.79211	5.29013	24.5003209966738-81.0185894266319i
0.54	142.475	2.15054	10.5046	37.214627087872+163.902021667227i
0.63	76.8	2.50896	6.43076	-57.686502832866-85.2001880712337i
0.72	87.825	2.86738	1.09584	17.099976-3.87487999999985i
0.81	118.675	3.22581	8.65955	-134.254147105021-34.2447623800625i
0.9	72.775	3.58423	5.77213	60.4677814786523+69.8062763073604i
0.99	71.4	3.94265	11.1143	175.614501393931-27.9726466116584i
1.08	96.2	4.30108	2.92178	-14.6717401472064+44.3865000000413i
1.17	67.35	4.6595	10.0946	-106.475500601581+121.448371769441i
1.26	95.875	5.01792	3.30923	-28.9879963684346+44.3075104029117i
1.35	112	5.37634	7.07171	72.0283665530066-87.2596905740428i
1.44	109.45	5.73477	21.9547	351.275144
1.53	60.925	6.09319	7.07171	72.0283665530067+87.2596905740426i
1.62	82.075	6.45161	3.30923	-28.9879963684347-44.3075104029115i
1.71	94.975	6.81004	10.0946	-106.475500601581-121.448371769441i
1.8	131.8	7.16846	2.92178	-14.6717401472065-44.3865000000413i
1.89	96.875	7.52688	11.1143	175.614501393931+27.9726466116578i
1.98	92.7	7.8853	5.77213	60.467781478652-69.8062763073605i
2.07	79.95	8.24373	8.65955	-134.254147105021+34.2447623800628i
2.16	122.65	8.60215	1.09584	17.099976+3.87487999999985i
2.25	75.475	8.96057	6.43076	-57.6865028328657+85.2001880712338i
2.34	157.925	9.319	10.5046	37.2146270878717-163.902021667227i
2.43	81.3	9.67742	5.29013	24.5003209966739+81.0185894266318i
2.52	103.725	10.0358	3.36011	-50.6281878527935-18.0864520000412i
2.61	102.35	10.3943	7.47645	-110.09479180743+46.7851747776343i
2.7	100.025	10.7527	7.31521	-32.9943401980891+112.296576237222i
2.79	89.075	11.1111	8.91321	140.367753403286-25.1971360026848i
C12
Time	Data	FFT Freq	FFT Mag	FFT Complex			Max
0	70	0	147.625	2362			9.2164
0.09	93.5	0.358423	2.33234	-21.8062284636449-30.283372027114i
0.18	108.125	0.716846	9.2164	146.219022831392-19.1087783883999i
0.27	80	1.07527	4.9635	-38.5384920201983-69.4382754503274i
0.36	71.625	1.43369	9.16438	104.668677734208-102.688077169749i
0.45	54.375	1.79211	2.64493	-42.2500570653665+2.41274290145518i
0.54	70.75	2.15054	7.17739	-71.7489288695698-89.6656533164401i
0.63	67.875	2.50896	1.23128	-16.6010850172016-10.6072588537029i
0.72	69.125	2.86738	2.95742	-43-19.75i
0.81	69.625	3.22581	4.24148	-21.0131882636616+64.5285548912221i
0.9	69.75	3.58423	4.51924	-36.4358833350305-62.4567608665196i
0.99	73.625	3.94265	3.1671	39.3867569504315+31.8825893722112i
1.08	60.75	4.30108	5.73267	-73.1686777342083+55.3119228302508i
1.17	85.375	4.6595	6.27201	-58.5956825479253-81.4684289795712i
1.26	78	5.01792	4.12066	60.9657893732083+25.1001140615207i
1.35	82.875	5.37634	6.51603	58.4179764275666+86.3524417178107i
1.44	82.625	5.73477	5.9375	-95
1.53	107.875	6.09319	6.51603	58.4179764275663-86.3524417178109i
1.62	92.875	6.45161	4.12066	60.9657893732083-25.1001140615208i
1.71	59.75	6.81004	6.27201	-58.5956825479249+81.4684289795714i
1.8	62.875	7.16846	5.73267	-73.1686777342084-55.3119228302506i
1.89	65.625	7.52688	3.1671	39.3867569504314-31.8825893722114i
1.98	35	7.8853	4.51924	-36.4358833350303+62.4567608665197i
2.07	103.875	8.24373	4.24148	-21.0131882636618-64.528554891222i
2.16	58.75	8.60215	2.95742	-43+19.75i
2.25	80.875	8.96057	1.23128	-16.6010850172015+10.6072588537029i
2.34	62.875	9.319	7.17739	-71.7489288695697+89.6656533164403i
2.43	65.75	9.67742	2.64493	-42.2500570653665-2.41274290145511i
2.52	69.5	10.0358	9.16438	104.668677734208+102.688077169749i
2.61	66.875	10.3943	4.9635	-38.538492020198+69.4382754503275i
2.7	70.875	10.7527	9.2164	146.219022831392+19.1087783883997i
2.79	70.625	11.1111	2.33234	-21.8062284636448+30.2833720271142i
C14
Time	Data	FFT Freq	FFT Mag	FFT Complex			Max
0	123.55	0	247.075	3953.200012			9.2253
0.09	129.625	0.358423	8.92694	48.5227145605543-134.336399338518i
0.18	151.925	0.716846	2.64618	-18.6787789090004-37.9957793681482i
0.27	113.25	1.07527	4.69752	74.1703070051401-12.1587464323307i
0.36	146.4	1.43369	4.31507	-28.1230512259861-63.0537400828473i
0.45	136.925	1.79211	1.92584	-18.3423944859473+24.7592744816475i
0.54	121.925	2.15054	2.80808	27.1336746152291+35.8106933958458i
0.63	114.075	2.50896	2.4147	-38.1501385303119+6.10315353819118i
0.72	144.075	2.86738	3.67988	-45.799928-37i
0.81	129.7	3.22581	9.2253	13.3957365323856-146.995695853185i
0.9	127.625	3.58423	1.58132	-19.7473844076011+15.81729120672i
0.99	160.575	3.94265	6.74318	-39.1812493912777+100.524961200177i
1.08	114.6	4.30108	4.71723	34.1730392259861+67.2962959171527i
1.17	125.825	4.6595	6.38669	-101.209801551307+14.0985020468681i
1.26	107.85	5.01792	4.15414	-49.8076072986276+44.0109384427262i
1.35	120.4	5.37634	8.52491	107.194729860764-84.3435909692259i
1.44	117.75	5.73477	6.83124	109.299868
1.53	108.95	6.09319	8.52491	107.194729860764+84.3435909692256i
1.62	122.775	6.45161	4.15414	-49.8076072986277-44.0109384427261i
1.71	125.35	6.81004	6.38669	-101.209801551307-14.0985020468678i
1.8	113.775	7.16846	4.71723	34.173039225986-67.2962959171528i
1.89	119.525	7.52688	6.74318	-39.1812493912781-100.524961200177i
1.98	133.6	7.8853	1.58132	-19.7473844076012-15.81729120672i
2.07	104.325	8.24373	9.2253	13.3957365323859+146.995695853185i
2.16	112.5	8.60215	3.67988	-45.799928+37i
2.25	109.7	8.96057	2.4147	-38.1501385303119-6.10315353819094i
2.34	149.525	9.319	2.80808	27.133674615229-35.8106933958459i
2.43	82.325	9.67742	1.92584	-18.3423944859476-24.7592744816474i
2.52	120.075	10.0358	4.31507	-28.123051225986+63.0537400828473i
2.61	119.225	10.3943	4.69752	74.1703070051401+12.1587464323304i
2.7	123.3	10.7527	2.64618	-18.6787789090004+37.9957793681482i
2.79	122.175	11.1111	8.92694	48.5227145605547+134.336399338518i
C16
Time	Data	FFT Freq	FFT Mag	FFT Complex			Max
0	79.1364	0	131.74	2107.840882			10.7433
0.09	44.2614	0.358423	5.52831	20.7357587709591-85.9881041204383i
0.18	46.2614	0.716846	3.0013	-47.9432963803793-2.72687685098138i
0.27	68.6023	1.07527	7.84142	-93.7159202960731+83.4159028079205i
0.36	71.5	1.43369	1.30117	8.56962544298522+18.9731964109578i
0.45	102.83	1.79211	4.41402	31.7611894932978-63.0794076344842i
0.54	49.2955	2.15054	8.90529	30.1098903375093+139.266882160858i
0.63	76.9659	2.50896	4.82723	74.4738697357077-20.469396378463i
0.72	109.432	2.86738	10.7433	152.909058+78.522764i
0.81	60.3295	3.22581	5.46111	55.807533539374-67.2337976390934i
0.9	75.9318	3.58423	6.04428	-0.697380711624705+96.7059520545812i
0.99	56.5909	3.94265	7.91631	-65.5269056388184+108.393778736752i
1.08	55.7955	4.30108	7.62669	22.2939005570148+119.973198410958i
1.17	56.9545	4.6595	6.5082	28.8790634151773-100.046525258749i
1.26	58.5682	5.01792	7.04593	7.0307867544948-112.515346957258i
1.35	93.9205	5.37634	3.41966	23.1308269803753+49.5848321810253i
1.44	69.6932	5.73477	4.4446	-71.1135859999999
1.53	42	6.09319	3.41966	23.1308269803753-49.5848321810254i
1.62	54.8636	6.45161	7.04593	7.0307867544951+112.515346957258i
1.71	84.7386	6.81004	6.5082	28.8790634151775+100.046525258749i
1.8	62.6477	7.16846	7.62669	22.2939005570146-119.973198410958i
1.89	67.8182	7.52688	7.91631	-65.5269056388186-108.393778736752i
1.98	39.0114	7.8853	6.04428	-0.697380711624943-96.7059520545811i
2.07	63.2386	8.24373	5.46111	55.8075335393741+67.2337976390932i
2.16	42.2727	8.60215	10.7433	152.909058-78.522764i
2.25	79.1591	8.96057	4.82723	74.4738697357079+20.4693963784628i
2.34	64.5568	9.319	8.90529	30.1098903375089-139.266882160858i
2.43	59.9318	9.67742	4.41402	31.761189493298+63.0794076344842i
2.52	95.1591	10.0358	1.30117	8.56962544298517-18.9731964109578i
2.61	52.125	10.3943	7.84142	-93.7159202960732-83.4159028079202i
2.7	44.2386	10.7527	3.0013	-47.9432963803792+2.72687685098133i
2.79	80.0114	11.1111	5.52831	20.7357587709593+85.9881041204383i
C17
Time	Data	FFT Freq	FFT Mag	FFT Complex			Max
0	114.75	0	256.659	4106.541624			15.2111
0.09	123.708	0.358423	15.2111	6.22402435757463+243.29815696444i
0.18	117.944	0.716846	10.2147	-122.524789787981+108.159829010996i
0.27	141.958	1.07527	10.2209	56.3114396530554-153.533159920038i
0.36	120.653	1.43369	4.62653	-33.309490137618-66.1067683904604i
0.45	113.347	1.79211	5.57697	-78.9409111646697-41.6004468694622i
0.54	88.8472	2.15054	4.0686	-3.83084219058888+64.9848113274289i
0.63	85	2.50896	8.68789	51.7941519104362+128.996507920806i
0.72	133.056	2.86738	4.13858	-44.0139169999999+49.4722290000002i
0.81	124.486	3.22581	7.89943	-117.688080458591-46.0889216886759i
0.9	126.806	3.58423	9.59988	-79.5618371725362-131.386079741476i
0.99	130.542	3.94265	8.61522	124.152464682499-59.8915557631794i
1.08	126.264	4.30108	7.88251	115.615034137618+50.3932336095393i
1.17	132.139	4.6595	4.44427	-56.8490676906635-42.7151725843i
1.26	129.514	5.01792	3.70677	-13.1936188488942-57.8221420579098i
1.35	120.431	5.37634	2.18383	-2.11510128964115+34.8772395844124i
1.44	116.889	5.73477	2.41753	-38.6805419999996
1.53	113.667	6.09319	2.18383	-2.11510128964148-34.8772395844125i
1.62	119.708	6.45161	3.70677	-13.1936188488941+57.8221420579095i
1.71	114.889	6.81004	4.44427	-56.8490676906632+42.7151725843002i
1.8	121.597	7.16846	7.88251	115.615034137618-50.3932336095394i
1.89	156.306	7.52688	8.61522	124.152464682499+59.8915557631789i
1.98	128.931	7.8853	9.59988	-79.5618371725359+131.386079741476i
2.07	179.972	8.24373	7.89943	-117.688080458591+46.0889216886764i
2.16	153.361	8.60215	4.13858	-44.0139169999999-49.4722290000002i
2.25	120.375	8.96057	8.68789	51.7941519104358-128.996507920806i
2.34	184.153	9.319	4.0686	-3.83084219058896-64.984811327429i
2.43	172.236	9.67742	5.57697	-78.9409111646696+41.6004468694626i
2.52	108.389	10.0358	4.62653	-33.3094901376179+66.1067683904605i
2.61	127.542	10.3943	10.2209	56.3114396530559+153.533159920038i
2.7	143.069	10.7527	10.2147	-122.524789787981-108.159829010996i
2.79	116.014	11.1111	15.2111	6.22402435757373-243.29815696444i
D03
Time	Data	FFT Freq	FFT Mag	FFT Complex			Max
0	142.08	0	300.035	4800.556854			17.9039
0.09	144.08	0.358423	6.12296	-81.2883837986638-54.6789900618414i
0.18	160.773	0.716846	2.28735	-22.6877846029721+28.7166164681672i
0.27	167.136	1.07527	9.48416	22.4340198883927-150.07906084265i
0.36	125.966	1.43369	6.46861	23.96574549017+100.684830038991i
0.45	149.193	1.79211	6.7154	-71.4827220731224-80.2181013586482i
0.54	165.852	2.15054	2.26474	-36.099136330515-3.14487412338056i
0.63	133.932	2.50896	9.06377	-47.6415966209514-136.971482241577i
0.72	159.352	2.86738	5.03897	-29.9545600000001+74.852296i
0.81	146.068	3.22581	9.82729	12.0050585680263-156.777600718849i
0.9	149.864	3.58423	17.9039	157.24691313568+239.445115715706i
0.99	156.216	3.94265	6.46357	-41.6562420691466+94.6565100055123i
1.08	167.193	4.30108	5.37207	26.48878450983-81.7696359610094i
1.17	152.898	4.6595	4.97388	75.5294514433136-25.0723064311887i
1.26	157.409	5.01792	3.70773	-59.2326962021921-3.28433369274552i
1.35	205.523	5.37634	7.76755	23.6460626621509+122.010554508188i
1.44	155.636	5.73477	9.7848	-156.556794
1.53	120.955	6.09319	7.76755	23.6460626621506-122.010554508188i
1.62	111.08	6.45161	3.70773	-59.2326962021922+3.28433369274591i
1.71	183.034	6.81004	4.97388	75.5294514433137+25.0723064311883i
1.8	119.909	7.16846	5.37207	26.4887845098301+81.7696359610094i
1.89	137.455	7.52688	6.46357	-41.6562420691467-94.6565100055125i
1.98	187.511	7.8853	17.9039	157.246913135679-239.445115715707i
2.07	163.216	8.24373	9.82729	12.0050585680269+156.777600718848i
2.16	128.557	8.60215	5.03897	-29.9545600000002-74.852296i
2.25	186.034	8.96057	9.06377	-47.6415966209508+136.971482241577i
2.34	120.659	9.319	2.26474	-36.099136330515+3.14487412338063i
2.43	129.068	9.67742	6.7154	-71.4827220731221+80.2181013586485i
2.52	147.33	10.0358	6.46861	23.9657454901698-100.684830038991i
2.61	165.17	10.3943	9.48416	22.4340198883933+150.079060842651i
2.7	122.83	10.7527	2.28735	-22.6877846029721-28.7166164681673i
2.79	138.58	11.1111	6.12296	-81.2883837986637+54.678990061842i
D05
Time	Data	FFT Freq	FFT Mag	FFT Complex			Max
0	72.9643	0	185.346	2965.535616			8.49168
0.09	92.9821	0.358423	3.29185	0.755104297807234-52.664197802537i
0.18	95.3571	0.716846	1.78017	-4.62026456892813-28.1055525769234i
0.27	89.5357	1.07527	8.49168	-42.2649487449291+129.125826611457i
0.36	91.8929	1.43369	5.32861	73.6500032853876-42.9482592620807i
0.45	97.6071	1.79211	5.33782	-76.6466889111188+37.6739429115471i
0.54	84.8214	2.15054	2.67182	-23.5505594360193-35.6770869769028i
0.63	105.804	2.50896	5.84958	-68.5428023305811+63.7304698709663i
0.72	122.054	2.86738	2.74563	29.017973-32.9820570000002i
0.81	98.75	3.22581	1.25436	-5.6600985274823-19.2551054649265i
0.9	94.9286	3.58423	4.11813	-65.8483645233089+2.34531360197846i
0.99	90.2679	3.94265	4.13898	-37.5671138321985+54.5371167442037i
1.08	93.9286	4.30108	2.43809	-39.0072432853875-0.412613262080601i
1.17	70.6607	4.6595	0.941648	-1.17012324194507+15.0208566872912i
1.26	77.1786	5.01792	4.87293	-14.623515471744-76.5831519980422i
1.35	86.4464	5.37634	5.42794	15.096671290448+85.5248991047487i
1.44	99.9643	5.73477	6.79464	-108.714266
1.53	129.107	6.09319	5.42794	15.0966712904479-85.5248991047487i
1.62	90.1607	6.45161	4.87293	-14.6235154717438+76.5831519980422i
1.71	98.4464	6.81004	0.941648	-1.17012324194516-15.0208566872912i
1.8	75.1429	7.16846	2.43809	-39.0072432853876+0.412613262080697i
1.89	99.7679	7.52688	4.13898	-37.5671138321986-54.5371167442036i
1.98	77.6607	7.8853	4.11813	-65.8483645233089-2.34531360197838i
2.07	94.0179	8.24373	1.25436	-5.66009852748227+19.2551054649264i
2.16	78.0357	8.60215	2.74563	29.017973+32.9820570000002i
2.25	99.2679	8.96057	5.84958	-68.5428023305811-63.7304698709661i
2.34	80.0357	9.319	2.67182	-23.5505594360192+35.6770869769028i
2.43	85.5357	9.67742	5.33782	-76.646688911119-37.673942911547i
2.52	94.7321	10.0358	5.32861	73.6500032853876+42.9482592620806i
2.61	96.9107	10.3943	8.49168	-42.2649487449295-129.125826611457i
2.7	99.5536	10.7527	1.78017	-4.62026456892804+28.1055525769234i
2.79	102.018	11.1111	3.29185	0.755104297807291+52.6641978025368i
D06
Time	Data	FFT Freq	FFT Mag	FFT Complex			Max
0	174.654	0	412.26	6596.163483			15.8223
0.09	206.25	0.358423	3.69257	-9.87658202523761-58.2497259954241i
0.18	205.913	0.716846	6.86277	-12.9116826042093-109.04253844764i
0.27	255.394	1.07527	0.689169	9.36688338614197+5.81806396915898i
0.36	219.692	1.43369	8.38813	-127.469781373176-41.9977412400457i
0.45	198.615	1.79211	3.40288	-30.7119747412689+44.9572515074075i
0.54	205.471	2.15054	15.8223	-251.855718104138-25.6273368087137i
0.63	203.856	2.50896	3.20423	1.82016786873493+51.2353284463531i
0.72	232.442	2.86738	7.82892	-70.0480340000001+103.846099i
0.81	193.087	3.22581	6.55713	-25.3190441291122-101.813105439075i
0.9	200.779	3.58423	5.10183	31.8442808100436-75.1617240005079i
0.99	207.327	3.94265	1.92751	29.6908566075772+8.34051342474914i
1.08	214.481	4.30108	6.25326	55.1813293731753-83.4592892400459i
1.17	205.962	4.6595	3.88109	-25.6591745322088-56.5482475994647i
1.26	218.519	5.01792	4.8337	-59.423196101697-49.4998976394341i
1.35	180.308	5.37634	5.23273	-79.2342284346266-27.0477333668178i
1.44	190.894	5.73477	7.6232	121.971161
1.53	191.375	6.09319	5.23273	-79.2342284346265+27.0477333668179i
1.62	231.481	6.45161	4.8337	-59.4231961016968+49.499897639434i
1.71	237.933	6.81004	3.88109	-25.6591745322087+56.5482475994647i
1.8	214.106	7.16846	6.25326	55.1813293731755+83.4592892400456i
1.89	176.596	7.52688	1.92751	29.6908566075772-8.34051342474927i
1.98	216.183	7.8853	5.10183	31.8442808100438+75.1617240005076i
2.07	213.952	8.24373	6.55713	-25.319044129112+101.813105439075i
2.16	206.192	8.60215	7.82892	-70.0480340000002-103.846099i
2.25	182.49	8.96057	3.20423	1.82016786873482-51.2353284463531i
2.34	208.74	9.319	15.8223	-251.855718104137+25.6273368087142i
2.43	189.048	9.67742	3.40288	-30.7119747412691-44.9572515074075i
2.52	192.048	10.0358	8.38813	-127.469781373176+41.9977412400459i
2.61	212.25	10.3943	0.689169	9.366883386142-5.81806396915911i
2.7	227.471	10.7527	6.86277	-12.9116826042091+109.04253844764i
2.79	182.654	11.1111	3.69257	-9.8765820252375+58.249725995424i
D08
Time	Data	FFT Freq	FFT Mag	FFT Complex			Max
0	108.522	0	190.481	3047.691133			7.04413
0.09	94.1838	0.358423	3.81313	46.4282380987945-39.580963639716i
0.18	100.324	0.716846	4.4114	1.82143425245783-70.5589485513005i
0.27	84.6985	1.07527	4.25119	47.5836606624013+48.6044644112127i
0.36	134.507	1.43369	2.15069	33.9538482926729+5.59082010470812i
0.45	78.3603	1.79211	1.54872	-22.3487182256179-10.7033021815622i
0.54	91.5147	2.15054	2.85406	-22.3588701828114+39.8166710210395i
0.63	100.625	2.50896	6.11969	41.6257067737614+88.6264506023949i
0.72	108.272	2.86738	3.34751	49.4999109999998+20.4558720000001i
0.81	123.125	3.22581	4.17141	31.913996559024-58.6179381410239i
0.9	65.147	3.58423	4.70603	-63.9266808715615-39.7860564270914i
0.99	108.456	3.94265	3.51644	55.033469111361+11.6981108750991i
1.08	84.7353	4.30108	7.04413	-102.600882292673-46.6445318952921i
1.17	79.3383	4.6595	6.87322	-105.776010533515+30.0858093039118i
1.26	97.2794	5.01792	6.80444	75.817144801915+78.1323880005689i
1.35	88.603	5.37634	7.00412	94.7745215537911-59.8045005470974i
1.44	84.8677	5.73477	6.38328	102.132416999999
1.53	96.1323	6.09319	7.00412	94.7745215537914+59.8045005470972i
1.62	104.419	6.45161	6.80444	75.8171448019149-78.1323880005691i
1.71	84.3015	6.81004	6.87322	-105.776010533515-30.0858093039114i
1.8	105.662	7.16846	7.04413	-102.600882292673+46.6445318952923i
1.89	94.9485	7.52688	3.51644	55.0334691113609-11.6981108750992i
1.98	97.3088	7.8853	4.70603	-63.9266808715614+39.7860564270915i
2.07	100.662	8.24373	4.17141	31.9139965590241+58.6179381410238i
2.16	87.2794	8.60215	3.34751	49.4999109999998-20.4558720000001i
2.25	81.0367	8.96057	6.11969	41.6257067737611-88.6264506023949i
2.34	98.4044	9.319	2.85406	-22.3588701828114-39.8166710210395i
2.43	78.9706	9.67742	1.54872	-22.348718225618+10.7033021815623i
2.52	98.3603	10.0358	2.15069	33.9538482926729-5.59082010470824i
2.61	79.0367	10.3943	4.25119	47.5836606624011-48.6044644112129i
2.7	108.309	10.7527	4.4114	1.82143425245796+70.5589485513005i
2.79	100.301	11.1111	3.81313	46.4282380987946+39.5809636397159i
D10
Time	Data	FFT Freq	FFT Mag	FFT Complex			Max
0	141.25	0	271.655	4346.482117			20.6248
0.09	100.125	0.358423	5.50682	68.381050315357+55.5630895577337i
0.18	141.446	0.716846	8.53793	85.2189235302229+106.766884782022i
0.27	106.839	1.07527	20.6248	-293.321901415953+151.197043731251i
0.36	137.071	1.43369	6.29418	-14.3422647713031-99.6802978374088i
0.45	159.464	1.79211	9.28228	15.2298955204145+147.733584829501i
0.54	164.982	2.15054	12.5924	179.57558726016+91.357032820244i
0.63	125.839	2.50896	9.85813	-37.2480259787151-153.268862911317i
0.72	118.839	2.86738	11.4864	-177.374998+48.1071770000001i
0.81	78.7857	3.22581	9.8077	149.674033558759+47.1442469631068i
0.9	185.875	3.58423	7.24697	-77.0778835132839+86.624275786899i
0.99	152.179	3.94265	13.9003	-194.575569362595-107.721468998259i
1.08	74.1607	4.30108	18.5599	258.449378771303+146.248352162591i
1.17	128.429	4.6595	5.43873	62.412486161814-60.6392285260146i
1.26	109	5.01792	10.089	-50.5023912770982+153.320015748677i
1.35	167.732	5.37634	3.69066	48.1623832009181+34.166509002653i
1.44	163.911	5.73477	8.01228	128.196475
1.53	124.232	6.09319	3.69066	48.1623832009181-34.1665090026532i
1.62	188.839	6.45161	10.089	-50.5023912770987-153.320015748677i
1.71	138.143	6.81004	5.43873	62.4124861618142+60.6392285260142i
1.8	96.3214	7.16846	18.5599	258.449378771303-146.248352162591i
1.89	128.018	7.52688	13.9003	-194.575569362594+107.721468998259i
1.98	115.804	7.8853	7.24697	-77.0778835132843-86.6242757868986i
2.07	62.875	8.24373	9.8077	149.674033558759-47.1442469631072i
2.16	152.018	8.60215	11.4864	-177.374998-48.1071770000001i
2.25	155.661	8.96057	9.85813	-37.2480259787146+153.268862911317i
2.34	149	9.319	12.5924	179.57558726016-91.3570328202444i
2.43	182.143	9.67742	9.28228	15.2298955204143-147.733584829501i
2.52	146.411	10.0358	6.29418	-14.3422647713028+99.680297837409i
2.61	155.804	10.3943	20.6248	-293.321901415954-151.19704373125i
2.7	152.411	10.7527	8.53793	85.2189235302225-106.766884782023i
2.79	142.875	11.1111	5.50682	68.381050315357-55.5630895577341i
D11
Time	Data	FFT Freq	FFT Mag	FFT Complex			Max
0	34.825	0	59.9438	959.100096			9.78823
0.09	28.9	0.358423	5.44666	83.2100700644843+25.8960914961008i
0.18	42.15	0.716846	3.64337	-31.0992435494266+49.3053749439421i
0.27	30.65	1.07527	4.53998	42.5988493826492-58.8376486243782i
0.36	25.7	1.43369	4.23956	-67.793178557287+2.32128047028156i
0.45	23.05	1.79211	9.55977	152.616027099544-10.1961535881169i
0.54	39.15	2.15054	1.36541	-17.4704982322614-13.1168962034302i
0.63	20.425	2.50896	6.49815	-103.61472035258+8.59334986293577i
0.72	52.95	2.86738	9.78823	120.174988+100.424928i
0.81	1.32501	3.22581	3.98682	-61.5661508319404-16.6930340112871i
0.9	2.25	3.58423	6.73712	-91.1804785080518+57.4948142812785i
0.99	48.925	3.94265	1.49956	-22.3339315286386+8.76668447945972i
1.08	60.05	4.30108	9.5981	133.343226557287-76.1787195297187i
1.17	27.875	4.6595	4.51163	-14.92805587783+70.6256070669981i
1.26	25.6	5.01792	3.97988	-59.4497317102599+22.8172294286509i
1.35	14.8	5.37634	4.26662	-11.3819919556877+67.3103172456783i
1.44	26.75	5.73477	3.31562	53.0499279999999
1.53	2.15002	6.09319	4.26662	-11.3819919556879-67.3103172456781i
1.62	1.77502	6.45161	3.97988	-59.44973171026-22.8172294286508i
1.71	49.475	6.81004	4.51163	-14.9280558778303-70.625607066998i
1.8	32.25	7.16846	9.5981	133.343226557287+76.1787195297185i
1.89	33.225	7.52688	1.49956	-22.3339315286386-8.76668447945963i
1.98	21.2	7.8853	6.73712	-91.1804785080519-57.4948142812783i
2.07	9.07501	8.24373	3.98682	-61.5661508319405+16.6930340112873i
2.16	58.425	8.60215	9.78823	120.174988-100.424928i
2.25	33.275	8.96057	6.49815	-103.61472035258-8.59334986293551i
2.34	30.675	9.319	1.36541	-17.4704982322615+13.11689620343i
2.43	57.925	9.67742	9.55977	152.616027099543+10.1961535881164i
2.52	22.175	10.0358	4.23956	-67.7931785572869-2.32128047028134i
2.61	26.5	10.3943	4.53998	42.5988493826492+58.8376486243781i
2.7	30.15	10.7527	3.64337	-31.0992435494267-49.3053749439422i
2.79	45.45	11.1111	5.44666	83.2100700644842-25.896091496101i
D13
Time	Data	FFT Freq	FFT Mag	FFT Complex			Max
0	185.464	0	393.15	6290.392854			11.7141
0.09	188.375	0.358423	7.65998	-56.2621217118483-108.882784894676i
0.18	191.071	0.716846	6.89719	84.1861910424038-71.3507730799468i
0.27	209.679	1.07527	11.7141	-183.58027693257-37.774182179073i
0.36	220.536	1.43369	2.60015	-35.9916943572664+20.8652353120034i
0.45	217.232	1.79211	5.58625	85.9603456146722+24.4866074068516i
0.54	201.429	2.15054	4.81149	-65.6912151918689+40.1395153021508i
0.63	220.054	2.50896	7.82084	102.66287330446+71.545115739425i
0.72	184.625	2.86738	9.90253	-152.875002+41.6250279999999i
0.81	188.536	3.22581	4.1842	61.6085620356279-26.1976309305141i
0.9	182.071	3.58423	7.37646	5.14874963366257-117.911049217144i
0.99	192.571	3.94265	4.04295	22.0492292318004+60.8134300451215i
1.08	175.571	4.30108	3.63518	-56.4725416427334-13.9204086879966i
1.17	213.071	4.6595	1.22652	15.87448608631-11.5376221755452i
1.26	241.946	5.01792	5.9649	91.1420385158024+28.3128984007585i
1.35	202.464	5.37634	2.11015	-23.4559216284523+24.2842058006436i
1.44	182.357	5.73477	9.00893	-144.14285
1.53	216.625	6.09319	2.11015	-23.4559216284523-24.2842058006435i
1.62	223.518	6.45161	5.9649	91.1420385158024-28.3128984007587i
1.71	204.357	6.81004	1.22652	15.87448608631+11.5376221755451i
1.8	188.268	7.16846	3.63518	-56.4725416427334+13.9204086879967i
1.89	171.929	7.52688	4.04295	22.0492292318002-60.8134300451215i
1.98	180.161	7.8853	7.37646	5.14874963366287+117.911049217144i
2.07	204.964	8.24373	4.1842	61.6085620356279+26.1976309305139i
2.16	154.5	8.60215	9.90253	-152.875002-41.6250279999999i
2.25	202.768	8.96057	7.82084	102.66287330446-71.5451157394253i
2.34	201.143	9.319	4.81149	-65.691215191869-40.1395153021505i
2.43	203.268	9.67742	5.58625	85.9603456146723-24.4866074068519i
2.52	168.804	10.0358	2.60015	-35.9916943572664-20.8652353120034i
2.61	189.286	10.3943	11.7141	-183.580276932569+37.7741821790735i
2.7	191.661	10.7527	6.89719	84.1861910424039+71.3507730799467i
2.79	192.089	11.1111	7.65998	-56.2621217118479+108.882784894676i
D14
Time	Data	FFT Freq	FFT Mag	FFT Complex			Max
0	12.6111	0	41.3203	661.125062			8.06327
0.09	32.8333	0.358423	3.34013	-40.0400212565442+35.395669240351i
0.18	25.9028	0.716846	2.75123	-10.331914281499-42.7899237211375i
0.27	12.3333	1.07527	4.75294	74.8464959926777+13.4590280036147i
0.36	16.7917	1.43369	2.51482	23.8119307811731+32.434826507621i
0.45	5.04169	1.79211	3.17596	31.6462247329893-39.7582813132054i
0.54	5.22223	2.15054	7.85367	-116.033361521677-48.2326376706454i
0.63	40.1667	2.50896	4.48102	-71.6372061163129-2.91117924732064i
0.72	31.5278	2.86738	4.31404	53.805573-43.2361749999999i
0.81	15.4167	3.22581	3.76714	6.66736911556259-59.9042915529502i
0.9	12.8611	3.58423	3.15234	46.9075994953971-18.5367286056437i
0.99	5.88892	3.94265	3.29937	-51.6969225100988-10.6869270840501i
1.08	31.5278	4.30108	2.19107	-33.561990781173+10.1290405076211i
1.17	34.3055	4.6595	8.06327	105.873389833985+73.722528138325i
1.26	5.25	5.01792	8.02295	-111.708947692222+63.2394813438645i
1.35	27.6111	5.37634	1.56709	-8.99257779225841-23.4052971597233i
1.44	6.77777	5.73477	3.54254	-56.680664
1.53	29.3889	6.09319	1.56709	-8.99257779225831+23.4052971597233i
1.62	9.68054	6.45161	8.02295	-111.708947692222-63.2394813438643i
1.71	36.4028	6.81004	8.06327	105.873389833985-73.7225281383253i
1.8	38.4722	7.16846	2.19107	-33.5619907811731-10.129040507621i
1.89	14.6945	7.52688	3.29937	-51.6969225100987+10.6869270840503i
1.98	45.2917	7.8853	3.15234	46.9075994953972+18.5367286056434i
2.07	10.9445	8.24373	3.76714	6.66736911556281+59.9042915529501i
2.16	35.6528	8.60215	4.31404	53.805573+43.2361749999999i
2.25	25.5139	8.96057	4.48102	-71.6372061163129+2.91117924732089i
2.34	8.08331	9.319	7.85367	-116.033361521677+48.2326376706456i
2.43	6.625	9.67742	3.17596	31.6462247329894+39.7582813132054i
2.52	4.65277	10.0358	2.51482	23.811930781173-32.4348265076211i
2.61	43.875	10.3943	4.75294	74.8464959926776-13.4590280036148i
2.7	11.9167	10.7527	2.75123	-10.331914281499+42.7899237211375i
2.79	17.8611	11.1111	3.34013	-40.0400212565443-35.3956692403508i
D15
Time	Data	FFT Freq	FFT Mag	FFT Complex			Max
0	197.575	0	399.825	6397.199952			8.79736
0.09	193.9	0.358423	5.04322	-52.4789243794535-61.2950669764267i
0.18	196.45	0.716846	3.85126	28.7279338957493+54.513826325618i
0.27	196.525	1.07527	3.00963	-48.0915361842125+2.45494531420222i
0.36	203.175	1.43369	2.56936	11.977398164635+39.3263161984181i
0.45	192.9	1.79211	3.59321	-45.4375195422388+35.2235297547652i
0.54	200.6	2.15054	3.93104	-45.2539256531566-43.6815183350907i
0.63	218.875	2.50896	3.19945	-31.3990257596289-40.430670837787i
0.72	195.275	2.86738	3.84691	-59.6250600000001+15.275024i
0.81	186.05	3.22581	4.47938	42.190036896267-57.9362042948617i
0.9	222.2	3.58423	6.89198	63.7241392441917-89.9948570099719i
0.99	192.925	3.94265	3.62535	31.4943428604491-48.7110070823214i
1.08	213.8	4.30108	2.04482	-12.8774221646349+30.0763161984182i
1.17	199.925	4.6595	8.79736	125.085812939654+64.5466302030922i
1.26	209.45	5.01792	2.96984	-47.0980514867843-6.29951234926292i
1.35	221	5.37634	3.57798	5.03695716916365+57.0256692924754i
1.44	194.275	5.73477	0.421867	-6.74987999999985
1.53	217.175	6.09319	3.57798	5.03695716916354-57.0256692924754i
1.62	196.525	6.45161	2.96984	-47.0980514867843+6.29951234926295i
1.71	201.55	6.81004	8.79736	125.085812939654-64.5466302030927i
1.8	187.075	7.16846	2.04482	-12.877422164635-30.0763161984181i
1.89	181.2	7.52688	3.62535	31.4943428604494+48.7110070823212i
1.98	201.2	7.8853	6.89198	63.7241392441919+89.9948570099717i
2.07	201.2	8.24373	4.47938	42.1900368962673+57.9362042948616i
2.16	196.55	8.60215	3.84691	-59.6250600000001-15.275024i
2.25	191.675	8.96057	3.19945	-31.3990257596286+40.4306708377871i
2.34	196.225	9.319	3.93104	-45.2539256531565+43.6815183350909i
2.43	196.65	9.67742	3.59321	-45.4375195422388-35.223529754765i
2.52	180.075	10.0358	2.56936	11.9773981646349-39.3263161984182i
2.61	230.525	10.3943	3.00963	-48.0915361842125-2.45494531420199i
2.7	204.775	10.7527	3.85126	28.7279338957492-54.513826325618i
2.79	179.9	11.1111	5.04322	-52.4789243794533+61.2950669764269i
D17
Time	Data	FFT Freq	FFT Mag	FFT Complex			Max
0	89.7778	0	166.387	2662.194397			15.0417
0.09	88.3195	0.358423	15.0417	230.623526228663+68.798957050099i
0.18	55.6805	0.716846	13.2439	-209.392041269417-32.5195486988178i
0.27	101.236	1.07527	7.46962	-75.4329185791691+92.7008583172568i
0.36	70.5555	1.43369	1.75402	11.9105975648993-25.4114900368024i
0.45	105.639	1.79211	4.81015	52.584052142722+56.1973323591157i
0.54	127.403	2.15054	5.97129	94.5072363365405+14.0138565786234i
0.63	86.5695	2.50896	0.275045	-2.05359314570313+3.89218237876847i
0.72	87.2083	2.86738	9.48305	-121.055542-91.4723510000001i
0.81	84.8055	3.22581	6.5474	87.8792789879976+57.0225246502901i
0.9	90.3055	3.58423	5.56347	53.2241979010133-71.3508052081429i
0.99	85.0833	3.94265	11.5772	171.401920527559+70.2404868760525i
1.08	41.3472	4.30108	2.98077	46.2837384351007+11.5052579631974i
1.17	57.5417	4.6595	6.36703	-80.9176891594269-61.8896487925757i
1.26	65.5972	5.01792	5.59531	-87.4502329681369-19.1620424855845i
1.35	41.0555	5.37634	5.21122	-57.9737370026417-59.9265303051484i
1.44	49.0139	5.73477	1.09896	-17.5833130000001
1.53	85.7778	6.09319	5.21122	-57.9737370026416+59.9265303051488i
1.62	83.6945	6.45161	5.59531	-87.4502329681369+19.1620424855846i
1.71	51.7083	6.81004	6.36703	-80.9176891594269+61.8896487925761i
1.8	84.6667	7.16846	2.98077	46.2837384351007-11.5052579631975i
1.89	88.9167	7.52688	11.5772	171.401920527558-70.2404868760528i
1.98	81.3333	7.8853	5.56347	53.2241979010134+71.3508052081426i
2.07	86.4167	8.24373	6.5474	87.8792789879974-57.0225246502902i
2.16	88.8611	8.60215	9.48305	-121.055542+91.4723510000001i
2.25	95.3195	8.96057	0.275045	-2.0535931457032-3.89218237876834i
2.34	140.389	9.319	5.97129	94.5072363365406-14.0138565786237i
2.43	82.6111	9.67742	4.81015	52.5840521427217-56.1973323591157i
2.52	89.1945	10.0358	1.75402	11.9105975648993+25.4114900368024i
2.61	109.361	10.3943	7.46962	-75.4329185791694-92.7008583172565i
2.7	77.2778	10.7527	13.2439	-209.392041269417+32.5195486988183i
2.79	89.5278	11.1111	15.0417	230.623526228663-68.7989570500998i
E01
Time	Data	FFT Freq	FFT Mag	FFT Complex			Max
0	168.364	0	329.679	5274.863739			11.2641
0.09	156.023	0.358423	9.40119	42.912405563102+144.167941203299i
0.18	152.33	0.716846	8.34884	53.7480712373938+122.291272529645i
0.27	135.477	1.07527	8.74691	-82.3274652981044+113.173991865352i
0.36	189.841	1.43369	4.92592	-26.0568506027453+74.3827853518491i
0.45	112.182	1.79211	9.5796	53.8083246388932-143.518125947663i
0.54	158.591	2.15054	5.46059	-32.4258046856638+81.1293812260794i
0.63	188.602	2.50896	2.12247	-21.5697857473055+26.2296605807199i
0.72	155.102	2.86738	5.46438	30.4545270000001+81.954496i
0.81	160.841	3.22581	3.34483	45.9915581666059+27.365502751469i
0.9	144.739	3.58423	8.61146	-16.0539229487328-136.844871568614i
0.99	145.5	3.94265	6.37321	-62.9050696835463-80.256471513168i
1.08	154.614	4.30108	11.2641	-89.3749733972547-156.503632648151i
1.17	147.205	4.6595	7.19273	19.8426731799106+113.360080129856i
1.26	204.807	5.01792	11.2234	149.277188397003+99.8170237349517i
1.35	160.034	5.37634	9.93383	-16.8434648195548+158.046329204058i
1.44	171	5.73477	0.988634	15.8181430000004
1.53	159.273	6.09319	9.93383	-16.8434648195554-158.046329204058i
1.62	146.648	6.45161	11.2234	149.277188397003-99.817023734952i
1.71	174.125	6.81004	7.19273	19.8426731799101-113.360080129856i
1.8	183.5	7.16846	11.2641	-89.3749733972545+156.503632648151i
1.89	167.773	7.52688	6.37321	-62.9050696835459+80.2564715131682i
1.98	153.648	7.8853	8.61146	-16.0539229487324+136.844871568614i
2.07	156.295	8.24373	3.34483	45.9915581666058-27.3655027514691i
2.16	145.625	8.60215	5.46438	30.4545270000001-81.954496i
2.25	186.466	8.96057	2.12247	-21.5697857473056-26.2296605807199i
2.34	152.284	9.319	5.46059	-32.4258046856639-81.1293812260792i
2.43	226.091	9.67742	9.5796	53.8083246388937+143.518125947662i
2.52	169.852	10.0358	4.92592	-26.0568506027455-74.3827853518491i
2.61	184.023	10.3943	8.74691	-82.3274652981049-113.173991865351i
2.7	194.398	10.7527	8.34884	53.7480712373934-122.291272529646i
2.79	169.614	11.1111	9.40119	42.9124055631015-144.167941203299i
E02
Time	Data	FFT Freq	FFT Mag	FFT Complex			Max
0	251.938	0	501.965	8031.4375			7.51963
0.09	256.25	0.358423	2.87812	44.6117966025116-11.4187012192484i
0.18	253.188	0.716846	6.09005	46.3142658181869+85.730407840385i
0.27	245.625	1.07527	2.65745	-3.46436424182013-42.3778249094796i
0.36	254.25	1.43369	4.07661	-39.9059231185854+51.5938153762829i
0.45	255.5	1.79211	3.59012	-44.7909269747071+35.963065842712i
0.54	255.75	2.15054	3.36447	-15.8066411759049-51.4585648268301i
0.63	237.438	2.50896	4.26641	35.1673798771792-58.5066027818709i
0.72	229.875	2.86738	5.53018	76-45.3125i
0.81	266.25	3.22581	4.83752	-77.3266186460928+3.37717179137793i
0.9	245	3.58423	6.60181	38.0943305746756+98.5206198929985i
0.99	233.062	3.94265	2.29367	19.7876702014448-30.906958007331i
1.08	290.375	4.30108	7.51963	-114.594076881415-36.656184623717i
1.17	248	4.6595	4.22834	10.4688836735533+66.8384606883677i
1.26	251.438	5.01792	5.61486	-16.6019552169575-88.2904074397862i
1.35	258.5	5.37634	1.89959	29.0461795079311-8.94861719810955i
1.44	250.25	5.73477	3.53516	56.5625
1.53	252.5	6.09319	1.89959	29.046179507931+8.94861719810949i
1.62	230.312	6.45161	5.61486	-16.6019552169574+88.2904074397863i
1.71	251	6.81004	4.22834	10.4688836735532-66.8384606883677i
1.8	239.562	7.16846	7.51963	-114.594076881415+36.6561846237171i
1.89	236.625	7.52688	2.29367	19.7876702014449+30.9069580073309i
1.98	248.5	7.8853	6.60181	38.0943305746754-98.5206198929986i
2.07	253.25	8.24373	4.83752	-77.3266186460927-3.37717179137771i
2.16	259.312	8.60215	5.53018	76+45.3125i
2.25	243.75	8.96057	4.26641	35.1673798771794+58.5066027818708i
2.34	241.438	9.319	3.36447	-15.8066411759049+51.4585648268302i
2.43	240	9.67742	3.59012	-44.7909269747072-35.9630658427119i
2.52	284.438	10.0358	4.07661	-39.9059231185855-51.593815376283i
2.61	257.5	10.3943	2.65745	-3.46436424182008+42.3778249094796i
2.7	258.375	10.7527	6.09005	46.3142658181867-85.7304078403852i
2.79	252.188	11.1111	2.87812	44.6117966025116+11.4187012192483i
E03
Time	Data	FFT Freq	FFT Mag	FFT Complex			Max
0	180.725	0	264.409	4230.549988			17.363
0.09	129.175	0.358423	9.50905	150.000307979489-25.4550073568045i
0.18	129.9	0.716846	0.550708	8.64204466640108-1.71888957670835i
0.27	142.75	1.07527	3.69125	-35.0909205750359-47.5047639957546i
0.36	123.825	1.43369	17.363	264.350764682068+85.4161129703953i
0.45	128.2	1.79211	13.1673	198.084851583996-71.7440909642756i
0.54	121.675	2.15054	9.95915	-146.53381665792+62.60285430794i
0.63	177.65	2.50896	11.734	173.725239577173+71.187019909774i
0.72	163.275	2.86738	8.60239	43.3750000000001+130.625i
0.81	113.2	3.22581	8.56041	32.1424923852674+133.141679314974i
0.9	144.625	3.58423	9.45986	72.1079999431992-133.077455578624i
0.99	57.825	3.94265	6.42587	56.9676808068474+85.5884826722273i
1.08	124.15	4.30108	7.1606	-16.9008726820676+113.316196970396i
1.17	130.075	4.6595	14.2067	180.210837828478+138.538648904618i
1.26	179.45	5.01792	9.28522	-141.61625195168-44.8991994632719i
1.35	121.975	5.37634	11.3404	-175.040249586214-47.7895086877329i
1.44	108.1	5.73477	13.9875	223.799988
1.53	129.475	6.09319	11.3404	-175.040249586214+47.7895086877339i
1.62	120.275	6.45161	9.28522	-141.61625195168+44.8991994632721i
1.71	116.025	6.81004	14.2067	180.210837828477-138.538648904619i
1.8	148.125	7.16846	7.1606	-16.9008726820679-113.316196970395i
1.89	68.175	7.52688	6.42587	56.9676808068471-85.5884826722271i
1.98	131.875	7.8853	9.45986	72.1079999431995+133.077455578624i
2.07	135	8.24373	8.56041	32.1424923852668-133.141679314974i
2.16	177.4	8.60215	8.60239	43.3749999999999-130.625i
2.25	110.925	8.96057	11.734	173.725239577173-71.1870199097745i
2.34	158.125	9.319	9.95915	-146.53381665792-62.6028543079396i
2.43	132.05	9.67742	13.1673	198.084851583996+71.744090964275i
2.52	109.675	10.0358	17.363	264.350764682067-85.4161129703956i
2.61	127.15	10.3943	3.69125	-35.0909205750358+47.504763995755i
2.7	105.975	10.7527	0.550708	8.64204466640102+1.71888957670817i
2.79	183.725	11.1111	9.50905	150.00030797949+25.4550073568041i
E04
Time	Data	FFT Freq	FFT Mag	FFT Complex			Max
0	250.261	0	482.337	7717.386261			19.8992
0.09	240.386	0.358423	9.12669	145.784944582989-8.40385956926491i
0.18	209.852	0.716846	8.51957	11.7844610371616+135.802699134164i
0.27	248.659	1.07527	9.90961	-53.0442788667215+149.417520762335i
0.36	248.852	1.43369	11.6928	-66.3943692275944+174.907890672549i
0.45	188.693	1.79211	4.67106	-43.1400387518577-61.0290610141758i
0.54	308.045	2.15054	7.02628	-17.0308185498067-111.122935702599i
0.63	241.727	2.50896	8.41484	-58.3266139324415-121.347669010398i
0.72	252.989	2.86738	12.7696	181.352295+94.1022639999999i
0.81	230.091	3.22581	4.81448	16.5339831673516+75.2363448117119i
0.9	231.955	3.58423	13.0949	204.352009987891+46.2382467760318i
0.99	231.284	3.94265	6.06132	46.8531527305738-84.9124980472891i
1.08	253.841	4.30108	9.1001	62.5080772275945-131.501227327451i
1.17	235.648	4.6595	10.4832	-153.12763292632+68.4537270792308i
1.26	229.375	5.01792	6.16949	-98.2421204752461+9.6183496127944i
1.35	239.92	5.37634	19.8992	38.1027159964263+316.099797602854i
1.44	257.807	5.73477	9.05966	-144.954498999999
1.53	226.67	6.09319	19.8992	38.1027159964253-316.099797602854i
1.62	181.011	6.45161	6.16949	-98.2421204752463-9.61834961279411i
1.71	272.989	6.81004	10.4832	-153.12763292632-68.4537270792305i
1.8	212.136	7.16846	9.1001	62.5080772275947+131.501227327451i
1.89	255.443	7.52688	6.06132	46.8531527305741+84.9124980472889i
1.98	207.818	7.8853	13.0949	204.352009987891-46.2382467760323i
2.07	252.295	8.24373	4.81448	16.5339831673513-75.236344811712i
2.16	229.864	8.60215	12.7696	181.352295-94.1022639999999i
2.25	231.659	8.96057	8.41484	-58.326613932441+121.347669010398i
2.34	201.795	9.319	7.02628	-17.0308185498064+111.122935702599i
2.43	268.5	9.67742	4.67106	-43.1400387518576+61.0290610141759i
2.52	278.034	10.0358	11.6928	-66.3943692275946-174.907890672549i
2.61	309.943	10.3943	9.90961	-53.0442788667221-149.417520762335i
2.7	232.58	10.7527	8.51957	11.7844610371613-135.802699134163i
2.79	257.261	11.1111	9.12669	145.784944582989+8.40385956926443i
E06
Time	Data	FFT Freq	FFT Mag	FFT Complex			Max
0	233.35	0	424.509	6792.149994			10.0104
0.09	205.825	0.358423	5.76125	31.3317718959285+86.691870361689i
0.18	186.8	0.716846	7.06284	62.059983641726+94.4392779652466i
0.27	210.1	1.07527	1.27801	18.0031851569449+9.69613037204599i
0.36	206.725	1.43369	8.07298	120.560139895188+46.3631587428536i
0.45	218.7	1.79211	5.96548	-83.222176383933+46.7367095151132i
0.54	178.6	2.15054	10.0104	86.9657100224573+134.49972413305i
0.63	197.3	2.50896	3.95474	47.9660572777268+41.2685645681352i
0.72	217.3	2.86738	4.78347	6.00000000000004+76.3000179999999i
0.81	204.4	3.22581	5.00243	8.49079695268587-79.5872249247294i
0.9	222.275	3.58423	1.63918	17.1641651462456-19.8302502627407i
0.99	217.65	3.94265	5.24935	-76.8075762909485+33.9831920020422i
1.08	188.9	4.30108	6.218	98.639872104812+12.9630747428536i
1.17	197.35	4.6595	5.7668	-29.5513244902959-87.4086051328339i
1.26	222.675	5.01792	7.77424	119.710165189571-33.7906004305441i
1.35	215.85	5.37634	6.02022	-94.6106381181081+18.0847188770153i
1.44	255.65	5.73477	0.603121	9.64993400000003
1.53	185.775	6.09319	6.02022	-94.6106381181082-18.0847188770151i
1.62	215.275	6.45161	7.77424	119.710165189571+33.790600430544i
1.71	203.825	6.81004	5.7668	-29.5513244902957+87.4086051328339i
1.8	195	7.16846	6.218	98.639872104812-12.9630747428535i
1.89	208.275	7.52688	5.24935	-76.8075762909487-33.983192002042i
1.98	218.1	7.8853	1.63918	17.1641651462457+19.830250262741i
2.07	230.5	8.24373	5.00243	8.49079695268598+79.5872249247294i
2.16	200.225	8.60215	4.78347	5.99999999999996-76.3000179999999i
2.25	226.125	8.96057	3.95474	47.9660572777266-41.2685645681354i
2.34	216.025	9.319	10.0104	86.965710022457-134.49972413305i
2.43	220.95	9.67742	5.96548	-83.2221763839332-46.7367095151129i
2.52	206.3	10.0358	8.07298	120.560139895188-46.3631587428537i
2.61	211.025	10.3943	1.27801	18.0031851569449-9.69613037204619i
2.7	237.7	10.7527	7.06284	62.0599836417257-94.4392779652468i
2.79	237.6	11.1111	5.76125	31.3317718959281-86.6918703616893i
E07
Time	Data	FFT Freq	FFT Mag	FFT Complex			Max
0	32.5972	0	141.851	2269.611207			25.566
0.09	54.0417	0.358423	8.32271	34.9259534225164+128.501644771525i
0.18	82.9445	0.716846	23.8789	-372.297862586968-85.8230462931079i
0.27	52.8889	1.07527	9.98401	-77.7404656176849-139.55141871686i
0.36	95.0139	1.43369	4.90867	78.4240422174444+4.24374586031615i
0.45	66.4583	1.79211	2.79602	-35.8347872161653-26.7808250090201i
0.54	107.931	2.15054	11.1308	31.8803323180394+175.215404729573i
0.63	44.3611	2.50896	13.8942	-205.715363228751-84.272573902124i
0.72	131.625	2.86738	3.47397	-23.2221670000002-50.5000620000001i
0.81	23.5695	3.22581	1.10814	3.48032519001737-17.3853167373106i
0.9	105.778	3.58423	5.16131	-42.3346604965676-70.9040229784631i
0.99	73.4722	3.94265	14.809	-189.650124390689+142.038915315284i
1.08	23.6805	4.30108	6.6728	73.6315637825556-77.3117341396841i
1.17	55.0139	4.6595	8.70547	-31.9537466273001-135.572794638311i
1.26	54.9028	5.01792	14.2971	-228.747809234504+1.66872999885647i
1.35	64.7083	5.37634	11.0486	167.377120468056+56.8810336905823i
1.44	74.4861	5.73477	25.566	409.055419
1.53	54.3889	6.09319	11.0486	167.377120468056-56.881033690583i
1.62	10.9583	6.45161	14.2971	-228.747809234504-1.66872999885631i
1.71	62.3889	6.81004	8.70547	-31.9537466272995+135.572794638311i
1.8	92.1945	7.16846	6.6728	73.6315637825557+77.3117341396841i
1.89	79.4028	7.52688	14.809	-189.650124390689-142.038915315284i
1.98	110.764	7.8853	5.16131	-42.3346604965676+70.9040229784629i
2.07	64.5833	8.24373	1.10814	3.48032519001752+17.3853167373105i
2.16	128.333	8.60215	3.47397	-23.2221670000001+50.5000620000001i
2.25	126.958	8.96057	13.8942	-205.715363228751+84.2725739021244i
2.34	120.569	9.319	11.1308	31.8803323180392-175.215404729573i
2.43	43.2639	9.67742	2.79602	-35.8347872161653+26.7808250090202i
2.52	80.125	10.0358	4.90867	78.4240422174444-4.24374586031613i
2.61	30.5555	10.3943	9.98401	-77.7404656176845+139.55141871686i
2.7	87.4305	10.7527	23.8789	-372.297862586968+85.8230462931083i
2.79	34.2222	11.1111	8.32271	34.925953422516-128.501644771525i
E09
Time	Data	FFT Freq	FFT Mag	FFT Complex			Max
0	33.9583	0	107.859	1725.749969			17.658
0.09	60	0.358423	10.0505	-2.77110166889171+160.783938725448i
0.18	49.7083	0.716846	6.52848	-19.0059927196676-102.711996699735i
0.27	52.3333	1.07527	1.15881	15.0804487613037+10.7864912079121i
0.36	79.6667	1.43369	4.87496	-61.2880918942614-48.2458142620695i
0.45	54.75	1.79211	11.9454	-172.682548741426+81.9131961508978i
0.54	53.4583	2.15054	4.67239	-19.4245567136386+72.1905835294714i
0.63	2.875	2.50896	2.92056	46.2615966080925-6.59256269512503i
0.72	34.5	2.86738	17.658	-111.916657-259.416626i
0.81	69.2083	3.22581	4.26165	65.5608176524898+18.7391224638044i
0.9	65.75	3.58423	4.85362	-24.0986067564143-73.8241593633174i
0.99	40.625	3.94265	6.16719	95.3980886454145-25.2186070907005i
1.08	20.6667	4.30108	1.45707	10.954535894261-20.5791882620696i
1.17	42.9583	4.6595	3.9895	-44.0543063174584+46.1924337493183i
1.26	53.9167	5.01792	4.63247	-43.1375918102796+60.2731364074757i
1.35	34.4167	5.37634	9.04923	15.2070050604762+143.986865667382i
1.44	31.7083	5.73477	8.70313	-139.250031
1.53	93.9167	6.09319	9.04923	15.2070050604756-143.986865667381i
1.62	66.75	6.45161	4.63247	-43.1375918102797-60.2731364074757i
1.71	49.7083	6.81004	3.9895	-44.0543063174585-46.1924337493181i
1.8	50.4167	7.16846	1.45707	10.9545358942611+20.5791882620695i
1.89	98.75	7.52688	6.16719	95.3980886454145+25.2186070907001i
1.98	59.375	7.8853	4.85362	-24.0986067564143+73.8241593633174i
2.07	68	8.24373	4.26165	65.5608176524899-18.7391224638045i
2.16	57.5833	8.60215	17.658	-111.916657+259.416626i
2.25	74.25	8.96057	2.92056	46.2615966080926+6.59256269512487i
2.34	51	9.319	4.67239	-19.4245567136387-72.1905835294714i
2.43	50.5417	9.67742	11.9454	-172.682548741426-81.9131961508972i
2.52	32.1667	10.0358	4.87496	-61.2880918942613+48.2458142620695i
2.61	102.125	10.3943	1.15881	15.0804487613037-10.7864912079122i
2.7	52.625	10.7527	6.52848	-19.0059927196674+102.711996699735i
2.79	38.0417	11.1111	10.0505	-2.77110166889228-160.783938725448i
E10
Time	Data	FFT Freq	FFT Mag	FFT Complex			Max
0	128.375	0	172.445	2759.125			14.5361
0.09	64.625	0.358423	5.74796	29.642730735235-87.0591914394979i
0.18	35.875	0.716846	8.63812	-8.99256759692824+137.917037822484i
0.27	56.75	1.07527	13.1879	99.6487615148444+185.993357808139i
0.36	77	1.43369	11.5577	-107.816125496954+150.241008204545i
0.45	93.125	1.79211	14.1948	217.912655276956+63.9983796917925i
0.54	137.25	2.15054	9.97137	148.790055250704+57.5773484911081i
0.63	71.25	2.50896	10.3655	164.101619771496+24.0065532495839i
0.72	80.75	2.86738	3.11922	37.875+32.5i
0.81	108.875	3.22581	6.35521	-98.3234561391079+25.9230254583747i
0.9	93.625	3.58423	14.5361	215.114057043903+88.4192315831449i
0.99	88.125	3.94265	5.62868	80.5188614576313+40.3401103266166i
1.08	109.875	4.30108	2.54254	-39.9338745030457-7.75899179545536i
1.17	120.5	4.6595	4.38568	-14.7282041552529-68.6078227227256i
1.26	72.5	5.01792	9.22199	-25.9115446976778+145.258920914521i
1.35	74	5.37634	3.21163	-50.7729684618009+7.91436960360441i
1.44	74.875	5.73477	3.41406	54.625
1.53	50.125	6.09319	3.21163	-50.7729684618011-7.9143696036041i
1.62	83.625	6.45161	9.22199	-25.9115446976782-145.258920914521i
1.71	92.5	6.81004	4.38568	-14.7282041552529+68.6078227227259i
1.8	119.125	7.16846	2.54254	-39.9338745030457+7.75899179545534i
1.89	56.25	7.52688	5.62868	80.5188614576311-40.3401103266166i
1.98	92.25	7.8853	14.5361	215.114057043903-88.4192315831452i
2.07	79.25	8.24373	6.35521	-98.3234561391083-25.9230254583742i
2.16	40.25	8.60215	3.11922	37.875-32.5i
2.25	69.125	8.96057	10.3655	164.101619771496-24.0065532495842i
2.34	89.625	9.319	9.97137	148.790055250704-57.5773484911083i
2.43	95.625	9.67742	14.1948	217.912655276955-63.998379691793i
2.52	92.125	10.0358	11.5577	-107.816125496954-150.241008204545i
2.61	97.25	10.3943	13.1879	99.6487615148439-185.993357808139i
2.7	79.75	10.7527	8.63812	-8.99256759692855-137.917037822484i
2.79	134.875	11.1111	5.74796	29.6427307352352+87.0591914394977i
E11
Time	Data	FFT Freq	FFT Mag	FFT Complex			Max
0	72.9519	0	156.22	2499.519195			11.1331
0.09	68.0096	0.358423	4.23712	-12.5789356033847+66.616663228841i
0.18	44.9327	0.716846	5.57965	24.1806668146113-85.9371845718285i
0.27	115.702	1.07527	8.3303	-126.306285651237+42.5623318295865i
0.36	81.1154	1.43369	1.60259	24.7798993364563+6.5911554531584i
0.45	80.4808	1.79211	8.39156	-56.4802802710332+121.80753108167i
0.54	77.9615	2.15054	9.46161	-126.131902257246-83.716054286442i
0.63	90.25	2.50896	8.80281	100.770379009459+98.4004563181932i
0.72	58.3846	2.86738	2.17332	27.0385759999999+21.865263i
0.81	97.2789	3.22581	1.82611	-28.6719663537125+5.62067252032683i
0.9	46.625	3.58423	11.1331	178.009696781622-6.54351999031822i
0.99	49.4808	3.94265	5.26142	83.654831915606-9.41308181982804i
1.08	77.6346	4.30108	4.12624	-35.8953793364563-55.4088445468416i
1.17	77.7211	4.6595	2.9301	-45.1196871060765+12.7317126379426i
1.26	73.4135	5.01792	4.75435	45.8643866610129-60.6879942757042i
1.35	54.3942	5.37634	7.98416	-90.9604399396208-89.6959748591714i
1.44	94.9135	5.73477	5.58534	-89.3653869999998
1.53	101.125	6.09319	7.98416	-90.9604399396206+89.6959748591717i
1.62	105.231	6.45161	4.75435	45.8643866610131+60.6879942757041i
1.71	94.4904	6.81004	2.9301	-45.1196871060766-12.7317126379425i
1.8	67.7981	7.16846	4.12624	-35.8953793364562+55.4088445468416i
1.89	47.4423	7.52688	5.26142	83.6548319156059+9.41308181982782i
1.98	84.4904	7.8853	11.1331	178.009696781622+6.54351999031777i
2.07	109.827	8.24373	1.82611	-28.6719663537125-5.62067252032671i
2.16	79	8.60215	2.17332	27.0385759999999-21.865263i
2.25	71.0865	8.96057	8.80281	100.770379009459-98.4004563181935i
2.34	82.2211	9.319	9.46161	-126.131902257246+83.7160542864424i
2.43	67.3077	9.67742	8.39156	-56.4802802710334-121.80753108167i
2.52	84.2596	10.0358	1.60259	24.7798993364563-6.59115545315844i
2.61	93.1442	10.3943	8.3303	-126.306285651237-42.5623318295863i
2.7	74.1442	10.7527	5.57965	24.1806668146116+85.9371845718287i
2.79	76.7019	11.1111	4.23712	-12.5789356033849-66.6166632288412i
E13
Time	Data	FFT Freq	FFT Mag	FFT Complex			Max
0	181.194	0	375.932	6014.916718			26.4392
0.09	159.431	0.358423	19.9885	-104.358708884538+302.310806349807i
0.18	242.778	0.716846	11.8352	9.90994940545026-189.103580423479i
0.27	189.958	1.07527	12.2099	-50.574972537014-188.69821899082i
0.36	214.319	1.43369	14.953	118.60871711899-207.7782357596i
0.45	132.194	1.79211	7.05727	17.8179712567247-111.501689615173i
0.54	185.556	2.15054	16.1105	-100.412408784995+237.406812665019i
0.63	106.861	2.50896	5.95921	15.9081549097125+94.0109488528292i
0.72	215.319	2.86738	9.98308	-66.694398+145.138886i
0.81	173.944	3.22581	12.4794	-167.323231795155-108.956321238892i
0.9	179.958	3.58423	9.54685	-63.6832033653174+138.841273948956i
0.99	112.597	3.94265	14.1408	217.233994578629-63.2455751893912i
1.08	206.083	4.30108	15.7937	-139.05311111899+210.9995342404i
1.17	133.667	4.6595	11.8998	-150.452542143677-116.682628239332i
1.26	195.083	5.01792	6.05275	62.7967467448622-73.7246631395424i
1.35	230.389	5.37634	22.14	80.4160786153192+344.99192458379i
1.44	198.861	5.73477	26.4392	423.027866
1.53	155.667	6.09319	22.14	80.416078615318-344.99192458379i
1.62	242.694	6.45161	6.05275	62.7967467448626+73.7246631395424i
1.71	204.681	6.81004	11.8998	-150.452542143677+116.682628239332i
1.8	209.014	7.16846	15.7937	-139.053111118991-210.9995342404i
1.89	223.306	7.52688	14.1408	217.233994578629+63.2455751893903i
1.98	153.361	7.8853	9.54685	-63.6832033653177-138.841273948956i
2.07	260.819	8.24373	12.4794	-167.323231795155+108.956321238893i
2.16	187.583	8.60215	9.98308	-66.6943980000002-145.138886i
2.25	218.639	8.96057	5.95921	15.9081549097124-94.0109488528295i
2.34	260.681	9.319	16.1105	-100.412408784996-237.406812665019i
2.43	181.917	9.67742	7.05727	17.817971256725+111.501689615173i
2.52	163.764	10.0358	14.953	118.608717118991+207.778235759599i
2.61	128.556	10.3943	12.2099	-50.5749725370132+188.69821899082i
2.7	182.722	10.7527	11.8352	9.9099494054507+189.103580423479i
2.79	183.319	11.1111	19.9885	-104.35870888454-302.310806349806i
E14
Time	Data	FFT Freq	FFT Mag	FFT Complex			Max
0	217.389	0	264.354	4229.666686			16.4737
0.09	114.819	0.358423	5.75561	-88.4912244364704-25.4914710403259i
0.18	154.611	0.716846	16.4737	238.293407131359-112.651257993749i
0.27	135.333	1.07527	13.185	196.094627435552-77.7868834088985i
0.36	124.139	1.43369	9.47745	97.3418359387396+116.271372309601i
0.45	135.889	1.79211	6.04632	80.6536853234221-53.4212406936708i
0.54	74.1528	2.15054	3.18685	-47.9495795259023-17.3431301715195i
0.63	151.375	2.50896	12.5435	24.8480529668615+199.15109853795i
0.72	132.639	2.86738	9.26527	107.416716-102.166654i
0.81	124.889	3.22581	5.01878	78.6764514027237+16.067781038782i
0.9	99.9861	3.58423	5.78572	59.970612118764-70.5195769357053i
0.99	116.25	3.94265	6.26399	69.6414431498959+72.0754582091915i
1.08	133.764	4.30108	11.7575	88.4637680612607+166.021372309601i
1.17	186.639	4.6595	7.78657	123.454774455216+16.7446716309859i
1.26	139.042	5.01792	10.0152	143.741104275779-70.8277047579347i
1.35	137.861	5.37634	14.9319	211.566517702799-110.984516402472i
1.44	130.333	5.73477	2.54167	-40.6667499999999
1.53	165.361	6.09319	14.9319	211.566517702799+110.984516402472i
1.62	131.694	6.45161	10.0152	143.741104275779+70.8277047579345i
1.71	127.028	6.81004	7.78657	123.454774455216-16.7446716309859i
1.8	139.75	7.16846	11.7575	88.4637680612603-166.021372309601i
1.89	167.944	7.52688	6.26399	69.6414431498958-72.0754582091913i
1.98	134.306	7.8853	5.78572	59.9706121187642+70.5195769357053i
2.07	141.653	8.24373	5.01878	78.6764514027238-16.067781038782i
2.16	116.569	8.60215	9.26527	107.416716+102.166654i
2.25	105.931	8.96057	12.5435	24.848052966861-199.15109853795i
2.34	122.917	9.319	3.18685	-47.9495795259023+17.3431301715199i
2.43	78.1667	9.67742	6.04632	80.6536853234222+53.4212406936707i
2.52	106.375	10.0358	9.47745	97.3418359387393-116.271372309601i
2.61	117.194	10.3943	13.185	196.094627435553+77.7868834088981i
2.7	136.833	10.7527	16.4737	238.29340713136+112.651257993749i
2.79	128.833	11.1111	5.75561	-88.4912244364702+25.4914710403265i
E18
Time	Data	FFT Freq	FFT Mag	FFT Complex			Max
0	117.931	0	194.001	3104.013885			7.70573
0.09	96.6389	0.358423	6.95387	67.1130054870623+88.7415495333031i
0.18	114	0.716846	6.03582	96.4984127728943-3.79931895113163i
0.27	96.0695	1.07527	2.09828	-32.6431815192314-7.84429411123051i
0.36	90.8472	1.43369	1.46308	-7.97533806230265-22.0089089998111i
0.45	86.7778	1.79211	1.44326	23.0802050869769-0.742634202008327i
0.54	114.778	2.15054	4.67221	27.0236318152199-69.6999335351252i
0.63	83.8195	2.50896	6.7863	81.7638598263174-71.4456177585433i
0.72	67.8611	2.86738	3.34132	-33.0416570000001+42.0278320000001i
0.81	88	3.22581	6.70177	38.4635000638646+100.092255565961i
0.9	89.5555	3.58423	6.55506	15.1393019786774+103.782497746849i
0.99	88.3195	3.94265	0.090929	-1.3950520581993+0.412865002821817i
1.08	85.2639	4.30108	2.48814	-38.3025539376974+10.8522970001887i
1.17	91.1805	4.6595	5.36867	-75.3283725322681-41.2823215238271i
1.26	102.486	5.01792	4.45857	70.7832334332084-8.87242766915768i
1.35	93.9722	5.37634	2.75923	42.0568756454771-13.4254317596194i
1.44	100.042	5.73477	7.70573	123.291717
1.53	88.2778	6.09319	2.75923	42.0568756454771+13.4254317596193i
1.62	121.889	6.45161	4.45857	70.7832334332084+8.87242766915769i
1.71	96.7361	6.81004	5.36867	-75.3283725322679+41.2823215238274i
1.8	90.1945	7.16846	2.48814	-38.3025539376974-10.8522970001887i
1.89	93.8333	7.52688	0.090929	-1.39505205819941-0.412865002821773i
1.98	90.7778	7.8853	6.55506	15.1393019786771-103.782497746849i
2.07	102.556	8.24373	6.70177	38.4635000638643-100.092255565961i
2.16	97.75	8.60215	3.34132	-33.0416570000001-42.0278320000001i
2.25	96.5	8.96057	6.7863	81.7638598263176+71.4456177585431i
2.34	94.4445	9.319	4.67221	27.02363181522+69.6999335351252i
2.43	98.5833	9.67742	1.44326	23.080205086977+0.742634202008305i
2.52	140.417	10.0358	1.46308	-7.97533806230262+22.0089089998111i
2.61	82.9583	10.3943	2.09828	-32.6431815192315+7.84429411123064i
2.7	95.4167	10.7527	6.03582	96.4984127728943+3.79931895113153i
2.79	106.139	11.1111	6.95387	67.1130054870621-88.7415495333032i
F02
Time	Data	FFT Freq	FFT Mag	FFT Complex			Max
0	57.35	0	104.687	1674.99991			18.3868
0.09	29.875	0.358423	13.494	88.391817720889+196.980637972535i
0.18	27.375	0.716846	8.38208	36.3933984607121+129.080964765808i
0.27	45.025	1.07527	7.9094	-125.724902911474-14.430992213882i
0.36	68.5	1.43369	4.12694	59.5786786364649-28.4689916989038i
0.45	68.425	1.79211	15.3054	-79.1510704961511+231.741842457748i
0.54	16.575	2.15054	8.07868	32.8324622793814+125.019521497761i
0.63	34.925	2.50896	8.20896	127.376707571042+32.0352459323149i
0.72	23.05	2.86738	12.1528	-26.175108+192.675018i
0.81	36.5	3.22581	10.0296	-145.390249162668+67.9213410627443i
0.9	54.65	3.58423	18.3868	-228.522693036037-185.269592306051i
0.99	67.65	3.94265	14.4889	-107.621637300086-205.326536506948i
1.08	8.09998	4.30108	11.5439	153.871393363535-102.168943698904i
1.17	51.4	4.6595	10.6244	156.438359271949-66.5101878820523i
1.26	36.7	5.01792	7.12236	62.4967842959438+95.2918509619951i
1.35	64.125	5.37634	9.91675	65.8806873064985-144.34427560051i
1.44	59.825	5.73477	1.17813	18.8500660000001
1.53	58.475	6.09319	9.91675	65.8806873064987+144.34427560051i
1.62	68.175	6.45161	7.12236	62.4967842959436-95.2918509619954i
1.71	42.225	6.81004	10.6244	156.438359271949+66.5101878820518i
1.8	41.975	7.16846	11.5439	153.871393363535+102.168943698904i
1.89	10.425	7.52688	14.4889	-107.621637300085+205.326536506948i
1.98	45.325	7.8853	18.3868	-228.522693036037+185.269592306052i
2.07	59.525	8.24373	10.0296	-145.390249162668-67.9213410627436i
2.16	118.325	8.60215	12.1528	-26.1751080000002-192.675018i
2.25	40.425	8.96057	8.20896	127.376707571042-32.0352459323152i
2.34	49.65	9.319	8.07868	32.8324622793811-125.019521497761i
2.43	140.05	9.67742	15.3054	-79.1510704961515-231.741842457748i
2.52	33.25	10.0358	4.12694	59.578678636465+28.468991698904i
2.61	22.175	10.3943	7.9094	-125.724902911474+14.4309922138823i
2.7	138.1	10.7527	8.38208	36.3933984607116-129.080964765808i
2.79	56.85	11.1111	13.494	88.3918177208884-196.980637972535i
F04
Time	Data	FFT Freq	FFT Mag	FFT Complex			Max
0	189.625	0	368.184	5890.949922			9.08901
0.09	166.525	0.358423	6.77621	-106.35816181503-21.0403313269138i
0.18	171.225	0.716846	9.08901	128.159551515311+68.7262808003599i
0.27	187.275	1.07527	2.85545	-3.27766859751112+45.5695328224803i
0.36	189.175	1.43369	7.5434	-120.623902294021-4.12480848828127i
0.45	171.55	1.79211	6.7212	-70.6207165545337+81.1010897565472i
0.54	184.475	2.15054	4.72802	73.1950351838819-19.1092930579223i
0.63	177.875	2.50896	3.68721	-42.7388836597276-40.6673965248333i
0.72	151.525	2.86738	2.57046	-2.07501199999999+41.0749820000001i
0.81	169.725	3.22581	5.07045	69.4670606874695+41.9039188497196i
0.9	200.825	3.58423	4.334	69.3286795175407+1.45993951259373i
0.99	214.475	3.94265	6.32573	-95.8651934158357-32.4604438624826i
1.08	189.95	4.30108	6.89842	54.7739262940207-95.8247604882814i
1.17	191.025	4.6595	0.930813	-14.8415352930909-1.23714613394863i
1.26	191.4	5.01792	5.10494	75.3167337832665-31.6046306291242i
1.35	182.4	5.37634	3.5846	57.2350986482589+3.68574271023972i
1.44	215.5	5.73477	2.18125	34.9000539999997
1.53	194.225	6.09319	3.5846	57.2350986482589-3.68574271023999i
1.62	186.275	6.45161	5.10494	75.3167337832665+31.6046306291242i
1.71	205.15	6.81004	0.930813	-14.8415352930908+1.2371461339486i
1.8	174.05	7.16846	6.89842	54.773926294021+95.8247604882812i
1.89	188.775	7.52688	6.32573	-95.8651934158356+32.4604438624828i
1.98	185.175	7.8853	4.334	69.3286795175407-1.45993951259367i
2.07	162.9	8.24373	5.07045	69.4670606874695-41.9039188497199i
2.16	167.1	8.60215	2.57046	-2.07501200000004-41.0749820000001i
2.25	177.925	8.96057	3.68721	-42.7388836597274+40.6673965248334i
2.34	160	9.319	4.72802	73.1950351838818+19.1092930579224i
2.43	184.05	9.67742	6.7212	-70.6207165545339-81.1010897565471i
2.52	203.5	10.0358	7.5434	-120.623902294021+4.12480848828148i
2.61	183.725	10.3943	2.85545	-3.27766859751123-45.5695328224805i
2.7	203.125	10.7527	9.08901	128.159551515311-68.72628080036i
2.79	170.425	11.1111	6.77621	-106.358161815029+21.040331326914i
F05
Time	Data	FFT Freq	FFT Mag	FFT Complex			Max
0	155.125	0	307.602	4921.636381			10.8102
0.09	166.045	0.358423	9.14812	145.546433481424+15.5042017532459i
0.18	181.989	0.716846	10.8102	51.1663387827774-165.221395417562i
0.27	191.489	1.07527	8.95811	-143.060135594381-8.78651371849244i
0.36	131.659	1.43369	3.91958	-59.6227970436379+19.4443442923031i
0.45	186.386	1.79211	3.07817	-10.3806530391757-48.1442562918886i
0.54	183.955	2.15054	9.9849	41.8722070182655-154.173439006883i
0.63	173.182	2.50896	10.5501	-87.6802367355935-144.243303941618i
0.72	149.25	2.86738	8.64347	-70.1136769999998+119.204588i
0.81	93.2955	3.22581	0.637076	4.50391009056072+9.1442065327884i
0.9	145.568	3.58423	3.95481	55.3858712114208-30.6002388093805i
0.99	155.932	3.94265	9.0027	-53.1442370303695+133.881047382583i
1.08	120.148	4.30108	9.29386	147.077325043638-21.9193057076971i
1.17	130.455	4.6595	3.18498	-4.74685120479379-50.7381221116531i
1.26	150.682	5.01792	10.0274	-18.8334730124643-159.32983522006i
1.35	142.489	5.37634	1.74571	22.9617700323283-15.9033118399796i
1.44	170.875	5.73477	0.0312518	0.500028999999813
1.53	152.875	6.09319	1.74571	22.9617700323284+15.9033118399795i
1.62	134.943	6.45161	10.0274	-18.8334730124639+159.32983522006i
1.71	183.023	6.81004	3.18498	-4.74685120479361+50.738122111653i
1.8	141.568	7.16846	9.29386	147.077325043638+21.9193057076969i
1.89	148.068	7.52688	9.0027	-53.1442370303698-133.881047382583i
1.98	154.795	7.8853	3.95481	55.3858712114209+30.6002388093804i
2.07	160.227	8.24373	0.637076	4.50391009056074-9.14420653278853i
2.16	144.352	8.60215	8.64347	-70.1136769999999-119.204588i
2.25	137.023	8.96057	10.5501	-87.6802367355931+144.243303941618i
2.34	159.955	9.319	9.9849	41.8722070182658+154.173439006883i
2.43	151.477	9.67742	3.07817	-10.3806530391756+48.1442562918887i
2.52	182.5	10.0358	3.91958	-59.6227970436378-19.4443442923029i
2.61	156.534	10.3943	8.95811	-143.060135594381+8.78651371849287i
2.7	153.705	10.7527	10.8102	51.1663387827779+165.221395417563i
2.79	132.068	11.1111	9.14812	145.546433481424-15.5042017532463i
F08
Time	Data	FFT Freq	FFT Mag	FFT Complex			Max
0	6.375	0	42.3203	677.125			14.2248
0.09	30.5	0.358423	8.26359	-29.4087616485636-128.905228327428i
0.18	1.75	0.716846	7.33098	-112.630764964431+32.7501152472023i
0.27	14.75	1.07527	9.1224	-27.0228709038429+143.435030430695i
0.36	26.375	1.43369	3.74567	49.8907963721803-33.2053977055322i
0.45	16.375	1.79211	5.59816	-31.8210666556147-83.7275092083567i
0.54	5.875	2.15054	11.9251	-98.0910043683404-163.656293727911i
0.63	30.125	2.50896	9.79365	36.5871352887303+152.367279895115i
0.72	132	2.86738	12.8963	206.25-6.125i
0.81	12.375	3.22581	10.0424	88.8097762206459-133.905017745718i
0.9	4.875	3.58423	9.85739	-149.079305848443+51.4820539204074i
0.99	40.625	3.94265	9.31296	-119.93432535223+88.424936481733i
1.08	26.375	4.30108	4.63184	74.1092036278196-0.205397705532206i
1.17	30.75	4.6595	14.2248	-107.973306119103-200.355435044903i
1.26	1.875	5.01792	5.67952	-90.6989248187855-5.61153710447941i
1.35	2.5	5.37634	2.77076	-24.236580830023-37.1204371339489i
1.44	33.25	5.73477	12.3359	197.375
1.53	12.625	6.09319	2.77076	-24.2365808300226+37.1204371339488i
1.62	50.75	6.45161	5.67952	-90.6989248187855+5.61153710447932i
1.71	4.125	6.81004	14.2248	-107.973306119102+200.355435044904i
1.8	6.875	7.16846	4.63184	74.1092036278196+0.205397705532171i
1.89	12	7.52688	9.31296	-119.93432535223-88.4249364817326i
1.98	30.625	7.8853	9.85739	-149.079305848443-51.4820539204074i
2.07	5.75	8.24373	10.0424	88.809776220646+133.905017745717i
2.16	20.25	8.60215	12.8963	206.25+6.125i
2.25	7.625	8.96057	9.79365	36.58713528873-152.367279895115i
2.34	8.625	9.319	11.9251	-98.09100436834+163.656293727911i
2.43	9.125	9.67742	5.59816	-31.8210666556146+83.7275092083567i
2.52	70.25	10.0358	3.74567	49.8907963721804+33.2053977055322i
2.61	0.75	10.3943	9.1224	-27.0228709038432-143.435030430696i
2.7	11.125	10.7527	7.33098	-112.630764964431-32.7501152472021i
2.79	9.875	11.1111	8.26359	-29.4087616485633+128.905228327428i
F11
Time	Data	FFT Freq	FFT Mag	FFT Complex			Max
0	9.25	0	31.3906	502.25			12.0358
0.09	9	0.358423	5.30507	28.6421830156659+79.902654900426i
0.18	18.625	0.716846	6.54716	-46.3186582281133+93.958054058747i
0.27	6.5	1.07527	1.44341	23.0858754433136+0.630480515908117i
0.36	2.75	1.43369	7.97551	-105.257359312881+72.143921292465i
0.45	13	1.79211	6.41369	-100.696706341761-19.7697917329771i
0.54	20	2.15054	12.0358	44.2410958242805-187.422462934579i
0.63	10.75	2.50896	4.10961	47.2294260858507-45.7486967073382i
0.72	2	2.86738	3.87037	7.25000000000003+61.5i
0.81	7.75	3.22581	3.80541	5.95250501805839-60.5949074791277i
0.9	14.75	3.58423	9.84922	28.2373492473405+155.036952525605i
0.99	14.625	3.94265	0.442197	5.66460177871402+4.23910444353281i
1.08	51.625	4.30108	7.29429	-113.742640687119+26.1439212924651i
1.17	2.375	4.6595	2.11101	32.1142306575187-10.4646997084383i
1.26	0.375	5.01792	3.95289	-26.1597868435077-57.5825304810691i
1.35	30.125	5.37634	1.95485	24.0078843426393-20.0476322722202i
1.44	1	5.73477	5.32812	85.25
1.53	1.875	6.09319	1.95485	24.0078843426393+20.0476322722201i
1.62	15.5	6.45161	3.95289	-26.1597868435077+57.5825304810692i
1.71	9.25	6.81004	2.11101	32.1142306575188+10.4646997084382i
1.8	0.5	7.16846	7.29429	-113.742640687119-26.143921292465i
1.89	10.375	7.52688	0.442197	5.66460177871402-4.23910444353288i
1.98	51.25	7.8853	9.84922	28.2373492473402-155.036952525605i
2.07	36	8.24373	3.80541	5.95250501805866+60.5949074791277i
2.16	8.25	8.60215	3.87037	7.24999999999997-61.5i
2.25	2.25	8.96057	4.10961	47.2294260858509+45.7486967073381i
2.34	11.25	9.319	12.0358	44.2410958242809+187.422462934579i
2.43	18.25	9.67742	6.41369	-100.696706341761+19.7697917329776i
2.52	75.125	10.0358	7.97551	-105.257359312881-72.1439212924651i
2.61	26.875	10.3943	1.44341	23.0858754433136-0.630480515908124i
2.7	11.5	10.7527	6.54716	-46.3186582281134-93.9580540587468i
2.79	9.5	11.1111	5.30507	28.6421830156657-79.902654900426i
F14
Time	Data	FFT Freq	FFT Mag	FFT Complex			Max
0	140.661	0	315.769	5052.303468			12.1495
0.09	146.929	0.358423	8.37171	-30.4264592893501+130.445835728329i
0.18	167.268	0.716846	8.25572	-35.9429269052501+127.107351599796i
0.27	141.214	1.07527	2.58532	-35.2683152956305-21.6153292582642i
0.36	146.107	1.43369	12.1495	145.038505994625-129.430423211631i
0.45	128.5	1.79211	3.16245	-40.4376250041445+30.4149664979308i
0.54	132.143	2.15054	4.54842	71.322567010765-14.4654620531826i
0.63	154.911	2.50896	11.2927	-102.849432544414+148.554226776606i
0.72	164.929	2.86738	2.44345	-26+29.196412i
0.81	160.875	3.22581	3.2904	52.6013245604945+2.17929794279847i
0.9	141.732	3.58423	6.01255	-87.5603506305409+39.8467754385288i
0.99	190.429	3.94265	9.95672	-90.1563506022687+131.342055751651i
1.08	151.375	4.30108	7.06133	3.38996200537463-112.930423211631i
1.17	134.196	4.6595	9.30961	-37.4330993328112+144.173439086957i
1.26	161.929	5.01792	3.29036	-4.0335174749738+52.4910010915072i
1.35	144.536	5.37634	2.5583	0.11278150812527+40.9325859860229i
1.44	176.143	5.73477	7.24219	-115.875004
1.53	198.768	6.09319	2.5583	0.112781508125181-40.9325859860227i
1.62	142.679	6.45161	3.29036	-4.033517474974-52.4910010915072i
1.71	154.946	6.81004	9.30961	-37.4330993328117-144.173439086957i
1.8	124.5	7.16846	7.06133	3.38996200537481+112.930423211631i
1.89	157.268	7.52688	9.95672	-90.1563506022691-131.342055751651i
1.98	177.875	7.8853	6.01255	-87.560350630541-39.8467754385286i
2.07	147.411	8.24373	3.2904	52.6013245604944-2.17929794279874i
2.16	165.929	8.60215	2.44345	-26-29.196412i
2.25	200.036	8.96057	11.2927	-102.849432544414-148.554226776606i
2.34	176	9.319	4.54842	71.322567010765+14.4654620531824i
2.43	184.536	9.67742	3.16245	-40.4376250041446-30.4149664979309i
2.52	151.464	10.0358	12.1495	145.038505994625+129.430423211631i
2.61	150.875	10.3943	2.58532	-35.2683152956305+21.615329258264i
2.7	147.482	10.7527	8.25572	-35.9429269052504-127.107351599796i
2.79	188.661	11.1111	8.37171	-30.4264592893505-130.445835728329i
F15
Time	Data	FFT Freq	FFT Mag	FFT Complex			Max
0	40.5	0	115.859	1853.75			13.2303
0.09	50.75	0.358423	10.5432	-168.689856309821+0.48804800690356i
0.18	32.5	0.716846	10.1918	52.4939335028054+154.388963973315i
0.27	61.375	1.07527	4.26534	-67.3946302185005+10.743065713288i
0.36	49.125	1.43369	4.16473	35.2635325603703-56.5401829898199i
0.45	51.5	1.79211	13.2303	-195.38325121165-81.460490910632i
0.54	7	2.15054	6.29504	94.3537567149256+35.2423142022217i
0.63	61	2.50896	9.51704	70.7188294266122+134.854743288361i
0.72	50.25	2.86738	8.1788	-123.375-43.625i
0.81	75.25	3.22581	7.93167	126.513801705935+9.97850758487649i
0.9	85.5	3.58423	8.72427	-35.8576978764976-134.9040689554i
0.99	71.375	3.94265	6.99771	-15.1883181088984+110.928357285426i
1.08	42.5	4.30108	8.09864	-99.2635325603704-83.2901829898198i
1.17	50	4.6595	3.3065	51.8628627863992+10.4438367395967i
1.26	108.25	5.01792	11.1381	61.5100076587665-167.257419184307i
1.35	72	5.37634	2.52506	34.5605619299231+20.9237351336693i
1.44	60.875	5.73477	12.625	-202
1.53	124.75	6.09319	2.52506	34.5605619299231-20.9237351336693i
1.62	44.25	6.45161	11.1381	61.5100076587669+167.257419184307i
1.71	43.375	6.81004	3.3065	51.8628627863992-10.4438367395969i
1.8	27.75	7.16846	8.09864	-99.2635325603703+83.2901829898199i
1.89	70.375	7.52688	6.99771	-15.1883181088986-110.928357285426i
1.98	66.625	7.8853	8.72427	-35.8576978764972+134.9040689554i
2.07	68.5	8.24373	7.93167	126.513801705935-9.97850758487695i
2.16	8	8.60215	8.1788	-123.375+43.625i
2.25	65.625	8.96057	9.51704	70.7188294266121-134.854743288361i
2.34	68.375	9.319	6.29504	94.3537567149255-35.2423142022217i
2.43	70.875	9.67742	13.2303	-195.383251211649+81.4604909106324i
2.52	72.25	10.0358	4.16473	35.2635325603704+56.5401829898198i
2.61	47.5	10.3943	4.26534	-67.3946302185002-10.7430657132879i
2.7	62.125	10.7527	10.1918	52.493933502805-154.388963973315i
2.79	43.625	11.1111	10.5432	-168.689856309821-0.488048006903082i
F18
Time	Data	FFT Freq	FFT Mag	FFT Complex			Max
0	38.75	0	130.328	2085.25			15.0829
0.09	54.5	0.358423	5.1364	-46.4490051988656-67.7971058686458i
0.18	90.25	0.716846	9.55868	63.757220824744+139.015468629927i
0.27	76.625	1.07527	8.80968	80.342243031354-115.816192759577i
0.36	35.125	1.43369	8.41866	-92.9446968344225+97.4935335214864i
0.45	77.75	1.79211	8.11886	-92.4930714751678+91.211376478546i
0.54	52.875	2.15054	5.61224	-38.0598436732121-81.3310096374705i
0.63	65.375	2.50896	7.17015	-114.666822471028-3.57096002268848i
0.72	41.5	2.86738	15.0829	-213.5+112.5i
0.81	48.875	3.22581	8.59632	-129.963064667438-45.0240182273654i
0.9	55	3.58423	7.56434	-49.3351236397798-110.517824148749i
0.99	143.625	3.94265	8.00435	-87.457557860682+93.5574521359167i
1.08	45.125	4.30108	7.9375	114.944696834422-54.0064664785138i
1.17	118.875	4.6595	12.6259	-25.5466822762627-200.392212987723i
1.26	71.25	5.01792	12.4585	186.137746488248+71.3286541186477i
1.35	68.125	5.37634	10.8329	107.233960918089-136.17225995884i
1.44	77.375	5.73477	10.5781	-169.25
1.53	48.625	6.09319	10.8329	107.23396091809+136.17225995884i
1.62	58.5	6.45161	12.4585	186.137746488248-71.3286541186482i
1.71	52.25	6.81004	12.6259	-25.5466822762619+200.392212987723i
1.8	50.375	7.16846	7.9375	114.944696834423+54.0064664785136i
1.89	45	7.52688	8.00435	-87.4575578606822-93.5574521359165i
1.98	74.125	7.8853	7.56434	-49.3351236397794+110.517824148749i
2.07	100.75	8.24373	8.59632	-129.963064667437+45.0240182273657i
2.16	34	8.60215	15.0829	-213.5-112.5i
2.25	57.25	8.96057	7.17015	-114.666822471028+3.5709600226887i
[truncated: 3,882 more rows]

## Sheet: David's Results2
A03
Time	Data	FFT Freq	FFT Mag	FFT Complex			Max
0	45.6945	0	328.449	5255.180634			29.863
0.09	182.278	0.358423	11.8437	111.777426239229-153.022110882299i
0.18	219.847	0.716846	7.56859	-100.318481959925+67.8292141060192i
0.27	150.444	1.07527	20.7422	53.8797799659856+327.472423692417i
0.36	137.722	1.43369	2.69902	-40.7317543186633-14.3459244490285i
0.45	188.639	1.79211	21.5619	-299.622217629244-171.009801995132i
0.54	118.653	2.15054	18.8133	-295.979264049931+54.818464212338i
0.63	215.681	2.50896	10.0579	-69.0236191273264-145.372171305863i
0.72	181.903	2.86738	10.8191	-106.972229-136.097137i
0.81	248.75	3.22581	15.191	-163.34880086311+179.980656140825i
0.9	201.806	3.58423	15.8814	-221.622646737041+124.303027338887i
0.99	162	3.94265	29.863	-473.016715070614-67.4931122365845i
1.08	86.2917	4.30108	8.11818	-45.7404136813366+121.570701550971i
1.17	206.236	4.6595	2.4308	-16.1363968816571-35.3873098025926i
1.26	116.639	5.01792	9.27851	-5.07936325310257+148.369197232568i
1.35	164.556	5.37634	16.7877	-48.0651206332626-264.267874689167i
1.44	158.639	5.73477	22.0599	-352.958344
1.53	130.625	6.09319	16.7877	-48.0651206332616+264.267874689167i
1.62	166.597	6.45161	9.27851	-5.07936325310283-148.369197232568i
1.71	160.764	6.81004	2.4308	-16.1363968816571+35.3873098025922i
1.8	167.486	7.16846	8.11818	-45.7404136813368-121.570701550971i
1.89	167.486	7.52688	29.863	-473.016715070614+67.4931122365858i
1.98	160.944	7.8853	15.8814	-221.622646737041-124.303027338887i
2.07	111.264	8.24373	15.191	-163.34880086311-179.980656140825i
2.16	178.181	8.60215	10.8191	-106.972229+136.097137i
2.25	155.319	8.96057	10.0579	-69.0236191273263+145.372171305863i
2.34	85.25	9.319	18.8133	-295.979264049931-54.8184642123378i
2.43	173.944	9.67742	21.5619	-299.622217629244+171.009801995133i
2.52	216.153	10.0358	2.69902	-40.7317543186633+14.3459244490285i
2.61	190.75	10.3943	20.7422	53.8797799659843-327.472423692417i
2.7	209.306	10.7527	7.56859	-100.318481959925-67.8292141060195i
2.79	195.333	11.1111	11.8437	111.77742623923+153.022110882298i
A06
Time	Data	FFT Freq	FFT Mag	FFT Complex			Max
0	48.5	0	142.539	2280.625			27.3346
0.09	33.25	0.358423	23.0994	159.82849091883-333.243849183661i
0.18	80.625	0.716846	6.30408	-91.7793066773163+41.8372088396258i
0.27	129.75	1.07527	6.01639	-62.5310668066297-73.1865794479655i
0.36	77.75	1.43369	11.1952	92.7851640818291+153.218145750508i
0.45	100.125	1.79211	6.06749	-86.2817547011044-44.4966495893044i
0.54	103.125	2.15054	18.1125	-96.1409431867464+273.388689974224i
0.63	88.875	2.50896	9.6396	-11.6553036625891+153.792524506204i
0.72	64.625	2.86738	8.09258	27.6249999999999-126.5i
0.81	181.5	3.22581	27.3346	-129.446153280078+417.757643505788i
0.9	54.625	3.58423	8.45943	-18.9622403797426+134.015953786034i
0.99	44.25	3.94265	5.86689	87.8770298006979+33.0037914629855i
1.08	64.125	4.30108	10.2835	1.21483591817094-164.531854249492i
1.17	84.75	4.6595	15.9769	-82.2860336999112+242.024539722979i
1.26	127.125	5.01792	4.11462	61.8824902438057+22.4644726514359i
1.35	32.375	5.37634	15.171	-177.505208569215-165.568052065421i
1.44	86.25	5.73477	4.86719	-77.875
1.53	67.5	6.09319	15.171	-177.505208569214+165.568052065422i
1.62	7.375	6.45161	4.11462	61.8824902438058-22.4644726514359i
1.71	8.375	6.81004	15.9769	-82.286033699912-242.024539722979i
1.8	66.625	7.16846	10.2835	1.21483591817115+164.531854249492i
1.89	64.5	7.52688	5.86689	87.8770298006975-33.0037914629857i
1.98	49.25	7.8853	8.45943	-18.9622403797429-134.015953786034i
2.07	21.125	8.24373	27.3346	-129.446153280079-417.757643505788i
2.16	106.375	8.60215	8.09258	27.6250000000001+126.5i
2.25	62.375	8.96057	9.6396	-11.6553036625898-153.792524506204i
2.34	46.375	9.319	18.1125	-96.140943186747-273.388689974224i
2.43	66.625	9.67742	6.06749	-86.2817547011044+44.4966495893041i
2.52	50.25	10.0358	11.1952	92.7851640818288-153.218145750508i
2.61	58.875	10.3943	6.01639	-62.5310668066297+73.1865794479655i
2.7	68.375	10.7527	6.30408	-91.7793066773164-41.837208839626i
2.79	135	11.1111	23.0994	159.828490918831+333.24384918366i
A08
Time	Data	FFT Freq	FFT Mag	FFT Complex			Max
0	178.556	0	368.499	5895.986268			19.2695
0.09	180.167	0.358423	4.16192	-41.8817931769877+51.771113021909i
0.18	172.194	0.716846	10.373	108.988662403345+125.166249066894i
0.27	174.806	1.07527	11.4034	35.2601695023279-179.01447169769i
0.36	201.194	1.43369	15.5592	-51.0668626686148+243.653823473309i
0.45	171.403	1.79211	3.68105	-58.4971025883358-6.8493085153993i
0.54	169.292	2.15054	5.12226	81.398359747936+9.54618151051255i
0.63	185.764	2.50896	4.45437	-41.4947227535414+57.9447643296731i
0.72	152.528	2.86738	3.52108	-41.1944880000001-38.4305099999999i
0.81	143.028	3.22581	13.8473	210.864575985312+67.9964569907558i
0.9	178.222	3.58423	2.08545	23.9262234356095-23.2573493184241i
0.99	206.861	3.94265	19.2695	-266.475475535478+155.071796739007i
1.08	176.417	4.30108	13.9179	-22.0165713313854-221.596054526691i
1.17	210.333	4.6595	5.80324	24.5782816391937+89.5397929549755i
1.26	250.153	5.01792	4.37925	64.964466413109+26.2516342379574i
1.35	176.403	5.37634	9.70404	-18.7985170724905+154.122469081251i
1.44	198.111	5.73477	12.4575	-199.319336
1.53	203.25	6.09319	9.70404	-18.7985170724909-154.122469081251i
1.62	125.264	6.45161	4.37925	64.9644664131089-26.2516342379574i
1.71	179.292	6.81004	5.80324	24.5782816391934-89.5397929549754i
1.8	150.569	7.16846	13.9179	-22.016571331385+221.596054526691i
1.89	205.264	7.52688	19.2695	-266.475475535479-155.071796739006i
1.98	232.347	7.8853	2.08545	23.9262234356096+23.2573493184242i
2.07	176.278	8.24373	13.8473	210.864575985312-67.9964569907565i
2.16	154.319	8.60215	3.52108	-41.1944880000001+38.4305099999999i
2.25	236.042	8.96057	4.45437	-41.4947227535416-57.9447643296732i
2.34	130.389	9.319	5.12226	81.3983597479359-9.54618151051258i
2.43	192.583	9.67742	3.68105	-58.4971025883357+6.84930851539924i
2.52	191.875	10.0358	15.5592	-51.0668626686151-243.653823473309i
2.61	193.556	10.3943	11.4034	35.2601695023283+179.014471697689i
2.7	186.903	10.7527	10.373	108.988662403345-125.166249066894i
2.79	212.625	11.1111	4.16192	-41.8817931769878-51.7711130219089i
A09
Time	Data	FFT Freq	FFT Mag	FFT Complex			Max
0	217.375	0	434.195	6947.125			22.2014
0.09	303.875	0.358423	3.15617	37.5438074294038+33.7726244481436i
0.18	147.625	0.716846	7.25214	-112.17629722548+29.6721285390114i
0.27	199.5	1.07527	5.81033	-92.6670166444324-7.44173882374292i
0.36	197.625	1.43369	16.4039	186.26587296526-184.908793104386i
0.45	244.75	1.79211	16.7399	267.77413713117+5.8581430728819i
0.54	212.75	2.15054	17.8774	276.456197162737+73.4166687582663i
0.63	243	2.50896	5.74536	-46.3557150863726-79.3819712517612i
0.72	216.625	2.86738	12.5971	201.375+8.5i
0.81	208.5	3.22581	13.8619	-219.921629144961-28.7307724714063i
0.9	235.625	3.58423	11.044	36.6862448333131-172.854452894224i
0.99	215	3.94265	22.2014	-285.114255832232-211.879714902246i
1.08	208.25	4.30108	9.23875	108.48412703474-100.408793104386i
1.17	220	4.6595	11.3502	-100.608827991863-151.187479122016i
1.26	170.25	5.01792	9.78023	-10.9661447705705-156.098993113479i
1.35	191.125	5.37634	13.3068	-187.650499860713-100.584059094645i
1.44	295.75	5.73477	6.83594	-109.375
1.53	185.5	6.09319	13.3068	-187.650499860713+100.584059094645i
1.62	188.375	6.45161	9.78023	-10.9661447705702+156.098993113479i
1.71	238.25	6.81004	11.3502	-100.608827991862+151.187479122016i
1.8	225.625	7.16846	9.23875	108.48412703474+100.408793104386i
1.89	205.5	7.52688	22.2014	-285.114255832232+211.879714902247i
1.98	179.25	7.8853	11.044	36.6862448333135+172.854452894224i
2.07	198.5	8.24373	13.8619	-219.921629144961+28.7307724714068i
2.16	249	8.60215	12.5971	201.375-8.5i
2.25	246.25	8.96057	5.74536	-46.3557150863729+79.3819712517612i
2.34	253.875	9.319	17.8774	276.456197162737-73.4166687582667i
2.43	268.125	9.67742	16.7399	267.77413713117-5.8581430728829i
2.52	199.875	10.0358	16.4039	186.26587296526+184.908793104386i
2.61	145.5	10.3943	5.81033	-92.6670166444326+7.44173882374314i
2.7	221	10.7527	7.25214	-112.17629722548-29.672128539011i
2.79	214.875	11.1111	3.15617	37.5438074294038-33.772624448144i
A12
Time	Data	FFT Freq	FFT Mag	FFT Complex			Max
0	58.7639	0	92.1207	1473.930694			22.075
0.09	51.8195	0.358423	8.57287	-96.9666641468529+97.0151310775384i
0.18	12.6389	0.716846	10.3202	87.4518574747173-140.063761031953i
0.27	43.2917	1.07527	11.0637	-18.0071688334866+176.101623153632i
0.36	99.3055	1.43369	15.9029	-163.900318295369-194.626549333324i
0.45	14.8611	1.79211	6.58754	72.9857559224708+76.0418630708671i
0.54	20.0695	2.15054	7.02895	-105.497758649859+38.9638324254497i
0.63	64.4445	2.50896	8.77359	66.6116174935193-123.56672227633i
0.72	11	2.86738	16.8123	264.902679+46.7499389999998i
0.81	49.1945	3.22581	4.16366	50.3980361797619-43.5669710554815i
0.9	50.2639	3.58423	20.3995	290.062075270596-149.651718987524i
0.99	30.0139	3.94265	5.76473	-91.5225892300482+11.4469509645786i
1.08	56.5278	4.30108	11.9212	-125.127267704631-143.959861333324i
1.17	33.125	4.6595	22.075	82.8545373586096+343.343828680465i
1.26	19.2917	5.01792	16.3315	-245.127138095455-90.5126884449263i
1.35	35.7361	5.37634	11.507	173.424307256026-61.8147520684916i
1.44	28.7917	5.73477	4.91058	-78.5693040000002
1.53	109.167	6.09319	11.507	173.424307256026+61.8147520684914i
1.62	5.25	6.45161	16.3315	-245.127138095455+90.5126884449269i
1.71	175.861	6.81004	22.075	82.8545373586087-343.343828680465i
1.8	86.9167	7.16846	11.9212	-125.127267704631+143.959861333324i
1.89	9.56946	7.52688	5.76473	-91.5225892300482-11.4469509645783i
1.98	45.6528	7.8853	20.3995	290.062075270596+149.651718987523i
2.07	9.40277	8.24373	4.16366	50.3980361797622+43.5669710554813i
2.16	69.8333	8.60215	16.8123	264.902679-46.7499389999998i
2.25	25.1945	8.96057	8.77359	66.6116174935197+123.56672227633i
2.34	52.7083	9.319	7.02895	-105.497758649859-38.9638324254493i
2.43	23.2917	9.67742	6.58754	72.9857559224709-76.0418630708673i
2.52	70.1528	10.0358	15.9029	-163.900318295369+194.626549333324i
2.61	71.8195	10.3943	11.0637	-18.0071688334872-176.101623153632i
2.7	10.5139	10.7527	10.3202	87.4518574747177+140.063761031953i
2.79	29.4583	11.1111	8.57287	-96.966664146853-97.0151310775381i
A13
Time	Data	FFT Freq	FFT Mag	FFT Complex			Max
0	206	0	396.492	6343.875			19.728
0.09	238	0.358423	11.746	42.8768552919993+182.97974912757i
0.18	188.875	0.716846	14.3448	-222.732119970872-55.3940063809787i
0.27	153.25	1.07527	9.11718	88.5640570511319+115.913247613099i
0.36	164.25	1.43369	2.11458	15.0842622740244-30.2846410715657i
0.45	187	1.79211	19.728	238.550876559877-206.705654599852i
0.54	214.25	2.15054	15.8093	-39.0557412125272-249.915264421544i
0.63	213.75	2.50896	13.3752	213.897197874384+6.74841456064062i
0.72	212	2.86738	10.6518	143.625-91.75i
0.81	246.125	3.22581	12.1601	-193.458746279069-20.6802247062806i
0.9	152.25	3.58423	8.34343	88.137739674741+100.262711480439i
0.99	147.75	3.94265	7.07645	34.1484325675589-107.950864956012i
1.08	222.875	4.30108	4.04194	28.1657377259756+58.2153589284343i
1.17	209.5	4.6595	13.0078	-171.856728567019+117.392387980828i
1.26	173.125	5.01792	8.23044	126.150121508657+37.7839695210034i
1.35	133.125	5.37634	13.8772	-173.721944498861+138.275460584538i
1.44	196.125	5.73477	11.7891	-188.625
1.53	149.875	6.09319	13.8772	-173.721944498861-138.275460584538i
1.62	215.25	6.45161	8.23044	126.150121508657-37.7839695210038i
1.71	235.125	6.81004	13.0078	-171.85672856702-117.392387980827i
1.8	200.875	7.16846	4.04194	28.1657377259755-58.2153589284343i
1.89	233.25	7.52688	7.07645	34.1484325675589+107.950864956012i
1.98	193.5	7.8853	8.34343	88.1377396747411-100.262711480439i
2.07	248.875	8.24373	12.1601	-193.45874627907+20.6802247062812i
2.16	202	8.60215	10.6518	143.625+91.75i
2.25	198.25	8.96057	13.3752	213.897197874383-6.74841456064136i
2.34	199.25	9.319	15.8093	-39.0557412125263+249.915264421544i
2.43	254.875	9.67742	19.728	238.550876559877+206.705654599851i
2.52	206.5	10.0358	2.11458	15.0842622740245+30.2846410715657i
2.61	217	10.3943	9.11718	88.5640570511315-115.913247613099i
2.7	130.5	10.7527	14.3448	-222.732119970871+55.3940063809795i
2.79	200.5	11.1111	11.746	42.8768552919986-182.97974912757i
A14
Time	Data	FFT Freq	FFT Mag	FFT Complex			Max
0	152.625	0	355.727	5691.625			26.0515
0.09	165.75	0.358423	10.6951	-71.2685431102172-155.574308430936i
0.18	180.25	0.716846	6.7778	-103.967706675096+30.8378856941093i
0.27	217.5	1.07527	23.7193	35.1590966637279-377.877420469261i
0.36	195.25	1.43369	26.0515	-409.659577619781+76.9529489816703i
0.45	224	1.79211	4.47516	70.5986917954695+11.9482529137813i
0.54	187.625	2.15054	10.9989	159.463531819401-74.4374588276256i
0.63	164.75	2.50896	4.03421	-64.5419990774839-0.83435237045402i
0.72	158.25	2.86738	5.67947	-20.625+88.5i
0.81	103.125	3.22581	8.6129	110.322721496556-82.5802297563143i
0.9	195.875	3.58423	7.61603	82.9974526715724+89.2211810906011i
0.99	244.125	3.94265	9.41872	-87.025923007156+123.031808149711i
1.08	217.625	4.30108	10.422	54.9095776197809+157.45294898167i
1.17	254.5	4.6595	9.73066	6.89198020845911-155.537985216865i
1.26	156.875	5.01792	13.0891	-202.993277815877-51.503474387664i
1.35	215.25	5.37634	9.19403	145.863975030643-19.0643058003314i
1.44	134.375	5.73477	13.7422	-219.875
1.53	145.25	6.09319	9.19403	145.863975030644+19.0643058003308i
1.62	133	6.45161	13.0891	-202.993277815877+51.5034743876644i
1.71	182.375	6.81004	9.73066	6.89198020845978+155.537985216866i
1.8	157.75	7.16846	10.422	54.9095776197808-157.45294898167i
1.89	203.375	7.52688	9.41872	-87.0259230071564-123.031808149711i
1.98	202.625	7.8853	7.61603	82.997452671572-89.2211810906013i
2.07	179.625	8.24373	8.6129	110.322721496556+82.580229756314i
2.16	144.875	8.60215	5.67947	-20.6250000000001-88.5i
2.25	179.125	8.96057	4.03421	-64.5419990774837+0.834352370454191i
2.34	200.125	9.319	10.9989	159.463531819402+74.4374588276251i
2.43	157.75	9.67742	4.47516	70.5986917954695-11.9482529137815i
2.52	196.875	10.0358	26.0515	-409.659577619781-76.95294898167i
2.61	158.5	10.3943	23.7193	35.1590966637292+377.877420469261i
2.7	121.875	10.7527	6.7778	-103.967706675096-30.8378856941091i
2.79	160.75	11.1111	10.6951	-71.2685431102166+155.574308430937i
A20
Time	Data	FFT Freq	FFT Mag	FFT Complex			Max
0	63	0	269.102	4305.625			34.2839
0.09	191.875	0.358423	23.0769	114.116126678577+351.153915148998i
0.18	71.5	0.716846	29.0058	-318.307648150397-337.731734271539i
0.27	64.75	1.07527	17.8491	-284.682625174721+22.6840354905799i
0.36	199	1.43369	34.2839	316.936304642311+447.716111717937i
0.45	197.5	1.79211	20.4402	-296.883927934789+137.174657588067i
0.54	135.875	2.15054	5.00751	-76.3163209604982-24.393590736769i
0.63	177.375	2.50896	7.40846	-73.4437218601901-93.0411709143202i
0.72	139.875	2.86738	22.2226	113.75-336.875i
0.81	150.25	3.22581	32.9897	-203.811057573611-486.899865647305i
0.9	71.875	3.58423	5.92617	-47.0143251088709-82.3422921845483i
0.99	12.125	3.94265	28.6841	-121.352573181441-442.611138644113i
1.08	107.375	4.30108	15.9375	-254.93630464231+5.71611171793722i
1.17	94.75	4.6595	14.7446	225.061695190569+70.7262331072567i
1.26	17.125	5.01792	19.4078	-306.361705780235-50.6804357193183i
1.35	235.625	5.37634	15.6221	233.996083855605-87.8767857351295i
1.44	113.875	5.73477	20.6953	-331.125
1.53	178.625	6.09319	15.6221	233.996083855605+87.8767857351281i
1.62	83.375	6.45161	19.4078	-306.361705780235+50.6804357193185i
1.71	134.875	6.81004	14.7446	225.06169519057-70.7262331072582i
1.8	99	7.16846	15.9375	-254.93630464231-5.71611171793651i
1.89	160.875	7.52688	28.6841	-121.352573181439+442.611138644112i
1.98	218.125	7.8853	5.92617	-47.0143251088709+82.3422921845479i
2.07	194.625	8.24373	32.9897	-203.811057573609+486.899865647305i
2.16	224	8.60215	22.2226	113.75+336.875i
2.25	164	8.96057	7.40846	-73.4437218601896+93.0411709143207i
2.34	131.125	9.319	5.00751	-76.3163209604979+24.3935907367688i
2.43	102.375	9.67742	20.4402	-296.883927934789-137.174657588066i
2.52	104.375	10.0358	34.2839	316.93630464231-447.716111717937i
2.61	189.75	10.3943	17.8491	-284.682625174721-22.6840354905789i
2.7	207.75	10.7527	29.0058	-318.307648150396+337.731734271539i
2.79	69	11.1111	23.0769	114.116126678576-351.153915148998i
A24
Time	Data	FFT Freq	FFT Mag	FFT Complex			Max
0	252.375	0	537.75	8604			37.9375
0.09	273	0.358423	31.2095	-77.390851435134-493.317735845329i
0.18	291.5	0.716846	22.6115	361.767500771507+3.48748200362127i
0.27	367.75	1.07527	17.0899	39.2801512639644-270.602936592569i
0.36	270	1.43369	14.2934	-191.644597488888+124.79252339471i
0.45	336.25	1.79211	24.3706	-376.213681325946+102.511739274328i
0.54	256.875	2.15054	8.93986	142.85033110606-7.32127429016509i
0.63	256.625	2.50896	8.42759	-115.414458629378-69.725978771644i
0.72	212.375	2.86738	1.46908	-20.5+11.5i
0.81	248.625	3.22581	9.13237	-45.2191245416919+138.944788586777i
0.9	336.625	3.58423	12.8862	156.337223053427+134.418318069749i
0.99	299.375	3.94265	16.4317	-253.908872617435-68.1968003908955i
1.08	297.5	4.30108	14.6183	230.144597488888-41.7074766052906i
1.17	331.125	4.6595	13.5746	212.955840699832-42.6938541552703i
1.26	265.375	5.01792	9.41098	9.54494506900724-150.272925636464i
1.35	323.125	5.37634	10.5773	-33.0890034142127+165.970653615613i
1.44	333.5	5.73477	37.9375	-607
1.53	289	6.09319	10.5773	-33.0890034142129-165.970653615613i
1.62	195.375	6.45161	9.41098	9.54494506900753+150.272925636464i
1.71	280.75	6.81004	13.5746	212.955840699833+42.6938541552694i
1.8	185.5	7.16846	14.6183	230.144597488888+41.7074766052902i
1.89	287.25	7.52688	16.4317	-253.908872617435+68.1968003908959i
1.98	258.875	7.8853	12.8862	156.337223053426-134.418318069749i
2.07	242.875	8.24373	9.13237	-45.2191245416922-138.944788586777i
2.16	205.875	8.60215	1.46908	-20.5-11.5i
2.25	248.625	8.96057	8.42759	-115.414458629377+69.7259787716441i
2.34	139.625	9.319	8.93986	142.850331106059+7.32127429016513i
2.43	266.25	9.67742	24.3706	-376.213681325947-102.511739274327i
2.52	231.875	10.0358	14.2934	-191.644597488888-124.792523394709i
2.61	283.125	10.3943	17.0899	39.2801512639652+270.602936592568i
2.7	265.25	10.7527	22.6115	361.767500771507-3.48748200362184i
2.79	271.75	11.1111	31.2095	-77.3908514351326+493.317735845329i
B03
Time	Data	FFT Freq	FFT Mag	FFT Complex			Max
0	220	0	451.539	7224.625			13.876
0.09	218.75	0.358423	10.3701	-151.185850273914+68.3585620291834i
0.18	237.125	0.716846	7.06844	10.7463213923147+112.583339746581i
0.27	182.875	1.07527	5.38668	-76.7124678413474-39.2858395849992i
0.36	181.25	1.43369	9.12982	127.20521279348+71.8147545195112i
0.45	213.875	1.79211	5.40387	59.8814713932695-62.3687560769847i
0.54	268	2.15054	5.49805	-61.8776101060064-62.5274190926546i
0.63	184	2.50896	13.876	125.806062344042-182.932312104493i
0.72	243.875	2.86738	6.53002	-65.375-81.5i
0.81	207.375	3.22581	12.7714	-154.587832972321+133.635088788995i
0.9	258.875	3.58423	7.69713	123.151996723646+0.704813954378775i
0.99	185.25	3.94265	7.76706	23.3169295300789+122.06596075113i
1.08	204.875	4.30108	12.2931	51.5447872065199+189.814754519511i
1.17	278.125	4.6595	10.7398	-98.2666329919949-140.965913170145i
1.26	248.625	5.01792	7.65109	-113.520708009954+45.8155727936153i
1.35	239.625	5.37634	8.18108	4.7483208121881+130.811172509409i
1.44	253.375	5.73477	12.8516	205.625
1.53	218.75	6.09319	8.18108	4.7483208121875-130.811172509409i
1.62	235.375	6.45161	7.65109	-113.520708009954-45.815572793615i
1.71	221.875	6.81004	10.7398	-98.2666329919944+140.965913170146i
1.8	236.375	7.16846	12.2931	51.5447872065196-189.814754519511i
1.89	202.875	7.52688	7.76706	23.3169295300785-122.06596075113i
1.98	204	7.8853	7.69713	123.151996723646-0.704813954379112i
2.07	268.375	8.24373	12.7714	-154.587832972322-133.635088788994i
2.16	239.875	8.60215	6.53002	-65.375+81.5i
2.25	220	8.96057	13.876	125.806062344042+182.932312104492i
2.34	243.25	9.319	5.49805	-61.8776101060063+62.5274190926548i
2.43	207.375	9.67742	5.40387	59.8814713932697+62.3687560769845i
2.52	245.25	10.0358	9.12982	127.20521279348-71.8147545195114i
2.61	235.75	10.3943	5.38668	-76.712467841347+39.2858395849994i
2.7	195	10.7527	7.06844	10.7463213923144-112.583339746582i
2.79	224.625	11.1111	10.3701	-151.185850273915-68.3585620291829i
B04
Time	Data	FFT Freq	FFT Mag	FFT Complex			Max
0	252.875	0	332.195	5315.125			22.7256
0.09	207.25	0.358423	8.17249	130.681328135628-4.53103354021457i
0.18	183.125	0.716846	17.9778	120.167383684694+261.341489075368i
0.27	129.125	1.07527	11.0237	124.504487403335-124.932757162219i
0.36	156.5	1.43369	14.9684	144.078656903985-191.308581272022i
0.45	162.75	1.79211	4.31293	32.6206541358431-60.8099136576769i
0.54	133.125	2.15054	9.91252	156.684250226932+24.5790153392496i
0.63	114.375	2.50896	16.8913	262.263289984932-65.2601224658672i
0.72	157.75	2.86738	10.3358	-104.25-128.375i
0.81	185.125	3.22581	9.97406	75.0179289656791-140.85335296319i
0.9	208.125	3.58423	1.11664	6.794411482633-16.5237984031359i
0.99	172.5	3.94265	7.18982	109.327703676273+35.7908222851827i
1.08	159	4.30108	11.4166	-167.578656903985+72.6914187279785i
1.17	178.375	4.6595	22.7256	207.817447054456-298.369340794026i
1.26	168.125	5.01792	14.3252	186.853954605741+132.738675332982i
1.35	206.375	5.37634	9.49693	101.767160643853+112.838416387796i
1.44	122.375	5.73477	0.210938	3.375
1.53	158.5	6.09319	9.49693	101.767160643853-112.838416387796i
1.62	193	6.45161	14.3252	186.853954605741-132.738675332982i
1.71	104.125	6.81004	22.7256	207.817447054457+298.369340794025i
1.8	154.875	7.16846	11.4166	-167.578656903986-72.6914187279783i
1.89	122.625	7.52688	7.18982	109.327703676273-35.7908222851829i
1.98	151.625	7.8853	1.11664	6.79441148263309+16.5237984031362i
2.07	199.375	8.24373	9.97406	75.0179289656796+140.85335296319i
2.16	99.875	8.60215	10.3358	-104.25+128.375i
2.25	221.25	8.96057	16.8913	262.263289984932+65.2601224658668i
2.34	172.625	9.319	9.91252	156.684250226932-24.5790153392497i
2.43	192	9.67742	4.31293	32.6206541358433+60.8099136576774i
2.52	174.25	10.0358	14.9684	144.078656903986+191.308581272021i
2.61	156.25	10.3943	11.0237	124.504487403336+124.932757162219i
2.7	172	10.7527	17.9778	120.167383684693-261.341489075368i
2.79	145.875	11.1111	8.17249	130.681328135628+4.53103354021487i
B08
Time	Data	FFT Freq	FFT Mag	FFT Complex			Max
0	81.625	0	161.398	2582.375			30.814
0.09	182.625	0.358423	15.5225	226.879052602387+101.038731892178i
0.18	118.375	0.716846	30.814	250.352792203969-424.730874605706i
0.27	121.5	1.07527	8.58038	-108.629627681423+83.946855610541i
0.36	76.125	1.43369	19.294	-132.908085182071-278.628278106444i
0.45	107.625	1.79211	14.1906	227.033954166319-2.69218723087083i
0.54	107.25	2.15054	25.9976	43.7120325231131-413.65853580976i
0.63	83.75	2.50896	6.00802	-33.5161544339921+90.0962369183991i
0.72	74.75	2.86738	7.95954	-83.2500000000001-96.375i
0.81	10.625	3.22581	13.0778	63.6944507101187-199.315527747218i
0.9	21.75	3.58423	11.3903	40.2827636568439+177.737630709918i
0.99	45.375	3.94265	9.77997	-154.33382119204-25.8247463296848i
1.08	93.875	4.30108	5.56954	75.1580851820706-47.8782781064444i
1.17	47.875	4.6595	10.5789	-168.771821791951+12.8724313665645i
1.26	25.375	5.01792	17.8239	-160.347588383927-235.834708086028i
1.35	13.25	5.37634	6.33104	-93.3560323794176-39.3148979186001i
1.44	86.75	5.73477	2.85156	45.625
1.53	104.875	6.09319	6.33104	-93.3560323794174+39.3148979186004i
1.62	154.625	6.45161	17.8239	-160.347588383927+235.834708086029i
1.71	156.5	6.81004	10.5789	-168.771821791951-12.8724313665642i
1.8	34.625	7.16846	5.56954	75.1580851820709+47.878278106444i
1.89	98.25	7.52688	9.77997	-154.33382119204+25.8247463296853i
1.98	107	7.8853	11.3903	40.2827636568433-177.737630709918i
2.07	26.75	8.24373	13.0778	63.6944507101189+199.315527747217i
2.16	50.125	8.60215	7.95954	-83.2499999999999+96.375i
2.25	64	8.96057	6.00802	-33.5161544339926-90.0962369183989i
2.34	112.25	9.319	25.9976	43.7120325231138+413.658535809759i
2.43	64.125	9.67742	14.1906	227.033954166319+2.6921872308701i
2.52	117.5	10.0358	19.294	-132.90808518207+278.628278106444i
2.61	66.5	10.3943	8.58038	-108.629627681423-83.9468556105408i
2.7	52	10.7527	30.814	250.35279220397+424.730874605706i
2.79	74.75	11.1111	15.5225	226.879052602387-101.038731892178i
B12
Time	Data	FFT Freq	FFT Mag	FFT Complex			Max
0	56.75	0	194.758	3116.125			33.7578
0.09	54.375	0.358423	26.5933	-279.637101947123-320.697637074512i
0.18	109.875	0.716846	21.7224	-347.544603285203-3.17934553295265i
0.27	75.75	1.07527	3.99149	-3.41954822330199+63.7721598513768i
0.36	78.5	1.43369	3.13283	41.1972221513642-28.554085374294i
0.45	48.875	1.79211	3.91875	49.1707286323396+38.9040451085068i
0.54	208	2.15054	9.65254	13.9351318085228-153.81059973779i
0.63	154.375	2.50896	18.1678	-189.921644927614-220.062142921304i
0.72	101	2.86738	17.0176	-146.125+229.75i
0.81	127.5	3.22581	3.16744	-29.7639500977768+41.018028429763i
0.9	159.375	3.58423	16.0715	148.985854604683+209.585260409569i
0.99	123.75	3.94265	10.7454	-43.597160492032-166.307379224955i
1.08	173.75	4.30108	10.9334	-67.6972221513643-161.304085374294i
1.17	44	4.6595	8.47628	-67.0080065834876+117.910284295151i
1.26	120.5	5.01792	8.95236	143.123616871997+5.7165146144054i
1.35	80.625	5.37634	11.5602	-141.823316361005+118.732083053792i
1.44	145	5.73477	33.7578	540.125
1.53	34.625	6.09319	11.5602	-141.823316361006-118.732083053792i
1.62	120.75	6.45161	8.95236	143.123616871997-5.71651461440578i
1.71	115.625	6.81004	8.47628	-67.0080065834881-117.910284295151i
1.8	90.75	7.16846	10.9334	-67.6972221513641+161.304085374294i
1.89	67.25	7.52688	10.7454	-43.5971604920315+166.307379224955i
1.98	120.75	7.8853	16.0715	148.985854604682-209.585260409569i
2.07	84.75	8.24373	3.16744	-29.7639500977768-41.0180284297634i
2.16	111.125	8.60215	17.0176	-146.125-229.75i
2.25	100.875	8.96057	18.1678	-189.921644927613+220.062142921304i
2.34	70.375	9.319	9.65254	13.9351318085235+153.81059973779i
2.43	78.625	9.67742	3.91875	49.1707286323397-38.9040451085072i
2.52	84.125	10.0358	3.13283	41.1972221513642+28.554085374294i
2.61	51.625	10.3943	3.99149	-3.41954822330215-63.7721598513768i
2.7	77.5	10.7527	21.7224	-347.544603285203+3.1793455329536i
2.79	45.375	11.1111	26.5933	-279.637101947121+320.697637074512i
B18
Time	Data	FFT Freq	FFT Mag	FFT Complex			Max
0	118.279	0	300.401	4806.41339			11.3697
0.09	151.827	0.358423	11.3697	-181.40314139368-13.6502871183876i
0.18	146.115	0.716846	5.68486	55.8192768523665-71.815978792139i
0.27	162.269	1.07527	6.27225	-98.6531999994023-18.4084958120077i
0.36	141.058	1.43369	0.958986	-6.49267004127177+13.9024031246295i
0.45	157.894	1.79211	6.86585	-74.3858962681808-80.8365854202074i
0.54	128.529	2.15054	8.11065	8.00070483740621-129.523501059703i
0.63	157.673	2.50896	8.1161	-76.6134701978378+104.849240916825i
0.72	180.731	2.86738	7.78453	121.057678+29.2979719999998i
0.81	129.096	3.22581	5.86923	-33.9215928217119-87.5670593070675i
0.9	120.413	3.58423	2.69063	-38.6329370337182+18.9948666614968i
0.99	150.077	3.94265	6.58593	-20.9182839953347+103.277808593353i
1.08	174.356	4.30108	1.18513	-14.2572059587283-12.5016528753703i
1.17	149.154	4.6595	3.07905	48.9562622276871-5.50451823373057i
1.26	149.231	5.01792	6.82201	-108.725372656055-9.64380307093872i
1.35	168.087	5.37634	8.7605	-107.675909551541-89.7384277775643i
1.44	186.356	5.73477	2.13762	34.2019660000001
1.53	181.231	6.09319	8.7605	-107.67590955154+89.7384277775644i
1.62	154.644	6.45161	6.82201	-108.725372656055+9.64380307093894i
1.71	145.452	6.81004	3.07905	48.9562622276871+5.50451823373025i
1.8	168.413	7.16846	1.18513	-14.2572059587283+12.5016528753703i
1.89	137.779	7.52688	6.58593	-20.9182839953349-103.277808593354i
1.98	182.769	7.8853	2.69063	-38.6329370337183-18.9948666614969i
2.07	140.49	8.24373	5.86923	-33.9215928217115+87.5670593070673i
2.16	144.788	8.60215	7.78453	121.057678-29.2979719999998i
2.25	128.173	8.96057	8.1161	-76.6134701978379-104.849240916826i
2.34	147.038	9.319	8.11065	8.00070483740641+129.523501059703i
2.43	144.433	9.67742	6.86585	-74.3858962681804+80.8365854202074i
2.52	156.702	10.0358	0.958986	-6.49267004127179-13.9024031246295i
2.61	143.25	10.3943	6.27225	-98.6531999994021+18.4084958120079i
2.7	120.885	10.7527	5.68486	55.8192768523666+71.8159787921389i
2.79	139.221	11.1111	11.3697	-181.40314139368+13.650287118388i
B21
Time	Data	FFT Freq	FFT Mag	FFT Complex			Max
0	201.15	0	290.473	4647.574952			18.0155
0.09	175.05	0.358423	10.9616	125.220780344677+122.800407062072i
0.18	137.825	0.716846	10.7604	39.5924861407023+167.552484916663i
0.27	101.825	1.07527	6.99015	107.550322066411+30.6865463024838i
0.36	115.25	1.43369	18.0155	265.814110716842-111.489879537813i
0.45	126.05	1.79211	13.3451	207.231943960455+51.4455878819247i
0.54	129.75	2.15054	4.73943	31.7961543765925+68.8427962252129i
0.63	145.225	2.50896	12.2912	146.790457988239-130.870994117473i
0.72	128.9	2.86738	4.39761	62.049988+33.1750480000001i
0.81	155.375	3.22581	4.76162	-60.1836346972844+46.714325241072i
0.9	179.3	3.58423	8.66078	132.669498083544+40.0140566750225i
0.99	114.85	3.94265	7.15643	-95.8842642512522-62.586810400535i
1.08	134.3	4.30108	10.6962	-12.1141587168419+170.710072462187i
1.17	155.85	4.6595	3.19114	-44.3650017470338+25.2721862776111i
1.26	118.45	5.01792	4.96957	-15.558138600838-77.9762066335274i
1.35	150.625	5.37634	5.51196	53.6393963357892+70.0037646782039i
1.44	146.15	5.73477	6.20469	-99.2750239999996
1.53	121.5	6.09319	5.51196	53.6393963357888-70.0037646782039i
1.62	137.3	6.45161	4.96957	-15.558138600838+77.9762066335276i
1.71	178.35	6.81004	3.19114	-44.3650017470339-25.2721862776108i
1.8	117.975	7.16846	10.6962	-12.1141587168423-170.710072462187i
1.89	127.725	7.52688	7.15643	-95.8842642512522+62.5868104005355i
1.98	99.65	7.8853	8.66078	132.669498083544-40.0140566750227i
2.07	167	8.24373	4.76162	-60.1836346972847-46.7143252410716i
2.16	171.275	8.60215	4.39761	62.049988-33.1750480000001i
2.25	171.8	8.96057	12.2912	146.790457988239+130.870994117473i
2.34	169.15	9.319	4.73943	31.7961543765923-68.8427962252128i
2.43	147.025	9.67742	13.3451	207.231943960455-51.4455878819251i
2.52	153.1	10.0358	18.0155	265.814110716842+111.489879537813i
2.61	136.775	10.3943	6.99015	107.550322066411-30.686546302484i
2.7	134.625	10.7527	10.7604	39.5924861407019-167.552484916663i
2.79	198.4	11.1111	10.9616	125.220780344676-122.800407062072i
B22
Time	Data	FFT Freq	FFT Mag	FFT Complex			Max
0	111.625	0	509.039	8144.625			41.5234
0.09	270.625	0.358423	30.5756	-475.035284058324+116.905291729072i
0.18	291.375	0.716846	7.67032	11.8548947621804-122.151189561685i
0.27	221.5	1.07527	24.8503	-163.813856525096+362.291131618556i
0.36	168.875	1.43369	41.5234	-517.185794773342-417.028372646398i
0.45	372	1.79211	5.49064	-55.6750282555346-67.9556355827262i
0.54	165.75	2.15054	21.2316	-304.375888269213-150.849395790811i
0.63	217.625	2.50896	14.3175	-20.6377702303384-228.149229550002i
0.72	245.5	2.86738	33.7151	14.3749999999997-539.25i
0.81	322.375	3.22581	23.1599	-368.129698268381+42.3506979829647i
0.9	228.125	3.58423	34.1388	-519.366039052289+169.163690352375i
0.99	265.75	3.94265	28.8729	-432.195017356769-163.158833632815i
1.08	269	4.30108	34.4205	529.685794773341-150.7783726464i
1.17	270.375	4.6595	11.5208	-159.24041269274+92.8507767911187i
1.26	289.125	5.01792	38.9087	530.88703255932-325.138103418499i
1.35	116.125	5.37634	25.3872	-340.272932612817-221.831937515308i
1.44	363.5	5.73477	2.14844	-34.375
1.53	235.25	6.09319	25.3872	-340.272932612816+221.831937515309i
1.62	378.125	6.45161	38.9087	530.887032559322+325.138103418498i
1.71	367.875	6.81004	11.5208	-159.24041269274-92.8507767911191i
1.8	272.875	7.16846	34.4205	529.685794773342+150.778372646398i
1.89	351.125	7.52688	28.8729	-432.195017356768+163.158833632816i
1.98	195.625	7.8853	34.1388	-519.366039052289-169.163690352374i
2.07	152.375	8.24373	23.1599	-368.129698268381-42.3506979829644i
2.16	299.875	8.60215	33.7151	14.3750000000003+539.25i
2.25	244.25	8.96057	14.3175	-20.637770230338+228.149229550002i
2.34	179.125	9.319	21.2316	-304.375888269212+150.849395790812i
2.43	317.875	9.67742	5.49064	-55.6750282555342+67.9556355827257i
2.52	303.5	10.0358	41.5234	-517.185794773341+417.0283726464i
2.61	248.375	10.3943	24.8503	-163.813856525097-362.291131618556i
2.7	293.125	10.7527	7.67032	11.8548947621808+122.151189561685i
2.79	116	11.1111	30.5756	-475.035284058324-116.905291729072i
B23
Time	Data	FFT Freq	FFT Mag	FFT Complex			Max
0	243.663	0	456.364	7301.817198			25.944
0.09	286.837	0.358423	4.15469	37.5210628675298-54.8734750168108i
0.18	248.106	0.716846	6.3395	-66.5827469543612-76.5192075969462i
0.27	247.74	1.07527	16.7603	-110.793006783798-244.207589697976i
0.36	217.846	1.43369	8.363	62.3671731051872-118.384690550405i
0.45	266.75	1.79211	11.4712	45.5898311993105-177.786922183437i
0.54	186.721	2.15054	13.2242	-45.5305833953574-206.630127088537i
0.63	269.942	2.50896	8.56575	-83.6335699644227-108.57576955304i
0.72	231.692	2.86738	25.6518	393.221223-117.596037i
0.81	241.673	3.22581	14.8545	-232.216471952497-50.6329778624721i
0.9	173.413	3.58423	9.12535	106.286410877317-100.104011390797i
0.99	224.548	3.94265	15.6757	-250.781806969963-3.8317037279828i
1.08	238.587	4.30108	17.6137	175.286696894812-220.673142550406i
1.17	267.779	4.6595	9.76424	124.332922687329+94.5962381264164i
1.26	197.49	5.01792	6.93144	22.4421514724009-108.608695899207i
1.35	199.413	5.37634	25.944	48.05794291651-412.312785957304i
1.44	296.404	5.73477	2.76743	44.2788080000005
1.53	228.183	6.09319	25.944	48.0579429165114+412.312785957303i
1.62	146.394	6.45161	6.93144	22.4421514724013+108.608695899206i
1.71	251.087	6.81004	9.76424	124.332922687329-94.5962381264172i
1.8	243.404	7.16846	17.6137	175.286696894813+220.673142550405i
1.89	174.99	7.52688	15.6757	-250.781806969962+3.83170372798344i
1.98	251.894	7.8853	9.12535	106.286410877317+100.104011390797i
2.07	190.827	8.24373	14.8545	-232.216471952497+50.6329778624724i
2.16	304.221	8.60215	25.6518	393.221223+117.596037i
2.25	219.875	8.96057	8.56575	-83.6335699644226+108.57576955304i
2.34	226.471	9.319	13.2242	-45.5305833953568+206.630127088537i
2.43	234.317	9.67742	11.4712	45.5898311993111+177.786922183437i
2.52	257.317	10.0358	8.363	62.3671731051875+118.384690550406i
2.61	187.096	10.3943	16.7603	-110.793006783798+244.207589697977i
2.7	209.423	10.7527	6.3395	-66.5827469543608+76.5192075969466i
2.79	137.712	11.1111	4.15469	37.5210628675302+54.8734750168109i
C04
Time	Data	FFT Freq	FFT Mag	FFT Complex			Max
0	192.125	0	328.422	5254.75			22.7893
0.09	213.75	0.358423	22.7893	361.686603395697-46.2255345608933i
0.18	201.125	0.716846	3.56888	-56.580041416111-7.70367389073608i
0.27	189.75	1.07527	11.4049	115.875842157374-140.965174366823i
0.36	181.75	1.43369	14.0667	103.436336368202-199.890764646288i
0.45	164.375	1.79211	5.10696	81.6569852659978-2.97988971692056i
0.54	156.125	2.15054	6.28446	-45.4370077640192+89.6997564397925i
0.63	162	2.50896	2.76057	44.0325106888447+3.47053832657609i
0.72	154.75	2.86738	8.75169	2.74999999999992-140i
0.81	187.875	3.22581	15.5658	70.7617999699562+238.789162479838i
0.9	194.5	3.58423	12.4291	-197.89209555715-19.6546897851677i
0.99	127.625	3.94265	7.15448	53.5617327586058-101.167674068743i
1.08	172.75	4.30108	13.9554	-222.186336368203-22.1407646462878i
1.17	128.375	4.6595	10.4211	129.394292529729-105.159055373056i
1.26	177.5	5.01792	9.80846	142.40914473728+65.9418798843033i
1.35	112.25	5.37634	15.8351	-252.969766766203+14.0869929379602i
1.44	116.625	5.73477	14.5156	232.25
1.53	139.5	6.09319	15.8351	-252.969766766204-14.0869929379591i
1.62	189.625	6.45161	9.80846	142.40914473728-65.9418798843037i
1.71	67	6.81004	10.4211	129.394292529729+105.159055373056i
1.8	199.25	7.16846	13.9554	-222.186336368203+22.140764646288i
1.89	142.375	7.52688	7.15448	53.5617327586059+101.167674068743i
1.98	132	7.8853	12.4291	-197.89209555715+19.6546897851682i
2.07	148.375	8.24373	15.5658	70.7617999699552-238.789162479838i
2.16	193.375	8.60215	8.75169	2.75000000000008+140i
2.25	218.5	8.96057	2.76057	44.0325106888443-3.47053832657613i
2.34	144.375	9.319	6.28446	-45.4370077640193-89.6997564397925i
2.43	190.125	9.67742	5.10696	81.6569852659977+2.97988971692048i
2.52	162.5	10.0358	14.0667	103.436336368203+199.890764646288i
2.61	130.875	10.3943	11.4049	115.875842157374+140.965174366823i
2.7	175.125	10.7527	3.56888	-56.5800414161111+7.7036738907361i
2.79	188.5	11.1111	22.7893	361.686603395697+46.2255345608923i
C07
Time	Data	FFT Freq	FFT Mag	FFT Complex			Max
0	131.5	0	199.672	3194.75			21.9937
0.09	70.75	0.358423	5.7454	19.0788318877324+89.9246950807781i
0.18	122.5	0.716846	2.13555	29.4061406500709-17.4006525384682i
0.27	80.75	1.07527	5.08196	-75.0685411747306+31.2451647970681i
0.36	80.875	1.43369	2.2553	-35.3574945521653-7.20799961555358i
0.45	93.875	1.79211	21.9937	349.900229121903-37.4536219411162i
0.54	118.375	2.15054	8.24215	-111.371505351695-70.6204690889451i
0.63	119.375	2.50896	4.38556	67.2615207902007+19.989263543709i
0.72	96.875	2.86738	7.91275	37.2500000000001+121i
0.81	92.125	3.22581	5.03532	-36.7287800229909+71.7059003103693i
0.9	28	3.58423	1.82277	-29.0934837526353-2.03237397232093i
0.99	106.875	3.94265	14.85	159.460461408277+176.143345898386i
1.08	96.875	4.30108	2.24317	20.8574945521652-29.2079996155536i
1.17	118.75	4.6595	13.2769	32.7193043051629+209.895650133414i
1.26	117.25	5.01792	7.245	-57.4411515457402+100.687442578156i
1.35	91.75	5.37634	12.1745	166.376973684446-101.305150655718i
1.44	46.125	5.73477	3.82812	-61.25
1.53	126.375	6.09319	12.1745	166.376973684446+101.305150655718i
1.62	92.375	6.45161	7.245	-57.4411515457405-100.687442578156i
1.71	146.625	6.81004	13.2769	32.7193043051623-209.895650133413i
1.8	127.625	7.16846	2.24317	20.8574945521653+29.2079996155536i
1.89	69.5	7.52688	14.85	159.460461408277-176.143345898386i
1.98	82.125	7.8853	1.82277	-29.0934837526353+2.03237397232084i
2.07	89.375	8.24373	5.03532	-36.7287800229911-71.705900310369i
2.16	122.875	8.60215	7.91275	37.2499999999999-121i
2.25	84	8.96057	4.38556	67.2615207902005-19.9892635437091i
2.34	134	9.319	8.24215	-111.371505351695+70.6204690889452i
2.43	119.375	9.67742	21.9937	349.900229121903+37.4536219411153i
2.52	99.25	10.0358	2.2553	-35.3574945521652+7.20799961555364i
2.61	98.125	10.3943	5.08196	-75.0685411747306-31.2451647970676i
2.7	70.125	10.7527	2.13555	29.4061406500709+17.4006525384681i
2.79	120.375	11.1111	5.7454	19.0788318877323-89.9246950807781i
C09
Time	Data	FFT Freq	FFT Mag	FFT Complex			Max
0	193.75	0	225.625	3610			34.4057
0.09	133.75	0.358423	12.8672	-12.8103284570247+205.476505892885i
0.18	114.5	0.716846	13.2468	-12.3614763100027+211.587884732804i
0.27	6.75	1.07527	7.58251	112.295123011857+45.9170835113513i
0.36	48.125	1.43369	34.4057	546.528372646399+65.9363363682023i
0.45	77.25	1.79211	16.5371	253.586293575713-75.5235655297005i
0.54	72.375	2.15054	3.73082	-27.5106243086614-52.9758589616377i
0.63	178.375	2.50896	19.814	198.849461296138-246.907341746726i
0.72	120	2.86738	6.52998	-9.99999999999994+104i
0.81	85.75	3.22581	12.5758	187.425106692192+73.2007915935802i
0.9	163.5	3.58423	8.47201	-133.218190587064-25.0458173011917i
0.99	64.25	3.94265	14.3828	-180.055797852635-143.308398634032i
1.08	80.625	4.30108	16.2848	-21.2783726463984+259.686336368203i
1.17	106.5	4.6595	15.5032	221.77310065972+111.11365407147i
1.26	133.25	5.01792	7.5986	-87.9097087942723-83.9820736067499i
1.35	170.375	5.37634	11.613	123.93704107404-138.433957102357i
1.44	80.625	5.73477	16.9688	271.5
1.53	100	6.09319	11.613	123.93704107404+138.433957102357i
1.62	135.25	6.45161	7.5986	-87.9097087942722+83.9820736067499i
1.71	108.875	6.81004	15.5032	221.77310065972-111.113654071471i
1.8	87.125	7.16846	16.2848	-21.2783726463991-259.686336368202i
1.89	87.125	7.52688	14.3828	-180.055797852635+143.308398634033i
1.98	118.25	7.8853	8.47201	-133.218190587063+25.0458173011919i
2.07	111.375	8.24373	12.5758	187.425106692192-73.2007915935806i
2.16	219.625	8.60215	6.52998	-10.0000000000001-104i
2.25	114.625	8.96057	19.814	198.849461296138+246.907341746726i
2.34	122.875	9.319	3.73082	-27.5106243086614+52.9758589616376i
2.43	105.5	9.67742	16.5371	253.586293575713+75.5235655297001i
2.52	135.5	10.0358	34.4057	546.528372646399-65.936336368203i
2.61	77.625	10.3943	7.58251	112.295123011857-45.917083511351i
2.7	115.375	10.7527	13.2468	-12.3614763100031-211.587884732804i
2.79	141.125	11.1111	12.8672	-12.810328457025-205.476505892885i
C11
Time	Data	FFT Freq	FFT Mag	FFT Complex			Max
0	133.875	0	174.156	2786.5			29.6153
0.09	129.375	0.358423	13.5483	200.959238753239+81.2772066633815i
0.18	127	0.716846	20.9166	302.781601061825-142.56282082038i
0.27	109.75	1.07527	28.7855	-11.3172120441727+460.428388347107i
0.36	17.25	1.43369	29.6153	193.066202090034-432.728891488805i
0.45	78.375	1.79211	7.48925	64.6225743688889-100.909237173221i
0.54	63.25	2.15054	4.9039	73.8477685363347+26.5114572083753i
0.63	125.375	2.50896	10.8592	-82.3105365104646-153.013688817358i
0.72	56.375	2.86738	4.2993	-49.875+47.375i
0.81	109.625	3.22581	7.85066	-48.7195450886492+115.777375472804i
0.9	138	3.58423	9.86	128.26440682561+91.850291973207i
0.99	19.75	3.94265	10.6775	60.896600712669-159.618661724165i
1.08	54.875	4.30108	16.954	23.1837979099662+270.271108511195i
1.17	10.5	4.6595	12.2442	140.734111825687+136.284368229506i
1.26	8.375	5.01792	12.1944	-43.3937764237702-190.223986055548i
1.35	100.5	5.37634	5.10611	-80.865232017196+11.6336753868881i
1.44	103.375	5.73477	15.3906	-246.25
1.53	123.25	6.09319	5.10611	-80.8652320171962-11.6336753868877i
1.62	132.5	6.45161	12.1944	-43.3937764237698+190.223986055548i
1.71	152	6.81004	12.2442	140.734111825686-136.284368229507i
1.8	94.125	7.16846	16.954	23.1837979099657-270.271108511195i
1.89	97.125	7.52688	10.6775	60.8966007126696+159.618661724165i
1.98	10.375	7.8853	9.86	128.26440682561-91.8502919732071i
2.07	35.625	8.24373	7.85066	-48.7195450886494-115.777375472803i
2.16	65.5	8.60215	4.2993	-49.875-47.375i
2.25	63.75	8.96057	10.8592	-82.3105365104643+153.013688817358i
2.34	108.25	9.319	4.9039	73.8477685363344-26.5114572083752i
2.43	108.125	9.67742	7.48925	64.622574368889+100.909237173221i
2.52	84.75	10.0358	29.6153	193.066202090034+432.728891488805i
2.61	122.5	10.3943	28.7855	-11.3172120441743-460.428388347106i
2.7	72.25	10.7527	20.9166	302.781601061825+142.56282082038i
2.79	130.75	11.1111	13.5483	200.959238753239-81.2772066633824i
C12
Time	Data	FFT Freq	FFT Mag	FFT Complex			Max
0	150.208	0	287.655	4602.486298			34.7822
0.09	135.792	0.358423	15.3218	183.795418653483+162.225630252735i
0.18	120.597	0.716846	28.9844	161.856712026913+434.587749239381i
0.27	123.681	1.07527	20.6651	-322.162202864324-74.4001458496471i
0.36	87.3333	1.43369	21.0624	332.201276855751+56.6562307052488i
0.45	215.861	1.79211	4.69686	10.5992370971133+74.3985201605174i
0.54	42.3889	2.15054	12.4697	198.759353076253+17.3536078482031i
0.63	153.694	2.50896	18.0969	103.609339646278+270.379269821925i
0.72	191.444	2.86738	22.3743	73.3055120000002+350.402648i
0.81	75.8889	3.22581	16.9252	-249.997661675717-104.092115951658i
0.9	106.764	3.58423	23.4829	-345.965255253716-146.553923976099i
0.99	161.75	3.94265	26.3864	-226.289886319797+356.414099556049i
1.08	118.153	4.30108	3.54902	56.4098671442493-6.51051729475105i
1.17	140.278	4.6595	10.49	153.882960522388-67.0100315536543i
1.26	145.375	5.01792	34.7822	-140.92864184945-538.375326584922i
1.35	211.875	5.37634	23.608	374.117970940576-52.0933886203861i
1.44	146.764	5.73477	32.638	-522.208282
1.53	241.556	6.09319	23.608	374.117970940577+52.0933886203852i
1.62	31.7361	6.45161	34.7822	-140.928641849449+538.375326584922i
1.71	168.986	6.81004	10.49	153.882960522389+67.010031553654i
1.8	27.1389	7.16846	3.54902	56.4098671442492+6.51051729475135i
1.89	94.9167	7.52688	26.3864	-226.289886319797-356.414099556048i
1.98	96.0139	7.8853	23.4829	-345.965255253716+146.5539239761i
2.07	198.069	8.24373	16.9252	-249.997661675717+104.092115951659i
2.16	137.097	8.60215	22.3743	73.3055119999998-350.402648i
2.25	139.639	8.96057	18.0969	103.609339646277-270.379269821925i
2.34	216.819	9.319	12.4697	198.759353076252-17.3536078482035i
2.43	216.153	9.67742	4.69686	10.5992370971131-74.3985201605176i
2.52	198.583	10.0358	21.0624	332.20127685575-56.656230705249i
2.61	62.0417	10.3943	20.6651	-322.162202864324+74.4001458496477i
2.7	223.722	10.7527	28.9844	161.856712026912-434.587749239381i
2.79	222.167	11.1111	15.3218	183.795418653482-162.225630252736i
C16
Time	Data	FFT Freq	FFT Mag	FFT Complex			Max
0	186.375	0	345.768	5532.291656			18.5129
0.09	160.917	0.358423	10.5354	146.244152529938+83.8282615976607i
0.18	149.375	0.716846	5.80899	77.5625412533847+51.2115635910008i
0.27	197.792	1.07527	8.99773	-101.589399970807-102.005643804632i
0.36	193.292	1.43369	3.27219	21.8172294712097+47.5926219751611i
0.45	195.583	1.79211	11.0646	4.83989479588317+176.966977968574i
0.54	151.333	2.15054	18.5129	143.10486742943+259.343896464326i
0.63	198.083	2.50896	6.79189	-80.8488766320035+72.6131683405413i
0.72	98.8333	2.86738	16.1046	-215.124969+141.833313i
0.81	151.042	3.22581	0.257127	-1.02888056799686+3.98329440964807i
0.9	189.042	3.58423	10.8127	-22.8062438465349-171.493847313701i
0.99	176.083	3.94265	16.6365	-92.6200035118013-249.551151902963i
1.08	142.625	4.30108	5.19201	71.43252652879-42.4073160248388i
1.17	158.667	4.6595	7.25922	109.885339456184-37.6223463339624i
1.26	181	5.01792	14.0204	218.80558316372-49.4594321870262i
1.35	183.958	5.37634	7.49561	-37.5487300993965-113.900184991025i
1.44	192.958	5.73477	3.28386	-52.5417179999999
1.53	146.958	6.09319	7.49561	-37.5487300993963+113.900184991025i
1.62	177.333	6.45161	14.0204	218.80558316372+49.4594321870258i
1.71	151	6.81004	7.25922	109.885339456185+37.6223463339619i
1.8	151.917	7.16846	5.19201	71.43252652879+42.4073160248388i
1.89	170.5	7.52688	16.6365	-92.6200035118006+249.551151902963i
1.98	166.75	7.8853	10.8127	-22.8062438465345+171.493847313702i
2.07	162.917	8.24373	0.257127	-1.02888056799683-3.9832944096479i
2.16	176.333	8.60215	16.1046	-215.124969-141.833313i
2.25	194.042	8.96057	6.79189	-80.8488766320039-72.613168340541i
2.34	200.5	9.319	18.5129	143.10486742943-259.343896464326i
2.43	216.542	9.67742	11.0646	4.83989479588281-176.966977968574i
2.52	120.042	10.0358	3.27219	21.8172294712097-47.5926219751611i
2.61	147.583	10.3943	8.99773	-101.589399970807+102.005643804632i
2.7	262.167	10.7527	5.80899	77.5625412533845-51.2115635910009i
2.79	180.75	11.1111	10.5354	146.244152529937-83.8282615976612i
C20
Time	Data	FFT Freq	FFT Mag	FFT Complex			Max
0	275.062	0	532.254	8516.0625			14.7649
0.09	288.25	0.358423	9.16532	39.4343174575622-141.243561449491i
0.18	236.188	0.716846	9.63266	150.477126104922-33.3223951453085i
0.27	256.25	1.07527	13.9109	-97.5762681324404+200.045002910708i
0.36	305.375	1.43369	7.02844	-112.290699429436+6.07865033333794i
0.45	271.062	1.79211	1.44031	19.0464206501509-12.9733354825807i
0.54	284.375	2.15054	11.1695	174.629723739034-37.980446813505i
0.63	297.75	2.50896	9.72783	122.884323570481+95.5243352301116i
0.72	231.312	2.86738	6.89272	-109.25-15.0625i
0.81	279.5	3.22581	4.7794	68.1572175109518-34.6744321095506i
0.9	281.812	3.58423	6.81481	17.5337501751319-107.617901627456i
0.99	242.562	3.94265	14.7649	77.3851466453948-223.204886675152i
1.08	278.25	4.30108	9.4025	-150.209300570564+8.32865033333798i
1.17	252.875	4.6595	11.8006	52.4347623664475+181.382300585379i
1.26	257.562	5.01792	10.4691	-130.140600019088-105.45984995926i
1.35	293.75	5.37634	8.97067	131.234079931452+58.1265200780898i
1.44	223.438	5.73477	13.8477	-221.5625
1.53	325.188	6.09319	8.97067	131.234079931452-58.1265200780899i
1.62	268.438	6.45161	10.4691	-130.140600019088+105.45984995926i
1.71	287.688	6.81004	11.8006	52.434762366447-181.382300585379i
1.8	231.875	7.16846	9.4025	-150.209300570564-8.32865033333794i
1.89	288.625	7.52688	14.7649	77.3851466453956+223.204886675152i
1.98	250.062	7.8853	6.81481	17.533750175132+107.617901627456i
2.07	234.625	8.24373	4.7794	68.1572175109519+34.6744321095506i
2.16	214.062	8.60215	6.89272	-109.25+15.0625i
2.25	207.188	8.96057	9.72783	122.884323570481-95.5243352301116i
2.34	278.25	9.319	11.1695	174.629723739034+37.9804468135048i
2.43	292.688	9.67742	1.44031	19.0464206501512+12.9733354825806i
2.52	259.625	10.0358	7.02844	-112.290699429436-6.07865033333798i
2.61	279.25	10.3943	13.9109	-97.5762681324411-200.045002910707i
2.7	271.562	10.7527	9.63266	150.477126104922+33.3223951453083i
2.79	271.562	11.1111	9.16532	39.4343174575626+141.243561449491i
C21
Time	Data	FFT Freq	FFT Mag	FFT Complex			Max
0	71.875	0	87.2891	1396.625			23.9698
0.09	7.25	0.358423	20.6364	-105.651727503083+312.822805885231i
0.18	11.5	0.716846	23.9698	193.615732901644+331.055706677399i
0.27	27	1.07527	4.77451	-65.1353762509434-39.9142535055712i
0.36	1.875	1.43369	8.84513	-24.3034540450585+139.419678887548i
0.45	4.75	1.79211	8.03804	10.4526590654643-128.183116173876i
0.54	20.5	2.15054	14.9092	199.68901320969+130.495442752122i
0.63	4.25	2.50896	8.9405	-89.4069942882473+111.665313802717i
0.72	13	2.86738	6.27713	-96.875-26.5i
0.81	1	3.22581	8.1274	108.703866556558+71.368305370609i
0.9	30.25	3.58423	8.13112	86.6623846880661-97.0314057306746i
0.99	61	3.94265	8.69736	26.1797547038535+136.67297659574i
1.08	12.375	4.30108	12.6911	190.303454045058-70.8303211124526i
1.17	71.5	4.6595	3.22489	-51.0785129703256+7.30549392240437i
1.26	105	5.01792	4.84623	77.5328692006008+1.02885819460315i
1.35	54.125	5.37634	6.27769	32.9363306867236+94.8894521114824i
1.44	88.5	5.73477	5.24219	-83.875
1.53	62.625	6.09319	6.27769	32.9363306867232-94.8894521114824i
1.62	5.75	6.45161	4.84623	77.5328692006007-1.02885819460303i
1.71	30.875	6.81004	3.22489	-51.0785129703257-7.30549392240414i
1.8	34.5	7.16846	12.6911	190.303454045059+70.8303211124524i
1.89	86.875	7.52688	8.69736	26.1797547038532-136.67297659574i
1.98	52	7.8853	8.13112	86.6623846880662+97.0314057306749i
2.07	33.5	8.24373	8.1274	108.703866556558-71.3683053706094i
2.16	8	8.60215	6.27713	-96.875+26.5i
2.25	70.75	8.96057	8.9405	-89.4069942882475-111.665313802717i
2.34	88.25	9.319	14.9092	199.689013209689-130.495442752122i
2.43	85.375	9.67742	8.03804	10.4526590654648+128.183116173876i
2.52	49.625	10.0358	8.84513	-24.3034540450587-139.419678887547i
2.61	78.625	10.3943	4.77451	-65.1353762509432+39.9142535055713i
2.7	63.375	10.7527	23.9698	193.615732901643-331.0557066774i
2.79	60.75	11.1111	20.6364	-105.651727503083-312.82280588523i
C22
Time	Data	FFT Freq	FFT Mag	FFT Complex			Max
0	171.214	0	338.201	5411.214234			14.3438
0.09	189.339	0.358423	9.03755	-143.912255128269+14.094617657706i
0.18	152.786	0.716846	11.1207	159.632606234835-78.5921328809045i
0.27	172.518	1.07527	7.95655	69.0708767354876+106.937942653851i
0.36	126.411	1.43369	2.68599	19.8806688250713+38.1010298394935i
0.45	155.286	1.79211	13.8887	218.591437412418-39.9896713665142i
0.54	178.821	2.15054	5.41282	-86.0041005666231+10.1857253670756i
0.63	186.696	2.50896	6.89637	-70.44841142871-84.9257029437745i
0.72	155.554	2.86738	2.9757	16.9285569999999-44.5000309999998i
0.81	171.25	3.22581	11.9213	137.330241982701+132.373149550645i
0.9	129.821	3.58423	5.68446	-56.1418450148819+71.5558791050771i
0.99	189.125	3.94265	4.66611	24.6382922470129+70.4751424906345i
1.08	147.411	4.30108	7.03303	-80.0234968250713-79.1132641605066i
1.17	193.893	4.6595	7.83921	-89.8685208967824-87.4967956866608i
1.26	186.893	5.01792	1.64579	-23.9866606533303-10.8648031429027i
1.35	184.518	5.37634	9.28287	52.8842270761418-138.791970045534i
1.44	146.429	5.73477	14.3438	-229.500059999999
1.53	195.839	6.09319	9.28287	52.8842270761422+138.791970045534i
1.62	190.268	6.45161	1.64579	-23.9866606533303+10.8648031429029i
1.71	195.732	6.81004	7.83921	-89.8685208967823+87.4967956866613i
1.8	207.875	7.16846	7.03303	-80.0234968250712+79.1132641605066i
1.89	192.375	7.52688	4.66611	24.6382922470127-70.4751424906344i
1.98	144.429	7.8853	5.68446	-56.1418450148822-71.555879105077i
2.07	140.554	8.24373	11.9213	137.330241982701-132.373149550646i
2.16	163.714	8.60215	2.9757	16.928557+44.5000309999998i
2.25	184.696	8.96057	6.89637	-70.4484114287099+84.9257029437748i
2.34	141.304	9.319	5.41282	-86.0041005666233-10.1857253670755i
2.43	126.179	9.67742	13.8887	218.591437412419+39.9896713665136i
2.52	185.286	10.0358	2.68599	19.8806688250712-38.1010298394935i
2.61	149.75	10.3943	7.95655	69.0708767354874-106.937942653851i
2.7	162.643	10.7527	11.1207	159.632606234836+78.592132880904i
2.79	192.607	11.1111	9.03755	-143.912255128269-14.0946176577056i
C23
Time	Data	FFT Freq	FFT Mag	FFT Complex			Max
0	225.545	0	288.546	4616.738648			34.7455
0.09	185.466	0.358423	19.1971	290.32953079005-100.259099934059i
0.18	137.489	0.716846	13.0463	187.972245227168+90.7687914894296i
0.27	171.25	1.07527	22.2527	266.322798041608+236.301898008365i
0.36	93.3523	1.43369	14.223	226.711806702134+19.7179767505828i
0.45	98.2727	1.79211	10.9965	60.8573727442513-165.083985640258i
0.54	161.705	2.15054	12.9759	205.73148013778-27.8935563885008i
0.63	141.716	2.50896	11.0752	-81.924191842644+157.128669015987i
0.72	230.841	2.86738	8.05623	-7.29550099999999+128.693085i
0.81	74.9091	3.22581	7.28309	12.8903401757491+115.81421828552i
0.9	217.33	3.58423	21.1623	228.867123638013-249.534620808032i
0.99	131.818	3.94265	17.0155	-32.9481339688209+270.246260616901i
1.08	107.477	4.30108	12.0083	192.015365297866+6.71803475058296i
1.17	142.989	4.6595	13.0326	33.6643027379519-205.786411192299i
1.26	125.25	5.01792	16.0905	-170.116501002961-193.235796930101i
1.35	107.261	5.37634	34.7455	34.9898693218567+554.82601387765i
1.44	152.523	5.73477	18.4638	-295.42035
1.53	183.375	6.09319	34.7455	34.9898693218552-554.82601387765i
1.62	50.3523	6.45161	16.0905	-170.116501002961+193.235796930102i
1.71	164.807	6.81004	13.0326	33.6643027379521+205.786411192299i
1.8	115.682	7.16846	12.0083	192.015365297866-6.71803475058292i
1.89	170.682	7.52688	17.0155	-32.9481339688215-270.246260616901i
1.98	103.057	7.8853	21.1623	228.867123638013+249.534620808032i
2.07	183.477	8.24373	7.28309	12.8903401757482-115.814218285519i
2.16	34.1136	8.60215	8.05623	-7.29550100000013-128.693085i
2.25	139.557	8.96057	11.0752	-81.9241918426445-157.128669015987i
2.34	133.568	9.319	12.9759	205.73148013778+27.8935563885007i
2.43	167.511	9.67742	10.9965	60.857372744251+165.083985640258i
2.52	117.148	10.0358	14.223	226.711806702134-19.7179767505829i
2.61	168.443	10.3943	22.2527	266.322798041608-236.301898008366i
2.7	155.227	10.7527	13.0463	187.972245227168-90.7687914894297i
2.79	224.545	11.1111	19.1971	290.32953079005+100.259099934058i
D01
Time	Data	FFT Freq	FFT Mag	FFT Complex			Max
0	176.554	0	373.846	5981.535768			11.4163
0.09	181.321	0.358423	2.75333	42.5557262963064-11.3886208916193i
0.18	201.804	0.716846	3.56944	-18.4099739785622+54.0624175079882i
0.27	188.821	1.07527	2.45715	2.56830605921638-39.2304420408934i
0.36	194.054	1.43369	6.6374	-106.181826725924-1.87503298492431i
0.45	194.196	1.79211	2.38724	-9.33829062014533-37.0367482141948i
0.54	178.875	2.15054	4.95663	-73.5400308191393+29.6872051077381i
0.63	167.089	2.50896	1.98527	-21.2740767214765-23.5877824210044i
0.72	208.893	2.86738	3.00402	39.142883-27.8928230000001i
0.81	171.143	3.22581	6.10107	-66.4178337253213-71.5386472042096i
0.9	195.161	3.58423	4.48617	56.8483377680447-43.822824143679i
0.99	182.268	3.94265	6.83392	17.5064703543925+107.932209879405i
1.08	197.5	4.30108	5.68966	65.0390047259235+63.6963790150753i
1.17	202.679	4.6595	4.57608	52.8611106176624+50.660306678685i
1.26	184.125	5.01792	5.89111	-92.3269209703431+18.9809722565714i
1.35	187.821	5.37634	11.4163	15.3955157393659+182.010776951154i
1.44	172.321	5.73477	8.79242	-140.678714
1.53	184.643	6.09319	11.4163	15.3955157393653-182.010776951154i
1.62	148.643	6.45161	5.89111	-92.3269209703432-18.9809722565712i
1.71	209.482	6.81004	4.57608	52.8611106176622-50.6603066786851i
1.8	185.839	7.16846	5.68966	65.0390047259234-63.6963790150755i
1.89	184.821	7.52688	6.83392	17.5064703543923-107.932209879405i
1.98	171.804	7.8853	4.48617	56.8483377680448+43.8228241436788i
2.07	198.232	8.24373	6.10107	-66.4178337253211+71.5386472042098i
2.16	171.839	8.60215	3.00402	39.142883+27.8928230000001i
2.25	193.946	8.96057	1.98527	-21.2740767214764+23.5877824210044i
2.34	191.107	9.319	4.95663	-73.5400308191393-29.687205107738i
2.43	197.071	9.67742	2.38724	-9.33829062014531+37.0367482141949i
2.52	172.786	10.0358	6.6374	-106.181826725924+1.87503298492445i
2.61	231.75	10.3943	2.45715	2.5683060592165+39.2304420408934i
2.7	169.125	10.7527	3.56944	-18.4099739785624-54.0624175079883i
2.79	185.821	11.1111	2.75333	42.5557262963063+11.3886208916192i
D04
Time	Data	FFT Freq	FFT Mag	FFT Complex			Max
0	86.5	0	284.781	4556.5			34.0733
0.09	182.5	0.358423	9.57795	-95.7285463402823-119.669274306052i
0.18	169.375	0.716846	5.84195	54.5737753463861-75.885215973814i
0.27	120.5	1.07527	7.33631	108.107500072971-45.7281656477079i
0.36	165.125	1.43369	34.0733	-531.100964621867+123.062968850777i
0.45	190.875	1.79211	12.6044	14.3939293331367-201.155312824557i
0.54	138.25	2.15054	13.8301	74.2408285288741-208.455047371003i
0.63	109.875	2.50896	4.55667	41.6884602760798+59.8118361558325i
0.72	164.25	2.86738	8.65	-83.0000000000001-110.75i
0.81	89.25	3.22581	15.6549	-169.92132231497-184.028379649303i
0.9	141	3.58423	18.764	-281.432477036092-104.549455779981i
0.99	152.375	3.94265	7.5333	-87.4407528601221-82.9593614622802i
1.08	203.875	4.30108	5.73987	61.1009646218667+68.5629688507768i
1.17	182.875	4.6595	6.35141	-45.3022712125793-90.9661971074488i
1.26	162.5	5.01792	8.76981	-74.3821268391687-118.979624382793i
1.35	121.625	5.37634	1.29225	-16.7969969542354+12.0565270667935i
1.44	117.875	5.73477	17.0938	273.5
1.53	107.125	6.09319	1.29225	-16.7969969542353-12.0565270667938i
1.62	158	6.45161	8.76981	-74.3821268391685+118.979624382792i
1.71	141.375	6.81004	6.35141	-45.302271212579+90.9661971074487i
1.8	166.75	7.16846	5.73987	61.1009646218669-68.5629688507773i
1.89	202.375	7.52688	7.5333	-87.4407528601218+82.9593614622803i
1.98	169.625	7.8853	18.764	-281.432477036092+104.549455779981i
2.07	122.125	8.24373	15.6549	-169.921322314969+184.028379649303i
2.16	96.875	8.60215	8.65	-82.9999999999999+110.75i
2.25	45.625	8.96057	4.55667	41.6884602760796-59.8118361558327i
2.34	142.5	9.319	13.8301	74.2408285288743+208.455047371003i
2.43	164.25	9.67742	12.6044	14.3939293331371+201.155312824557i
2.52	164.75	10.0358	34.0733	-531.100964621867-123.062968850777i
2.61	125.5	10.3943	7.33631	108.107500072971+45.7281656477077i
2.7	167.75	10.7527	5.84195	54.5737753463862+75.8852159738139i
2.79	83.25	11.1111	9.57795	-95.7285463402821+119.669274306053i
D07
Time	Data	FFT Freq	FFT Mag	FFT Complex			Max
0	8.07953	0	49.8025	796.840698			12.7255
0.09	24.7159	0.358423	4.85354	54.4022327016782+55.4162447269981i
0.18	78.0909	0.716846	5.25644	74.9045005595912-38.244558988621i
0.27	2.11365	1.07527	6.68264	-106.623770230558-7.98286647666324i
0.36	6.51135	1.43369	2.40616	34.8411166518313+16.3780729364884i
0.45	35.5909	1.79211	3.08427	15.8091875580139-46.7475109100238i
0.54	59.5455	2.15054	3.50528	41.3585208137492-37.8805362035936i
0.63	6.26135	2.50896	7.54397	-113.018787686604-42.380206998774i
0.72	10.875	2.86738	12.7255	-128.227234-158.15912i
0.81	24.75	3.22581	6.61276	-83.691855402166+64.7317734703577i
0.9	2.26135	3.58423	9.03327	-45.0111783402187+137.344841845799i
0.99	8.48865	3.94265	3.593	13.0671048997923+55.9832710110815i
1.08	3.30682	4.30108	4.71231	-6.36382265183118+75.1279509364883i
1.17	35.3295	4.6595	0.919592	1.47287217207658+14.6395656907803i
1.26	9.95453	5.01792	12.3861	-2.47913503312122+198.162707060772i
1.35	39.1932	5.37634	3.9907	15.7646559877671+61.8744674424683i
1.44	33.4318	5.73477	4.41904	-70.7045860000001
1.53	38.7614	6.09319	3.9907	15.7646559877669-61.8744674424683i
1.62	33.7727	6.45161	12.3861	-2.47913503312174-198.162707060772i
1.71	0.625	6.81004	0.919592	1.47287217207657-14.6395656907803i
1.8	26.9318	7.16846	4.71231	-6.36382265183134-75.1279509364883i
1.89	35.4091	7.52688	3.593	13.0671048997923-55.9832710110816i
1.98	24.1818	7.8853	9.03327	-45.0111783402191-137.344841845799i
2.07	7.71588	8.24373	6.61276	-83.6918554021661-64.7317734703576i
2.16	13.4432	8.60215	12.7255	-128.227234+158.15912i
2.25	50.8636	8.96057	7.54397	-113.018787686604+42.3802069987741i
2.34	23.3864	9.319	3.50528	41.3585208137492+37.8805362035935i
2.43	34.2159	9.67742	3.08427	15.809187558014+46.7475109100236i
2.52	14.8409	10.0358	2.40616	34.8411166518313-16.3780729364885i
2.61	50.5455	10.3943	6.68264	-106.623770230559+7.98286647666353i
2.7	14.4545	10.7527	5.25644	74.9045005595911+38.2445589886208i
2.79	39.1932	11.1111	4.85354	54.402232701678-55.4162447269983i
D09
Time	Data	FFT Freq	FFT Mag	FFT Complex			Max
0	76.375	0	156.664	2506.625			24.5859
0.09	49	0.358423	16.8459	-211.292703179792-167.343583340365i
0.18	56.875	0.716846	9.32162	-143.787975764685-39.6169834738511i
0.27	83.125	1.07527	6.19777	-92.4013581431861-35.9939863091312i
0.36	65.625	1.43369	13.5788	181.564601333352-119.316648507218i
0.45	105.75	1.79211	4.69349	52.4981067060508+53.6967453006729i
0.54	76.625	2.15054	7.42093	92.6623078415651+74.2405291554218i
0.63	94.375	2.50896	16.6287	97.8250301397806+247.422310083243i
0.72	91.125	2.86738	10.5001	-113.625-123.75i
0.81	131.625	3.22581	6.67914	-12.1243132258377+106.176239213454i
0.9	90.875	3.58423	3.76712	59.2716115286679-10.9461321696971i
0.99	93.375	3.94265	5.1191	-61.5276977957832+54.0635498821271i
1.08	40.375	4.30108	8.8373	123.935398666648-68.0666485072175i
1.17	135.125	4.6595	8.11619	129.817511212503-3.28120428790935i
1.26	67.625	5.01792	9.59165	15.3540563944523+152.69635520103i
1.35	73.875	5.37634	4.00116	47.2054242862654-43.2436767703856i
1.44	82.625	5.73477	24.5859	-393.375
1.53	139.875	6.09319	4.00116	47.2054242862657+43.2436767703856i
1.62	80.5	6.45161	9.59165	15.354056394452-152.69635520103i
1.71	72.625	6.81004	8.11619	129.817511212503+3.28120428790906i
1.8	48.75	7.16846	8.8373	123.935398666648+68.0666485072175i
1.89	70.75	7.52688	5.1191	-61.5276977957833-54.0635498821267i
1.98	97.5	7.8853	3.76712	59.2716115286679+10.946132169697i
2.07	64	8.24373	6.67914	-12.1243132258381-106.176239213454i
2.16	62	8.60215	10.5001	-113.625+123.75i
2.25	116.25	8.96057	16.6287	97.82503013978-247.422310083243i
2.34	77.125	9.319	7.42093	92.6623078415651-74.2405291554221i
2.43	105.375	9.67742	4.69349	52.4981067060509-53.6967453006733i
2.52	4.625	10.0358	13.5788	181.564601333352+119.316648507218i
2.61	38.5	10.3943	6.19777	-92.4013581431857+35.9939863091314i
2.7	38	10.7527	9.32162	-143.787975764685+39.6169834738514i
2.79	76.375	11.1111	16.8459	-211.292703179792+167.343583340365i
D12
Time	Data	FFT Freq	FFT Mag	FFT Complex			Max
0	252.5	0	507.445	8119.125			26.0229
0.09	302.5	0.358423	5.68731	64.6937652213152-63.9935064943681i
0.18	207.125	0.716846	15.8376	-205.473970834916+148.298400732416i
0.27	179.625	1.07527	12.2777	-186.488470183542-61.7391100284668i
0.36	324.5	1.43369	3.37665	-23.3915360203879-48.70004069933i
0.45	284.75	1.79211	16.3122	25.5110666737233-259.745308075502i
0.54	255	2.15054	23.2081	313.870682637742+198.421886140717i
0.63	233.375	2.50896	26.0229	329.706496305249-254.272346288655i
0.72	275.375	2.86738	16.4324	257.75-51.875i
0.81	272.5	3.22581	14.6588	-17.9996402500531-233.848391585073i
0.9	312.125	3.58423	9.45244	150.553811661148+14.3799492080562i
0.99	213.625	3.94265	9.52133	-152.285779751439-4.11196169583101i
1.08	250.75	4.30108	19.5336	-216.608463979612+225.29995930067i
1.17	245.875	4.6595	10.7769	-140.155214383222+100.441963565956i
1.26	236.375	5.01792	22.0245	-329.950523463973-123.743536200245i
1.35	329.25	5.37634	11.852	129.017776367968+138.978175423965i
1.44	246	5.73477	2.28906	-36.625
1.53	211.625	6.09319	11.852	129.017776367967-138.978175423966i
1.62	171.375	6.45161	22.0245	-329.950523463973+123.743536200246i
1.71	285.375	6.81004	10.7769	-140.155214383222-100.441963565956i
1.8	231.875	7.16846	19.5336	-216.608463979612-225.29995930067i
1.89	250.25	7.52688	9.52133	-152.285779751439+4.11196169583113i
1.98	231.75	7.8853	9.45244	150.553811661148-14.3799492080564i
2.07	254.625	8.24373	14.6588	-17.9996402500527+233.848391585073i
2.16	240.875	8.60215	16.4324	257.75+51.875i
2.25	248.75	8.96057	26.0229	329.70649630525+254.272346288654i
2.34	323.75	9.319	23.2081	313.870682637741-198.421886140718i
2.43	262.5	9.67742	16.3122	25.5110666737243+259.745308075502i
2.52	327.625	10.0358	3.37665	-23.391536020388+48.7000406993297i
2.61	248.625	10.3943	12.2777	-186.488470183542+61.7391100284677i
2.7	154.25	10.7527	15.8376	-205.473970834916-148.298400732416i
2.79	254.625	11.1111	5.68731	64.6937652213153+63.9935064943685i
D18
Time	Data	FFT Freq	FFT Mag	FFT Complex			Max
0	157.625	0	225.078	3601.25			28.9648
0.09	68.875	0.358423	10.4914	164.264442530984+34.5660144633971i
0.18	132.625	0.716846	9.46054	-70.9210467910955+133.726146892255i
0.27	158.125	1.07527	18.1254	131.031095538538-258.717716349264i
0.36	147	1.43369	7.75213	-51.1299423149111+113.005203820043i
0.45	67	1.79211	8.42284	-132.887620760648-22.4185440310194i
0.54	77.75	2.15054	4.62897	-38.4631304669285+63.2929974150172i
0.63	115.25	2.50896	27.1603	-394.003102903291+183.325397397692i
0.72	134.75	2.86738	14.784	208.75+111.25i
0.81	99.375	3.22581	21.4436	250.636375212889-234.303028494429i
0.9	31.25	3.58423	10.8379	-113.691721475885+130.934610028485i
0.99	191.5	3.94265	13.0403	208.102021914171+15.0349997670593i
1.08	155.25	4.30108	9.36366	-104.870057685089-106.994796179957i
1.17	91.5	4.6595	10.813	13.7638649274966-172.459825671759i
1.26	80.125	5.01792	9.41791	148.57589873391-25.1322404942772i
1.35	170.25	5.37634	28.9648	426.092923539858-182.258064549298i
1.44	74.25	5.73477	9.51562	152.25
1.53	87.625	6.09319	28.9648	426.092923539859+182.258064549297i
1.62	60.625	6.45161	9.41791	148.57589873391+25.1322404942769i
1.71	43.625	6.81004	10.813	13.7638649274976+172.459825671759i
1.8	104.875	7.16846	9.36366	-104.870057685089+106.994796179957i
1.89	146.375	7.52688	13.0403	208.102021914171-15.0349997670598i
1.98	129.875	7.8853	10.8379	-113.691721475885-130.934610028485i
2.07	113.625	8.24373	21.4436	250.63637521289+234.303028494429i
2.16	115.75	8.60215	14.784	208.75-111.25i
2.25	155.875	8.96057	27.1603	-394.003102903291-183.32539739769i
2.34	137.5	9.319	4.62897	-38.4631304669286-63.2929974150172i
2.43	55.125	9.67742	8.42284	-132.887620760648+22.4185440310201i
2.52	153.25	10.0358	7.75213	-51.1299423149113-113.005203820043i
2.61	90	10.3943	18.1254	131.031095538539+258.717716349264i
2.7	184.25	10.7527	9.46054	-70.9210467910958-133.726146892255i
2.79	70.375	11.1111	10.4914	164.264442530984-34.566014463397i
D19
Time	Data	FFT Freq	FFT Mag	FFT Complex			Max
0	125.25	0	367.859	5885.75			26.5818
0.09	229.5	0.358423	26.5818	-320.623745584254+279.441577433568i
0.18	126	0.716846	14.7642	-179.434058145536+153.644969407826i
0.27	108.75	1.07527	3.29931	16.852876255778+50.0265794880571i
0.36	153.625	1.43369	5.37813	17.402881362028-84.2719378937775i
0.45	168	1.79211	4.49032	-65.9754096882254-28.4422753661073i
0.54	137.625	2.15054	14.7643	176.326924642518-157.204017982619i
0.63	191.625	2.50896	6.50996	20.7443239285154-102.072715553606i
0.72	158	2.86738	5.67858	-47.625+77.375i
0.81	208.25	3.22581	22.2805	-118.06783162081-336.368843855542i
0.9	153.5	3.58423	16.6033	-123.371080519803-235.26877250213i
0.99	260.375	3.94265	4.56722	-47.8276715292436+55.2498487469239i
1.08	194.125	4.30108	21.0031	-184.652881362028-280.771937893777i
1.17	133	4.6595	7.3593	-116.546963349048+16.7808430692836i
1.26	210.875	5.01792	11.4955	181.47821402282-29.9197851116858i
1.35	178	5.37634	12.6762	-104.555578412712-173.792411400174i
1.44	217.25	5.73477	5.375	-86
1.53	196.25	6.09319	12.6762	-104.555578412712+173.792411400174i
1.62	190.25	6.45161	11.4955	181.47821402282+29.919785111685i
1.71	203.625	6.81004	7.3593	-116.546963349048-16.7808430692836i
1.8	210.625	7.16846	21.0031	-184.652881362028+280.771937893778i
1.89	164.25	7.52688	4.56722	-47.8276715292439-55.2498487469241i
1.98	236.75	7.8853	16.6033	-123.371080519802+235.268772502131i
2.07	243.625	8.24373	22.2805	-118.067831620809+336.368843855542i
2.16	170.75	8.60215	5.67858	-47.625-77.375i
2.25	193.375	8.96057	6.50996	20.7443239285157+102.072715553605i
2.34	218	9.319	14.7643	176.326924642518+157.204017982619i
2.43	221.875	9.67742	4.49032	-65.9754096882253+28.4422753661075i
2.52	196.5	10.0358	5.37813	17.4028813620281+84.2719378937775i
2.61	161.625	10.3943	3.29931	16.8528762557781-50.0265794880573i
2.7	200.75	10.7527	14.7642	-179.434058145536-153.644969407826i
2.79	123.75	11.1111	26.5818	-320.623745584255-279.441577433567i
E01
Time	Data	FFT Freq	FFT Mag	FFT Complex			Max
0	42.125	0	156.664	2506.625			39.8716
0.09	173.875	0.358423	15.1563	-98.3161125189718-221.677327545796i
0.18	96	0.716846	3.28616	47.9077886201213-21.6645347879735i
0.27	47.125	1.07527	8.41808	132.613448435652+23.5556717539693i
0.36	53.75	1.43369	6.17363	89.0668334192695+42.710601525575i
0.45	19	1.79211	14.1364	184.2987915459-131.120279517844i
0.54	154.125	2.15054	17.6048	-85.3201612774797-268.443907595836i
0.63	94	2.50896	12.8927	-204.6926253559-25.5649069454835i
0.72	138.75	2.86738	26.6113	-342-253.625i
0.81	2.25	3.22581	3.96781	-61.5183620296406+15.6789456461702i
0.9	155.625	3.58423	39.8716	153.045341383951-619.315534311715i
0.99	53.125	3.94265	11.8155	89.9891109216915+166.255420522797i
1.08	87.125	4.30108	3.5102	-56.0668334192694-3.28939847442489i
1.17	119.625	4.6595	5.4994	-81.8964271729302-32.1759695713947i
1.26	140.75	5.01792	25.1129	-393.132968726593-83.036161503852i
1.35	12.875	5.37634	20.9348	-97.477823825801+320.459183679852i
1.44	59.25	5.73477	18.0234	288.375
1.53	152.875	6.09319	20.9348	-97.4778238258019-320.459183679852i
1.62	42.75	6.45161	25.1129	-393.132968726593+83.0361615038522i
1.71	61.75	6.81004	5.4994	-81.8964271729304+32.1759695713951i
1.8	110.25	7.16846	3.5102	-56.0668334192695+3.28939847442504i
1.89	63	7.52688	11.8155	89.9891109216911-166.255420522798i
1.98	69.125	7.8853	39.8716	153.045341383952+619.315534311714i
2.07	97.25	8.24373	3.96781	-61.5183620296409-15.6789456461702i
2.16	32	8.60215	26.6113	-342+253.625i
2.25	30.375	8.96057	12.8927	-204.6926253559+25.5649069454838i
2.34	129	9.319	17.6048	-85.3201612774791+268.443907595836i
2.43	19.25	9.67742	14.1364	184.2987915459+131.120279517843i
2.52	4.5	10.0358	6.17363	89.0668334192694-42.7106015255751i
2.61	120.375	10.3943	8.41808	132.613448435652-23.5556717539696i
2.7	82.375	10.7527	3.28616	47.9077886201213+21.6645347879737i
2.79	42.375	11.1111	15.1563	-98.3161125189713+221.677327545796i
E07
Time	Data	FFT Freq	FFT Mag	FFT Complex			Max
0	40.25	0	79.0703	1265.125			18.1948
0.09	8.375	0.358423	7.94868	-39.2693138712944+120.964404853527i
0.18	9.375	0.716846	10.0948	47.1911731548426+154.469320559015i
0.27	27.5	1.07527	4.67659	-74.2052481366672+9.61440115943009i
0.36	44.625	1.43369	18.1948	-60.3121077423023+284.800743816065i
0.45	3.5	1.79211	6.54951	-68.6696977560981-79.1572763462453i
0.54	65.375	2.15054	4.50888	-50.7271667711718+51.2956225717943i
0.63	30.75	2.50896	9.94866	-17.0865332998815-158.258835990348i
0.72	20.625	2.86738	14.5852	223.5+67.125i
0.81	30.75	3.22581	12.7041	-63.5875728277007+193.06390588997i
0.9	24.375	3.58423	6.61421	105.633128186297+6.4099534265768i
0.99	20.125	3.94265	4.91071	24.9728412753666-74.4971428349935i
1.08	23.375	4.30108	10.37	-149.937892257697+71.0507438160651i
1.17	91.375	4.6595	17.3869	-70.0781261229572-269.219981419546i
1.26	25.5	5.01792	8.21197	31.4028654300324+127.583651413798i
1.35	97	5.37634	9.26086	146.923650739232-19.2073693563837i
1.44	60.375	5.73477	3.21094	51.375
1.53	9.75	6.09319	9.26086	146.923650739232+19.2073693563829i
1.62	14	6.45161	8.21197	31.4028654300321-127.583651413798i
1.71	6.375	6.81004	17.3869	-70.0781261229562+269.219981419546i
1.8	94.125	7.16846	10.37	-149.937892257697-71.0507438160649i
1.89	38.875	7.52688	4.91071	24.9728412753669+74.4971428349933i
1.98	7.25	7.8853	6.61421	105.633128186297-6.40995342657694i
2.07	78.375	8.24373	12.7041	-63.5875728277011-193.06390588997i
2.16	46.625	8.60215	14.5852	223.5-67.125i
2.25	39	8.96057	9.94866	-17.086533299881+158.258835990348i
2.34	7.5	9.319	4.50888	-50.7271667711719-51.2956225717941i
2.43	35.75	9.67742	6.54951	-68.6696977560978+79.1572763462456i
2.52	110.875	10.0358	18.1948	-60.3121077423029-284.800743816065i
2.61	48.25	10.3943	4.67659	-74.2052481366671-9.6144011594298i
2.7	64	10.7527	10.0948	47.1911731548422-154.469320559015i
2.79	41.125	11.1111	7.94868	-39.2693138712947-120.964404853527i
E10
Time	Data	FFT Freq	FFT Mag	FFT Complex			Max
0	59.75	0	114.008	1824.125			13.3267
0.09	32.625	0.358423	9.66159	-128.669826332096-85.6779593671292i
0.18	46.75	0.716846	8.10205	2.76913871415069-129.60329776655i
0.27	22.75	1.07527	12.9015	-204.634637561822+27.1225084307665i
0.36	94.875	1.43369	12.8377	185.765426548077+87.6442593906764i
0.45	63.25	1.79211	11.8896	73.1160282988093+175.621609082469i
0.54	79.75	2.15054	10.4311	-162.83495504386-36.6024282037743i
0.63	97.75	2.50896	9.15106	124.973027721794-76.2867359402456i
0.72	66.5	2.86738	2.29135	35.75-8.125i
0.81	41.25	3.22581	8.48621	125.872956468269+50.9122000190031i
0.9	58	3.58423	4.43002	-6.5684810543241-70.5753630830339i
0.99	32.625	3.94265	8.61144	-58.3725197674774-124.807121705578i
1.08	21.375	4.30108	13.3267	125.484573451924+172.394259390677i
1.17	86.625	4.6595	10.682	9.90732695266711+170.624801871906i
1.26	60.125	5.01792	12.4151	-96.8657026159669+173.423767354191i
1.35	79.75	5.37634	5.06404	52.8076442198565+61.4520008213068i
1.44	60.375	5.73477	4.32031	-69.125
1.53	83.375	6.09319	5.06404	52.8076442198563-61.4520008213068i
1.62	99.5	6.45161	12.4151	-96.8657026159673-173.423767354191i
1.71	78.875	6.81004	10.682	9.90732695266669-170.624801871906i
1.8	22.5	7.16846	13.3267	125.484573451923-172.394259390676i
1.89	40.75	7.52688	8.61144	-58.3725197674771+124.807121705578i
1.98	32	7.8853	4.43002	-6.56848105432395+70.5753630830336i
2.07	54.125	8.24373	8.48621	125.872956468269-50.9122000190034i
2.16	119.5	8.60215	2.29135	35.75+8.125i
2.25	46.125	8.96057	9.15106	124.973027721794+76.2867359402454i
2.34	27.375	9.319	10.4311	-162.83495504386+36.6024282037745i
2.43	43.75	9.67742	11.8896	73.1160282988092-175.621609082469i
2.52	11.75	10.0358	12.8377	185.765426548076-87.6442593906765i
2.61	83.375	10.3943	12.9015	-204.634637561822-27.1225084307659i
2.7	17.375	10.7527	8.10205	2.76913871415089+129.60329776655i
2.79	59.625	11.1111	9.66159	-128.669826332096+85.6779593671296i
E12
Time	Data	FFT Freq	FFT Mag	FFT Complex			Max
0	31.4167	0	59.638	954.208435			14.7028
0.09	51.7917	0.358423	12.8855	-42.920753613099-201.651356608794i
0.18	24.9583	0.716846	9.47352	147.43938732628+35.1713413246797i
0.27	65.1667	1.07527	8.80994	1.83632015691883-140.947045385144i
0.36	50.2083	1.43369	3.72568	-5.55521043968508-59.3514699304924i
0.45	22.7083	1.79211	3.87383	4.69526921152393-61.8031091236319i
0.54	27.5417	2.15054	7.00277	-8.16309425991933+111.746523600827i
0.63	3.70831	2.50896	7.45525	37.2461632748626+113.319930912904i
0.72	26.7917	2.86738	7.62527	56.8333129999999-107.958374i
0.81	67.875	3.22581	4.09426	-41.295805795691+50.8525373215923i
0.9	17.9167	3.58423	8.09132	119.511465849752+49.7713929218849i
0.99	39.4583	3.94265	3.04148	-36.3002665409159-32.4106629092026i
1.08	20.625	4.30108	2.1393	32.8053324396851-9.7682179304926i
1.17	98.1667	4.6595	14.7028	-198.683742349636-125.956490928778i
1.26	32.4583	5.01792	5.06474	9.04573708388756+80.529462645738i
1.35	36.2083	5.37634	5.67905	1.42281565603583-90.8536499581687i
1.44	65.6667	5.73477	6.54427	-104.708313
1.53	16.2917	6.09319	5.67905	1.42281565603623+90.8536499581684i
1.62	29.75	6.45161	5.06474	9.04573708388735-80.5294626457377i
1.71	12.75	6.81004	14.7028	-198.683742349636+125.956490928778i
1.8	20	7.16846	2.1393	32.8053324396852+9.76821793049253i
1.89	27.25	7.52688	3.04148	-36.3002665409159+32.4106629092026i
1.98	6.79169	7.8853	8.09132	119.511465849752-49.771392921885i
2.07	5.41669	8.24373	4.09426	-41.2958057956914-50.8525373215923i
2.16	3.33331	8.60215	7.62527	56.833313+107.958374i
2.25	28.8333	8.96057	7.45525	37.2461632748622-113.319930912905i
2.34	31.75	9.319	7.00277	-8.16309425991965-111.746523600827i
2.43	7	9.67742	3.87383	4.69526921152404+61.8031091236316i
2.52	22.75	10.0358	3.72568	-5.55521043968495+59.3514699304925i
2.61	5.79169	10.3943	8.80994	1.83632015691936+140.947045385144i
2.7	12.7917	10.7527	9.47352	147.43938732628-35.17134132468i
2.79	41.0417	11.1111	12.8855	-42.9207536130984+201.651356608794i
E17
Time	Data	FFT Freq	FFT Mag	FFT Complex			Max
0	95.75	0	157.32	2517.125			27.4297
0.09	4.875	0.358423	8.49237	-130.677104104441-37.2329789427028i
0.18	49.625	0.716846	15.6351	9.29717119746669-249.988018479138i
[truncated: 4,415 more rows]

## Sheet: Unsuccessful wells
	1	2	3	4	5	6	7	8	9	10	11	12	13	14	15	16	17	18	19	20	21	22	23	24
[truncated: 16 more rows]
