# Supplementary material for: High-Content Screening in Zebrafish Embryos Identifies Butafenacil as a Potent Inducer of Anemia
Source: PLoS One. 2014 Aug 4;9(8):e104190. doi: 10.1371/journal.pone.0104190 (PMC4121296; doi:10.1371/journal.pone.0104190)
Supplement: Dataset S1 — Microsoft Excel spreadsheets containing raw data for all chemical screening assays. (ZIP) [file pone.0104190.s036.zip › Dataset S1/5- Fluthiacet-methyl/Fluthiacet-methyl_Heart_Rate.xlsx]

## Sheet: DESCRIPTION
ToxCast Screen - Heart Rate
Fluthiacet-methyl
Data was collected using the Heart Rate Journal in MetaXpress
Imaged 74 hpf fli1 larvae using ImageXpress
Incubated larvae in 100 mg/l MS-222 for 30 min
Centrifuged plate for 2 min at 200 rpm
Imaging parameters:
*live stream acquisition
*32 frames; 0.09 sec interval
*FITC
*2X magnification; 1 site/well
Had the doors off of the imager and the fan on to stablize temperature
Test Initation Date: 8/12/2013
Imaging Date: 8/15/13
Start Imaging Temperature: 26°C
End Imaging Temperature: 27°C
Total Imaging Duration: 2:17
W.O. = Wrong Orientation
U.H. = Unhatched
Malf. = Malformed
N.A. = Not Analyzed (did not meet analysis criteria)

## Sheet: ALL DATA
Measurement	Average (Show Region Statistics)
	1	2	3	4	5	6	7	8	9	10	11	12	13	14	15	16	17	18	19	20	21	22	23	24	25	26	27	28	29	30	31	32		# Peaks	Heart Rate
A01	159.281	147.205	204.452	152.213	149.89	191.803	142.601	160.031	175.056	141.84	186.337	162.862	142.963	203.511	154.803	148.393	191.739	143.551	163.056	171.222	141.143	196.657	158.497	146.907	196.534	144.14	162.598	169.952	141.657	198.379	156.371	148.087		11	236.559
A02																																		0	0
A03	259.584	272.728	214.652	278.199	292.121	261.135	207.871	311.154	279.41	222.871	263.478	299.75	263.831	206.649	305.784	281.742	230.829	252.705	300.851	262.449	207.419	303.565	279.972	229.744	252.258	303.385	262.351	207.402	306.75	278.736	224.522	259.584		9	193.548
A04	148.42	172.539	170.446	167.565	146.851	175.676	168.476	165.482	149.199	175.19	168.232	161.143	157.542	171.607	168.161	156	162.179	171.991	166.384	150.917	167.616	169.994	164.78	146.83	172.774	168.432	164.491	147.518	174.827	166.961	163.405	153.92		8	172.043
A05	111.986	110.89	111.107	110.497	109.087	111.419	110.885	110.643	109.587	111.486	111.011	110.031	110.486	111.997	111.09	109.295	112.039	112.008	110.927	109.435	112.301	111.396	110.264	111.07	112.233	111.126	109.57	112.213	111.256	110.767	109.913	111.986		8	172.043
A06																																		0	0
A07	114.91	116.166	107.764	112.104	116.626	112.253	108.565	115.747	116.191	107.618	112.371	116.949	111.323	109.396	115.75	114.688	107.374	114.309	117	109.267	110.843	116.14	113.183	108.346	115.239	116.371	108.056	112.438	116.795	110.567	110.059	116.421		9	193.548
A08	138.902	131.317	120.719	134.421	139.424	125.261	124.455	137.348	135.787	121.612	130.315	138.711	129.402	120.992	136.031	137.784	123.537	127.329	138.365	132.278	121.43	134.228	139.292	125.152	125.315	137.716	133.992	120.874	131.958	138.851	126.865	124.09		8	172.043
A09	123.194	139.556	130.559	123.115	128.427	139.197	126.458	122.604	136.902	132.548	123.525	126.64	139.506	126.494	122.913	135.084	134.281	123.975	126.447	140.444	127.017	123.253	135.34	134.626	123.904	126.362	139.199	126.77	123.104	136.284	133.618	123.792		9	193.548
A10	120.272	124.115	115.952	108.118	118.16	123.57	109.885	110.559	125.823	113.992	108.919	122.278	120.011	108.846	114.604	125.146	111.081	109.567	125.966	115.728	108.632	119.483	120.975	109.284	113.86	125.492	111.778	109.685	125.135	116.272	108.778	120.272		9	193.548
A11	208.444	255.652	210.57	204.197	218.823	245.27	207.584	199.289	239.483	232.806	205.98	202.947	252.907	212.149	205.857	223.896	242.365	210.919	203.11	243.348	227.32	203.267	205.963	252.334	210.458	200.896	223.949	236.831	203.256	199.346	246.461	217.413		9	193.548
A12																																		0	0
A13	184.629	188.34	197.202	178.565	186.056	198.559	184.924	183.171	191.475	193.775	178.851	185.104	198.202	180.494	184.492	195.694	190.039	182.062	186.41	196.629	178.298	186.031	198.581	183.126	182.778	192.295	190.604	181.138	185.205	196.792	178.278	184.629		9	193.548
A14	138.632	140.739	132.846	130.081	139.438	142.831	123.124	138.503	140.958	128.874	134.792	139.051	137.868	126.997	138.354	142.447	123.587	139.16	141.042	129.635	133.865	139.053	137.615	127.719	139.163	141.031	124.295	139.143	142.337	124.789	137.879	141.037		9	193.548
A15	181.913	215.365	145.048	141.115	228.876	164.118	137.298	202.545	187.73	138.652	160.916	220.135	147.618	138.921	223.41	166.02	137.326	200.711	186.972	138.831	171.334	214.087	143.421	145.629	225.826	153.079	137.646	220.904	167.899	137.295	201.211	181.913		10	215.054
A16	181.815	177.534	190.278	170.708	168.256	200.194	173.565	164.817	192.73	179.343	166.927	177.809	190.433	168.376	167.242	199.916	171.831	164.062	193.556	177.787	166.643	182.972	186.508	169.017	173.57	194.163	170.427	165.812	197.916	173.25	165.927	181.815		9	193.548
A17	196.503	175.565	175.354	131.43	149.185	196.129	140.334	131.542	196.045	153.831	127.972	179.691	171.674	130.525	160.607	187.312	134.697	139.537	198.438	145.747	128.787	191.407	161.247	128.478	172.871	177.756	131.511	153.09	189.539	136.584	135.699	196.503		8	172.043
A18	124.677	152.871	148.02	129.643	144.952	150.197	147.91	123.09	153.438	148.514	130.68	143.402	149.817	148.334	123.14	153.483	147.596	133.537	140.966	150.014	147.157	123.171	151.778	147.256	131.478	143.955	148.938	146.084	124.73	152.284	146.492	128.725		9	193.548
A19																																		0	0
A20																																		0	0
A21																																		0	0
A22																																		0	0
A23																																		0	0
A24																																		0	0
B01																																		0	0
B02	123.719	120.857	117.975	134.921	126.32	120.663	118.157	137.382	124.562	120.626	119.006	137.177	122.983	120.643	121.059	136.907	121.919	120.503	123.975	134.716	121.264	119.874	128.371	130.952	121.357	118.525	133.671	126.685	121.056	118.68	137.129	123.719		8	172.043
B03																																		0	0
B04																																		0	0
B05	133.295	140.152	131.882	131.514	133.772	139.857	131.635	132.638	133.871	138.879	132.368	132.876	135.399	136.242	132.657	133.236	137.916	134.93	132.376	133.104	139.82	133.126	131.511	133.385	138.573	131.621	132.208	134.798	136.624	132.194	132.817	136.669		8	172.043
B06	100	105.57	109.087	101.354	101.065	110.722	105.149	100.927	104.879	109.969	102.031	101.374	109.921	105.907	101.067	104.584	110.267	102.402	101.368	110.236	105.772	101.289	104.955	109.955	102.135	101.461	109.983	105.525	101.185	105.677	110.194	102.242		9	193.548
B07	161.551	148.511	155.683	166.199	148.879	150.331	164.989	155.438	149.837	153.671	167.938	149.303	150.166	164.795	155.753	148.357	155.784	166.989	148.506	150.433	164.705	154.163	148.893	155.913	165.879	147.997	149.994	166.5	152.334	148.865	157.615	161.551		8	172.043
B08	167.07	136.522	113.716	129.16	168.992	122.626	113.537	157.882	144.949	115.067	118.736	170.216	126.649	113.36	150.904	148.27	116.424	117.472	170.402	127.89	113.691	150.132	150.581	116.331	116.874	172.548	128.466	113.893	152.087	150.77	116.607	117.506		8	172.043
B09	273.385	240.129	236.933	319.761	269.764	238.862	249.772	315.691	266.73	236.604	258.022	313.545	260.742	232.152	275.225	305.025	250.646	223.997	295.534	300.298	246.882	223.455	310.421	288.475	241.236	238.233	317.197	269.652	235.27	259.683	311	261.716		8	172.043
B10	133.725	219.503	165.098	134.382	182.02	203.756	149.475	137.48	213.795	173.287	138.166	167.84	211.508	152.789	134.556	211.042	178.326	139.143	165.764	210.208	151.197	135.862	213.511	169.935	135.742	177.444	202.124	148.298	140.685	217.267	165.098	133.725		9	193.548
B11	207.008	347.772	301.848	192.404	252.188	366.772	226.52	194.579	343.528	298.213	192.065	265.253	362.404	216.871	206.772	359.258	274.081	189.938	285.376	348.421	205.854	222.551	362.963	247.435	188.739	323.831	317.424	193.407	251.815	359.77	217.728	207.008		9	193.548
B12																																		0	0
B13																																		0	0
B14	118.211	111.379	123.82	119.969	110.91	122.348	120.989	113.421	118.902	122.16	116.281	115.298	123.135	119.438	111.713	124.256	120.337	111.154	123.346	120.986	113.093	120.579	121.941	114.829	117.438	122.798	116.919	114.837	123.461	118.848	112.508	123.756		9	193.548
B15	118.77	114.278	114.376	119.048	116.638	112.691	119.351	118.871	111.107	118.213	119.84	111.326	118.25	120.23	113.084	117.07	119.404	114.213	115.753	119.101	115.584	114.076	119.831	118.407	112.86	119.376	118.551	112.129	118.826	119.472	111.43	118.854		9	193.548
B16	118.989	115.169	115.666	117.205	119.573	113.39	116.376	119.494	115.458	115.888	117.601	119.764	113.419	116.166	119.705	115.194	116.242	117.955	119.258	113.921	116.157	119.208	114.635	115.789	118.337	118.59	114.522	116.666	120.34	113.711	116.006	118.989		8	172.043
B17	194.579	191.489	226.896	208.228	183.966	214.635	221.435	188.121	198.826	226.871	200.657	186.059	222.674	213.199	183.787	209.02	223.84	190.688	193.531	226.188	202.284	187.239	223.713	210.77	184.087	213.017	220.775	187.404	201.157	225.64	196.921	188.261		9	193.548
B18	253.301	177.576	212.07	315	222.067	172.621	240.907	307.379	203.506	172.258	267.733	286.657	187.716	179.051	295.329	260.632	178.461	204.326	313.053	224.514	172.666	235.801	301.376	202.371	172.598	272.407	274.368	182.992	190.846	301.93	234.916	172.593		8	172.043
B19																																		0	0
B20																																		0	0
B21																																		0	0
B22																																		0	0
B23																																		0	0
B24																																		0	0
C01																																		0	0
C02	120.893	119.565	123.205	128.486	120.826	119.747	126.258	125.851	120.337	120.348	129.138	123.638	120.562	121.399	130.61	122.059	120.438	123.463	129.36	121.801	120.739	128.657	126.053	121.25	121.435	131.177	123.253	120.761	125.16	129.528	121.958	120.893		8	172.043
C03	166.916	230.042	213.132	157.539	169.197	232.376	207.376	155.93	169.056	233.129	211.64	156.402	168.461	235.697	205.921	155.865	169.581	241.489	199.152	155.357	171.003	244.211	196.77	155.042	171.711	248.635	184.725	156.278	177.138	247.593	176.334	157.435		8	172.043
C04	121.553	114.331	109.489	112.199	122.185	110.812	109.73	120.081	114.812	109.888	112.202	122.124	110.669	109.938	120.61	113.955	109.809	113.938	120.632	110.351	110.14	122.205	112.514	109.961	116.947	117.348	110.213	111.789	122.534	111.126	110	121.553		8	172.043
C05	137.902	144.132	139.736	143.494	149.975	143.242	137.548	149.629	146.216	142.632	139.034	150.612	144.287	137.826	148.697	147.452	143.079	138.472	150.461	144.171	138.416	146.107	148.879	143.135	138.348	150.317	144.399	138.899	145.486	148.191	142.41	137.902		9	193.548
C06																																		0	0
C07	197.728	210.823	186.913	177.301	203.652	208.003	181.323	182.48	208.343	199.199	177.736	190.399	211.708	189.57	176.062	201.629	208.253	181.087	181.199	207.66	198.183	177.671	189.343	210.812	188.048	175.124	201.065	205.601	180.556	184.705	213.27	197.728		9	193.548
C08	177.525	164.407	159.5	171.022	171.028	163.629	156.795	179.309	167.874	162.199	160.587	177.008	162.736	158.677	173.511	171.57	167.511	159.475	177.82	168.183	162.124	167.868	173.281	162.497	154.146	177.697	166.551	160.666	163.326	174.938	164.75	156.893		8	172.043
C09	167.424	153.129	152.632	173.056	163.781	151.553	162.539	173.848	155.084	152.23	173.256	168.449	150.23	156.289	172.935	159.663	148.239	167.669	169.242	151.272	154.612	171.899	159.556	150.351	164.669	170.511	151.514	153.674	171.596	162.02	149.604	167.424		8	172.043
C10	134.846	153.635	140.514	134.736	149.267	150.52	133.621	141.514	153.216	144.028	133.941	147.427	152.708	133.921	140.463	152.612	143.59	133.775	148.205	152.722	134.351	141.278	153.199	143.174	133.461	148.034	150.73	133.784	142.051	153.371	141.733	134.846		9	193.548
C11	450.213	385.5	450.522	477.812	409.368	404.801	471.615	442.86	379.975	450.028	472.272	407.289	407.688	461.41	438.135	383.065	453.5	469.522	394.43	417.826	468.576	414.581	389.236	468.815	447.067	381.685	436.559	468.514	399.27	408.882	462.118	428.924		9	193.548
C12	142.843	142.778	137.216	167.39	146.885	138.899	157.272	155.003	142.469	142.323	164.185	143.874	136.115	166.053	147.362	138.98	155.399	155.329	142.351	143.888	163.27	143.278	136.809	166.202	145.5	137.584	160.581	151.385	140.64	148.329	160.084	142.843		9	193.548
C13																																		0	0
C14	154.916	130.694	183.916	164.683	130.413	174.014	170.778	134.326	164.975	177.317	135.34	154.407	184.298	139.879	145.014	188.581	146.562	142.115	186.792	146.888	138.975	188.107	147.789	133.253	185.857	154.736	131.68	183.792	159.635	131.211	180.469	163.562		10	215.054
C15	157.809	187.736	188.376	159.239	170.548	203.174	176.553	158.59	196.362	188.618	157.101	180.871	202.781	172.166	161.919	197.733	180.624	157.798	194.621	198.169	164.711	170.997	201.556	173.323	160.669	198.719	187.801	158.927	184.407	192.983	163.236	167.834		9	193.548
C16	163.452	166.517	122.402	115.607	165.337	142.334	115.531	141.697	163.233	118.733	121.045	168.938	132.542	115.284	154.02	152.913	116.059	132.275	166.34	122.789	116.146	166.649	139.705	115.301	146.416	157.626	116.261	127.64	167.803	125.677	115.837	163.452		9	193.548
C17	191.253	221.654	249.191	217.772	195.907	251.264	235.23	199.871	227.143	245.503	210.407	202.61	252.081	229.789	195.551	238.107	240.382	203.393	213.837	248.312	221.334	193.66	249.357	235.065	197.517	226.902	242.43	211.989	204.989	249.629	222.711	191.253		9	193.548
C18	162.278	151.652	151.896	164.713	158.5	149.407	155.312	168.079	150.626	151.694	165.042	156.534	149.042	155.862	167.169	150.635	150.629	167.143	151.84	148.522	159.874	161.053	148.435	153.07	166.893	149.761	149.913	166.576	154.719	148.896	156.171	162.278		8	172.043
C19																																		0	0
C20																																		0	0
C21																																		0	0
C22																																		0	0
C23																																		0	0
C24																																		0	0
D01	138.671	153.435	143.787	129.326	149.197	152.034	130.699	141.301	153.306	139.452	131.885	150.826	149.419	128.326	146.253	153.975	134.174	137.309	153.003	142.534	131.003	149.581	148.593	128.343	147.132	152.955	132.362	139.64	152.548	138.728	132.938	152.199		9	193.548
D02	136.174	204.826	198.388	138.348	172.677	211.388	150.73	147.674	216.081	171.784	134.89	205.34	190.253	136.708	182.399	206.84	143.497	159.781	213.149	157.264	145.489	213.587	168.438	136.025	210.11	181.579	134.857	198.171	192.292	136.225	185.062	202.174		9	193.548
D03	253.638	294.539	296.624	210.809	221.736	322.163	255.037	205.171	252.244	326.104	224.778	206.031	300.435	286.388	207.031	229.758	324.525	238.402	204.725	273.39	303.483	212.185	218.444	320.607	247.629	203.138	266.374	307.525	212.983	215.826	319	253.638		9	193.548
D04																																		0	0
D05	854.104	874.556	807	791.478	869.157	853.334	782.199	812.219	864.61	822.067	775.986	852.188	857.604	782.084	795.292	871.772	820.056	768.256	843.761	859.202	787.315	788.079	864.107	822.674	769.042	845.174	854.427	779.143	803.357	862.357	812.758	771.699		9	193.548
D06	148.275	147.419	141.728	159.233	148.59	145.522	152.576	153.899	148.115	144.022	158.86	151.938	143.087	156.882	150.039	145.629	149.635	153.61	146.764	142.042	158.803	147.888	143.07	155.865	149.371	146.129	147.68	154.424	147.472	142.213	159.065	148.275		9	193.548
D07	104.438	103.062	103.348	104.362	104.323	103.166	103.691	104.334	104.725	103.211	103.683	104.463	104.652	103.267	104.056	104.725	104.933	103.348	104.14	104.489	104.669	103.272	104.062	104.41	104.256	103.376	104.402	104.713	104.121	103.531	104.52	104.784		7	150.538
D08	135.539	143.52	133.166	130.815	144.003	139.256	129.298	138.126	143.309	131.02	133.07	144.913	135.784	130.233	143.087	140.68	129.537	138.331	144.194	131.753	133.177	144.927	135.626	130.11	143.284	140.792	129.635	139.003	144.553	130.966	134.483	145.888		9	193.548
D09	1028.47	1096.21	1136.03	1042.17	1051.44	1114.25	1093.04	997.494	1086.42	1126.03	1002.1	1041.56	1096.38	1050.22	1006.01	1085.12	1099.23	972.761	1062.53	1114.47	999.419	1036.23	1097.72	1056.33	1011.64	1097.28	1089.87	983.258	1068.51	1113.86	1011.62	1053.75		9	193.548
D10	140.107	139.913	144.087	136.388	138.492	139.065	145.037	133.862	140.084	139.197	143.93	133.222	140.416	140.312	141.972	133.598	140.733	142.16	139.124	135.59	139.671	143.348	136.632	138.101	137.921	144.798	133.247	139.879	140.77	141.553	134.449	140.107		11	236.559
D11	339.626	324.037	351.208	315.747	314.952	353.775	325.784	305.801	345.07	335.514	302.489	336.416	343.854	306.537	323.573	347.506	310.831	316.885	349.292	316.385	307.652	349.733	325.059	302.112	341.598	330.685	302.458	338.944	336.289	302.857	334.424	339.626		9	193.548
D12	192.416	199.621	226.486	221.126	184.784	213.719	231.334	196.874	193.874	224.028	222.879	183.893	213.171	231.801	196.287	194.834	224.154	221.719	184.222	212.281	232.795	193.202	197.211	224.784	217.455	185.736	214.346	231.795	188.64	203.944	225.89	207.455		9	193.548
D13	108.699	134.253	116.404	107.121	121.725	130.778	108.933	110.126	135.683	114.191	107.354	125.638	126.893	108.205	113.118	135.216	111.604	107.986	131.5	122.143	107.879	118.52	131.663	109.32	110.222	137.197	114.115	107.876	129.638	122.638	107.708	119.447		9	193.548
D14	218.261	219.247	223.371	273.084	227.129	216.048	235.126	267.337	219.039	215.354	249.874	250.596	217.626	220.017	267.952	227.772	214.66	231.008	266.208	218.421	215.014	254.27	242.039	216.553	224.14	267.772	221.848	215.171	242.256	253.472	215.326	218.261		8	172.043
D15	251.654	255.73	234.697	204.716	259.927	247.051	195.815	233.736	251.612	216.157	204.525	255.171	236.242	181.89	252.157	245.626	200.43	230.034	251.545	216.98	205.014	252.048	233.77	187.593	256.124	242.803	195.989	237.309	247.567	205.489	218.053	251.654		9	193.548
D16																																		0	0
D17	194.185	152.618	173.753	197.5	177.73	155.351	193.132	197.744	152.59	173.728	196.567	176.992	155.048	192.154	196.41	152.006	176.331	194.815	170.902	157.919	194.272	186.989	150.59	184.654	198.91	158.654	167.775	195.618	180.41	154.331	191.11	194.185		8	172.043
D18	238.056	233.753	220.177	228.77	234.747	233.899	215.694	232.742	232.183	229.756	220.138	236.028	232.997	220.553	233.618	234.584	232.079	215.565	234.39	231.037	227.68	220.062	234.84	230.621	216.834	230.761	230.82	229.638	216.399	231.84	230.118	218.413		8	172.043
D19																																		0	0
D20																																		0	0
D21																																		0	0
D22																																		0	0
D23																																		0	0
D24																																		0	0
E01	173.14	235.902	299.671	185.702	174.84	292.966	245.747	173.921	187.834	325.742	201.781	174.733	239.34	288.382	181.222	174.281	309.781	226.264	172.298	214.18	306.798	186.435	173.079	298.143	237.197	173.239	200.042	312.944	190.961	171.065	289.216	238.722		9	193.548
E02	169.357	159.503	169.157	171.07	164.758	163.303	170.326	169.497	159.677	168.34	170.396	164.685	162.433	169.683	168.93	159.615	168.143	170.407	164.312	163.034	170.017	169.587	159.272	168.98	170.32	161.84	164.837	169.312	167.191	159.522	168.843	169.885		8	172.043
E03	155.253	148.365	150.051	166.944	151.548	146.638	162.913	158.081	148.896	148.587	167.438	153.09	146.744	163.91	157.421	149.073	151.067	165.744	150.483	145.618	165.573	154.826	147.82	153.601	163.329	150.531	146.101	168.067	152.89	147.11	158.138	160.438		8	172.043
E04	130.722	133.635	132.559	136.402	128.775	133.772	133.826	133.904	130.663	132.938	137.118	130.104	133.449	132.149	136.096	128.963	132.933	135.904	131.593	132.419	132.323	136.747	128.739	133.14	134.624	132.07	131.157	132.132	136.778	129.138	133.289	132.41		12	258.065
E05																																		0	0
E06	225.989	204.258	202.708	197.076	223.601	203.904	199.393	199.497	221.697	202.096	198.784	200.761	220.82	203.118	197.455	203.39	217.93	203.598	197.652	208.292	215.146	200.851	193.654	214.98	209.955	204.317	195.393	220.07	206.329	202.691	195.399	222.992		7	150.538
E07	184.073	193.966	181.34	174.472	188.329	191.902	177.534	177.424	193.275	190.034	173.444	182.073	195.362	183.132	174.258	187.556	191.57	176.472	177.18	194.132	189.191	173.621	183.542	193.728	179.711	175.034	190.228	191.32	173.663	180.219	195.441	184.073		9	193.548
E08	158.801	163.385	159.315	153.669	158.719	161.281	155.626	156.098	155.258	159.382	152.174	155.492	157.146	157.618	154.635	155.43	159.812	153.548	155.565	155.843	158.789	152.185	155.683	158.492	156.654	155.25	155.719	160.719	153.492	155.66	155.705	156.963		9	193.548
E09	116.778	118.354	118.278	116.399	117.236	119.163	117.944	115.921	117.18	118.857	117.666	116.374	117.522	118.812	117.228	115.831	118.247	118.66	116.573	115.871	118.034	118.317	116.157	116.961	118.626	117.958	116.146	117.253	119.034	118.27	117.815	119.042		8	172.043
E10	221.531	179.006	174.177	221.98	216.952	176.784	180.407	223.851	214.742	171.882	189.126	224.225	204.938	168.126	198.958	226.272	196.713	167.581	207.685	224.36	186.191	167.525	214.126	219.792	178.812	175.812	222.371	215.952	172.815	186.784	222.994	203.022		8	172.043
E11	249.994	193.868	240.913	179.183	164.315	251.135	190.43	159.719	234.301	211.671	165.284	203.503	231.438	174.093	175.379	247.211	182.896	160.728	247.199	195.343	160.132	226.449	214.371	166.52	201.907	230.542	172.065	183.065	244.694	179.267	164.75	249.994		9	193.548
E12																																		0	0
E13	207.983	207.511	185.598	199.225	210.183	194.542	182.719	214.576	204.458	183.267	202.022	209.242	191.239	184.531	211.969	200.152	179.551	204.492	207.14	187.587	196.947	210.803	196.486	182.896	212.705	202.011	181.107	204.014	207.784	186.371	194.084	207.983		8	172.043
E14	183.185	162.205	222.404	156.93	135.385	197.079	200.64	137.478	152.112	221.185	166.823	134.433	179.382	212.539	142.728	142.576	215.677	177.756	134.382	174.489	217.076	144.528	140.194	217.104	182.626	134.087	170.537	219.691	148.604	138.789	215.115	183.185		9	193.548
E15	126.775	127.486	131.16	127.739	122.801	132.042	130.713	121.483	130.039	131.385	125.511	125.374	131.772	129.98	121.354	132.076	130.82	122.545	128.671	131.382	126.483	124.801	131.483	129.421	121.309	132.154	130.553	121.98	129.826	131.14	125.037	126.775		9	193.548
E16	412.303	318.124	377.638	453.438	334.691	324.362	455.753	380.14	314.697	394.744	444.36	330.809	333.64	456.483	365.081	311.787	419.497	419.503	319.008	361.073	453.621	339.854	317.492	453.396	386.888	310.837	396.208	434.337	322.312	335.913	459.447	362.096		9	193.548
E17	217.646	155.365	217.64	204.312	154.258	175.374	220.096	187.253	150.303	199.197	214.346	165.424	159.528	217.904	198.621	152.253	187.059	217.876	173.438	153.528	213.68	203.084	153.817	180.789	217.166	176.84	151.683	211.826	205.764	154.767	176.666	217.646		8	172.043
E18	207.812	230.933	185.792	185.823	244.461	196.292	182.09	209.907	229.674	182.772	183.27	242.27	193.247	180.236	211.84	225.584	181.657	185.579	242.354	190.705	182.48	217.213	222.16	186.989	196.281	240.239	182.893	181.75	236.447	202.475	178.938	207.812		9	193.548
E19																																		0	0
E20																																		0	0
E21																																		0	0
E22																																		0	0
E23																																		0	0
E24																																		0	0
F01	164.961	167.657	174.157	148.93	158.843	168.376	171.25	144.52	166.166	171.649	157.253	152.677	168.135	174.469	145.93	164.576	170.36	161.107	149.084	167.756	174.02	147.365	161.761	169.065	164.604	145.764	166.517	172.933	147.565	159.893	167.893	164.961		9	193.548
F02	185.135	216.632	183.61	121.834	186.711	209.317	129.756	157.725	223.711	145.233	136.461	223.211	164.433	124.278	210.053	187.284	122.812	190.163	204.565	127.652	162.919	218.935	138.885	143.435	223.612	154.18	129.542	220.267	170.545	123.045	206.056	185.135		10	215.054
F03																																		0	0
F04	182.084	226.537	201.508	197.893	227.778	210.011	187.475	227.525	214.736	182.826	223.781	220.955	184.742	216.093	223.576	189.93	210.537	225.284	196.424	203.854	225.935	201.351	194.846	225.992	207.601	187.694	227.666	211.522	183.694	225.494	215.784	182.084		10	215.054
F05	126.677	109.885	106.792	121.343	118.994	107.289	110.208	126.902	110.292	107.317	121.132	119.514	107.275	110.896	126.767	110.264	106.888	122.531	118.393	107.149	112.228	126.096	109.522	107.348	123.857	116.433	107.52	114.41	124.657	108.77	107.817	126.722		8	172.043
F06																																		0	0
F07																																		0	0
F08	157.281	141.188	165.865	179.031	148.104	140.868	181.463	168.542	145.612	149.831	185.489	157.368	141.492	163.525	178.618	148.542	140.843	179.935	168.652	144.654	150.427	183.657	154.874	141.152	167.267	177.32	149.323	142.539	182.893	163.919	143.037	158.416		8	172.043
F09	2390.29	2393.25	2404.54	2398.5	2384.01	2396.87	2398.41	2385.58	2380.41	2383.04	2388.04	2373.8	2366.26	2378.12	2374.89	2364.95	2375.8	2370.22	2371.67	2372.83	2375.97	2374.39	2365.91	2368.79	2361.35	2354.33	2359.78	2366.28	2354.06	2350.47	2358.16	2358.83		8	172.043
F10	655.219	596.691	629.166	668.531	627.278	593.607	640.896	664.514	605.065	597.666	629.48	643.073	588.907	620.879	672.121	623.286	588.86	641.91	654.466	601.157	605.146	653.969	630.767	581.081	629.163	658.91	601.286	590.854	647.166	641.256	580.497	623.629		8	172.043
F11	222.247	209.413	208.132	228.225	213.23	208.91	226.365	215.503	207.494	221.472	219.907	208.475	214.663	223.837	212.053	207.781	227.969	212.346	207.281	226.778	214.34	205.598	223.896	216.143	207.747	221.537	216.772	209.435	217.323	219.419	208.772	212.587		9	193.548
F12	276.208	215.907	209.008	235.183	276.135	217.065	207.537	228.851	279.472	218.003	208.278	224.826	284.904	221.382	207.003	220.612	283.199	221.635	207.16	220.284	278.77	221.152	207.916	225.73	276.84	217.598	207.787	232.531	273.829	214.767	206.947	240.306		7	150.538
F13	114.444	117.079	146.778	128.528	114.053	125.489	147.801	119.379	116.716	137.466	137.607	114.604	118.935	148.756	124.275	115.312	131.829	142.758	116.202	117.287	148.143	129.871	115.143	127.256	145.947	118.208	117.087	141.396	134.27	114.48	123.287	148.567		8	172.043
F14	135.963	125.921	132.93	139.27	130.104	126.25	140.559	132.961	123.868	139.056	136.242	125.334	134.087	138.935	128.823	127.966	140.761	131.997	124.52	139.612	135.247	124.478	137.138	137.624	126.781	130.854	139.607	130.562	126.624	140.219	132.382	123.84		9	193.548
F15	129.107	126.441	130.525	130.289	127.312	126.489	131.857	130.143	127.831	129.601	131.084	128.382	125.949	132.837	130.952	127.739	129.851	131.244	130.107	126.857	132.27	130.098	127.306	130.433	130.511	127.879	125.795	132.376	130.39	126.938	130.868	130.876		8	172.043
F16																																		0	0
F17																																		0	0
F18	137.972	134.958	144.225	145.497	136.913	135.157	144.736	144.82	138.017	136.284	145.185	144.242	137.343	135.421	144.607	143.511	136.927	136.441	145.73	142.871	137.382	137.337	144.699	141.028	136.393	138.244	146.008	140.579	136.059	141.098	145.691	139.124		8	172.043
F19																																		0	0
F20																																		0	0
F21																																		0	0
F22																																		0	0
F23																																		0	0
F24																																		0	0
G01	115.329	111.23	122.039	141.183	118.371	111.539	119.612	143.048	120.098	111.472	119.416	141.567	119.362	111.486	118.758	140.728	120.008	111.593	117.809	141.239	120.809	111.581	117.506	142.447	121.292	111.671	117.539	142.829	121.376	111.904	118.986	142.211		7	150.538
G02	417.166	418.169	419.753	418.708	419.862	416.556	413.169	413.697	417.202	415.93	411.034	412.334	413.374	410.913	407.225	414.596	415.185	411.787	413.865	412.904	412.427	409.272	412.433	412.626	409.812	406.781	411.848	409.86	407.534	409.567	408.188	410.826		9	193.548
G03	353.924	349.742	350.267	348.478	352.857	345.185	349.537	348.593	350.183	345.357	350.014	352.419	352.739	349.393	354.604	360	354.494	357.292	358.933	364.039	356.208	362.022	365.716	366.764	360.315	364.228	368.716	363.039	363.107	365.292	371.503	363.607		10	215.054
G04																																		0	0
G05	321.032	241.307	278.384	338.893	300.413	233.683	312.347	336.096	264.341	246.635	331.632	323.869	244.309	274.792	337.413	299.635	234.067	315.544	336.021	258.944	255.677	332.269	313.667	237.512	289.269	339.328	276.805	241.04	326.28	329.933	247.696	276.669		8	172.043
G06	116.256	115.767	115.211	116.275	116.292	115.253	116.098	116.632	116.056	115.59	116.508	116.508	115.73	116.067	116.534	116.003	115.626	116.68	116.517	115.64	115.885	116.562	115.691	115.857	116.593	116.402	115.576	116.34	116.539	115.761	115.969	116.601		7	150.538
G07	168.244	172.952	195.337	153.194	143.188	183.149	190.292	150	144.188	192.697	181.146	145.952	149	196.702	171.806	145.056	160.239	197.098	160.006	143.275	173.75	193.772	152.517	142.963	189.775	180.93	146.343	152.705	196.601	166.368	143.497	168.244		8	172.043
G08	127.059	129.098	125.096	120.135	126.295	129.834	124.14	120.379	125.812	128.823	124.211	120.506	126.784	128.98	124.292	120.767	126.652	130.143	124.517	120.522	127.253	129.483	124.346	120.612	127.354	129.301	124.216	120.803	128.596	128.472	122.924	121.056		8	172.043
G09	205.871	179.466	225.854	237.876	196.854	182.646	233.27	227.854	188.59	192.115	239.57	217.719	179.236	208.264	239.876	204.843	179.747	221.472	232.837	193.963	184.91	237.969	226.652	185.076	198.635	240.941	211.037	178.73	217.374	236.761	196.764	182.75		8	172.043
G10	988.491	1049.44	1109.19	1085.18	962.946	1092.91	1079.65	1062.36	966.389	1100.43	1077.03	1017.55	998.632	1114.08	1088.35	948.429	1038.21	1078.4	1061.46	970.016	1099.1	1065.32	1021.17	1000.08	1099.73	1071.37	969.493	1067.45	1072.75	1046.49	975.929	1092.42		8	172.043
G11	412.685	328.601	269.301	384.309	366.365	271.921	344.07	398.143	282.146	310.534	405.163	298.767	284.5	404.899	324.191	270.52	393.598	344.621	266.48	373.539	362.522	269.354	352.573	380.68	272.278	336.228	393.25	274.646	320.191	397.303	283.329	310.843		9	193.548
G12	139.135	110.042	145.289	132.997	134.584	110.014	144	133.792	132.07	110.812	146.84	134.607	129.767	111.837	147.419	135.045	125.205	116.615	146.874	135.18	121.447	121.646	144.09	136.511	119.963	123.888	143.177	138.713	115.789	128.146	140.014	139.135		9	193.548
G13	188.747	166.972	256.295	200.126	154.121	214.169	246.149	165.497	160.115	253.551	210.826	154.767	207.376	247.624	168.146	159.393	250.461	207.879	154.494	211.522	244.469	165.896	163.736	254.508	201.444	154.303	219.475	238.705	161.334	173.073	256.076	188.747		9	193.548
G14	194.52	162.087	198.747	231.742	181.573	161.379	225.357	214.267	170.75	167.952	240.663	196.98	164.475	197.801	231.789	178.913	161.242	233.253	209.154	169.916	177.52	239.253	188.104	162.25	214.087	219.031	172.596	165.983	238.228	198.806	164.77	198.61		8	172.043
G15	411.463	257.059	222.157	381.396	355.829	237.581	232.612	432.272	292.868	225.562	306.503	403.295	249.455	221.281	391.722	336.638	231.427	253.022	430.916	271.346	221	341.402	373.567	237.747	226.014	423.449	297.817	223.354	301.955	397.812	245.028	219.728		8	172.043
G16																																		0	0
G17	193.638	223.691	279.705	221.949	183.048	278.601	247.079	190.857	226.006	276.371	218.202	188.022	280.57	234.118	183.402	251.728	262.865	202.334	204.68	279.228	223.98	181.096	272.205	245.952	190.062	227.587	272.312	213.545	193.596	279.933	229.598	183.961		9	193.548
G18	155.784	118.531	110.118	126.494	154.531	115.93	110.084	130.747	152.59	113.683	110.312	134.84	149.537	112.225	110.562	142.011	143.441	111.183	111.129	149.803	134.14	110.444	113.421	153.938	127.084	110.483	121.553	155.75	118.775	110.385	131.185	151.236		7	150.538
G19																																		0	0
G20																																		0	0
G21																																		0	0
G22																																		0	0
G23																																		0	0
G24																																		0	0
H01	215.194	257.963	420.854	240.733	214.77	331.278	366.126	219.758	228.371	418.199	262.921	208.685	287.228	397.587	225.163	214.396	390.621	295.213	210.419	268.728	408.91	229.32	213.205	383.329	306.152	214.112	265.334	408.447	227.994	211.407	383.396	303.635		9	193.548
H02	227.621	265.25	223.143	219.556	256.581	251.489	211.045	237.306	263.233	225.916	217.424	253.222	248.576	212.503	235.733	260.525	223.994	219.545	254.494	247.166	210.205	237.239	261.323	220.801	223.551	257.725	239.994	211.584	243.16	258.36	216.629	227.621		9	193.548
H03	146.562	144.666	144.851	146.298	144.927	147.183	143.638	148.138	144.368	145.514	145.556	144.916	145.983	143.857	146.879	144.469	144.983	145.458	144.621	145.89	143.761	146.486	144.354	143.728	145.758	143.68	145.382	144.062	144.941	144.882	143.337	146.298		12	258.065
H04	177.961	217.213	324.876	260.067	178.739	230.59	321.635	248.197	177.458	252.826	312.261	233.348	176.997	266.365	307.042	217.992	180.598	285.992	298.542	201.034	189.275	307.57	278.02	183.489	206.739	319.433	264.784	179.831	245.447	308.166	227.107	177.961		8	172.043
H05	199.848	274.728	219.169	196.744	288.767	245.421	201.778	230.975	283.152	225.258	193.817	284.537	249.135	200.899	227.469	282.435	223.674	194.09	286.253	246.126	202.157	232.517	282.607	223.129	194.75	287.25	242.997	199.919	241.062	275.531	216.317	199.848		9	193.548
H06	161.89	152.802	153.166	161.711	161.399	150.568	159.89	162.419	156.12	151.396	163.62	161.594	151.039	158.471	162.773	158.172	150.026	163.688	162.377	151.214	157.13	161.877	157.705	149.929	164.052	162.205	151.084	157.373	162.386	157.045	151.656	162.766		8	172.043
H07	242.121	254.492	265.067	256.579	241.017	258.528	262.503	253.812	242.264	260.795	266.16	249.264	246.48	261.129	262.087	244.699	248.764	262.281	259.565	241.163	256.803	264.635	256.062	241.104	259.14	264.674	248.312	246.017	262.385	263.281	243.705	252.348		8	172.043
H08	160.003	206.14	184.865	153.924	190.267	200.037	166.449	161.629	204.753	181.138	153.32	190.846	197.354	165.213	164.919	205.163	182.834	153.534	195.753	197.938	166.969	170.463	202.913	177.039	153.472	202.031	190.025	158.952	180.118	198.511	171.062	160.003		9	193.548
H09	141.756	138.149	134.826	177.43	153.624	136.86	139.07	178.028	149.618	135.857	146.452	175.601	144.399	134.34	155.579	169.27	140.326	133.772	165.447	164.548	139.593	135.739	175.77	154.455	136.281	139.742	177.669	146.963	135.34	150.208	171.073	141.756		8	172.043
H10	191.98	229.876	169.351	150.444	197.264	229.834	164.242	152.635	203.379	225.963	159.006	154.919	214.986	216.539	153.702	158.893	215.826	205.781	149.862	165.031	224.404	194.028	148.969	176.351	228.399	180.492	148.5	186.607	231.014	169.244	151.388	198.621		8	172.043
H11	305.728	207.624	206.736	396.264	273.177	201.39	241.551	387.461	243.913	193.736	295.258	357.36	218.744	189.281	342.958	322.671	208.545	194.966	385.281	273.489	199.643	239.559	379.396	237.708	192.66	306.303	343.376	213.376	193.497	370.862	291.531	199.975		8	172.043
H12	261.33	259.892	186.92	193.077	270.59	207.373	179.349	244.028	245.049	180.988	206.821	270.068	194.216	184.142	261.534	220.892	178.472	233.63	248.09	182.231	205.812	267.614	193.59	185.623	263.895	216.38	178.361	240.38	242.728	179.907	212.525	261.33		8	172.043
H13	195.972	209.522	230.916	192.115	193.725	228.371	209.59	194	191.18	244.093	194.188	194.798	205.067	229.256	191.604	193.323	232.531	206.89	191.228	190.334	243.725	190.961	193.528	211.843	219.753	191.677	190.219	240.691	195.287	192.843	201.66	233.292		8	172.043
H14	122.809	109.89	107.73	121.281	122.744	109.317	108.68	123.343	122.197	108.837	109.326	125.303	120.132	108.213	110.994	125.778	117.671	107.581	113.112	127.129	115.593	107.376	115.25	126.124	112.834	107.961	119.135	124.587	110.407	108.966	122.899	122.809		8	172.043
H15	154.469	120.5	152.924	140.781	113.789	148.051	149.399	113.393	141.362	153.944	116.933	132.803	154.447	125.354	125.654	153.736	134.444	119.028	152.388	141.522	114.778	148.77	147.374	113.444	144.576	152.604	114.728	138.862	153.893	118.23	133.528	154.469		9	193.548
H16	208.764	156.376	146.958	208.902	181.702	131.671	192.253	203.461	140.346	166.264	207.545	162.697	142.632	203.104	184.065	132.292	188.753	200.169	140.098	167.396	207.615	158.758	143.228	202.154	180.216	131.205	189.143	199.812	139.354	168.065	206.337	156.093		9	193.548
H17	251.865	280.826	245.615	221.267	260.728	278.483	225.975	230.713	267.267	263.579	216.893	246.997	275.927	243.64	218.247	262.346	274.93	222.463	238.309	273.449	251.185	215.882	257.643	277.253	223.233	233.598	270.531	254.107	213.483	256.166	276.975	227.402		9	193.548
H18	145.781	138.112	174.646	161.812	142.899	156.576	172.784	145.517	138.831	175.315	157.374	140.955	157.756	170.129	144.531	140.475	175.719	155.497	138.331	159.065	169.438	144.41	141.399	175.596	153.121	136.733	163.244	166.478	143.298	145.233	175.149	150.275		9	193.548
H19																																		0	0
H20																																		0	0
H21																																		0	0
H22																																		0	0
H23																																		0	0
H24																																		0	0
I01	2759.03	2825.56	2925.36	2893.57	2777.22	2881.97	2918.36	2773.93	2833.42	2903.23	2853.7	2771.38	2885.46	2917.03	2743.55	2824.76	2884.47	2788.33	2788.82	2875.74	2854.62	2743.98	2861.55	2890.16	2731.56	2827.94	2890.5	2764.16	2784.17	2874.16	2810.58	2759.03		9	193.548
I02	128.258	144.337	141.902	129.798	128.228	150.98	134.301	128.834	136.902	147.685	130.087	127.081	147.927	138.517	128.756	131.115	151.545	132.014	127.41	143.36	143.205	129.152	127.32	153.132	134.404	127.447	138.941	147.848	130.503	126.517	152.298	136.11		9	193.548
I03	155.16	141.919	140.281	162.368	154.767	141.871	139.747	164.067	153.963	141.084	139.809	164.98	150.197	141.36	139.674	167.087	147.11	140.756	140.705	168	144.64	140.761	143.045	167.896	143.604	140.753	148.337	161.596	141.997	140.371	156.815	155.16		8	172.043
I04	130.654	135.77	132.753	136.183	134.815	131.003	132.199	137.188	134.93	130.742	133.478	137.806	135.744	131.666	135.331	135.258	132.152	131.851	136.376	135.43	130.567	134.837	136.281	134.795	131.121	136.236	134.834	132.242	133.202	136.003	134.708	130.654		9	193.548
I05	345.433	338.48	328.565	329.68	346.483	336.565	324.728	331.287	342.966	331.98	324.756	340.228	344.289	334.388	328.205	342.489	336.261	325.756	331.685	343.551	331.056	321.986	337.323	339.472	326.278	324.441	343.5	336.963	327.77	332.966	339.961	329.733		8	172.043
I06	114.848	113.75	113.705	136.587	121.222	113.753	114.669	140.626	117.719	113.711	117.961	138.48	115.669	114.048	124.174	134.61	114.486	113.899	131.272	126.632	114.011	114.343	138.823	120.857	114.011	117.416	139.469	115.997	114.011	122.986	135.416	114.848		8	172.043
I07	150.289	151	149.626	152.652	151.154	151.874	149.357	151.441	150.716	151.685	149.612	151.317	150.337	151.472	150.337	150.753	150.89	149.567	151.081	150.348	151.43	148.598	151.174	150.618	151.584	149.138								12	258.065
I08	362.697	382.39	439.053	378.183	360.284	439.989	403.683	354.065	418.736	420.652	356.309	395.388	433.739	369.028	369.219	435.5	383.98	354.174	431.846	406.053	353.396	404.91	421.48	357.584	386.876	427.067	366.652	369.508	435.565	379.691	356.073	418.511		9	193.548
I09	111.958	110.441	115.157	114.663	111.93	110.806	114.697	114.59	112.213	110.747	114.829	114.84	112.705	110.854	113.784	115.23	113.135	111.337	113.421	115.199	113.736	111.433	112.711	115.348	114.045	111.562	111.966	115.287	114.441	111.514	112.011	115.247		7	150.538
I10																																		0	0
I11																																		0	0
I12	255.86	183.289	276.896	253.048	173.798	253.966	281.042	189.604	222.376	285.778	217.348	188.174	277.124	244.562	173.817	267.126	268.784	179.522	240.857	280.427	192.868	217.48	285.135	213.972	193.947	282.871	233.329	177.949	274.615	257.489	173.899	255.86		9	193.548
I13	112.885	109.792	107.716	112.815	111.18	109.011	109.382	112.98	110.449	108.169	112.239	111.494	109.081	109.289	113.143	110.663	108.48	112.278	111.963	109.348	109.393	113.025	110.416	108.334	112.458	111.452	109.469	110.444	113.303	110.48	108.323	113.598		8	172.043
I14	253.739	293.969	416.983	292.753	250.298	403.233	342.022	240.899	350.649	386.287	254.09	284.059	417.781	290.306	249.784	402.014	335.517	240.357	357.458	381.183	250.242	301.983	408.73	277.666	260.843	413.747	307.334	245.379	393.306	337.933	240.382	366.104		9	193.548
I15	130.239	131.444	118.553	116.862	140.795	121.75	117.132	128.983	132.994	121.407	117.579	141.334	122.031	117.183	130.225	130.983	118.503	118.081	140.096	120.441	115.978	132.388	129.559	118.508	119.758	139.843	120.584	116.331	136.129	126.14	117.933	123.77		9	193.548
I16	320.728	335.888	323.379	365.41	328.25	334.708	322.865	357.34	321.455	341.191	326.874	358.334	325.003	340.553	333.472	353.562	322.902	330.053	342.831	343.75	327.5	320.317	357.492	330.011	333.688	320.525	359.396	318.952	328.076	321.781	351.916	320.728		14	301.075
I17	132.351	134.41	133.579	131.643	131.837	136.008	131.989	131.284	136.441	131.831	131.792	132.562	135.831	132.27	131.607	136.846	132.09	131.789	134.174	134.365	132.469	132.382	136.121	132.199	132.02	137.312	131.503	132.27	133.896	135.003	132.138	132.351		9	193.548
I18																																		0	0
I19																																		0	0
I20																																		0	0
I21																																		0	0
I22																																		0	0
I23																																		0	0
I24																																		0	0
J01	103.548	119.64	134.211	109.713	104.166	121.694	132.419	108.354	104.812	125.073	130.787	106.972	105.84	129.562	126.666	105.522	107.879	131.857	121.775	104.43	111.067	133.938	117.171	103.846	116.506	134.753	111.643	104.601	121.671	132.385	107.975	105.733		8	172.043
J02	135.697	137.461	141.809	139.489	134.489	142.16	140.404	135.447	140.728	141.694	139.11	134.663	143.242	140.379	134.57	143.992	142.744	135.86	137.587	140.815	139.562	134.736	141.18	140.545	134.787	141.817	140.225	136.354	138.07	143.539	139.584	135.537		9	193.548
J03	232.75	260.169	254.736	177.587	176.89	294.126	213.643	172.893	203.022	295.598	187.138	170.567	256.357	246.643	175.652	182.115	292.374	199.475	170.742	227.208	271.68	179.062	174.615	284.444	212.295	172.211	207.351	283.815	183.121	170.882	272.154	232.75		9	193.548
J04	1599.98	1565.77	1546.62	1545.1	1584.11	1532.27	1513.58	1561.68	1558.76	1526.86	1517.35	1569.96	1536.4	1511	1536.05	1565.75	1526.28	1501.55	1557.61	1534.99	1507.23	1509.69	1553.9	1519.44	1495.7	1539.85	1541.83	1514.21	1512.5	1566.52	1521.13	1499.3		8	172.043
J05	205.756	149.154	166.222	250.205	163.143	148.562	164.649	250.267	165.281	150.084	165.961	249.376	163.559	151.037	165.362	249.694	162.649	147.615	173.553	240.649	161.222	149.711	180.826	234.854	157.438	149.497	199.635	220.042	154.871	149.716	212.792	205.756		8	172.043
J06	108.346	109.188	106.98	107.579	116.351	108.101	106.997	109.983	114.921	107.674	107.096	112.722	112.548	107.419	107.39	114.963	109.921	107.326	107.868	116.52	108.118	107.16	110.708	114.048	107.264	107.626	114.455	110.545	107.152	107.885	116.61	108.346		9	193.548
J07	121.025	118.093	115.306	120.242	121.188	118.301	115.121	121.725	120.497	118.576	115.683	122.764	119.362	116.93	115.753	123.539	119.02	116.935	118.449	121.952	118.596	116.185	120.669	121.506	118.309	115.919	122.337	120.256	117.994	116.011	123.756	119.722		8	172.043
J08	377.702	372.096	368.593	366.452	376.171	367.545	366.213	372.663	369.607	362.242	358.143	376.272	367.09	363.309	371.621	368.997	365.008	360.91	375.767	366.716	365.087	372.441	365.857	362.899	365.702	371.138	365.022	363.713	375.452	364.16	360.553	370.789		8	172.043
J09	114.598	125.52	125.61	122.986	113.267	129.989	124.261	121.584	115.371	130.542	123.576	117.604	120.966	128.34	123.73	114.219	129.287	124.64	121.702	115.486	130.404	123.587	117.41	122.562	127.64	123.992	113.626	128.323	124.376	121.354	116.312	129.955		8	172.043
J10	3571.93	3404.65	3132.91	3559.88	3589.62	3222.87	3248.78	3572.45	3569.62	3044.89	3396.12	3594.23	3484.26	3028.31	3516.71	3586.24	3289.55	3201.77	3564.8	3571.11	3049.17	3415.93	3588.81	3407.77	3047.58	3540.93	3578.06	3160.34	3313.21	3583.69	3503.04	3023.51		8	172.043
J11	253.396	187.772	209.23	272.256	237.199	181.944	235.006	270.098	224.739	182.986	258.618	259.174	202.329	189.025	269.492	251.382	185.365	216.056	267.795	226.84	179.59	249.933	254.494	202.916	189.817	268.32	244.778	182.388	221.694	264.756	220.75	179.691		8	172.043
J12	184.459	188.577	197.34	199.323	174.434	195.26	198.26	182.583	186.363	197.193	198.744	175.191	195.761	198.872	184.126	186.56	196.493	196.449	173.868	195.266	197.199	179.795	189.294	196.82	191.78	176.405	195.688	197.432	177.358	191.547	196.073	184.459		9	193.548
J13	141.191	143.312	150.93	147.733	139.969	148.098	153.084	140.208	143.862	151.385	146.258	140.742	148.963	151.82	139.691	145.194	152.874	142.711	141.854	149.329	149.503	139.671	146.452	152.815	139.787	144.213	152.18	144.449	140.949	148.739	150.213	139.674		9	193.548
J14	139.902	140.301	133.107	145.413	142.654	136.275	138.874	145.284	139.472	133.784	147.239	140.784	133.275	145.185	143.146	136.772	138.949	145.056	139.264	134.303	146.91	139.919	132.098	144.68	141.59	135.34	141.323	144.817	138.146	138.511	145.567	139.902		10	215.054
J15	156.146	170.618	236.688	185.958	148.079	210.317	221.812	154.067	173.284	236.098	180.419	151.163	215.851	215.963	151.104	183.25	232.354	170.32	155.671	230.444	198.056	148.646	199.809	223.449	157.219	170.691	234.736	182.346	150.483	222.913	207.171	148.736		9	193.548
J16	196.003	204.39	196.941	199.017	203.539	201.654	199.761	202.331	198.876	199.368	196.413	202.888	196.135	195.694	203.902	199.331	196.126	203.124	197.376	194.334	202.056	198.837	196.525	198.801	198.744	194.534	195.753	202.284	197.067	195.579	201.683	193.663		11	236.559
J17	119.927	119.025	119.955	117.433	120.778	119.18	119.705	117.899	121.567	118.888	118.975	118.938	120.612	120.098	117.764	120.051	119.25	119.857	117.416	121.096	118.969	118.452	118.531	119.949	119.298	117.761	119.857	119.309	120.096	117.994	121.298	118.809		13	279.57
J18	168.506	156.101	136.284	139.764	172.93	138.941	136.185	164.972	149.888	136.191	147.868	166.205	137.244	136.739	171.778	141.829	136.006	157.315	157.039	135.978	141.272	170.438	137.419	136.104	168.531	143.427	135.952	156.581	155.435	135.958	142.803	168.506		8	172.043
J19																																		0	0
J20																																		0	0
J21																																		0	0
J22																																		0	0
J23																																		0	0
J24																																		0	0
K01	241.098	308.115	243.219	202.404	301.107	277.691	215.065	250.022	303.59	235.275	208.385	306.472	266	206.242	275.548	290.042	220.444	233.011	305.747	243.73	204.362	301.421	270.239	207.907	271.556	291.208	220.478	234.244	305.16	241.935	205.949	303.478		9	193.548
K02	168.289	195.803	191.963	176.478	175.219	197.59	187.143	171.447	184.343	196.433	182.112	169.34	196.247	192.548	175.73	175.567	198.452	185.413	169.938	189.927	195.076	178.542	171.868	196.823	186.037	172.337	184.486	195.43	180.719	169.947	196.781	189.185		9	193.548
K03	206.677	188.823	242.107	222.264	197.138	198.542	245.275	213.624	191.581	225.115	231.475	203.551	190.756	244.427	215.559	193.629	213.334	236.346	205.865	188.09	240.963	220.716	196.247	204.753	240.048	208.236	188.497	237.742	220.713	198.989	202.059	240.649		8	172.043
K04	396.601	350.163	595.376	435.014	331.199	423.553	575.685	390.034	313.958	505.32	524.379	357.407	316.449	563.854	474.236	338.301	347.003	589.596	425.59	322.222	422.702	562.388	383.82	312.43	521.579	500.921	347.57	326.756	581.247	440.107	324.674	396.601		8	172.043
K05	155.792	160.86	200.213	171.258	149.792	173.531	195.84	164.84	148.654	190.86	187.438	156.84	159.93	201.374	172.677	149.16	178.803	192.966	161.317	150.101	196.124	179.916	152.84	169.034	197.256	164.601	148.244	190.671	181.91	154.601	160.079	199.893		8	172.043
K06																																		0	0
K07	135.808	132.965	131.481	136.192	135.753	129.334	134.863	135.224	133.002	132.234	134.718	134.294	128.933	135.858	135.86	131.18	133.075	134.055	132.713	131.025	135.853	135.284	130.791	134.746	135.067	133.167	132.112	135.11	134.965	130.1	135.638	135.808		8	172.043
K08	453.451	531.854	384.742	269.716	298.01	541.714	332.26	247.531	396.042	477.964	287.414	238.982	497.99	397.685	258.091	285.359	536.607	328.867	241.109	398.599	469.641	283.508	239.875	517.638	378.966	253.372	306.943	520.568	317.466	238.648	424.721	453.451		8	172.043
K09	464.593	513.253	344.337	299.213	470.329	512.492	342.421	307.806	491.416	498.225	331.067	311.402	500.966	479.053	322.225	317.065	507.489	469.084	320.986	323.677	509.677	462.739	318.879	338.772	524.562	437.059	313.539	348.121	533.056	420.329	313.601	370.404		8	172.043
K10	387.407	340.506	384.904	503.871	353.444	342.803	472.213	422.711	338.919	369.02	505.722	354.497	336.629	448.612	437.497	337.07	357.461	507.404	359.517	334.253	443.955	443.323	337.961	356.949	502.278	356.966	336.725	447.219	439.23	335.374	361.242	488.722		8	172.043
K11																																		0	0
K12	168.261	186.138	265.348	190.972	168.632	237.185	229.098	170.739	191.11	258.486	184.284	166.792	252.244	215.433	167.772	204.992	250.531	176.014	171.368	260.772	197.051	166.489	223.197	235.559	175.242	187.278	260.542	184.615	168.163	247.081	213.441	168.261		9	193.548
K13	182.534	147.334	135.753	178.154	162.615	143.084	145.593	181.565	146.087	134.205	174.77	163.017	140.079	144.876	181.685	146.75	136.146	174.522	161.514	140.632	143.489	178.107	145.247	134.716	174.733	157.478	137.949	150.124	179.413	144.621	136.154	182.534		8	172.043
K14	150.396	139.632	149.416	196.736	152.093	135.222	187.003	170.992	136.576	158.104	193.129	149.77	142.455	192.646	162.551	134.857	172.143	182.455	139.615	150.042	194.736	148.834	136.871	192.118	161.067	135.143	168.225	187.511	141.944	146.5	195.208	150.396		9	193.548
K15																																		0	0
K16	286.834	297.281	280.888	280.573	285.183	296.146	275.626	280.719	300.157	273.778	285.146	292.649	278.927	278.963	282.115	291.149	274.629	279.438	298.938	272.486	281.27	297.14	273.258	282.469	287.542	285.317	278.671	280.787	294.014	272.638	279.034	297.27		9	193.548
K17	1742.85	1756.24	1728.58	1692.38	1738.52	1731.9	1720.68	1688.59	1735.49	1722.93	1690.89	1703.53	1728.88	1710.92	1683.94	1717.7	1710.37	1694.08	1685.83	1720.48	1702.89	1678.85	1702.06	1716.18	1697.83	1672.55	1709.43	1708.81	1671.08	1689.51	1705.11	1689.77		9	193.548
K18	112.654	106.458	106.25	112.68	113.829	106.924	106.045	110.419	114.646	107.944	107.32	109.761	115.317	108.067	106.649	108.694	116.146	108.876	106.604	108.292	116.27	109.334	106.301	107.511	116.239	110.174	107.107	107.438	116.208	110.486	106.772	106.91		7	150.538
K19																																		0	0
K20																																		0	0
K21																																		0	0
K22																																		0	0
K23																																		0	0
K24																																		0	0
L01	182.006	188.022	189.469	203.671	198.306	182.146	195.913	199.36	196.452	179.596	201.82	197.309	191.18	184.82	203.025	195.612	182.017	195.916	199.056	195.09	178.185	202.171	195.854	188.053	186.295	202.281	195.135	179.784	198.899	198.011	190.143	182.006		8	172.043
L02	168.41	155.531	120.716	153.576	192.534	136.528	123.61	184.893	167.711	123.772	144.677	194.272	141.767	122.458	181.306	173.309	124.624	144.427	194.202	140.986	123.174	184.82	166.82	123.034	151.947	190.045	134.938	128.272	194.312	154.303	121.542	168.41		8	172.043
L03	546.806	599.626	581.267	549.576	533.691	601.27	578.354	542.767	540.084	598.174	575.857	538.365	530.635	597.208	573.065	549.522	541.848	598.272	556.826	538.93	545.671	597.362	547.25	529.447	545.261	600.233	559.242	532.992	559.879	593.497	553.101	536.244		8	172.043
L04	188.702	191.688	184.581	160.449	188.478	187.888	163.598	178.716	189.77	177.003	161.368	189.399	186.497	159.584	184.326	190.07	172.062	170.343	189.593	180.09	158.264	187.713	186.317	159.812	181.382	188.694	170.904	167.93	189.806	178.542	162.27	188.702		9	193.548
L05	169.809	225.851	240.975	181.233	182.43	224.879	237.357	179.817	181.281	227.084	233.812	173.545	184.101	226.261	229.177	170.031	189.938	230.379	228.896	166.402	196.253	230.312	226.854	165.303	204.093	230.59	211.475	165.907	215.669	236.834	200.242	169.809		8	172.043
L06	151.761	143.051	129.194	157.104	149.188	140.862	131	156.239	146.306	136.747	142.371	153.073	144.126	129.43	155.834	148.778	140.517	136.065	154.742	144.573	131.713	150.452	148.351	141.006	130.037	155.107	144.91	133.854	143.225	148.722	141.963	128.576		8	172.043
L07																																		0	0
L08	125.354	115.68	119.697	127.997	121.713	116.202	121.68	129.264	118.272	117.36	124.803	127.438	116.239	119.362	127.93	122.548	116.39	122.124	129.351	118.449	117.23	124.534	126.809	116.233	119.25	128.393	121.795	116.489	122.699	128.91	117.593	117.966		8	172.043
L09	127.528	142.902	127.228	127.789	152.239	138.18	125.846	133.329	150.86	131.868	125.278	143.267	146.927	128.264	126.688	150.163	137.969	125.899	134.455	150.596	130.806	125.053	145.961	141.41	126.719	131.067	152.862	133.298	125.177	143.61	145.258	127.528		9	193.548
L10	156.545	146.146	137.82	122.379	125.39	156.82	123.691	122.281	157.66	124.927	119.301	144.43	137.963	120.924	127.767	152.581	121.857	121.062	157.452	124.376	119.537	150.994	129.362	120.492	138.59	141.138	120.882	126.949	152.025	122.329	121.506	156.545		8	172.043
L11	174.18	140.494	180.253	187.649	148.008	157.618	196.32	164.045	140.031	191.163	182.053	144.197	166.16	195.368	156.421	144.947	198.494	175.025	140.789	178.879	187.228	147.463	158.803	195.57	161.188	140.961	194.037	178.646	140.902	174.567	192.43	150.635		9	193.548
L12	170.132	257.149	215.989	173.042	177.587	282.775	179.351	169.413	215.671	252.775	174.728	170.225	260.576	209.374	169.065	180.056	279.202	177.455	167.975	222.916	242.059	168.722	167.357	271.202	193.183	167.593	192.143	269.07	175.003	169.039	248.871	216.213		9	193.548
L13	131.39	123.253	144.857	135.275	123.492	138.927	140.579	125.433	132.969	143.784	126.713	128.228	145.649	129.16	124.949	145.604	131.747	123.534	144.104	134.525	125.626	141.618	137.548	124.961	138.042	139.612	126.006	134.744	143.154	125.983	131.565	143.449		9	193.548
L14	3180.77	3042.2	2972.67	3281.19	3131.08	2966.67	3047.35	3256.82	3042.05	2874.93	3152.41	3218.41	3013.43	2896.7	3243.86	3149.15	2954.3	2921.93	3251.53	3079.04	2901.64	3100.38	3215.99	2980.89	2855.77	3207.2	3125.42	2948.42	2934.65	3239.39	3033.88	2868.48		8	172.043
L15	177.23	167.61	232.059	247.674	178.143	202.525	247.798	210.171	172.357	236.52	245.747	172.365	211.837	250.073	196.222	187.112	241.14	226.761	168.537	232.053	248.427	177.57	208.674	249.969	200.399	183.447	240.778	227.41	168.331	228.868	247.826	177.23		9	193.548
L16	142.522	135.963	137.694	142.952	140.61	135.39	139.958	141.565	134.885	138.5	141.534	137.522	136.031	142.323	140.393	134.927	140.604	142.084	135.289	138.284	141.713	137.581	135.978	141.579	139.86	134.975	140.435	140.357	134.315	139.16	140.952	135.424		9	193.548
L17	148.565	131.955	131.143	131.854	148.89	131.444	131.073	134.25	147.857	131.66	131.455	135.298	147.379	132.031	131.812	136.846	145.556	131.508	131.68	140.368	141.531	131.66	131.643	142.07	141.154	131.795	131.463	144.702	138.242	131.16	130.713	148.565		7	150.538
L18	131.725	132.534	124.042	121.346	127.32	130.292	122.486	121.008	130.719	127.803	122.225	121.857	132.565	125.702	121.871	124.059	131.624	125.809	124.126	128.253	131.25	123.208	121.337	131.514	127.68	123.489	123.171	133.927	125.868	121.902	125.567	131.725		8	172.043
L19																																		0	0
L20																																		0	0
L21																																		0	0
L22																																		0	0
L23																																		0	0
L24																																		0	0
M01	182.517	234.087	208.677	175.949	217.646	232.222	190.301	182.615	232.211	221.177	177.994	204.312	234.517	200.907	178.652	226.371	224.829	181.739	200.621	234.135	202.531	177.003	225.896	225.483	181.244	197.758	231.587	201.562	176.253	222.374	224.848	182.517		9	193.548
M02	196.348	206.626	179.118	200.051	211.309	190.331	188.441	210.556	198.435	181.239	206.208	204.081	181.837	198.348	210.494	189.219	187.171	210.258	196.444	183.309	204.924	201.138	181.154	201.86	205	182.539	193.118	208.174	189.323	187.59	209.604	196.348		10	215.054
M03	211.986	213.354	184.646	164.57	179.896	212.306	174.84	164.812	189.694	206.601	167.896	165.817	202.705	197.646	164.076	167.798	212.208	184.424	165.435	178.77	212.506	175.677	165.261	191.598	206.284	168.25	166.607	206.39	193.733	164.522	170.323	211.986		8	172.043
M04	216.23	204.862	176.011	210.317	222.225	182.548	191.067	226.871	197.048	178.287	216.871	215.084	176.879	199.163	224.256	187.121	182.862	221.84	203.758	175.135	211.742	218.323	178.893	197.034	224.975	188.396	183.393	222.624	201.933	176.334	213.081	216.23		8	172.043
M05	170.649	189.61	149.601	137.306	182.41	182.399	140.809	142.722	189.076	174.896	136.337	151.421	192.691	162.744	134.32	164.539	189.449	149.823	137.037	180.472	181.306	139.725	144.399	189.795	167.07	134.253	160.261	190.803	151.815	136.893	180.553	178.362		9	193.548
M06	167.399	172.329	118.084	115.882	163.632	177.334	119.795	115.876	160.823	178.34	120.713	115.615	161.949	177.761	120.41	116.025	165.458	174.657	119.323	116.267	168.874	171.017	118.188	116.924	173.666	168.174	117.587	118.093	186.017	157.278	115.669	120.07		8	172.043
M07	335.017	306.177	329.68	356.868	333.087	306.753	341.36	340.478	326.91	297.722	350.89	338.303	324.337	302.256	357.14	336.739	313.834	321.098	353.003	335.202	300.93	339.163	338.208	327.961	298.022	347.615	333.764	319.219	313.781	356.868	335.826	306.115		8	172.043
M08	257.576	258.261	168.508	163.874	262.368	205.326	155.787	227.267	241.893	158.537	189	264.365	176.489	160.913	258.742	209.654	155.419	225.924	240.975	157.846	189.587	263.899	175.278	163.27	260.065	202.278	155.315	230.517	235.463	156.562	199.621	257.576		9	193.548
M09	114.829	117.728	118.843	115.396	116.11	119.081	117.219	115.632	118.567	118.89	115.584	117.236	119.604	117.346	116.685	119.657	119.556	116.551	117.452	118.567	115.837	116.034	118.972	117.25	115.433	117.997	118.416	115.337	117.115	118.596	115.789	115.772		9	193.548
M10	180.357	228.444	216.478	177.978	215.89	224.121	184.73	203.287	226.272	189.747	192.371	229.584	198.393	184.41	227.604	200.402	179.708	228.27	207.787	177.157	226.902	213.941	182.952	225.433	215.096	177.042	219.455	215.756	180.09	215.169	220.433	180.357		10	215.054
M11	227.534	307.067	240.281	216.997	265.301	295.64	222.983	221.565	294.056	269.225	216.798	237.556	304.07	239.208	218.101	271.677	288.868	220.219	224.205	301.16	252.239	216.174	255.652	298.803	225.492	219.969	293.379	262.587	215.236	245.157	301.275	227.534		9	193.548
M12	153.025	181.472	157.848	157.101	165.421	177.517	153.874	152.854	181.393	156.098	156.466	166.848	176.183	153.857	153.531	181.882	152.955	156.104	172.138	173.337	153.444	155.893	180.303	152.829	153.86	176.132	163.157	154.638	161.219	178.343	152.699	153.025		9	193.548
M13	132.871	138.452	135.056	165.865	145.671	132.848	156.565	158.087	132.89	144.438	165.823	135.36	138.003	169.924	140.357	134.503	162.947	146.913	131.733	153.916	158.784	132.497	144.132	164.958	134.444	137.941	169.407	139.126	135.626	165.635	144.935	132.871		10	215.054
M14	146.921	150.896	199.702	163.287	145.379	175.472	189.149	147.621	148.11	197.174	164.424	145.177	174.941	188.688	147.289	149.191	198.096	162.393	145.449	177.792	185.292	147.149	153.008	197.992	157.899	145.18	186.767	176.579	145.801	161.553	195.666	150.522		9	193.548
M15																																		0	0
M16	116.213	105.551	106.303	116.958	110.556	104.868	113.185	115.857	105.461	107.756	117.553	109.624	105.02	114.455	115.07	105.169	109.43	117.73	107.857	105.778	115.992	113.124	105.028	111.874	116.764	106.174	107.331	117.699	109.823	105.191	114.899	114.921		8	172.043
M17	132.197	133.876	134.986	149.461	139.764	133.506	136.927	150.919	135.447	132.101	140.778	145.848	135.983	133.287	146.907	141.056	134.177	134.233	148.545	137.399	132.475	135.247	148.685	134.781	131.154	139.562	145.528	135.758	132.253	147.837	139.742	132.197		8	172.043
M18	160.559	143.183	211.789	156.183	125.039	160.635	200.705	145.244	125.051	183.885	185.419	136.281	126.778	201.489	171.455	128.666	137.14	208.927	157.669	125.433	162.233	197.708	143.056	125.062	193.455	175.652	131.306	135.497	208.607	159.927	126.632	160.559		8	172.043
M19																																		0	0
M20																																		0	0
M21																																		0	0
M22																																		0	0
M23																																		0	0
M24																																		0	0
N01																																		0	0
N02	121.298	122.096	120.809	128.669	125.053	120.494	126.455	126.784	120.596	123.798	128.497	121.315	121.857	128.941	122.632	120.553	127.893	124.626	120.486	127.157	126.354	120.461	124.657	127.537	121.09	123.23	128.188	121.669	122.039	128.539	121.843	121.298		10	215.054
N03	118.642	118.068	118.377	115.901	116.438	118.562	117.985	115.071	117.33	118.836	117.238	115.207	118.515	118.21	115.972	116.488	118.994	118.287	114.698	118.068	119.096	117.37	115.407	118.654	118.306	115.194	117.373	119.33	117.241	115.901	118.457	118.642		8	172.043
N04	384.225	415.427	491.823	407.211	384.553	475.483	439.402	384.483	400.374	493.416	404.671	380.27	459.129	451.573	386.059	394.958	492.112	404.699	372.211	446.073	456.056	385.688	388.183	488.823	408.913	378.34	451.323	449.225	383.346	392.239	487.281	404.121		9	193.548
N05	135.775	139.669	132.562	130.761	134.904	139.188	132.902	131.202	135.64	139.25	133.076	133.343	136.553	138.275	132.621	130.292	136.725	137.975	131.567	130.065	139.211	137.955	135.435	133.07	139.753	133.666	132.539	132.525	139.14	135.997	131.163	134.921		8	172.043
N06	759.492	703.185	697.829	776.624	737.286	683.146	692.854	769.986	719.188	686.14	725.048	763.222	718.048	675.534	742.233	749.565	703.132	677.671	759.598	736.806	701.152	696.438	770.236	730.964	681.545	724.233	764.385	714.539	690.382	747.107	732.82	693.677		8	172.043
N07	1216.49	1211.34	1228.92	1228.06	1225.84	1226.79	1233.6	1235.2	1195.73	1208.09	1236.93	1217.38	1218.35	1212.3	1222.01	1196.3	1224.97	1225.1	1197.51	1211.39	1200.5	1216.63	1194.99	1192.06	1226.57	1193.62	1205.49	1207.9	1205.61	1209.07	1195.79	1216.49		11	236.559
N08	138.438	133.213	163.506	190.073	140.261	146.846	186.385	160.23	134.298	171.284	183.764	134.989	154.124	188.86	149.284	140.183	181.171	169.157	134.051	166.315	186.163	136.885	151.935	187.553	151.795	137.579	179.489	172.846	133.933	165.02	186.888	138.438		9	193.548
N09	285.197	276.98	292.003	281.795	288.09	275.121	291.242	277	277.388	286.837	280.289	282.949	273.865	292.371	281.039	280.202	286.368	281.357	285.006	272.868	290.795	278.441	274.739	288.997	279.396	280.916	276.66	284.584	281.525	272.419	292.211	277.126		13	279.57
N10	178.548	190.354	187.604	174.567	176.197	198.059	179.694	171.801	185.466	190.006	175.301	175.666	196.896	181.494	174.101	184.449	187.84	174.646	174.556	195.281	179.551	172.708	186.593	188.728	183.264	179.826	195.862	178.281	173.306	188.969	185.77	173.112		9	193.548
N11	433.935	432.871	432.694	436.385	435.393	435.489	435.556	433.792	434.118	433.096	431.404	429.337	427.885	432.461	431.281	428.708	430.037	433.66	431.73	430.663	431.458	430.758	428.694	432.548	428.618	427.213	427.584	427.744	426.736	427.638	426.413	422.228		9	193.548
N12	114.292	112.61	112.461	111.77	114	112.674	111.371	115.455	113.441	113.101	112.778	114.75	113.087	111.944	115.587	113.64	113.438	113.407	114.275	113.163	111.882	115.452	113.382	113.138	113.685	114.042	113.382	111.713	115.025	113.149	112.337	114.551		8	172.043
N13	163.618	133.374	167.309	173.941	142.211	149.39	177.382	154.107	138.093	173.472	164.933	134.565	166.267	171.306	139.211	156.087	175.348	146.75	144.992	176.671	155.104	136.354	171.461	164.531	134.194	169.303	170.649	136.86	162.152	174.118	142.329	154.191		9	193.548
N14	274.475	270.961	270.101	282.289	271.475	270.84	282.947	272.233	270.101	284.048	275.683	268.756	283.705	275.506	268.48	282.132	274.073	267.843	281.045	273.298	265.508	281.579	274.694	266.374	280.146	273.39	264.573	279.34	273.34	264.632	278.705	274.475		10	215.054
N15	1935.09	1953.2	1848.3	1897.46	1923.87	1853.57	1902.12	1924.38	1830.31	1909.81	1915.11	1842.86	1894.54	1916.96	1882.93	1912.37	1888.06	1848.43	1903.76	1881.85	1850.16	1896.71	1852.02	1849.32	1904.18	1854.85	1877.44	1912.02	1838.58	1865.93	1908.68	1800.31		11	236.559
N16	225.048	211.09	196.211	272.935	236.924	198.124	220.792	276.809	205.739	193.539	286.992	220.216	196.478	244.503	256.357	201.385	202.944	284.778	208.972	190.25	271.966	231.404	195.851	230.747	263.966	202.683	198.57	283.806	209.098	192.242	274.287	225.048		9	193.548
N17	133.289	128.587	131.896	120.711	120.857	132.312	127.843	115.07	132.402	131.039	117.809	126.301	131.935	121.57	120.548	132.433	127.008	116.404	133.388	129.062	115.57	130.514	132.101	119.385	124.138	131.997	124.756	118.961	133.486	128.728	115.705	133.289		9	193.548
N18	150.93	152.124	148.003	144.298	150.843	148.216	142.525	145.309	151.329	145.455	143.472	150.949	147.862	145.371	148.556	149.997	143.598	145.399	151.424	148.508	144.239	151.463	145.817	140.674	149.75	147.129	141.399	144.098	150.666	146.272	142.037	150.93		9	193.548
N19																																		0	0
N20																																		0	0
N21																																		0	0
N22																																		0	0
N23																																		0	0
N24																																		0	0
O01	190.455	220.303	248.449	199.146	192.486	243.253	230.258	192.416	208.289	250.368	206.935	190.112	232.581	236.587	194.191	201.042	247.722	211.081	190.056	226.225	240.57	196.404	200.25	246.626	213.104	188.657	224.531	241.407	194.548	197.989	246.424	212.904		9	193.548
O02	194.146	210.831	177.09	181.424	211.907	190.455	167.941	206.272	202.986	166.112	196.537	209.483	169.837	188.598	208.368	179.654	175.958	207.736	192.146	169.346	206.798	201.559	165.289	197.787	206.978	169.051	191.843	208.781	174.444	185.25	207.264	180.497		10	215.054
O03	152.419	131.101	121.607	141.413	147.051	123.975	124.382	150.89	138.978	121.267	133.896	151.767	129.154	122.292	146.663	143.003	122.104	130.694	151.879	131.388	122.157	143.376	146.649	123.385	127.16	151.062	134.705	121.177	140.986	147.551	124.475	125.868		8	172.043
O04	151.562	134.006	139.997	154.879	139.447	134.837	149.708	148.393	133.517	141.831	153.584	136.171	137.042	152.011	142.275	134.357	146.475	149.809	133.958	141.337	153.593	136.503	137.312	152.416	141.289	134.669	148.584	147.312	133.303	143.008	152.309	134.82		9	193.548
O05	374.334	315.604	256.669	306.708	370.16	305.657	250.567	330.419	360.463	288.938	247.694	359.028	346.419	279.604	261.761	372.789	331.191	266.149	279.989	359.517	316.205	254.104	317.27	362.098	294.264	244.829	347.185	347.739	278.435	258.997	361.98	330.834		8	172.043
O06	152.108	158.722	191.684	157.375	145.941	184.625	174.508	149.458	156.74	191.995	156.833	145.657	181.262	176.433	150.314	157.341	190.336	157.749	146.194	186.185	170.53	149.122	160.591	188.388	157.054	145.754	189.411	167.291	148.393	167.19	184.129	152.108		9	193.548
O07	131.86	140.228	129.346	152.152	175.772	137.132	126.758	169.525	161.958	134.188	130.525	183.781	145.379	131.247	145	178.944	137.5	127.663	169.157	160.008	132.621	132.534	184.096	141.539	128.986	151.461	174.093	135.744	127.705	179.295	148.562	131.86		9	193.548
O08	1127.89	1033.49	1039.41	1143.89	1039.99	991.152	1123.97	1095.92	999.087	1071.86	1125.4	1032	1024.5	1134.94	1045.24	969.728	1106.31	1089.21	986.506	1063.79	1129.42	1025.91	1030.71	1125.09	1027.88	980.16	1109.54	1093.01	1009.45	1096.24	1102.34	1006.99		9	193.548
O09	247.691	173.784	155.126	244.388	183.388	155.222	224.146	200.77	157.242	201.607	217.32	159.309	186.548	229.343	162.447	172.062	236.652	166.421	163.837	241.402	169.087	159.343	242.228	172.346	155.219	241.444	175.194	153.924	240.07	177.935	154.152	235.615		9	193.548
O10	104.75	106.289	108.41	103.843	104.879	107.494	106.798	103.59	106.416	108.469	104.404	104.952	107.253	107.435	103.492	106.492	108.413	105.115	104.837	106.938	108.045	103.604	106.598	108.413	104.969	104.927	107.404	107.374	103.57	106.121	108.475	104.75		9	193.548
O11	109.596	105.649	108.461	111.194	106.753	106.567	109.371	109.806	105.983	108.666	111.096	106.874	106.983	109.587	109.795	106.371	108.711	111.028	106.635	107.736	110.104	109.48	106.537	109.219	110.904	106.803	108.222	110.629	108.534	107.025	109.39	110.126		8	172.043
O12	154.551	143.573	133.708	166.728	151.649	140.812	142.84	166.559	144.635	132.815	162.191	155.708	143.157	137.27	166.93	147.073	133.677	155.972	160.025	143.685	135.037	166.472	148.475	135.09	152.775	160.882	143.753	135.298	166.017	148.135	134.556	154.551		8	172.043
O13	174.433	164.702	172.626	182.449	168.927	170.191	174.331	182.003	168.213	172.941	185.764	166.708	175.767	186.188	165.494	172.983	182.216	170.84	172.862	175.685	178.93	169.331	172.742	184.876	167.264	171.351	184.371	166.079	176.907	185.053	165.16	174.433		9	193.548
O14	352.171	357.301	356.744	357.587	360.374	358.691	356.772	355.475	353.649	354.385	358.587	355.632	354.713	357.393	356	354.407	355.705	356.188	350.978	350.798	354.472	351.017	349.14	353.579	353.876	349.424	350.691	352.924	348.907	350.188	352.326	352.171		9	193.548
O15	114.91	113.433	113.067	119.031	113.517	113.211	115.497	117.152	113.61	113.16	118.492	114.329	113.413	114.764	118.191	113.683	113.916	117.545	115.135	113.649	113.666	119.455	113.834	113.539	116.385	116.952	113.831	113.683	118.761	114.346	113.671	115.697		8	172.043
O16	109.107	108.739	109.104	111.152	109.486	109.149	110.64	110.376	109.393	109.551	111.003	109.753	109.329	109.52	110.927	109.475	109.399	111.163	109.893	109.618	109.331	111.376	109.744	109.289	110.834	110.14	109.48	109.466	111.337	109.781	109.393	110.239		8	172.043
O17	130.77	134.739	129.882	129.694	131.096	133.43	128.879	130.522	134.615	129.775	130.315	132.093	133.612	129.042	131.154	134.287	129.188	131.233	134.076	131.643	129.848	130.817	134.093	128.233	130.02	134.587	129.576	130.444	133.169	132.222	129.317	130.874		9	193.548
O18	226.112	216.39	304.744	266.303	221.551	238.354	320.795	231.278	217.722	289.598	279.407	222.312	233.264	321.882	232.368	215.579	284.301	280.416	220.705	229.618	317.587	230.334	214.671	286.171	276.618	222.469	229.893	318.711	231.157	216.312	289.289	270.702		9	193.548
O19																																		0	0
O20																																		0	0
O21																																		0	0
O22																																		0	0
O23																																		0	0
O24																																		0	0
P01	393.958	318.233	297.924	398.963	330.503	293.834	377.185	355.666	303.944	342.121	382.031	320.039	311.994	393.202	319.587	294.607	393.43	320.59	292.399	390.888	335.963	292.003	382.222	342.933	297.081	359.247	353.101	300.508	325.028	362.222	307.75	323.787		9	193.548
P02	215.43	235.284	222.382	215.239	228.851	226.756	213.91	227.492	231.416	215.402	222.073	235.767	217.64	216.351	239.09	219.978	216.121	234.152	221.39	216.233	232.497	224.539	215.424	232.733	226.222	214.014	229.697	228.747	213.629	225.216	231.413	215.43		10	215.054
P03	158.419	154.306	131.587	131.834	162.545	137.126	129.618	154.778	148.879	131.573	139.983	159.025	133.77	129.466	160.537	140.994	129.89	147.933	152.699	130.978	137.292	160.522	134.413	129.848	160.694	139.75	129.43	151.385	150.096	131.034	140.579	158.419		8	172.043
P04	115.104	110.997	110.938	118.494	116.197	110.281	113.601	118.483	113.042	110.466	117.848	117.77	110.548	112.674	118.896	114.065	110.264	116.02	118.295	111.025	112.062	119.275	115.5	110.334	115.815	118.761	111.806	111.396	118.452	116.124	110.174	115.104		8	172.043
P05	212.096	216.497	214.775	213.334	212.657	212.419	217.646	207.61	214.688	211.346	212.947	210.284	214.705	217.23	210.978	214.247	213.888	216.919	210.823	214.306	215.025	210.91	212.469	212.362	217.635	211.747	216.261	216.177	212.913	214.129	211.916	216.329		12	258.065
P06																																		0	0
P07	123.326	123.874	120.121	118.09	123.228	122.177	117.483	121.935	124.104	118.489	120.051	124.331	120.705	118.02	123.27	122.27	117.483	122.362	123.553	117.688	120.885	124.18	119.025	118.677	123.444	120.933	118.028	123.171	122.174	117.587	122.402	123.326		9	193.548
P08																																		0	0
P09	296.586	276.398	310.231	277.423	295.623	283.914	296.769	293.725	274.951	307.889	278.66	289.117	286.775	290.83	296.367	271.534	303.528	283.435	283.398	300.355	281.102	295.272	274.096	297.728	291.185	275.636	306.127	276.796	291.929	285.586	285.432	292.278		12	258.065
P10	222.303	236.522	246.014	242.031	223.924	248.424	244.323	228.525	237.904	244.584	235.978	222.163	247.618	244.331	230.115	240.239	245.346	240.924	231.171	248.317	242.399	223.978	244.051	241.587	232.916	235.758	245.506	241.798	226.615	246.261	240.846	222.303		9	193.548
P11	133.447	164.337	185.933	142.596	142.143	183.093	166.025	128.334	170.809	183.885	135.632	147.899	184.132	160.096	128.39	172.983	181.935	133.671	149.393	183.508	157.213	129.781	174.346	180.36	134.118	156.556	187.045	153.576	132.758	179.011	180.348	133.447		9	193.548
P12																																		0	0
P13	248.309	297.129	230.438	242.489	314.402	242.449	228.789	308.722	264.298	229.775	283.455	285.795	230.301	251.733	310.497	237.427	232.258	313.183	252.545	227.098	294.798	272.854	228.388	273	289.444	229.419	252.003	307.694	236.011	234.337	310.652	248.309		10	215.054
P14	138.885	130.433	127.826	140.419	131.902	127.654	138.663	131.997	130.202	137.258	132.781	129.919	134.728	133.489	130.003	132.902	134.885	129.34	130.868	137.267	131.68	130.458	138.073	131.197	128.368	138.882	130.48	128.32	139.23	131.817	128.253	138.885		9	193.548
P15	128.525	129.329	141.663	128.84	126.177	142.112	134.143	126.079	134.39	140.301	126.705	127.351	143.09	131.753	126.854	140.008	134.843	125.626	133.545	140.199	127.048	127.404	143.374	130.463	125.312	141.646	134.261	126.228	135.365	138.846	126.862	128.525		9	193.548
P16	107.933	113.183	112.758	108.143	112.705	113.573	108.531	112.216	114.553	108.528	111.834	115.205	108.43	111.427	115.284	108.483	110.992	115.48	108.697	111.278	115.615	108.739	111.34	115.152	108.666	111.331	114.851	108.522	112.042	114.874	108.829	112.261		10	215.054
P17	161.447	135.551	220.691	157.067	127.935	146.368	220.848	145.924	128.208	166.691	206.421	136.303	130.27	195.478	181.784	129.91	134.966	217.93	154.062	128.553	158.486	211.711	138.584	129.728	193.528	181.306	129.907	135.171	217.371	153.287	128.067	161.447		8	172.043
P18	138.913	130.43	153.893	167.772	132.871	129.57	177.725	144.098	130.542	146.309	172.713	134.376	129.725	175.478	146.576	130.885	145.323	173.596	133.419	129.702	175.34	147.076	131.447	147.843	170.174	133.958	129.775	177.559	143.992	130.199	151.528	166.494		8	172.043
P19																																		0	0
P20																																		0	0
P21																																		0	0
P22																																		0	0
P23																																		0	0
P24																																		0	0

## Sheet: HEART RATE
Column	Row	# Peaks	Heart Rate	Treatment (µM)
1	A	11	236.559	0
1	B	0		0
1	C	0		0
1	D	9	193.548	0
1	E	9	193.548	0
1	F	9	193.548	0
1	G	7	150.538	0
1	H	9	193.548	0
1	I	9	193.548	0
1	J	8	172.043	0
1	K	9	193.548	0
1	L	8	172.043	0
1	M	9	193.548	0
1	N	0		0
1	O	9	193.548	0
1	P	9	193.548	0
2	A	0		0
2	B	8	172.043	0
2	C	8	172.043	0
2	D	9	193.548	0
2	E	8	172.043	0
2	F	10	215.054	0
2	G	9	193.548	0
2	H	9	193.548	0
2	I	9	193.548	0
2	J	9	193.548	0
2	K	9	193.548	0
2	L	8	172.043	0
2	M	10	215.054	0
2	N	10	215.054	0
2	O	10	215.054	0
2	P	10	215.054	0
3	A	9	193.548	0.05
3	B	0		0.05
3	C	8	172.043	0.05
3	D	9	193.548	0.05
3	E	8	172.043	0.05
3	F	0		0.05
3	G	10	215.054	0.05
3	H	12	258.065	0.05
3	I	8	172.043	0.05
3	J	9	193.548	0.05
3	K	8	172.043	0.05
3	L	8	172.043	0.05
3	M	8	172.043	0.05
3	N	8	172.043	0.05
3	O	8	172.043	0.05
3	P	8	172.043	0.05
4	A	8	172.043	0.05
4	B	0		0.05
4	C	8	172.043	0.05
4	D	0		0.05
4	E	12	258.065	0.05
4	F	10	215.054	0.05
4	G	0		0.05
4	H	8	172.043	0.05
4	I	9	193.548	0.05
4	J	8	172.043	0.05
4	K	8	172.043	0.05
4	L	9	193.548	0.05
4	M	8	172.043	0.05
4	N	9	193.548	0.05
4	O	9	193.548	0.05
4	P	8	172.043	0.05
5	A	8	172.043	0.098
5	B	8	172.043	0.098
5	C	9	193.548	0.098
5	D	9	193.548	0.098
5	E	0		0.098
5	F	8	172.043	0.098
5	G	8	172.043	0.098
5	H	9	193.548	0.098
5	I	8	172.043	0.098
5	J	8	172.043	0.098
5	K	8	172.043	0.098
5	L	8	172.043	0.098
5	M	9	193.548	0.098
5	N	8	172.043	0.098
5	O	8	172.043	0.098
5	P	12	258.065	0.098
6	A	0		0.098
6	B	9	193.548	0.098
6	C	0		0.098
6	D	9	193.548	0.098
6	E	7	150.538	0.098
6	F	0		0.098
6	G	7	150.538	0.098
6	H	8	172.043	0.098
6	I	8	172.043	0.098
6	J	9	193.548	0.098
6	K	0		0.098
6	L	8	172.043	0.098
6	M	8	172.043	0.098
6	N	8	172.043	0.098
6	O	9	193.548	0.098
6	P	0		0.098
7	A	9	193.548	0.195
7	B	8	172.043	0.195
7	C	9	193.548	0.195
7	D	7	150.538	0.195
7	E	9	193.548	0.195
7	F	0		0.195
7	G	8	172.043	0.195
7	H	8	172.043	0.195
7	I	12	258.065	0.195
7	J	8	172.043	0.195
7	K	8	172.043	0.195
7	L	0		0.195
7	M	8	172.043	0.195
7	N	11	236.559	0.195
7	O	9	193.548	0.195
7	P	9	193.548	0.195
8	A	8	172.043	0.195
8	B	8	172.043	0.195
8	C	8	172.043	0.195
8	D	9	193.548	0.195
8	E	9	193.548	0.195
8	F	8	172.043	0.195
8	G	8	172.043	0.195
8	H	9	193.548	0.195
8	I	9	193.548	0.195
8	J	8	172.043	0.195
8	K	8	172.043	0.195
8	L	8	172.043	0.195
8	M	9	193.548	0.195
8	N	9	193.548	0.195
8	O	9	193.548	0.195
8	P	0		0.195
9	A	9	193.548	0.39
9	B	8	172.043	0.39
9	C	8	172.043	0.39
9	D	9	193.548	0.39
9	E	8	172.043	0.39
9	F	8	172.043	0.39
9	G	8	172.043	0.39
9	H	8	172.043	0.39
9	I	7	150.538	0.39
9	J	8	172.043	0.39
9	K	8	172.043	0.39
9	L	9	193.548	0.39
9	M	9	193.548	0.39
9	N	13	279.57	0.39
9	O	9	193.548	0.39
9	P	12	258.065	0.39
10	A	9	193.548	0.39
10	B	9	193.548	0.39
10	C	9	193.548	0.39
10	D	11	236.559	0.39
10	E	8	172.043	0.39
10	F	8	172.043	0.39
10	G	8	172.043	0.39
10	H	8	172.043	0.39
10	I	0		0.39
10	J	8	172.043	0.39
10	K	8	172.043	0.39
10	L	8	172.043	0.39
10	M	10	215.054	0.39
10	N	9	193.548	0.39
10	O	9	193.548	0.39
10	P	9	193.548	0.39
11	A	9	193.548	0.78
11	B	9	193.548	0.78
11	C	9	193.548	0.78
11	D	9	193.548	0.78
11	E	9	193.548	0.78
11	F	9	193.548	0.78
11	G	9	193.548	0.78
11	H	8	172.043	0.78
11	I	0		0.78
11	J	8	172.043	0.78
11	K	0		0.78
11	L	9	193.548	0.78
11	M	9	193.548	0.78
11	N	9	193.548	0.78
11	O	8	172.043	0.78
11	P	9	193.548	0.78
12	A	0		0.78
12	B	0		0.78
12	C	9	193.548	0.78
12	D	9	193.548	0.78
12	E	0		0.78
12	F	7	150.538	0.78
12	G	9	193.548	0.78
12	H	8	172.043	0.78
12	I	9	193.548	0.78
12	J	9	193.548	0.78
12	K	9	193.548	0.78
12	L	9	193.548	0.78
12	M	9	193.548	0.78
12	N	8	172.043	0.78
12	O	8	172.043	0.78
12	P	0		0.78
13	A	9	193.548	1.56
13	B	0		1.56
13	C	0		1.56
13	D	9	193.548	1.56
13	E	8	172.043	1.56
13	F	8	172.043	1.56
13	G	9	193.548	1.56
13	H	8	172.043	1.56
13	I	8	172.043	1.56
13	J	9	193.548	1.56
13	K	8	172.043	1.56
13	L	9	193.548	1.56
13	M	10	215.054	1.56
13	N	9	193.548	1.56
13	O	9	193.548	1.56
13	P	10	215.054	1.56
14	A	9	193.548	1.56
14	B	9	193.548	1.56
14	C	10	215.054	1.56
14	D	8	172.043	1.56
14	E	9	193.548	1.56
14	F	9	193.548	1.56
14	G	8	172.043	1.56
14	H	8	172.043	1.56
14	I	9	193.548	1.56
14	J	10	215.054	1.56
14	K	9	193.548	1.56
14	L	8	172.043	1.56
14	M	9	193.548	1.56
14	N	10	215.054	1.56
14	O	9	193.548	1.56
14	P	9	193.548	1.56
15	A	10	215.054	3.125
15	B	9	193.548	3.125
15	C	9	193.548	3.125
15	D	9	193.548	3.125
15	E	9	193.548	3.125
15	F	8	172.043	3.125
15	G	8	172.043	3.125
15	H	9	193.548	3.125
15	I	9	193.548	3.125
15	J	9	193.548	3.125
15	K	0		3.125
15	L	9	193.548	3.125
15	M	0		3.125
15	N	11	236.559	3.125
15	O	8	172.043	3.125
15	P	9	193.548	3.125
16	A	9	193.548	3.125
16	B	8	172.043	3.125
16	C	9	193.548	3.125
16	D	0		3.125
16	E	9	193.548	3.125
16	F	0		3.125
16	G	0		3.125
16	H	9	193.548	3.125
16	I	14	301.075	3.125
16	J	11	236.559	3.125
16	K	9	193.548	3.125
16	L	9	193.548	3.125
16	M	8	172.043	3.125
16	N	9	193.548	3.125
16	O	8	172.043	3.125
16	P	10	215.054	3.125
17	A	8	172.043	6.25
17	B	9	193.548	6.25
17	C	9	193.548	6.25
17	D	8	172.043	6.25
17	E	8	172.043	6.25
17	F	0		6.25
17	G	9	193.548	6.25
17	H	9	193.548	6.25
17	I	9	193.548	6.25
17	J	13	279.57	6.25
17	K	9	193.548	6.25
17	L	7	150.538	6.25
17	M	8	172.043	6.25
17	N	9	193.548	6.25
17	O	9	193.548	6.25
17	P	8	172.043	6.25
18	A	9	193.548	6.25
18	B	8	172.043	6.25
18	C	8	172.043	6.25
18	D	8	172.043	6.25
18	E	9	193.548	6.25
18	F	8	172.043	6.25
18	G	7	150.538	6.25
18	H	9	193.548	6.25
18	I	0		6.25
18	J	8	172.043	6.25
18	K	7	150.538	6.25
18	L	8	172.043	6.25
18	M	8	172.043	6.25
18	N	9	193.548	6.25
18	O	9	193.548	6.25
18	P	8	172.043	6.25
19	A	0		12.5
19	B	0		12.5
19	C	0		12.5
19	D	0		12.5
19	E	0		12.5
19	F	0		12.5
19	G	0		12.5
19	H	0		12.5
19	I	0		12.5
19	J	0		12.5
19	K	0		12.5
19	L	0		12.5
19	M	0		12.5
19	N	0		12.5
19	O	0		12.5
19	P	0		12.5
20	A	0		12.5
20	B	0		12.5
20	C	0		12.5
20	D	0		12.5
20	E	0		12.5
20	F	0		12.5
20	G	0		12.5
20	H	0		12.5
20	I	0		12.5
20	J	0		12.5
20	K	0		12.5
20	L	0		12.5
20	M	0		12.5
20	N	0		12.5
20	O	0		12.5
20	P	0		12.5
21	A	0		25
21	B	0		25
21	C	0		25
21	D	0		25
21	E	0		25
21	F	0		25
21	G	0		25
21	H	0		25
21	I	0		25
21	J	0		25
21	K	0		25
21	L	0		25
21	M	0		25
21	N	0		25
21	O	0		25
21	P	0		25
22	A	0		25
22	B	0		25
22	C	0		25
22	D	0		25
22	E	0		25
22	F	0		25
22	G	0		25
22	H	0		25
22	I	0		25
22	J	0		25
22	K	0		25
22	L	0		25
22	M	0		25
22	N	0		25
22	O	0		25
22	P	0		25
23	A	0		50
23	B	0		50
23	C	0		50
23	D	0		50
23	E	0		50
23	F	0		50
23	G	0		50
23	H	0		50
23	I	0		50
23	J	0		50
23	K	0		50
23	L	0		50
23	M	0		50
23	N	0		50
23	O	0		50
23	P	0		50
24	A	0		50
24	B	0		50
24	C	0		50
24	D	0		50
24	E	0		50
24	F	0		50
24	G	0		50
24	H	0		50
24	I	0		50
24	J	0		50
24	K	0		50
24	L	0		50
24	M	0		50
24	N	0		50
24	O	0		50
24	P	0		50

## Sheet: Unsuccessful wells
	1	2	3	4	5	6	7	8	9	10	11	12	13	14	15	16	17	18	19	20	21	22	23	24
A		W.O.				Malformed						W.O.							(N/A)	(N/A)	(N/A)	(N/A)	(N/A)	(N/A)
B	W.O.		W.O.	W.O.								Malformed	Dead						(N/A)	(N/A)	(N/A)	(N/A)	(N/A)	(N/A)
C	Malformed					W.O.							Malformed						(N/A)	(N/A)	(N/A)	(N/A)	(N/A)	(N/A)
D				W.O.												Malformed			(N/A)	(N/A)	(N/A)	(N/A)	(N/A)	(N/A)
E												W.O.							(N/A)	(N/A)	(N/A)	(N/A)	(N/A)	(N/A)
F			Malformed			Dead	W.O.									W.O.	Malformed		(N/A)	(N/A)	(N/A)	(N/A)	(N/A)	(N/A)
G				W.O.												Dead			(N/A)	(N/A)	(N/A)	(N/A)	(N/A)	(N/A)
H																			(N/A)	(N/A)	(N/A)	(N/A)	(N/A)	(N/A)
I										W.O.	W.O.							W.O.	(N/A)	(N/A)	(N/A)	(N/A)	(N/A)	(N/A)
J																			(N/A)	(N/A)	(N/A)	(N/A)	(N/A)	(N/A)
K						Malformed					Dead				Malformed				(N/A)	(N/A)	(N/A)	(N/A)	(N/A)	(N/A)
L							Dead												(N/A)	(N/A)	(N/A)	(N/A)	(N/A)	(N/A)
M															W.O.				(N/A)	(N/A)	(N/A)	(N/A)	(N/A)	(N/A)
N	W.O.																		(N/A)	(N/A)	(N/A)	(N/A)	(N/A)	(N/A)
O																			(N/A)	(N/A)	(N/A)	(N/A)	(N/A)	(N/A)
P						W.O.		Dead				Dead
