# Supplementary material for: High-Content Screening in Zebrafish Embryos Identifies Butafenacil as a Potent Inducer of Anemia
Source: PLoS One. 2014 Aug 4;9(8):e104190. doi: 10.1371/journal.pone.0104190 (PMC4121296; doi:10.1371/journal.pone.0104190)
Supplement: Dataset S1 — Microsoft Excel spreadsheets containing raw data for all chemical screening assays. (ZIP) [file pone.0104190.s036.zip › Dataset S1/5- Fluthiacet-methyl/Fluthiacet-methyl_ISV.xlsx]

## Sheet: Description
ToxCast Screen - ISV
Fluthiacet-methyl
Data was collected using the Intersegmental Vessel Journal in MetaXpress
Imaged 74 hpf fli1 larvae using ImageXpress
Incubated larvae in 100 mg/l MS-222 for 30 min
Centrifuged plate for 2 min at 200 rpm
Imaging parameters:
*1 frame
*FITC
*2X magnification; 1 site/well
Had the doors off of the imager and the fan on to stablize temperature
Test Initation Date: 8/12/13
Imaging Date: 8/15/13
Start Imaging Temperature: 26°C
End Imaging Temperature: 26°C
Total Imaging Duration: 0:09
W.O. = Wrong Orientation
U.H. = Unhatched
N.A. = Not Analyzed (Did not meet analysis criteria)
Malf. = Malformed

## Sheet: ISV
Time point	1
Measurement	Thresholded Area (Show Region Statistics)
	1	2	3	4	5	6	7	8	9	10	11	12	13	14	15	16	17	18	19	20	21	22	23	24
A	305970		450073	294203	251008		194389	228348	177197	133397	293401			290079	232034	282300	234127	288798
B		330994			265149		298920	282311		354445	301805			292672	307668	235315	298379	232263		324142
C		247884		313124		216070	236595	208687	255027	294130		335899		307814		269086	284883	280447	278458
D			348728		305897	307834				213488	336961	287351	228660	178342	294484		256235
E	362839	221975	269471		271210		316998		259255	149163	287445			320299	218216		265899	348395	179040
F	247915	264962		313489	229941			204605			272262		231409	153943	235085					276615
G	281259		158504		254444	253923	215237	213311	210395		287788	305262	292193	271918	251747		214227	268263		330932
H	289798	269075		299795	266961			207011	165304	278166	345084		258860	108957		319539		192369
I		284414	241354	229233		258807	232680	209260				277073	318664		216497	306022	239844
J	161441	313812	295453		244853	206250	233919		259037		284019	328630	265024	249029	215477		174062			243604
K	366025	196597	234179	298337	266805		342397	308761	355632			337857	263577	259588		313853		126868
L	177113	260307		220184	213123	278864			177467	233971	309396		240074				246415	190890
M	214769	317425	338471	272428	268138	226401	242437	295619		281394		269960	309678			281405	311271	283654	184038	284768
N		289340	184663	303263	239678			292631	233221	238730		108915		314582	311656	255517	304981	245207
O	264670	267045	234804	178832	273345	299806	238418		280041		253767	240542	298108		226682	253424	205678	270825	312708
P		249737	198826	189984	318664		184101		323902	287882	263358		276573	266378	300888	282654	259859	319904

## Sheet: Normalized ISV
Row	Treatment (µM)	ISV Area	Body Length (µm)	Normalized ISV
A	0	305970	2980.26	102.666
B	0
C	0
D	0
E	0	362839	3160.37	114.809
F	0	247915	3063.27	80.9316
G	0	281259	3129.4	89.8763
H	0	289798	2974.41	97.4306
I	0
J	0	161441	2997.48	53.8589
K	0	366025	2981.91	122.749
L	0	177113	2813.71	62.9466
M	0	214769	3109.64	69.0655
N	0
O	0	264670	3046.02	86.8905
P	0
A	0
B	0	330994	3155.64	104.89
C	0	247884	3064.69	80.8837
D	0
E	0	221975	2825.4	78.5641
F	0	264962	3027.31	87.524
G	0
H	0	269075	2978.99	90.3242
I	0	284414	3113.35	91.3531
J	0	313812	3084.49	101.739
K	0	196597	2953.48	66.5645
L	0	260307	3146.75	82.7225
M	0	317425	3079.7	103.07
N	0	289340	3106.26	93.1474
O	0	267045	3143.99	84.9382
P	0	249737	3012.16	82.9096
A	0.05	450073	3047.63	147.68
B	0.05
C	0.05
D	0.05	348728	2780.87	125.402
E	0.05	269471	3173.84	84.9038
F	0.05
G	0.05	158504	2929.39	54.1082
H	0.05
I	0.05	241354	3101	77.8311
J	0.05	295453	3161.67	93.4482
K	0.05	234179	3098	75.5905
L	0.05
M	0.05	338471	3178.21	106.497
N	0.05	184663	2725.42	67.7558
O	0.05	234804	2859.75	82.1066
P	0.05	198826	3036.24	65.4842
A	0.05	294203	3041.27	96.7368
B	0.05
C	0.05	313124	2840.57	110.233
D	0.05
E	0.05
F	0.05	313489	2955.27	106.078
G	0.05
H	0.05	299795	3034.56	98.7937
I	0.05	229233	3065.07	74.7887
J	0.05
K	0.05	298337	2883.35	103.469
L	0.05	220184	3123.98	70.4817
M	0.05	272428	3064.95	88.885
N	0.05	303263	3077.93	98.5281
O	0.05	178832	2774.65	64.4519
P	0.05	189984	2928.66	64.8708
A	0.098	251008	3082.85	81.4206
B	0.098	265149	2903.12	91.3326
C	0.098
D	0.098	305897	3048.58	100.341
E	0.098	271210	2882.82	94.0779
F	0.098	229941	3233.66	71.1086
G	0.098	254444	2966.21	85.7809
H	0.098	266961	2798.52	95.3937
I	0.098
J	0.098	244853	2999.41	81.6338
K	0.098	266805	2906.37	91.8
L	0.098	213123	3052.22	69.8257
M	0.098	268138	3165.8	84.6984
N	0.098	239678	3059.44	78.3403
O	0.098	273345	2916.88	93.7112
P	0.098	318664	3117.61	102.214
A	0.098
B	0.098
C	0.098	216070	3132.85	68.9692
D	0.098	307834	3049.38	100.95
E	0.098
F	0.098
G	0.098	253923	3118.3	81.4302
H	0.098
I	0.098	258807	3280.44	78.894
J	0.098	206250	3093.3	66.6765
K	0.098
L	0.098	278864	3098.76	89.9921
M	0.098	226401	3079.24	73.5247
N	0.098
O	0.098	299806	3124.39	95.9565
P	0.098
A	0.195	194389	2997.56	64.8491
B	0.195	298920	2848.82	104.928
C	0.195	236595	3182.63	74.3396
D	0.195
E	0.195	316998	3151.68	100.581
F	0.195
G	0.195	215237	3010.49	71.4958
H	0.195
I	0.195	232680	3057.62	76.0983
J	0.195	233919	2980.75	78.4766
K	0.195	342397	3198.27	107.057
L	0.195
M	0.195	242437	2807.4	86.3565
N	0.195
O	0.195	238418	3061.35	77.8798
P	0.195	184101	3194.48	57.631
A	0.195	228348	3038.57	75.1497
B	0.195	282311	2890.13	97.6809
C	0.195	208687	2656.58	78.5548
D	0.195
E	0.195
F	0.195	204605	3039.37	67.3182
G	0.195	213311	2908.62	73.3375
H	0.195	207011	2913.19	71.0596
I	0.195	209260	3255.12	64.2863
J	0.195
K	0.195	308761	3191.87	96.7337
L	0.195
M	0.195	295619	3003.52	98.4242
N	0.195	292631	3119.23	93.815
O	0.195
P	0.195
A	0.39	177197	3054.83	58.0055
B	0.39
C	0.39	255027	3048.6	83.6539
D	0.39
E	0.39	259255	2811.44	92.2143
F	0.39
G	0.39	210395	3046.97	69.0506
H	0.39	165304	3055.69	54.0972
I	0.39
J	0.39	259037	3074.82	84.2445
K	0.39	355632	2901.98	122.548
L	0.39	177467	2974.45	59.6639
M	0.39
N	0.39	233221	2982.28	78.2024
O	0.39	280041	3112.18	89.9823
P	0.39	323902	3053.88	106.062
A	0.39	133397	2942.4	45.3362
B	0.39	354445	3214.41	110.268
C	0.39	294130	3090.32	95.178
D	0.39	213488	3100.19	68.8627
E	0.39	149163	2983.1	50.0029
F	0.39
G	0.39
H	0.39	278166	2808.39	99.0484
I	0.39
J	0.39
K	0.39
L	0.39	233971	3098.41	75.5133
M	0.39	281394	3098.09	90.8284
N	0.39	238730	3049.11	78.295
O	0.39
P	0.39	287882	3182.76	90.4504
A	0.78	293401	3001.06	97.7657
B	0.78	301805	3079.82	97.9944
C	0.78
D	0.78	336961	3070.38	109.746
E	0.78	287445	2983.68	96.3389
F	0.78	272262	3060.93	88.9474
G	0.78	287788	3110.54	92.5205
H	0.78	345084	3167.46	108.947
I	0.78
J	0.78	284019	2860.17	99.3014
K	0.78
L	0.78	309396	3082.06	100.386
M	0.78
N	0.78
O	0.78	253767	3016.82	84.1174
P	0.78	263358	2995.39	87.9212
A	0.78
B	0.78
C	0.78	335899	3077.92	109.132
D	0.78	287351	3078.47	93.342
E	0.78
F	0.78
G	0.78	305262	3008.74	101.458
H	0.78
I	0.78	277073	3111.81	89.039
J	0.78	328630	3126.62	105.107
K	0.78	337857	3069.88	110.055
L	0.78
M	0.78	269960	2883.83	93.6116
N	0.78	108915	2984.4	36.4948
O	0.78	240542	3181.06	75.6169
P	0.78
A	1.56
B	1.56
C	1.56
D	1.56	228660	3083.18	74.1638
E	1.56
F	1.56	231409	2935.16	78.8405
G	1.56	292193	3028.76	96.4728
H	1.56	258860	3051.29	84.8361
I	1.56	318664	3280.26	97.1461
J	1.56	265024	3053.4	86.7964
K	1.56	263577	2948.19	89.4031
L	1.56	240074	3060.83	78.434
M	1.56	309678	3163.34	97.8956
N	1.56
O	1.56	298108	3083.5	96.6784
P	1.56	276573	3062.77	90.3014
A	1.56	290079	3076.92	94.276
B	1.56	292672	3041.98	96.2111
C	1.56	307814	3023.49	101.807
D	1.56	178342	2849.72	62.5824
E	1.56	320299	3156.85	101.462
F	1.56	153943	3053.73	50.4116
G	1.56	271918	3109.56	87.4457
H	1.56	108957	2748.47	39.6426
I	1.56
J	1.56	249029	3033.45	82.0943
K	1.56	259588	3059.98	84.8334
L	1.56
M	1.56
N	1.56	314582	2773.57	113.421
O	1.56
P	1.56	266378	3034.95	87.7701
A	3.125	232034	3055.25	75.946
B	3.125	307668	2840.17	108.327
C	3.125
D	3.125	294484	2934.22	100.362
E	3.125	218216	2986.13	73.0765
F	3.125	235085	2996.33	78.4579
G	3.125	251747	3002.67	83.841
H	3.125
I	3.125	216497	3109.05	69.6344
J	3.125	215477	3165.09	68.0791
K	3.125
L	3.125
M	3.125
N	3.125	311656	3073.18	101.412
O	3.125	226682	3186.3	71.1427
P	3.125	300888	3093.13	97.2763
A	3.125	282300	3230.15	87.3954
B	3.125	235315	3062.74	76.8315
C	3.125	269086	3083.08	87.2781
D	3.125
E	3.125
F	3.125
G	3.125
H	3.125	319539	3138.35	101.818
I	3.125	306022	2955.15	103.556
J	3.125
K	3.125	313853	3208.91	97.8068
L	3.125
M	3.125	281405	3009.39	93.509
N	3.125	255517	3121.84	81.8482
O	3.125	253424	2934.57	86.3581
P	3.125	282654	3164.14	89.3306
A	6.25	234127	3049.02	76.7877
B	6.25	298379	2846.11	104.837
C	6.25	284883	3057.88	93.1636
D	6.25	256235	3003.4	85.3152
E	6.25	265899	2905.21	91.525
F	6.25
G	6.25	214227	3229.54	66.3337
H	6.25
I	6.25	239844	3037.04	78.9731
J	6.25	174062	2854.66	60.9747
K	6.25
L	6.25	246415	2979.13	82.7139
M	6.25	311271	3118.99	99.7985
N	6.25	304981	3091.89	98.6392
O	6.25	205678	3181.65	64.645
P	6.25	259859	3112.96	83.4767
A	6.25	288798	3128.53	92.3111
B	6.25	232263	2917.76	79.6033
C	6.25	280447	2857.28	98.1516
D	6.25
E	6.25	348395	3014.52	115.572
F	6.25
G	6.25	268263	2936.48	91.3552
H	6.25	192369	3027.86	63.533
I	6.25
J	6.25
K	6.25	126868	2708.47	46.8412
L	6.25	190890	2771.62	68.8731
M	6.25	283654	3105.42	91.3416
N	6.25	245207	3084.06	79.5081
O	6.25	270825	2895.34	93.5382
P	6.25	319904	3173.62	100.801
A	12.5
B	12.5
C	12.5
D	12.5
E	12.5
F	12.5
G	12.5
H	12.5
I	12.5
J	12.5
K	12.5
L	12.5
M	12.5
N	12.5
O	12.5
P	12.5
A	12.5
B	12.5
C	12.5
D	12.5
E	12.5
F	12.5
G	12.5
H	12.5
I	12.5
J	12.5
K	12.5
L	12.5
M	12.5
N	12.5
O	12.5
P	12.5
A	25
B	25
C	25
D	25
E	25
F	25
G	25
H	25
I	25
J	25
K	25
L	25
M	25
N	25
O	25
P	25
A	25
B	25
C	25
D	25
E	25
F	25
G	25
H	25
I	25
J	25
K	25
L	25
M	25
N	25
O	25
P	25
A	50
B	50
C	50
D	50
E	50
F	50
G	50
H	50
I	50
J	50
K	50
L	50
M	50
N	50
O	50
P	50
A	50
B	50
C	50
D	50
E	50
F	50
G	50
H	50
I	50
J	50
K	50
L	50
M	50
N	50
O	50
P	50

## Sheet: Unsuccessful wells
	1	2	3	4	5	6	7	8	9	10	11	12	13	14	15	16	17	18	19	20	21	22	23	24
A		W.O				Malf.						W.O	W.O						W.O	Malf.	Malf.	Malf.	Dead	Dead
B	W.O		W.O	W.O		W.O			W.O			Malf.	Dead						Malf.		U.H	U.H	Dead	Dead
C	Malf.		W.O		W.O						W.O		Malf.		W.O					Malf.	Malf.	Dead	Dead	Dead
D	W.O	W.O		W.O			W.O	W.O	W.O							Malf.		W.O	Malf.	Malf.	U.H	U.H	Dead	Dead
E				W.O		W.O		Malf.				W.O	W.O			W.O				Malf.	Malf.	Malf.	Dead	Dead
F			Malf.			Dead	W.O		W.O	W.O		W.O				W.O	U.H	Malf.	W.O		Malf.	Malf.	Dead	Dead
G		W.O		W.O						W.O						Malf.			Malf.		Malf.	Malf.	Dead	Dead
H			W.O			W.O	W.O					W.O			W.O		W.O		Malf.	Malf.	Malf.	Malf.	Dead	Dead
I	W.O				W.O				W.O	W.O	W.O			W.O				W.O	U.H	Malf.	Malf.	Malf.	Dead	Dead
J				W.O				W.O		W.O						W.O		W.O	Malf.		Malf.	Malf.	Dead	Dead
K						Malf.				W.O	Dead				Malf.		W.O		Malf.	Malf.	Malf.	Malf.	Dead	Dead
L			W.O				Dead	W.O				W.O		W.O	W.O	W.O			U.H	W.O	Malf.	Malf.	Dead	Dead
M									W.O		W.O			W.O	W.O						Malf.	Malf.	Dead	Dead
N	W.O					W.O	W.O				W.O		W.O						Malf.	Malf.	Malf.	Malf.	Dead	Dead
O								W.O		W.O				W.O						Malf.	Dead	Malf.	Dead	Dead
P	W.O					W.O		Malf.				Dead							W.O	Malf.	Malf.	Malf.	Dead	Dead
