# Supplementary material for: High-Content Screening in Zebrafish Embryos Identifies Butafenacil as a Potent Inducer of Anemia
Source: PLoS One. 2014 Aug 4;9(8):e104190. doi: 10.1371/journal.pone.0104190 (PMC4121296; doi:10.1371/journal.pone.0104190)
Supplement: Dataset S1 — Microsoft Excel spreadsheets containing raw data for all chemical screening assays. (ZIP) [file pone.0104190.s036.zip › Dataset S1/5- Fluthiacet-methyl/Fluthiacet-methyl_Pericardial_Area.xlsx]

## Sheet: Description
ToxCast Screen- Pericardial Area
Fluthiacet-methyl
Data was collected using the Pericardial Area Journal in MetaXpress
Imaged 74 hpf fli1 larvae using ImageXpress
Incubated larvae in 100 mg/l MS-222 for 30 min
Centrifuged plate for 2 min at 200 rpm
Imaging parameters:
2X
Transmitted light
1 frame
Had the doors off of the imager and the fan on to stablize temperature
Test Initation Date: 8/12/13
Imaging Date 8/15/13
Start Imaging Temperature: 26°C
End Imaging Temperature: 26°C
Total Imaging Duration: 0:07
W.O. = Wrong Orientation
N.A. = Not Analyzed (did not meet analysis criteria)

## Sheet: Area
Time point	1
Measurement	Area (Show Region Statistics)
	1	2	3	4	5	6	7	8	9	10	11	12	13	14	15	16	17	18	19	20	21	22	23	24
A	16682.5		13246	14599.8	15162.1		11975.6	11621.5	11684	13464.7	13246		9538.79	16328.4	14245.7		15870.2	15526.6
B		17286.5	14412.3		14797.6	9538.79	14245.7	14079.1	9517.97	12308.8	15526.6			11684	16703.3	17099	4831.88	15547.4
C		15162.1	15203.8	11954.7	9788.72		12288	10330.2	21587.2	15703.6		10413.5		15932.7		11100.8	16307.6	18098.7
D	12475.4		17067.8		13016.9	9715.82	13016.9	8716.12		14599.8	12048.5	15526.6	15932.7	15703.6	7518.57		11569.4	21306.1
E	14495.6	10621.8	17900.9	13787.5			17265.6		16109.7	13100.2	11642.3		10621.8	15547.4	15526.6		21056.2	15932.7
F	13318.9	13016.9		7789.32	13016.9			16661.6			15526.6		24003.2	15526.6	12308.8			22399.5
G	9757.48		9517.97		15557.8	12517.1	16036.8	9788.72	11777.7	11225.8	13225.2	32927.6	14495.6	12652.4	18307		16036.8	13100.2
H	16474.2			20556.3	13870.8			12683.7	13121	13225.2	14152	11621.5	24149	9715.82		18098.7		14839.3
I		16849.1	20556.3	9247.21	16828.3	20046	12902.4	14214.5	13183.5			13246	17494.7	16255.5	15526.6	23617.9	21535.2
J	11767.3	12683.7	15557.8		22160	17140.7	16901.2		10507.3		17578	6279.36	11892.2	8997.29	41071	12371.3
K	11329.9	12412.9	12048.5	9976.16			14839.3	15245.4	15162.1	13100.2		24628	36207.8	14412.3		26679.5		15516.2
L	17307.3	24096.9		17203.2	16901.2	15557.8		11871.4	12902.4	16036.8	18098.7	17265.6	20046		16474.2	14152	14724.7	14537.3
M	16109.7	20827.1	22201.6	15162.1	15932.7	15932.7	14839.3	17994.6	13850	14412.3		11361.2	22670.3	18504.8		10642.6	20556.3	15474.5
N	8549.51	13829.2	17546.8	12860.7	14495.6			11663.2	11361.2	14131.2		15516.2	14933	10330.2	16109.7	14766.4	11892.2	18765.2
O	11121.6	7247.82	10319.8	13808.3	13787.5	14839.3	12069.3		20139.8	11309.1	18140.4	12340	17244.8		15599.5	18098.7	15849.4	14474.8
P	14839.3	11954.7	16932.4	7799.73	18515.3		11975.6		12902.4	11569.4	9715.82		14079.1	15141.3	19181.7	16682.5	23951.1	13870.8

## Sheet: SPSS Input
Row	Treatment (µM)	Pericardial Area
A	0	16682.5
B	0
C	0
D	0	12475.4
E	0	14495.6
F	0	13318.9
G	0	9757.48
H	0	16474.2
I	0
J	0	11767.3
K	0	11329.9
L	0	17307.3
M	0	16109.7
N	0	8549.51
O	0	11121.6
P	0	14839.3
A	0
B	0	17286.5
C	0	15162.1
D	0
E	0	10621.8
F	0	13016.9
G	0
H	0
I	0	16849.1
J	0	12683.7
K	0	12412.9
L	0	24096.9
M	0	20827.1
N	0	13829.2
O	0	7247.82
P	0	11954.7
A	0.05	13246
B	0.05	14412.3
C	0.05	15203.8
D	0.05	17067.8
E	0.05	17900.9
F	0.05
G	0.05	9517.97
H	0.05
I	0.05	20556.3
J	0.05	15557.8
K	0.05	12048.5
L	0.05
M	0.05	22201.6
N	0.05	17546.8
O	0.05	10319.8
P	0.05	16932.4
A	0.05	14599.8
B	0.05
C	0.05	11954.7
D	0.05
E	0.05	13787.5
F	0.05	7789.32
G	0.05
H	0.05	20556.3
I	0.05	9247.21
J	0.05
K	0.05	9976.16
L	0.05	17203.2
M	0.05	15162.1
N	0.05	12860.7
O	0.05	13808.3
P	0.05	7799.73
A	0.098	15162.1
B	0.098	14797.6
C	0.098	9788.72
D	0.098	13016.9
E	0.098
F	0.098	13016.9
G	0.098	15557.8
H	0.098	13870.8
I	0.098	16828.3
J	0.098	22160
K	0.098
L	0.098	16901.2
M	0.098	15932.7
N	0.098	14495.6
O	0.098	13787.5
P	0.098	18515.3
A	0.098
B	0.098	9538.79
C	0.098
D	0.098	9715.82
E	0.098
F	0.098
G	0.098	12517.1
H	0.098
I	0.098	20046
J	0.098	17140.7
K	0.098
L	0.098	15557.8
M	0.098	15932.7
N	0.098
O	0.098	14839.3
P	0.098
A	0.195	11975.6
B	0.195	14245.7
C	0.195	12288
D	0.195	13016.9
E	0.195	17265.6
F	0.195
G	0.195	16036.8
H	0.195
I	0.195	12902.4
J	0.195	16901.2
K	0.195	14839.3
L	0.195
M	0.195	14839.3
N	0.195
O	0.195	12069.3
P	0.195	11975.6
A	0.195	11621.5
B	0.195	14079.1
C	0.195	10330.2
D	0.195	8716.12
E	0.195
F	0.195	16661.6
G	0.195	9788.72
H	0.195	12683.7
I	0.195	14214.5
J	0.195
K	0.195	15245.4
L	0.195	11871.4
M	0.195	17994.6
N	0.195	11663.2
O	0.195
P	0.195
A	0.39	11684
B	0.39	9517.97
C	0.39	21587.2
D	0.39
E	0.39	16109.7
F	0.39
G	0.39	11777.7
H	0.39	13121
I	0.39	13183.5
J	0.39	10507.3
K	0.39	15162.1
L	0.39	12902.4
M	0.39	13850
N	0.39	11361.2
O	0.39	20139.8
P	0.39	12902.4
A	0.39	13464.7
B	0.39	12308.8
C	0.39	15703.6
D	0.39	14599.8
E	0.39	13100.2
F	0.39
G	0.39	11225.8
H	0.39	13225.2
I	0.39
J	0.39
K	0.39	13100.2
L	0.39	16036.8
M	0.39	14412.3
N	0.39	14131.2
O	0.39	11309.1
P	0.39	11569.4
A	0.78	13246
B	0.78	15526.6
C	0.78
D	0.78	12048.5
E	0.78	11642.3
F	0.78	15526.6
G	0.78	13225.2
H	0.78	14152
I	0.78
J	0.78	17578
K	0.78
L	0.78	18098.7
M	0.78
N	0.78
O	0.78	18140.4
P	0.78	9715.82
A	0.78
B	0.78
C	0.78	10413.5
D	0.78	15526.6
E	0.78
F	0.78
G	0.78	32927.6
H	0.78	11621.5
I	0.78	13246
J	0.78	6279.36
K	0.78	24628
L	0.78	17265.6
M	0.78	11361.2
N	0.78	15516.2
O	0.78	12340
P	0.78
A	1.56	9538.79
B	1.56
C	1.56
D	1.56	15932.7
E	1.56	10621.8
F	1.56	24003.2
G	1.56	14495.6
H	1.56	24149
I	1.56	17494.7
J	1.56	11892.2
K	1.56	36207.8
L	1.56	20046
M	1.56	22670.3
N	1.56	14933
O	1.56	17244.8
P	1.56	14079.1
A	1.56	16328.4
B	1.56	11684
C	1.56	15932.7
D	1.56	15703.6
E	1.56	15547.4
F	1.56	15526.6
G	1.56	12652.4
H	1.56	9715.82
I	1.56	16255.5
J	1.56	8997.29
K	1.56	14412.3
L	1.56
M	1.56	18504.8
N	1.56	10330.2
O	1.56
P	1.56	15141.3
A	3.125	14245.7
B	3.125	16703.3
C	3.125
D	3.125	7518.57
E	3.125	15526.6
F	3.125	12308.8
G	3.125	18307
H	3.125
I	3.125	15526.6
J	3.125	41071
K	3.125
L	3.125	16474.2
M	3.125
N	3.125	16109.7
O	3.125	15599.5
P	3.125	19181.7
A	3.125
B	3.125	17099
C	3.125	11100.8
D	3.125
E	3.125
F	3.125
G	3.125
H	3.125	18098.7
I	3.125	23617.9
J	3.125	12371.3
K	3.125	26679.5
L	3.125	14152
M	3.125	10642.6
N	3.125	14766.4
O	3.125	18098.7
P	3.125	16682.5
A	6.25	15870.2
B	6.25	4831.88
C	6.25	16307.6
D	6.25	11569.4
E	6.25	21056.2
F	6.25
G	6.25	16036.8
H	6.25
I	6.25	21535.2
J	6.25
K	6.25
L	6.25	14724.7
M	6.25	20556.3
N	6.25	11892.2
O	6.25	15849.4
P	6.25	23951.1
A	6.25	15526.6
B	6.25	15547.4
C	6.25	18098.7
D	6.25	21306.1
E	6.25	15932.7
F	6.25	22399.5
G	6.25	13100.2
H	6.25	14839.3
I	6.25
J	6.25
K	6.25	15516.2
L	6.25	14537.3
M	6.25	15474.5
N	6.25	18765.2
O	6.25	14474.8
P	6.25	13870.8
A	12.5
B	12.5
C	12.5
D	12.5
E	12.5
F	12.5
G	12.5
H	12.5
I	12.5
J	12.5
K	12.5
L	12.5
M	12.5
N	12.5
O	12.5
P	12.5
A	12.5
B	12.5
C	12.5
D	12.5
E	12.5
F	12.5
G	12.5
H	12.5
I	12.5
J	12.5
K	12.5
L	12.5
M	12.5
N	12.5
O	12.5
P	12.5
A	25
B	25
C	25
D	25
E	25
F	25
G	25
H	25
I	25
J	25
K	25
L	25
M	25
N	25
O	25
P	25
A	25
B	25
C	25
D	25
E	25
F	25
G	25
H	25
I	25
J	25
K	25
L	25
M	25
N	25
O	25
P	25
A	50
B	50
C	50
D	50
E	50
F	50
G	50
H	50
I	50
J	50
K	50
L	50
M	50
N	50
O	50
P	50
A	50
B	50
C	50
D	50
E	50
F	50
G	50
H	50
I	50
J	50
K	50
L	50
M	50
N	50
O	50
P	50

## Sheet: Unsuccessful wells
	1	2	3	4	5	6	7	8	9	10	11	12	13	14	15	16	17	18	19	20	21	22	23	24
A		W.O.				Malformed						W.O.				W.O.			(N/A)	(N/A)	(N/A)	(N/A)	(N/A)	(N/A)
B	W.O.			W.O.								Malformed	Dead						(N/A)	(N/A)	(N/A)	(N/A)	(N/A)	(N/A)
C	Malformed					W.O.					W.O.		Malformed		W.O.				(N/A)	(N/A)	(N/A)	(N/A)	(N/A)	(N/A)
D		W.O.		W.O.					W.O.							Malformed			(N/A)	(N/A)	(N/A)	(N/A)	(N/A)	(N/A)
E					W.O.	W.O.		W.O.				Dead				W.O.			(N/A)	(N/A)	(N/A)	(N/A)	(N/A)	(N/A)
F			W.O.			Dead			W.O.	W.O.		W.O.				W.O.	Malformed		(N/A)	(N/A)	(N/A)	(N/A)	(N/A)	(N/A)
G				W.O.												Dead			(N/A)	(N/A)	(N/A)	(N/A)	(N/A)	(N/A)
H		W.O.	W.O.			W.O.	W.O.								W.O.		W.O.		(N/A)	(N/A)	(N/A)	(N/A)	(N/A)	(N/A)
I	W.O.								W.O.	W.O.								W.O.	(N/A)	(N/A)	(N/A)	(N/A)	(N/A)	(N/A)
J				W.O.				W.O.		W.O.							W.O.	W.O.	(N/A)	(N/A)	(N/A)	(N/A)	(N/A)	(N/A)
K	W.O.				W.O.	Malformed					Dead				Malformed		W.O.		(N/A)	(N/A)	(N/A)	(N/A)	(N/A)	(N/A)
L			W.O.				Dead							W.O.					(N/A)	(N/A)	(N/A)	(N/A)	(N/A)	(N/A)
M											W.O.			W.O.					(N/A)	(N/A)	(N/A)	(N/A)	(N/A)	(N/A)
N						W.O.	W.O.				W.O.								(N/A)	(N/A)	(N/A)	(N/A)	(N/A)	(N/A)
O								W.O.						W.O.					(N/A)	(N/A)	(N/A)	(N/A)	(N/A)	(N/A)
P						W.O.		Dead				Dead
