# Supplementary material for: High-Content Screening in Zebrafish Embryos Identifies Butafenacil as a Potent Inducer of Anemia
Source: PLoS One. 2014 Aug 4;9(8):e104190. doi: 10.1371/journal.pone.0104190 (PMC4121296; doi:10.1371/journal.pone.0104190)
Supplement: Dataset S1 — Microsoft Excel spreadsheets containing raw data for all chemical screening assays. (ZIP) [file pone.0104190.s036.zip › Dataset S1/6- Abamectin/Abamectin_Body_Length.xlsx]

## Sheet: Description
ToxCast Screen -Body Length
Abamectin
Data was collected using the Fish Measurement Journal in MetaXpress
Imaged 74 hpf fli1 larvae using ImageXpress
Incubated larvae in 100 mg/l MS-222 for 30 min
Centrifuged plate for 2 min at 200 rpm
Imaging parameters:
*1 frame
*FITC
*2X magnification; 1 site/well
Had the doors off of the imager and the fan on to stablize temperature
Test Initation Date: 9/6/13
Imaging Date: 9/9/13
Start Imaging Temperature: 26°C
End Imaging Temperature: 26°C
Total Imaging Duration: 0:09
W.O. = Wrong Orientation
U.H. = Unhatched

## Sheet: Length
Stage Label	Length
A01	2995.66
A02	2882.12
A03	2937.9
A04	3087.69
A05	3047.92
A06	2623.89
A07	2923.55
A08	3047.87
A09	2969.64
A10	2914.37
A11	3047.63
A12
A13	2870.48
A14
A15
A16
A17
A18
A19
A20
A21
A22
A23
A24
B01	2900.45
B02
B03	3003.69
B04	2958.48
B05	2963.29
B06
B07
B08	3063.01
B09	3031.22
B10	2948.72
B11	3054.44
B12
B13
B14	2952.49
B15
B16
B17
B18
B19
B20
B21
B22
B23
B24
C01	3060.59
C02
C03	2989.9
C04	3075.11
C05	3027.84
C06
C07	2845.27
C08
C09	3051.11
C10	3001.8
C11	3065.31
C12
C13	2947.55
C14
C15
C16
C17
C18
C19
C20
C21
C22
C23
C24
D01	2900.32
D02	2960.69
D03	2003.11
D04
D05	2974.11
D06
D07
D08
D09	3083.62
D10	2818.65
D11	2844.59
D12	2960.74
D13	3062.04
D14	3037.83
D15
D16
D17
D18
D19
D20
D21
D22
D23
D24
E01	3112.47
E02	2886.35
E03
E04	2912.36
E05
E06	3063.75
E07	2964.66
E08
E09	2963.13
E10	3044.8
E11	2815.55
E12	2985.19
E13	2942.61
E14	3023.91
E15
E16
E17
E18
E19
E20
E21
E22
E23
E24
F01
F02
F03	2978.9
F04	3067.73
F05	2877.82
F06
F07	2732.5
F08	2960.45
F09
F10
F11
F12
F13
F14	2972.37
F15	2993.45
F16
F17
F18
F19
F20
F21
F22
F23
F24
G01
G02
G03	2747.46
G04
G05
G06	2985.9
G07	2963.34
G08	3024.24
G09	3126.37
G10	2976.88
G11	2838.79
G12	2922.64
G13
G14
G15
G16
G17
G18
G19
G20
G21
G22
G23
G24
H01
H02	3030.77
H03	2986.93
H04	2840.68
H05
H06	2842.77
H07
H08	2901.49
H09	2979.28
H10	3162.87
H11
H12
H13
H14
H15
H16
H17
H18
H19
H20
H21
H22
H23
H24
I01	2996.64
I02	2770.69
I03
I04
I05	2859.65
I06	2957.12
I07	2973.71
I08	2928.77
I09
I10
I11	2975.15
I12	3010.9
I13	2894.92
I14	2866.49
I15
I16
I17
I18
I19
I20
I21
I22
I23
I24
J01	3082.45
J02
J03	2846.87
J04	3064.37
J05	3026.23
J06
J07
J08	2970.31
J09
J10	3167.52
J11	2988.51
J12	2953.06
J13	3024.07
J14	2987.46
J15
J16
J17
J18
J19
J20
J21
J22
J23
J24
K01	3076.42
K02
K03
K04	2972.61
K05
K06
K07
K08	2935.61
K09	2874.9
K10
K11	2841.09
K12	2955.82
K13	2716.52
K14	2998.11
K15
K16
K17
K18
K19
K20
K21
K22
K23
K24
L01
L02	2973.71
L03	3094.2
L04	3029.23
L05	3000.68
L06	2941.5
L07	2993.6
L08	3010.28
L09	2904.24
L10
L11	2992.2
L12
L13	2960.88
L14	2998.9
L15
L16
L17
L18
L19
L20
L21
L22
L23
L24
M01	3043.12
M02	2920.49
M03
M04	2997.51
M05
M06
M07	2883.88
M08	3084.44
M09
M10
M11	3018
M12	3078.7
M13	3115.38
M14
M15
M16
M17
M18
M19
M20
M21
M22
M23
M24
N01
N02	2951.83
N03
N04	3032.56
N05
N06	2996.59
N07
N08	2987.34
N09	3049.69
N10	2970.5
N11	2834.93
N12	3023.26
N13	3017.2
N14
N15
N16
N17
N18
N19
N20
N21
N22
N23
N24
O01	2980.56
O02
O03	3015.52
O04	2912.48
O05	2959.04
O06	2926.45
O07	2934.2
O08	3104.7
O09	2949.13
O10	3054.2
O11	2937.73
O12
O13	3040.05
O14
O15
O16
O17
O18
O19
O20
O21
O22
O23
O24
P01
P02
P03
P04	3065.2
P05	2927.12
P06
P07	3152.38
P08	3069.32
P09	2854.14
P10	3011.7
P11	3070.72
P12	3170.22
P13	2894.01
P14
P15
P16
P17
P18
P19
P20
P21
P22
P23
P24

## Sheet: Length by Treatment
Row	Treatment (µM)	Body Length (µm)	Average	SD
A	0	2995.66
B	0	2900.45
C	0	3060.59
D	0	2900.32
E	0	3112.47
F	0
G	0
H	0
I	0	2996.64
J	0	3082.45
K	0	3076.42
L	0
M	0	3043.12
N	0
O	0	2980.56
P	0
A	0	2882.12
B	0
C	0
D	0	2960.69
E	0	2886.35
F	0
G	0
H	0	3030.77
I	0	2770.69
J	0
K	0
L	0	2973.71
M	0	2920.49
N	0	2951.83
O	0
P	0		2973.63	87.3713
A	0.05	2937.9
B	0.05	3003.69
C	0.05	2989.9
D	0.05	2003.11
E	0.05
F	0.05	2978.9
G	0.05	2747.46
H	0.05	2986.93
I	0.05
J	0.05	2846.87
K	0.05
L	0.05	3094.2
M	0.05
N	0.05
O	0.05	3015.52
P	0.05
A	0.05	3087.69
B	0.05
C	0.05	3075.11
D	0.05
E	0.05	2912.36
F	0.05	3067.73
G	0.05
H	0.05	2840.68
I	0.05
J	0.05	3064.37
K	0.05	2972.61
L	0.05	3029.23
M	0.05	2997.51
N	0.05	3032.56
O	0.05	2912.48
P	0.05	3065.2	2939.18	227.098
A	0.098	3047.92
B	0.098	2963.29
C	0.098	3027.84
D	0.098	2974.11
E	0.098
F	0.098	2877.82
G	0.098
H	0.098
I	0.098	2859.65
J	0.098	3026.23
K	0.098
L	0.098	3000.68
M	0.098
N	0.098
O	0.098
P	0.098	2927.12
A	0.098	2623.89
B	0.098
C	0.098
D	0.098
E	0.098
F	0.098
G	0.098	2985.9
H	0.098	2842.77
I	0.098	2957.12
J	0.098
K	0.098
L	0.098	2941.5
M	0.098
N	0.098	2996.59
O	0.098	2926.45
P	0.098		2936.18	102.504
A	0.195	2923.55
B	0.195
C	0.195	2845.27
D	0.195
E	0.195	2964.66
F	0.195	2732.5
G	0.195	2963.34
H	0.195
I	0.195	2973.71
J	0.195
K	0.195
L	0.195	2993.6
M	0.195	2883.88
N	0.195
O	0.195	2934.2
P	0.195	3152.38
A	0.195	3047.87
B	0.195	3063.01
C	0.195
D	0.195
E	0.195
F	0.195	2960.45
G	0.195	3024.24
H	0.195	2901.49
I	0.195	2928.77
J	0.195	2970.31
K	0.195	2935.61
L	0.195	3010.28
M	0.195	3084.44
N	0.195	2987.34
O	0.195	3104.7
P	0.195	3069.32	2976.3	91.4942
A	0.39	2969.64
B	0.39	3031.22
C	0.39	3051.11
D	0.39	3083.62
E	0.39	2963.13
F	0.39
G	0.39	3126.37
H	0.39	2979.28
I	0.39
J	0.39
K	0.39	2874.9
L	0.39	2904.24
M	0.39
N	0.39	3049.69
O	0.39	2949.13
P	0.39	2854.14
A	0.39	2914.37
B	0.39	2948.72
C	0.39	3001.8
D	0.39	2818.65
E	0.39	3044.8
F	0.39
G	0.39	2976.88
H	0.39	3162.87
I	0.39
J	0.39	3167.52
K	0.39
L	0.39
M	0.39
N	0.39	2970.5
O	0.39	3054.2
P	0.39	3011.7	2996.02	91.4471
A	0.78	3047.63
B	0.78	3054.44
C	0.78
D	0.78	2844.59
E	0.78	2815.55
F	0.78
G	0.78	2838.79
H	0.78
I	0.78	2975.15
J	0.78	2988.51
K	0.78	2841.09
L	0.78	2992.2
M	0.78	3018
N	0.78	2834.93
O	0.78	2937.73
P	0.78	3070.72
A	0.78
B	0.78
C	0.78
D	0.78	2960.74
E	0.78	2985.19
F	0.78
G	0.78	2922.64
H	0.78
I	0.78	3010.9
J	0.78	2953.06
K	0.78	2955.82
L	0.78
M	0.78	3078.7
N	0.78	3023.26
O	0.78
P	0.78	3170.22	2969.09	92.224
A	1.56	2870.48
B	1.56
C	1.56	2947.55
D	1.56	3062.04
E	1.56	2942.61
F	1.56
G	1.56
H	1.56
I	1.56	2894.92
J	1.56	3024.07
K	1.56	2716.52
L	1.56	2960.88
M	1.56	3115.38
N	1.56	3017.2
O	1.56	3040.05
P	1.56	2894.01
A	1.56
B	1.56	2952.49
C	1.56
D	1.56	3037.83
E	1.56	3023.91
F	1.56	2972.37
G	1.56
H	1.56
I	1.56	2866.49
J	1.56	2987.46
K	1.56	2998.11
L	1.56	2998.9
M	1.56
N	1.56
O	1.56
P	1.56		2966.16	87.8814
A	3.125
B	3.125
C	3.125
D	3.125
E	3.125
F	3.125
G	3.125
H	3.125
I	3.125
J	3.125
K	3.125
L	3.125
M	3.125
N	3.125
O	3.125
P	3.125
A	3.125
B	3.125
C	3.125
D	3.125
E	3.125
F	3.125
G	3.125
H	3.125
I	3.125
J	3.125
K	3.125
L	3.125
M	3.125
N	3.125
O	3.125
P	3.125		#DIV/0!	#DIV/0!
A	6.25
B	6.25
C	6.25
D	6.25
E	6.25
F	6.25
G	6.25
H	6.25
I	6.25
J	6.25
K	6.25
L	6.25
M	6.25
N	6.25
O	6.25
P	6.25
A	6.25
B	6.25
C	6.25
D	6.25
E	6.25
F	6.25
G	6.25
H	6.25
I	6.25
J	6.25
K	6.25
L	6.25
M	6.25
N	6.25
O	6.25
P	6.25		#DIV/0!	#DIV/0!
A	12.5
B	12.5
C	12.5
D	12.5
E	12.5
F	12.5
G	12.5
H	12.5
I	12.5
J	12.5
K	12.5
L	12.5
M	12.5
N	12.5
O	12.5
P	12.5
A	12.5
B	12.5
C	12.5
D	12.5
E	12.5
F	12.5
G	12.5
H	12.5
I	12.5
J	12.5
K	12.5
L	12.5
M	12.5
N	12.5
O	12.5
P	12.5		#DIV/0!	#DIV/0!
A	25
B	25
C	25
D	25
E	25
F	25
G	25
H	25
I	25
J	25
K	25
L	25
M	25
N	25
O	25
P	25
A	25
B	25
C	25
D	25
E	25
F	25
G	25
H	25
I	25
J	25
K	25
L	25
M	25
N	25
O	25
P	25		#DIV/0!	#DIV/0!
A	50
B	50
C	50
D	50
E	50
F	50
G	50
H	50
I	50
J	50
K	50
L	50
M	50
N	50
O	50
P	50
A	50
B	50
C	50
D	50
E	50
F	50
G	50
H	50
I	50
J	50
K	50
L	50
M	50
N	50
O	50
P	50		#DIV/0!	#DIV/0!

## Sheet: Unsuccessful wells
	1	2	3	4	5	6	7	8	9	10	11	12	13	14	15	16	17	18	19	20	21	22	23	24
A												W.O		W.O	U.H	U.H	U.H	U.H	U.H	U.H	U.H	U.H	Dead	U.H
B		W.O		W.O		W.O	W.O					W.O	W.O		U.H	U.H	U.H	U.H	U.H	U.H	U.H	U.H	Dead	U.H
C		Dead				W.O		W.O			W.O	U.H		W.O	U.H	U.H	U.H	U.H	U.H	U.H	U.H	U.H	U.H	U.H
D				W.O		W.O	W.O	W.O							U.H	U.H	U.H	U.H	U.H	U.H	U.H	U.H	U.H	U.H
E			W.O		W.O	W.O		W.O							U.H	U.H	U.H	U.H	U.H	U.H	U.H	U.H	U.H	U.H
F	W.O	W.O				W.O			W.O	W.O	W.O	W.O	Dead			U.H	U.H	U.H	U.H	U.H	Dead	U.H	U.H	U.H
G	W.O	W.O		W.O	W.O								W.O	W.O	U.H	U.H	U.H	U.H	U.H	U.H	U.H	U.H	U.H	U.H
H	W.O				W.O		W.O				W.O	W.O	W.O	W.O	U.H	U.H	U.H	U.H	U.H	U.H	U.H	U.H	U.H	U.H
I			W.O	W.O					W.O	W.O					U.H	U.H	U.H	U.H	U.H	U.H	U.H	U.H	U.H	U.H
J		Dead				W.O	W.O		W.O						U.H	U.H	U.H	U.H	U.H	U.H	U.H	U.H	U.H	U.H
K		W.O	W.O		Dead	W.O	Dead			W.O					U.H	U.H	U.H	U.H	U.H	U.H	U.H	U.H	U.H	U.H
L	W.O									W.O		W.O			U.H	U.H	U.H	U.H	U.H	U.H	U.H	U.H	U.H	U.H
M			W.O		W.O	W.O			W.O	W.O				U.H	U.H	U.H	U.H	U.H	U.H	U.H	U.H	U.H	U.H	U.H
N	W.O		W.O		W.O		U.H							W.O	U.H	U.H	U.H	U.H	U.H	U.H	U.H	U.H	U.H	U.H
O		W.O			W.O							W.O		W.O	U.H	U.H	U.H	U.H	U.H	U.H	U.H	U.H	U.H	U.H
P	W.O	W.O	W.O			W.O								W.O	U.H	U.H	U.H	U.H	U.H	U.H	U.H	U.H	Dead	U.H
