# Supplementary material for: High-Content Screening in Zebrafish Embryos Identifies Butafenacil as a Potent Inducer of Anemia
Source: PLoS One. 2014 Aug 4;9(8):e104190. doi: 10.1371/journal.pone.0104190 (PMC4121296; doi:10.1371/journal.pone.0104190)
Supplement: Dataset S1 — Microsoft Excel spreadsheets containing raw data for all chemical screening assays. (ZIP) [file pone.0104190.s036.zip › Dataset S1/6- Abamectin/Abamectin_Circulation_FFTAnalysis.xlsm]

## Sheet: Description
ToxCast Screen - Circulation
Abamectin
Data was collected using the Circulation Journal in MetaXpress
Imaged 74 hpf fli1 larvae using ImageXpress
Incubated larvae in 100 mg/l MS-222 for 30 min
Centrifuged plate for 2 min at 200 rpm
Imaging parameters:
*32 frames (0.09 sec interval)
*Transmitted light
*4X magnification; 1 site/well
Had the doors off of the imager and the fan on to stablize temperature
Test Initation Date: 9/6/13
Imaging Date: 9/9/13
Start Imaging Temperature: 26°C
End Imaging Temperature: 26°C
Total Imaging Duration: 1:56
W.O. = Wrong Orientation
N.F. = No fish in viewing screen
N.A. = Not Analyzed (did not meet analysis criteria)
O.F. = Out of Focus

## Sheet: Background
Measurement	Average (Show Region Statistics)
	1	2	3	4	5	6	7	8	9	10	11	12	13	14	15	16	17	18	19	20	21	22	23	24	25	26	27	28	29	30	31	32
A01	665	666.5	671	676.5	671.875	667.625	667.875	666	668.625	666.125	677.125	671.5	673.125	669.5	674.5	671.625	666.875	662.25	666.25	673.375	659.625	670.75	665.875	676.625	666.125	676.5	665.25	673	674.625	663.625	674.25	663
A02	597.5	591.625	595.875	596.75	597.75	592	605.75	595.625	596.5	591.25	597	593.875	595.5	590.25	597.375	593.375	591.375	592.5	594.875	591	597.875	590.75	592.375	591.75	593.25	591.5	590.875	590.75	590.375	592	588.375	587.125
A03	658.625	665.375	660.5	653.75	660.75	661.75	653.375	665.25	663.375	660.875	658.375	659.25	663.875	657.125	659.125	660.625	662.375	662.875	662.25	660.125	660.5	660.875	664.625	657.125	658	660.5	660.375	658	663.625	662	663.625	665
A04	643.75	645.375	644.375	638.625	644	642.125	642	640.5	645.625	643	646.25	647.375	639.375	643.375	640.25	643	648.625	637.125	647.375	642	638.625	646.375	646.625	645.125	646.625	645.375	640.625	642.375	639	646.875	643.625	647.25
A05	634.125	632.875	636	635.5	636.75	640.25	641.25	641.375	641.5	641.5	640.25	637.875	639	638.25	638.125	636.375	638.875	639.625	639	636.5	641.25	636.125	637.625	642.625	639.125	637.125	636	643.125	642.125	638.125	639	642.875
A06	652	648.625	648.625	652.375	652.625	654.5	647.125	646.25	652.625	650.75	650.625	650.25	657.875	654.5	658.75	654.875	651.875	649.75	648.125	652.375	647.375	651.625	641.875	648.375	655.375	655	649.5	655.875	657.25	656.25	655.125	658.375
A07
A08	516.875	525	524.75	526.75	523.875	520.625	524.375	521.25	523.375	519.125	523.5	522.5	523.125	522.125	523.75	521.625	522.125	519.75	523.875	522.25	521.125	520.125	528.125	525.5	521.75	523.75	517.875	522.75	526.75	519.375	526.125	523.375
A09	617.125	610.5	616.25	617.875	610.5	617.625	618	613.375	618.625	617.75	616.5	611.5	610.875	616.875	618.625	619.75	619	620.5	617.25	616.125	615.25	615.625	617.625	612.75	614.5	616.5	615.25	609.375	616.5	618.375	621.375	614.375
A10
A11	651.75	657.125	652	659.125	660.25	658.5	652.125	661.25	652.5	653.5	656.625	650.375	647.5	653.5	652.5	649	645.625	649.25	643.375	647.5	638.625	645.375	646.5	649.25	639.75	644.625	655.5	647.125	651	650.25	650.25	656.25
A12
A13	612.375	615.375	605.5	612.125	609.625	611.875	616.5	613	617.75	609.75	613.125	612.75	611.375	615	615.625	620.25	615.25	616.625	613.125	620.375	615.75	616.25	617.5	615.25	614.75	622.125	614.125	616.5	621.375	619.125	615.5	612.5
A14	632.75	640.5	642.75	637.375	634.125	631.375	636.75	637.5	634.5	640.75	629.625	633.875	630.75	638.25	637	634.5	637.375	640.75	638.375	638	638.625	640.625	638.125	638.375	637.25	640.25	641	643.375	636.25	637.375	639.5	637
A15
A16
A17
A18
A19
A20
A21
A22
A23
A24
B01	672.75	678.125	672.5	683.75	679.5	679	681.375	677.25	681.875	685	681.875	680	676.75	678	672.875	675.875	678.5	682.375	676	680.875	677.625	675.375	678.25	678	674.875	677.125	673.375	683.625	678.5	672.75	676.5	680
B02
B03	628.625	629	619.625	628.5	628.625	624.625	629	627.25	626.625	629.375	622.125	627.875	631.5	627.75	634.75	631.375	634.125	622.625	626.625	631.125	626.875	636.5	626.25	625.5	633.125	634.625	626	624.75	629.75	628	628.875	629.5
B04	645.25	646.125	643.5	640.625	649	639.5	642	653	644.25	645.625	644.375	653.375	646.75	646	646.375	645	646.5	648.375	639	648.125	650	650.875	647.375	649.875	652.375	644.125	645.375	650.625	648.125	649	652.375	644.25
B05	643.5	640.375	647.5	642.5	641.5	644.875	644.125	643.375	646.875	646.5	644.125	647.25	647.75	644.375	649	649.75	645.75	648.25	645.75	649.5	649.125	644.25	645.75	649.125	646.5	647.875	651.875	641.375	649.5	645	653.25	649
B06
B07
B08	640	638.25	636.75	639.875	639.375	637.5	635.75	645.75	633.5	636.5	632.5	644	639.75	634.5	643.375	644.875	641.375	635	640.625	640.625	642.5	641.125	643.125	638.5	641.875	638.375	641.875	639.75	640	638.875	635.875	645.875
B09	603.125	604	606.625	605	611.875	605	606.375	605.125	607.25	610.25	606.625	605.75	608.375	603.25	601.125	611.375	606.625	606	604.125	609.75	605.625	608.875	605.375	602.75	608.25	611.375	611.25	606.25	602	606.625	612.75	606.25
B10	651	654.625	657.125	654.875	654.25	654.375	657.75	657.375	661.875	655.875	659.5	659.125	655	659.25	657.625	654.5	655.625	658.625	660.125	657	652.75	657.625	657.125	653.625	655.875	662.625	659.875	660.375	655.75	661	660.875	655.875
B11	608.375	602.625	612.125	610.625	609.375	607.375	607.25	607.75	607.875	610.25	607.625	610.375	606.375	606.75	610.5	606.375	609.5	610.25	609.375	612.25	607.375	612.75	610	604.25	608.375	606.875	607.5	605	612.875	607.875	603.5	602.625
B12
B13
B14	545.625	541.25	546.375	545.125	544.5	546.375	540.375	540.625	542.125	541.125	542.625	547.375	539.5	541	543.5	544.625	545.75	542.25	539.25	550.625	541.125	539.375	544.125	544.25	540.875	550.125	545	543.875	537.375	543.625	548	544.125
B15
B16
B17
B18
B19
B20
B21
B22
B23
B24
C01	683.5	681.375	685.5	683.5	686.625	684	688.75	683.25	681.875	686.625	683.5	683.75	684.625	687.125	688.875	690.75	683.125	679	690.25	681.5	681.875	688.25	684.125	687.625	681.875	689.875	687.5	684.5	689	688.25	679.125	691
C02
C03	724.5	732.5	734.25	732.625	731	730.25	726.75	731	728.5	734	733.125	733.75	736.75	728.25	729.125	732	730	728.25	732.875	731.5	734.25	727.875	739.375	737.625	731.5	734.75	735.625	724.375	725.5	734.5	727.5	730.625
C04	643.625	641.875	645.75	638.5	644.625	645.875	646.25	641.125	641.25	647.875	644.625	644.875	643.375	645.25	636.375	642	640.75	643.5	639.75	642	642.375	643.75	637.5	644.875	639.375	638.125	646.25	639.125	641.625	647.875	644.625	644.375
C05	658.375	652	652.5	659.5	653.5	660.125	656.25	650.125	658.375	651	656.75	652.875	657.5	658.5	658.25	659.25	661.375	656.75	652.875	656.625	657.875	654.625	658	655.5	652.875	656	652.25	652	658.625	660.625	655.625	652.375
C06
C07	680.125	680.25	681.5	683.25	682.5	681.125	678.25	677.75	679.75	676.875	681.5	680.125	683.5	682.75	683.375	673.625	677.125	682.75	685.875	675.75	679.25	679.5	684.625	683.25	683.875	684	680.5	685	687.75	684.75	681.25	685.375
C08	650.5	648	649.625	645	653.75	650.375	645.75	654.25	655.625	653	654.375	655.375	649.5	651.375	647.625	650.5	658.75	646.625	650.625	657.25	660	647.375	655.75	654.625	653.625	659	652.625	650.5	652.875	652.625	652.125	653.625
C09	650.75	650.375	656.875	654	662.875	653.75	657.625	658.5	656.25	662.375	667.5	658.25	661.375	658.875	653.5	659.25	658.75	659.875	664.875	663	661.5	662.25	655.25	655.125	658.5	662.875	668.5	662.375	660	663	659.875	655.625
C10	614.75	620.875	620.375	610.875	610.75	608	604.75	607	609.25	612.125	609	615.5	611.125	603.875	608.5	609.375	610.25	608.75	613.125	616.125	610.375	608.5	613.375	613.125	608.375	607.75	616.75	604.25	613.5	613	610.75	603.25
C11	643.5	633.625	635.875	640	632.625	638.75	639.25	645.375	635.625	643	633.25	637.5	640.75	643.625	645.25	639.5	639.125	642.5	639.75	643.625	639.625	639.875	638.625	636	638.25	641.5	645.5	644.625	637.75	639.125	640.5	641.5
C12
C13	646.125	646.5	649	641	648.25	647.25	648.375	644.25	650.375	646.625	650.375	651.75	648.875	649	651.25	650.125	644.375	649.75	649.5	648.375	646.625	651.625	648.25	643.375	644.875	642.875	647	642.125	644.25	651.5	646	652
C14
C15
C16
C17
C18
C19
C20
C21
C22
C23
C24
D01	635	636.875	643.625	644.875	641.75	642.875	639.625	640.75	640.5	647.5	640.75	640.625	638.25	648.25	643.625	640.875	638.25	640.5	643.5	640.125	637.625	642.125	642.75	646.625	643.25	639.125	643.625	642.5	640.75	645.625	641.125	639.25
D02	570.875	576.75	571.625	574.125	576.125	577.75	573.25	571.25	575.125	575.125	571.625	574.25	572.625	575.25	575.75	571.5	574.375	568.875	572.25	577.5	577.75	570.25	573.125	573.625	574.375	572.125	574.125	564.5	574.625	573.25	577.5	576.875
D03	660.625	662.5	660	658.125	661.625	660.5	657.25	663.75	661.625	656	664.25	663.75	663	661	660	660	657.375	662.25	660.375	665.375	663.25	663.375	659.25	665.25	657	659.5	663.125	664.125	661.25	657.125	661.5	663.875
D04
D05	637.375	643.625	642	642.875	644	646	651.625	643.375	652	644.75	652.375	644.25	647.75	643.5	644.25	645.625	645.375	640.875	644.25	642.375	647.125	644.875	650	645.375	645.375	643.625	634.25	642.875	655.5	644.5	641.25	645.25
D06
D07
D08
D09	661.375	669.875	672.5	673.25	666	663	665.875	667.875	664	665.625	663.5	666.25	662.625	672	667.5	666.5	675.125	662.75	665.625	668.125	668	662.5	663.875	666	663.75	666.75	668.75	668	662.875	667.375	656.5	664.5
D10	647.625	648.375	645.875	648.875	651.125	656.5	647.125	645.25	645.125	647.625	652	646.25	650	649.25	646.5	648.625	647.125	656.625	650.25	651.5	654.75	650.75	650.75	652.875	652	650.375	644.75	650.125	652	647.125	647	658
D11	635.5	630.375	636.375	633	637.75	639.25	633.625	640.375	641.625	638.125	634.375	638.25	643.375	644.5	636.75	637.25	636.125	636.5	635.875	638.75	634.875	637.375	639	637	641.75	633.875	641	638.25	641.625	642.25	639.75	637.75
D12	566.375	563.375	562.375	567.125	561.875	564.25	566.5	566.5	558.125	573.25	564.875	567.875	569.625	563.375	562.5	567.5	571	563.875	566.875	567	567.375	567.5	565.875	567.5	565.5	565.875	567.125	566.875	566	567.5	567.125	568.125
D13	634.875	636.75	639.625	640	634.75	630.375	637.5	634	634.375	644.125	631.125	641.25	634.75	638.125	637	634.75	630.5	638.125	638.375	635.625	640.5	635.75	635.25	632.25	640.25	637.5	629.5	636.875	634.875	631.875	641.5	642.875
D14	643.5	641.875	642.875	647.875	641.75	638.875	644	645.125	643.125	640.875	640.875	646.5	643.875	643.5	638.5	640.625	644.625	645.625	642.75	639	640.75	638.25	641.25	642.25	645.375	642.75	649.125	640	641.875	642.75	644.625	638.25
D15
D16
D17
D18
D19
D20
D21
D22
D23
D24
E01	550.375	545.625	542.5	544.375	546.875	542.75	542.125	547.375	551.875	545.5	553.125	553	554.25	543.125	541.75	543.625	553.625	548.5	546.25	556.125	550.5	551.5	551.5	554.125	558	553.75	551.25	556.75	552.125	552.75	555.125	558.875
E02	636.375	633.125	629	633.75	638.125	632	629.625	633	627.875	640.375	636.625	625.625	637.625	629.375	636.75	635.125	629.75	640.625	634.25	632.125	628.5	638.875	638	628.625	632.625	634	632.875	638.75	627.375	637.125	633.75	636.125
E03	617.375	619.625	619.25	620.125	620.875	618.75	622.5	616.625	616.875	622.75	623.625	615.625	617.25	621.25	617.5	622.25	617.125	621.375	618.375	615	616.375	616.875	617.375	618.125	624	620.75	625.375	617.25	614.875	616.375	623.5	617.125
E04
E05
E06	652.25	652.625	656.5	655	651.875	650.375	652	647.5	654	655.125	654.875	652.5	654.375	655.125	654.375	652.875	656	658.375	652.5	656.375	652.375	650.25	653	657.375	647.625	655.875	659.75	659	652.75	652.875	654.25	653.75
E07	611.625	606.25	609.875	610.125	618.5	606	603	607.875	607.625	605.25	606.625	609	614.625	611.875	608.75	600.75	605	606.375	611.375	603.375	611.125	610	614.875	606.625	605.75	604.625	608.125	608	612.375	613.125	605.125	612.375
E08
E09	641.5	643.125	645.875	639.375	644.5	644.875	646.875	644	647.875	643.875	644.5	643.625	647.75	640.75	647.75	644.75	640.5	651.375	649.75	644	642.75	644.625	645.25	643.625	637.875	644.125	643.25	649	643.875	646.375	644.125	643
E10	641.625	636.5	633.625	635.375	634.625	643	637.625	637.625	636.75	633.25	633.75	635.5	635.5	626.875	637.375	639.125	639.625	637.625	638.625	638.625	634.5	636.75	635	629.875	645	644.125	641.625	638	644.375	641.875	643	639.5
E11
E12	634.875	631.5	630.5	635.125	630.5	633.25	633.125	632.25	632	631.875	635.125	633.375	635	634	630.5	631.625	630.875	632.125	635	631.5	636.75	634.75	631.625	631.125	631.875	635.75	634.25	632.5	637.625	636.25	629.75	632.125
E13	622.25	621.125	615.5	624.25	620.875	620.75	619.375	625.125	624.5	621.5	624.125	628	624.5	628.875	621.375	619.5	624.5	619.5	620.75	623.375	626	622.625	623.75	617.625	626	626.25	617.5	617	627.5	625.625	626.25	619.125
E14	653.625	651.125	654.375	644.75	654.25	653.125	658.25	646.125	653.5	654.875	649.375	651	656.125	654.375	646	654.125	648.375	656	650.125	651.875	654.625	655.25	655.375	661.25	654.5	653.25	653.75	649.125	649.125	653.25	649.25	650.75
E15
E16
E17
E18
E19
E20
E21
E22
E23
E24
F01
F02	666.5	666.625	671.25	663.375	667.25	662	668.625	663	664.5	665	662.25	663.125	665.125	663.25	672.125	671.25	669.125	667.25	668.125	661.375	668.25	668.25	665.75	676.5	668.5	669.875	662.25	670.625	670.25	663.375	668.375	667
F03	646.125	648.75	644	644.875	644.75	648.375	648	644.75	647.875	637.875	643	647.125	646.125	650.75	647.5	641.5	648.25	648.625	645	641.125	643.25	637.5	647.5	651.125	642.25	649	647.875	654.5	647.75	645.625	647.625	646.75
F04	650.625	649.25	659	650.875	653	646.75	650.875	650.25	654.625	651.5	652.75	650.375	645.625	650.875	651.25	654.875	648.75	645.875	648.875	658.625	649.75	652.375	653.75	651.5	651.625	648.75	647	645.25	649.125	651.125	655.5	655.25
F05
F06
F07	653.5	658.75	658.125	659.625	657.625	662.125	654.5	654.75	657.875	658.625	655.25	659.625	661.375	652.625	660.25	667.625	652.5	659.875	657.75	657.5	659.125	653.25	662.375	660.375	654.625	661.375	662.5	654.625	661.125	665.375	654.875	656
F08	656.125	653.625	649.5	647.875	646.5	645.25	651.5	647.375	642	647.75	643.375	651.125	644.375	648	653.125	650.5	652.75	653.75	659.5	652.75	647.875	652.625	655.75	650.875	644	655.5	646.625	646.25	652.875	653	648.625	646.5
F09	658.625	659.125	664.25	661.5	662.25	664	655.75	663.25	666.5	655.375	661.25	661.625	660.125	662.875	665.625	663.125	667.875	662.125	661.375	660.625	659	661.375	664.625	664.125	660.375	663.625	658.625	669	666.875	665.5	666	666.75
F10
F11
F12
F13
F14	649.75	648	645.25	644.125	653.375	653.875	647.125	651.875	652.125	650.625	653.125	650.25	652.625	647.75	647.75	656.75	655	650.875	651.25	653.125	649.25	646.125	654.25	647.875	650.25	650.125	651.5	643.125	651.625	645.375	650.5	648.375
F15
F16
F17
F18
F19
F20
F21
F22
F23
F24
G01	657.875	657.875	657	656.125	652.375	654.875	652.375	650.875	660.375	658.375	660.25	652.75	650.5	661.625	657.75	658.375	661.125	653.875	651.25	659.875	657.875	656.875	654	661.625	661.875	657.375	658.625	656.25	656.625	660.375	656.25	661.5
G02
G03	652.625	651.25	653.25	657.375	652	653.5	656.5	658	654.75	657.25	655.5	648.625	651.25	657.5	654.375	655.625	651.625	654.875	650.625	661.625	659.875	661.5	666.625	653.5	661.625	658.25	662.125	656.5	653.75	658.75	653.75	656.25
G04
G05
G06	609.25	616.625	608.625	617	610.375	615.875	610.625	615.625	616.25	611.875	608.25	613.875	614.75	607.625	614.625	609.75	615.625	610.125	613.875	612.25	611.625	613.25	613.125	608.375	609.625	614.375	607.75	613	613	614.25	620.5	614.5
G07	671.625	672	671.375	663.125	675.375	670	676.25	669.625	674.875	671.375	673.75	674.625	670.25	668.375	670.875	677.125	673.375	665.125	670.875	680	671.25	666.625	667.875	677.375	668.375	670.625	667.125	672.125	666	672.25	674.375	670.875
G08	558	557.25	560.75	562.375	556.5	558	556	559.375	555.375	564	557.125	558.875	558.875	560.125	564.125	568	561	561	564.125	556.875	563.25	563.25	564.625	559	560.5	567.25	560.25	560.375	556.875	566.25	556.25	557.5
G09	650.25	655.625	652.125	648.875	648.125	648.25	655.5	649.125	650.5	653.375	648.875	651.375	653.375	655.125	649.125	648	646.375	647	646	653	647.375	646.625	648.625	645.625	647.75	647.625	652.75	650.375	654	649.75	643.875	651.5
G10	612.75	608.875	606	611.125	606.125	610	614	604.25	603.25	611.75	609.125	609.875	612.375	609.25	614	605.375	606.75	611.375	604.875	605.75	608.25	607.75	612.25	613.125	609.375	608.125	607	610	609.375	609.5	608.5	609.875
G11	668.875	668.25	668.75	668.75	674.5	662.375	665	668	664.375	671.125	664	672.875	667	667.25	661.125	664.875	660.75	663.125	661.5	662.375	662.625	660.5	662.375	664.75	663.25	662.5	668.375	661	657.5	659.625	658.25	666.5
G12	650	655.25	657	656	654.75	655.375	647.5	656.75	659.125	654.125	649.875	656.125	652	655.125	652	656.125	651.25	653.625	655.375	660	654.375	659.375	651.375	657.25	652.25	652.75	653.625	651.25	656.875	657.75	652.5	653
G13
G14
G15
G16
G17
G18
G19
G20
G21
G22
G23
G24
H01	661.375	658.25	664	656	656.875	656.875	664.625	653.75	653.625	658.5	664.125	655.125	658.125	648.125	654	660	656.5	659.5	653.375	650.625	658.5	661.75	657.625	663.375	658.125	654.25	661	654.375	661.25	660.75	663.125	660.625
H02	655	667.25	665.75	663	662.625	663.75	663	659.625	661.5	666.125	661.625	660.25	660	659.375	662.75	665	654	654	661.125	660.375	654.25	657.875	655	656	663.125	663.125	658.375	660.875	665.5	663.375	654.5	658.875
H03	676.25	663.875	669.75	667.875	672.25	670.125	668.625	667.5	676.75	660.75	665.125	671.375	667.125	664.75	671.375	668.5	669	672.375	669.75	669.125	671.25	673.875	670.625	668	676.125	667.375	670.875	679.75	680	673.125	665.5	674
H04
H05	650.125	645.75	655.375	647.875	649.25	652.125	656.5	650.875	652.75	645.875	656.625	656	653	651.125	652.5	647.625	654.375	650.75	655.125	656.25	655.875	658.5	650.5	659.875	655.625	655.625	649	655	650.75	655.125	650.125	655.625
H06	501	490.5	492.625	496	496.5	497.375	502.125	505.75	494.25	493	501.75	494.625	504.5	494.5	499.25	497.625	500.125	497.875	497.375	494	499.125	502.875	503.25	502.875	497.875	498	501.625	498.375	501.125	501.75	502.25	503
H07
H08	652.5	652.5	657	658.125	664.375	653.875	659	661.125	656.125	663.125	650.875	656	658.375	658.5	662.125	657.375	657.75	659.75	660.625	650.125	658.375	659.375	651.875	670	661.75	659.125	653	656.75	656.625	658.5	658.75	654.375
H09	648.5	657.75	654.5	653.125	657.25	653.375	653.625	651.875	661.875	660.5	651.25	653.625	657.5	655.375	654.625	658.25	654	660.125	657.375	657.75	656.25	654.25	660.875	654.625	654.75	654.25	656.5	648.375	658	656.125	651.5	656.125
H10	666.75	666.125	667.125	664	662.875	659	665.375	664.75	659.75	663.75	668.125	661.625	667.25	663	666.375	663.625	662.125	665.75	665.5	667.375	670	664.125	664.375	662.875	662.125	664.125	662.625	663.625	658.875	663	668.375	666.25
H11
H12
H13
H14
H15
H16
H17
H18
H19
H20
H21
H22
H23
H24
I01	675.625	670.5	672.75	675.625	670.875	669.875	668.125	671.875	674.125	669.5	677.125	675.25	668.75	673.875	668.375	668.875	675.625	675.25	671.25	672.5	677.375	676.375	671.5	677	670.25	673	670.875	674.25	676.625	671.25	669.125	673.75
I02	640.25	643	639	649.125	648.25	640.875	648.25	643.375	643.375	645.625	641.625	645.875	646.75	652.5	649.625	651.375	644.5	649.5	648.875	646.5	641.875	644.625	654.5	649.875	642.625	640.375	648.875	648.125	644.375	647	648.375	644.375
I03
I04
I05	653	647.25	647	647.25	658.625	654.625	648.375	651.625	649.75	647.625	643.25	650.125	646.625	647.75	650.25	650.875	650	645.875	645.75	648.75	651.75	648.375	649.125	645.875	649.125	645.875	654	644.125	644.75	648.75	647.75	652.875
I06	653.375	656.625	650.875	649	659	656.375	651.75	652.5	653.125	651.75	652.375	648.875	648.25	652.125	650.25	659.375	654.25	650.125	649.75	653.375	648.875	651.125	656.75	652.375	654.75	651.25	650.875	654	651.5	652.75	658.5	646.625
I07	654	661	663.25	657.625	666.125	660.875	659	663.375	666.875	669.25	663.875	665	662.625	665.75	660.375	662.125	670	663.875	661.625	656	663.5	653.375	661.75	658.625	667.875	661.375	664.75	660.25	664.375	661	658.75	665.625
I08	648	644.75	646.875	649.25	649.5	647.75	639.25	651.125	655.875	644.375	648.625	643.75	649.5	646.75	643.75	645.625	642.125	648.875	653.625	650.375	651.125	649.375	649.5	644.25	648.75	644	649.25	649.625	643.75	652.875	650.5	648
I09
I10
I11	652.875	658.25	652.75	649.125	654.875	653.125	655	657.75	658.25	653	655.5	650.25	654.125	644.625	652.5	652.375	649.625	654.125	651.375	653.125	650.875	653.375	654.125	653.125	651.125	655.875	651.25	655	652.375	657.625	649.125	649.875
I12	667.125	665.5	658.75	664	663.375	660.75	663.5	663.25	669	670.75	669.25	663.75	667	666.25	666.75	669.875	662.25	663.375	661.125	658.75	662.625	670.875	669.375	661.125	664	665	663.5	664.875	656.125	663.25	665.5	666.125
I13	657.125	656.75	664.875	669.625	663.125	660.25	663.375	661	663.75	659.125	661.125	660.125	668.875	670	663.625	663.75	661.375	666.875	661.5	668.75	668.75	669.375	662.625	664.875	662	667.5	663	661.625	662.25	660.875	668.125	667.875
I14	660.25	659	660.875	664.375	663.625	667.25	661.625	665.625	665.125	666.25	665.625	663.875	663.75	665.125	666.5	669.875	670.25	670.5	664.375	671.125	658.125	675.125	672.25	673.25	677	666.25	670.875	672.625	667.625	668.875	677.875	672.375
I15
I16
I17
I18
I19
I20
I21
I22
I23
I24
J01	625.375	622	631.5	633.25	627.875	623.875	629.625	628.25	623	626.25	628.25	623.625	625.75	626.75	631.625	625.875	623.125	625.375	628.5	624.375	628.125	626.125	628.75	630.625	629.25	633.375	629.125	627.375	628.625	630.125	628.75	622.75
J02
J03	669.625	670.125	676.625	669.25	674.25	678	668.5	675.625	675	670.625	672.875	678	675.125	671.25	684.625	669.125	675.25	670.875	675.375	673	677	672.125	670.625	677.875	670.375	678.5	667.25	669.125	677.375	667.875	674.25	672.625
J04	485.625	490	491.75	490.875	495.625	493.75	496.375	493.875	495.125	493.5	487.625	489.625	493	489.25	488.875	488.375	491	497.75	491.375	491.625	490.5	491.5	484.5	493.375	497.25	490.625	487.25	486.625	491.75	493	489.125	489.75
J05	684.25	689.5	685.875	688.125	684.5	683.125	692.625	688.625	692.125	689	688.125	689.625	688.125	688.75	689.125	687.625	692	695.625	689.5	692.125	689.375	690.375	688.125	691.75	695.875	689	687.5	692.75	689.875	685	695.875	691.125
J06	669.75	666.5	668.75	668.25	669	665.125	669.5	671.25	668.875	665.625	670.875	670.125	665.875	667.75	666.5	670.125	669.625	666.625	666.375	663	669.625	669	668.125	673.625	664.125	668.625	673.125	668	672	672.375	663.875	672.625
J07
J08	612.875	611.125	615.5	613.125	610.5	611.5	614.875	613.5	610.625	615.375	607.375	608.5	608.5	612.125	606.625	611.625	608.875	607	618.625	609	610.75	610.375	611.375	614.375	615.25	611.5	612.625	610.875	611.5	607.625	616.375	609.125
J09
J10	590	592.875	588.125	585.875	584.625	585.125	591.375	586.875	587.375	582.875	588.875	591.375	586.5	587.5	585.75	586.5	585.375	590	586.75	583	584.125	588	587.625	586.625	589.5	582.125	590	590.25	584.5	587.625	581.875	589.875
J11	654.375	654.625	653.375	661.125	659.375	658.625	655.25	665	655.875	657	660.75	660.25	664.125	664	666	658.875	658.25	663.5	657.5	665.875	666.25	655.125	660.5	659	656.375	655.625	665.5	660.125	658.125	662	655.75	665.375
J12	592.125	588.5	594.375	592	589.75	596.5	598	594.875	595.25	589.75	592.75	593	590.875	594.125	594.5	593.75	600.25	599	594.375	595.375	594.625	596.875	595	596.875	592.625	595.875	592.125	591.875	590.625	596	594.25	589.625
J13	703.125	708.75	700.5	709.25	706.5	705.5	710.375	707.125	709.75	705	702.375	710.25	714.875	703.5	707.375	706	700.875	705.375	703.125	710.625	705.125	704.125	702.75	703.625	705.75	698	706.5	707	705.125	703.25	702.875	702.875
J14	648.625	652.75	656.875	650.5	661.75	658.375	659.375	660	655.375	657.875	658.75	652.5	656.125	660.375	652.875	650.375	663.5	659	664	655.125	653.375	656.125	658.5	655	658.875	660.125	656.375	655.125	660.5	657.375	654.625	657.125
J15
J16
J17
J18
J19
J20
J21
J22
J23
J24
K01	688.5	688.625	692.75	686.875	693.5	688.75	695	686.25	693.625	692.625	684.5	694.375	687.625	690.25	691.5	691.125	693.625	687	698.625	693.25	688.5	690.375	694.5	696.5	695.25	688.125	694.25	693.75	694.125	691	692.75	691.875
K02	693.125	689.25	699.125	692.5	689.875	681	694.125	694.625	697.125	692.375	695	686	693.5	693.5	692.625	694	691.875	693.5	699.75	690	690	692.875	692.5	690.75	697	694	700.75	695.375	691.25	689.125	692	694
K03
K04	487.5	491.75	489.875	492.75	491.25	494.375	491.125	484.25	485.375	489.25	492.75	489	488.5	486.375	485.125	489.75	492.625	491.375	489.875	494.5	490.875	494	491.875	493.625	490.125	486.75	488.125	491.125	491.875	491.25	490.25	486.5
K05
K06
K07
K08	606	604.25	609.625	600.875	604	599	605.5	604.125	601.5	601.75	599.375	596	601.625	602	599.5	603.375	594.625	608.25	606.375	599.125	603.875	607.125	599.5	602.75	605.75	603.25	603	600.375	613.5	597.75	605.75	603.875
K09	632.25	633	623.5	625.25	626.75	624.375	629.5	628.375	630.125	630	627.5	632.75	629	628.75	629.25	625.25	626.625	628.75	629.125	632.5	632.875	633.25	630.375	628.25	629.125	630.375	628.75	630.25	633.5	629.375	627.375	629.5
K10
K11	629.375	632.25	625.25	630.875	630.875	633.125	629.25	639.75	626.25	627.75	624.375	625.625	637.125	630.5	632.25	629.375	634	630.25	630.875	630.75	630.25	638.25	627.75	632.5	621.625	630.5	628	634.375	630.875	629.25	632.5	627.75
K12	670.5	670	674.625	671	673	677.25	669.5	678.375	670	675.125	674	677.5	674.75	672.625	680.875	672.375	674.875	680.25	669.75	671.875	679.75	673.125	674	673.75	678.625	675	678.625	669.625	671.25	677.125	671.625	677.75
K13	635.75	630.875	627.25	631.5	633.625	637	633.25	635	636	640.5	639.375	639.625	630.75	637.75	637.375	641	629.625	637.75	632.75	639.5	633.125	641.625	636.625	636	637.5	630.625	634	633	637.5	642.25	640.875	631.375
K14	678.625	677.875	681.75	674.25	671.625	676.375	671	673.5	674.875	672.375	671.625	676.5	670.875	679.875	669.375	664.75	669.125	678.875	674.875	673.375	674.125	667.375	667.75	669	668.375	670	671.125	673.625	669.5	675.25	676.625	679.5
K15
K16
K17
K18
K19
K20
K21
K22
K23
K24
L01
L02	635	634.875	642.125	642	641.625	639.125	640.375	644.125	636.625	637.375	638.375	635.875	639.5	638.875	640.75	634.875	644.5	640.75	644.875	640	636.375	635.375	636.875	640	640	646.25	635.625	638.625	636.25	637.625	637.5	638.125
L03	612.25	611.875	610.75	614.5	613.625	612.625	614.75	617.125	612.75	606.875	607.625	606.75	611.125	614.125	605.5	607.875	614.625	618.75	613.5	614.125	612.75	613.875	611.625	607.625	613.25	611.625	609	610.75	607	613.125	612.375	612.75
L04	597.125	595.375	595.125	598.5	596.5	602.5	596.375	596.75	600	602.25	594.875	592.625	595.75	597.625	597	601.5	605	604.5	593.75	596.875	596.5	592.375	603.875	606.125	600.625	602	598.625	599.5	597.25	600.625	594.125	594
L05	688.125	691.25	696.125	693.375	683	691.5	687.5	684.375	695.25	690.875	693.25	689.625	692.5	687.25	694	689.375	697.125	691.5	693.125	692	694.5	689.375	692.625	691.75	696.25	688.25	688.875	683	693.75	692.125	690.75	689.625
L06	641.125	640.625	647.875	641.875	644.375	633.125	639.25	639.5	636.75	637.5	643	636.25	641.125	642	643.75	642.25	637.75	641.625	637.625	640.75	646	644.125	640.375	632.75	637.25	635.25	644.75	641.5	643.75	644.25	641.625	646.375
L07	682.25	688	685	689.875	684.875	688.625	683.125	682.125	685.875	687.875	685.625	686.625	681.375	688.5	686.5	680.875	685.625	685.5	689.125	687.875	685.5	679.25	688.75	683.25	683	690	682.75	685	689.25	683.5	686	688.125
L08	644.25	635.25	646.25	635.75	645.625	644.375	647.75	648.125	643.625	644.25	644.5	641.25	647.125	639.375	640	639.375	638.75	634.75	640.75	645.375	643.875	643.625	644.5	646.375	640.75	653.625	648.125	647.25	647.625	645.375	645.125	646.875
L09	625.125	621.125	616.625	623.5	625.375	619.625	622.75	622.375	622.375	618.75	619.125	622.625	619.75	623.125	627	623.5	616.875	620.375	623.75	622.625	623.375	619.625	619	624.25	621.125	620.125	621.125	620.625	618.375	622.375	629.875	620
L10
L11	686.5	674.125	679.75	676.125	678	676.625	675.375	674.25	675.875	673.25	675.125	679.75	682.625	675.875	684.25	678.375	676.5	677.125	679.625	674.25	679.625	677.125	676	678.25	670.75	671.875	671.5	668.625	678.875	677.25	673.375	680.25
L12
L13	680.75	678.25	668.875	674	676.625	677.25	679.25	677.375	681.375	680	675	670.75	675.5	677	685.5	675	666.875	678.875	679.625	684.25	681.625	676.25	674.125	673	684.5	675.875	673.25	682.25	679.875	676.875	680.125	682
L14	680	686.75	682.5	681.25	682.75	689.625	683.25	684.125	688.375	683.125	684.25	689.25	690.125	676.125	685.875	681.375	689.5	685.5	684.375	682.625	690.375	679.375	684.375	681.5	681.25	683.875	687.625	691.25	691.25	683.75	688.25	686
L15
L16
L17
L18
L19
L20
L21
L22
L23
L24
M01	676.375	662.875	664	671.125	671.625	673.75	669	671.25	669.25	673.625	668	677.875	667	665.875	673.875	672.5	667.375	660.375	673.25	671.125	677.625	668.875	673.25	671.875	671.375	665.5	674.875	674.125	675.875	671.875	675.375	676.375
M02	661.875	664.75	658.5	660.75	662.375	656	665	660.25	660.5	662.75	658.375	661.75	661.125	668.875	661.375	659.875	662	656.75	664.25	658.5	664.5	664.875	659.125	662.25	661.5	666.875	662.5	658.375	659.125	666.875	661.875	660.625
M03
M04	662.875	658.375	656.375	656.5	663.5	659.5	656.25	659.75	663.875	657.125	665.25	667.625	665.875	670.625	665.125	666.875	652.875	667.75	667.375	673.375	661	666.25	661.875	668.625	662	666.875	665.75	664.875	667.125	671.5	667.125	660.75
M05	685.75	682.5	678.625	685.25	682	673.625	680.75	686.375	677.75	683.125	682	682.625	683.375	679	681.75	680.5	680.625	679.25	681.5	676.125	674.625	679	681.125	684	678.75	687	684.25	682.25	685.875	683.375	682.25	680.25
M06
M07	643.125	651.125	648.625	642.5	643.5	645.5	646.875	643.125	641.75	641.25	642.75	649.875	641.5	643.625	649	646	649.125	649.25	646.875	645.875	649.875	645	643.625	647.5	639.75	644.75	641.375	647.125	642.25	647.25	640.625	645.125
M08	668	669.75	675.375	672.375	675.625	669.25	670.875	672.625	673.25	671.5	674.5	671.375	672.75	676.25	675.125	674.25	672.375	674.125	670.625	673.25	678.625	672.125	680.625	667.625	675.75	670.375	670	672.25	670.875	672.875	672.625	682.25
M09	671.625	672.5	674.25	673.875	668.375	678.875	680	676.25	674	679	676.5	672	677.875	679.125	672.625	676.875	675.125	681.5	677	675.375	671.75	672.5	679.5	680.375	674.625	678.75	679.25	676.375	681.125	674.25	679.5	666.375
M10
M11	682	683.125	678.875	676.125	683.25	680.125	681.375	680.125	672.5	673.125	678	684.125	679.875	683.25	677.5	684.25	675.625	681.5	677	682	682.5	685	681.375	681.375	679.875	686.75	681.625	687.375	677	680.875	677.875	684.875
M12	561.125	562.25	564.875	564.375	564.125	563.375	560	552.375	561.75	561.625	566.75	560.25	562.375	560.25	560.625	564.125	560	568.25	562.5	561.625	565.875	562.5	561.25	559.125	560.125	568.25	558.875	563.875	564.625	564.375	558.75	559.125
M13	663.5	656.75	665.625	659.125	660.25	663.125	662	663.25	663.625	666	663.25	664.375	658.5	662.75	661.375	663.25	663.25	663.5	662.625	663.125	659.625	654.875	666.25	668.5	656.5	657.75	659	664.75	670	665.625	666.375	661.75
M14
M15
M16
M17
M18
M19
M20
M21
M22
M23
M24
N01
N02	633.75	631.75	630.375	632.75	633.625	632.375	636.25	638.125	639.25	627.5	636.25	634.25	631.625	631.75	628.375	630.75	634.375	634.5	627.25	637	634.25	634.625	633.625	634	631.125	637.75	632.75	637.375	637.875	631.375	630.25	632
N03
N04	630.25	633.125	632.75	632.125	635.75	631.625	636	639.5	634	630.5	635.5	632.875	632.25	635.625	629.125	633.625	633.625	638.125	631.5	630.75	637	626.875	632.25	632.25	633	627.375	631	631.625	631.875	625.375	630.5	635
N05
N06	633.625	626.5	631.125	632	634.875	636.125	636.125	625	629.75	631.125	633.25	627.5	625.5	635.75	627.875	635.875	630.375	634.625	634.625	635.125	630.5	631	630.75	629.5	628.625	629.5	630	632.875	630.625	630.5	636.125	630.875
N07
N08	681.75	682.625	688.875	680.25	681.625	685.125	687.875	675.875	681.25	681.25	686.75	685.75	684	689.625	685.5	685.75	676.125	680.5	681.5	685.125	681.625	682.75	687.25	687.25	684.875	683	686.5	680.125	678.625	682.5	683.125	691
N09	651.625	659.25	660.625	659.5	655.25	657.125	656.25	663.125	662.125	659.625	662.375	655.5	657.75	668.5	663.25	661.625	665.25	665	660.625	665.75	665	658.75	663	662.25	663	664.75	661.5	655.875	660.375	653.75	662	657.125
N10	696.875	707.375	707.375	703.625	700.75	701.5	696.625	703.75	704	700.625	705.5	699.75	698.625	705.125	702.5	707.875	701.75	705.375	703.125	708.875	700.625	708.75	701	704.25	714	702.875	703.5	713.875	711.875	706.375	706.875	703
N11	689	702.75	700.625	698.25	698.125	695	696.75	691.625	695.75	694.625	695.25	697.875	692.125	697.375	699.625	695.25	701	698.625	696.5	692.25	693.625	701.25	689.75	702.125	695.5	700.75	698.75	699.25	692.75	689.25	695.875	700.5
N12	676.75	674.875	679.75	678.125	683.375	677.5	673	678	684.625	677.125	679.75	677.75	679.5	674.375	680.375	681.5	677.625	681.75	684.25	676.5	675.375	672.375	680.5	679.75	680.25	679	670.875	677.375	677.375	682.875	670.75	673.25
N13	680	683.875	681.375	676.125	675.25	685.375	673.375	676.5	678	683	683.5	676.25	682.125	680.5	677.125	682.25	680.875	683.5	675.75	680.625	675.875	677.875	688.125	685.25	684.125	680.625	678	683.125	683	683.875	680.875	682.25
N14
N15
N16
N17
N18
N19
N20
N21
N22
N23
N24
O01	673.25	677.5	677.625	674.75	678.25	675.375	676.75	672.625	674.75	675.375	680.875	682.625	676.75	676.375	677.625	679	677.75	680.625	682	675.5	675.625	680.375	679.5	667.75	673	676.5	676.25	675.625	673.875	670.125	672.125	672.75
O02
O03	664.125	667.625	667	657.75	672	668.75	666.75	667.875	663.5	658.25	664.5	663.625	666.875	666.5	663.125	662.625	664.625	660.75	665.5	661.125	663.25	666.375	671.875	661.5	664.625	667.125	662.25	664.625	664.25	661	669.5	671.25
O04	656.25	658.75	658.5	655.875	663.875	656.25	659.625	653.125	656.625	657.25	656	659.25	660.125	663.875	661.375	658	657.125	657.125	661	665.5	658	659.25	664	662	653.375	657.125	665	655.875	654.25	657.375	661	657.625
O05	679.5	687.875	687.875	685.625	681.75	682.25	685.375	690.125	687.625	690.375	686.25	691.125	689.75	686.25	684.125	685.875	682.375	684.875	685.375	686	691.75	684.625	682	681	681.125	690.5	680.75	684.375	685.375	685.75	687.125	683.875
O06	682.625	685.75	685.625	692.75	692	692.75	694.75	682.375	694	687.875	687.25	688.25	687.5	686.25	687.875	683	684	687.25	683.5	685.625	683.75	684	678.125	687	690	689	691.125	682.625	691.125	681.75	688.125	688.25
O07	677	666.875	672.625	669.125	670.875	672.875	666.375	677.875	669.75	677.5	673.875	671.125	675.75	673.875	672.875	675.625	672.625	674.25	671.5	673.125	663.125	669.25	674.75	668.5	674.375	677.75	675	670.25	671.125	671.5	669	669.5
O08	649.5	651.25	649	651.75	647.125	652.125	661.375	654.125	660.75	651.125	660.75	659.75	653.375	655.75	654.375	658.875	655.875	656.125	650.75	659.5	647.375	651	655.375	648.25	655.25	653.25	652.75	653.75	653.125	651.5	657	646.75
O09	688	695.875	690	688.25	696.875	682.875	688.75	685.375	690.375	686.625	692.625	691.25	688.125	691.25	697.875	694.375	688.625	687.625	686.375	697.625	689.125	695.25	694.625	697.375	689.375	691.75	692.5	695.375	687.625	691.375	693.125	692.75
O10	689.5	697.5	685.75	690.125	685.875	688.375	682.5	684.75	686.5	691.75	684.625	690.375	692.5	692.5	695.5	687.875	690.875	690	688.25	697.375	691.75	692.875	690.75	693.25	687.375	694.5	689.375	688.375	690.625	687.125	694.875	691.75
O11	710.125	701.75	707.375	708.375	705.25	707.75	703.5	703.5	706.875	708.625	707.125	705.625	712	703.75	711.25	707.5	710.5	707.25	710.5	715.375	706.875	704.875	701.875	714.875	714.5	707.25	709	713.25	709	708	702.25	709.5
O12
O13	666.375	660	658.625	668.5	664.125	660.125	674	660.375	664.75	654.375	657	665.25	667	664.375	661.375	667.5	665.75	667.5	663	668.125	663.625	665.5	667.375	663.125	662.875	662.5	659.25	667.875	669.5	665	665.375	665
O14
O15
O16
O17
O18
O19
O20
O21
O22
O23
O24
P01
P02	671.75	676.875	673.125	669	671	672	673.25	675.25	670.25	675.375	676.625	673.625	670.625	673.875	681.375	672.375	668.875	674.5	672.125	673.375	680.5	673.5	673.25	672.625	669.875	673.5	678.875	672.375	671.25	674	675.625	677.25
P03
P04	682.75	677.375	676.75	681.375	681.625	678.375	680.625	676	676.25	679.75	683.875	673.875	677.375	675.125	673.75	676.75	676.5	673.5	672	673	670.75	676.5	675.125	679	673.25	676.875	679.25	678.75	675.125	680.875	679.625	674.125
P05	685	685.375	681.75	693.375	684.125	681.75	685.5	686.375	686	681.875	685.25	691	685.625	686.5	691.125	684.125	678	678.5	677.625	676.25	682.625	672.625	677.875	682.375	680.5	682.875	684	686	683.875	686.375	684	688.125
P06
P07	725.125	724.625	715.75	719.875	718.375	709.75	721.25	722	715.125	723.875	710.875	722	718.75	720.5	713.625	714.25	714	722	713.625	717.75	721	709.5	719	715.875	717.875	719.875	715.5	718.5	718.5	725.875	712.875	719.125
P08	640	648.75	651.75	646.875	645	650.125	647.375	652.25	646.875	651	649.25	650.875	647.375	649.75	651.125	653.5	650.875	654.25	647.625	658.625	648.625	653.875	661.25	650.375	653.75	658.5	651.875	647.875	657.25	656.625	652.375	654.5
P09	682.875	680.375	680.875	681.375	685.5	681.625	683.625	683.125	676	680	676.625	686.375	683.375	684	681.375	685	681.375	675.625	683.875	674.75	678.375	681.75	673	679.875	676.625	679.125	672.625	678	687.125	679.875	682.25	677.875
P10	716.625	710.875	711.5	715.625	712.875	719	713.125	713.25	720	718.25	711.75	719.625	713	720.125	709.5	720.625	715.625	717.25	716.625	711.125	710	717.625	712.75	710.75	720.75	713.375	710.375	715.375	709.75	715	714.5	720.25
P11	717.875	714.875	716.25	709.75	711.375	714.125	719.25	712.5	716.625	716.25	718.5	715.25	715.875	715.625	710.875	716.5	712.375	715.125	719.625	718	719.875	712.375	720	713.125	709	718.625	716.25	718.25	715.875	719.875	717	713.125
P12	726	733.625	726.125	737.25	729	728.375	733.25	730.875	729.125	724.125	731.25	734.875	730.625	731.25	731.5	729.625	736	738.125	728.25	724.375	736.25	725.875	733.875	727.25	733.125	730	736.75	738.625	726	730.25	729	724.75
P13	740.25	736.875	737.25	743.75	745.625	742	741.625	743.75	743.25	747.75	741.5	741.375	745.25	737.875	739.625	742.5	751.75	746.75	742	740.25	739.875	743.5	746.625	742	744.25	741.75	741.75	744.375	745.75	733.25	740.125	741.25
P14
P15
P16
P17
P18
P19
P20
P21
P22
P23
P24

## Sheet: DA
Measurement	Average (Show Region Statistics)
	1	2	3	4	5	6	7	8	9	10	11	12	13	14	15	16	17	18	19	20	21	22	23	24	25	26	27	28	29	30	31	32
A01	615.667	601.533	594.533	594.133	547.533	597.133	560.2	594.6	586.4	585.6	589.733	597.133	583.667	596	588.4	564.2	576.067	587.6	589.533	585.467	584.467	605.8	580.4	586.267	602.133	600.467	616.067	585.2	588	579.267	592.067	615.667
A02	352.5	355.375	365.333	358.125	356	356.833	353.25	362.042	355.625	378.667	361.458	359.333	355.958	371.958	359.875	357.417	364	360.292	358.958	348.708	348.083	354.458	361.375	370.292	356.208	352.833	368.167	363.292	357.25	361.583	360.542	355.792
A03	531.667	495.25	520.083	538	546.5	535.5	518.25	509.167	480.5	516.167	543.333	531.5	508.917	524	524.083	510.833	521.5	509.083	519.083	501.583	542.167	492.583	500.667	539.5	530	523.583	529.333	529.583	483.417	517.917	548.5	530.833
A04	510.529	489.529	509	524.235	510.412	522.824	505.412	501.176	471.176	503.647	510.235	479.353	514.059	520.941	516.235	524.706	495.353	505.176	519.353	510.529	519.529	500	511.765	504.765	511.059	497.353	516.882	515.294	515.588	512.706	493.824	510.529
A05	524.727	527.273	521	529.364	536.727	529	527.455	579.727	513.636	547.818	506	538.909	521.091	531.455	510.909	537	531.182	535.818	540.909	531.545	518.091	549.455	542.182	532.545	512.818	477.455	519.455	532.818	535.636	588.727	523.727	524.727
A06	348.167	350.667	342.75	346.833	342	342.417	347.083	344.083	349.083	346.083	322.25	346.667	355.25	340.583	344.583	348.083	348.917	337.833	334.833	349	346.917	356.417	329.417	345.667	354.75	338.583	321.25	348.25	352.25	338.75	346	348.333
A07
A08	554.056	550.056	538.556	542.667	551	536.333	544.111	550.111	559.333	555.889	544.278	556.556	547.056	542.5	537.833	547.111	550.111	555.611	530	580.5	557.278	549.778	547.667	542.667	544.111	544	514.056	565.444	543.278	545.556	556.833	539.278
A09	492.583	498.083	488.75	593.917	471	471.333	528.667	486.417	496.917	493.083	513.75	542	485.667	477.333	465.583	513.917	587.083	507.75	480.917	483.5	493.417	526.667	490.083	503.25	484.667	556.417	507.083	470.75	539.167	503.833	492.5	492.583
A10
A11	481.8	493.45	518.8	507.8	497.2	481.6	481.65	499.35	530.6	468.2	492.55	499.25	486.05	509.85	487.3	494.75	501.65	526.1	502.75	475.3	478.95	500.1	462.3	534.75	500.6	496.45	455.05	520.6	519.4	515.35	522.65	481.8
A12
A13	536.5	573.125	537.688	543.938	530.5	530.438	523.312	524.125	515.562	488.562	542.688	517.75	514.312	490.062	509.875	515.188	511.625	516	505.75	537.688	546.812	533.562	539.938	514.375	559.125	585.25	532.938	505	545.625	514.938	528.75	531.062
A14	527	549.083	550.917	541.333	531.75	544.167	548.667	536.917	546.75	539.5	535	538.667	543.25	552.417	542.917	544.417	560.667	533.583	548.5	560.583	552.083	540.333	525	550.5	542.5	541.167	531.75	551.083	537.583	537.167	544.25	546
A15
A16
A17
A18
A19
A20
A21
A22
A23
A24
B01	401.75	415.083	398.833	411.083	422	404.542	409.75	416.708	389.042	414	411.292	410.292	412	416.875	419.292	407	409.708	421.25	418.125	410.792	420.042	417.208	414.667	406.333	414.042	407.083	402.458	411.208	415.083	413	428.583	414.417
B02
B03	492.167	471.222	484.444	515.056	482.944	503.611	507.333	491.444	484.778	514.833	490.111	485.944	508.889	483.444	500	535.333	459.389	538.111	489.222	475.278	458.944	491.5	501.056	510.444	500.722	520.5	476.389	513.944	484.222	507.889	468.222	534.056
B04	393.062	398.625	404.5	395.438	392.312	411.062	405.938	396.688	366.75	410.5	390.375	409.25	406.875	424	410.125	403	414.562	385	408.375	408.562	373.875	392.938	400.938	408.875	383.5	397.75	404.812	392.125	399.438	399	420.062	412.438
B05	461.769	496.615	514.538	472.385	464.538	494.231	433.308	466.077	470.538	513.077	419.231	485.615	491.231	444.231	521.154	481.615	488.923	467.846	466.615	502.154	438.231	462.923	486.385	480.462	497.846	465.231	472.385	495.692	512.615	457.385	482.231	507
B06
B07
B08	323.778	319.667	321.222	332.111	310.333	326	309.444	315.556	325.556	331.556	321.556	326.889	318.444	330.556	329.444	333	317.667	317.667	331.111	321.111	328.889	319.111	323.778	324.444	336.667	342.333	330.444	324.778	336.333	315.111	334.333	309.333
B09	548.385	530.385	548.462	520.538	560.538	527.923	559.538	526.846	549.615	528.692	529.308	537.923	498	549.923	567	537.231	559.769	519.385	493	528.077	510.846	529.846	531.077	562.615	540.692	547.846	509.846	530.462	538.692	531.077	542.538	549.231
B10	539.647	532	542.882	567.706	522.882	603.471	502.824	573.824	561	562.824	515.529	535.118	552.471	544.412	555.882	553.882	551.765	513	542.824	548.118	530.706	557.647	540.647	568.118	547.059	509.059	565.176	505.706	561.765	565.176	583.118	560.176
B11	455.5	493.111	457.056	496.111	448.389	409.778	472.111	486.278	475	477.5	466.556	483.667	443.5	464.278	469.389	477.722	473.278	455.889	511.667	493.444	453.778	466.833	440	464.167	468.556	482.111	507.778	487.111	482.722	458.556	468.667	455.5
B12
B13
B14	416.429	380.286	382.929	377.071	395.357	379.429	393.643	382.643	404.143	395.214	365.857	362.714	377.286	391.071	410.643	388.214	387.857	378.643	364.429	378.071	390.643	420.643	384	394.143	360.071	380.286	386.714	386.714	385.214	390.643	383.571	381.429
B15
B16
B17
B18
B19
B20
B21
B22
B23
B24
C01	555.083	578	616	553.667	568.583	567.75	534.083	538.167	576.083	521.583	535.583	523.333	589.833	549.083	547.75	572	541.333	569.417	531.333	539.667	539.833	570.5	523.25	539.833	540.25	590.167	564.333	565.25	577.167	569.917	567.833	555.083
C02
C03	579.95	592.25	555.4	562.15	572.35	568.7	607.5	581.1	591.5	582.8	594.35	576.75	583.9	560.85	587.25	594.25	573.1	585.05	570.85	589.2	624.75	574.6	579	586.25	568.65	579.9	587.35	562.8	592.75	587.7	565.1	585.65
C04	487.615	485.692	527.769	510.154	525.692	446.769	526.231	545.538	568.615	516.769	494	490.769	512.769	544.231	538.154	516.538	508.462	515.846	509.308	526.615	522.615	544.231	511.077	536.231	533.769	504.462	525.154	461.615	565.923	512.615	511.308	478.308
C05	488.929	475.643	468.286	472.5	490.5	474.286	489.643	474.643	492.5	517.429	482.929	484.429	461.429	479.571	477.429	469.571	489	479.214	480.143	456.429	473.643	478.929	463.429	493.357	458	476.286	514.214	514.143	470.929	512.143	448.643	488.929
C06
C07	448.143	446.286	451.857	453.571	444.929	469.286	443	442.571	459.429	459.786	451.571	465.857	451.714	463	438.071	461.857	456.214	446.357	447.214	451.643	460.429	475.643	444	452.357	446.357	449.786	469.214	459	442.143	460.786	452.071	448.143
C08	322.667	321	307.778	309.889	331.556	311.889	333	322.667	307.556	330	304.667	323.111	315.556	335.556	309.444	319.667	322.444	303.111	332	329.667	309.778	306.889	304.556	300.222	336.444	295.333	323.444	304.778	320.667	319.333	323.333	319.222
C09	493.789	516.526	506.474	526.263	520.474	565.474	503.947	525.158	516.105	505.579	521.579	498.632	514.684	536.158	502.579	508.842	521.105	516.684	528.526	511.789	497.579	533.421	505.526	510.421	496.421	536.842	547.632	528.947	521.684	537.316	505.263	493.789
C10	467.167	459.25	461.417	456.833	475.833	483.417	470.833	486.75	466.667	437.167	477.083	478.167	482.75	486.583	450.5	509.583	463.333	471.917	474.667	479.083	461.5	466.417	484.5	449.583	465	464.833	510.583	482.167	483.667	486.917	469	467.167
C11	426.071	405.929	414.786	419.286	439.643	421.143	408.643	418.643	418.5	433.286	430.429	412.786	416.286	418.143	431.643	443.071	431.857	420.857	417	418.643	426	416.286	419.857	424.571	423.357	402.429	398.143	403.357	430.071	423.786	411.357	401.214
C12
C13	482.545	523.273	447.636	500.636	469.545	545	453.818	519.909	500.818	479.455	497.182	481.727	484.273	525.727	502	587.818	474.545	473.091	497	422.455	504.182	482.091	522.545	413.909	484.818	483.273	456.182	484.273	506.636	484.364	449.909	482.545
C14
C15
C16
C17
C18
C19
C20
C21
C22
C23
C24
D01	414.833	406.75	411.5	401.083	371.667	397.5	396.75	429	412.167	394.75	406.75	402.583	409.083	410.917	457.833	407.583	362.75	412.667	387.083	411.667	410.75	404.5	413.417	387.083	425.75	419.083	394.25	395.917	417	435	406.917	386.917
D02	484.143	476.143	427.071	475.357	473.214	485.143	451.714	460.071	403.643	477.214	487.5	482.857	461.357	448.357	454.357	471.5	490.357	455.929	474.5	498.071	482.143	469.429	465	466.286	483.286	464.571	487.357	492.5	481.929	446.429	489.5	509
D03	520.529	502.882	517.824	511.765	499.765	527.529	516.235	515.353	518.412	529.118	520.176	511.294	492.412	512.176	493.118	490.059	513.412	520.235	519.471	520.824	505.706	515.353	506.118	508.353	497.176	555.294	502.059	495.706	485.882	509.353	510.059	525.059
D04
D05	507.75	485.333	494.25	509.833	580	514.167	506.25	525.833	568.333	512.333	519.083	545.5	472.583	500.917	466.833	545.5	518.167	503.167	479.083	538.5	506	544.333	479.083	479.167	488.667	448.583	532.25	505.5	472.833	490.417	472.083	507.75
D06
D07
D08
D09	505.647	479.176	472.882	500.588	506.941	473.882	477.765	458.176	470.118	470	477.941	461.294	458.235	475.353	478.588	480	464.706	483.294	492.765	463.294	491.706	497.118	465.294	493.176	480.353	459.824	480.588	499	484.706	460.647	493.118	466.588
D10	508.692	550.462	511.231	497.692	525.385	543.846	515.154	516.077	485.308	530.692	527	493.154	501.769	508.231	515.077	509.154	495	533.615	513.769	495.231	521.923	489.769	515.846	496.077	571.231	509.154	506.308	539.769	496.923	503.846	508.154	508.692
D11	458.6	465.7	459.4	467.3	482.8	495.2	468.6	474.7	458.2	455.5	477.2	464.4	501.8	481	443	480.9	449.1	457.6	481.1	465.2	441.3	449.5	457.3	504.5	482.2	472.3	478.4	457.3	458.8	448.1	442.8	480
D12	435.3	459.7	469.2	464.4	454.1	479.5	423.3	462.7	450.1	480.4	461.1	415.6	427.4	468.4	456.3	447.6	434.2	447.4	429.9	423.3	475.2	454.7	414.2	416.7	455	465	451.5	465.7	452.6	425.3	473.9	460
D13	540.941	504	473	468.765	499.294	497.706	468.412	504.412	502.235	509.059	456.647	518.706	501.059	506.941	495.765	500.412	510.529	507.706	496.706	508.765	528.706	513.353	496.353	538.706	475.059	505.647	492.176	491.412	503.176	524.412	480.706	540.941
D14	508.769	522.077	548.923	500.231	534	505.231	563.923	513.923	486.385	506.923	524.692	536.769	512.846	508.769	517.231	498.154	531.154	534.846	530.846	494.385	478.154	537.154	487.077	564.231	540.231	528.308	521.692	518.769	502.462	475.462	497.769	492.769
D15
D16
D17
D18
D19
D20
D21
D22
D23
D24
E01	534.778	515.778	520.778	538.889	521.111	527.444	532	519.389	524.278	542.889	527.556	531.167	531.278	532.056	522.889	538.722	561.556	528.056	548.167	530.167	523.667	535.833	495.167	532.667	538	537	539.444	520.833	510.5	502.056	530.722	539.056
E02	305.077	344.538	303.769	306.231	309	294.615	296.308	314.846	290.692	283.615	306.615	320.846	301	306.385	315.846	326.308	291.538	312.615	307.846	289.615	310.308	310.154	322.615	314.692	315.769	313.923	306.615	310.846	279.538	326.231	310.231	305.077
E03	361.455	378.636	383.091	362	359	374.545	376.818	371.364	372.455	382.636	389.273	375.909	387.909	384.182	378.727	380.818	376.818	395.364	382.455	384.909	387	371.909	391.455	377.636	378.273	387.364	386.727	359.909	383.818	383.727	366.364	379.818
E04
E05
E06	325	334.167	335.083	316.5	321	320.583	354.167	332.083	336.833	319.417	317.333	323.667	319.75	326.5	290	302.417	332	321.917	329.583	326.25	320	339.25	316.167	286.75	328.917	352.75	339.167	334.75	338.167	366.5	312.5	313.667
E07	412.7	389.5	440.5	432.9	410.4	431.8	411	411.6	414.2	413.1	404.1	403.4	396.1	389.1	413.4	425.6	427.7	448.4	435	422.8	392.3	406.7	415.9	419.2	393.3	394.2	406.4	401	381.8	388.8	409	420.4
E08
E09	503.562	515	530.188	504.812	502.688	508.875	526.812	507.312	542.062	505.688	509.688	524.062	520.25	522.062	502	539.375	515.875	514.625	501.125	513.812	543.938	515.5	513	525.875	512.875	524.875	527.875	522	527.312	539.688	531.875	498.625
E10	453.526	449.526	464.737	467	433.842	457.263	465.737	457.632	498.632	460.895	474.421	465.579	463.474	453.211	459.947	478.316	461.632	446.316	476.526	455.737	457.895	415.947	445.263	483.211	446.947	479.579	457.842	455.579	443.789	441.632	462.895	453.526
E11
E12	351.333	369.778	355.222	371.111	374.556	353.889	377.222	370.222	326.667	370.222	365.667	366	355.222	359.889	370.556	378.778	346.667	360.889	364	388.444	359.778	380.556	372.889	370.889	382.222	350.889	354.667	356.889	389	331.111	358.111	378.333
E13	407.231	473.538	426.846	424.308	426.692	465.923	442.462	422	443.846	387.308	427.231	424.615	469.308	423.462	423.846	428.846	415.769	421.538	427.846	416.615	438	433.077	439.154	440	450.462	427.231	427.077	460.077	418.846	424.077	437.615	446.077
E14	546.917	479.167	518.917	530.417	502.917	519.167	519.917	501.333	512	535.667	522.167	525.833	516.25	535.583	519.333	518.75	528.667	541.083	530.167	525.25	531.583	473.583	516	511.75	529.167	528	532.25	530.917	556.167	515.667	533.833	546.917
E15
E16
E17
E18
E19
E20
E21
E22
E23
E24
F01
F02	524.3	480.7	456.8	489.8	514.4	467.5	476.6	455.3	467.1	505.5	463	475	486.4	495.7	475.9	456.6	478.6	466.5	446.1	486.6	470.4	495	480.1	476.7	464.6	435.7	499.6	480.3	501.7	475.6	462.3	524.3
F03	469.857	486.071	491.071	457	443.786	505.214	460.571	462.786	417.5	526.5	491.143	420.143	464.571	444.786	478.5	432.214	504.429	482.286	455.571	483.143	467.143	466.357	501.571	443.643	464.786	485.643	455.357	465.786	477	486	476.571	491.786
F04	524.5	556.583	561.917	553.75	597.583	549.333	575.083	531.083	530.333	559.833	550.25	569.75	530.667	524.25	542.917	516.417	535.25	544.167	551.583	615	566.75	551.25	594.917	531	550.5	519.75	558.417	530.917	536.333	580.333	679	574.667
F05
F06
F07	507.143	483.071	465.929	483.5	485.5	496.357	469.357	501.571	517.643	480.786	497	481	520.143	530.214	475.5	506.5	508.357	499.571	488.071	481.929	473.429	476	491.786	511	488.643	489.429	495.214	498.857	487.429	470.571	514.143	507.143
F08	391.667	381.333	381.933	402.067	405	436.933	396.533	403.667	397.067	426.2	403.333	403.667	386.733	357.133	396.867	402.467	449.733	362.933	391	400.4	398.2	351.8	382.867	409.8	369.867	428.467	391	403.333	378.667	400.4	390.8	397.467
F09	472.333	498.5	481.889	480.111	459.444	486.278	474.444	466	479.889	472.056	472.833	497.222	465.667	496.278	478.444	482.667	474.667	471.222	472.556	470.778	471.333	495.056	493.389	483.667	493.667	467.778	473.278	487.778	477.056	477.611	475.944	477.5
F10
F11
F12
F13
F14	408.9	426.7	433.5	488.7	432.6	437.3	425.8	474.4	430.8	456.5	435.7	403.5	451.8	450.3	418.9	423.4	428.2	430.8	384.9	449.6	450.4	433.6	471.2	432.6	448.5	479.7	435.2	435.5	453.1	431.8	403.6	444.4
F15
F16
F17
F18
F19
F20
F21
F22
F23
F24
G01	512.222	532	525.222	512.556	475.389	493.833	503.778	489.5	494	499.556	498.278	537.778	500.833	502.944	492.833	501.944	518.833	522.444	464.611	479.167	492.389	506.222	511.944	516.667	470.278	512.833	506.833	512.833	515.667	542.389	513.667	492.389
G02
G03	434.5	441.714	428.857	427	436	437.571	423.643	438.214	434.786	439.857	437.071	432.429	436.286	437.429	444.5	450.714	438.286	441.786	441.643	429.786	439.571	439.143	434.5	441.786	443.214	437.714	440.786	441.714	422.357	429.857	438.786	434.857
G04
G05
G06	409.9	392.8	440.9	429.7	402.4	395.9	407.2	356	406.6	393.6	352.3	391.1	398.7	362.6	426.8	383.6	395.2	478.2	371.7	421.7	418.1	468.5	415.9	411.6	417.5	351.3	351.1	406.1	414.7	399.9	422.5	414.1
G07	568.5	561.583	573.917	572.417	534.583	555	578.833	545.917	543.667	549.75	569.083	534.25	622.5	566.417	580	559.917	573.917	569.167	603.75	520.5	571.5	566.333	545.083	544.417	545.75	571.5	602.5	537.417	573.667	587.417	629.667	577.917
G08	542.107	552.036	537.821	538.821	522.893	543.643	536.714	525.286	532.214	531.107	524.429	526.857	532.929	542.321	537.036	525.393	521.214	531.75	535.107	555.786	522.179	522.214	536.107	535.429	545.679	521.857	535.75	539.393	523.571	538.429	537.143	539.071
G09	445.062	436.812	442.562	480.5	432.875	424.688	434.938	435.25	445.812	445.312	442.812	475.312	469.625	468.375	475.25	442.688	441	460.25	471.875	451.938	464.062	461.5	420.188	455.562	442.062	429.062	424.75	428.625	445.062	430.25	445.312	469.812
G10	401.786	442.929	432.286	425.5	437.071	425.143	428.571	406.571	394.071	423.143	403.214	409.857	413.714	425.857	422	422.857	435.643	449.286	429.786	422	405.429	433.357	426.857	402.357	445.143	410.571	425.571	378.571	431.929	407.357	393.143	411.714
G11	520.115	501.115	515.346	507.769	506.346	511.308	525.923	532.346	511.692	568.077	469.808	526.115	501.308	550.462	547.308	498.346	552.5	523.423	497.808	534.577	531.577	499.192	521.846	503.5	512.923	536.923	537.462	516	499.885	516.808	509.846	502.346
G12	465.556	446.778	439.222	433	439.667	446.667	427.778	424.556	431.556	455.556	437	435.556	446.556	417.667	420.778	409.333	446.111	429.889	457.778	441.556	454.667	451.222	426	448.778	456.222	427.111	440.778	455.556	462.222	442.889	448.444	419.111
G13
G14
G15
G16
G17
G18
G19
G20
G21
G22
G23
G24
H01	475.3	480.1	546.3	541.6	484.9	527.9	491	485.5	489.4	491.7	489.9	510.7	535.3	493.7	501.5	474.2	479.2	507	486.5	509.2	496.7	505.4	480.7	516.2	507.6	504.2	509.7	477.2	509.7	532.1	529.6	523
H02	505.2	491.6	530.6	522.5	509.9	521.2	499.7	531.7	535.8	513	497	505.5	521.1	504.9	503.8	520.9	558.6	521.6	511.2	519.2	512.5	520.7	545.2	492.7	519.1	499.1	504.1	528.8	490.3	483.7	509.2	481.4
H03	585.7	585.5	596.1	597.8	571.3	606.4	583.7	510.4	591.7	605.6	571.3	585.7	603.7	577.9	670.6	590.2	605.4	588.5	576.9	575.2	585.7	576.2	574.4	614.2	614.8	523.3	613.1	613.2	586.1	599.3	581.8	572
H04
H05	363.053	382.684	369.368	374.105	355.263	383.316	374.211	372.579	375.316	356	356.263	372.947	362.263	367.789	370.158	376.158	372.053	371.368	377.368	382.211	363.316	364.947	348.526	363.368	376.158	373.842	370.632	368.368	361.789	363.842	368.526	359.474
H06	457.625	445.792	454.792	460.042	480.292	459.667	457.5	459.167	437.75	444.125	455.75	457.125	444.792	436.625	448.917	448.75	464.625	469.625	480.667	448.708	458.25	453.583	462.333	443.333	453.917	461.375	468.5	457.667	455.958	439.083	459.417	450.875
H07
H08	500	474.5	496.562	502.812	508	503.312	511	517.5	493.062	508	490.562	495.875	492.625	503.375	520.875	514	500.062	502.5	509.75	513.5	514.812	498	503.125	510.5	507.938	483.625	476.625	512.562	513.25	508.438	525.625	488.375
H09	491.231	506.154	524.769	503.692	535.923	552.769	512.231	517.231	498.462	538.615	500.077	516.462	513.385	485.538	501.462	495.538	495.846	518.385	509.077	532.615	573.308	519.077	516.846	486.692	506.538	508.154	555.692	552.154	531.308	512.769	495.615	518.154
H10	519.867	525.8	499.067	523.733	515.4	514.933	504.467	520.267	502.133	527.867	551.267	533.6	545.867	528.933	529.867	518.667	543.133	515.867	505.733	527.867	548.067	539.8	529.467	513	535.133	514.6	556	501.067	524.133	534.8	537.933	525.733
H11
H12
H13
H14
H15
H16
H17
H18
H19
H20
H21
H22
H23
H24
I01	462.455	500.636	487	473.455	498.636	488.182	506.364	457.909	473.091	479.818	476.545	474.727	481.545	452.727	462.545	476.182	491.545	472.455	475.545	452.545	474.091	482.727	485.364	484.091	465.364	457.273	439.273	479.636	500.091	418.909	466	469.636
I02	414.484	422.839	417.548	419.968	420.484	425.323	422.355	419.484	421.71	414.548	420.516	421.161	415.935	410.097	423.516	425.903	417.806	420.129	423.581	423.839	415.484	413.613	416.71	418.774	421.452	413.29	420.548	415.742	414.516	423.194	422.71	418.355
I03
I04
I05	439.533	463	482	465.533	475.4	482.467	480.133	421.867	472.733	472.533	452.867	488.067	466.267	475.8	477.6	473.267	474.267	485.733	485.733	487.467	487.267	493.6	465	475.733	477.133	472.467	471.4	455.467	465.4	467.667	479.2	491.4
I06	580.769	555.923	553.077	629.692	542.154	553.308	567.769	511.769	553.692	564	555.462	550.692	554.846	549.308	499.692	559.846	559.154	558.231	544.615	569.846	540.308	563.538	553.692	548.462	532.923	539.846	551.154	531.692	544.308	562.769	557	540.923
I07	513.824	542.294	519.471	501.412	511.118	544.059	523.529	528.941	535.471	521.294	518.235	523.412	532.235	511.765	530.059	535.118	522.706	516.647	536.353	524.059	536.294	522.765	530.706	509.529	509.412	530.118	524.294	533.647	541.647	535.235	508.824	522.412
I08	388.833	385.111	364.389	408.222	398.722	404	401.167	400.944	357.333	404.778	400.5	388.667	383.444	394.5	404.556	374.278	398.278	397.667	387.778	385.667	388.722	389.444	402.167	383.444	391.556	359.056	375.222	399.778	397.5	376.889	398.556	388.833
I09
I10
I11	488.667	482	482.667	492.222	482.889	483.444	482.222	479.556	447.222	485.222	486.778	491.667	488.111	483.111	487.222	484.889	481.222	493.889	490.556	474.889	500.333	501.556	493.333	530.556	480.111	496	489.889	504.111	476.111	489.444	510.111	497.556
I12	534.6	547.6	554.4	510.2	530.2	594.6	550.2	544.8	552.6	592.2	534.2	548	583.2	570.6	566.8	571.6	545.8	577.6	519.4	604.6	581.8	560.8	546.6	507	466.6	543	463.8	578.6	536.4	540.8	538.4	511.8
I13	472.963	480.741	454.889	455.704	463.481	470.778	465.333	463.667	472.444	465.778	465.222	484.63	465.37	467.778	456.778	467.444	453.741	450.926	445.926	444.259	459.889	453.704	461.926	464.593	473.481	463.889	443.407	446.852	455.815	471.667	451.407	472.963
I14	425.5	423.2	402	395.5	398.2	447.5	409.3	417	392.5	420.9	402.8	415.6	378.2	413.1	399.9	385.7	410.3	409.6	410.9	424.1	430.9	412.9	389.5	417.8	390	406.5	395.7	424	406.1	414.5	395	399.4
I15
I16
I17
I18
I19
I20
I21
I22
I23
I24
J01	633.769	619.308	577.154	614.154	612.231	620.692	588.154	624.692	638.846	608.923	613.077	620.462	634.769	597.615	593.769	631.769	629.231	619.231	628.923	636.385	618.538	610.538	629.769	589.615	592.462	618.077	616.385	627.231	584.846	578	585	630.846
J02
J03	318.333	311.833	314	307.278	326.556	326.056	308.611	309	315.5	312	312.111	314.333	312.889	308.667	319.056	306.667	308.5	304.111	297.278	315.056	314.056	314.5	317.389	310.333	305.833	301.833	315.222	320.944	300.944	311.611	305.833	318.333
J04	489.357	500.643	489.929	478.857	465.643	506.571	469.714	494.143	460.857	501.714	488	478.929	488.429	491.143	482.571	434.786	497.643	491.643	476.643	458.429	493.357	472.714	502.214	486.071	490.571	524	475.214	499.857	478.357	436.143	484.071	494.714
J05	489.727	491.909	487.273	493.091	470.364	475.818	511.091	495.091	475.636	501.727	499.091	489.636	481.818	491.727	502.455	528.636	492.545	493	520.818	522.545	494.545	484.818	504.273	503.364	479.182	515.091	471.091	510	499.545	489.273	465.818	474.273
J06	455.5	450.875	464.25	471.75	433.25	478.375	416.375	471.875	495.125	405	456.75	445.125	438.625	424.375	469.25	466.5	570.875	457.75	450	487.5	488.375	452	472.5	478.125	433.125	436.875	460.75	412.25	478.875	475.25	477.5	472.375
J07
J08	399.111	384.778	398.333	398.222	399.222	416.889	407.111	413.889	406.111	380.889	441.111	399.111	406.556	402	425.222	395.556	410.778	392.889	387.333	382.111	382.889	403.444	390.778	429.222	393.889	399	434.556	422.667	395.667	431.444	408.556	411.444
J09
J10	515.1	532.8	516.9	506.3	505.4	511.2	542.4	521	521.6	549.5	510.8	511.8	527.9	502.6	514.6	523.5	497.6	529.6	518.8	490.4	518.5	545.9	523.3	538.6	529.4	525.2	510.8	508.5	553.7	523.7	493.8	485.1
J11	513.714	514.357	531.929	511	495.5	465.286	504.143	503.357	496.5	471.643	479.571	517.5	509.429	505.714	512.786	491.214	503.5	492.143	525.714	505.071	541.286	474.571	486.929	504.786	465.571	540.929	497.857	468.929	566.357	531.429	492.429	528.143
J12	472.5	468.75	475.125	459.312	474.75	466.688	457	458.812	479.125	442.938	448.875	456.875	453.5	440	480.75	466.5	473.438	452.812	462.25	475.188	487.688	444.75	507.688	450.688	472.375	465.812	444.875	458.812	467.062	438.625	441.125	467.438
J13	536.733	539.867	533.067	527.4	544.333	529.4	582.733	513.867	541.2	523.133	519.8	536.867	509.467	552.733	518	551.867	535.867	577.267	568.133	528.4	518.867	557.467	556.067	546.667	546.2	538.267	523.733	539.133	549.067	540.6	524.733	526.8
J14	495.286	558.429	547.643	576.714	568.571	519.643	544.571	521.714	539.714	550.571	550.5	601.429	545.429	553.643	510.643	566.571	521.5	584.429	572.929	548.429	550.786	493.643	557.857	555.5	543.714	537.857	548.286	578.5	542.214	521.929	574	562.071
J15
J16
J17
J18
J19
J20
J21
J22
J23
J24
K01	532.263	575.368	554.684	538.316	525.158	524.684	525.737	533.895	527.474	532.842	547.842	550.579	568.053	529.684	578.789	575.737	554.842	522	532.842	561.947	544.947	522.526	559.316	570.158	541.632	533.947	546.421	546.579	551.632	566.947	559.263	548.789
K02	551.417	499.917	515.667	508.25	546.25	535.167	551.417	550.417	558.5	597.917	542.667	567.417	537.083	554.417	556.833	556.667	621.833	540	548.667	494.583	553.833	563.5	535	552.25	546.75	543.583	500.083	539.417	558.167	522.5	554.167	536.417
K03
K04	543.706	540.941	547.294	554.941	550.235	548.176	550.471	554.882	541.882	516.176	545.706	546.824	542.118	570.471	540.294	546.353	551.529	542.882	546.647	554.941	550.471	534.647	535.176	537.412	538.941	523.824	537.824	569.294	531.294	533.471	565.059	543.706
K05
K06
K07
K08	541.077	551.615	586.769	558.692	556.692	562.385	592.923	558.615	544.692	568.462	568.615	558.462	556.769	609.462	582.462	552.385	552	562.769	550.846	553.692	619.462	553.538	551.538	564.846	534.692	550.538	550.846	529.923	536.462	541.077	568.923	545.769
K09	517	530.615	527.923	487.308	495.231	500.769	471.077	505.846	490.692	515.538	506.308	509.923	486.769	528.231	543.846	520.615	494.923	535	507.538	502.615	516.692	521.615	524	533.692	503	486.308	524.769	526.769	469.923	506.769	478.462	556.769
K10
K11	440.667	436.867	421.4	431	444.8	454.2	442.267	459.067	427.4	442.6	433.733	456	431.933	450.267	440.2	444.2	438.133	445.8	455	409.933	447.067	451.733	427	440.467	454	450	434.4	446.267	465.133	445.6	447.333	434.133
K12	441.6	435.7	438.9	450.5	462.1	482.2	463	461.4	438	440.1	436.5	431.5	457	440	421.2	466.8	462.4	443.7	426.5	416.3	463.7	404.3	450	437	460.3	442.9	428.6	470.6	464.7	483.9	436.9	463.5
K13	433.727	414.727	411	372.909	390.364	419.364	387.727	394.273	448.364	414.091	383.364	427	472.818	404.091	411.364	433.455	411.091	417.545	410.909	432.273	413.273	433.909	419.455	460.182	412.091	392.273	372.182	404.818	408.273	395.636	378.455	415.364
K14	452.2	467.1	423	450.3	433.5	505.3	416.8	472.5	456.5	440.7	470.2	462	463.2	454	470.8	444.2	480.1	446.3	426.2	459.5	441.9	492.9	441.4	455.2	422	397.8	453.1	451.7	484.5	462.9	480.9	478.1
K15
K16
K17
K18
K19
K20
K21
K22
K23
K24
L01
L02	576.812	538.938	524.75	539.25	570	529.625	500.812	501.562	556.438	537.125	541.062	533.375	537.812	501.812	502	540.312	527.938	517.875	529.125	534.375	527.875	530.812	538.438	511.25	543	520.625	544.438	494.25	515.312	545.75	482.812	483.375
L03	592.652	596.957	602.609	598.435	579.565	603.261	605.957	599.217	585.174	599.217	600	588.13	596.783	581.348	604.435	591.261	602.13	583.043	601.174	593.609	585	598.696	602.913	602.13	607.087	618.348	606.087	597.043	586.826	602.87	604.696	598.087
L04	516.591	503.182	501.682	518.636	519.091	507.636	528.091	509.818	502.455	523.091	502.773	532.909	503	514.773	499.636	513.182	491.591	532.273	523.273	485.682	486.682	514.591	493.182	515	517	516.409	503.136	490.318	514.409	498.636	518.545	516.591
L05	480.231	492.231	483.462	477.231	458.077	459.692	468.692	452.231	477.308	481.923	466.846	479.231	463.308	469.385	476.385	467.846	452.769	471.538	466.538	502.538	527.385	454.077	476.538	492.692	419.385	449.308	438.692	476.692	503.077	472.077	476.615	480.231
L06	356.364	360.227	356.227	358	356.364	353.409	372.955	381.955	347.045	382.409	371.591	353.455	345.682	372.136	365.909	345.5	347.864	353.955	384.273	369.318	369.455	353.955	377.5	362.273	359.864	336.273	352	360.091	361.318	389.091	368.5	347.545
L07	512.75	534	518.167	529.75	524.417	570.333	510	527.667	518.833	534.167	523.333	519.583	511.75	509.833	492.667	554.583	493.917	515.25	497.917	524.583	493.167	501.833	539.5	514.167	514.75	514.417	535.25	520.917	506.917	509.333	556.25	503.75
L08	490.533	465.2	485.933	466.267	433.133	461.2	461.333	453.333	466	473.933	480.467	475.667	462.933	470.6	472.533	470.533	460.8	466.333	477.267	476.733	481	485.067	480.067	449.8	466.667	456.533	457.6	476.2	485.733	489.2	459.4	461.2
L09	291.692	299.385	288.462	294.462	311.077	295.385	294.231	286.385	295	295.077	308.692	281.462	313.308	287.769	295.462	294.154	294.154	288.462	293.846	286.769	298.538	290.308	286.615	289.462	293.846	287.923	291.308	296.385	312.308	297.538	273.308	291.615
L10
L11	465	482.143	405.857	495	473.286	513.857	477.429	487.429	476.571	436.571	450.429	490.571	465.571	441.143	497.571	502.571	403.857	484.571	461.143	485	444.714	459.286	454	454.857	445	461.571	452.429	439.143	417.857	455.571	469.571	450.714
L12
L13	540.818	520.364	569.636	525.909	515.455	518.273	516.455	528.182	536.273	511.636	511.273	502.273	525.636	518.636	528.273	520.455	533.545	525.091	540.182	537.545	543	498.091	526.091	524.545	532.727	521.364	514.182	505.727	503.727	538.909	503.182	535.909
L14	542.429	541.857	538	523	551.429	535.571	526.857	536.429	546.286	547.714	502.429	534.857	551	542.286	535.429	552.571	542	535.857	532.286	542.286	534.714	526.714	514.143	548.429	545	530.714	527.571	530.429	493.571	509.143	539.143	545.429
L15
L16
L17
L18
L19
L20
L21
L22
L23
L24
M01	535.167	524.722	544.944	551.056	536.278	530.111	531.056	552.389	547.833	539	551.778	514.889	547.611	546.778	527.389	546.667	543.667	565.722	558.389	526.611	555.111	548.444	551	532.611	542.278	531.556	545.167	561.667	539.889	526.556	542	535.167
M02	413.857	395.714	408.357	440.643	403.571	385.429	412.143	389.929	401	412.714	394.286	395.857	392.071	394.5	402.143	402.143	401.857	407.071	387.786	408.357	423.429	395.929	397.143	427.071	406.857	395.786	380.071	412.357	389.071	409.5	400.929	408.214
M03
M04	483.056	492.778	514.333	523.278	503.167	513.222	535.278	488.5	517	522.667	489.056	504.389	526.111	519.278	554.833	521	513.389	510.389	524.5	502.389	511.222	478.333	525.333	525.889	485.389	513.778	520.111	479.056	537.833	508.056	553.5	544.222
M05	485.727	485.364	454	495.727	464.273	464.273	473.636	488.636	511.091	487.909	487.091	495.727	509.364	462.727	524.727	477.727	469.273	474	483.273	489.636	536.091	493.545	501.273	473.364	463.909	485.545	497.818	475.273	495.545	502.364	479.091	490.636
M06
M07	415.889	430.667	423.278	412.556	425.278	417.611	411.111	417.667	416.611	446.444	411.278	430.778	428.833	445.833	420	427.556	428.5	426.889	441.444	425.944	432.889	436.056	430.167	439.722	432.444	422.889	415.111	465.278	427.556	414.944	430.444	425.944
M08	566.545	492.545	505.364	472.091	496.727	477.636	534.182	517	483.182	492.909	523.909	480.455	493.091	500.273	517.182	495.636	485.182	451.909	512.455	500.545	458.091	492.909	502	528.455	540.455	485.909	483.273	551.455	465	505.364	502.091	566.545
M09	574.364	549.273	562.909	518.545	555.545	484.455	516.636	521.727	510.636	501.636	540.364	605.545	475.091	544.273	552	533.727	547.273	552	530.636	556.364	546.727	515.273	513.727	597.091	535.818	525.273	590.273	505.818	531.909	502.364	531.182	564.091
M10
M11	278.889	272.444	295.778	331.333	262.222	295.222	324.667	300.778	357	292	286.444	316.556	323.444	280.667	293.333	271	326.222	293.667	285.667	306.111	280.556	303.556	264	312.889	294.556	306.667	289	281	314	307.222	306.333	273.111
M12	472.8	487.3	491.9	477.9	467.8	502.1	492.9	492.3	509.5	489.7	489.8	460.3	482.1	479.9	473.2	486.4	492.7	490.9	494	485.1	479	483	491.2	481.2	505.9	476.5	500.1	488.1	490.3	498.5	471.9	487.4
M13	482.278	503.722	469.167	503.611	490.778	479.556	501.667	509.944	499.944	491.833	480.111	466.611	479.333	486.389	470.667	491.111	499.667	523.444	514.389	511.778	510.056	504.444	503.444	479.333	504.611	453.667	499.889	482.889	482.111	505.667	499.278	492.222
M14
M15
M16
M17
M18
M19
M20
M21
M22
M23
M24
N01
N02	378.438	399.812	367.312	379	388.562	367.938	377.625	372.688	389.812	382.188	382.312	388.5	373.25	380.25	402.938	386.625	379.438	395.375	377.562	381.938	372.188	396.188	391.625	392.438	396.375	382.875	373.5	397.312	383.812	378.375	401	408.5
N03
N04	513	503.25	517.5	512.667	504.417	518.167	524.5	527.75	498.75	533.167	513	512.333	490.833	534.833	493	531.833	532.167	527.5	520.083	553.5	500.5	516.583	505.167	521.917	525.417	564.083	547.667	531.167	520.167	523	502.167	510.083
N05
N06	506.158	527.316	530.895	543.947	556.737	523.632	494.368	512.211	545.316	504.105	454.474	511.158	556.684	534.684	517.579	560.105	498	569.211	533.211	530	496.737	516.947	536.105	502.526	547.158	558.263	557.789	490.526	523.684	534.263	523.895	506.158
N07
N08	503.238	493.095	498.19	477.381	527.476	515.429	496.952	521.095	476.333	484	522.619	527.286	512.524	502	485.095	468.429	482.81	477.905	498.429	494.619	491.048	529	511.333	501.286	494.524	491.381	491.524	484.286	508.286	485.571	497.857	506.952
N09	519.409	523.955	534.727	552.545	542.182	543.409	535.045	537.955	552.545	528.227	518.955	553.091	551.818	552.818	549.909	572.091	518.091	535.045	517.682	514.636	527.773	545.545	544.545	557.909	540.545	551.227	525.818	548.136	555.455	532.636	530.864	523.364
N10	575.417	559.958	554.333	513.708	537.125	554.542	513.792	553.25	514.375	525.125	507.958	544.208	548.458	547.583	562.833	501.792	547.917	492.417	563.375	520.5	525.25	510.417	499.833	539.583	533.875	545.083	506.875	494.917	543	508.125	527.417	575.417
N11	439.545	443.182	434.636	431.091	435.727	443.364	412.455	434.364	437.818	445.182	452.818	453.182	433.364	454.818	408.545	457.636	436.818	476.455	409.091	433.909	447.182	417.364	422.091	450.455	455.091	429.182	450.182	447.727	474.727	427.545	436.182	451.273
N12	510.667	486.917	510.167	492.167	485.083	491.75	502	510.833	520.833	499.667	511.25	488.75	520.333	486.083	526.917	539.5	516.083	488.5	481.417	479	506.417	496.25	460.083	522.667	496.833	520.25	485.167	487.083	503.75	515.667	498.917	510.667
N13	622.182	555.636	528.091	532.818	573.091	519.091	544	543.364	538	556.818	538.273	511.545	517.455	526.364	545	567.091	537.727	556.727	497.091	527.909	501.455	518.182	495.909	554	523.727	549.636	520.364	486.273	543.636	548.909	522.273	551.545
N14
N15
N16
N17
N18
N19
N20
N21
N22
N23
N24
O01	574.857	520.929	567	589.929	549	539.286	531	541.643	536.214	542.571	505	546.714	554.071	569.071	548.357	545.143	519.929	544.929	552	538.714	568.143	546.214	556.286	551.5	532.714	570.5	521.143	534.214	526.286	559.143	559.929	574.857
O02
O03	473.917	444.667	456.667	465.333	455.417	434.833	424.167	478.667	429.5	461.083	392.25	448.5	426.083	428.583	491.667	432.333	439.583	423.75	418.333	465.75	458.833	450.833	454.333	466.667	433	442.833	425.833	417.667	498.917	465.75	405.583	437.083
O04	479.182	504.818	472.182	480.636	495.091	443.091	493	486.545	504.273	494.909	487.091	486.364	486.727	489.364	456.273	522.727	497.364	477.545	410.727	459.909	474.273	474	473.636	476.818	486.818	466.455	475.545	488.455	452.273	491.182	494.727	488.636
O05	516.167	498.833	527.417	540.667	524.417	491.5	525.667	533.583	525.583	506.75	522.25	504.25	495.583	510.083	523.75	518.583	509.333	519.583	546.75	518	510.333	564.25	543.583	510.167	538.833	528.583	491.75	520.833	535.75	551	509.917	516.167
O06	644.143	640.857	621.857	649.143	620.286	623.714	640.286	651.714	651.714	632.714	610.429	653.429	654.857	622.429	627.429	621.857	642	646.714	628.429	652.286	666.571	646	637.143	620.714	641.571	630.714	652.429	629	638.714	669	624.571	644.143
O07	453.556	468.556	431.556	428.333	424.333	449.778	474.556	415.778	465.667	455.778	440.444	415.778	452.333	472.889	447.667	431.889	472.889	494.556	439.444	456.667	428.222	417.444	447.556	434.778	464.222	443.556	461.111	416.556	467.222	448.889	462.667	420.444
O08	535	514.556	516.944	536.667	531.278	549.167	509.167	518.278	503.778	554.556	533.056	520.056	499.944	540.389	521.611	515.667	538.778	532.111	496.056	542.389	545.333	520.778	492.222	534.278	554.833	506.444	503.222	497.944	545.389	518.111	515.833	536.722
O09	489.6	496.4	470.8	518	481.7	464.2	481.2	506.8	486.6	503	471.9	465.2	424.6	506.6	508.3	487.5	500.9	496	465.5	513.5	497	474.3	484.7	479.1	508.7	464.9	455.8	472.7	468.1	485.8	496.9	489.6
O10	599.353	566	567.118	553.529	543.647	597.294	569.176	569.706	572.412	583.118	571.706	584.471	563.941	592.176	575.529	592.118	609.529	592.353	558.353	591.765	567.706	575.176	566.647	575.529	543.706	594.941	567.647	570.294	569.176	583.471	554	573.412
O11	470.545	506.182	453.909	504.455	497.091	540.727	480.091	466.182	465.909	516	489.909	442.545	448.545	486.636	496.455	520.455	506.273	502.636	521.091	539.818	495.273	519.545	512.636	495.727	509.818	505.273	481.818	504.545	520.091	462.182	478.091	484.182
O12
O13	480.182	478.091	477.182	471.545	443	458.273	472.091	414.545	437.909	476.455	473.636	471.818	480.273	461.727	469.455	493.182	462.818	469.364	476.545	460.364	483.818	416.091	422.273	455.455	464.909	506.455	511.455	461.545	436.727	472.818	409.909	480.182
O14
O15
O16
O17
O18
O19
O20
O21
O22
O23
O24
P01
P02	499.158	483.579	543.263	496.632	508.895	515	518.105	499.526	511.947	507.789	516.737	510.947	518.737	509.211	513.737	507.158	484.526	493.105	530.263	494.474	495.474	486.789	515.368	502.421	481.895	544	505.842	501.684	505.842	501.632	486.947	490.842
P03
P04	535.75	556.5	561.15	568.4	565	565.6	556.9	554.5	548.75	557.55	558.6	543.7	537.4	546.8	552.65	555.15	577.3	547.65	545	565.4	555.2	555.25	569.75	575.35	556	552.1	546.55	573.95	553.7	552.15	572.05	509.65
P05	522.429	504.857	498.429	522.357	500.643	498.929	510.286	497.714	498.143	510.071	488.786	494.214	513.929	484.214	500.643	489	483.429	498.429	503.429	490.214	507	515.571	514	496.5	503.143	504.143	500.143	504.143	491.357	513.571	492.214	495
P06
P07	515.45	518.5	544.7	544.9	525.65	557.25	526.8	546.9	538.4	508.4	521.05	532.9	491.95	505.05	541.15	505.65	535.7	498.15	556.05	518.75	549.85	562.3	546.45	522.5	537.25	532.1	535.95	541.2	515.05	528.3	563.35	564.15
P08	469	442.071	442.429	441.929	448.857	427.5	406.786	433.286	448.286	415	450.071	439.357	446.714	446.214	441.5	425.714	447.786	429.714	427.857	462.643	422.5	410.143	432.571	454.357	490.571	455.429	437.571	422	411.714	450.714	454.286	427
P09	533.538	548.846	526.615	516.615	512	484.923	528.615	526.538	514.308	505.385	502.462	512.769	562.231	496.923	530.538	545.692	528.769	509.308	511.308	525.846	507.154	545.538	504.538	539.308	521.231	513.385	544.077	507.615	498	490.538	503.154	482.154
P10	565.667	546.417	602.25	600.75	606.167	525.667	563.5	566.583	508.833	586.833	576.917	615.5	595.25	569.417	576.167	555.917	612.083	575.333	561.667	536.667	559.917	583.417	583.333	558.333	613.583	586.667	546.333	540.833	573.25	560.917	586.25	587.583
P11	586.417	580.75	560.583	535.25	564.417	567.333	542.25	516.5	567.25	597.333	611.5	595.667	585.25	558.917	597.417	574.75	574.667	627.583	571.25	593.25	562.083	551.75	588.083	551.417	617.75	593.75	589.167	563.833	587.417	592.333	591.333	586.417
P12	668.143	671.071	643.786	658.929	643.357	670.714	684.286	669	658.643	636.929	639.071	643.857	697.071	647.5	674.071	676.357	651.286	668.571	661.5	639.429	670.214	661.214	641.214	662.357	679	658.714	663.643	664.571	655.643	647	662.357	653
P13	544.615	509.154	523.154	506.538	472.077	524.923	523.231	495.462	528.154	480	462.846	511	507.308	535.231	529.462	520.615	499.308	555.769	527.769	524.308	532.231	509.538	528.385	522.231	514	497.154	502.154	517.077	518.769	514.154	530.462	544.615
P14
P15
P16
P17
P18
P19
P20
P21
P22
P23
P24
???
Region Name	Stage Label	Area	Perimeter	Thresholded Area	Average	Minimum	Maximum
1	A01	20.6853	16.08	0	665	646	677
1	A01	20.6853	16.08	0	666.5	652	681
1	A01	20.6853	16.08	0	671	646	695
1	A01	20.6853	16.08	0	676.5	666	685
1	A01	20.6853	16.08	0	671.875	657	691
1	A01	20.6853	16.08	0	667.625	646	685
1	A01	20.6853	16.08	0	667.875	663	673
1	A01	20.6853	16.08	0	666	653	683
1	A01	20.6853	16.08	0	668.625	646	693
1	A01	20.6853	16.08	0	666.125	646	682
1	A01	20.6853	16.08	0	677.125	653	696
1	A01	20.6853	16.08	0	671.5	654	682
1	A01	20.6853	16.08	0	673.125	666	682
1	A01	20.6853	16.08	0	669.5	662	686
1	A01	20.6853	16.08	0	674.5	663	687
1	A01	20.6853	16.08	0	671.625	649	690
1	A01	20.6853	16.08	0	666.875	659	681
1	A01	20.6853	16.08	0	662.25	652	690
1	A01	20.6853	16.08	0	666.25	648	677
1	A01	20.6853	16.08	0	673.375	647	694
1	A01	20.6853	16.08	0	659.625	649	673
1	A01	20.6853	16.08	0	670.75	651	689
1	A01	20.6853	16.08	0	665.875	654	675
1	A01	20.6853	16.08	0	676.625	663	692
1	A01	20.6853	16.08	0	666.125	651	678
1	A01	20.6853	16.08	0	676.5	661	691
1	A01	20.6853	16.08	0	665.25	635	694
1	A01	20.6853	16.08	0	673	668	682
1	A01	20.6853	16.08	0	674.625	660	705
1	A01	20.6853	16.08	0	663.625	647	678
1	A01	20.6853	16.08	0	674.25	663	682
1	A01	20.6853	16.08	0	663	646	684
???
Region Name	Stage Label	Area	Perimeter	Thresholded Area	Average	Minimum	Maximum
1	A02	20.6853	16.08	0	597.5	592	605
1	A02	20.6853	16.08	0	591.625	581	609
1	A02	20.6853	16.08	0	595.875	576	628
1	A02	20.6853	16.08	0	596.75	583	606
1	A02	20.6853	16.08	0	597.75	587	615
1	A02	20.6853	16.08	0	592	567	606
1	A02	20.6853	16.08	0	605.75	592	622
1	A02	20.6853	16.08	0	595.625	572	611
1	A02	20.6853	16.08	0	596.5	587	608
1	A02	20.6853	16.08	0	591.25	587	604
1	A02	20.6853	16.08	0	597	587	604
1	A02	20.6853	16.08	0	593.875	569	605
1	A02	20.6853	16.08	0	595.5	582	606
1	A02	20.6853	16.08	0	590.25	576	606
1	A02	20.6853	16.08	0	597.375	589	604
1	A02	20.6853	16.08	0	593.375	573	601
1	A02	20.6853	16.08	0	591.375	569	612
1	A02	20.6853	16.08	0	592.5	572	611
1	A02	20.6853	16.08	0	594.875	578	608
1	A02	20.6853	16.08	0	591	565	604
1	A02	20.6853	16.08	0	597.875	559	624
1	A02	20.6853	16.08	0	590.75	567	597
1	A02	20.6853	16.08	0	592.375	566	608
1	A02	20.6853	16.08	0	591.75	564	606
1	A02	20.6853	16.08	0	593.25	574	605
1	A02	20.6853	16.08	0	591.5	573	605
1	A02	20.6853	16.08	0	590.875	575	608
1	A02	20.6853	16.08	0	590.75	572	612
1	A02	20.6853	16.08	0	590.375	564	602
1	A02	20.6853	16.08	0	592	568	627
1	A02	20.6853	16.08	0	588.375	577	609
1	A02	20.6853	16.08	0	587.125	575	607
???
Region Name	Stage Label	Area	Perimeter	Thresholded Area	Average	Minimum	Maximum
1	A03	20.6853	16.08	0	658.625	650	673
1	A03	20.6853	16.08	0	665.375	648	677
1	A03	20.6853	16.08	0	660.5	646	678
1	A03	20.6853	16.08	0	653.75	635	672
1	A03	20.6853	16.08	0	660.75	652	670
1	A03	20.6853	16.08	0	661.75	643	679
1	A03	20.6853	16.08	0	653.375	631	672
1	A03	20.6853	16.08	0	665.25	652	681
1	A03	20.6853	16.08	0	663.375	650	677
1	A03	20.6853	16.08	0	660.875	652	673
1	A03	20.6853	16.08	0	658.375	643	677
1	A03	20.6853	16.08	0	659.25	645	674
1	A03	20.6853	16.08	0	663.875	642	673
1	A03	20.6853	16.08	0	657.125	647	665
1	A03	20.6853	16.08	0	659.125	646	688
1	A03	20.6853	16.08	0	660.625	646	672
1	A03	20.6853	16.08	0	662.375	641	679
1	A03	20.6853	16.08	0	662.875	651	673
1	A03	20.6853	16.08	0	662.25	651	674
1	A03	20.6853	16.08	0	660.125	648	675
1	A03	20.6853	16.08	0	660.5	645	675
1	A03	20.6853	16.08	0	660.875	645	684
1	A03	20.6853	16.08	0	664.625	641	680
1	A03	20.6853	16.08	0	657.125	641	671
1	A03	20.6853	16.08	0	658	643	671
1	A03	20.6853	16.08	0	660.5	637	677
1	A03	20.6853	16.08	0	660.375	649	670
1	A03	20.6853	16.08	0	658	645	668
1	A03	20.6853	16.08	0	663.625	645	678
1	A03	20.6853	16.08	0	662	652	679
1	A03	20.6853	16.08	0	663.625	645	669
1	A03	20.6853	16.08	0	665	652	684
???
Region Name	Stage Label	Area	Perimeter	Thresholded Area	Average	Minimum	Maximum
1	A04	20.6853	16.08	0	643.75	631	664
1	A04	20.6853	16.08	0	645.375	626	657
1	A04	20.6853	16.08	0	644.375	635	658
1	A04	20.6853	16.08	0	638.625	619	656
1	A04	20.6853	16.08	0	644	630	657
1	A04	20.6853	16.08	0	642.125	631	658
1	A04	20.6853	16.08	0	642	626	660
1	A04	20.6853	16.08	0	640.5	628	653
1	A04	20.6853	16.08	0	645.625	623	666
1	A04	20.6853	16.08	0	643	624	658
1	A04	20.6853	16.08	0	646.25	635	658
1	A04	20.6853	16.08	0	647.375	636	662
1	A04	20.6853	16.08	0	639.375	619	653
1	A04	20.6853	16.08	0	643.375	626	653
1	A04	20.6853	16.08	0	640.25	623	662
1	A04	20.6853	16.08	0	643	624	659
1	A04	20.6853	16.08	0	648.625	630	656
1	A04	20.6853	16.08	0	637.125	626	648
1	A04	20.6853	16.08	0	647.375	640	659
1	A04	20.6853	16.08	0	642	627	648
1	A04	20.6853	16.08	0	638.625	629	649
1	A04	20.6853	16.08	0	646.375	633	665
1	A04	20.6853	16.08	0	646.625	641	652
1	A04	20.6853	16.08	0	645.125	618	660
1	A04	20.6853	16.08	0	646.625	633	654
1	A04	20.6853	16.08	0	645.375	627	663
1	A04	20.6853	16.08	0	640.625	622	663
1	A04	20.6853	16.08	0	642.375	630	655
1	A04	20.6853	16.08	0	639	627	663
1	A04	20.6853	16.08	0	646.875	636	663
1	A04	20.6853	16.08	0	643.625	625	660
1	A04	20.6853	16.08	0	647.25	626	659
???
Region Name	Stage Label	Area	Perimeter	Thresholded Area	Average	Minimum	Maximum
1	A05	20.6853	16.08	0	634.125	627	649
1	A05	20.6853	16.08	0	632.875	611	653
1	A05	20.6853	16.08	0	636	625	649
1	A05	20.6853	16.08	0	635.5	615	661
1	A05	20.6853	16.08	0	636.75	617	656
1	A05	20.6853	16.08	0	640.25	627	649
1	A05	20.6853	16.08	0	641.25	626	662
1	A05	20.6853	16.08	0	641.375	626	660
1	A05	20.6853	16.08	0	641.5	619	663
1	A05	20.6853	16.08	0	641.5	628	649
1	A05	20.6853	16.08	0	640.25	627	654
1	A05	20.6853	16.08	0	637.875	623	649
1	A05	20.6853	16.08	0	639	617	651
1	A05	20.6853	16.08	0	638.25	619	650
1	A05	20.6853	16.08	0	638.125	620	673
1	A05	20.6853	16.08	0	636.375	622	649
1	A05	20.6853	16.08	0	638.875	614	653
1	A05	20.6853	16.08	0	639.625	632	649
1	A05	20.6853	16.08	0	639	625	662
1	A05	20.6853	16.08	0	636.5	614	649
1	A05	20.6853	16.08	0	641.25	622	655
1	A05	20.6853	16.08	0	636.125	617	660
1	A05	20.6853	16.08	0	637.625	622	646
1	A05	20.6853	16.08	0	642.625	633	666
1	A05	20.6853	16.08	0	639.125	618	653
1	A05	20.6853	16.08	0	637.125	629	646
1	A05	20.6853	16.08	0	636	628	645
1	A05	20.6853	16.08	0	643.125	620	656
1	A05	20.6853	16.08	0	642.125	624	661
1	A05	20.6853	16.08	0	638.125	624	647
1	A05	20.6853	16.08	0	639	632	647
1	A05	20.6853	16.08	0	642.875	622	656
???
Region Name	Stage Label	Area	Perimeter	Thresholded Area	Average	Minimum	Maximum
1	A06	20.6853	16.08	0	652	640	675
1	A06	20.6853	16.08	0	648.625	631	674
1	A06	20.6853	16.08	0	648.625	634	665
1	A06	20.6853	16.08	0	652.375	637	671
1	A06	20.6853	16.08	0	652.625	633	676
1	A06	20.6853	16.08	0	654.5	627	676
1	A06	20.6853	16.08	0	647.125	634	662
1	A06	20.6853	16.08	0	646.25	634	663
1	A06	20.6853	16.08	0	652.625	638	671
1	A06	20.6853	16.08	0	650.75	635	661
1	A06	20.6853	16.08	0	650.625	634	675
1	A06	20.6853	16.08	0	650.25	619	683
1	A06	20.6853	16.08	0	657.875	644	671
1	A06	20.6853	16.08	0	654.5	636	680
1	A06	20.6853	16.08	0	658.75	645	675
1	A06	20.6853	16.08	0	654.875	637	681
1	A06	20.6853	16.08	0	651.875	631	670
1	A06	20.6853	16.08	0	649.75	637	669
1	A06	20.6853	16.08	0	648.125	632	661
1	A06	20.6853	16.08	0	652.375	639	671
1	A06	20.6853	16.08	0	647.375	635	675
1	A06	20.6853	16.08	0	651.625	642	659
1	A06	20.6853	16.08	0	641.875	617	662
1	A06	20.6853	16.08	0	648.375	638	660
1	A06	20.6853	16.08	0	655.375	632	681
1	A06	20.6853	16.08	0	655	643	680
1	A06	20.6853	16.08	0	649.5	633	665
1	A06	20.6853	16.08	0	655.875	639	670
1	A06	20.6853	16.08	0	657.25	633	669
1	A06	20.6853	16.08	0	656.25	648	662
1	A06	20.6853	16.08	0	655.125	641	675
1	A06	20.6853	16.08	0	658.375	641	675
???
Region Name	Stage Label	Area	Perimeter	Thresholded Area	Average	Minimum	Maximum
1	A08	20.6853	16.08	0	516.875	492	530
1	A08	20.6853	16.08	0	525	511	542
1	A08	20.6853	16.08	0	524.75	514	541
1	A08	20.6853	16.08	0	526.75	507	544
1	A08	20.6853	16.08	0	523.875	507	534
1	A08	20.6853	16.08	0	520.625	506	536
1	A08	20.6853	16.08	0	524.375	506	539
1	A08	20.6853	16.08	0	521.25	514	534
1	A08	20.6853	16.08	0	523.375	516	533
1	A08	20.6853	16.08	0	519.125	510	529
1	A08	20.6853	16.08	0	523.5	513	534
1	A08	20.6853	16.08	0	522.5	506	532
1	A08	20.6853	16.08	0	523.125	508	534
1	A08	20.6853	16.08	0	522.125	508	536
1	A08	20.6853	16.08	0	523.75	510	536
1	A08	20.6853	16.08	0	521.625	510	529
1	A08	20.6853	16.08	0	522.125	515	531
1	A08	20.6853	16.08	0	519.75	499	532
1	A08	20.6853	16.08	0	523.875	509	538
1	A08	20.6853	16.08	0	522.25	501	536
1	A08	20.6853	16.08	0	521.125	497	547
1	A08	20.6853	16.08	0	520.125	510	527
1	A08	20.6853	16.08	0	528.125	513	544
1	A08	20.6853	16.08	0	525.5	510	550
1	A08	20.6853	16.08	0	521.75	502	541
1	A08	20.6853	16.08	0	523.75	514	532
1	A08	20.6853	16.08	0	517.875	512	525
1	A08	20.6853	16.08	0	522.75	513	540
1	A08	20.6853	16.08	0	526.75	517	536
1	A08	20.6853	16.08	0	519.375	507	532
1	A08	20.6853	16.08	0	526.125	513	534
1	A08	20.6853	16.08	0	523.375	502	533
???
Region Name	Stage Label	Area	Perimeter	Thresholded Area	Average	Minimum	Maximum
1	A09	20.6853	16.08	0	617.125	603	632
1	A09	20.6853	16.08	0	610.5	594	623
1	A09	20.6853	16.08	0	616.25	593	642
1	A09	20.6853	16.08	0	617.875	598	645
1	A09	20.6853	16.08	0	610.5	596	627
1	A09	20.6853	16.08	0	617.625	606	633
1	A09	20.6853	16.08	0	618	604	641
1	A09	20.6853	16.08	0	613.375	604	629
1	A09	20.6853	16.08	0	618.625	595	635
1	A09	20.6853	16.08	0	617.75	602	636
1	A09	20.6853	16.08	0	616.5	596	638
1	A09	20.6853	16.08	0	611.5	591	627
1	A09	20.6853	16.08	0	610.875	583	622
1	A09	20.6853	16.08	0	616.875	600	645
1	A09	20.6853	16.08	0	618.625	600	647
1	A09	20.6853	16.08	0	619.75	601	636
1	A09	20.6853	16.08	0	619	605	636
1	A09	20.6853	16.08	0	620.5	601	634
1	A09	20.6853	16.08	0	617.25	597	631
1	A09	20.6853	16.08	0	616.125	595	637
1	A09	20.6853	16.08	0	615.25	594	639
1	A09	20.6853	16.08	0	615.625	578	637
1	A09	20.6853	16.08	0	617.625	596	641
1	A09	20.6853	16.08	0	612.75	595	634
1	A09	20.6853	16.08	0	614.5	595	631
1	A09	20.6853	16.08	0	616.5	608	625
1	A09	20.6853	16.08	0	615.25	605	637
1	A09	20.6853	16.08	0	609.375	589	627
1	A09	20.6853	16.08	0	616.5	590	633
1	A09	20.6853	16.08	0	618.375	601	636
1	A09	20.6853	16.08	0	621.375	598	637
1	A09	20.6853	16.08	0	614.375	596	634
???
Region Name	Stage Label	Area	Perimeter	Thresholded Area	Average	Minimum	Maximum
1	A11	20.6853	16.08	0	651.75	627	675
1	A11	20.6853	16.08	0	657.125	637	672
1	A11	20.6853	16.08	0	652	636	664
1	A11	20.6853	16.08	0	659.125	637	697
1	A11	20.6853	16.08	0	660.25	644	681
1	A11	20.6853	16.08	0	658.5	625	684
1	A11	20.6853	16.08	0	652.125	631	667
1	A11	20.6853	16.08	0	661.25	637	681
1	A11	20.6853	16.08	0	652.5	635	683
1	A11	20.6853	16.08	0	653.5	639	666
1	A11	20.6853	16.08	0	656.625	633	676
1	A11	20.6853	16.08	0	650.375	633	662
1	A11	20.6853	16.08	0	647.5	635	663
1	A11	20.6853	16.08	0	653.5	626	669
1	A11	20.6853	16.08	0	652.5	635	667
1	A11	20.6853	16.08	0	649	615	664
1	A11	20.6853	16.08	0	645.625	610	662
1	A11	20.6853	16.08	0	649.25	624	669
1	A11	20.6853	16.08	0	643.375	629	666
1	A11	20.6853	16.08	0	647.5	623	662
1	A11	20.6853	16.08	0	638.625	597	658
1	A11	20.6853	16.08	0	645.375	622	664
1	A11	20.6853	16.08	0	646.5	617	679
1	A11	20.6853	16.08	0	649.25	612	674
1	A11	20.6853	16.08	0	639.75	612	652
1	A11	20.6853	16.08	0	644.625	617	663
1	A11	20.6853	16.08	0	655.5	645	673
1	A11	20.6853	16.08	0	647.125	627	663
1	A11	20.6853	16.08	0	651	624	670
1	A11	20.6853	16.08	0	650.25	616	665
1	A11	20.6853	16.08	0	650.25	635	665
1	A11	20.6853	16.08	0	656.25	637	682
???
Region Name	Stage Label	Area	Perimeter	Thresholded Area	Average	Minimum	Maximum
1	A13	20.6853	16.08	0	612.375	599	619
1	A13	20.6853	16.08	0	615.375	605	624
1	A13	20.6853	16.08	0	605.5	585	619
1	A13	20.6853	16.08	0	612.125	594	633
1	A13	20.6853	16.08	0	609.625	598	632
1	A13	20.6853	16.08	0	611.875	594	628
1	A13	20.6853	16.08	0	616.5	595	630
1	A13	20.6853	16.08	0	613	595	627
1	A13	20.6853	16.08	0	617.75	605	629
1	A13	20.6853	16.08	0	609.75	592	618
1	A13	20.6853	16.08	0	613.125	602	626
1	A13	20.6853	16.08	0	612.75	600	623
1	A13	20.6853	16.08	0	611.375	598	621
1	A13	20.6853	16.08	0	615	606	621
1	A13	20.6853	16.08	0	615.625	600	624
1	A13	20.6853	16.08	0	620.25	605	633
1	A13	20.6853	16.08	0	615.25	600	622
1	A13	20.6853	16.08	0	616.625	604	635
1	A13	20.6853	16.08	0	613.125	606	630
1	A13	20.6853	16.08	0	620.375	607	639
1	A13	20.6853	16.08	0	615.75	598	624
1	A13	20.6853	16.08	0	616.25	596	634
1	A13	20.6853	16.08	0	617.5	612	623
1	A13	20.6853	16.08	0	615.25	604	628
1	A13	20.6853	16.08	0	614.75	601	625
1	A13	20.6853	16.08	0	622.125	598	639
1	A13	20.6853	16.08	0	614.125	604	636
1	A13	20.6853	16.08	0	616.5	607	631
1	A13	20.6853	16.08	0	621.375	611	641
1	A13	20.6853	16.08	0	619.125	606	641
1	A13	20.6853	16.08	0	615.5	601	633
1	A13	20.6853	16.08	0	612.5	604	624
???
Region Name	Stage Label	Area	Perimeter	Thresholded Area	Average	Minimum	Maximum
1	A14	20.6853	16.08	0	632.75	615	655
1	A14	20.6853	16.08	0	640.5	632	652
1	A14	20.6853	16.08	0	642.75	626	663
1	A14	20.6853	16.08	0	637.375	612	658
1	A14	20.6853	16.08	0	634.125	626	643
1	A14	20.6853	16.08	0	631.375	604	645
1	A14	20.6853	16.08	0	636.75	627	647
1	A14	20.6853	16.08	0	637.5	624	649
1	A14	20.6853	16.08	0	634.5	618	658
1	A14	20.6853	16.08	0	640.75	616	654
1	A14	20.6853	16.08	0	629.625	620	643
1	A14	20.6853	16.08	0	633.875	622	645
1	A14	20.6853	16.08	0	630.75	614	645
1	A14	20.6853	16.08	0	638.25	620	654
1	A14	20.6853	16.08	0	637	618	651
1	A14	20.6853	16.08	0	634.5	621	647
1	A14	20.6853	16.08	0	637.375	620	656
1	A14	20.6853	16.08	0	640.75	627	659
1	A14	20.6853	16.08	0	638.375	627	659
1	A14	20.6853	16.08	0	638	628	656
1	A14	20.6853	16.08	0	638.625	629	650
1	A14	20.6853	16.08	0	640.625	625	652
1	A14	20.6853	16.08	0	638.125	624	652
1	A14	20.6853	16.08	0	638.375	623	646
1	A14	20.6853	16.08	0	637.25	610	651
1	A14	20.6853	16.08	0	640.25	625	653
1	A14	20.6853	16.08	0	641	620	651
1	A14	20.6853	16.08	0	643.375	631	661
1	A14	20.6853	16.08	0	636.25	627	651
1	A14	20.6853	16.08	0	637.375	627	653
1	A14	20.6853	16.08	0	639.5	632	653
1	A14	20.6853	16.08	0	637	626	650
???
Region Name	Stage Label	Area	Perimeter	Thresholded Area	Average	Minimum	Maximum
1	B01	20.6853	16.08	0	672.75	665	679
1	B01	20.6853	16.08	0	678.125	669	686
1	B01	20.6853	16.08	0	672.5	659	687
1	B01	20.6853	16.08	0	683.75	666	704
1	B01	20.6853	16.08	0	679.5	662	690
1	B01	20.6853	16.08	0	679	665	694
1	B01	20.6853	16.08	0	681.375	646	707
1	B01	20.6853	16.08	0	677.25	654	693
1	B01	20.6853	16.08	0	681.875	671	703
1	B01	20.6853	16.08	0	685	661	699
1	B01	20.6853	16.08	0	681.875	667	700
1	B01	20.6853	16.08	0	680	672	689
1	B01	20.6853	16.08	0	676.75	665	694
1	B01	20.6853	16.08	0	678	658	696
1	B01	20.6853	16.08	0	672.875	663	679
1	B01	20.6853	16.08	0	675.875	660	698
1	B01	20.6853	16.08	0	678.5	661	693
1	B01	20.6853	16.08	0	682.375	674	696
1	B01	20.6853	16.08	0	676	662	686
1	B01	20.6853	16.08	0	680.875	671	693
1	B01	20.6853	16.08	0	677.625	661	690
1	B01	20.6853	16.08	0	675.375	648	690
1	B01	20.6853	16.08	0	678.25	649	691
1	B01	20.6853	16.08	0	678	657	690
1	B01	20.6853	16.08	0	674.875	667	686
1	B01	20.6853	16.08	0	677.125	665	690
1	B01	20.6853	16.08	0	673.375	648	690
1	B01	20.6853	16.08	0	683.625	676	704
1	B01	20.6853	16.08	0	678.5	665	690
1	B01	20.6853	16.08	0	672.75	664	689
1	B01	20.6853	16.08	0	676.5	660	692
1	B01	20.6853	16.08	0	680	659	695
???
Region Name	Stage Label	Area	Perimeter	Thresholded Area	Average	Minimum	Maximum
1	B03	20.6853	16.08	0	628.625	617	638
1	B03	20.6853	16.08	0	629	604	648
1	B03	20.6853	16.08	0	619.625	610	631
1	B03	20.6853	16.08	0	628.5	609	648
1	B03	20.6853	16.08	0	628.625	617	646
1	B03	20.6853	16.08	0	624.625	604	644
1	B03	20.6853	16.08	0	629	615	640
1	B03	20.6853	16.08	0	627.25	612	639
1	B03	20.6853	16.08	0	626.625	608	646
1	B03	20.6853	16.08	0	629.375	612	646
1	B03	20.6853	16.08	0	622.125	607	642
1	B03	20.6853	16.08	0	627.875	616	639
1	B03	20.6853	16.08	0	631.5	614	646
1	B03	20.6853	16.08	0	627.75	617	644
1	B03	20.6853	16.08	0	634.75	620	647
1	B03	20.6853	16.08	0	631.375	622	642
1	B03	20.6853	16.08	0	634.125	617	654
1	B03	20.6853	16.08	0	622.625	610	634
1	B03	20.6853	16.08	0	626.625	606	665
1	B03	20.6853	16.08	0	631.125	613	647
1	B03	20.6853	16.08	0	626.875	617	637
1	B03	20.6853	16.08	0	636.5	622	654
1	B03	20.6853	16.08	0	626.25	599	649
1	B03	20.6853	16.08	0	625.5	604	636
1	B03	20.6853	16.08	0	633.125	612	649
1	B03	20.6853	16.08	0	634.625	616	656
1	B03	20.6853	16.08	0	626	609	634
1	B03	20.6853	16.08	0	624.75	609	636
1	B03	20.6853	16.08	0	629.75	615	641
1	B03	20.6853	16.08	0	628	606	643
1	B03	20.6853	16.08	0	628.875	617	640
1	B03	20.6853	16.08	0	629.5	609	649
???
Region Name	Stage Label	Area	Perimeter	Thresholded Area	Average	Minimum	Maximum
1	B04	20.6853	16.08	0	645.25	633	660
1	B04	20.6853	16.08	0	646.125	619	668
1	B04	20.6853	16.08	0	643.5	632	655
1	B04	20.6853	16.08	0	640.625	630	658
1	B04	20.6853	16.08	0	649	642	663
1	B04	20.6853	16.08	0	639.5	628	655
1	B04	20.6853	16.08	0	642	625	660
1	B04	20.6853	16.08	0	653	644	658
1	B04	20.6853	16.08	0	644.25	626	657
1	B04	20.6853	16.08	0	645.625	635	654
1	B04	20.6853	16.08	0	644.375	628	652
1	B04	20.6853	16.08	0	653.375	631	681
1	B04	20.6853	16.08	0	646.75	635	662
1	B04	20.6853	16.08	0	646	630	661
1	B04	20.6853	16.08	0	646.375	634	653
1	B04	20.6853	16.08	0	645	631	660
1	B04	20.6853	16.08	0	646.5	617	672
1	B04	20.6853	16.08	0	648.375	641	659
1	B04	20.6853	16.08	0	639	616	655
1	B04	20.6853	16.08	0	648.125	639	658
1	B04	20.6853	16.08	0	650	640	667
1	B04	20.6853	16.08	0	650.875	639	667
1	B04	20.6853	16.08	0	647.375	643	653
1	B04	20.6853	16.08	0	649.875	640	664
1	B04	20.6853	16.08	0	652.375	635	667
1	B04	20.6853	16.08	0	644.125	635	653
1	B04	20.6853	16.08	0	645.375	629	668
1	B04	20.6853	16.08	0	650.625	626	667
1	B04	20.6853	16.08	0	648.125	636	658
1	B04	20.6853	16.08	0	649	637	676
1	B04	20.6853	16.08	0	652.375	636	668
1	B04	20.6853	16.08	0	644.25	623	656
???
Region Name	Stage Label	Area	Perimeter	Thresholded Area	Average	Minimum	Maximum
1	B05	20.6853	16.08	0	643.5	613	669
1	B05	20.6853	16.08	0	640.375	608	659
1	B05	20.6853	16.08	0	647.5	627	670
1	B05	20.6853	16.08	0	642.5	621	661
1	B05	20.6853	16.08	0	641.5	626	657
1	B05	20.6853	16.08	0	644.875	628	663
1	B05	20.6853	16.08	0	644.125	621	665
1	B05	20.6853	16.08	0	643.375	634	664
1	B05	20.6853	16.08	0	646.875	630	668
1	B05	20.6853	16.08	0	646.5	627	667
1	B05	20.6853	16.08	0	644.125	613	668
1	B05	20.6853	16.08	0	647.25	634	660
1	B05	20.6853	16.08	0	647.75	636	661
1	B05	20.6853	16.08	0	644.375	622	660
1	B05	20.6853	16.08	0	649	631	671
1	B05	20.6853	16.08	0	649.75	639	668
1	B05	20.6853	16.08	0	645.75	614	666
1	B05	20.6853	16.08	0	648.25	640	660
1	B05	20.6853	16.08	0	645.75	629	663
1	B05	20.6853	16.08	0	649.5	631	664
1	B05	20.6853	16.08	0	649.125	636	657
1	B05	20.6853	16.08	0	644.25	634	653
1	B05	20.6853	16.08	0	645.75	641	653
1	B05	20.6853	16.08	0	649.125	632	665
1	B05	20.6853	16.08	0	646.5	638	657
1	B05	20.6853	16.08	0	647.875	634	655
1	B05	20.6853	16.08	0	651.875	641	660
1	B05	20.6853	16.08	0	641.375	624	668
1	B05	20.6853	16.08	0	649.5	628	660
1	B05	20.6853	16.08	0	645	636	652
1	B05	20.6853	16.08	0	653.25	648	663
1	B05	20.6853	16.08	0	649	628	667
???
Region Name	Stage Label	Area	Perimeter	Thresholded Area	Average	Minimum	Maximum
1	B08	20.6853	16.08	0	640	630	650
1	B08	20.6853	16.08	0	638.25	624	649
1	B08	20.6853	16.08	0	636.75	623	654
1	B08	20.6853	16.08	0	639.875	606	661
1	B08	20.6853	16.08	0	639.375	625	656
1	B08	20.6853	16.08	0	637.5	627	649
1	B08	20.6853	16.08	0	635.75	628	652
1	B08	20.6853	16.08	0	645.75	632	660
1	B08	20.6853	16.08	0	633.5	623	649
1	B08	20.6853	16.08	0	636.5	618	646
1	B08	20.6853	16.08	0	632.5	620	650
1	B08	20.6853	16.08	0	644	625	656
1	B08	20.6853	16.08	0	639.75	620	660
1	B08	20.6853	16.08	0	634.5	621	647
1	B08	20.6853	16.08	0	643.375	633	666
1	B08	20.6853	16.08	0	644.875	625	653
1	B08	20.6853	16.08	0	641.375	630	651
1	B08	20.6853	16.08	0	635	617	647
1	B08	20.6853	16.08	0	640.625	631	650
1	B08	20.6853	16.08	0	640.625	628	652
1	B08	20.6853	16.08	0	642.5	635	652
1	B08	20.6853	16.08	0	641.125	628	654
1	B08	20.6853	16.08	0	643.125	624	659
1	B08	20.6853	16.08	0	638.5	618	658
1	B08	20.6853	16.08	0	641.875	625	657
1	B08	20.6853	16.08	0	638.375	629	646
1	B08	20.6853	16.08	0	641.875	626	651
1	B08	20.6853	16.08	0	639.75	625	651
1	B08	20.6853	16.08	0	640	625	655
1	B08	20.6853	16.08	0	638.875	625	647
1	B08	20.6853	16.08	0	635.875	627	647
1	B08	20.6853	16.08	0	645.875	626	666
???
Region Name	Stage Label	Area	Perimeter	Thresholded Area	Average	Minimum	Maximum
1	B09	20.6853	16.08	0	603.125	589	616
1	B09	20.6853	16.08	0	604	594	612
1	B09	20.6853	16.08	0	606.625	598	615
1	B09	20.6853	16.08	0	605	590	614
1	B09	20.6853	16.08	0	611.875	598	622
1	B09	20.6853	16.08	0	605	592	625
1	B09	20.6853	16.08	0	606.375	590	632
1	B09	20.6853	16.08	0	605.125	589	621
1	B09	20.6853	16.08	0	607.25	593	628
1	B09	20.6853	16.08	0	610.25	602	622
1	B09	20.6853	16.08	0	606.625	600	623
1	B09	20.6853	16.08	0	605.75	594	627
1	B09	20.6853	16.08	0	608.375	588	624
1	B09	20.6853	16.08	0	603.25	591	620
1	B09	20.6853	16.08	0	601.125	575	614
1	B09	20.6853	16.08	0	611.375	604	621
1	B09	20.6853	16.08	0	606.625	596	618
1	B09	20.6853	16.08	0	606	591	616
1	B09	20.6853	16.08	0	604.125	584	612
1	B09	20.6853	16.08	0	609.75	602	626
1	B09	20.6853	16.08	0	605.625	593	618
1	B09	20.6853	16.08	0	608.875	596	625
1	B09	20.6853	16.08	0	605.375	596	617
1	B09	20.6853	16.08	0	602.75	589	613
1	B09	20.6853	16.08	0	608.25	595	622
1	B09	20.6853	16.08	0	611.375	598	622
1	B09	20.6853	16.08	0	611.25	597	620
1	B09	20.6853	16.08	0	606.25	592	616
1	B09	20.6853	16.08	0	602	594	615
1	B09	20.6853	16.08	0	606.625	598	619
1	B09	20.6853	16.08	0	612.75	601	626
1	B09	20.6853	16.08	0	606.25	581	622
???
Region Name	Stage Label	Area	Perimeter	Thresholded Area	Average	Minimum	Maximum
1	B10	20.6853	16.08	0	651	634	664
1	B10	20.6853	16.08	0	654.625	647	659
1	B10	20.6853	16.08	0	657.125	646	689
1	B10	20.6853	16.08	0	654.875	645	665
1	B10	20.6853	16.08	0	654.25	642	671
1	B10	20.6853	16.08	0	654.375	640	678
1	B10	20.6853	16.08	0	657.75	641	671
1	B10	20.6853	16.08	0	657.375	651	665
1	B10	20.6853	16.08	0	661.875	647	679
1	B10	20.6853	16.08	0	655.875	632	679
1	B10	20.6853	16.08	0	659.5	639	678
1	B10	20.6853	16.08	0	659.125	643	671
1	B10	20.6853	16.08	0	655	643	670
1	B10	20.6853	16.08	0	659.25	650	674
1	B10	20.6853	16.08	0	657.625	644	677
1	B10	20.6853	16.08	0	654.5	635	677
1	B10	20.6853	16.08	0	655.625	637	669
1	B10	20.6853	16.08	0	658.625	643	673
1	B10	20.6853	16.08	0	660.125	647	679
1	B10	20.6853	16.08	0	657	636	674
1	B10	20.6853	16.08	0	652.75	642	665
1	B10	20.6853	16.08	0	657.625	649	668
1	B10	20.6853	16.08	0	657.125	643	674
1	B10	20.6853	16.08	0	653.625	636	670
1	B10	20.6853	16.08	0	655.875	635	669
1	B10	20.6853	16.08	0	662.625	640	676
1	B10	20.6853	16.08	0	659.875	646	670
1	B10	20.6853	16.08	0	660.375	636	681
1	B10	20.6853	16.08	0	655.75	644	673
1	B10	20.6853	16.08	0	661	648	673
1	B10	20.6853	16.08	0	660.875	635	677
1	B10	20.6853	16.08	0	655.875	636	668
???
Region Name	Stage Label	Area	Perimeter	Thresholded Area	Average	Minimum	Maximum
1	B11	20.6853	16.08	0	608.375	601	619
1	B11	20.6853	16.08	0	602.625	598	607
1	B11	20.6853	16.08	0	612.125	592	628
1	B11	20.6853	16.08	0	610.625	592	623
1	B11	20.6853	16.08	0	609.375	596	625
1	B11	20.6853	16.08	0	607.375	597	617
1	B11	20.6853	16.08	0	607.25	597	624
1	B11	20.6853	16.08	0	607.75	592	620
1	B11	20.6853	16.08	0	607.875	596	618
1	B11	20.6853	16.08	0	610.25	598	619
1	B11	20.6853	16.08	0	607.625	578	623
1	B11	20.6853	16.08	0	610.375	595	628
1	B11	20.6853	16.08	0	606.375	590	620
1	B11	20.6853	16.08	0	606.75	582	626
1	B11	20.6853	16.08	0	610.5	591	621
1	B11	20.6853	16.08	0	606.375	586	616
1	B11	20.6853	16.08	0	609.5	595	630
1	B11	20.6853	16.08	0	610.25	603	619
1	B11	20.6853	16.08	0	609.375	593	625
1	B11	20.6853	16.08	0	612.25	587	643
1	B11	20.6853	16.08	0	607.375	596	625
1	B11	20.6853	16.08	0	612.75	603	622
1	B11	20.6853	16.08	0	610	589	621
1	B11	20.6853	16.08	0	604.25	592	621
1	B11	20.6853	16.08	0	608.375	597	631
1	B11	20.6853	16.08	0	606.875	598	619
1	B11	20.6853	16.08	0	607.5	591	623
1	B11	20.6853	16.08	0	605	588	624
1	B11	20.6853	16.08	0	612.875	599	628
1	B11	20.6853	16.08	0	607.875	593	620
1	B11	20.6853	16.08	0	603.5	591	624
1	B11	20.6853	16.08	0	602.625	579	619
???
Region Name	Stage Label	Area	Perimeter	Thresholded Area	Average	Minimum	Maximum
1	B14	20.6853	16.08	0	545.625	528	578
1	B14	20.6853	16.08	0	541.25	524	556
1	B14	20.6853	16.08	0	546.375	533	561
1	B14	20.6853	16.08	0	545.125	529	559
1	B14	20.6853	16.08	0	544.5	528	557
1	B14	20.6853	16.08	0	546.375	532	560
1	B14	20.6853	16.08	0	540.375	524	549
1	B14	20.6853	16.08	0	540.625	521	564
1	B14	20.6853	16.08	0	542.125	520	572
1	B14	20.6853	16.08	0	541.125	523	557
1	B14	20.6853	16.08	0	542.625	526	557
1	B14	20.6853	16.08	0	547.375	531	561
1	B14	20.6853	16.08	0	539.5	521	557
1	B14	20.6853	16.08	0	541	525	551
1	B14	20.6853	16.08	0	543.5	528	556
1	B14	20.6853	16.08	0	544.625	527	556
1	B14	20.6853	16.08	0	545.75	535	563
1	B14	20.6853	16.08	0	542.25	536	554
1	B14	20.6853	16.08	0	539.25	527	557
1	B14	20.6853	16.08	0	550.625	532	562
1	B14	20.6853	16.08	0	541.125	524	561
1	B14	20.6853	16.08	0	539.375	521	550
1	B14	20.6853	16.08	0	544.125	531	566
1	B14	20.6853	16.08	0	544.25	528	556
1	B14	20.6853	16.08	0	540.875	529	555
1	B14	20.6853	16.08	0	550.125	540	558
1	B14	20.6853	16.08	0	545	526	554
1	B14	20.6853	16.08	0	543.875	527	551
1	B14	20.6853	16.08	0	537.375	526	544
1	B14	20.6853	16.08	0	543.625	527	558
1	B14	20.6853	16.08	0	548	532	576
1	B14	20.6853	16.08	0	544.125	528	555
???
Region Name	Stage Label	Area	Perimeter	Thresholded Area	Average	Minimum	Maximum
1	C01	20.6853	16.08	0	683.5	675	700
1	C01	20.6853	16.08	0	681.375	666	699
1	C01	20.6853	16.08	0	685.5	669	698
1	C01	20.6853	16.08	0	683.5	668	693
1	C01	20.6853	16.08	0	686.625	668	709
1	C01	20.6853	16.08	0	684	670	695
1	C01	20.6853	16.08	0	688.75	675	706
1	C01	20.6853	16.08	0	683.25	676	690
1	C01	20.6853	16.08	0	681.875	667	693
1	C01	20.6853	16.08	0	686.625	676	694
1	C01	20.6853	16.08	0	683.5	663	709
1	C01	20.6853	16.08	0	683.75	670	692
1	C01	20.6853	16.08	0	684.625	669	729
1	C01	20.6853	16.08	0	687.125	675	706
1	C01	20.6853	16.08	0	688.875	675	704
1	C01	20.6853	16.08	0	690.75	682	702
1	C01	20.6853	16.08	0	683.125	670	701
1	C01	20.6853	16.08	0	679	667	701
1	C01	20.6853	16.08	0	690.25	668	705
1	C01	20.6853	16.08	0	681.5	666	696
1	C01	20.6853	16.08	0	681.875	660	703
1	C01	20.6853	16.08	0	688.25	668	704
1	C01	20.6853	16.08	0	684.125	671	702
1	C01	20.6853	16.08	0	687.625	667	697
1	C01	20.6853	16.08	0	681.875	669	694
1	C01	20.6853	16.08	0	689.875	675	706
1	C01	20.6853	16.08	0	687.5	672	697
1	C01	20.6853	16.08	0	684.5	676	695
1	C01	20.6853	16.08	0	689	663	710
1	C01	20.6853	16.08	0	688.25	669	718
1	C01	20.6853	16.08	0	679.125	669	706
1	C01	20.6853	16.08	0	691	664	707
???
Region Name	Stage Label	Area	Perimeter	Thresholded Area	Average	Minimum	Maximum
1	C03	20.6853	16.08	0	724.5	716	734
1	C03	20.6853	16.08	0	732.5	715	746
1	C03	20.6853	16.08	0	734.25	724	750
1	C03	20.6853	16.08	0	732.625	711	750
1	C03	20.6853	16.08	0	731	718	745
1	C03	20.6853	16.08	0	730.25	716	737
1	C03	20.6853	16.08	0	726.75	718	743
1	C03	20.6853	16.08	0	731	721	740
1	C03	20.6853	16.08	0	728.5	710	745
1	C03	20.6853	16.08	0	734	716	751
1	C03	20.6853	16.08	0	733.125	725	741
1	C03	20.6853	16.08	0	733.75	711	753
1	C03	20.6853	16.08	0	736.75	718	756
1	C03	20.6853	16.08	0	728.25	697	746
1	C03	20.6853	16.08	0	729.125	715	746
1	C03	20.6853	16.08	0	732	719	742
1	C03	20.6853	16.08	0	730	706	764
1	C03	20.6853	16.08	0	728.25	713	746
1	C03	20.6853	16.08	0	732.875	712	744
1	C03	20.6853	16.08	0	731.5	720	743
1	C03	20.6853	16.08	0	734.25	719	751
1	C03	20.6853	16.08	0	727.875	710	741
1	C03	20.6853	16.08	0	739.375	723	762
1	C03	20.6853	16.08	0	737.625	722	747
1	C03	20.6853	16.08	0	731.5	718	749
1	C03	20.6853	16.08	0	734.75	715	765
1	C03	20.6853	16.08	0	735.625	723	749
1	C03	20.6853	16.08	0	724.375	708	745
1	C03	20.6853	16.08	0	725.5	714	740
1	C03	20.6853	16.08	0	734.5	722	746
1	C03	20.6853	16.08	0	727.5	709	737
1	C03	20.6853	16.08	0	730.625	724	738
???
Region Name	Stage Label	Area	Perimeter	Thresholded Area	Average	Minimum	Maximum
1	C04	20.6853	16.08	0	643.625	624	659
1	C04	20.6853	16.08	0	641.875	627	653
1	C04	20.6853	16.08	0	645.75	628	662
1	C04	20.6853	16.08	0	638.5	629	650
1	C04	20.6853	16.08	0	644.625	631	651
1	C04	20.6853	16.08	0	645.875	639	653
1	C04	20.6853	16.08	0	646.25	631	657
1	C04	20.6853	16.08	0	641.125	612	655
1	C04	20.6853	16.08	0	641.25	631	653
1	C04	20.6853	16.08	0	647.875	637	658
1	C04	20.6853	16.08	0	644.625	616	655
1	C04	20.6853	16.08	0	644.875	634	655
1	C04	20.6853	16.08	0	643.375	633	653
1	C04	20.6853	16.08	0	645.25	630	653
1	C04	20.6853	16.08	0	636.375	625	653
1	C04	20.6853	16.08	0	642	627	657
1	C04	20.6853	16.08	0	640.75	631	650
1	C04	20.6853	16.08	0	643.5	631	657
1	C04	20.6853	16.08	0	639.75	620	657
1	C04	20.6853	16.08	0	642	632	649
1	C04	20.6853	16.08	0	642.375	633	655
1	C04	20.6853	16.08	0	643.75	635	653
1	C04	20.6853	16.08	0	637.5	623	649
1	C04	20.6853	16.08	0	644.875	623	655
1	C04	20.6853	16.08	0	639.375	610	654
1	C04	20.6853	16.08	0	638.125	629	655
1	C04	20.6853	16.08	0	646.25	637	658
1	C04	20.6853	16.08	0	639.125	622	654
1	C04	20.6853	16.08	0	641.625	635	654
1	C04	20.6853	16.08	0	647.875	631	675
1	C04	20.6853	16.08	0	644.625	633	661
1	C04	20.6853	16.08	0	644.375	624	674
???
Region Name	Stage Label	Area	Perimeter	Thresholded Area	Average	Minimum	Maximum
1	C05	20.6853	16.08	0	658.375	633	683
1	C05	20.6853	16.08	0	652	635	669
1	C05	20.6853	16.08	0	652.5	633	669
1	C05	20.6853	16.08	0	659.5	645	670
1	C05	20.6853	16.08	0	653.5	635	667
1	C05	20.6853	16.08	0	660.125	645	677
1	C05	20.6853	16.08	0	656.25	638	669
1	C05	20.6853	16.08	0	650.125	637	680
1	C05	20.6853	16.08	0	658.375	646	673
1	C05	20.6853	16.08	0	651	632	665
1	C05	20.6853	16.08	0	656.75	641	675
1	C05	20.6853	16.08	0	652.875	644	669
1	C05	20.6853	16.08	0	657.5	648	666
1	C05	20.6853	16.08	0	658.5	650	676
1	C05	20.6853	16.08	0	658.25	638	669
1	C05	20.6853	16.08	0	659.25	655	665
1	C05	20.6853	16.08	0	661.375	641	674
1	C05	20.6853	16.08	0	656.75	630	675
1	C05	20.6853	16.08	0	652.875	633	668
1	C05	20.6853	16.08	0	656.625	643	670
1	C05	20.6853	16.08	0	657.875	642	670
1	C05	20.6853	16.08	0	654.625	642	665
1	C05	20.6853	16.08	0	658	641	671
1	C05	20.6853	16.08	0	655.5	617	670
1	C05	20.6853	16.08	0	652.875	632	671
1	C05	20.6853	16.08	0	656	645	674
1	C05	20.6853	16.08	0	652.25	636	663
1	C05	20.6853	16.08	0	652	634	670
1	C05	20.6853	16.08	0	658.625	635	680
1	C05	20.6853	16.08	0	660.625	656	667
1	C05	20.6853	16.08	0	655.625	636	679
1	C05	20.6853	16.08	0	652.375	637	665
???
Region Name	Stage Label	Area	Perimeter	Thresholded Area	Average	Minimum	Maximum
1	C07	20.6853	16.08	0	680.125	671	686
1	C07	20.6853	16.08	0	680.25	656	703
1	C07	20.6853	16.08	0	681.5	660	692
1	C07	20.6853	16.08	0	683.25	664	703
1	C07	20.6853	16.08	0	682.5	674	691
1	C07	20.6853	16.08	0	681.125	667	694
1	C07	20.6853	16.08	0	678.25	664	689
1	C07	20.6853	16.08	0	677.75	653	698
1	C07	20.6853	16.08	0	679.75	668	703
1	C07	20.6853	16.08	0	676.875	669	692
1	C07	20.6853	16.08	0	681.5	671	696
1	C07	20.6853	16.08	0	680.125	662	698
1	C07	20.6853	16.08	0	683.5	665	713
1	C07	20.6853	16.08	0	682.75	654	700
1	C07	20.6853	16.08	0	683.375	674	698
1	C07	20.6853	16.08	0	673.625	662	685
1	C07	20.6853	16.08	0	677.125	661	689
1	C07	20.6853	16.08	0	682.75	675	691
1	C07	20.6853	16.08	0	685.875	661	702
1	C07	20.6853	16.08	0	675.75	661	691
1	C07	20.6853	16.08	0	679.25	664	689
1	C07	20.6853	16.08	0	679.5	666	696
1	C07	20.6853	16.08	0	684.625	669	695
1	C07	20.6853	16.08	0	683.25	667	694
1	C07	20.6853	16.08	0	683.875	658	700
1	C07	20.6853	16.08	0	684	669	698
1	C07	20.6853	16.08	0	680.5	661	692
1	C07	20.6853	16.08	0	685	664	706
1	C07	20.6853	16.08	0	687.75	670	700
1	C07	20.6853	16.08	0	684.75	676	697
1	C07	20.6853	16.08	0	681.25	673	692
1	C07	20.6853	16.08	0	685.375	675	699
???
Region Name	Stage Label	Area	Perimeter	Thresholded Area	Average	Minimum	Maximum
1	C08	20.6853	16.08	0	650.5	634	666
1	C08	20.6853	16.08	0	648	625	661
1	C08	20.6853	16.08	0	649.625	635	668
1	C08	20.6853	16.08	0	645	638	656
1	C08	20.6853	16.08	0	653.75	648	662
1	C08	20.6853	16.08	0	650.375	635	668
1	C08	20.6853	16.08	0	645.75	633	658
1	C08	20.6853	16.08	0	654.25	643	680
1	C08	20.6853	16.08	0	655.625	648	664
1	C08	20.6853	16.08	0	653	642	664
1	C08	20.6853	16.08	0	654.375	648	662
1	C08	20.6853	16.08	0	655.375	635	677
1	C08	20.6853	16.08	0	649.5	647	656
1	C08	20.6853	16.08	0	651.375	633	667
1	C08	20.6853	16.08	0	647.625	631	659
1	C08	20.6853	16.08	0	650.5	629	667
1	C08	20.6853	16.08	0	658.75	652	668
1	C08	20.6853	16.08	0	646.625	629	659
1	C08	20.6853	16.08	0	650.625	642	654
1	C08	20.6853	16.08	0	657.25	645	666
1	C08	20.6853	16.08	0	660	649	671
1	C08	20.6853	16.08	0	647.375	632	665
1	C08	20.6853	16.08	0	655.75	644	663
1	C08	20.6853	16.08	0	654.625	640	668
1	C08	20.6853	16.08	0	653.625	638	674
1	C08	20.6853	16.08	0	659	650	671
1	C08	20.6853	16.08	0	652.625	639	667
1	C08	20.6853	16.08	0	650.5	627	668
1	C08	20.6853	16.08	0	652.875	639	661
1	C08	20.6853	16.08	0	652.625	645	659
1	C08	20.6853	16.08	0	652.125	638	666
1	C08	20.6853	16.08	0	653.625	638	668
???
Region Name	Stage Label	Area	Perimeter	Thresholded Area	Average	Minimum	Maximum
1	C09	20.6853	16.08	0	650.75	623	681
1	C09	20.6853	16.08	0	650.375	621	672
1	C09	20.6853	16.08	0	656.875	635	684
1	C09	20.6853	16.08	0	654	634	682
1	C09	20.6853	16.08	0	662.875	649	676
1	C09	20.6853	16.08	0	653.75	624	680
1	C09	20.6853	16.08	0	657.625	645	675
1	C09	20.6853	16.08	0	658.5	644	670
1	C09	20.6853	16.08	0	656.25	636	669
1	C09	20.6853	16.08	0	662.375	653	677
1	C09	20.6853	16.08	0	667.5	655	677
1	C09	20.6853	16.08	0	658.25	634	684
1	C09	20.6853	16.08	0	661.375	641	674
1	C09	20.6853	16.08	0	658.875	632	677
1	C09	20.6853	16.08	0	653.5	633	673
1	C09	20.6853	16.08	0	659.25	636	678
1	C09	20.6853	16.08	0	658.75	625	674
1	C09	20.6853	16.08	0	659.875	634	677
1	C09	20.6853	16.08	0	664.875	645	678
1	C09	20.6853	16.08	0	663	652	676
1	C09	20.6853	16.08	0	661.5	639	684
1	C09	20.6853	16.08	0	662.25	639	678
1	C09	20.6853	16.08	0	655.25	619	669
1	C09	20.6853	16.08	0	655.125	634	674
1	C09	20.6853	16.08	0	658.5	647	672
1	C09	20.6853	16.08	0	662.875	645	674
1	C09	20.6853	16.08	0	668.5	649	686
1	C09	20.6853	16.08	0	662.375	624	694
1	C09	20.6853	16.08	0	660	630	673
1	C09	20.6853	16.08	0	663	639	693
1	C09	20.6853	16.08	0	659.875	632	684
1	C09	20.6853	16.08	0	655.625	641	668
???
Region Name	Stage Label	Area	Perimeter	Thresholded Area	Average	Minimum	Maximum
1	C10	20.6853	16.08	0	614.75	588	635
1	C10	20.6853	16.08	0	620.875	605	636
1	C10	20.6853	16.08	0	620.375	602	637
1	C10	20.6853	16.08	0	610.875	587	623
1	C10	20.6853	16.08	0	610.75	596	632
1	C10	20.6853	16.08	0	608	585	630
1	C10	20.6853	16.08	0	604.75	572	622
1	C10	20.6853	16.08	0	607	595	626
1	C10	20.6853	16.08	0	609.25	574	626
1	C10	20.6853	16.08	0	612.125	592	626
1	C10	20.6853	16.08	0	609	581	626
1	C10	20.6853	16.08	0	615.5	582	635
1	C10	20.6853	16.08	0	611.125	579	632
1	C10	20.6853	16.08	0	603.875	581	622
1	C10	20.6853	16.08	0	608.5	564	628
1	C10	20.6853	16.08	0	609.375	569	640
1	C10	20.6853	16.08	0	610.25	573	636
1	C10	20.6853	16.08	0	608.75	573	624
1	C10	20.6853	16.08	0	613.125	570	637
1	C10	20.6853	16.08	0	616.125	557	650
1	C10	20.6853	16.08	0	610.375	580	635
1	C10	20.6853	16.08	0	608.5	572	635
1	C10	20.6853	16.08	0	613.375	588	629
1	C10	20.6853	16.08	0	613.125	569	641
1	C10	20.6853	16.08	0	608.375	592	635
1	C10	20.6853	16.08	0	607.75	580	623
1	C10	20.6853	16.08	0	616.75	596	632
1	C10	20.6853	16.08	0	604.25	592	622
1	C10	20.6853	16.08	0	613.5	580	635
1	C10	20.6853	16.08	0	613	579	630
1	C10	20.6853	16.08	0	610.75	592	627
1	C10	20.6853	16.08	0	603.25	578	618
???
Region Name	Stage Label	Area	Perimeter	Thresholded Area	Average	Minimum	Maximum
1	C11	20.6853	16.08	0	643.5	630	654
1	C11	20.6853	16.08	0	633.625	610	654
1	C11	20.6853	16.08	0	635.875	628	651
1	C11	20.6853	16.08	0	640	624	653
1	C11	20.6853	16.08	0	632.625	620	647
1	C11	20.6853	16.08	0	638.75	630	652
1	C11	20.6853	16.08	0	639.25	621	657
1	C11	20.6853	16.08	0	645.375	642	653
1	C11	20.6853	16.08	0	635.625	620	648
1	C11	20.6853	16.08	0	643	624	670
1	C11	20.6853	16.08	0	633.25	627	642
1	C11	20.6853	16.08	0	637.5	625	648
1	C11	20.6853	16.08	0	640.75	632	653
1	C11	20.6853	16.08	0	643.625	633	660
1	C11	20.6853	16.08	0	645.25	620	660
1	C11	20.6853	16.08	0	639.5	631	659
1	C11	20.6853	16.08	0	639.125	624	658
1	C11	20.6853	16.08	0	642.5	633	659
1	C11	20.6853	16.08	0	639.75	633	652
1	C11	20.6853	16.08	0	643.625	630	666
1	C11	20.6853	16.08	0	639.625	626	651
1	C11	20.6853	16.08	0	639.875	630	652
1	C11	20.6853	16.08	0	638.625	626	656
1	C11	20.6853	16.08	0	636	624	654
1	C11	20.6853	16.08	0	638.25	624	654
1	C11	20.6853	16.08	0	641.5	633	652
1	C11	20.6853	16.08	0	645.5	628	664
1	C11	20.6853	16.08	0	644.625	634	658
1	C11	20.6853	16.08	0	637.75	626	651
1	C11	20.6853	16.08	0	639.125	625	659
1	C11	20.6853	16.08	0	640.5	624	652
1	C11	20.6853	16.08	0	641.5	623	650
???
Region Name	Stage Label	Area	Perimeter	Thresholded Area	Average	Minimum	Maximum
1	C13	20.6853	16.08	0	646.125	628	656
1	C13	20.6853	16.08	0	646.5	639	658
1	C13	20.6853	16.08	0	649	639	659
1	C13	20.6853	16.08	0	641	630	650
1	C13	20.6853	16.08	0	648.25	636	662
1	C13	20.6853	16.08	0	647.25	635	662
1	C13	20.6853	16.08	0	648.375	639	669
1	C13	20.6853	16.08	0	644.25	619	666
1	C13	20.6853	16.08	0	650.375	642	671
1	C13	20.6853	16.08	0	646.625	630	659
1	C13	20.6853	16.08	0	650.375	635	681
1	C13	20.6853	16.08	0	651.75	632	668
1	C13	20.6853	16.08	0	648.875	641	667
1	C13	20.6853	16.08	0	649	627	663
1	C13	20.6853	16.08	0	651.25	634	673
1	C13	20.6853	16.08	0	650.125	637	662
1	C13	20.6853	16.08	0	644.375	634	654
1	C13	20.6853	16.08	0	649.75	640	659
1	C13	20.6853	16.08	0	649.5	630	657
1	C13	20.6853	16.08	0	648.375	636	656
1	C13	20.6853	16.08	0	646.625	637	655
1	C13	20.6853	16.08	0	651.625	635	670
1	C13	20.6853	16.08	0	648.25	633	664
1	C13	20.6853	16.08	0	643.375	630	665
1	C13	20.6853	16.08	0	644.875	631	657
1	C13	20.6853	16.08	0	642.875	628	662
1	C13	20.6853	16.08	0	647	632	668
1	C13	20.6853	16.08	0	642.125	625	661
1	C13	20.6853	16.08	0	644.25	623	652
1	C13	20.6853	16.08	0	651.5	638	665
1	C13	20.6853	16.08	0	646	638	658
1	C13	20.6853	16.08	0	652	635	661
???
Region Name	Stage Label	Area	Perimeter	Thresholded Area	Average	Minimum	Maximum
1	D01	20.6853	16.08	0	635	619	649
1	D01	20.6853	16.08	0	636.875	618	657
1	D01	20.6853	16.08	0	643.625	633	655
1	D01	20.6853	16.08	0	644.875	625	660
1	D01	20.6853	16.08	0	641.75	624	656
1	D01	20.6853	16.08	0	642.875	630	662
1	D01	20.6853	16.08	0	639.625	631	652
1	D01	20.6853	16.08	0	640.75	619	658
1	D01	20.6853	16.08	0	640.5	630	667
1	D01	20.6853	16.08	0	647.5	632	661
1	D01	20.6853	16.08	0	640.75	626	658
1	D01	20.6853	16.08	0	640.625	624	650
1	D01	20.6853	16.08	0	638.25	620	655
1	D01	20.6853	16.08	0	648.25	635	662
1	D01	20.6853	16.08	0	643.625	631	653
1	D01	20.6853	16.08	0	640.875	622	660
1	D01	20.6853	16.08	0	638.25	619	653
1	D01	20.6853	16.08	0	640.5	631	651
1	D01	20.6853	16.08	0	643.5	616	664
1	D01	20.6853	16.08	0	640.125	631	657
1	D01	20.6853	16.08	0	637.625	615	660
1	D01	20.6853	16.08	0	642.125	634	656
1	D01	20.6853	16.08	0	642.75	631	659
1	D01	20.6853	16.08	0	646.625	631	655
1	D01	20.6853	16.08	0	643.25	612	660
1	D01	20.6853	16.08	0	639.125	625	647
1	D01	20.6853	16.08	0	643.625	632	654
1	D01	20.6853	16.08	0	642.5	632	653
1	D01	20.6853	16.08	0	640.75	625	649
1	D01	20.6853	16.08	0	645.625	623	659
1	D01	20.6853	16.08	0	641.125	629	653
1	D01	20.6853	16.08	0	639.25	621	648
???
Region Name	Stage Label	Area	Perimeter	Thresholded Area	Average	Minimum	Maximum
1	D02	20.6853	16.08	0	570.875	553	590
1	D02	20.6853	16.08	0	576.75	562	586
1	D02	20.6853	16.08	0	571.625	558	586
1	D02	20.6853	16.08	0	574.125	556	596
1	D02	20.6853	16.08	0	576.125	540	597
1	D02	20.6853	16.08	0	577.75	558	596
1	D02	20.6853	16.08	0	573.25	559	598
1	D02	20.6853	16.08	0	571.25	556	584
1	D02	20.6853	16.08	0	575.125	562	587
1	D02	20.6853	16.08	0	575.125	560	589
1	D02	20.6853	16.08	0	571.625	560	581
1	D02	20.6853	16.08	0	574.25	562	582
1	D02	20.6853	16.08	0	572.625	567	581
1	D02	20.6853	16.08	0	575.25	562	595
1	D02	20.6853	16.08	0	575.75	565	593
1	D02	20.6853	16.08	0	571.5	553	587
1	D02	20.6853	16.08	0	574.375	553	591
1	D02	20.6853	16.08	0	568.875	558	585
1	D02	20.6853	16.08	0	572.25	560	594
1	D02	20.6853	16.08	0	577.5	568	583
1	D02	20.6853	16.08	0	577.75	568	591
1	D02	20.6853	16.08	0	570.25	557	583
1	D02	20.6853	16.08	0	573.125	550	597
1	D02	20.6853	16.08	0	573.625	555	581
1	D02	20.6853	16.08	0	574.375	551	585
1	D02	20.6853	16.08	0	572.125	552	604
1	D02	20.6853	16.08	0	574.125	561	584
1	D02	20.6853	16.08	0	564.5	556	576
1	D02	20.6853	16.08	0	574.625	554	591
1	D02	20.6853	16.08	0	573.25	559	584
1	D02	20.6853	16.08	0	577.5	558	590
1	D02	20.6853	16.08	0	576.875	565	592
???
Region Name	Stage Label	Area	Perimeter	Thresholded Area	Average	Minimum	Maximum
1	D03	20.6853	16.08	0	660.625	643	677
1	D03	20.6853	16.08	0	662.5	653	673
1	D03	20.6853	16.08	0	660	654	672
1	D03	20.6853	16.08	0	658.125	642	670
1	D03	20.6853	16.08	0	661.625	644	672
1	D03	20.6853	16.08	0	660.5	631	681
1	D03	20.6853	16.08	0	657.25	642	667
1	D03	20.6853	16.08	0	663.75	652	684
1	D03	20.6853	16.08	0	661.625	649	680
1	D03	20.6853	16.08	0	656	640	664
1	D03	20.6853	16.08	0	664.25	649	674
1	D03	20.6853	16.08	0	663.75	651	687
1	D03	20.6853	16.08	0	663	632	677
1	D03	20.6853	16.08	0	661	636	675
1	D03	20.6853	16.08	0	660	643	673
1	D03	20.6853	16.08	0	660	646	678
1	D03	20.6853	16.08	0	657.375	637	680
1	D03	20.6853	16.08	0	662.25	646	673
1	D03	20.6853	16.08	0	660.375	642	677
1	D03	20.6853	16.08	0	665.375	658	678
1	D03	20.6853	16.08	0	663.25	644	678
1	D03	20.6853	16.08	0	663.375	647	687
1	D03	20.6853	16.08	0	659.25	641	674
1	D03	20.6853	16.08	0	665.25	650	682
1	D03	20.6853	16.08	0	657	650	670
1	D03	20.6853	16.08	0	659.5	639	675
1	D03	20.6853	16.08	0	663.125	655	679
1	D03	20.6853	16.08	0	664.125	654	673
1	D03	20.6853	16.08	0	661.25	639	675
1	D03	20.6853	16.08	0	657.125	640	668
1	D03	20.6853	16.08	0	661.5	645	670
1	D03	20.6853	16.08	0	663.875	655	674
???
Region Name	Stage Label	Area	Perimeter	Thresholded Area	Average	Minimum	Maximum
1	D05	20.6853	16.08	0	637.375	622	650
1	D05	20.6853	16.08	0	643.625	631	659
1	D05	20.6853	16.08	0	642	631	652
1	D05	20.6853	16.08	0	642.875	623	657
1	D05	20.6853	16.08	0	644	634	653
1	D05	20.6853	16.08	0	646	624	662
1	D05	20.6853	16.08	0	651.625	631	662
1	D05	20.6853	16.08	0	643.375	633	663
1	D05	20.6853	16.08	0	652	635	663
1	D05	20.6853	16.08	0	644.75	631	657
1	D05	20.6853	16.08	0	652.375	629	670
1	D05	20.6853	16.08	0	644.25	630	661
1	D05	20.6853	16.08	0	647.75	631	655
1	D05	20.6853	16.08	0	643.5	627	663
1	D05	20.6853	16.08	0	644.25	622	657
1	D05	20.6853	16.08	0	645.625	626	669
1	D05	20.6853	16.08	0	645.375	631	663
1	D05	20.6853	16.08	0	640.875	625	648
1	D05	20.6853	16.08	0	644.25	625	664
1	D05	20.6853	16.08	0	642.375	615	654
1	D05	20.6853	16.08	0	647.125	630	655
1	D05	20.6853	16.08	0	644.875	619	659
1	D05	20.6853	16.08	0	650	632	669
1	D05	20.6853	16.08	0	645.375	631	662
1	D05	20.6853	16.08	0	645.375	639	655
1	D05	20.6853	16.08	0	643.625	631	655
1	D05	20.6853	16.08	0	634.25	614	657
1	D05	20.6853	16.08	0	642.875	606	659
1	D05	20.6853	16.08	0	655.5	643	662
1	D05	20.6853	16.08	0	644.5	621	666
1	D05	20.6853	16.08	0	641.25	631	663
1	D05	20.6853	16.08	0	645.25	631	667
???
Region Name	Stage Label	Area	Perimeter	Thresholded Area	Average	Minimum	Maximum
1	D09	20.6853	16.08	0	661.375	645	678
1	D09	20.6853	16.08	0	669.875	662	692
1	D09	20.6853	16.08	0	672.5	667	678
1	D09	20.6853	16.08	0	673.25	659	680
1	D09	20.6853	16.08	0	666	651	679
1	D09	20.6853	16.08	0	663	644	679
1	D09	20.6853	16.08	0	665.875	650	678
1	D09	20.6853	16.08	0	667.875	655	680
1	D09	20.6853	16.08	0	664	642	683
1	D09	20.6853	16.08	0	665.625	652	674
1	D09	20.6853	16.08	0	663.5	651	676
1	D09	20.6853	16.08	0	666.25	657	677
1	D09	20.6853	16.08	0	662.625	649	674
1	D09	20.6853	16.08	0	672	653	690
1	D09	20.6853	16.08	0	667.5	653	687
1	D09	20.6853	16.08	0	666.5	654	678
1	D09	20.6853	16.08	0	675.125	660	698
1	D09	20.6853	16.08	0	662.75	648	677
1	D09	20.6853	16.08	0	665.625	656	685
1	D09	20.6853	16.08	0	668.125	650	689
1	D09	20.6853	16.08	0	668	648	675
1	D09	20.6853	16.08	0	662.5	647	681
1	D09	20.6853	16.08	0	663.875	651	671
1	D09	20.6853	16.08	0	666	650	682
1	D09	20.6853	16.08	0	663.75	654	673
1	D09	20.6853	16.08	0	666.75	650	680
1	D09	20.6853	16.08	0	668.75	660	681
1	D09	20.6853	16.08	0	668	656	684
1	D09	20.6853	16.08	0	662.875	650	691
1	D09	20.6853	16.08	0	667.375	653	682
1	D09	20.6853	16.08	0	656.5	644	667
1	D09	20.6853	16.08	0	664.5	656	678
???
Region Name	Stage Label	Area	Perimeter	Thresholded Area	Average	Minimum	Maximum
1	D10	20.6853	16.08	0	647.625	626	675
1	D10	20.6853	16.08	0	648.375	640	659
1	D10	20.6853	16.08	0	645.875	625	662
1	D10	20.6853	16.08	0	648.875	632	681
1	D10	20.6853	16.08	0	651.125	641	665
1	D10	20.6853	16.08	0	656.5	635	674
1	D10	20.6853	16.08	0	647.125	634	668
1	D10	20.6853	16.08	0	645.25	621	675
1	D10	20.6853	16.08	0	645.125	635	653
1	D10	20.6853	16.08	0	647.625	633	664
1	D10	20.6853	16.08	0	652	644	661
1	D10	20.6853	16.08	0	646.25	610	658
1	D10	20.6853	16.08	0	650	621	664
1	D10	20.6853	16.08	0	649.25	634	665
1	D10	20.6853	16.08	0	646.5	631	664
1	D10	20.6853	16.08	0	648.625	637	655
1	D10	20.6853	16.08	0	647.125	628	663
1	D10	20.6853	16.08	0	656.625	636	674
1	D10	20.6853	16.08	0	650.25	634	667
1	D10	20.6853	16.08	0	651.5	643	662
1	D10	20.6853	16.08	0	654.75	644	670
1	D10	20.6853	16.08	0	650.75	627	686
1	D10	20.6853	16.08	0	650.75	636	670
1	D10	20.6853	16.08	0	652.875	630	673
1	D10	20.6853	16.08	0	652	637	677
1	D10	20.6853	16.08	0	650.375	639	670
1	D10	20.6853	16.08	0	644.75	634	656
1	D10	20.6853	16.08	0	650.125	640	664
1	D10	20.6853	16.08	0	652	640	669
1	D10	20.6853	16.08	0	647.125	636	668
1	D10	20.6853	16.08	0	647	634	662
1	D10	20.6853	16.08	0	658	646	667
???
Region Name	Stage Label	Area	Perimeter	Thresholded Area	Average	Minimum	Maximum
1	D11	20.6853	16.08	0	635.5	626	647
1	D11	20.6853	16.08	0	630.375	620	667
1	D11	20.6853	16.08	0	636.375	620	656
1	D11	20.6853	16.08	0	633	628	638
1	D11	20.6853	16.08	0	637.75	615	658
1	D11	20.6853	16.08	0	639.25	623	662
1	D11	20.6853	16.08	0	633.625	612	657
1	D11	20.6853	16.08	0	640.375	624	655
1	D11	20.6853	16.08	0	641.625	628	659
1	D11	20.6853	16.08	0	638.125	624	661
1	D11	20.6853	16.08	0	634.375	620	656
1	D11	20.6853	16.08	0	638.25	622	649
1	D11	20.6853	16.08	0	643.375	629	664
1	D11	20.6853	16.08	0	644.5	633	658
1	D11	20.6853	16.08	0	636.75	623	664
1	D11	20.6853	16.08	0	637.25	628	649
1	D11	20.6853	16.08	0	636.125	630	646
1	D11	20.6853	16.08	0	636.5	620	657
1	D11	20.6853	16.08	0	635.875	615	651
1	D11	20.6853	16.08	0	638.75	622	651
1	D11	20.6853	16.08	0	634.875	625	646
1	D11	20.6853	16.08	0	637.375	620	655
1	D11	20.6853	16.08	0	639	618	656
1	D11	20.6853	16.08	0	637	624	660
1	D11	20.6853	16.08	0	641.75	612	661
1	D11	20.6853	16.08	0	633.875	620	650
1	D11	20.6853	16.08	0	641	623	652
1	D11	20.6853	16.08	0	638.25	625	648
1	D11	20.6853	16.08	0	641.625	609	660
1	D11	20.6853	16.08	0	642.25	621	660
1	D11	20.6853	16.08	0	639.75	629	655
1	D11	20.6853	16.08	0	637.75	622	656
???
Region Name	Stage Label	Area	Perimeter	Thresholded Area	Average	Minimum	Maximum
1	D12	20.6853	16.08	0	566.375	554	582
1	D12	20.6853	16.08	0	563.375	540	576
1	D12	20.6853	16.08	0	562.375	555	572
1	D12	20.6853	16.08	0	567.125	562	571
1	D12	20.6853	16.08	0	561.875	551	570
1	D12	20.6853	16.08	0	564.25	537	576
1	D12	20.6853	16.08	0	566.5	560	578
1	D12	20.6853	16.08	0	566.5	559	588
1	D12	20.6853	16.08	0	558.125	547	573
1	D12	20.6853	16.08	0	573.25	559	584
1	D12	20.6853	16.08	0	564.875	547	588
1	D12	20.6853	16.08	0	567.875	561	578
1	D12	20.6853	16.08	0	569.625	554	588
1	D12	20.6853	16.08	0	563.375	554	579
1	D12	20.6853	16.08	0	562.5	555	571
1	D12	20.6853	16.08	0	567.5	549	578
1	D12	20.6853	16.08	0	571	566	580
1	D12	20.6853	16.08	0	563.875	555	575
1	D12	20.6853	16.08	0	566.875	549	575
1	D12	20.6853	16.08	0	567	559	575
1	D12	20.6853	16.08	0	567.375	552	576
1	D12	20.6853	16.08	0	567.5	561	572
1	D12	20.6853	16.08	0	565.875	553	581
1	D12	20.6853	16.08	0	567.5	555	583
1	D12	20.6853	16.08	0	565.5	544	581
1	D12	20.6853	16.08	0	565.875	554	581
1	D12	20.6853	16.08	0	567.125	548	579
1	D12	20.6853	16.08	0	566.875	549	578
1	D12	20.6853	16.08	0	566	554	577
1	D12	20.6853	16.08	0	567.5	552	586
1	D12	20.6853	16.08	0	567.125	551	588
1	D12	20.6853	16.08	0	568.125	551	583
???
Region Name	Stage Label	Area	Perimeter	Thresholded Area	Average	Minimum	Maximum
1	D13	20.6853	16.08	0	634.875	622	659
1	D13	20.6853	16.08	0	636.75	625	646
1	D13	20.6853	16.08	0	639.625	631	647
1	D13	20.6853	16.08	0	640	621	659
1	D13	20.6853	16.08	0	634.75	616	648
1	D13	20.6853	16.08	0	630.375	620	642
1	D13	20.6853	16.08	0	637.5	620	647
1	D13	20.6853	16.08	0	634	618	656
1	D13	20.6853	16.08	0	634.375	615	651
1	D13	20.6853	16.08	0	644.125	632	665
1	D13	20.6853	16.08	0	631.125	621	643
1	D13	20.6853	16.08	0	641.25	636	646
1	D13	20.6853	16.08	0	634.75	611	651
1	D13	20.6853	16.08	0	638.125	620	667
1	D13	20.6853	16.08	0	637	620	658
1	D13	20.6853	16.08	0	634.75	624	654
1	D13	20.6853	16.08	0	630.5	615	642
1	D13	20.6853	16.08	0	638.125	627	654
1	D13	20.6853	16.08	0	638.375	628	644
1	D13	20.6853	16.08	0	635.625	619	669
1	D13	20.6853	16.08	0	640.5	632	659
1	D13	20.6853	16.08	0	635.75	619	660
1	D13	20.6853	16.08	0	635.25	622	656
1	D13	20.6853	16.08	0	632.25	613	647
1	D13	20.6853	16.08	0	640.25	621	661
1	D13	20.6853	16.08	0	637.5	630	663
1	D13	20.6853	16.08	0	629.5	614	638
1	D13	20.6853	16.08	0	636.875	611	651
1	D13	20.6853	16.08	0	634.875	620	644
1	D13	20.6853	16.08	0	631.875	615	656
1	D13	20.6853	16.08	0	641.5	621	657
1	D13	20.6853	16.08	0	642.875	634	655
???
Region Name	Stage Label	Area	Perimeter	Thresholded Area	Average	Minimum	Maximum
1	D14	20.6853	16.08	0	643.5	633	655
1	D14	20.6853	16.08	0	641.875	634	654
1	D14	20.6853	16.08	0	642.875	624	664
1	D14	20.6853	16.08	0	647.875	641	660
1	D14	20.6853	16.08	0	641.75	626	662
1	D14	20.6853	16.08	0	638.875	631	653
1	D14	20.6853	16.08	0	644	627	673
1	D14	20.6853	16.08	0	645.125	636	658
1	D14	20.6853	16.08	0	643.125	622	662
1	D14	20.6853	16.08	0	640.875	625	651
1	D14	20.6853	16.08	0	640.875	625	652
1	D14	20.6853	16.08	0	646.5	631	663
1	D14	20.6853	16.08	0	643.875	635	652
1	D14	20.6853	16.08	0	643.5	629	651
1	D14	20.6853	16.08	0	638.5	626	651
1	D14	20.6853	16.08	0	640.625	631	654
1	D14	20.6853	16.08	0	644.625	624	658
1	D14	20.6853	16.08	0	645.625	637	659
1	D14	20.6853	16.08	0	642.75	635	647
1	D14	20.6853	16.08	0	639	617	663
1	D14	20.6853	16.08	0	640.75	623	658
1	D14	20.6853	16.08	0	638.25	625	649
1	D14	20.6853	16.08	0	641.25	616	659
1	D14	20.6853	16.08	0	642.25	629	652
1	D14	20.6853	16.08	0	645.375	635	657
1	D14	20.6853	16.08	0	642.75	634	658
1	D14	20.6853	16.08	0	649.125	638	659
1	D14	20.6853	16.08	0	640	628	648
1	D14	20.6853	16.08	0	641.875	624	661
1	D14	20.6853	16.08	0	642.75	633	652
1	D14	20.6853	16.08	0	644.625	629	654
1	D14	20.6853	16.08	0	638.25	623	659
???
Region Name	Stage Label	Area	Perimeter	Thresholded Area	Average	Minimum	Maximum
1	E01	20.6853	16.08	0	550.375	532	593
1	E01	20.6853	16.08	0	545.625	507	571
1	E01	20.6853	16.08	0	542.5	502	580
1	E01	20.6853	16.08	0	544.375	510	568
1	E01	20.6853	16.08	0	546.875	520	582
1	E01	20.6853	16.08	0	542.75	502	564
1	E01	20.6853	16.08	0	542.125	503	563
1	E01	20.6853	16.08	0	547.375	509	583
1	E01	20.6853	16.08	0	551.875	522	576
1	E01	20.6853	16.08	0	545.5	522	569
1	E01	20.6853	16.08	0	553.125	529	577
1	E01	20.6853	16.08	0	553	529	571
1	E01	20.6853	16.08	0	554.25	521	583
1	E01	20.6853	16.08	0	543.125	514	556
1	E01	20.6853	16.08	0	541.75	517	575
1	E01	20.6853	16.08	0	543.625	521	571
1	E01	20.6853	16.08	0	553.625	526	573
1	E01	20.6853	16.08	0	548.5	527	574
1	E01	20.6853	16.08	0	546.25	511	577
1	E01	20.6853	16.08	0	556.125	537	581
1	E01	20.6853	16.08	0	550.5	531	582
1	E01	20.6853	16.08	0	551.5	531	568
1	E01	20.6853	16.08	0	551.5	537	573
1	E01	20.6853	16.08	0	554.125	529	574
1	E01	20.6853	16.08	0	558	546	569
1	E01	20.6853	16.08	0	553.75	538	567
1	E01	20.6853	16.08	0	551.25	533	575
1	E01	20.6853	16.08	0	556.75	536	568
1	E01	20.6853	16.08	0	552.125	538	566
1	E01	20.6853	16.08	0	552.75	530	587
1	E01	20.6853	16.08	0	555.125	534	574
1	E01	20.6853	16.08	0	558.875	533	583
???
Region Name	Stage Label	Area	Perimeter	Thresholded Area	Average	Minimum	Maximum
1	E02	20.6853	16.08	0	636.375	611	657
1	E02	20.6853	16.08	0	633.125	621	644
1	E02	20.6853	16.08	0	629	605	649
1	E02	20.6853	16.08	0	633.75	623	641
1	E02	20.6853	16.08	0	638.125	623	657
1	E02	20.6853	16.08	0	632	607	658
1	E02	20.6853	16.08	0	629.625	618	643
1	E02	20.6853	16.08	0	633	603	652
1	E02	20.6853	16.08	0	627.875	619	639
1	E02	20.6853	16.08	0	640.375	622	652
1	E02	20.6853	16.08	0	636.625	623	654
1	E02	20.6853	16.08	0	625.625	608	635
1	E02	20.6853	16.08	0	637.625	621	644
1	E02	20.6853	16.08	0	629.375	618	656
1	E02	20.6853	16.08	0	636.75	628	650
1	E02	20.6853	16.08	0	635.125	618	649
1	E02	20.6853	16.08	0	629.75	619	644
1	E02	20.6853	16.08	0	640.625	632	650
1	E02	20.6853	16.08	0	634.25	616	662
1	E02	20.6853	16.08	0	632.125	623	641
1	E02	20.6853	16.08	0	628.5	616	641
1	E02	20.6853	16.08	0	638.875	625	655
1	E02	20.6853	16.08	0	638	619	654
1	E02	20.6853	16.08	0	628.625	616	638
1	E02	20.6853	16.08	0	632.625	620	652
1	E02	20.6853	16.08	0	634	622	648
1	E02	20.6853	16.08	0	632.875	623	644
1	E02	20.6853	16.08	0	638.75	630	662
1	E02	20.6853	16.08	0	627.375	610	650
1	E02	20.6853	16.08	0	637.125	628	646
1	E02	20.6853	16.08	0	633.75	624	641
1	E02	20.6853	16.08	0	636.125	626	652
???
Region Name	Stage Label	Area	Perimeter	Thresholded Area	Average	Minimum	Maximum
1	E03	20.6853	16.08	0	617.375	608	626
1	E03	20.6853	16.08	0	619.625	606	641
1	E03	20.6853	16.08	0	619.25	610	626
1	E03	20.6853	16.08	0	620.125	603	639
1	E03	20.6853	16.08	0	620.875	605	640
1	E03	20.6853	16.08	0	618.75	601	628
1	E03	20.6853	16.08	0	622.5	608	632
1	E03	20.6853	16.08	0	616.625	601	632
1	E03	20.6853	16.08	0	616.875	599	629
1	E03	20.6853	16.08	0	622.75	603	637
1	E03	20.6853	16.08	0	623.625	608	639
1	E03	20.6853	16.08	0	615.625	596	627
1	E03	20.6853	16.08	0	617.25	609	629
1	E03	20.6853	16.08	0	621.25	612	629
1	E03	20.6853	16.08	0	617.5	600	626
1	E03	20.6853	16.08	0	622.25	601	634
1	E03	20.6853	16.08	0	617.125	604	637
1	E03	20.6853	16.08	0	621.375	600	636
1	E03	20.6853	16.08	0	618.375	603	636
1	E03	20.6853	16.08	0	615	599	638
1	E03	20.6853	16.08	0	616.375	604	623
1	E03	20.6853	16.08	0	616.875	603	632
1	E03	20.6853	16.08	0	617.375	604	628
1	E03	20.6853	16.08	0	618.125	601	627
1	E03	20.6853	16.08	0	624	605	637
1	E03	20.6853	16.08	0	620.75	608	637
1	E03	20.6853	16.08	0	625.375	609	645
1	E03	20.6853	16.08	0	617.25	603	637
1	E03	20.6853	16.08	0	614.875	608	626
1	E03	20.6853	16.08	0	616.375	600	629
1	E03	20.6853	16.08	0	623.5	612	635
1	E03	20.6853	16.08	0	617.125	606	642
???
Region Name	Stage Label	Area	Perimeter	Thresholded Area	Average	Minimum	Maximum
1	E06	20.6853	16.08	0	652.25	643	678
1	E06	20.6853	16.08	0	652.625	639	676
1	E06	20.6853	16.08	0	656.5	636	670
1	E06	20.6853	16.08	0	655	644	664
1	E06	20.6853	16.08	0	651.875	636	665
1	E06	20.6853	16.08	0	650.375	634	659
1	E06	20.6853	16.08	0	652	643	674
1	E06	20.6853	16.08	0	647.5	625	657
1	E06	20.6853	16.08	0	654	645	663
1	E06	20.6853	16.08	0	655.125	640	668
1	E06	20.6853	16.08	0	654.875	646	671
1	E06	20.6853	16.08	0	652.5	632	672
1	E06	20.6853	16.08	0	654.375	645	674
1	E06	20.6853	16.08	0	655.125	648	667
1	E06	20.6853	16.08	0	654.375	646	665
1	E06	20.6853	16.08	0	652.875	637	664
1	E06	20.6853	16.08	0	656	648	667
1	E06	20.6853	16.08	0	658.375	633	680
1	E06	20.6853	16.08	0	652.5	641	665
1	E06	20.6853	16.08	0	656.375	643	669
1	E06	20.6853	16.08	0	652.375	630	671
1	E06	20.6853	16.08	0	650.25	630	662
1	E06	20.6853	16.08	0	653	639	666
1	E06	20.6853	16.08	0	657.375	643	667
1	E06	20.6853	16.08	0	647.625	639	661
1	E06	20.6853	16.08	0	655.875	644	663
1	E06	20.6853	16.08	0	659.75	644	674
1	E06	20.6853	16.08	0	659	644	677
1	E06	20.6853	16.08	0	652.75	641	663
1	E06	20.6853	16.08	0	652.875	640	668
1	E06	20.6853	16.08	0	654.25	638	668
1	E06	20.6853	16.08	0	653.75	646	658
???
Region Name	Stage Label	Area	Perimeter	Thresholded Area	Average	Minimum	Maximum
1	E07	20.6853	16.08	0	611.625	598	624
1	E07	20.6853	16.08	0	606.25	596	618
1	E07	20.6853	16.08	0	609.875	601	623
1	E07	20.6853	16.08	0	610.125	595	624
1	E07	20.6853	16.08	0	618.5	605	632
1	E07	20.6853	16.08	0	606	597	626
1	E07	20.6853	16.08	0	603	587	615
1	E07	20.6853	16.08	0	607.875	587	619
1	E07	20.6853	16.08	0	607.625	585	628
1	E07	20.6853	16.08	0	605.25	584	621
1	E07	20.6853	16.08	0	606.625	591	622
1	E07	20.6853	16.08	0	609	586	629
1	E07	20.6853	16.08	0	614.625	597	629
1	E07	20.6853	16.08	0	611.875	603	624
1	E07	20.6853	16.08	0	608.75	594	622
1	E07	20.6853	16.08	0	600.75	584	616
1	E07	20.6853	16.08	0	605	589	630
1	E07	20.6853	16.08	0	606.375	590	626
1	E07	20.6853	16.08	0	611.375	593	636
1	E07	20.6853	16.08	0	603.375	575	613
1	E07	20.6853	16.08	0	611.125	600	628
1	E07	20.6853	16.08	0	610	592	624
1	E07	20.6853	16.08	0	614.875	596	627
1	E07	20.6853	16.08	0	606.625	589	621
1	E07	20.6853	16.08	0	605.75	590	622
1	E07	20.6853	16.08	0	604.625	589	621
1	E07	20.6853	16.08	0	608.125	593	625
1	E07	20.6853	16.08	0	608	589	627
1	E07	20.6853	16.08	0	612.375	596	624
1	E07	20.6853	16.08	0	613.125	598	633
1	E07	20.6853	16.08	0	605.125	576	626
1	E07	20.6853	16.08	0	612.375	599	628
???
Region Name	Stage Label	Area	Perimeter	Thresholded Area	Average	Minimum	Maximum
1	E09	20.6853	16.08	0	641.5	626	656
1	E09	20.6853	16.08	0	643.125	631	656
1	E09	20.6853	16.08	0	645.875	631	655
1	E09	20.6853	16.08	0	639.375	624	649
1	E09	20.6853	16.08	0	644.5	627	670
1	E09	20.6853	16.08	0	644.875	637	666
1	E09	20.6853	16.08	0	646.875	628	660
1	E09	20.6853	16.08	0	644	632	653
1	E09	20.6853	16.08	0	647.875	634	671
1	E09	20.6853	16.08	0	643.875	633	660
1	E09	20.6853	16.08	0	644.5	635	657
1	E09	20.6853	16.08	0	643.625	629	654
1	E09	20.6853	16.08	0	647.75	634	668
1	E09	20.6853	16.08	0	640.75	629	646
1	E09	20.6853	16.08	0	647.75	636	658
1	E09	20.6853	16.08	0	644.75	620	654
1	E09	20.6853	16.08	0	640.5	626	647
1	E09	20.6853	16.08	0	651.375	638	668
1	E09	20.6853	16.08	0	649.75	638	661
1	E09	20.6853	16.08	0	644	626	659
1	E09	20.6853	16.08	0	642.75	626	654
1	E09	20.6853	16.08	0	644.625	631	652
1	E09	20.6853	16.08	0	645.25	628	659
1	E09	20.6853	16.08	0	643.625	631	664
1	E09	20.6853	16.08	0	637.875	630	647
1	E09	20.6853	16.08	0	644.125	619	666
1	E09	20.6853	16.08	0	643.25	632	653
1	E09	20.6853	16.08	0	649	633	673
1	E09	20.6853	16.08	0	643.875	628	657
1	E09	20.6853	16.08	0	646.375	640	652
1	E09	20.6853	16.08	0	644.125	634	651
1	E09	20.6853	16.08	0	643	633	651
???
Region Name	Stage Label	Area	Perimeter	Thresholded Area	Average	Minimum	Maximum
1	E10	20.6853	16.08	0	641.625	614	662
1	E10	20.6853	16.08	0	636.5	623	652
1	E10	20.6853	16.08	0	633.625	603	647
1	E10	20.6853	16.08	0	635.375	607	655
1	E10	20.6853	16.08	0	634.625	617	649
1	E10	20.6853	16.08	0	643	610	668
1	E10	20.6853	16.08	0	637.625	626	652
1	E10	20.6853	16.08	0	637.625	611	653
1	E10	20.6853	16.08	0	636.75	621	652
1	E10	20.6853	16.08	0	633.25	608	661
1	E10	20.6853	16.08	0	633.75	617	651
1	E10	20.6853	16.08	0	635.5	615	660
1	E10	20.6853	16.08	0	635.5	600	659
1	E10	20.6853	16.08	0	626.875	607	637
1	E10	20.6853	16.08	0	637.375	610	654
1	E10	20.6853	16.08	0	639.125	607	653
1	E10	20.6853	16.08	0	639.625	596	669
1	E10	20.6853	16.08	0	637.625	614	657
1	E10	20.6853	16.08	0	638.625	623	655
1	E10	20.6853	16.08	0	638.625	597	652
1	E10	20.6853	16.08	0	634.5	612	654
1	E10	20.6853	16.08	0	636.75	621	658
1	E10	20.6853	16.08	0	635	602	648
1	E10	20.6853	16.08	0	629.875	596	646
1	E10	20.6853	16.08	0	645	630	676
1	E10	20.6853	16.08	0	644.125	628	659
1	E10	20.6853	16.08	0	641.625	624	664
1	E10	20.6853	16.08	0	638	603	658
1	E10	20.6853	16.08	0	644.375	616	670
1	E10	20.6853	16.08	0	641.875	621	663
1	E10	20.6853	16.08	0	643	617	652
1	E10	20.6853	16.08	0	639.5	620	664
???
Region Name	Stage Label	Area	Perimeter	Thresholded Area	Average	Minimum	Maximum
1	E12	20.6853	16.08	0	634.875	615	650
1	E12	20.6853	16.08	0	631.5	620	648
1	E12	20.6853	16.08	0	630.5	610	649
1	E12	20.6853	16.08	0	635.125	624	652
1	E12	20.6853	16.08	0	630.5	611	645
1	E12	20.6853	16.08	0	633.25	626	646
1	E12	20.6853	16.08	0	633.125	611	651
1	E12	20.6853	16.08	0	632.25	616	648
1	E12	20.6853	16.08	0	632	608	646
1	E12	20.6853	16.08	0	631.875	622	641
1	E12	20.6853	16.08	0	635.125	615	651
1	E12	20.6853	16.08	0	633.375	618	657
1	E12	20.6853	16.08	0	635	620	651
1	E12	20.6853	16.08	0	634	617	652
[truncated: 3,629 more rows]

## Sheet: PCV
PCV

## Sheet: DA-Normalized
DA Normalized to Background (Abs(DA-Background))
	1	2	3	4	5	6	7	8	9	10	11	12	13	14	15	16	17	18	19	20	21	22	23	24	25	26	27	28	29	30	31	32
A01	49.3333	64.9667	76.4667	82.3666	124.342	70.4916	107.675	71.4	82.225	80.525	87.3917	74.3666	89.4583	73.5	86.1	107.425	90.8084	74.65	76.7167	87.9083	75.1583	64.95	85.475	90.3583	63.9916	76.0333	49.1834	87.8	86.625	84.3583	82.1834	47.3333
A02	245	236.25	230.542	238.625	241.75	235.167	252.5	233.583	240.875	212.583	235.542	234.542	239.542	218.292	237.5	235.958	227.375	232.208	235.917	242.292	249.792	236.292	231	221.458	237.042	238.667	222.708	227.458	233.125	230.417	227.833	231.333
A03	126.958	170.125	140.417	115.75	114.25	126.25	135.125	156.083	182.875	144.708	115.042	127.75	154.958	133.125	135.042	149.792	140.875	153.792	143.167	158.542	118.333	168.292	163.958	117.625	128	136.917	131.042	128.417	180.208	144.083	115.125	134.167
A04	133.221	155.846	135.375	114.39	133.588	119.301	136.588	139.324	174.449	139.353	136.015	168.022	125.316	122.434	124.015	118.294	153.272	131.949	128.022	131.471	119.096	146.375	134.86	140.36	135.566	148.022	123.743	127.081	123.412	134.169	149.801	136.721
A05	109.398	105.602	115	106.136	100.023	111.25	113.795	61.6477	127.864	93.6818	134.25	98.9659	117.909	106.795	127.216	99.375	107.693	103.807	98.0909	104.955	123.159	86.6705	95.4432	110.08	126.307	159.67	116.545	110.307	106.489	49.3977	115.273	118.148
A06	303.833	297.958	305.875	305.542	310.625	312.083	300.042	302.167	303.542	304.667	328.375	303.583	302.625	313.917	314.167	306.792	302.958	311.917	313.292	303.375	300.458	295.208	312.458	302.708	300.625	316.417	328.25	307.625	305	317.5	309.125	310.042
A07	0	0	0	0	0	0	0	0	0	0	0	0	0	0	0	0	0	0	0	0	0	0	0	0	0	0	0	0	0	0	0	0
A08	37.1805	25.0555	13.8055	15.9167	27.125	15.7083	19.7361	28.8611	35.9583	36.7639	20.7778	34.0555	23.9305	20.375	14.0833	25.4861	27.9861	35.8611	6.125	58.25	36.1528	29.6528	19.5417	17.1667	22.3611	20.25	3.81946	42.6945	16.5278	26.1805	30.7083	15.9028
A09	124.542	112.417	127.5	23.9583	139.5	146.292	89.3333	126.958	121.708	124.667	102.75	69.5	125.208	139.542	153.042	105.833	31.9167	112.75	136.333	132.625	121.833	88.9583	127.542	109.5	129.833	60.0833	108.167	138.625	77.3333	114.542	128.875	121.792
A10	0	0	0	0	0	0	0	0	0	0	0	0	0	0	0	0	0	0	0	0	0	0	0	0	0	0	0	0	0	0	0	0
A11	169.95	163.675	133.2	151.325	163.05	176.9	170.475	161.9	121.9	185.3	164.075	151.125	161.45	143.65	165.2	154.25	143.975	123.15	140.625	172.2	159.675	145.275	184.2	114.5	139.15	148.175	200.45	126.525	131.6	134.9	127.6	174.45
A12	0	0	0	0	0	0	0	0	0	0	0	0	0	0	0	0	0	0	0	0	0	0	0	0	0	0	0	0	0	0	0	0
A13	75.875	42.25	67.8125	68.1875	79.125	81.4375	93.1875	88.875	102.188	121.188	70.4375	95	97.0625	124.938	105.75	105.062	103.625	100.625	107.375	82.6875	68.9375	82.6875	77.5625	100.875	55.625	36.875	81.1875	111.5	75.75	104.188	86.75	81.4375
A14	105.75	91.4167	91.8333	96.0417	102.375	87.2083	88.0833	100.583	87.75	101.25	94.625	95.2083	87.5	85.8333	94.0833	90.0833	76.7083	107.167	89.875	77.4167	86.5417	100.292	113.125	87.875	94.75	99.0833	109.25	92.2917	98.6667	100.208	95.25	91
A15	0	0	0	0	0	0	0	0	0	0	0	0	0	0	0	0	0	0	0	0	0	0	0	0	0	0	0	0	0	0	0	0
A16	0	0	0	0	0	0	0	0	0	0	0	0	0	0	0	0	0	0	0	0	0	0	0	0	0	0	0	0	0	0	0	0
A17	0	0	0	0	0	0	0	0	0	0	0	0	0	0	0	0	0	0	0	0	0	0	0	0	0	0	0	0	0	0	0	0
A18	0	0	0	0	0	0	0	0	0	0	0	0	0	0	0	0	0	0	0	0	0	0	0	0	0	0	0	0	0	0	0	0
A19	0	0	0	0	0	0	0	0	0	0	0	0	0	0	0	0	0	0	0	0	0	0	0	0	0	0	0	0	0	0	0	0
A20	0	0	0	0	0	0	0	0	0	0	0	0	0	0	0	0	0	0	0	0	0	0	0	0	0	0	0	0	0	0	0	0
A21	0	0	0	0	0	0	0	0	0	0	0	0	0	0	0	0	0	0	0	0	0	0	0	0	0	0	0	0	0	0	0	0
A22	0	0	0	0	0	0	0	0	0	0	0	0	0	0	0	0	0	0	0	0	0	0	0	0	0	0	0	0	0	0	0	0
A23	0	0	0	0	0	0	0	0	0	0	0	0	0	0	0	0	0	0	0	0	0	0	0	0	0	0	0	0	0	0	0	0
A24	0	0	0	0	0	0	0	0	0	0	0	0	0	0	0	0	0	0	0	0	0	0	0	0	0	0	0	0	0	0	0	0
B01	271	263.042	273.667	272.667	257.5	274.458	271.625	260.542	292.833	271	270.583	269.708	264.75	261.125	253.583	268.875	268.792	261.125	257.875	270.083	257.583	258.167	263.583	271.667	260.833	270.042	270.917	272.417	263.417	259.75	247.917	265.583
B02	0	0	0	0	0	0	0	0	0	0	0	0	0	0	0	0	0	0	0	0	0	0	0	0	0	0	0	0	0	0	0	0
B03	136.458	157.778	135.181	113.444	145.681	121.014	121.667	135.806	141.847	114.542	132.014	141.931	122.611	144.306	134.75	96.0417	174.736	84.5139	137.403	155.847	167.931	145	125.194	115.056	132.403	114.125	149.611	110.806	145.528	120.111	160.653	95.4445
B04	252.188	247.5	239	245.188	256.688	228.438	236.062	256.312	277.5	235.125	254	244.125	239.875	222	236.25	242	231.938	263.375	230.625	239.562	276.125	257.938	246.438	241	268.875	246.375	240.562	258.5	248.688	250	232.312	231.812
B05	181.731	143.76	132.962	170.115	176.962	150.644	210.817	177.298	176.337	133.423	224.894	161.635	156.519	200.144	127.846	168.135	156.827	180.404	179.135	147.346	210.894	181.327	159.365	168.663	148.654	182.644	179.49	145.683	136.885	187.615	171.019	142
B06	0	0	0	0	0	0	0	0	0	0	0	0	0	0	0	0	0	0	0	0	0	0	0	0	0	0	0	0	0	0	0	0
B07	0	0	0	0	0	0	0	0	0	0	0	0	0	0	0	0	0	0	0	0	0	0	0	0	0	0	0	0	0	0	0	0
B08	316.222	318.583	315.528	307.764	329.042	311.5	326.306	330.194	307.944	304.944	310.944	317.111	321.306	303.944	313.931	311.875	323.708	317.333	309.514	319.514	313.611	322.014	319.347	314.056	305.208	296.042	311.431	314.972	303.667	323.764	301.542	336.542
B09	54.7404	73.6154	58.1635	84.4615	51.3365	77.0769	46.8365	78.2789	57.6346	81.5577	77.3173	67.8269	110.375	53.3269	34.125	74.1442	46.8558	86.6154	111.125	81.6731	94.7788	79.0289	74.2981	40.1346	67.5577	63.5289	101.404	75.7885	63.3077	75.5481	70.2115	57.0192
B10	111.353	122.625	114.243	87.1691	131.368	50.9044	154.926	83.5515	100.875	93.0515	143.971	124.007	102.529	114.838	101.743	100.618	103.86	145.625	117.301	108.882	122.044	99.978	116.478	85.5073	108.816	153.566	94.6985	154.669	93.9853	95.8235	77.7573	95.6985
B11	152.875	109.514	155.069	114.514	160.986	197.597	135.139	121.472	132.875	132.75	141.069	126.708	162.875	142.472	141.111	128.653	136.222	154.361	97.7083	118.806	153.597	145.917	170	140.083	139.819	124.764	99.7222	117.889	130.153	149.319	134.833	147.125
B12	0	0	0	0	0	0	0	0	0	0	0	0	0	0	0	0	0	0	0	0	0	0	0	0	0	0	0	0	0	0	0	0
B13	0	0	0	0	0	0	0	0	0	0	0	0	0	0	0	0	0	0	0	0	0	0	0	0	0	0	0	0	0	0	0	0
B14	129.196	160.964	163.446	168.054	149.143	166.946	146.732	157.982	137.982	145.911	176.768	184.661	162.214	149.929	132.857	156.411	157.893	163.607	174.821	172.554	150.482	118.732	160.125	150.107	180.804	169.839	158.286	157.161	152.161	152.982	164.429	162.696
B15	0	0	0	0	0	0	0	0	0	0	0	0	0	0	0	0	0	0	0	0	0	0	0	0	0	0	0	0	0	0	0	0
B16	0	0	0	0	0	0	0	0	0	0	0	0	0	0	0	0	0	0	0	0	0	0	0	0	0	0	0	0	0	0	0	0
B17	0	0	0	0	0	0	0	0	0	0	0	0	0	0	0	0	0	0	0	0	0	0	0	0	0	0	0	0	0	0	0	0
B18	0	0	0	0	0	0	0	0	0	0	0	0	0	0	0	0	0	0	0	0	0	0	0	0	0	0	0	0	0	0	0	0
B19	0	0	0	0	0	0	0	0	0	0	0	0	0	0	0	0	0	0	0	0	0	0	0	0	0	0	0	0	0	0	0	0
B20	0	0	0	0	0	0	0	0	0	0	0	0	0	0	0	0	0	0	0	0	0	0	0	0	0	0	0	0	0	0	0	0
B21	0	0	0	0	0	0	0	0	0	0	0	0	0	0	0	0	0	0	0	0	0	0	0	0	0	0	0	0	0	0	0	0
B22	0	0	0	0	0	0	0	0	0	0	0	0	0	0	0	0	0	0	0	0	0	0	0	0	0	0	0	0	0	0	0	0
B23	0	0	0	0	0	0	0	0	0	0	0	0	0	0	0	0	0	0	0	0	0	0	0	0	0	0	0	0	0	0	0	0
B24	0	0	0	0	0	0	0	0	0	0	0	0	0	0	0	0	0	0	0	0	0	0	0	0	0	0	0	0	0	0	0	0
C01	128.417	103.375	69.5	129.833	118.042	116.25	154.667	145.083	105.792	165.042	147.917	160.417	94.7917	138.042	141.125	118.75	141.792	109.583	158.917	141.833	142.042	117.75	160.875	147.792	141.625	99.7083	123.167	119.25	111.833	118.333	111.292	135.917
C02	0	0	0	0	0	0	0	0	0	0	0	0	0	0	0	0	0	0	0	0	0	0	0	0	0	0	0	0	0	0	0	0
C03	144.55	140.25	178.85	170.475	158.65	161.55	119.25	149.9	137	151.2	138.775	157	152.85	167.4	141.875	137.75	156.9	143.2	162.025	142.3	109.5	153.275	160.375	151.375	162.85	154.85	148.275	161.575	132.75	146.8	162.4	144.975
C04	156.01	156.183	117.981	128.346	118.933	199.106	120.019	95.5865	72.6346	131.106	150.625	154.106	130.606	101.019	98.2211	125.462	132.288	127.654	130.442	115.385	119.76	99.5192	126.423	108.644	105.606	133.663	121.096	177.51	75.7019	135.26	133.317	166.067
C05	169.446	176.357	184.214	187	163	185.839	166.607	175.482	165.875	133.571	173.821	168.446	196.071	178.929	180.821	189.679	172.375	177.536	172.732	200.196	184.232	175.696	194.571	162.143	194.875	179.714	138.036	137.857	187.696	148.482	206.982	163.446
C06	0	0	0	0	0	0	0	0	0	0	0	0	0	0	0	0	0	0	0	0	0	0	0	0	0	0	0	0	0	0	0	0
C07	231.982	233.964	229.643	229.679	237.571	211.839	235.25	235.179	220.321	217.089	229.929	214.268	231.786	219.75	245.304	211.768	220.911	236.393	238.661	224.107	218.821	203.857	240.625	230.893	237.518	234.214	211.286	226	245.607	223.964	229.179	237.232
C08	327.833	327	341.847	335.111	322.194	338.486	312.75	331.583	348.069	323	349.708	332.264	333.944	315.819	338.181	330.833	336.306	343.514	318.625	327.583	350.222	340.486	351.194	354.403	317.181	363.667	329.181	345.722	332.208	333.292	328.792	334.403
C09	156.961	133.849	150.401	127.737	142.401	88.2763	153.678	133.342	140.145	156.796	145.921	159.618	146.691	122.717	150.921	150.408	137.645	143.191	136.349	151.211	163.921	128.829	149.724	144.704	162.079	126.033	120.868	133.428	138.316	125.684	154.612	161.836
C10	147.583	161.625	158.958	154.042	134.917	124.583	133.917	120.25	142.583	174.958	131.917	137.333	128.375	117.292	158	99.7917	146.917	136.833	138.458	137.042	148.875	142.083	128.875	163.542	143.375	142.917	106.167	122.083	129.833	126.083	141.75	136.083
C11	217.429	227.696	221.089	220.714	192.982	217.607	230.607	226.732	217.125	209.714	202.821	224.714	224.464	225.482	213.607	196.429	207.268	221.643	222.75	224.982	213.625	223.589	218.768	211.429	214.893	239.071	247.357	241.268	207.679	215.339	229.143	240.286
C12	0	0	0	0	0	0	0	0	0	0	0	0	0	0	0	0	0	0	0	0	0	0	0	0	0	0	0	0	0	0	0	0
C13	163.58	123.227	201.364	140.364	178.705	102.25	194.557	124.341	149.557	167.17	153.193	170.023	164.602	123.273	149.25	62.3068	169.83	176.659	152.5	225.92	142.443	169.534	125.705	229.466	160.057	159.602	190.818	157.852	137.614	167.136	196.091	169.455
C14	0	0	0	0	0	0	0	0	0	0	0	0	0	0	0	0	0	0	0	0	0	0	0	0	0	0	0	0	0	0	0	0
C15	0	0	0	0	0	0	0	0	0	0	0	0	0	0	0	0	0	0	0	0	0	0	0	0	0	0	0	0	0	0	0	0
C16	0	0	0	0	0	0	0	0	0	0	0	0	0	0	0	0	0	0	0	0	0	0	0	0	0	0	0	0	0	0	0	0
C17	0	0	0	0	0	0	0	0	0	0	0	0	0	0	0	0	0	0	0	0	0	0	0	0	0	0	0	0	0	0	0	0
C18	0	0	0	0	0	0	0	0	0	0	0	0	0	0	0	0	0	0	0	0	0	0	0	0	0	0	0	0	0	0	0	0
C19	0	0	0	0	0	0	0	0	0	0	0	0	0	0	0	0	0	0	0	0	0	0	0	0	0	0	0	0	0	0	0	0
C20	0	0	0	0	0	0	0	0	0	0	0	0	0	0	0	0	0	0	0	0	0	0	0	0	0	0	0	0	0	0	0	0
C21	0	0	0	0	0	0	0	0	0	0	0	0	0	0	0	0	0	0	0	0	0	0	0	0	0	0	0	0	0	0	0	0
C22	0	0	0	0	0	0	0	0	0	0	0	0	0	0	0	0	0	0	0	0	0	0	0	0	0	0	0	0	0	0	0	0
C23	0	0	0	0	0	0	0	0	0	0	0	0	0	0	0	0	0	0	0	0	0	0	0	0	0	0	0	0	0	0	0	0
C24	0	0	0	0	0	0	0	0	0	0	0	0	0	0	0	0	0	0	0	0	0	0	0	0	0	0	0	0	0	0	0	0
D01	220.167	230.125	232.125	243.792	270.083	245.375	242.875	211.75	228.333	252.75	234	238.042	229.167	237.333	185.792	233.292	275.5	227.833	256.417	228.458	226.875	237.625	229.333	259.542	217.5	220.042	249.375	246.583	223.75	210.625	234.208	252.333
D02	86.7321	100.607	144.554	98.7679	102.911	92.6071	121.536	111.179	171.482	97.9107	84.125	91.3929	111.268	126.893	121.393	100	84.0179	112.946	97.75	79.4286	95.6071	100.821	108.125	107.339	91.0893	107.554	86.7679	72	92.6964	126.821	88	67.875
D03	140.096	159.618	142.176	146.36	161.86	132.971	141.015	148.397	143.213	126.882	144.074	152.456	170.588	148.824	166.882	169.941	143.963	142.015	140.904	144.551	157.544	148.022	153.132	156.897	159.824	104.206	161.066	168.419	175.368	147.772	151.441	138.816
D04	0	0	0	0	0	0	0	0	0	0	0	0	0	0	0	0	0	0	0	0	0	0	0	0	0	0	0	0	0	0	0	0
D05	129.625	158.292	147.75	133.042	64	131.833	145.375	117.542	83.6667	132.417	133.292	98.75	175.167	142.583	177.417	100.125	127.208	137.708	165.167	103.875	141.125	100.542	170.917	166.208	156.708	195.042	102	137.375	182.667	154.083	169.167	137.5
D06	0	0	0	0	0	0	0	0	0	0	0	0	0	0	0	0	0	0	0	0	0	0	0	0	0	0	0	0	0	0	0	0
D07	0	0	0	0	0	0	0	0	0	0	0	0	0	0	0	0	0	0	0	0	0	0	0	0	0	0	0	0	0	0	0	0
D08	0	0	0	0	0	0	0	0	0	0	0	0	0	0	0	0	0	0	0	0	0	0	0	0	0	0	0	0	0	0	0	0
D09	155.728	190.699	199.618	172.662	159.059	189.118	188.11	209.699	193.882	195.625	185.559	204.956	204.39	196.647	188.912	186.5	210.419	179.456	172.86	204.831	176.294	165.382	198.581	172.824	183.397	206.926	188.162	169	178.169	206.728	163.382	197.912
D10	138.933	97.9135	134.644	151.183	125.74	112.654	131.971	129.173	159.817	116.933	125	153.096	148.231	141.019	131.423	139.471	152.125	123.01	136.481	156.269	132.827	160.981	134.904	156.798	80.7692	141.221	138.442	110.356	155.077	143.279	138.846	149.308
D11	176.9	164.675	176.975	165.7	154.95	144.05	165.025	165.675	183.425	182.625	157.175	173.85	141.575	163.5	193.75	156.35	187.025	178.9	154.775	173.55	193.575	187.875	181.7	132.5	159.55	161.575	162.6	180.95	182.825	194.15	196.95	157.75
D12	131.075	103.675	93.175	102.725	107.775	84.75	143.2	103.8	108.025	92.85	103.775	152.275	142.225	94.975	106.2	119.9	136.8	116.475	136.975	143.7	92.175	112.8	151.675	150.8	110.5	100.875	115.625	101.175	113.4	142.2	93.225	108.125
D13	93.9338	132.75	166.625	171.235	135.456	132.669	169.088	129.588	132.14	135.066	174.478	122.544	133.691	131.184	141.235	134.338	119.971	130.419	141.669	126.86	111.794	122.397	138.897	93.5441	165.191	131.853	137.324	145.463	131.699	107.463	160.794	101.934
D14	134.731	119.798	93.9519	147.644	107.75	133.644	80.0769	131.202	156.74	133.952	116.183	109.731	131.029	134.731	121.269	142.471	113.471	110.779	111.904	144.615	162.596	101.096	154.173	78.0192	105.144	114.442	127.433	121.231	139.413	167.288	146.856	145.481
D15	0	0	0	0	0	0	0	0	0	0	0	0	0	0	0	0	0	0	0	0	0	0	0	0	0	0	0	0	0	0	0	0
D16	0	0	0	0	0	0	0	0	0	0	0	0	0	0	0	0	0	0	0	0	0	0	0	0	0	0	0	0	0	0	0	0
D17	0	0	0	0	0	0	0	0	0	0	0	0	0	0	0	0	0	0	0	0	0	0	0	0	0	0	0	0	0	0	0	0
D18	0	0	0	0	0	0	0	0	0	0	0	0	0	0	0	0	0	0	0	0	0	0	0	0	0	0	0	0	0	0	0	0
D19	0	0	0	0	0	0	0	0	0	0	0	0	0	0	0	0	0	0	0	0	0	0	0	0	0	0	0	0	0	0	0	0
D20	0	0	0	0	0	0	0	0	0	0	0	0	0	0	0	0	0	0	0	0	0	0	0	0	0	0	0	0	0	0	0	0
D21	0	0	0	0	0	0	0	0	0	0	0	0	0	0	0	0	0	0	0	0	0	0	0	0	0	0	0	0	0	0	0	0
D22	0	0	0	0	0	0	0	0	0	0	0	0	0	0	0	0	0	0	0	0	0	0	0	0	0	0	0	0	0	0	0	0
D23	0	0	0	0	0	0	0	0	0	0	0	0	0	0	0	0	0	0	0	0	0	0	0	0	0	0	0	0	0	0	0	0
D24	0	0	0	0	0	0	0	0	0	0	0	0	0	0	0	0	0	0	0	0	0	0	0	0	0	0	0	0	0	0	0	0
E01	15.5972	29.8472	21.7222	5.48608	25.7639	15.3055	10.125	27.9861	27.5972	2.61108	25.5695	21.8333	22.9722	11.0695	18.8611	4.90277	7.93054	20.4445	1.91669	25.9583	26.8333	15.6667	56.3333	21.4583	20	16.75	11.8055	35.9167	41.625	50.6945	24.4028	19.8195
E02	331.298	288.587	325.231	327.519	329.125	337.385	333.317	318.154	337.183	356.76	330.01	304.779	336.625	322.99	320.904	308.817	338.212	328.01	326.404	342.51	318.192	328.721	315.385	313.933	316.856	320.077	326.26	327.904	347.837	310.894	323.519	331.048
E03	255.92	240.989	236.159	258.125	261.875	244.205	245.682	245.261	244.42	240.114	234.352	239.716	229.341	237.068	238.773	241.432	240.307	226.011	235.92	230.091	229.375	244.966	225.92	240.489	245.727	233.386	238.648	257.341	231.057	232.648	257.136	237.307
E04	0	0	0	0	0	0	0	0	0	0	0	0	0	0	0	0	0	0	0	0	0	0	0	0	0	0	0	0	0	0	0	0
E05	0	0	0	0	0	0	0	0	0	0	0	0	0	0	0	0	0	0	0	0	0	0	0	0	0	0	0	0	0	0	0	0
E06	327.25	318.458	321.417	338.5	330.875	329.792	297.833	315.417	317.167	335.708	337.542	328.833	334.625	328.625	364.375	350.458	324	336.458	322.917	330.125	332.375	311	336.833	370.625	318.708	303.125	320.583	324.25	314.583	286.375	341.75	340.083
E07	198.925	216.75	169.375	177.225	208.1	174.2	192	196.275	193.425	192.15	202.525	205.6	218.525	222.775	195.35	175.15	177.3	157.975	176.375	180.575	218.825	203.3	198.975	187.425	212.45	210.425	201.725	207	230.575	224.325	196.125	191.975
E08	0	0	0	0	0	0	0	0	0	0	0	0	0	0	0	0	0	0	0	0	0	0	0	0	0	0	0	0	0	0	0	0
E09	137.938	128.125	115.688	134.562	141.812	136	120.062	136.688	105.812	138.188	134.812	119.562	127.5	118.688	145.75	105.375	124.625	136.75	148.625	130.188	98.8125	129.125	132.25	117.75	125	119.25	115.375	127	116.562	106.688	112.25	144.375
E10	188.099	186.974	168.888	168.375	200.783	185.737	171.888	179.993	138.118	172.355	159.329	169.921	172.026	173.664	177.428	160.809	177.993	191.309	162.099	182.888	176.605	220.803	189.737	146.664	198.053	164.546	183.783	182.421	200.586	200.243	180.105	185.974
E11	0	0	0	0	0	0	0	0	0	0	0	0	0	0	0	0	0	0	0	0	0	0	0	0	0	0	0	0	0	0	0	0
E12	283.542	261.722	275.278	264.014	255.944	279.361	255.903	262.028	305.333	261.653	269.458	267.375	279.778	274.111	259.944	252.847	284.208	271.236	271	243.056	276.972	254.194	258.736	260.236	249.653	284.861	279.583	275.611	248.625	305.139	271.639	253.792
E13	215.019	147.587	188.654	199.942	194.183	154.827	176.913	203.125	180.654	234.192	196.894	203.385	155.192	205.413	197.529	190.654	208.731	197.962	192.904	206.76	188	189.548	184.596	177.625	175.538	199.019	190.423	156.923	208.654	201.548	188.635	173.048
E14	106.708	171.958	135.458	114.333	151.333	133.958	138.333	144.792	141.5	119.208	127.208	125.167	139.875	118.792	126.667	135.375	119.708	114.917	119.958	126.625	123.042	181.667	139.375	149.5	125.333	125.25	121.5	118.208	92.9583	137.583	115.417	103.833
E15	0	0	0	0	0	0	0	0	0	0	0	0	0	0	0	0	0	0	0	0	0	0	0	0	0	0	0	0	0	0	0	0
E16	0	0	0	0	0	0	0	0	0	0	0	0	0	0	0	0	0	0	0	0	0	0	0	0	0	0	0	0	0	0	0	0
E17	0	0	0	0	0	0	0	0	0	0	0	0	0	0	0	0	0	0	0	0	0	0	0	0	0	0	0	0	0	0	0	0
E18	0	0	0	0	0	0	0	0	0	0	0	0	0	0	0	0	0	0	0	0	0	0	0	0	0	0	0	0	0	0	0	0
E19	0	0	0	0	0	0	0	0	0	0	0	0	0	0	0	0	0	0	0	0	0	0	0	0	0	0	0	0	0	0	0	0
E20	0	0	0	0	0	0	0	0	0	0	0	0	0	0	0	0	0	0	0	0	0	0	0	0	0	0	0	0	0	0	0	0
E21	0	0	0	0	0	0	0	0	0	0	0	0	0	0	0	0	0	0	0	0	0	0	0	0	0	0	0	0	0	0	0	0
E22	0	0	0	0	0	0	0	0	0	0	0	0	0	0	0	0	0	0	0	0	0	0	0	0	0	0	0	0	0	0	0	0
E23	0	0	0	0	0	0	0	0	0	0	0	0	0	0	0	0	0	0	0	0	0	0	0	0	0	0	0	0	0	0	0	0
E24	0	0	0	0	0	0	0	0	0	0	0	0	0	0	0	0	0	0	0	0	0	0	0	0	0	0	0	0	0	0	0	0
F01	0	0	0	0	0	0	0	0	0	0	0	0	0	0	0	0	0	0	0	0	0	0	0	0	0	0	0	0	0	0	0	0
F02	142.2	185.925	214.45	173.575	152.85	194.5	192.025	207.7	197.4	159.5	199.25	188.125	178.725	167.55	196.225	214.65	190.525	200.75	222.025	174.775	197.85	173.25	185.65	199.8	203.9	234.175	162.65	190.325	168.55	187.775	206.075	142.7
F03	176.268	162.679	152.929	187.875	200.964	143.161	187.429	181.964	230.375	111.375	151.857	226.982	181.554	205.964	169	209.286	143.821	166.339	189.429	157.982	176.107	171.143	145.929	207.482	177.464	163.357	192.518	188.714	170.75	159.625	171.054	154.964
F04	126.125	92.6667	97.0833	97.125	55.4167	97.4167	75.7917	119.167	124.292	91.6667	102.5	80.625	114.958	126.625	108.333	138.458	113.5	101.708	97.2917	43.625	83	101.125	58.8333	120.5	101.125	129	88.5833	114.333	112.792	70.7917	23.5	80.5833
F05	0	0	0	0	0	0	0	0	0	0	0	0	0	0	0	0	0	0	0	0	0	0	0	0	0	0	0	0	0	0	0	0
F06	0	0	0	0	0	0	0	0	0	0	0	0	0	0	0	0	0	0	0	0	0	0	0	0	0	0	0	0	0	0	0	0
F07	146.357	175.679	192.196	176.125	172.125	165.768	185.143	153.179	140.232	177.839	158.25	178.625	141.232	122.411	184.75	161.125	144.143	160.304	169.679	175.571	185.696	177.25	170.589	149.375	165.982	171.946	167.286	155.768	173.696	194.804	140.732	148.857
F08	264.458	272.292	267.567	245.808	241.5	208.317	254.967	243.708	244.933	221.55	240.042	247.458	257.642	290.867	256.258	248.033	203.017	290.817	268.5	252.35	249.675	300.825	272.883	241.075	274.133	227.033	255.625	242.917	274.208	252.6	257.825	249.033
F09	186.292	160.625	182.361	181.389	202.806	177.722	181.306	197.25	186.611	183.319	188.417	164.403	194.458	166.597	187.181	180.458	193.208	190.903	188.819	189.847	187.667	166.319	171.236	180.458	166.708	195.847	185.347	181.222	189.819	187.889	190.056	189.25
F10	0	0	0	0	0	0	0	0	0	0	0	0	0	0	0	0	0	0	0	0	0	0	0	0	0	0	0	0	0	0	0	0
F11	0	0	0	0	0	0	0	0	0	0	0	0	0	0	0	0	0	0	0	0	0	0	0	0	0	0	0	0	0	0	0	0
F12	0	0	0	0	0	0	0	0	0	0	0	0	0	0	0	0	0	0	0	0	0	0	0	0	0	0	0	0	0	0	0	0
F13	0	0	0	0	0	0	0	0	0	0	0	0	0	0	0	0	0	0	0	0	0	0	0	0	0	0	0	0	0	0	0	0
F14	240.85	221.3	211.75	155.425	220.775	216.575	221.325	177.475	221.325	194.125	217.425	246.75	200.825	197.45	228.85	233.35	226.8	220.075	266.35	203.525	198.85	212.525	183.05	215.275	201.75	170.425	216.3	207.625	198.525	213.575	246.9	203.975
F15	0	0	0	0	0	0	0	0	0	0	0	0	0	0	0	0	0	0	0	0	0	0	0	0	0	0	0	0	0	0	0	0
F16	0	0	0	0	0	0	0	0	0	0	0	0	0	0	0	0	0	0	0	0	0	0	0	0	0	0	0	0	0	0	0	0
F17	0	0	0	0	0	0	0	0	0	0	0	0	0	0	0	0	0	0	0	0	0	0	0	0	0	0	0	0	0	0	0	0
F18	0	0	0	0	0	0	0	0	0	0	0	0	0	0	0	0	0	0	0	0	0	0	0	0	0	0	0	0	0	0	0	0
F19	0	0	0	0	0	0	0	0	0	0	0	0	0	0	0	0	0	0	0	0	0	0	0	0	0	0	0	0	0	0	0	0
F20	0	0	0	0	0	0	0	0	0	0	0	0	0	0	0	0	0	0	0	0	0	0	0	0	0	0	0	0	0	0	0	0
F21	0	0	0	0	0	0	0	0	0	0	0	0	0	0	0	0	0	0	0	0	0	0	0	0	0	0	0	0	0	0	0	0
F22	0	0	0	0	0	0	0	0	0	0	0	0	0	0	0	0	0	0	0	0	0	0	0	0	0	0	0	0	0	0	0	0
F23	0	0	0	0	0	0	0	0	0	0	0	0	0	0	0	0	0	0	0	0	0	0	0	0	0	0	0	0	0	0	0	0
F24	0	0	0	0	0	0	0	0	0	0	0	0	0	0	0	0	0	0	0	0	0	0	0	0	0	0	0	0	0	0	0	0
G01	145.653	125.875	131.778	143.569	176.986	161.042	148.597	161.375	166.375	158.819	161.972	114.972	149.667	158.681	164.917	156.431	142.292	131.431	186.639	180.708	165.486	150.653	142.056	144.958	191.597	144.542	151.792	143.417	140.958	117.986	142.583	169.111
G02	0	0	0	0	0	0	0	0	0	0	0	0	0	0	0	0	0	0	0	0	0	0	0	0	0	0	0	0	0	0	0	0
G03	218.125	209.536	224.393	230.375	216	215.929	232.857	219.786	219.964	217.393	218.429	216.196	214.964	220.071	209.875	204.911	213.339	213.089	208.982	231.839	220.304	222.357	232.125	211.714	218.411	220.536	221.339	214.786	231.393	228.893	214.964	221.393
G04	0	0	0	0	0	0	0	0	0	0	0	0	0	0	0	0	0	0	0	0	0	0	0	0	0	0	0	0	0	0	0	0
G05	0	0	0	0	0	0	0	0	0	0	0	0	0	0	0	0	0	0	0	0	0	0	0	0	0	0	0	0	0	0	0	0
G06	199.35	223.825	167.725	187.3	207.975	219.975	203.425	259.625	209.65	218.275	255.95	222.775	216.05	245.025	187.825	226.15	220.425	131.925	242.175	190.55	193.525	144.75	197.225	196.775	192.125	263.075	256.65	206.9	198.3	214.35	198	200.4
G07	103.125	110.417	97.4583	90.7083	140.792	115	97.4167	123.708	131.208	121.625	104.667	140.375	47.75	101.958	90.875	117.208	99.4583	95.9583	67.125	159.5	99.75	100.292	122.792	132.958	122.625	99.125	64.625	134.708	92.3333	84.8333	44.7083	92.9583
G08	15.8929	5.21429	22.9286	23.5536	33.6071	14.3571	19.2857	34.0893	23.1607	32.8929	32.6964	32.0179	25.9464	17.8036	27.0893	42.6071	39.7857	29.25	29.0179	1.08929	41.0714	41.0357	28.5179	23.5714	14.8214	45.3929	24.5	20.9821	33.3036	27.8214	19.1071	18.4286
G09	205.188	218.812	209.562	168.375	215.25	223.562	220.562	213.875	204.688	208.062	206.062	176.062	183.75	186.75	173.875	205.312	205.375	186.75	174.125	201.062	183.312	185.125	228.438	190.062	205.688	218.562	228	221.75	208.938	219.5	198.562	181.688
G10	210.964	165.946	173.714	185.625	169.054	184.857	185.429	197.679	209.179	188.607	205.911	200.018	198.661	183.393	192	182.518	171.107	162.089	175.089	183.75	202.821	174.393	185.393	210.768	164.232	197.554	181.429	231.429	177.446	202.143	215.357	198.161
G11	148.76	167.135	153.404	160.981	168.154	151.067	139.077	135.654	152.683	103.048	194.192	146.76	165.692	116.788	113.817	166.529	108.25	139.702	163.692	127.798	131.048	161.308	140.529	161.25	150.327	125.577	130.913	145	157.615	142.817	148.404	164.154
G12	184.444	208.472	217.778	223	215.083	208.708	219.722	232.194	227.569	198.569	212.875	220.569	205.444	237.458	231.222	246.792	205.139	223.736	197.597	218.444	199.708	208.153	225.375	208.472	196.028	225.639	212.847	195.694	194.653	214.861	204.056	233.889
G13	0	0	0	0	0	0	0	0	0	0	0	0	0	0	0	0	0	0	0	0	0	0	0	0	0	0	0	0	0	0	0	0
G14	0	0	0	0	0	0	0	0	0	0	0	0	0	0	0	0	0	0	0	0	0	0	0	0	0	0	0	0	0	0	0	0
G15	0	0	0	0	0	0	0	0	0	0	0	0	0	0	0	0	0	0	0	0	0	0	0	0	0	0	0	0	0	0	0	0
G16	0	0	0	0	0	0	0	0	0	0	0	0	0	0	0	0	0	0	0	0	0	0	0	0	0	0	0	0	0	0	0	0
G17	0	0	0	0	0	0	0	0	0	0	0	0	0	0	0	0	0	0	0	0	0	0	0	0	0	0	0	0	0	0	0	0
G18	0	0	0	0	0	0	0	0	0	0	0	0	0	0	0	0	0	0	0	0	0	0	0	0	0	0	0	0	0	0	0	0
G19	0	0	0	0	0	0	0	0	0	0	0	0	0	0	0	0	0	0	0	0	0	0	0	0	0	0	0	0	0	0	0	0
G20	0	0	0	0	0	0	0	0	0	0	0	0	0	0	0	0	0	0	0	0	0	0	0	0	0	0	0	0	0	0	0	0
G21	0	0	0	0	0	0	0	0	0	0	0	0	0	0	0	0	0	0	0	0	0	0	0	0	0	0	0	0	0	0	0	0
G22	0	0	0	0	0	0	0	0	0	0	0	0	0	0	0	0	0	0	0	0	0	0	0	0	0	0	0	0	0	0	0	0
G23	0	0	0	0	0	0	0	0	0	0	0	0	0	0	0	0	0	0	0	0	0	0	0	0	0	0	0	0	0	0	0	0
G24	0	0	0	0	0	0	0	0	0	0	0	0	0	0	0	0	0	0	0	0	0	0	0	0	0	0	0	0	0	0	0	0
H01	186.075	178.15	117.7	114.4	171.975	128.975	173.625	168.25	164.225	166.8	174.225	144.425	122.825	154.425	152.5	185.8	177.3	152.5	166.875	141.425	161.8	156.35	176.925	147.175	150.525	150.05	151.3	177.175	151.55	128.65	133.525	137.625
H02	149.8	175.65	135.15	140.5	152.725	142.55	163.3	127.925	125.7	153.125	164.625	154.75	138.9	154.475	158.95	144.1	95.4	132.4	149.925	141.175	141.75	137.175	109.8	163.3	144.025	164.025	154.275	132.075	175.2	179.675	145.3	177.475
H03	90.55	78.375	73.65	70.075	100.95	63.725	84.925	157.1	85.05	55.15	93.825	85.675	63.425	86.85	0.775024	78.3	63.6	83.875	92.85	93.925	85.55	97.675	96.225	53.8	61.325	144.075	57.775	66.55	93.9	73.825	83.7	102
H04	0	0	0	0	0	0	0	0	0	0	0	0	0	0	0	0	0	0	0	0	0	0	0	0	0	0	0	0	0	0	0	0
H05	287.072	263.066	286.007	273.77	293.987	268.809	282.289	278.296	277.434	289.875	300.362	283.053	290.737	283.336	282.342	271.467	282.322	279.382	277.757	274.039	292.559	293.553	301.974	296.507	279.467	281.783	278.368	286.632	288.961	291.283	281.599	296.151
H06	43.375	44.7083	37.8333	35.9583	16.2083	37.7083	44.625	46.5833	56.5	48.875	46	37.5	59.7083	57.875	50.3333	48.875	35.5	28.25	16.7083	45.2917	40.875	49.2917	40.9167	59.5417	43.9583	36.625	33.125	40.7083	45.1667	62.6667	42.8333	52.125
H07	0	0	0	0	0	0	0	0	0	0	0	0	0	0	0	0	0	0	0	0	0	0	0	0	0	0	0	0	0	0	0	0
H08	152.5	178	160.438	155.312	156.375	150.562	148	143.625	163.062	155.125	160.312	160.125	165.75	155.125	141.25	143.375	157.688	157.25	150.875	136.625	143.562	161.375	148.75	159.5	153.812	175.5	176.375	144.188	143.375	150.062	133.125	166
H09	157.269	151.596	129.731	149.433	121.327	100.606	141.394	134.644	163.413	121.885	151.173	137.163	144.115	169.837	153.163	162.712	158.154	141.74	148.298	125.135	82.9423	135.173	144.029	167.933	148.212	146.096	100.808	96.2211	126.692	143.356	155.885	137.971
H10	146.883	140.325	168.058	140.267	147.475	144.067	160.908	144.483	157.617	135.883	116.858	128.025	121.383	134.067	136.508	144.958	118.992	149.883	159.767	139.508	121.933	124.325	134.908	149.875	126.992	149.525	106.625	162.558	134.742	128.2	130.442	140.517
H11	0	0	0	0	0	0	0	0	0	0	0	0	0	0	0	0	0	0	0	0	0	0	0	0	0	0	0	0	0	0	0	0
H12	0	0	0	0	0	0	0	0	0	0	0	0	0	0	0	0	0	0	0	0	0	0	0	0	0	0	0	0	0	0	0	0
H13	0	0	0	0	0	0	0	0	0	0	0	0	0	0	0	0	0	0	0	0	0	0	0	0	0	0	0	0	0	0	0	0
H14	0	0	0	0	0	0	0	0	0	0	0	0	0	0	0	0	0	0	0	0	0	0	0	0	0	0	0	0	0	0	0	0
H15	0	0	0	0	0	0	0	0	0	0	0	0	0	0	0	0	0	0	0	0	0	0	0	0	0	0	0	0	0	0	0	0
H16	0	0	0	0	0	0	0	0	0	0	0	0	0	0	0	0	0	0	0	0	0	0	0	0	0	0	0	0	0	0	0	0
H17	0	0	0	0	0	0	0	0	0	0	0	0	0	0	0	0	0	0	0	0	0	0	0	0	0	0	0	0	0	0	0	0
H18	0	0	0	0	0	0	0	0	0	0	0	0	0	0	0	0	0	0	0	0	0	0	0	0	0	0	0	0	0	0	0	0
H19	0	0	0	0	0	0	0	0	0	0	0	0	0	0	0	0	0	0	0	0	0	0	0	0	0	0	0	0	0	0	0	0
H20	0	0	0	0	0	0	0	0	0	0	0	0	0	0	0	0	0	0	0	0	0	0	0	0	0	0	0	0	0	0	0	0
H21	0	0	0	0	0	0	0	0	0	0	0	0	0	0	0	0	0	0	0	0	0	0	0	0	0	0	0	0	0	0	0	0
H22	0	0	0	0	0	0	0	0	0	0	0	0	0	0	0	0	0	0	0	0	0	0	0	0	0	0	0	0	0	0	0	0
H23	0	0	0	0	0	0	0	0	0	0	0	0	0	0	0	0	0	0	0	0	0	0	0	0	0	0	0	0	0	0	0	0
H24	0	0	0	0	0	0	0	0	0	0	0	0	0	0	0	0	0	0	0	0	0	0	0	0	0	0	0	0	0	0	0	0
I01	213.17	169.864	185.75	202.17	172.239	181.693	161.761	213.966	201.034	189.682	200.58	200.523	187.205	221.148	205.83	192.693	184.08	202.795	195.705	219.955	203.284	193.648	186.136	192.909	204.886	215.727	231.602	194.614	176.534	252.341	203.125	204.114
I02	225.766	220.161	221.452	229.157	227.766	215.552	225.895	223.891	221.665	231.077	221.109	224.714	230.815	242.403	226.109	225.472	226.694	229.371	225.294	222.661	226.391	231.012	237.79	231.101	221.173	227.085	228.327	232.383	229.859	223.806	225.665	226.02
I03	0	0	0	0	0	0	0	0	0	0	0	0	0	0	0	0	0	0	0	0	0	0	0	0	0	0	0	0	0	0	0	0
I04	0	0	0	0	0	0	0	0	0	0	0	0	0	0	0	0	0	0	0	0	0	0	0	0	0	0	0	0	0	0	0	0
I05	213.467	184.25	165	181.717	183.225	172.158	168.242	229.758	177.017	175.092	190.383	162.058	180.358	171.95	172.65	177.608	175.733	160.142	160.017	161.283	164.483	154.775	184.125	170.142	171.992	173.408	182.6	188.658	179.35	181.083	168.55	161.475
I06	72.6058	100.702	97.7981	19.3077	116.846	103.067	83.9808	140.731	99.4327	87.75	96.9135	98.1827	93.4039	102.817	150.558	99.5289	95.0961	91.8942	105.135	83.5289	108.567	87.5865	103.058	103.913	121.827	111.404	99.7211	122.308	107.192	89.9808	101.5	105.702
I07	140.176	118.706	143.779	156.213	155.007	116.816	135.471	134.434	131.404	147.956	145.64	141.588	130.39	153.985	130.316	127.007	147.294	147.228	125.272	131.941	127.206	130.61	131.044	149.096	158.463	131.257	140.456	126.603	122.728	125.765	149.926	143.213
I08	259.167	259.639	282.486	241.028	250.778	243.75	238.083	250.181	298.542	239.597	248.125	255.083	266.056	252.25	239.194	271.347	243.847	251.208	265.847	264.708	262.403	259.931	247.333	260.806	257.194	284.944	274.028	249.847	246.25	275.986	251.944	259.167
I09	0	0	0	0	0	0	0	0	0	0	0	0	0	0	0	0	0	0	0	0	0	0	0	0	0	0	0	0	0	0	0	0
I10	0	0	0	0	0	0	0	0	0	0	0	0	0	0	0	0	0	0	0	0	0	0	0	0	0	0	0	0	0	0	0	0
I11	164.208	176.25	170.083	156.903	171.986	169.681	172.778	178.194	211.028	167.778	168.722	158.583	166.014	161.514	165.278	167.486	168.403	160.236	160.819	178.236	150.542	151.819	160.792	122.569	171.014	159.875	161.361	150.889	176.264	168.181	139.014	152.319
I12	132.525	117.9	104.35	153.8	133.175	66.15	113.3	118.45	116.4	78.55	135.05	115.75	83.8	95.65	99.95	98.275	116.45	85.775	141.725	54.15	80.825	110.075	122.775	154.125	197.4	122	199.7	86.275	119.725	122.45	127.1	154.325
I13	184.162	176.009	209.986	213.921	199.644	189.472	198.042	197.333	191.306	193.347	195.903	175.495	203.505	202.222	206.847	196.306	207.634	215.949	215.574	224.491	208.861	215.671	200.699	200.282	188.519	203.611	219.593	214.773	206.435	189.208	216.718	194.912
I14	234.75	235.8	258.875	268.875	265.425	219.75	252.325	248.625	272.625	245.35	262.825	248.275	285.55	252.025	266.6	284.175	259.95	260.9	253.475	247.025	227.225	262.225	282.75	255.45	287	259.75	275.175	248.625	261.525	254.375	282.875	272.975
I15	0	0	0	0	0	0	0	0	0	0	0	0	0	0	0	0	0	0	0	0	0	0	0	0	0	0	0	0	0	0	0	0
I16	0	0	0	0	0	0	0	0	0	0	0	0	0	0	0	0	0	0	0	0	0	0	0	0	0	0	0	0	0	0	0	0
I17	0	0	0	0	0	0	0	0	0	0	0	0	0	0	0	0	0	0	0	0	0	0	0	0	0	0	0	0	0	0	0	0
I18	0	0	0	0	0	0	0	0	0	0	0	0	0	0	0	0	0	0	0	0	0	0	0	0	0	0	0	0	0	0	0	0
I19	0	0	0	0	0	0	0	0	0	0	0	0	0	0	0	0	0	0	0	0	0	0	0	0	0	0	0	0	0	0	0	0
I20	0	0	0	0	0	0	0	0	0	0	0	0	0	0	0	0	0	0	0	0	0	0	0	0	0	0	0	0	0	0	0	0
I21	0	0	0	0	0	0	0	0	0	0	0	0	0	0	0	0	0	0	0	0	0	0	0	0	0	0	0	0	0	0	0	0
I22	0	0	0	0	0	0	0	0	0	0	0	0	0	0	0	0	0	0	0	0	0	0	0	0	0	0	0	0	0	0	0	0
I23	0	0	0	0	0	0	0	0	0	0	0	0	0	0	0	0	0	0	0	0	0	0	0	0	0	0	0	0	0	0	0	0
I24	0	0	0	0	0	0	0	0	0	0	0	0	0	0	0	0	0	0	0	0	0	0	0	0	0	0	0	0	0	0	0	0
J01	8.39423	2.69232	54.3461	19.0961	15.6442	3.18268	41.4711	3.55768	15.8461	17.3269	15.1731	3.16345	9.01923	29.1346	37.8558	5.89423	6.10577	6.14423	0.423096	12.0096	9.58655	15.5865	1.01923	41.0096	36.7885	15.2981	12.7404	0.144226	43.7789	52.125	43.75	8.09613
J02	0	0	0	0	0	0	0	0	0	0	0	0	0	0	0	0	0	0	0	0	0	0	0	0	0	0	0	0	0	0	0	0
J03	351.292	358.292	362.625	361.972	347.694	351.944	359.889	366.625	359.5	358.625	360.764	363.667	362.236	362.583	365.569	362.458	366.75	366.764	378.097	357.944	362.944	357.625	353.236	367.542	364.542	376.667	352.028	348.181	376.431	356.264	368.417	354.292
J04	3.73215	10.6429	1.82144	12.0179	29.9821	12.8214	26.6607	0.267853	34.2679	8.21429	0.375	10.6964	4.57144	1.89285	6.30356	53.5893	6.64285	6.10715	14.7321	33.1964	2.85715	18.7857	17.7143	7.30356	6.67856	33.375	12.0357	13.2321	13.3929	56.8571	5.05356	4.96429
J05	194.523	197.591	198.602	195.034	214.136	207.307	181.534	193.534	216.489	187.273	189.034	199.989	206.307	197.023	186.67	158.989	199.455	202.625	168.682	169.58	194.83	205.557	183.852	188.386	216.693	173.909	216.409	182.75	190.33	195.727	230.057	216.852
J06	214.25	215.625	204.5	196.5	235.75	186.75	253.125	199.375	173.75	260.625	214.125	225	227.25	243.375	197.25	203.625	98.75	208.875	216.375	175.5	181.25	217	195.625	195.5	231	231.75	212.375	255.75	193.125	197.125	186.375	200.25
J07	0	0	0	0	0	0	0	0	0	0	0	0	0	0	0	0	0	0	0	0	0	0	0	0	0	0	0	0	0	0	0	0
J08	213.764	226.347	217.167	214.903	211.278	194.611	207.764	199.611	204.514	234.486	166.264	209.389	201.944	210.125	181.403	216.069	198.097	214.111	231.292	226.889	227.861	206.931	220.597	185.153	221.361	212.5	178.069	188.208	215.833	176.181	207.819	197.681
J09	0	0	0	0	0	0	0	0	0	0	0	0	0	0	0	0	0	0	0	0	0	0	0	0	0	0	0	0	0	0	0	0
J10	74.9	60.075	71.225	79.575	79.225	73.925	48.975	65.875	65.775	33.375	78.075	79.575	58.6	84.9	71.15	63	87.775	60.4	67.95	92.6	65.625	42.1	64.325	48.025	60.1	56.925	79.2	81.75	30.8	63.925	88.075	104.775
J11	140.661	140.268	121.446	150.125	163.875	193.339	151.107	161.643	159.375	185.357	181.179	142.75	154.696	158.286	153.214	167.661	154.75	171.357	131.786	160.804	124.964	180.554	173.571	154.214	190.804	114.696	167.643	191.196	91.7679	130.571	163.321	137.232
J12	119.625	119.75	119.25	132.688	115	129.812	141	136.062	116.125	146.812	143.875	136.125	137.375	154.125	113.75	127.25	126.812	146.188	132.125	120.188	106.938	152.125	87.3125	146.188	120.25	130.062	147.25	133.062	123.562	157.375	153.125	122.188
J13	166.392	168.883	167.433	181.85	162.167	176.1	127.642	193.258	168.55	181.867	182.575	173.383	205.408	150.767	189.375	154.133	165.008	128.108	134.992	182.225	186.258	146.658	146.683	156.958	159.55	159.733	182.767	167.867	156.058	162.65	178.142	176.075
J14	153.339	94.3214	109.232	73.7857	93.1786	138.732	114.804	138.286	115.661	107.304	108.25	51.0714	110.696	106.732	142.232	83.8036	142	74.5714	91.0714	106.696	102.589	162.482	100.643	99.5	115.161	122.268	108.089	76.625	118.286	135.446	80.625	95.0536
J15	0	0	0	0	0	0	0	0	0	0	0	0	0	0	0	0	0	0	0	0	0	0	0	0	0	0	0	0	0	0	0	0
J16	0	0	0	0	0	0	0	0	0	0	0	0	0	0	0	0	0	0	0	0	0	0	0	0	0	0	0	0	0	0	0	0
J17	0	0	0	0	0	0	0	0	0	0	0	0	0	0	0	0	0	0	0	0	0	0	0	0	0	0	0	0	0	0	0	0
J18	0	0	0	0	0	0	0	0	0	0	0	0	0	0	0	0	0	0	0	0	0	0	0	0	0	0	0	0	0	0	0	0
J19	0	0	0	0	0	0	0	0	0	0	0	0	0	0	0	0	0	0	0	0	0	0	0	0	0	0	0	0	0	0	0	0
J20	0	0	0	0	0	0	0	0	0	0	0	0	0	0	0	0	0	0	0	0	0	0	0	0	0	0	0	0	0	0	0	0
J21	0	0	0	0	0	0	0	0	0	0	0	0	0	0	0	0	0	0	0	0	0	0	0	0	0	0	0	0	0	0	0	0
J22	0	0	0	0	0	0	0	0	0	0	0	0	0	0	0	0	0	0	0	0	0	0	0	0	0	0	0	0	0	0	0	0
J23	0	0	0	0	0	0	0	0	0	0	0	0	0	0	0	0	0	0	0	0	0	0	0	0	0	0	0	0	0	0	0	0
J24	0	0	0	0	0	0	0	0	0	0	0	0	0	0	0	0	0	0	0	0	0	0	0	0	0	0	0	0	0	0	0	0
K01	156.237	113.257	138.066	148.559	168.342	164.066	169.263	152.355	166.151	159.783	136.658	143.796	119.572	160.566	112.711	115.388	138.783	165	165.783	131.303	143.553	167.849	135.184	126.342	153.618	154.178	147.829	147.171	142.493	124.053	133.487	143.086
K02	141.708	189.333	183.458	184.25	143.625	145.833	142.708	144.208	138.625	94.4583	152.333	118.583	156.417	139.083	135.792	137.333	70.0417	153.5	151.083	195.417	136.167	129.375	157.5	138.5	150.25	150.417	200.667	155.958	133.083	166.625	137.833	157.583
K03	0	0	0	0	0	0	0	0	0	0	0	0	0	0	0	0	0	0	0	0	0	0	0	0	0	0	0	0	0	0	0	0
K04	56.2059	49.1912	57.4191	62.1912	58.9853	53.8015	59.3456	70.6323	56.5073	26.9265	52.9559	57.8235	53.6177	84.0956	55.1691	56.603	58.9044	51.5073	56.772	60.4412	59.5956	40.647	43.3015	43.7867	48.8162	37.0735	49.6985	78.1691	39.4191	42.2206	74.8088	57.2059
K05	0	0	0	0	0	0	0	0	0	0	0	0	0	0	0	0	0	0	0	0	0	0	0	0	0	0	0	0	0	0	0	0
K06	0	0	0	0	0	0	0	0	0	0	0	0	0	0	0	0	0	0	0	0	0	0	0	0	0	0	0	0	0	0	0	0
K07	0	0	0	0	0	0	0	0	0	0	0	0	0	0	0	0	0	0	0	0	0	0	0	0	0	0	0	0	0	0	0	0
K08	64.9231	52.6346	22.8558	42.1827	47.3077	36.6154	12.5769	45.5096	56.8077	33.2885	30.7596	37.5385	44.8558	7.46155	17.0385	50.9904	42.625	45.4808	55.5289	45.4327	15.5865	53.5865	47.9615	37.9039	71.0577	52.7115	52.1539	70.4519	77.0385	56.6731	36.8269	58.1058
K09	115.25	102.385	95.5769	137.942	131.519	123.606	158.423	122.529	139.433	114.462	121.192	122.827	142.231	100.519	85.4039	104.635	131.702	93.75	121.587	129.885	116.183	111.635	106.375	94.5577	126.125	144.067	103.981	103.481	163.577	122.606	148.913	72.7308
K10	0	0	0	0	0	0	0	0	0	0	0	0	0	0	0	0	0	0	0	0	0	0	0	0	0	0	0	0	0	0	0	0
K11	188.708	195.383	203.85	199.875	186.075	178.925	186.983	180.683	198.85	185.15	190.642	169.625	205.192	180.233	192.05	185.175	195.867	184.45	175.875	220.817	183.183	186.517	200.75	192.033	167.625	180.5	193.6	188.108	165.742	183.65	185.167	193.617
K12	228.9	234.3	235.725	220.5	210.9	195.05	206.5	216.975	232	235.025	237.5	246	217.75	232.625	259.675	205.575	212.475	236.55	243.25	255.575	216.05	268.825	224	236.75	218.325	232.1	250.025	199.025	206.55	193.225	234.725	214.25
K13	202.023	216.148	216.25	258.591	243.261	217.636	245.523	240.727	187.636	226.409	256.011	212.625	157.932	233.659	226.011	207.545	218.534	220.205	221.841	207.227	219.852	207.716	217.17	175.818	225.409	238.352	261.818	228.182	229.227	246.614	262.42	216.011
K14	226.425	210.775	258.75	223.95	238.125	171.075	254.2	201	218.375	231.675	201.425	214.5	207.675	225.875	198.575	220.55	189.025	232.575	248.675	213.875	232.225	174.475	226.35	213.8	246.375	272.2	218.025	221.925	185	212.35	195.725	201.4
K15	0	0	0	0	0	0	0	0	0	0	0	0	0	0	0	0	0	0	0	0	0	0	0	0	0	0	0	0	0	0	0	0
K16	0	0	0	0	0	0	0	0	0	0	0	0	0	0	0	0	0	0	0	0	0	0	0	0	0	0	0	0	0	0	0	0
K17	0	0	0	0	0	0	0	0	0	0	0	0	0	0	0	0	0	0	0	0	0	0	0	0	0	0	0	0	0	0	0	0
K18	0	0	0	0	0	0	0	0	0	0	0	0	0	0	0	0	0	0	0	0	0	0	0	0	0	0	0	0	0	0	0	0
K19	0	0	0	0	0	0	0	0	0	0	0	0	0	0	0	0	0	0	0	0	0	0	0	0	0	0	0	0	0	0	0	0
K20	0	0	0	0	0	0	0	0	0	0	0	0	0	0	0	0	0	0	0	0	0	0	0	0	0	0	0	0	0	0	0	0
K21	0	0	0	0	0	0	0	0	0	0	0	0	0	0	0	0	0	0	0	0	0	0	0	0	0	0	0	0	0	0	0	0
K22	0	0	0	0	0	0	0	0	0	0	0	0	0	0	0	0	0	0	0	0	0	0	0	0	0	0	0	0	0	0	0	0
K23	0	0	0	0	0	0	0	0	0	0	0	0	0	0	0	0	0	0	0	0	0	0	0	0	0	0	0	0	0	0	0	0
K24	0	0	0	0	0	0	0	0	0	0	0	0	0	0	0	0	0	0	0	0	0	0	0	0	0	0	0	0	0	0	0	0
L01	0	0	0	0	0	0	0	0	0	0	0	0	0	0	0	0	0	0	0	0	0	0	0	0	0	0	0	0	0	0	0	0
L02	58.1875	95.9375	117.375	102.75	71.625	109.5	139.562	142.562	80.1875	100.25	97.3125	102.5	101.688	137.062	138.75	94.5625	116.562	122.875	115.75	105.625	108.5	104.562	98.4375	128.75	97	125.625	91.1875	144.375	120.938	91.875	154.688	154.75
L03	19.5978	14.9185	8.1413	16.0652	34.0598	9.36414	8.79346	17.9076	27.5761	7.65759	7.625	18.6196	14.3424	32.7772	1.06525	16.6141	12.4946	35.7065	12.3261	20.5163	27.75	15.1793	8.71198	5.49457	6.16302	6.72284	2.91302	13.7065	20.1739	10.2554	7.67932	14.663
L04	80.5341	92.1932	93.4432	79.8636	77.4091	94.8636	68.2841	86.9318	97.5454	79.1591	92.1023	59.7159	92.75	82.8523	97.3636	88.3182	113.409	72.2273	70.4773	111.193	109.818	77.7841	110.693	91.125	83.625	85.5909	95.4886	109.182	82.8409	101.989	75.5795	77.4091
L05	207.894	199.019	212.663	216.144	224.923	231.808	218.808	232.144	217.942	208.952	226.404	210.394	229.192	217.865	217.615	221.529	244.356	219.962	226.587	189.462	167.115	235.298	216.087	199.058	276.865	238.942	250.183	206.308	190.673	220.048	214.135	209.394
L06	284.761	280.398	291.648	283.875	288.011	279.716	266.295	257.545	289.705	255.091	271.409	282.795	295.443	269.864	277.841	296.75	289.886	287.67	253.352	271.432	276.545	290.17	262.875	270.477	277.386	298.977	292.75	281.409	282.432	255.159	273.125	298.83
L07	169.5	154	166.833	160.125	160.458	118.292	173.125	154.458	167.042	153.708	162.292	167.042	169.625	178.667	193.833	126.292	191.708	170.25	191.208	163.292	192.333	177.417	149.25	169.083	168.25	175.583	147.5	164.083	182.333	174.167	129.75	184.375
L08	153.717	170.05	160.317	169.483	212.492	183.175	186.417	194.792	177.625	170.317	164.033	165.583	184.192	168.775	167.467	168.842	177.95	168.417	163.483	168.642	162.875	158.558	164.433	196.575	174.083	197.092	190.525	171.05	161.892	156.175	185.725	185.675
L09	333.433	321.74	328.163	329.038	314.298	324.24	328.519	335.99	327.375	323.673	310.433	341.163	306.442	335.356	331.538	329.346	322.721	331.913	329.904	335.856	324.837	329.317	332.385	334.788	327.279	332.202	329.817	324.24	306.067	324.837	356.567	328.385
L10	0	0	0	0	0	0	0	0	0	0	0	0	0	0	0	0	0	0	0	0	0	0	0	0	0	0	0	0	0	0	0	0
L11	221.5	191.982	273.893	181.125	204.714	162.768	197.946	186.821	199.304	236.679	224.696	189.179	217.054	234.732	186.679	175.804	272.643	192.554	218.482	189.25	234.911	217.839	222	223.393	225.75	210.304	219.071	229.482	261.018	221.679	203.804	229.536
L12	0	0	0	0	0	0	0	0	0	0	0	0	0	0	0	0	0	0	0	0	0	0	0	0	0	0	0	0	0	0	0	0
L13	139.932	157.886	99.2386	148.091	161.17	158.977	162.795	149.193	145.102	168.364	163.727	168.477	149.864	158.364	157.227	154.545	133.33	153.784	139.443	146.705	138.625	178.159	148.034	148.455	151.773	154.511	159.068	176.523	176.148	137.966	176.943	146.091
L14	137.571	144.893	144.5	158.25	131.321	154.054	156.393	147.696	142.089	135.411	181.821	154.393	139.125	133.839	150.446	128.804	147.5	149.643	152.089	140.339	155.661	152.661	170.232	133.071	136.25	153.161	160.054	160.821	197.679	174.607	149.107	140.571
L15	0	0	0	0	0	0	0	0	0	0	0	0	0	0	0	0	0	0	0	0	0	0	0	0	0	0	0	0	0	0	0	0
L16	0	0	0	0	0	0	0	0	0	0	0	0	0	0	0	0	0	0	0	0	0	0	0	0	0	0	0	0	0	0	0	0
L17	0	0	0	0	0	0	0	0	0	0	0	0	0	0	0	0	0	0	0	0	0	0	0	0	0	0	0	0	0	0	0	0
L18	0	0	0	0	0	0	0	0	0	0	0	0	0	0	0	0	0	0	0	0	0	0	0	0	0	0	0	0	0	0	0	0
L19	0	0	0	0	0	0	0	0	0	0	0	0	0	0	0	0	0	0	0	0	0	0	0	0	0	0	0	0	0	0	0	0
L20	0	0	0	0	0	0	0	0	0	0	0	0	0	0	0	0	0	0	0	0	0	0	0	0	0	0	0	0	0	0	0	0
L21	0	0	0	0	0	0	0	0	0	0	0	0	0	0	0	0	0	0	0	0	0	0	0	0	0	0	0	0	0	0	0	0
L22	0	0	0	0	0	0	0	0	0	0	0	0	0	0	0	0	0	0	0	0	0	0	0	0	0	0	0	0	0	0	0	0
L23	0	0	0	0	0	0	0	0	0	0	0	0	0	0	0	0	0	0	0	0	0	0	0	0	0	0	0	0	0	0	0	0
L24	0	0	0	0	0	0	0	0	0	0	0	0	0	0	0	0	0	0	0	0	0	0	0	0	0	0	0	0	0	0	0	0
M01	141.208	138.153	119.056	120.069	135.347	143.639	137.944	118.861	121.417	134.625	116.222	162.986	119.389	119.097	146.486	125.833	123.708	94.6528	114.861	144.514	122.514	120.431	122.25	139.264	129.097	133.944	129.708	112.458	135.986	145.319	133.375	141.208
M02	248.018	269.036	250.143	220.107	258.804	270.571	252.857	270.321	259.5	250.036	264.089	265.893	269.054	274.375	259.232	257.732	260.143	249.679	276.464	250.143	241.071	268.946	261.982	235.179	254.643	271.089	282.429	246.018	270.054	257.375	260.946	252.411
M03	0	0	0	0	0	0	0	0	0	0	0	0	0	0	0	0	0	0	0	0	0	0	0	0	0	0	0	0	0	0	0	0
M04	179.819	165.597	142.042	133.222	160.333	146.278	120.972	171.25	146.875	134.458	176.194	163.236	139.764	151.347	110.292	145.875	139.486	157.361	142.875	170.986	149.778	187.917	136.542	142.736	176.611	153.097	145.639	185.819	129.292	163.444	113.625	116.528
M05	200.023	197.136	224.625	189.523	217.727	209.352	207.114	197.739	166.659	195.216	194.909	186.898	174.011	216.273	157.023	202.773	211.352	205.25	198.227	186.489	138.534	185.455	179.852	210.636	214.841	201.455	186.432	206.977	190.33	181.011	203.159	189.614
M06	0	0	0	0	0	0	0	0	0	0	0	0	0	0	0	0	0	0	0	0	0	0	0	0	0	0	0	0	0	0	0	0
M07	227.236	220.458	225.347	229.944	218.222	227.889	235.764	225.458	225.139	194.806	231.472	219.097	212.667	197.792	229	218.444	220.625	222.361	205.431	219.931	216.986	208.944	213.458	207.778	207.306	221.861	226.264	181.847	214.694	232.306	210.181	219.181
M08	101.455	177.205	170.011	200.284	178.898	191.614	136.693	155.625	190.068	178.591	150.591	190.92	179.659	175.977	157.943	178.614	187.193	222.216	158.17	172.705	220.534	179.216	178.625	139.17	135.295	184.466	186.727	120.795	205.875	167.511	170.534	115.705
M09	97.2614	123.227	111.341	155.33	112.83	194.42	163.364	154.523	163.364	177.364	136.136	66.4545	202.784	134.852	120.625	143.148	127.852	129.5	146.364	119.011	125.023	157.227	165.773	83.2841	138.807	153.477	88.9773	170.557	149.216	171.886	148.318	102.284
M10	0	0	0	0	0	0	0	0	0	0	0	0	0	0	0	0	0	0	0	0	0	0	0	0	0	0	0	0	0	0	0	0
M11	403.111	410.681	383.097	344.792	421.028	384.903	356.708	379.347	315.5	381.125	391.556	367.569	356.431	402.583	384.167	413.25	349.403	387.833	391.333	375.889	401.944	381.444	417.375	368.486	385.319	380.083	392.625	406.375	363	373.653	371.542	411.764
M12	88.325	74.95	72.975	86.475	96.325	61.275	67.1	60.075	52.25	71.925	76.95	99.95	80.275	80.35	87.425	77.725	67.3	77.35	68.5	76.525	86.875	79.5	70.05	77.925	54.225	91.75	58.775	75.775	74.325	65.875	86.85	71.725
M13	181.222	153.028	196.458	155.514	169.472	183.569	160.333	153.306	163.681	174.167	183.139	197.764	179.167	176.361	190.708	172.139	163.583	140.056	148.236	151.347	149.569	150.431	162.806	189.167	151.889	204.083	159.111	181.861	187.889	159.958	167.097	169.528
M14	0	0	0	0	0	0	0	0	0	0	0	0	0	0	0	0	0	0	0	0	0	0	0	0	0	0	0	0	0	0	0	0
M15	0	0	0	0	0	0	0	0	0	0	0	0	0	0	0	0	0	0	0	0	0	0	0	0	0	0	0	0	0	0	0	0
M16	0	0	0	0	0	0	0	0	0	0	0	0	0	0	0	0	0	0	0	0	0	0	0	0	0	0	0	0	0	0	0	0
M17	0	0	0	0	0	0	0	0	0	0	0	0	0	0	0	0	0	0	0	0	0	0	0	0	0	0	0	0	0	0	0	0
M18	0	0	0	0	0	0	0	0	0	0	0	0	0	0	0	0	0	0	0	0	0	0	0	0	0	0	0	0	0	0	0	0
M19	0	0	0	0	0	0	0	0	0	0	0	0	0	0	0	0	0	0	0	0	0	0	0	0	0	0	0	0	0	0	0	0
M20	0	0	0	0	0	0	0	0	0	0	0	0	0	0	0	0	0	0	0	0	0	0	0	0	0	0	0	0	0	0	0	0
M21	0	0	0	0	0	0	0	0	0	0	0	0	0	0	0	0	0	0	0	0	0	0	0	0	0	0	0	0	0	0	0	0
M22	0	0	0	0	0	0	0	0	0	0	0	0	0	0	0	0	0	0	0	0	0	0	0	0	0	0	0	0	0	0	0	0
M23	0	0	0	0	0	0	0	0	0	0	0	0	0	0	0	0	0	0	0	0	0	0	0	0	0	0	0	0	0	0	0	0
M24	0	0	0	0	0	0	0	0	0	0	0	0	0	0	0	0	0	0	0	0	0	0	0	0	0	0	0	0	0	0	0	0
N01	0	0	0	0	0	0	0	0	0	0	0	0	0	0	0	0	0	0	0	0	0	0	0	0	0	0	0	0	0	0	0	0
N02	255.312	231.938	263.062	253.75	245.062	264.438	258.625	265.438	249.438	245.312	253.938	245.75	258.375	251.5	225.438	244.125	254.938	239.125	249.688	255.062	262.062	238.438	242	241.562	234.75	254.875	259.25	240.062	254.062	253	229.25	223.5
N03	0	0	0	0	0	0	0	0	0	0	0	0	0	0	0	0	0	0	0	0	0	0	0	0	0	0	0	0	0	0	0	0
N04	117.25	129.875	115.25	119.458	131.333	113.458	111.5	111.75	135.25	97.3333	122.5	120.542	141.417	100.792	136.125	101.792	101.458	110.625	111.417	77.25	136.5	110.292	127.083	110.333	107.583	63.2917	83.3333	100.458	111.708	102.375	128.333	124.917
N05	0	0	0	0	0	0	0	0	0	0	0	0	0	0	0	0	0	0	0	0	0	0	0	0	0	0	0	0	0	0	0	0
N06	127.467	99.1842	100.23	88.0526	78.1382	112.493	141.757	112.789	84.4342	127.02	178.776	116.342	68.8158	101.066	110.296	75.7697	132.375	65.4145	101.414	105.125	133.763	114.053	94.6447	126.974	81.4671	71.2368	72.2105	142.349	106.941	96.2368	112.23	124.717
N07	0	0	0	0	0	0	0	0	0	0	0	0	0	0	0	0	0	0	0	0	0	0	0	0	0	0	0	0	0	0	0	0
N08	178.512	189.53	190.685	202.869	154.149	169.696	190.923	154.78	204.917	197.25	164.131	158.464	171.476	187.625	200.405	217.321	193.315	202.595	183.071	190.506	190.577	153.75	175.917	185.964	190.351	191.619	194.976	195.839	170.339	196.929	185.268	184.048
N09	132.216	135.295	125.898	106.955	113.068	113.716	121.205	125.17	109.58	131.398	143.42	102.409	105.932	115.682	113.341	89.5341	147.159	129.955	142.943	151.114	137.227	113.205	118.455	104.341	122.455	113.523	135.682	107.739	104.92	121.114	131.136	133.761
N10	121.458	147.417	153.042	189.917	163.625	146.958	182.833	150.5	189.625	175.5	197.542	155.542	150.167	157.542	139.667	206.083	153.833	212.958	139.75	188.375	175.375	198.333	201.167	164.667	180.125	157.792	196.625	218.958	168.875	198.25	179.458	127.583
N11	249.455	259.568	265.989	267.159	262.398	251.636	284.295	257.261	257.932	249.443	242.432	244.693	258.761	242.557	291.08	237.614	264.182	222.17	287.409	258.341	246.443	283.886	267.659	251.67	240.409	271.568	248.568	251.523	218.023	261.705	259.693	249.227
N12	166.083	187.958	169.583	185.958	198.292	185.75	171	167.167	163.792	177.458	168.5	189	159.167	188.292	153.458	142	161.542	193.25	202.833	197.5	168.958	176.125	220.417	157.083	183.417	158.75	185.708	190.292	173.625	167.208	171.833	162.583
N13	57.8182	128.239	153.284	143.307	102.159	166.284	129.375	133.136	140	126.182	145.227	164.705	164.67	154.136	132.125	115.159	143.148	126.773	178.659	152.716	174.42	159.693	192.216	131.25	160.398	130.989	157.636	196.852	139.364	134.966	158.602	130.705
N14	0	0	0	0	0	0	0	0	0	0	0	0	0	0	0	0	0	0	0	0	0	0	0	0	0	0	0	0	0	0	0	0
N15	0	0	0	0	0	0	0	0	0	0	0	0	0	0	0	0	0	0	0	0	0	0	0	0	0	0	0	0	0	0	0	0
N16	0	0	0	0	0	0	0	0	0	0	0	0	0	0	0	0	0	0	0	0	0	0	0	0	0	0	0	0	0	0	0	0
N17	0	0	0	0	0	0	0	0	0	0	0	0	0	0	0	0	0	0	0	0	0	0	0	0	0	0	0	0	0	0	0	0
N18	0	0	0	0	0	0	0	0	0	0	0	0	0	0	0	0	0	0	0	0	0	0	0	0	0	0	0	0	0	0	0	0
N19	0	0	0	0	0	0	0	0	0	0	0	0	0	0	0	0	0	0	0	0	0	0	0	0	0	0	0	0	0	0	0	0
N20	0	0	0	0	0	0	0	0	0	0	0	0	0	0	0	0	0	0	0	0	0	0	0	0	0	0	0	0	0	0	0	0
N21	0	0	0	0	0	0	0	0	0	0	0	0	0	0	0	0	0	0	0	0	0	0	0	0	0	0	0	0	0	0	0	0
N22	0	0	0	0	0	0	0	0	0	0	0	0	0	0	0	0	0	0	0	0	0	0	0	0	0	0	0	0	0	0	0	0
N23	0	0	0	0	0	0	0	0	0	0	0	0	0	0	0	0	0	0	0	0	0	0	0	0	0	0	0	0	0	0	0	0
N24	0	0	0	0	0	0	0	0	0	0	0	0	0	0	0	0	0	0	0	0	0	0	0	0	0	0	0	0	0	0	0	0
O01	98.3929	156.571	110.625	84.8214	129.25	136.089	145.75	130.982	138.536	132.804	175.875	135.911	122.679	107.304	129.268	133.857	157.821	135.696	130	136.786	107.482	134.161	123.214	116.25	140.286	106	155.107	141.411	147.589	110.982	112.196	97.8929
O02	0	0	0	0	0	0	0	0	0	0	0	0	0	0	0	0	0	0	0	0	0	0	0	0	0	0	0	0	0	0	0	0
O03	190.208	222.958	210.333	192.417	216.583	233.917	242.583	189.208	234	197.167	272.25	215.125	240.792	237.917	171.458	230.292	225.042	237	247.167	195.375	204.417	215.542	217.542	194.833	231.625	224.292	236.417	246.958	165.333	195.25	263.917	234.167
O04	177.068	153.932	186.318	175.239	168.784	213.159	166.625	166.58	152.352	162.341	168.909	172.886	173.398	174.511	205.102	135.273	159.761	179.58	250.273	205.591	183.727	185.25	190.364	185.182	166.557	190.67	189.455	167.42	201.977	166.193	166.273	168.989
O05	163.333	189.042	160.458	144.958	157.333	190.75	159.708	156.542	162.042	183.625	164	186.875	194.167	176.167	160.375	167.292	173.042	165.292	138.625	168	181.417	120.375	138.417	170.833	142.292	161.917	189	163.542	149.625	134.75	177.208	167.708
O06	38.4821	44.8929	63.7679	43.6071	71.7143	69.0357	54.4643	30.6607	42.2857	55.1607	76.8214	34.8214	32.6429	63.8214	60.4464	61.1429	42	40.5357	55.0714	33.3393	17.1786	38	40.9821	66.2857	48.4286	58.2857	38.6964	53.625	52.4107	12.75	63.5536	44.1071
O07	223.444	198.319	241.069	240.792	246.542	223.097	191.819	262.097	204.083	221.722	233.431	255.347	223.417	200.986	225.208	243.736	199.736	179.694	232.056	216.458	234.903	251.806	227.194	233.722	210.153	234.194	213.889	253.694	203.903	222.611	206.333	249.056
O08	114.5	136.694	132.056	115.083	115.847	102.958	152.208	135.847	156.972	96.5695	127.694	139.694	153.431	115.361	132.764	143.208	117.097	124.014	154.694	117.111	102.042	130.222	163.153	113.972	100.417	146.806	149.528	155.806	107.736	133.389	141.167	110.028
O09	198.4	199.475	219.2	170.25	215.175	218.675	207.55	178.575	203.775	183.625	220.725	226.05	263.525	184.65	189.575	206.875	187.725	191.625	220.875	184.125	192.125	220.95	209.925	218.275	180.675	226.85	236.7	222.675	219.525	205.575	196.225	203.15
O10	90.147	131.5	118.632	136.596	142.228	91.0809	113.324	115.044	114.088	108.632	112.919	105.904	128.559	100.324	119.971	95.7573	81.3456	97.647	129.897	105.61	124.044	117.699	124.103	117.721	143.669	99.5588	121.728	118.081	121.449	103.654	140.875	118.338
O11	239.58	195.568	253.466	203.92	208.159	167.023	223.409	237.318	240.966	192.625	217.216	263.08	263.455	217.114	214.795	187.045	204.227	204.614	189.409	175.557	211.602	185.33	189.239	219.148	204.682	201.977	227.182	208.705	188.909	245.818	224.159	225.318
O12	0	0	0	0	0	0	0	0	0	0	0	0	0	0	0	0	0	0	0	0	0	0	0	0	0	0	0	0	0	0	0	0
O13	186.193	181.909	181.443	196.955	221.125	201.852	201.909	245.83	226.841	177.92	183.364	193.432	186.727	202.648	191.92	174.318	202.932	198.136	186.455	207.761	179.807	249.409	245.102	207.67	197.966	156.045	147.795	206.33	232.773	192.182	255.466	184.818
O14	0	0	0	0	0	0	0	0	0	0	0	0	0	0	0	0	0	0	0	0	0	0	0	0	0	0	0	0	0	0	0	0
O15	0	0	0	0	0	0	0	0	0	0	0	0	0	0	0	0	0	0	0	0	0	0	0	0	0	0	0	0	0	0	0	0
O16	0	0	0	0	0	0	0	0	0	0	0	0	0	0	0	0	0	0	0	0	0	0	0	0	0	0	0	0	0	0	0	0
O17	0	0	0	0	0	0	0	0	0	0	0	0	0	0	0	0	0	0	0	0	0	0	0	0	0	0	0	0	0	0	0	0
O18	0	0	0	0	0	0	0	0	0	0	0	0	0	0	0	0	0	0	0	0	0	0	0	0	0	0	0	0	0	0	0	0
O19	0	0	0	0	0	0	0	0	0	0	0	0	0	0	0	0	0	0	0	0	0	0	0	0	0	0	0	0	0	0	0	0
O20	0	0	0	0	0	0	0	0	0	0	0	0	0	0	0	0	0	0	0	0	0	0	0	0	0	0	0	0	0	0	0	0
O21	0	0	0	0	0	0	0	0	0	0	0	0	0	0	0	0	0	0	0	0	0	0	0	0	0	0	0	0	0	0	0	0
O22	0	0	0	0	0	0	0	0	0	0	0	0	0	0	0	0	0	0	0	0	0	0	0	0	0	0	0	0	0	0	0	0
O23	0	0	0	0	0	0	0	0	0	0	0	0	0	0	0	0	0	0	0	0	0	0	0	0	0	0	0	0	0	0	0	0
O24	0	0	0	0	0	0	0	0	0	0	0	0	0	0	0	0	0	0	0	0	0	0	0	0	0	0	0	0	0	0	0	0
P01	0	0	0	0	0	0	0	0	0	0	0	0	0	0	0	0	0	0	0	0	0	0	0	0	0	0	0	0	0	0	0	0
P02	172.592	193.296	129.862	172.368	162.105	157	155.145	175.724	158.303	167.586	159.888	162.678	151.888	164.664	167.638	165.217	184.349	181.395	141.862	178.901	185.026	186.711	157.882	170.204	187.98	129.5	173.033	170.691	165.408	172.368	188.678	186.408
P03	0	0	0	0	0	0	0	0	0	0	0	0	0	0	0	0	0	0	0	0	0	0	0	0	0	0	0	0	0	0	0	0
P04	147	120.875	115.6	112.975	116.625	112.775	123.725	121.5	127.5	122.2	125.275	130.175	139.975	128.325	121.1	121.6	99.2	125.85	127	107.6	115.55	121.25	105.375	103.65	117.25	124.775	132.7	104.8	121.425	128.725	107.575	164.475
P05	162.571	180.518	183.321	171.018	183.482	182.821	175.214	188.661	187.857	171.804	196.464	196.786	171.696	202.286	190.482	195.125	194.571	180.071	174.196	186.036	175.625	157.054	163.875	185.875	177.357	178.732	183.857	181.857	192.518	172.804	191.786	193.125
P06	0	0	0	0	0	0	0	0	0	0	0	0	0	0	0	0	0	0	0	0	0	0	0	0	0	0	0	0	0	0	0	0
P07	209.675	206.125	171.05	174.975	192.725	152.5	194.45	175.1	176.725	215.475	189.825	189.1	226.8	215.45	172.475	208.6	178.3	223.85	157.575	199	171.15	147.2	172.55	193.375	180.625	187.775	179.55	177.3	203.45	197.575	149.525	154.975
P08	171	206.679	209.321	204.946	196.143	222.625	240.589	218.964	198.589	236	199.179	211.518	200.661	203.536	209.625	227.786	203.089	224.536	219.768	195.982	226.125	243.732	228.679	196.018	163.179	203.071	214.304	225.875	245.536	205.911	198.089	227.5
P09	149.337	131.529	154.26	164.76	173.5	196.702	155.01	156.587	161.692	174.615	174.163	173.606	121.144	187.077	150.837	139.308	152.606	166.317	172.567	148.904	171.221	136.212	168.462	140.567	155.394	165.74	128.548	170.385	189.125	189.337	179.096	195.721
P10	150.958	164.458	109.25	114.875	106.708	193.333	149.625	146.667	211.167	131.417	134.833	104.125	117.75	150.708	133.333	164.708	103.542	141.917	154.958	174.458	150.083	134.208	129.417	152.417	107.167	126.708	164.042	174.542	136.5	154.083	128.25	132.667
P11	131.458	134.125	155.667	174.5	146.958	146.792	177	196	149.375	118.917	107	119.583	130.625	156.708	113.458	141.75	137.708	87.5417	148.375	124.75	157.792	160.625	131.917	161.708	91.25	124.875	127.083	154.417	128.458	127.542	125.667	126.708
P12	57.8571	62.5536	82.3393	78.3214	85.6429	57.6607	48.9643	61.875	70.4821	87.1964	92.1786	91.0179	33.5536	83.75	57.4286	53.2679	84.7143	69.5536	66.75	84.9464	66.0357	64.6607	92.6607	64.8929	54.125	71.2857	73.1071	74.0536	70.3571	83.25	66.6429	71.75
P13	195.635	227.721	214.096	237.212	273.548	217.077	218.394	248.288	215.096	267.75	278.654	230.375	237.942	202.644	210.163	221.885	252.442	190.981	214.231	215.942	207.644	233.962	218.24	219.769	230.25	244.596	239.596	227.298	226.981	219.096	209.663	196.635
P14	0	0	0	0	0	0	0	0	0	0	0	0	0	0	0	0	0	0	0	0	0	0	0	0	0	0	0	0	0	0	0	0
P15	0	0	0	0	0	0	0	0	0	0	0	0	0	0	0	0	0	0	0	0	0	0	0	0	0	0	0	0	0	0	0	0
P16	0	0	0	0	0	0	0	0	0	0	0	0	0	0	0	0	0	0	0	0	0	0	0	0	0	0	0	0	0	0	0	0
P17	0	0	0	0	0	0	0	0	0	0	0	0	0	0	0	0	0	0	0	0	0	0	0	0	0	0	0	0	0	0	0	0
P18	0	0	0	0	0	0	0	0	0	0	0	0	0	0	0	0	0	0	0	0	0	0	0	0	0	0	0	0	0	0	0	0
P19	0	0	0	0	0	0	0	0	0	0	0	0	0	0	0	0	0	0	0	0	0	0	0	0	0	0	0	0	0	0	0	0
P20	0	0	0	0	0	0	0	0	0	0	0	0	0	0	0	0	0	0	0	0	0	0	0	0	0	0	0	0	0	0	0	0
P21	0	0	0	0	0	0	0	0	0	0	0	0	0	0	0	0	0	0	0	0	0	0	0	0	0	0	0	0	0	0	0	0
P22	0	0	0	0	0	0	0	0	0	0	0	0	0	0	0	0	0	0	0	0	0	0	0	0	0	0	0	0	0	0	0	0
P23	0	0	0	0	0	0	0	0	0	0	0	0	0	0	0	0	0	0	0	0	0	0	0	0	0	0	0	0	0	0	0	0
P24	0	0	0	0	0	0	0	0	0	0	0	0	0	0	0	0	0	0	0	0	0	0	0	0	0	0	0	0	0	0	0	0
Last Cell

## Sheet: PCV-Normalized
PCV Normalized to the Notochord (abs(PCV-Notochord))
	1	2	3	4	5	6	7	8	9	10	11	12	13	14	15	16	17	18	19	20	21	22	23	24	25	26	27	28	29	30	31	32
A01	665	666.5	671	676.5	671.875	667.625	667.875	666	668.625	666.125	677.125	671.5	673.125	669.5	674.5	671.625	666.875	662.25	666.25	673.375	659.625	670.75	665.875	676.625	666.125	676.5	665.25	673	674.625	663.625	674.25	663
A02	597.5	591.625	595.875	596.75	597.75	592	605.75	595.625	596.5	591.25	597	593.875	595.5	590.25	597.375	593.375	591.375	592.5	594.875	591	597.875	590.75	592.375	591.75	593.25	591.5	590.875	590.75	590.375	592	588.375	587.125
A03	658.625	665.375	660.5	653.75	660.75	661.75	653.375	665.25	663.375	660.875	658.375	659.25	663.875	657.125	659.125	660.625	662.375	662.875	662.25	660.125	660.5	660.875	664.625	657.125	658	660.5	660.375	658	663.625	662	663.625	665
A04	643.75	645.375	644.375	638.625	644	642.125	642	640.5	645.625	643	646.25	647.375	639.375	643.375	640.25	643	648.625	637.125	647.375	642	638.625	646.375	646.625	645.125	646.625	645.375	640.625	642.375	639	646.875	643.625	647.25
A05	634.125	632.875	636	635.5	636.75	640.25	641.25	641.375	641.5	641.5	640.25	637.875	639	638.25	638.125	636.375	638.875	639.625	639	636.5	641.25	636.125	637.625	642.625	639.125	637.125	636	643.125	642.125	638.125	639	642.875
A06	652	648.625	648.625	652.375	652.625	654.5	647.125	646.25	652.625	650.75	650.625	650.25	657.875	654.5	658.75	654.875	651.875	649.75	648.125	652.375	647.375	651.625	641.875	648.375	655.375	655	649.5	655.875	657.25	656.25	655.125	658.375
A07	0	0	0	0	0	0	0	0	0	0	0	0	0	0	0	0	0	0	0	0	0	0	0	0	0	0	0	0	0	0	0	0
A08	516.875	525	524.75	526.75	523.875	520.625	524.375	521.25	523.375	519.125	523.5	522.5	523.125	522.125	523.75	521.625	522.125	519.75	523.875	522.25	521.125	520.125	528.125	525.5	521.75	523.75	517.875	522.75	526.75	519.375	526.125	523.375
A09	617.125	610.5	616.25	617.875	610.5	617.625	618	613.375	618.625	617.75	616.5	611.5	610.875	616.875	618.625	619.75	619	620.5	617.25	616.125	615.25	615.625	617.625	612.75	614.5	616.5	615.25	609.375	616.5	618.375	621.375	614.375
A10	0	0	0	0	0	0	0	0	0	0	0	0	0	0	0	0	0	0	0	0	0	0	0	0	0	0	0	0	0	0	0	0
A11	651.75	657.125	652	659.125	660.25	658.5	652.125	661.25	652.5	653.5	656.625	650.375	647.5	653.5	652.5	649	645.625	649.25	643.375	647.5	638.625	645.375	646.5	649.25	639.75	644.625	655.5	647.125	651	650.25	650.25	656.25
A12	0	0	0	0	0	0	0	0	0	0	0	0	0	0	0	0	0	0	0	0	0	0	0	0	0	0	0	0	0	0	0	0
A13	612.375	615.375	605.5	612.125	609.625	611.875	616.5	613	617.75	609.75	613.125	612.75	611.375	615	615.625	620.25	615.25	616.625	613.125	620.375	615.75	616.25	617.5	615.25	614.75	622.125	614.125	616.5	621.375	619.125	615.5	612.5
A14	632.75	640.5	642.75	637.375	634.125	631.375	636.75	637.5	634.5	640.75	629.625	633.875	630.75	638.25	637	634.5	637.375	640.75	638.375	638	638.625	640.625	638.125	638.375	637.25	640.25	641	643.375	636.25	637.375	639.5	637
A15	0	0	0	0	0	0	0	0	0	0	0	0	0	0	0	0	0	0	0	0	0	0	0	0	0	0	0	0	0	0	0	0
A16	0	0	0	0	0	0	0	0	0	0	0	0	0	0	0	0	0	0	0	0	0	0	0	0	0	0	0	0	0	0	0	0
A17	0	0	0	0	0	0	0	0	0	0	0	0	0	0	0	0	0	0	0	0	0	0	0	0	0	0	0	0	0	0	0	0
A18	0	0	0	0	0	0	0	0	0	0	0	0	0	0	0	0	0	0	0	0	0	0	0	0	0	0	0	0	0	0	0	0
A19	0	0	0	0	0	0	0	0	0	0	0	0	0	0	0	0	0	0	0	0	0	0	0	0	0	0	0	0	0	0	0	0
A20	0	0	0	0	0	0	0	0	0	0	0	0	0	0	0	0	0	0	0	0	0	0	0	0	0	0	0	0	0	0	0	0
A21	0	0	0	0	0	0	0	0	0	0	0	0	0	0	0	0	0	0	0	0	0	0	0	0	0	0	0	0	0	0	0	0
A22	0	0	0	0	0	0	0	0	0	0	0	0	0	0	0	0	0	0	0	0	0	0	0	0	0	0	0	0	0	0	0	0
A23	0	0	0	0	0	0	0	0	0	0	0	0	0	0	0	0	0	0	0	0	0	0	0	0	0	0	0	0	0	0	0	0
A24	0	0	0	0	0	0	0	0	0	0	0	0	0	0	0	0	0	0	0	0	0	0	0	0	0	0	0	0	0	0	0	0
B01	672.75	678.125	672.5	683.75	679.5	679	681.375	677.25	681.875	685	681.875	680	676.75	678	672.875	675.875	678.5	682.375	676	680.875	677.625	675.375	678.25	678	674.875	677.125	673.375	683.625	678.5	672.75	676.5	680
B02	0	0	0	0	0	0	0	0	0	0	0	0	0	0	0	0	0	0	0	0	0	0	0	0	0	0	0	0	0	0	0	0
B03	628.625	629	619.625	628.5	628.625	624.625	629	627.25	626.625	629.375	622.125	627.875	631.5	627.75	634.75	631.375	634.125	622.625	626.625	631.125	626.875	636.5	626.25	625.5	633.125	634.625	626	624.75	629.75	628	628.875	629.5
B04	645.25	646.125	643.5	640.625	649	639.5	642	653	644.25	645.625	644.375	653.375	646.75	646	646.375	645	646.5	648.375	639	648.125	650	650.875	647.375	649.875	652.375	644.125	645.375	650.625	648.125	649	652.375	644.25
B05	643.5	640.375	647.5	642.5	641.5	644.875	644.125	643.375	646.875	646.5	644.125	647.25	647.75	644.375	649	649.75	645.75	648.25	645.75	649.5	649.125	644.25	645.75	649.125	646.5	647.875	651.875	641.375	649.5	645	653.25	649
B06	0	0	0	0	0	0	0	0	0	0	0	0	0	0	0	0	0	0	0	0	0	0	0	0	0	0	0	0	0	0	0	0
B07	0	0	0	0	0	0	0	0	0	0	0	0	0	0	0	0	0	0	0	0	0	0	0	0	0	0	0	0	0	0	0	0
B08	640	638.25	636.75	639.875	639.375	637.5	635.75	645.75	633.5	636.5	632.5	644	639.75	634.5	643.375	644.875	641.375	635	640.625	640.625	642.5	641.125	643.125	638.5	641.875	638.375	641.875	639.75	640	638.875	635.875	645.875
B09	603.125	604	606.625	605	611.875	605	606.375	605.125	607.25	610.25	606.625	605.75	608.375	603.25	601.125	611.375	606.625	606	604.125	609.75	605.625	608.875	605.375	602.75	608.25	611.375	611.25	606.25	602	606.625	612.75	606.25
B10	651	654.625	657.125	654.875	654.25	654.375	657.75	657.375	661.875	655.875	659.5	659.125	655	659.25	657.625	654.5	655.625	658.625	660.125	657	652.75	657.625	657.125	653.625	655.875	662.625	659.875	660.375	655.75	661	660.875	655.875
B11	608.375	602.625	612.125	610.625	609.375	607.375	607.25	607.75	607.875	610.25	607.625	610.375	606.375	606.75	610.5	606.375	609.5	610.25	609.375	612.25	607.375	612.75	610	604.25	608.375	606.875	607.5	605	612.875	607.875	603.5	602.625
B12	0	0	0	0	0	0	0	0	0	0	0	0	0	0	0	0	0	0	0	0	0	0	0	0	0	0	0	0	0	0	0	0
B13	0	0	0	0	0	0	0	0	0	0	0	0	0	0	0	0	0	0	0	0	0	0	0	0	0	0	0	0	0	0	0	0
B14	545.625	541.25	546.375	545.125	544.5	546.375	540.375	540.625	542.125	541.125	542.625	547.375	539.5	541	543.5	544.625	545.75	542.25	539.25	550.625	541.125	539.375	544.125	544.25	540.875	550.125	545	543.875	537.375	543.625	548	544.125
B15	0	0	0	0	0	0	0	0	0	0	0	0	0	0	0	0	0	0	0	0	0	0	0	0	0	0	0	0	0	0	0	0
B16	0	0	0	0	0	0	0	0	0	0	0	0	0	0	0	0	0	0	0	0	0	0	0	0	0	0	0	0	0	0	0	0
B17	0	0	0	0	0	0	0	0	0	0	0	0	0	0	0	0	0	0	0	0	0	0	0	0	0	0	0	0	0	0	0	0
B18	0	0	0	0	0	0	0	0	0	0	0	0	0	0	0	0	0	0	0	0	0	0	0	0	0	0	0	0	0	0	0	0
B19	0	0	0	0	0	0	0	0	0	0	0	0	0	0	0	0	0	0	0	0	0	0	0	0	0	0	0	0	0	0	0	0
B20	0	0	0	0	0	0	0	0	0	0	0	0	0	0	0	0	0	0	0	0	0	0	0	0	0	0	0	0	0	0	0	0
B21	0	0	0	0	0	0	0	0	0	0	0	0	0	0	0	0	0	0	0	0	0	0	0	0	0	0	0	0	0	0	0	0
B22	0	0	0	0	0	0	0	0	0	0	0	0	0	0	0	0	0	0	0	0	0	0	0	0	0	0	0	0	0	0	0	0
B23	0	0	0	0	0	0	0	0	0	0	0	0	0	0	0	0	0	0	0	0	0	0	0	0	0	0	0	0	0	0	0	0
B24	0	0	0	0	0	0	0	0	0	0	0	0	0	0	0	0	0	0	0	0	0	0	0	0	0	0	0	0	0	0	0	0
C01	683.5	681.375	685.5	683.5	686.625	684	688.75	683.25	681.875	686.625	683.5	683.75	684.625	687.125	688.875	690.75	683.125	679	690.25	681.5	681.875	688.25	684.125	687.625	681.875	689.875	687.5	684.5	689	688.25	679.125	691
C02	0	0	0	0	0	0	0	0	0	0	0	0	0	0	0	0	0	0	0	0	0	0	0	0	0	0	0	0	0	0	0	0
C03	724.5	732.5	734.25	732.625	731	730.25	726.75	731	728.5	734	733.125	733.75	736.75	728.25	729.125	732	730	728.25	732.875	731.5	734.25	727.875	739.375	737.625	731.5	734.75	735.625	724.375	725.5	734.5	727.5	730.625
C04	643.625	641.875	645.75	638.5	644.625	645.875	646.25	641.125	641.25	647.875	644.625	644.875	643.375	645.25	636.375	642	640.75	643.5	639.75	642	642.375	643.75	637.5	644.875	639.375	638.125	646.25	639.125	641.625	647.875	644.625	644.375
C05	658.375	652	652.5	659.5	653.5	660.125	656.25	650.125	658.375	651	656.75	652.875	657.5	658.5	658.25	659.25	661.375	656.75	652.875	656.625	657.875	654.625	658	655.5	652.875	656	652.25	652	658.625	660.625	655.625	652.375
C06	0	0	0	0	0	0	0	0	0	0	0	0	0	0	0	0	0	0	0	0	0	0	0	0	0	0	0	0	0	0	0	0
C07	680.125	680.25	681.5	683.25	682.5	681.125	678.25	677.75	679.75	676.875	681.5	680.125	683.5	682.75	683.375	673.625	677.125	682.75	685.875	675.75	679.25	679.5	684.625	683.25	683.875	684	680.5	685	687.75	684.75	681.25	685.375
C08	650.5	648	649.625	645	653.75	650.375	645.75	654.25	655.625	653	654.375	655.375	649.5	651.375	647.625	650.5	658.75	646.625	650.625	657.25	660	647.375	655.75	654.625	653.625	659	652.625	650.5	652.875	652.625	652.125	653.625
C09	650.75	650.375	656.875	654	662.875	653.75	657.625	658.5	656.25	662.375	667.5	658.25	661.375	658.875	653.5	659.25	658.75	659.875	664.875	663	661.5	662.25	655.25	655.125	658.5	662.875	668.5	662.375	660	663	659.875	655.625
C10	614.75	620.875	620.375	610.875	610.75	608	604.75	607	609.25	612.125	609	615.5	611.125	603.875	608.5	609.375	610.25	608.75	613.125	616.125	610.375	608.5	613.375	613.125	608.375	607.75	616.75	604.25	613.5	613	610.75	603.25
C11	643.5	633.625	635.875	640	632.625	638.75	639.25	645.375	635.625	643	633.25	637.5	640.75	643.625	645.25	639.5	639.125	642.5	639.75	643.625	639.625	639.875	638.625	636	638.25	641.5	645.5	644.625	637.75	639.125	640.5	641.5
C12	0	0	0	0	0	0	0	0	0	0	0	0	0	0	0	0	0	0	0	0	0	0	0	0	0	0	0	0	0	0	0	0
C13	646.125	646.5	649	641	648.25	647.25	648.375	644.25	650.375	646.625	650.375	651.75	648.875	649	651.25	650.125	644.375	649.75	649.5	648.375	646.625	651.625	648.25	643.375	644.875	642.875	647	642.125	644.25	651.5	646	652
C14	0	0	0	0	0	0	0	0	0	0	0	0	0	0	0	0	0	0	0	0	0	0	0	0	0	0	0	0	0	0	0	0
C15	0	0	0	0	0	0	0	0	0	0	0	0	0	0	0	0	0	0	0	0	0	0	0	0	0	0	0	0	0	0	0	0
C16	0	0	0	0	0	0	0	0	0	0	0	0	0	0	0	0	0	0	0	0	0	0	0	0	0	0	0	0	0	0	0	0
C17	0	0	0	0	0	0	0	0	0	0	0	0	0	0	0	0	0	0	0	0	0	0	0	0	0	0	0	0	0	0	0	0
C18	0	0	0	0	0	0	0	0	0	0	0	0	0	0	0	0	0	0	0	0	0	0	0	0	0	0	0	0	0	0	0	0
C19	0	0	0	0	0	0	0	0	0	0	0	0	0	0	0	0	0	0	0	0	0	0	0	0	0	0	0	0	0	0	0	0
C20	0	0	0	0	0	0	0	0	0	0	0	0	0	0	0	0	0	0	0	0	0	0	0	0	0	0	0	0	0	0	0	0
C21	0	0	0	0	0	0	0	0	0	0	0	0	0	0	0	0	0	0	0	0	0	0	0	0	0	0	0	0	0	0	0	0
C22	0	0	0	0	0	0	0	0	0	0	0	0	0	0	0	0	0	0	0	0	0	0	0	0	0	0	0	0	0	0	0	0
C23	0	0	0	0	0	0	0	0	0	0	0	0	0	0	0	0	0	0	0	0	0	0	0	0	0	0	0	0	0	0	0	0
C24	0	0	0	0	0	0	0	0	0	0	0	0	0	0	0	0	0	0	0	0	0	0	0	0	0	0	0	0	0	0	0	0
D01	635	636.875	643.625	644.875	641.75	642.875	639.625	640.75	640.5	647.5	640.75	640.625	638.25	648.25	643.625	640.875	638.25	640.5	643.5	640.125	637.625	642.125	642.75	646.625	643.25	639.125	643.625	642.5	640.75	645.625	641.125	639.25
D02	570.875	576.75	571.625	574.125	576.125	577.75	573.25	571.25	575.125	575.125	571.625	574.25	572.625	575.25	575.75	571.5	574.375	568.875	572.25	577.5	577.75	570.25	573.125	573.625	574.375	572.125	574.125	564.5	574.625	573.25	577.5	576.875
D03	660.625	662.5	660	658.125	661.625	660.5	657.25	663.75	661.625	656	664.25	663.75	663	661	660	660	657.375	662.25	660.375	665.375	663.25	663.375	659.25	665.25	657	659.5	663.125	664.125	661.25	657.125	661.5	663.875
D04	0	0	0	0	0	0	0	0	0	0	0	0	0	0	0	0	0	0	0	0	0	0	0	0	0	0	0	0	0	0	0	0
D05	637.375	643.625	642	642.875	644	646	651.625	643.375	652	644.75	652.375	644.25	647.75	643.5	644.25	645.625	645.375	640.875	644.25	642.375	647.125	644.875	650	645.375	645.375	643.625	634.25	642.875	655.5	644.5	641.25	645.25
D06	0	0	0	0	0	0	0	0	0	0	0	0	0	0	0	0	0	0	0	0	0	0	0	0	0	0	0	0	0	0	0	0
D07	0	0	0	0	0	0	0	0	0	0	0	0	0	0	0	0	0	0	0	0	0	0	0	0	0	0	0	0	0	0	0	0
D08	0	0	0	0	0	0	0	0	0	0	0	0	0	0	0	0	0	0	0	0	0	0	0	0	0	0	0	0	0	0	0	0
D09	661.375	669.875	672.5	673.25	666	663	665.875	667.875	664	665.625	663.5	666.25	662.625	672	667.5	666.5	675.125	662.75	665.625	668.125	668	662.5	663.875	666	663.75	666.75	668.75	668	662.875	667.375	656.5	664.5
D10	647.625	648.375	645.875	648.875	651.125	656.5	647.125	645.25	645.125	647.625	652	646.25	650	649.25	646.5	648.625	647.125	656.625	650.25	651.5	654.75	650.75	650.75	652.875	652	650.375	644.75	650.125	652	647.125	647	658
D11	635.5	630.375	636.375	633	637.75	639.25	633.625	640.375	641.625	638.125	634.375	638.25	643.375	644.5	636.75	637.25	636.125	636.5	635.875	638.75	634.875	637.375	639	637	641.75	633.875	641	638.25	641.625	642.25	639.75	637.75
D12	566.375	563.375	562.375	567.125	561.875	564.25	566.5	566.5	558.125	573.25	564.875	567.875	569.625	563.375	562.5	567.5	571	563.875	566.875	567	567.375	567.5	565.875	567.5	565.5	565.875	567.125	566.875	566	567.5	567.125	568.125
D13	634.875	636.75	639.625	640	634.75	630.375	637.5	634	634.375	644.125	631.125	641.25	634.75	638.125	637	634.75	630.5	638.125	638.375	635.625	640.5	635.75	635.25	632.25	640.25	637.5	629.5	636.875	634.875	631.875	641.5	642.875
D14	643.5	641.875	642.875	647.875	641.75	638.875	644	645.125	643.125	640.875	640.875	646.5	643.875	643.5	638.5	640.625	644.625	645.625	642.75	639	640.75	638.25	641.25	642.25	645.375	642.75	649.125	640	641.875	642.75	644.625	638.25
D15	0	0	0	0	0	0	0	0	0	0	0	0	0	0	0	0	0	0	0	0	0	0	0	0	0	0	0	0	0	0	0	0
D16	0	0	0	0	0	0	0	0	0	0	0	0	0	0	0	0	0	0	0	0	0	0	0	0	0	0	0	0	0	0	0	0
D17	0	0	0	0	0	0	0	0	0	0	0	0	0	0	0	0	0	0	0	0	0	0	0	0	0	0	0	0	0	0	0	0
D18	0	0	0	0	0	0	0	0	0	0	0	0	0	0	0	0	0	0	0	0	0	0	0	0	0	0	0	0	0	0	0	0
D19	0	0	0	0	0	0	0	0	0	0	0	0	0	0	0	0	0	0	0	0	0	0	0	0	0	0	0	0	0	0	0	0
D20	0	0	0	0	0	0	0	0	0	0	0	0	0	0	0	0	0	0	0	0	0	0	0	0	0	0	0	0	0	0	0	0
D21	0	0	0	0	0	0	0	0	0	0	0	0	0	0	0	0	0	0	0	0	0	0	0	0	0	0	0	0	0	0	0	0
D22	0	0	0	0	0	0	0	0	0	0	0	0	0	0	0	0	0	0	0	0	0	0	0	0	0	0	0	0	0	0	0	0
D23	0	0	0	0	0	0	0	0	0	0	0	0	0	0	0	0	0	0	0	0	0	0	0	0	0	0	0	0	0	0	0	0
D24	0	0	0	0	0	0	0	0	0	0	0	0	0	0	0	0	0	0	0	0	0	0	0	0	0	0	0	0	0	0	0	0
E01	550.375	545.625	542.5	544.375	546.875	542.75	542.125	547.375	551.875	545.5	553.125	553	554.25	543.125	541.75	543.625	553.625	548.5	546.25	556.125	550.5	551.5	551.5	554.125	558	553.75	551.25	556.75	552.125	552.75	555.125	558.875
E02	636.375	633.125	629	633.75	638.125	632	629.625	633	627.875	640.375	636.625	625.625	637.625	629.375	636.75	635.125	629.75	640.625	634.25	632.125	628.5	638.875	638	628.625	632.625	634	632.875	638.75	627.375	637.125	633.75	636.125
E03	617.375	619.625	619.25	620.125	620.875	618.75	622.5	616.625	616.875	622.75	623.625	615.625	617.25	621.25	617.5	622.25	617.125	621.375	618.375	615	616.375	616.875	617.375	618.125	624	620.75	625.375	617.25	614.875	616.375	623.5	617.125
E04	0	0	0	0	0	0	0	0	0	0	0	0	0	0	0	0	0	0	0	0	0	0	0	0	0	0	0	0	0	0	0	0
E05	0	0	0	0	0	0	0	0	0	0	0	0	0	0	0	0	0	0	0	0	0	0	0	0	0	0	0	0	0	0	0	0
E06	652.25	652.625	656.5	655	651.875	650.375	652	647.5	654	655.125	654.875	652.5	654.375	655.125	654.375	652.875	656	658.375	652.5	656.375	652.375	650.25	653	657.375	647.625	655.875	659.75	659	652.75	652.875	654.25	653.75
E07	611.625	606.25	609.875	610.125	618.5	606	603	607.875	607.625	605.25	606.625	609	614.625	611.875	608.75	600.75	605	606.375	611.375	603.375	611.125	610	614.875	606.625	605.75	604.625	608.125	608	612.375	613.125	605.125	612.375
E08	0	0	0	0	0	0	0	0	0	0	0	0	0	0	0	0	0	0	0	0	0	0	0	0	0	0	0	0	0	0	0	0
E09	641.5	643.125	645.875	639.375	644.5	644.875	646.875	644	647.875	643.875	644.5	643.625	647.75	640.75	647.75	644.75	640.5	651.375	649.75	644	642.75	644.625	645.25	643.625	637.875	644.125	643.25	649	643.875	646.375	644.125	643
E10	641.625	636.5	633.625	635.375	634.625	643	637.625	637.625	636.75	633.25	633.75	635.5	635.5	626.875	637.375	639.125	639.625	637.625	638.625	638.625	634.5	636.75	635	629.875	645	644.125	641.625	638	644.375	641.875	643	639.5
E11	0	0	0	0	0	0	0	0	0	0	0	0	0	0	0	0	0	0	0	0	0	0	0	0	0	0	0	0	0	0	0	0
E12	634.875	631.5	630.5	635.125	630.5	633.25	633.125	632.25	632	631.875	635.125	633.375	635	634	630.5	631.625	630.875	632.125	635	631.5	636.75	634.75	631.625	631.125	631.875	635.75	634.25	632.5	637.625	636.25	629.75	632.125
E13	622.25	621.125	615.5	624.25	620.875	620.75	619.375	625.125	624.5	621.5	624.125	628	624.5	628.875	621.375	619.5	624.5	619.5	620.75	623.375	626	622.625	623.75	617.625	626	626.25	617.5	617	627.5	625.625	626.25	619.125
E14	653.625	651.125	654.375	644.75	654.25	653.125	658.25	646.125	653.5	654.875	649.375	651	656.125	654.375	646	654.125	648.375	656	650.125	651.875	654.625	655.25	655.375	661.25	654.5	653.25	653.75	649.125	649.125	653.25	649.25	650.75
E15	0	0	0	0	0	0	0	0	0	0	0	0	0	0	0	0	0	0	0	0	0	0	0	0	0	0	0	0	0	0	0	0
E16	0	0	0	0	0	0	0	0	0	0	0	0	0	0	0	0	0	0	0	0	0	0	0	0	0	0	0	0	0	0	0	0
E17	0	0	0	0	0	0	0	0	0	0	0	0	0	0	0	0	0	0	0	0	0	0	0	0	0	0	0	0	0	0	0	0
E18	0	0	0	0	0	0	0	0	0	0	0	0	0	0	0	0	0	0	0	0	0	0	0	0	0	0	0	0	0	0	0	0
E19	0	0	0	0	0	0	0	0	0	0	0	0	0	0	0	0	0	0	0	0	0	0	0	0	0	0	0	0	0	0	0	0
E20	0	0	0	0	0	0	0	0	0	0	0	0	0	0	0	0	0	0	0	0	0	0	0	0	0	0	0	0	0	0	0	0
E21	0	0	0	0	0	0	0	0	0	0	0	0	0	0	0	0	0	0	0	0	0	0	0	0	0	0	0	0	0	0	0	0
E22	0	0	0	0	0	0	0	0	0	0	0	0	0	0	0	0	0	0	0	0	0	0	0	0	0	0	0	0	0	0	0	0
E23	0	0	0	0	0	0	0	0	0	0	0	0	0	0	0	0	0	0	0	0	0	0	0	0	0	0	0	0	0	0	0	0
E24	0	0	0	0	0	0	0	0	0	0	0	0	0	0	0	0	0	0	0	0	0	0	0	0	0	0	0	0	0	0	0	0
F01	0	0	0	0	0	0	0	0	0	0	0	0	0	0	0	0	0	0	0	0	0	0	0	0	0	0	0	0	0	0	0	0
F02	666.5	666.625	671.25	663.375	667.25	662	668.625	663	664.5	665	662.25	663.125	665.125	663.25	672.125	671.25	669.125	667.25	668.125	661.375	668.25	668.25	665.75	676.5	668.5	669.875	662.25	670.625	670.25	663.375	668.375	667
F03	646.125	648.75	644	644.875	644.75	648.375	648	644.75	647.875	637.875	643	647.125	646.125	650.75	647.5	641.5	648.25	648.625	645	641.125	643.25	637.5	647.5	651.125	642.25	649	647.875	654.5	647.75	645.625	647.625	646.75
F04	650.625	649.25	659	650.875	653	646.75	650.875	650.25	654.625	651.5	652.75	650.375	645.625	650.875	651.25	654.875	648.75	645.875	648.875	658.625	649.75	652.375	653.75	651.5	651.625	648.75	647	645.25	649.125	651.125	655.5	655.25
F05	0	0	0	0	0	0	0	0	0	0	0	0	0	0	0	0	0	0	0	0	0	0	0	0	0	0	0	0	0	0	0	0
F06	0	0	0	0	0	0	0	0	0	0	0	0	0	0	0	0	0	0	0	0	0	0	0	0	0	0	0	0	0	0	0	0
F07	653.5	658.75	658.125	659.625	657.625	662.125	654.5	654.75	657.875	658.625	655.25	659.625	661.375	652.625	660.25	667.625	652.5	659.875	657.75	657.5	659.125	653.25	662.375	660.375	654.625	661.375	662.5	654.625	661.125	665.375	654.875	656
F08	656.125	653.625	649.5	647.875	646.5	645.25	651.5	647.375	642	647.75	643.375	651.125	644.375	648	653.125	650.5	652.75	653.75	659.5	652.75	647.875	652.625	655.75	650.875	644	655.5	646.625	646.25	652.875	653	648.625	646.5
F09	658.625	659.125	664.25	661.5	662.25	664	655.75	663.25	666.5	655.375	661.25	661.625	660.125	662.875	665.625	663.125	667.875	662.125	661.375	660.625	659	661.375	664.625	664.125	660.375	663.625	658.625	669	666.875	665.5	666	666.75
F10	0	0	0	0	0	0	0	0	0	0	0	0	0	0	0	0	0	0	0	0	0	0	0	0	0	0	0	0	0	0	0	0
F11	0	0	0	0	0	0	0	0	0	0	0	0	0	0	0	0	0	0	0	0	0	0	0	0	0	0	0	0	0	0	0	0
F12	0	0	0	0	0	0	0	0	0	0	0	0	0	0	0	0	0	0	0	0	0	0	0	0	0	0	0	0	0	0	0	0
F13	0	0	0	0	0	0	0	0	0	0	0	0	0	0	0	0	0	0	0	0	0	0	0	0	0	0	0	0	0	0	0	0
F14	649.75	648	645.25	644.125	653.375	653.875	647.125	651.875	652.125	650.625	653.125	650.25	652.625	647.75	647.75	656.75	655	650.875	651.25	653.125	649.25	646.125	654.25	647.875	650.25	650.125	651.5	643.125	651.625	645.375	650.5	648.375
F15	0	0	0	0	0	0	0	0	0	0	0	0	0	0	0	0	0	0	0	0	0	0	0	0	0	0	0	0	0	0	0	0
F16	0	0	0	0	0	0	0	0	0	0	0	0	0	0	0	0	0	0	0	0	0	0	0	0	0	0	0	0	0	0	0	0
F17	0	0	0	0	0	0	0	0	0	0	0	0	0	0	0	0	0	0	0	0	0	0	0	0	0	0	0	0	0	0	0	0
F18	0	0	0	0	0	0	0	0	0	0	0	0	0	0	0	0	0	0	0	0	0	0	0	0	0	0	0	0	0	0	0	0
F19	0	0	0	0	0	0	0	0	0	0	0	0	0	0	0	0	0	0	0	0	0	0	0	0	0	0	0	0	0	0	0	0
F20	0	0	0	0	0	0	0	0	0	0	0	0	0	0	0	0	0	0	0	0	0	0	0	0	0	0	0	0	0	0	0	0
F21	0	0	0	0	0	0	0	0	0	0	0	0	0	0	0	0	0	0	0	0	0	0	0	0	0	0	0	0	0	0	0	0
F22	0	0	0	0	0	0	0	0	0	0	0	0	0	0	0	0	0	0	0	0	0	0	0	0	0	0	0	0	0	0	0	0
F23	0	0	0	0	0	0	0	0	0	0	0	0	0	0	0	0	0	0	0	0	0	0	0	0	0	0	0	0	0	0	0	0
F24	0	0	0	0	0	0	0	0	0	0	0	0	0	0	0	0	0	0	0	0	0	0	0	0	0	0	0	0	0	0	0	0
G01	657.875	657.875	657	656.125	652.375	654.875	652.375	650.875	660.375	658.375	660.25	652.75	650.5	661.625	657.75	658.375	661.125	653.875	651.25	659.875	657.875	656.875	654	661.625	661.875	657.375	658.625	656.25	656.625	660.375	656.25	661.5
G02	0	0	0	0	0	0	0	0	0	0	0	0	0	0	0	0	0	0	0	0	0	0	0	0	0	0	0	0	0	0	0	0
G03	652.625	651.25	653.25	657.375	652	653.5	656.5	658	654.75	657.25	655.5	648.625	651.25	657.5	654.375	655.625	651.625	654.875	650.625	661.625	659.875	661.5	666.625	653.5	661.625	658.25	662.125	656.5	653.75	658.75	653.75	656.25
G04	0	0	0	0	0	0	0	0	0	0	0	0	0	0	0	0	0	0	0	0	0	0	0	0	0	0	0	0	0	0	0	0
G05	0	0	0	0	0	0	0	0	0	0	0	0	0	0	0	0	0	0	0	0	0	0	0	0	0	0	0	0	0	0	0	0
G06	609.25	616.625	608.625	617	610.375	615.875	610.625	615.625	616.25	611.875	608.25	613.875	614.75	607.625	614.625	609.75	615.625	610.125	613.875	612.25	611.625	613.25	613.125	608.375	609.625	614.375	607.75	613	613	614.25	620.5	614.5
G07	671.625	672	671.375	663.125	675.375	670	676.25	669.625	674.875	671.375	673.75	674.625	670.25	668.375	670.875	677.125	673.375	665.125	670.875	680	671.25	666.625	667.875	677.375	668.375	670.625	667.125	672.125	666	672.25	674.375	670.875
G08	558	557.25	560.75	562.375	556.5	558	556	559.375	555.375	564	557.125	558.875	558.875	560.125	564.125	568	561	561	564.125	556.875	563.25	563.25	564.625	559	560.5	567.25	560.25	560.375	556.875	566.25	556.25	557.5
G09	650.25	655.625	652.125	648.875	648.125	648.25	655.5	649.125	650.5	653.375	648.875	651.375	653.375	655.125	649.125	648	646.375	647	646	653	647.375	646.625	648.625	645.625	647.75	647.625	652.75	650.375	654	649.75	643.875	651.5
G10	612.75	608.875	606	611.125	606.125	610	614	604.25	603.25	611.75	609.125	609.875	612.375	609.25	614	605.375	606.75	611.375	604.875	605.75	608.25	607.75	612.25	613.125	609.375	608.125	607	610	609.375	609.5	608.5	609.875
G11	668.875	668.25	668.75	668.75	674.5	662.375	665	668	664.375	671.125	664	672.875	667	667.25	661.125	664.875	660.75	663.125	661.5	662.375	662.625	660.5	662.375	664.75	663.25	662.5	668.375	661	657.5	659.625	658.25	666.5
G12	650	655.25	657	656	654.75	655.375	647.5	656.75	659.125	654.125	649.875	656.125	652	655.125	652	656.125	651.25	653.625	655.375	660	654.375	659.375	651.375	657.25	652.25	652.75	653.625	651.25	656.875	657.75	652.5	653
G13	0	0	0	0	0	0	0	0	0	0	0	0	0	0	0	0	0	0	0	0	0	0	0	0	0	0	0	0	0	0	0	0
G14	0	0	0	0	0	0	0	0	0	0	0	0	0	0	0	0	0	0	0	0	0	0	0	0	0	0	0	0	0	0	0	0
G15	0	0	0	0	0	0	0	0	0	0	0	0	0	0	0	0	0	0	0	0	0	0	0	0	0	0	0	0	0	0	0	0
G16	0	0	0	0	0	0	0	0	0	0	0	0	0	0	0	0	0	0	0	0	0	0	0	0	0	0	0	0	0	0	0	0
G17	0	0	0	0	0	0	0	0	0	0	0	0	0	0	0	0	0	0	0	0	0	0	0	0	0	0	0	0	0	0	0	0
G18	0	0	0	0	0	0	0	0	0	0	0	0	0	0	0	0	0	0	0	0	0	0	0	0	0	0	0	0	0	0	0	0
G19	0	0	0	0	0	0	0	0	0	0	0	0	0	0	0	0	0	0	0	0	0	0	0	0	0	0	0	0	0	0	0	0
G20	0	0	0	0	0	0	0	0	0	0	0	0	0	0	0	0	0	0	0	0	0	0	0	0	0	0	0	0	0	0	0	0
G21	0	0	0	0	0	0	0	0	0	0	0	0	0	0	0	0	0	0	0	0	0	0	0	0	0	0	0	0	0	0	0	0
G22	0	0	0	0	0	0	0	0	0	0	0	0	0	0	0	0	0	0	0	0	0	0	0	0	0	0	0	0	0	0	0	0
G23	0	0	0	0	0	0	0	0	0	0	0	0	0	0	0	0	0	0	0	0	0	0	0	0	0	0	0	0	0	0	0	0
G24	0	0	0	0	0	0	0	0	0	0	0	0	0	0	0	0	0	0	0	0	0	0	0	0	0	0	0	0	0	0	0	0
H01	661.375	658.25	664	656	656.875	656.875	664.625	653.75	653.625	658.5	664.125	655.125	658.125	648.125	654	660	656.5	659.5	653.375	650.625	658.5	661.75	657.625	663.375	658.125	654.25	661	654.375	661.25	660.75	663.125	660.625
H02	655	667.25	665.75	663	662.625	663.75	663	659.625	661.5	666.125	661.625	660.25	660	659.375	662.75	665	654	654	661.125	660.375	654.25	657.875	655	656	663.125	663.125	658.375	660.875	665.5	663.375	654.5	658.875
H03	676.25	663.875	669.75	667.875	672.25	670.125	668.625	667.5	676.75	660.75	665.125	671.375	667.125	664.75	671.375	668.5	669	672.375	669.75	669.125	671.25	673.875	670.625	668	676.125	667.375	670.875	679.75	680	673.125	665.5	674
H04	0	0	0	0	0	0	0	0	0	0	0	0	0	0	0	0	0	0	0	0	0	0	0	0	0	0	0	0	0	0	0	0
H05	650.125	645.75	655.375	647.875	649.25	652.125	656.5	650.875	652.75	645.875	656.625	656	653	651.125	652.5	647.625	654.375	650.75	655.125	656.25	655.875	658.5	650.5	659.875	655.625	655.625	649	655	650.75	655.125	650.125	655.625
H06	501	490.5	492.625	496	496.5	497.375	502.125	505.75	494.25	493	501.75	494.625	504.5	494.5	499.25	497.625	500.125	497.875	497.375	494	499.125	502.875	503.25	502.875	497.875	498	501.625	498.375	501.125	501.75	502.25	503
H07	0	0	0	0	0	0	0	0	0	0	0	0	0	0	0	0	0	0	0	0	0	0	0	0	0	0	0	0	0	0	0	0
H08	652.5	652.5	657	658.125	664.375	653.875	659	661.125	656.125	663.125	650.875	656	658.375	658.5	662.125	657.375	657.75	659.75	660.625	650.125	658.375	659.375	651.875	670	661.75	659.125	653	656.75	656.625	658.5	658.75	654.375
H09	648.5	657.75	654.5	653.125	657.25	653.375	653.625	651.875	661.875	660.5	651.25	653.625	657.5	655.375	654.625	658.25	654	660.125	657.375	657.75	656.25	654.25	660.875	654.625	654.75	654.25	656.5	648.375	658	656.125	651.5	656.125
H10	666.75	666.125	667.125	664	662.875	659	665.375	664.75	659.75	663.75	668.125	661.625	667.25	663	666.375	663.625	662.125	665.75	665.5	667.375	670	664.125	664.375	662.875	662.125	664.125	662.625	663.625	658.875	663	668.375	666.25
H11	0	0	0	0	0	0	0	0	0	0	0	0	0	0	0	0	0	0	0	0	0	0	0	0	0	0	0	0	0	0	0	0
H12	0	0	0	0	0	0	0	0	0	0	0	0	0	0	0	0	0	0	0	0	0	0	0	0	0	0	0	0	0	0	0	0
H13	0	0	0	0	0	0	0	0	0	0	0	0	0	0	0	0	0	0	0	0	0	0	0	0	0	0	0	0	0	0	0	0
H14	0	0	0	0	0	0	0	0	0	0	0	0	0	0	0	0	0	0	0	0	0	0	0	0	0	0	0	0	0	0	0	0
H15	0	0	0	0	0	0	0	0	0	0	0	0	0	0	0	0	0	0	0	0	0	0	0	0	0	0	0	0	0	0	0	0
H16	0	0	0	0	0	0	0	0	0	0	0	0	0	0	0	0	0	0	0	0	0	0	0	0	0	0	0	0	0	0	0	0
H17	0	0	0	0	0	0	0	0	0	0	0	0	0	0	0	0	0	0	0	0	0	0	0	0	0	0	0	0	0	0	0	0
H18	0	0	0	0	0	0	0	0	0	0	0	0	0	0	0	0	0	0	0	0	0	0	0	0	0	0	0	0	0	0	0	0
H19	0	0	0	0	0	0	0	0	0	0	0	0	0	0	0	0	0	0	0	0	0	0	0	0	0	0	0	0	0	0	0	0
H20	0	0	0	0	0	0	0	0	0	0	0	0	0	0	0	0	0	0	0	0	0	0	0	0	0	0	0	0	0	0	0	0
H21	0	0	0	0	0	0	0	0	0	0	0	0	0	0	0	0	0	0	0	0	0	0	0	0	0	0	0	0	0	0	0	0
H22	0	0	0	0	0	0	0	0	0	0	0	0	0	0	0	0	0	0	0	0	0	0	0	0	0	0	0	0	0	0	0	0
H23	0	0	0	0	0	0	0	0	0	0	0	0	0	0	0	0	0	0	0	0	0	0	0	0	0	0	0	0	0	0	0	0
H24	0	0	0	0	0	0	0	0	0	0	0	0	0	0	0	0	0	0	0	0	0	0	0	0	0	0	0	0	0	0	0	0
I01	675.625	670.5	672.75	675.625	670.875	669.875	668.125	671.875	674.125	669.5	677.125	675.25	668.75	673.875	668.375	668.875	675.625	675.25	671.25	672.5	677.375	676.375	671.5	677	670.25	673	670.875	674.25	676.625	671.25	669.125	673.75
I02	640.25	643	639	649.125	648.25	640.875	648.25	643.375	643.375	645.625	641.625	645.875	646.75	652.5	649.625	651.375	644.5	649.5	648.875	646.5	641.875	644.625	654.5	649.875	642.625	640.375	648.875	648.125	644.375	647	648.375	644.375
I03	0	0	0	0	0	0	0	0	0	0	0	0	0	0	0	0	0	0	0	0	0	0	0	0	0	0	0	0	0	0	0	0
I04	0	0	0	0	0	0	0	0	0	0	0	0	0	0	0	0	0	0	0	0	0	0	0	0	0	0	0	0	0	0	0	0
I05	653	647.25	647	647.25	658.625	654.625	648.375	651.625	649.75	647.625	643.25	650.125	646.625	647.75	650.25	650.875	650	645.875	645.75	648.75	651.75	648.375	649.125	645.875	649.125	645.875	654	644.125	644.75	648.75	647.75	652.875
I06	653.375	656.625	650.875	649	659	656.375	651.75	652.5	653.125	651.75	652.375	648.875	648.25	652.125	650.25	659.375	654.25	650.125	649.75	653.375	648.875	651.125	656.75	652.375	654.75	651.25	650.875	654	651.5	652.75	658.5	646.625
I07	654	661	663.25	657.625	666.125	660.875	659	663.375	666.875	669.25	663.875	665	662.625	665.75	660.375	662.125	670	663.875	661.625	656	663.5	653.375	661.75	658.625	667.875	661.375	664.75	660.25	664.375	661	658.75	665.625
I08	648	644.75	646.875	649.25	649.5	647.75	639.25	651.125	655.875	644.375	648.625	643.75	649.5	646.75	643.75	645.625	642.125	648.875	653.625	650.375	651.125	649.375	649.5	644.25	648.75	644	649.25	649.625	643.75	652.875	650.5	648
I09	0	0	0	0	0	0	0	0	0	0	0	0	0	0	0	0	0	0	0	0	0	0	0	0	0	0	0	0	0	0	0	0
I10	0	0	0	0	0	0	0	0	0	0	0	0	0	0	0	0	0	0	0	0	0	0	0	0	0	0	0	0	0	0	0	0
I11	652.875	658.25	652.75	649.125	654.875	653.125	655	657.75	658.25	653	655.5	650.25	654.125	644.625	652.5	652.375	649.625	654.125	651.375	653.125	650.875	653.375	654.125	653.125	651.125	655.875	651.25	655	652.375	657.625	649.125	649.875
I12	667.125	665.5	658.75	664	663.375	660.75	663.5	663.25	669	670.75	669.25	663.75	667	666.25	666.75	669.875	662.25	663.375	661.125	658.75	662.625	670.875	669.375	661.125	664	665	663.5	664.875	656.125	663.25	665.5	666.125
I13	657.125	656.75	664.875	669.625	663.125	660.25	663.375	661	663.75	659.125	661.125	660.125	668.875	670	663.625	663.75	661.375	666.875	661.5	668.75	668.75	669.375	662.625	664.875	662	667.5	663	661.625	662.25	660.875	668.125	667.875
I14	660.25	659	660.875	664.375	663.625	667.25	661.625	665.625	665.125	666.25	665.625	663.875	663.75	665.125	666.5	669.875	670.25	670.5	664.375	671.125	658.125	675.125	672.25	673.25	677	666.25	670.875	672.625	667.625	668.875	677.875	672.375
I15	0	0	0	0	0	0	0	0	0	0	0	0	0	0	0	0	0	0	0	0	0	0	0	0	0	0	0	0	0	0	0	0
I16	0	0	0	0	0	0	0	0	0	0	0	0	0	0	0	0	0	0	0	0	0	0	0	0	0	0	0	0	0	0	0	0
I17	0	0	0	0	0	0	0	0	0	0	0	0	0	0	0	0	0	0	0	0	0	0	0	0	0	0	0	0	0	0	0	0
I18	0	0	0	0	0	0	0	0	0	0	0	0	0	0	0	0	0	0	0	0	0	0	0	0	0	0	0	0	0	0	0	0
I19	0	0	0	0	0	0	0	0	0	0	0	0	0	0	0	0	0	0	0	0	0	0	0	0	0	0	0	0	0	0	0	0
I20	0	0	0	0	0	0	0	0	0	0	0	0	0	0	0	0	0	0	0	0	0	0	0	0	0	0	0	0	0	0	0	0
I21	0	0	0	0	0	0	0	0	0	0	0	0	0	0	0	0	0	0	0	0	0	0	0	0	0	0	0	0	0	0	0	0
I22	0	0	0	0	0	0	0	0	0	0	0	0	0	0	0	0	0	0	0	0	0	0	0	0	0	0	0	0	0	0	0	0
I23	0	0	0	0	0	0	0	0	0	0	0	0	0	0	0	0	0	0	0	0	0	0	0	0	0	0	0	0	0	0	0	0
I24	0	0	0	0	0	0	0	0	0	0	0	0	0	0	0	0	0	0	0	0	0	0	0	0	0	0	0	0	0	0	0	0
J01	625.375	622	631.5	633.25	627.875	623.875	629.625	628.25	623	626.25	628.25	623.625	625.75	626.75	631.625	625.875	623.125	625.375	628.5	624.375	628.125	626.125	628.75	630.625	629.25	633.375	629.125	627.375	628.625	630.125	628.75	622.75
J02	0	0	0	0	0	0	0	0	0	0	0	0	0	0	0	0	0	0	0	0	0	0	0	0	0	0	0	0	0	0	0	0
J03	669.625	670.125	676.625	669.25	674.25	678	668.5	675.625	675	670.625	672.875	678	675.125	671.25	684.625	669.125	675.25	670.875	675.375	673	677	672.125	670.625	677.875	670.375	678.5	667.25	669.125	677.375	667.875	674.25	672.625
J04	485.625	490	491.75	490.875	495.625	493.75	496.375	493.875	495.125	493.5	487.625	489.625	493	489.25	488.875	488.375	491	497.75	491.375	491.625	490.5	491.5	484.5	493.375	497.25	490.625	487.25	486.625	491.75	493	489.125	489.75
J05	684.25	689.5	685.875	688.125	684.5	683.125	692.625	688.625	692.125	689	688.125	689.625	688.125	688.75	689.125	687.625	692	695.625	689.5	692.125	689.375	690.375	688.125	691.75	695.875	689	687.5	692.75	689.875	685	695.875	691.125
J06	669.75	666.5	668.75	668.25	669	665.125	669.5	671.25	668.875	665.625	670.875	670.125	665.875	667.75	666.5	670.125	669.625	666.625	666.375	663	669.625	669	668.125	673.625	664.125	668.625	673.125	668	672	672.375	663.875	672.625
J07	0	0	0	0	0	0	0	0	0	0	0	0	0	0	0	0	0	0	0	0	0	0	0	0	0	0	0	0	0	0	0	0
J08	612.875	611.125	615.5	613.125	610.5	611.5	614.875	613.5	610.625	615.375	607.375	608.5	608.5	612.125	606.625	611.625	608.875	607	618.625	609	610.75	610.375	611.375	614.375	615.25	611.5	612.625	610.875	611.5	607.625	616.375	609.125
J09	0	0	0	0	0	0	0	0	0	0	0	0	0	0	0	0	0	0	0	0	0	0	0	0	0	0	0	0	0	0	0	0
J10	590	592.875	588.125	585.875	584.625	585.125	591.375	586.875	587.375	582.875	588.875	591.375	586.5	587.5	585.75	586.5	585.375	590	586.75	583	584.125	588	587.625	586.625	589.5	582.125	590	590.25	584.5	587.625	581.875	589.875
J11	654.375	654.625	653.375	661.125	659.375	658.625	655.25	665	655.875	657	660.75	660.25	664.125	664	666	658.875	658.25	663.5	657.5	665.875	666.25	655.125	660.5	659	656.375	655.625	665.5	660.125	658.125	662	655.75	665.375
J12	592.125	588.5	594.375	592	589.75	596.5	598	594.875	595.25	589.75	592.75	593	590.875	594.125	594.5	593.75	600.25	599	594.375	595.375	594.625	596.875	595	596.875	592.625	595.875	592.125	591.875	590.625	596	594.25	589.625
J13	703.125	708.75	700.5	709.25	706.5	705.5	710.375	707.125	709.75	705	702.375	710.25	714.875	703.5	707.375	706	700.875	705.375	703.125	710.625	705.125	704.125	702.75	703.625	705.75	698	706.5	707	705.125	703.25	702.875	702.875
J14	648.625	652.75	656.875	650.5	661.75	658.375	659.375	660	655.375	657.875	658.75	652.5	656.125	660.375	652.875	650.375	663.5	659	664	655.125	653.375	656.125	658.5	655	658.875	660.125	656.375	655.125	660.5	657.375	654.625	657.125
J15	0	0	0	0	0	0	0	0	0	0	0	0	0	0	0	0	0	0	0	0	0	0	0	0	0	0	0	0	0	0	0	0
J16	0	0	0	0	0	0	0	0	0	0	0	0	0	0	0	0	0	0	0	0	0	0	0	0	0	0	0	0	0	0	0	0
J17	0	0	0	0	0	0	0	0	0	0	0	0	0	0	0	0	0	0	0	0	0	0	0	0	0	0	0	0	0	0	0	0
J18	0	0	0	0	0	0	0	0	0	0	0	0	0	0	0	0	0	0	0	0	0	0	0	0	0	0	0	0	0	0	0	0
J19	0	0	0	0	0	0	0	0	0	0	0	0	0	0	0	0	0	0	0	0	0	0	0	0	0	0	0	0	0	0	0	0
J20	0	0	0	0	0	0	0	0	0	0	0	0	0	0	0	0	0	0	0	0	0	0	0	0	0	0	0	0	0	0	0	0
J21	0	0	0	0	0	0	0	0	0	0	0	0	0	0	0	0	0	0	0	0	0	0	0	0	0	0	0	0	0	0	0	0
J22	0	0	0	0	0	0	0	0	0	0	0	0	0	0	0	0	0	0	0	0	0	0	0	0	0	0	0	0	0	0	0	0
J23	0	0	0	0	0	0	0	0	0	0	0	0	0	0	0	0	0	0	0	0	0	0	0	0	0	0	0	0	0	0	0	0
J24	0	0	0	0	0	0	0	0	0	0	0	0	0	0	0	0	0	0	0	0	0	0	0	0	0	0	0	0	0	0	0	0
K01	688.5	688.625	692.75	686.875	693.5	688.75	695	686.25	693.625	692.625	684.5	694.375	687.625	690.25	691.5	691.125	693.625	687	698.625	693.25	688.5	690.375	694.5	696.5	695.25	688.125	694.25	693.75	694.125	691	692.75	691.875
K02	693.125	689.25	699.125	692.5	689.875	681	694.125	694.625	697.125	692.375	695	686	693.5	693.5	692.625	694	691.875	693.5	699.75	690	690	692.875	692.5	690.75	697	694	700.75	695.375	691.25	689.125	692	694
K03	0	0	0	0	0	0	0	0	0	0	0	0	0	0	0	0	0	0	0	0	0	0	0	0	0	0	0	0	0	0	0	0
K04	487.5	491.75	489.875	492.75	491.25	494.375	491.125	484.25	485.375	489.25	492.75	489	488.5	486.375	485.125	489.75	492.625	491.375	489.875	494.5	490.875	494	491.875	493.625	490.125	486.75	488.125	491.125	491.875	491.25	490.25	486.5
K05	0	0	0	0	0	0	0	0	0	0	0	0	0	0	0	0	0	0	0	0	0	0	0	0	0	0	0	0	0	0	0	0
K06	0	0	0	0	0	0	0	0	0	0	0	0	0	0	0	0	0	0	0	0	0	0	0	0	0	0	0	0	0	0	0	0
K07	0	0	0	0	0	0	0	0	0	0	0	0	0	0	0	0	0	0	0	0	0	0	0	0	0	0	0	0	0	0	0	0
K08	606	604.25	609.625	600.875	604	599	605.5	604.125	601.5	601.75	599.375	596	601.625	602	599.5	603.375	594.625	608.25	606.375	599.125	603.875	607.125	599.5	602.75	605.75	603.25	603	600.375	613.5	597.75	605.75	603.875
K09	632.25	633	623.5	625.25	626.75	624.375	629.5	628.375	630.125	630	627.5	632.75	629	628.75	629.25	625.25	626.625	628.75	629.125	632.5	632.875	633.25	630.375	628.25	629.125	630.375	628.75	630.25	633.5	629.375	627.375	629.5
K10	0	0	0	0	0	0	0	0	0	0	0	0	0	0	0	0	0	0	0	0	0	0	0	0	0	0	0	0	0	0	0	0
K11	629.375	632.25	625.25	630.875	630.875	633.125	629.25	639.75	626.25	627.75	624.375	625.625	637.125	630.5	632.25	629.375	634	630.25	630.875	630.75	630.25	638.25	627.75	632.5	621.625	630.5	628	634.375	630.875	629.25	632.5	627.75
K12	670.5	670	674.625	671	673	677.25	669.5	678.375	670	675.125	674	677.5	674.75	672.625	680.875	672.375	674.875	680.25	669.75	671.875	679.75	673.125	674	673.75	678.625	675	678.625	669.625	671.25	677.125	671.625	677.75
K13	635.75	630.875	627.25	631.5	633.625	637	633.25	635	636	640.5	639.375	639.625	630.75	637.75	637.375	641	629.625	637.75	632.75	639.5	633.125	641.625	636.625	636	637.5	630.625	634	633	637.5	642.25	640.875	631.375
K14	678.625	677.875	681.75	674.25	671.625	676.375	671	673.5	674.875	672.375	671.625	676.5	670.875	679.875	669.375	664.75	669.125	678.875	674.875	673.375	674.125	667.375	667.75	669	668.375	670	671.125	673.625	669.5	675.25	676.625	679.5
K15	0	0	0	0	0	0	0	0	0	0	0	0	0	0	0	0	0	0	0	0	0	0	0	0	0	0	0	0	0	0	0	0
K16	0	0	0	0	0	0	0	0	0	0	0	0	0	0	0	0	0	0	0	0	0	0	0	0	0	0	0	0	0	0	0	0
K17	0	0	0	0	0	0	0	0	0	0	0	0	0	0	0	0	0	0	0	0	0	0	0	0	0	0	0	0	0	0	0	0
K18	0	0	0	0	0	0	0	0	0	0	0	0	0	0	0	0	0	0	0	0	0	0	0	0	0	0	0	0	0	0	0	0
K19	0	0	0	0	0	0	0	0	0	0	0	0	0	0	0	0	0	0	0	0	0	0	0	0	0	0	0	0	0	0	0	0
K20	0	0	0	0	0	0	0	0	0	0	0	0	0	0	0	0	0	0	0	0	0	0	0	0	0	0	0	0	0	0	0	0
K21	0	0	0	0	0	0	0	0	0	0	0	0	0	0	0	0	0	0	0	0	0	0	0	0	0	0	0	0	0	0	0	0
K22	0	0	0	0	0	0	0	0	0	0	0	0	0	0	0	0	0	0	0	0	0	0	0	0	0	0	0	0	0	0	0	0
K23	0	0	0	0	0	0	0	0	0	0	0	0	0	0	0	0	0	0	0	0	0	0	0	0	0	0	0	0	0	0	0	0
K24	0	0	0	0	0	0	0	0	0	0	0	0	0	0	0	0	0	0	0	0	0	0	0	0	0	0	0	0	0	0	0	0
L01	0	0	0	0	0	0	0	0	0	0	0	0	0	0	0	0	0	0	0	0	0	0	0	0	0	0	0	0	0	0	0	0
L02	635	634.875	642.125	642	641.625	639.125	640.375	644.125	636.625	637.375	638.375	635.875	639.5	638.875	640.75	634.875	644.5	640.75	644.875	640	636.375	635.375	636.875	640	640	646.25	635.625	638.625	636.25	637.625	637.5	638.125
L03	612.25	611.875	610.75	614.5	613.625	612.625	614.75	617.125	612.75	606.875	607.625	606.75	611.125	614.125	605.5	607.875	614.625	618.75	613.5	614.125	612.75	613.875	611.625	607.625	613.25	611.625	609	610.75	607	613.125	612.375	612.75
L04	597.125	595.375	595.125	598.5	596.5	602.5	596.375	596.75	600	602.25	594.875	592.625	595.75	597.625	597	601.5	605	604.5	593.75	596.875	596.5	592.375	603.875	606.125	600.625	602	598.625	599.5	597.25	600.625	594.125	594
L05	688.125	691.25	696.125	693.375	683	691.5	687.5	684.375	695.25	690.875	693.25	689.625	692.5	687.25	694	689.375	697.125	691.5	693.125	692	694.5	689.375	692.625	691.75	696.25	688.25	688.875	683	693.75	692.125	690.75	689.625
L06	641.125	640.625	647.875	641.875	644.375	633.125	639.25	639.5	636.75	637.5	643	636.25	641.125	642	643.75	642.25	637.75	641.625	637.625	640.75	646	644.125	640.375	632.75	637.25	635.25	644.75	641.5	643.75	644.25	641.625	646.375
L07	682.25	688	685	689.875	684.875	688.625	683.125	682.125	685.875	687.875	685.625	686.625	681.375	688.5	686.5	680.875	685.625	685.5	689.125	687.875	685.5	679.25	688.75	683.25	683	690	682.75	685	689.25	683.5	686	688.125
L08	644.25	635.25	646.25	635.75	645.625	644.375	647.75	648.125	643.625	644.25	644.5	641.25	647.125	639.375	640	639.375	638.75	634.75	640.75	645.375	643.875	643.625	644.5	646.375	640.75	653.625	648.125	647.25	647.625	645.375	645.125	646.875
L09	625.125	621.125	616.625	623.5	625.375	619.625	622.75	622.375	622.375	618.75	619.125	622.625	619.75	623.125	627	623.5	616.875	620.375	623.75	622.625	623.375	619.625	619	624.25	621.125	620.125	621.125	620.625	618.375	622.375	629.875	620
L10	0	0	0	0	0	0	0	0	0	0	0	0	0	0	0	0	0	0	0	0	0	0	0	0	0	0	0	0	0	0	0	0
L11	686.5	674.125	679.75	676.125	678	676.625	675.375	674.25	675.875	673.25	675.125	679.75	682.625	675.875	684.25	678.375	676.5	677.125	679.625	674.25	679.625	677.125	676	678.25	670.75	671.875	671.5	668.625	678.875	677.25	673.375	680.25
L12	0	0	0	0	0	0	0	0	0	0	0	0	0	0	0	0	0	0	0	0	0	0	0	0	0	0	0	0	0	0	0	0
L13	680.75	678.25	668.875	674	676.625	677.25	679.25	677.375	681.375	680	675	670.75	675.5	677	685.5	675	666.875	678.875	679.625	684.25	681.625	676.25	674.125	673	684.5	675.875	673.25	682.25	679.875	676.875	680.125	682
L14	680	686.75	682.5	681.25	682.75	689.625	683.25	684.125	688.375	683.125	684.25	689.25	690.125	676.125	685.875	681.375	689.5	685.5	684.375	682.625	690.375	679.375	684.375	681.5	681.25	683.875	687.625	691.25	691.25	683.75	688.25	686
L15	0	0	0	0	0	0	0	0	0	0	0	0	0	0	0	0	0	0	0	0	0	0	0	0	0	0	0	0	0	0	0	0
L16	0	0	0	0	0	0	0	0	0	0	0	0	0	0	0	0	0	0	0	0	0	0	0	0	0	0	0	0	0	0	0	0
L17	0	0	0	0	0	0	0	0	0	0	0	0	0	0	0	0	0	0	0	0	0	0	0	0	0	0	0	0	0	0	0	0
L18	0	0	0	0	0	0	0	0	0	0	0	0	0	0	0	0	0	0	0	0	0	0	0	0	0	0	0	0	0	0	0	0
L19	0	0	0	0	0	0	0	0	0	0	0	0	0	0	0	0	0	0	0	0	0	0	0	0	0	0	0	0	0	0	0	0
L20	0	0	0	0	0	0	0	0	0	0	0	0	0	0	0	0	0	0	0	0	0	0	0	0	0	0	0	0	0	0	0	0
L21	0	0	0	0	0	0	0	0	0	0	0	0	0	0	0	0	0	0	0	0	0	0	0	0	0	0	0	0	0	0	0	0
L22	0	0	0	0	0	0	0	0	0	0	0	0	0	0	0	0	0	0	0	0	0	0	0	0	0	0	0	0	0	0	0	0
L23	0	0	0	0	0	0	0	0	0	0	0	0	0	0	0	0	0	0	0	0	0	0	0	0	0	0	0	0	0	0	0	0
L24	0	0	0	0	0	0	0	0	0	0	0	0	0	0	0	0	0	0	0	0	0	0	0	0	0	0	0	0	0	0	0	0
M01	676.375	662.875	664	671.125	671.625	673.75	669	671.25	669.25	673.625	668	677.875	667	665.875	673.875	672.5	667.375	660.375	673.25	671.125	677.625	668.875	673.25	671.875	671.375	665.5	674.875	674.125	675.875	671.875	675.375	676.375
M02	661.875	664.75	658.5	660.75	662.375	656	665	660.25	660.5	662.75	658.375	661.75	661.125	668.875	661.375	659.875	662	656.75	664.25	658.5	664.5	664.875	659.125	662.25	661.5	666.875	662.5	658.375	659.125	666.875	661.875	660.625
M03	0	0	0	0	0	0	0	0	0	0	0	0	0	0	0	0	0	0	0	0	0	0	0	0	0	0	0	0	0	0	0	0
M04	662.875	658.375	656.375	656.5	663.5	659.5	656.25	659.75	663.875	657.125	665.25	667.625	665.875	670.625	665.125	666.875	652.875	667.75	667.375	673.375	661	666.25	661.875	668.625	662	666.875	665.75	664.875	667.125	671.5	667.125	660.75
M05	685.75	682.5	678.625	685.25	682	673.625	680.75	686.375	677.75	683.125	682	682.625	683.375	679	681.75	680.5	680.625	679.25	681.5	676.125	674.625	679	681.125	684	678.75	687	684.25	682.25	685.875	683.375	682.25	680.25
M06	0	0	0	0	0	0	0	0	0	0	0	0	0	0	0	0	0	0	0	0	0	0	0	0	0	0	0	0	0	0	0	0
M07	643.125	651.125	648.625	642.5	643.5	645.5	646.875	643.125	641.75	641.25	642.75	649.875	641.5	643.625	649	646	649.125	649.25	646.875	645.875	649.875	645	643.625	647.5	639.75	644.75	641.375	647.125	642.25	647.25	640.625	645.125
M08	668	669.75	675.375	672.375	675.625	669.25	670.875	672.625	673.25	671.5	674.5	671.375	672.75	676.25	675.125	674.25	672.375	674.125	670.625	673.25	678.625	672.125	680.625	667.625	675.75	670.375	670	672.25	670.875	672.875	672.625	682.25
M09	671.625	672.5	674.25	673.875	668.375	678.875	680	676.25	674	679	676.5	672	677.875	679.125	672.625	676.875	675.125	681.5	677	675.375	671.75	672.5	679.5	680.375	674.625	678.75	679.25	676.375	681.125	674.25	679.5	666.375
M10	0	0	0	0	0	0	0	0	0	0	0	0	0	0	0	0	0	0	0	0	0	0	0	0	0	0	0	0	0	0	0	0
M11	682	683.125	678.875	676.125	683.25	680.125	681.375	680.125	672.5	673.125	678	684.125	679.875	683.25	677.5	684.25	675.625	681.5	677	682	682.5	685	681.375	681.375	679.875	686.75	681.625	687.375	677	680.875	677.875	684.875
M12	561.125	562.25	564.875	564.375	564.125	563.375	560	552.375	561.75	561.625	566.75	560.25	562.375	560.25	560.625	564.125	560	568.25	562.5	561.625	565.875	562.5	561.25	559.125	560.125	568.25	558.875	563.875	564.625	564.375	558.75	559.125
M13	663.5	656.75	665.625	659.125	660.25	663.125	662	663.25	663.625	666	663.25	664.375	658.5	662.75	661.375	663.25	663.25	663.5	662.625	663.125	659.625	654.875	666.25	668.5	656.5	657.75	659	664.75	670	665.625	666.375	661.75
M14	0	0	0	0	0	0	0	0	0	0	0	0	0	0	0	0	0	0	0	0	0	0	0	0	0	0	0	0	0	0	0	0
M15	0	0	0	0	0	0	0	0	0	0	0	0	0	0	0	0	0	0	0	0	0	0	0	0	0	0	0	0	0	0	0	0
M16	0	0	0	0	0	0	0	0	0	0	0	0	0	0	0	0	0	0	0	0	0	0	0	0	0	0	0	0	0	0	0	0
M17	0	0	0	0	0	0	0	0	0	0	0	0	0	0	0	0	0	0	0	0	0	0	0	0	0	0	0	0	0	0	0	0
M18	0	0	0	0	0	0	0	0	0	0	0	0	0	0	0	0	0	0	0	0	0	0	0	0	0	0	0	0	0	0	0	0
M19	0	0	0	0	0	0	0	0	0	0	0	0	0	0	0	0	0	0	0	0	0	0	0	0	0	0	0	0	0	0	0	0
M20	0	0	0	0	0	0	0	0	0	0	0	0	0	0	0	0	0	0	0	0	0	0	0	0	0	0	0	0	0	0	0	0
M21	0	0	0	0	0	0	0	0	0	0	0	0	0	0	0	0	0	0	0	0	0	0	0	0	0	0	0	0	0	0	0	0
M22	0	0	0	0	0	0	0	0	0	0	0	0	0	0	0	0	0	0	0	0	0	0	0	0	0	0	0	0	0	0	0	0
M23	0	0	0	0	0	0	0	0	0	0	0	0	0	0	0	0	0	0	0	0	0	0	0	0	0	0	0	0	0	0	0	0
M24	0	0	0	0	0	0	0	0	0	0	0	0	0	0	0	0	0	0	0	0	0	0	0	0	0	0	0	0	0	0	0	0
N01	0	0	0	0	0	0	0	0	0	0	0	0	0	0	0	0	0	0	0	0	0	0	0	0	0	0	0	0	0	0	0	0
N02	633.75	631.75	630.375	632.75	633.625	632.375	636.25	638.125	639.25	627.5	636.25	634.25	631.625	631.75	628.375	630.75	634.375	634.5	627.25	637	634.25	634.625	633.625	634	631.125	637.75	632.75	637.375	637.875	631.375	630.25	632
N03	0	0	0	0	0	0	0	0	0	0	0	0	0	0	0	0	0	0	0	0	0	0	0	0	0	0	0	0	0	0	0	0
N04	630.25	633.125	632.75	632.125	635.75	631.625	636	639.5	634	630.5	635.5	632.875	632.25	635.625	629.125	633.625	633.625	638.125	631.5	630.75	637	626.875	632.25	632.25	633	627.375	631	631.625	631.875	625.375	630.5	635
N05	0	0	0	0	0	0	0	0	0	0	0	0	0	0	0	0	0	0	0	0	0	0	0	0	0	0	0	0	0	0	0	0
N06	633.625	626.5	631.125	632	634.875	636.125	636.125	625	629.75	631.125	633.25	627.5	625.5	635.75	627.875	635.875	630.375	634.625	634.625	635.125	630.5	631	630.75	629.5	628.625	629.5	630	632.875	630.625	630.5	636.125	630.875
N07	0	0	0	0	0	0	0	0	0	0	0	0	0	0	0	0	0	0	0	0	0	0	0	0	0	0	0	0	0	0	0	0
N08	681.75	682.625	688.875	680.25	681.625	685.125	687.875	675.875	681.25	681.25	686.75	685.75	684	689.625	685.5	685.75	676.125	680.5	681.5	685.125	681.625	682.75	687.25	687.25	684.875	683	686.5	680.125	678.625	682.5	683.125	691
N09	651.625	659.25	660.625	659.5	655.25	657.125	656.25	663.125	662.125	659.625	662.375	655.5	657.75	668.5	663.25	661.625	665.25	665	660.625	665.75	665	658.75	663	662.25	663	664.75	661.5	655.875	660.375	653.75	662	657.125
N10	696.875	707.375	707.375	703.625	700.75	701.5	696.625	703.75	704	700.625	705.5	699.75	698.625	705.125	702.5	707.875	701.75	705.375	703.125	708.875	700.625	708.75	701	704.25	714	702.875	703.5	713.875	711.875	706.375	706.875	703
N11	689	702.75	700.625	698.25	698.125	695	696.75	691.625	695.75	694.625	695.25	697.875	692.125	697.375	699.625	695.25	701	698.625	696.5	692.25	693.625	701.25	689.75	702.125	695.5	700.75	698.75	699.25	692.75	689.25	695.875	700.5
N12	676.75	674.875	679.75	678.125	683.375	677.5	673	678	684.625	677.125	679.75	677.75	679.5	674.375	680.375	681.5	677.625	681.75	684.25	676.5	675.375	672.375	680.5	679.75	680.25	679	670.875	677.375	677.375	682.875	670.75	673.25
N13	680	683.875	681.375	676.125	675.25	685.375	673.375	676.5	678	683	683.5	676.25	682.125	680.5	677.125	682.25	680.875	683.5	675.75	680.625	675.875	677.875	688.125	685.25	684.125	680.625	678	683.125	683	683.875	680.875	682.25
N14	0	0	0	0	0	0	0	0	0	0	0	0	0	0	0	0	0	0	0	0	0	0	0	0	0	0	0	0	0	0	0	0
N15	0	0	0	0	0	0	0	0	0	0	0	0	0	0	0	0	0	0	0	0	0	0	0	0	0	0	0	0	0	0	0	0
N16	0	0	0	0	0	0	0	0	0	0	0	0	0	0	0	0	0	0	0	0	0	0	0	0	0	0	0	0	0	0	0	0
N17	0	0	0	0	0	0	0	0	0	0	0	0	0	0	0	0	0	0	0	0	0	0	0	0	0	0	0	0	0	0	0	0
N18	0	0	0	0	0	0	0	0	0	0	0	0	0	0	0	0	0	0	0	0	0	0	0	0	0	0	0	0	0	0	0	0
N19	0	0	0	0	0	0	0	0	0	0	0	0	0	0	0	0	0	0	0	0	0	0	0	0	0	0	0	0	0	0	0	0
N20	0	0	0	0	0	0	0	0	0	0	0	0	0	0	0	0	0	0	0	0	0	0	0	0	0	0	0	0	0	0	0	0
N21	0	0	0	0	0	0	0	0	0	0	0	0	0	0	0	0	0	0	0	0	0	0	0	0	0	0	0	0	0	0	0	0
N22	0	0	0	0	0	0	0	0	0	0	0	0	0	0	0	0	0	0	0	0	0	0	0	0	0	0	0	0	0	0	0	0
N23	0	0	0	0	0	0	0	0	0	0	0	0	0	0	0	0	0	0	0	0	0	0	0	0	0	0	0	0	0	0	0	0
N24	0	0	0	0	0	0	0	0	0	0	0	0	0	0	0	0	0	0	0	0	0	0	0	0	0	0	0	0	0	0	0	0
O01	673.25	677.5	677.625	674.75	678.25	675.375	676.75	672.625	674.75	675.375	680.875	682.625	676.75	676.375	677.625	679	677.75	680.625	682	675.5	675.625	680.375	679.5	667.75	673	676.5	676.25	675.625	673.875	670.125	672.125	672.75
O02	0	0	0	0	0	0	0	0	0	0	0	0	0	0	0	0	0	0	0	0	0	0	0	0	0	0	0	0	0	0	0	0
O03	664.125	667.625	667	657.75	672	668.75	666.75	667.875	663.5	658.25	664.5	663.625	666.875	666.5	663.125	662.625	664.625	660.75	665.5	661.125	663.25	666.375	671.875	661.5	664.625	667.125	662.25	664.625	664.25	661	669.5	671.25
O04	656.25	658.75	658.5	655.875	663.875	656.25	659.625	653.125	656.625	657.25	656	659.25	660.125	663.875	661.375	658	657.125	657.125	661	665.5	658	659.25	664	662	653.375	657.125	665	655.875	654.25	657.375	661	657.625
O05	679.5	687.875	687.875	685.625	681.75	682.25	685.375	690.125	687.625	690.375	686.25	691.125	689.75	686.25	684.125	685.875	682.375	684.875	685.375	686	691.75	684.625	682	681	681.125	690.5	680.75	684.375	685.375	685.75	687.125	683.875
O06	682.625	685.75	685.625	692.75	692	692.75	694.75	682.375	694	687.875	687.25	688.25	687.5	686.25	687.875	683	684	687.25	683.5	685.625	683.75	684	678.125	687	690	689	691.125	682.625	691.125	681.75	688.125	688.25
O07	677	666.875	672.625	669.125	670.875	672.875	666.375	677.875	669.75	677.5	673.875	671.125	675.75	673.875	672.875	675.625	672.625	674.25	671.5	673.125	663.125	669.25	674.75	668.5	674.375	677.75	675	670.25	671.125	671.5	669	669.5
O08	649.5	651.25	649	651.75	647.125	652.125	661.375	654.125	660.75	651.125	660.75	659.75	653.375	655.75	654.375	658.875	655.875	656.125	650.75	659.5	647.375	651	655.375	648.25	655.25	653.25	652.75	653.75	653.125	651.5	657	646.75
O09	688	695.875	690	688.25	696.875	682.875	688.75	685.375	690.375	686.625	692.625	691.25	688.125	691.25	697.875	694.375	688.625	687.625	686.375	697.625	689.125	695.25	694.625	697.375	689.375	691.75	692.5	695.375	687.625	691.375	693.125	692.75
O10	689.5	697.5	685.75	690.125	685.875	688.375	682.5	684.75	686.5	691.75	684.625	690.375	692.5	692.5	695.5	687.875	690.875	690	688.25	697.375	691.75	692.875	690.75	693.25	687.375	694.5	689.375	688.375	690.625	687.125	694.875	691.75
O11	710.125	701.75	707.375	708.375	705.25	707.75	703.5	703.5	706.875	708.625	707.125	705.625	712	703.75	711.25	707.5	710.5	707.25	710.5	715.375	706.875	704.875	701.875	714.875	714.5	707.25	709	713.25	709	708	702.25	709.5
O12	0	0	0	0	0	0	0	0	0	0	0	0	0	0	0	0	0	0	0	0	0	0	0	0	0	0	0	0	0	0	0	0
O13	666.375	660	658.625	668.5	664.125	660.125	674	660.375	664.75	654.375	657	665.25	667	664.375	661.375	667.5	665.75	667.5	663	668.125	663.625	665.5	667.375	663.125	662.875	662.5	659.25	667.875	669.5	665	665.375	665
O14	0	0	0	0	0	0	0	0	0	0	0	0	0	0	0	0	0	0	0	0	0	0	0	0	0	0	0	0	0	0	0	0
O15	0	0	0	0	0	0	0	0	0	0	0	0	0	0	0	0	0	0	0	0	0	0	0	0	0	0	0	0	0	0	0	0
O16	0	0	0	0	0	0	0	0	0	0	0	0	0	0	0	0	0	0	0	0	0	0	0	0	0	0	0	0	0	0	0	0
O17	0	0	0	0	0	0	0	0	0	0	0	0	0	0	0	0	0	0	0	0	0	0	0	0	0	0	0	0	0	0	0	0
O18	0	0	0	0	0	0	0	0	0	0	0	0	0	0	0	0	0	0	0	0	0	0	0	0	0	0	0	0	0	0	0	0
O19	0	0	0	0	0	0	0	0	0	0	0	0	0	0	0	0	0	0	0	0	0	0	0	0	0	0	0	0	0	0	0	0
O20	0	0	0	0	0	0	0	0	0	0	0	0	0	0	0	0	0	0	0	0	0	0	0	0	0	0	0	0	0	0	0	0
O21	0	0	0	0	0	0	0	0	0	0	0	0	0	0	0	0	0	0	0	0	0	0	0	0	0	0	0	0	0	0	0	0
O22	0	0	0	0	0	0	0	0	0	0	0	0	0	0	0	0	0	0	0	0	0	0	0	0	0	0	0	0	0	0	0	0
O23	0	0	0	0	0	0	0	0	0	0	0	0	0	0	0	0	0	0	0	0	0	0	0	0	0	0	0	0	0	0	0	0
O24	0	0	0	0	0	0	0	0	0	0	0	0	0	0	0	0	0	0	0	0	0	0	0	0	0	0	0	0	0	0	0	0
P01	0	0	0	0	0	0	0	0	0	0	0	0	0	0	0	0	0	0	0	0	0	0	0	0	0	0	0	0	0	0	0	0
P02	671.75	676.875	673.125	669	671	672	673.25	675.25	670.25	675.375	676.625	673.625	670.625	673.875	681.375	672.375	668.875	674.5	672.125	673.375	680.5	673.5	673.25	672.625	669.875	673.5	678.875	672.375	671.25	674	675.625	677.25
P03	0	0	0	0	0	0	0	0	0	0	0	0	0	0	0	0	0	0	0	0	0	0	0	0	0	0	0	0	0	0	0	0
P04	682.75	677.375	676.75	681.375	681.625	678.375	680.625	676	676.25	679.75	683.875	673.875	677.375	675.125	673.75	676.75	676.5	673.5	672	673	670.75	676.5	675.125	679	673.25	676.875	679.25	678.75	675.125	680.875	679.625	674.125
P05	685	685.375	681.75	693.375	684.125	681.75	685.5	686.375	686	681.875	685.25	691	685.625	686.5	691.125	684.125	678	678.5	677.625	676.25	682.625	672.625	677.875	682.375	680.5	682.875	684	686	683.875	686.375	684	688.125
P06	0	0	0	0	0	0	0	0	0	0	0	0	0	0	0	0	0	0	0	0	0	0	0	0	0	0	0	0	0	0	0	0
P07	725.125	724.625	715.75	719.875	718.375	709.75	721.25	722	715.125	723.875	710.875	722	718.75	720.5	713.625	714.25	714	722	713.625	717.75	721	709.5	719	715.875	717.875	719.875	715.5	718.5	718.5	725.875	712.875	719.125
P08	640	648.75	651.75	646.875	645	650.125	647.375	652.25	646.875	651	649.25	650.875	647.375	649.75	651.125	653.5	650.875	654.25	647.625	658.625	648.625	653.875	661.25	650.375	653.75	658.5	651.875	647.875	657.25	656.625	652.375	654.5
P09	682.875	680.375	680.875	681.375	685.5	681.625	683.625	683.125	676	680	676.625	686.375	683.375	684	681.375	685	681.375	675.625	683.875	674.75	678.375	681.75	673	679.875	676.625	679.125	672.625	678	687.125	679.875	682.25	677.875
P10	716.625	710.875	711.5	715.625	712.875	719	713.125	713.25	720	718.25	711.75	719.625	713	720.125	709.5	720.625	715.625	717.25	716.625	711.125	710	717.625	712.75	710.75	720.75	713.375	710.375	715.375	709.75	715	714.5	720.25
P11	717.875	714.875	716.25	709.75	711.375	714.125	719.25	712.5	716.625	716.25	718.5	715.25	715.875	715.625	710.875	716.5	712.375	715.125	719.625	718	719.875	712.375	720	713.125	709	718.625	716.25	718.25	715.875	719.875	717	713.125
P12	726	733.625	726.125	737.25	729	728.375	733.25	730.875	729.125	724.125	731.25	734.875	730.625	731.25	731.5	729.625	736	738.125	728.25	724.375	736.25	725.875	733.875	727.25	733.125	730	736.75	738.625	726	730.25	729	724.75
P13	740.25	736.875	737.25	743.75	745.625	742	741.625	743.75	743.25	747.75	741.5	741.375	745.25	737.875	739.625	742.5	751.75	746.75	742	740.25	739.875	743.5	746.625	742	744.25	741.75	741.75	744.375	745.75	733.25	740.125	741.25
P14	0	0	0	0	0	0	0	0	0	0	0	0	0	0	0	0	0	0	0	0	0	0	0	0	0	0	0	0	0	0	0	0
P15	0	0	0	0	0	0	0	0	0	0	0	0	0	0	0	0	0	0	0	0	0	0	0	0	0	0	0	0	0	0	0	0
P16	0	0	0	0	0	0	0	0	0	0	0	0	0	0	0	0	0	0	0	0	0	0	0	0	0	0	0	0	0	0	0	0
P17	0	0	0	0	0	0	0	0	0	0	0	0	0	0	0	0	0	0	0	0	0	0	0	0	0	0	0	0	0	0	0	0
P18	0	0	0	0	0	0	0	0	0	0	0	0	0	0	0	0	0	0	0	0	0	0	0	0	0	0	0	0	0	0	0	0
P19	0	0	0	0	0	0	0	0	0	0	0	0	0	0	0	0	0	0	0	0	0	0	0	0	0	0	0	0	0	0	0	0
P20	0	0	0	0	0	0	0	0	0	0	0	0	0	0	0	0	0	0	0	0	0	0	0	0	0	0	0	0	0	0	0	0
P21	0	0	0	0	0	0	0	0	0	0	0	0	0	0	0	0	0	0	0	0	0	0	0	0	0	0	0	0	0	0	0	0
P22	0	0	0	0	0	0	0	0	0	0	0	0	0	0	0	0	0	0	0	0	0	0	0	0	0	0	0	0	0	0	0	0
P23	0	0	0	0	0	0	0	0	0	0	0	0	0	0	0	0	0	0	0	0	0	0	0	0	0	0	0	0	0	0	0	0
P24	0	0	0	0	0	0	0	0	0	0	0	0	0	0	0	0	0	0	0	0	0	0	0	0	0	0	0	0	0	0	0	0
Last Cell

## Sheet: Summary Sheet
DA Normalize				PCV Normalized
Row	Column	Max	FFT Value	Row	Column	Max	FFT Value			Row	Column	DA-Max	Treatment (µM)
A	2	5.18229	5.73477							B	1	4.58653	0
A	3	12.0657	1.79211							C	1	12.1468	0
A	4	8.09835	1.43369							D	1	10.7503	0
A	5	12.9979	5.73477							E	1	6.95287	0
A	6	5.40725	2.86738							G	1	12.6219	0
A	8	7.126	1.07527							H	1	12.1772	0
A	9	21.5933	2.50896							I	1	10.6515	0
A	11	14.889	2.15054							J	1	12.0546	0
A	13	14.5066	0.358423							K	1	11.4267	0
A	14	5.88733	3.22581							M	1	8.78399	0
B	1	4.58653	1.43369							O	1	11.4354	0
B	3	18.6189	5.73477							A	2	5.18229	0
B	4	8.55279	2.86738							D	2	16.031	0
B	5	16.3353	3.58423							E	2	8.4169	0
B	8	6.91017	4.6595							F	2	14.5186	0
B	9	13.5342	1.43369							H	2	11.6018	0
B	10	16.8829	5.01792							I	2	4.0887	0
B	11	14.1489	1.43369							K	2	17.696	0
B	14	11.515	1.79211							L	2	16.8343	0
C	1	12.1468	0.358423							M	2	7.66315	0
C	3	8.62153	1.07527							N	2	7.10828	0
C	4	20.597	2.15054							P	2	10.0473	0
C	5	9.02663	5.01792							A	3	12.0657	0.05
C	7	7.13727	5.73477							B	3	18.6189	0.05
C	8	8.08621	3.94265							C	3	8.62153	0.05
C	9	10.4733	1.07527							D	3	7.91227	0.05
C	10	9.48083	1.07527							E	3	7.18041	0.05
C	11	10.3181	1.79211							F	3	15.6976	0.05
C	13	22.2522	5.37634							G	3	5.54754	0.05
D	1	10.7503	4.6595							H	3	17.3275	0.05
D	2	16.031	2.15054							J	3	4.88684	0.05
D	3	7.91227	2.86738							L	3	6.58044	0.05
D	5	16.8391	2.15054							O	3	13.7023	0.05
D	9	9.45251	3.94265							A	4	8.09835	0.05
D	10	9.12161	4.6595							B	4	8.55279	0.05
D	11	11.0001	1.79211							C	4	20.597	0.05
D	12	13.3012	2.15054							F	4	13.3051	0.05
D	13	12.8901	2.86738							J	4	11.3183	0.05
D	14	12.1347	1.07527							K	4	6.4297	0.05
E	1	6.95287	0.358423							L	4	8.5153	0.05
E	2	8.4169	3.58423							M	4	11.1884	0.05
E	3	7.18041	0.358423							N	4	13.9687	0.05
E	6	9.68918	2.86738							O	4	10.7954	0.05
E	7	13.2265	0.716846							P	4	8.15139	0.05
E	9	9.62387	2.50896							A	5	12.9979	0.098
E	10	11.5404	4.6595							B	5	16.3353	0.098
E	12	7.5645	2.86738							C	5	9.02663	0.098
E	13	12.2436	3.58423							D	5	16.8391	0.098
E	14	11.7366	0.716846							H	5	5.54388	0.098
F	2	14.5186	2.50896							I	5	9.19243	0.098
F	3	15.6976	2.86738							J	5	10.0306	0.098
F	4	13.3051	1.07527							L	5	12.5562	0.098
F	7	11.5328	2.50896							M	5	10.4762	0.098
F	8	12.0874	2.15054							O	5	15.3327	0.098
F	9	7.1585	1.07527							P	5	7.71216	0.098
F	14	13.3054	3.58423							A	6	5.40725	0.098
G	1	12.6219	2.15054							E	6	9.68918	0.098
G	3	5.54754	3.58423							G	6	19.5634	0.098
G	6	19.5634	0.716846							H	6	7.16435	0.098
G	7	18.4141	5.73477							I	6	15.0012	0.098
G	8	5.6079	1.79211							J	6	18.03	0.098
G	9	10.4559	0.358423							L	6	7.55003	0.098
G	10	10.831	0.716846							N	6	16.1281	0.098
G	11	10.883	4.30108							O	6	8.87071	0.098
G	12	9.69445	5.73477							C	7	7.13727	0.195
H	1	12.1772	2.15054							E	7	13.2265	0.195
H	2	11.6018	2.50896							F	7	11.5328	0.195
H	3	17.3275	3.94265							G	7	18.4141	0.195
H	5	5.54388	1.07527							I	7	6.87778	0.195
H	6	7.16435	1.43369							L	7	12.6426	0.195
H	8	7.41155	1.43369							M	7	7.18944	0.195
H	9	16.2002	1.43369							O	7	13.9908	0.195
H	10	7.3451	5.37634							P	7	12.1628	0.195
I	1	10.6515	2.15054							A	8	7.126	0.195
I	2	4.0887	2.50896							B	8	6.91017	0.195
I	5	9.19243	3.58423							C	8	8.08621	0.195
I	6	15.0012	3.58423							F	8	12.0874	0.195
I	7	6.87778	1.79211							G	8	5.6079	0.195
I	8	8.94505	3.22581							H	8	7.41155	0.195
I	11	9.60529	0.358423							I	8	8.94505	0.195
I	12	20.3134	0.358423							J	8	10.9964	0.195
I	13	8.0418	0.358423							K	8	12.8477	0.195
I	14	10.2969	5.73477							L	8	7.78284	0.195
J	1	12.0546	2.15054							M	8	14.926	0.195
J	3	4.88684	2.15054							N	8	8.32273	0.195
J	4	11.3183	3.22581							O	8	12.4529	0.195
J	5	10.0306	2.50896							P	8	10.2643	0.195
J	6	18.03	3.94265							A	9	21.5933	0.39
J	8	10.9964	0.716846							B	9	13.5342	0.39
J	10	9.50281	0.716846							C	9	10.4733	0.39
J	11	12.5103	3.94265							D	9	9.45251	0.39
J	12	11.6641	5.73477							E	9	9.62387	0.39
J	13	10.2581	5.01792							F	9	7.1585	0.39
J	14	14.8316	2.86738							G	9	10.4559	0.39
K	1	11.4267	0.716846							H	9	16.2002	0.39
K	2	17.696	5.01792							K	9	12.866	0.39
K	4	6.4297	2.86738							L	9	5.7507	0.39
K	8	12.8477	0.358423							M	9	18.3037	0.39
K	9	12.866	5.73477							N	9	9.4542	0.39
K	11	7.07184	3.22581							O	9	11.3785	0.39
K	12	10.8066	1.07527							P	9	10.6939	0.39
K	13	14.4436	2.86738							B	10	16.8829	0.39
K	14	19.5645	5.01792							C	10	9.48083	0.39
L	2	16.8343	3.22581							D	10	9.12161	0.39
L	3	6.58044	2.86738							E	10	11.5404	0.39
L	4	8.5153	3.22581							G	10	10.831	0.39
L	5	12.5562	1.07527							H	10	7.3451	0.39
L	6	7.55003	1.07527							J	10	9.50281	0.39
L	7	12.6426	3.22581							N	10	16.2259	0.39
L	8	7.78284	1.07527							O	10	10.2394	0.39
L	9	5.7507	2.86738							P	10	15.7296	0.39
L	11	19.3962	5.73477							A	11	14.889	0.78
L	13	9.96294	0.716846							B	11	14.1489	0.78
L	14	8.29103	1.43369							C	11	10.3181	0.78
M	1	8.78399	2.50896							D	11	11.0001	0.78
M	2	7.66315	2.86738							G	11	10.883	0.78
M	4	11.1884	5.73477							I	11	9.60529	0.78
M	5	10.4762	1.07527							J	11	12.5103	0.78
M	7	7.18944	3.94265							K	11	7.07184	0.78
M	8	14.926	1.43369							L	11	19.3962	0.78
M	9	18.3037	3.58423							M	11	12.0009	0.78
M	11	12.0009	5.01792							N	11	11.3084	0.78
M	12	6.8086	4.30108							O	11	14.3277	0.78
M	13	11.238	0.716846							P	11	14.1941	0.78
N	2	7.10828	3.58423							D	12	13.3012	0.78
N	4	13.9687	5.73477							E	12	7.5645	0.78
N	6	16.1281	3.22581							G	12	9.69445	0.78
N	8	8.32273	1.43369							I	12	20.3134	0.78
N	9	9.4542	1.07527							J	12	11.6641	0.78
N	10	16.2259	5.01792							K	12	10.8066	0.78
N	11	11.3084	5.37634							M	12	6.8086	0.78
N	12	9.94493	1.43369							N	12	9.94493	0.78
N	13	16.3623	1.43369							P	12	9.03801	0.78
O	1	11.4354	2.15054							A	13	14.5066	1.56
O	3	13.7023	1.79211							C	13	22.2522	1.56
O	4	10.7954	1.43369							D	13	12.8901	1.56
O	5	15.3327	3.22581							E	13	12.2436	1.56
O	6	8.87071	2.50896							I	13	8.0418	1.56
O	7	13.9908	2.86738							J	13	10.2581	1.56
O	8	12.4529	3.22581							K	13	14.4436	1.56
O	9	11.3785	2.15054							L	13	9.96294	1.56
O	10	10.2394	5.73477							M	13	11.238	1.56
O	11	14.3277	2.50896							N	13	16.3623	1.56
O	13	19.3238	1.43369							O	13	19.3238	1.56
P	2	10.0473	3.58423							P	13	13.7463	1.56
P	4	8.15139	1.79211							A	14	5.88733	1.56
P	5	7.71216	3.94265							B	14	11.515	1.56
P	7	12.1628	3.58423							D	14	12.1347	1.56
P	8	10.2643	1.07527							E	14	11.7366	1.56
P	9	10.6939	3.94265							F	14	13.3054	1.56
P	10	15.7296	1.79211							I	14	10.2969	1.56
P	11	14.1941	0.716846							J	14	14.8316	1.56
P	12	9.03801	3.94265							K	14	19.5645	1.56
P	13	13.7463	0.716846							L	14	8.29103	1.56

## Sheet: David's Results
A02
Time	Data	FFT Freq	FFT Mag	FFT Complex			Max
0	245	0	468.323	7493.166624			5.18229
0.09	236.25	0.358423	1.32186	6.17584821691605-20.2279404952057i
0.18	230.542	0.716846	4.93887	13.1657352721321-77.9173654937336i
0.27	238.625	1.07527	0.757712	-1.22658082345599+12.0611754518506i
0.36	241.75	1.43369	1.90299	-28.7952857627435+9.89450802862078i
0.45	235.167	1.79211	4.0388	63.1595189443952+13.6648095281927i
0.54	252.5	2.15054	1.25075	16.3147248281749+11.5893076701271i
0.63	233.583	2.50896	4.13298	-31.1306111681113-58.3416975043409i
0.72	240.875	2.86738	3.01136	40.9583120000002+25.3750639999998i
0.81	212.583	3.22581	4.19758	67.0936306534859+3.01409131198387i
0.9	235.542	3.58423	1.08499	-13.3148116845981+11.1391451228835i
0.99	234.542	3.94265	1.29672	20.0639583838187+5.28196148376447i
1.08	239.542	4.30108	2.39798	0.961973762743497-38.3555559713793i
1.17	218.292	4.6595	2.09939	29.3973853340854-16.2512426702903i
1.26	237.5	5.01792	2.40246	-38.3322724157089-2.8675280409772i
1.35	235.958	5.37634	3.33487	-12.5331495411341+51.8650302434068i
1.44	227.375	5.73477	5.18229	82.916624
1.53	232.208	6.09319	3.33487	-12.5331495411342-51.8650302434068i
1.62	235.917	6.45161	2.40246	-38.3322724157089+2.8675280409773i
1.71	242.292	6.81004	2.09939	29.3973853340853+16.2512426702903i
1.8	249.792	7.16846	2.39798	0.961973762743579+38.3555559713793i
1.89	236.292	7.52688	1.29672	20.0639583838187-5.2819614837645i
1.98	231	7.8853	1.08499	-13.3148116845982-11.1391451228835i
2.07	221.458	8.24373	4.19758	67.0936306534859-3.01409131198405i
2.16	237.042	8.60215	3.01136	40.9583120000002-25.3750639999998i
2.25	238.667	8.96057	4.13298	-31.1306111681111+58.3416975043411i
2.34	222.708	9.319	1.25075	16.3147248281749-11.5893076701272i
2.43	227.458	9.67742	4.0388	63.1595189443952-13.6648095281928i
2.52	233.125	10.0358	1.90299	-28.7952857627435-9.89450802862074i
2.61	230.417	10.3943	0.757712	-1.22658082345602-12.0611754518505i
2.7	227.833	10.7527	4.93887	13.1657352721323+77.9173654937336i
2.79	231.333	11.1111	1.32186	6.17584821691615+20.2279404952057i
A03
Time	Data	FFT Freq	FFT Mag	FFT Complex			Max
0	126.958	0	280.674	4490.791748			12.0657
0.09	170.125	0.358423	4.31978	-67.5795902750378+14.4945115581754i
0.18	140.417	0.716846	0.262992	-2.26938076958214-3.5434491657961i
0.27	115.75	1.07527	7.77725	4.64031769128649+124.349375840871i
0.36	114.25	1.43369	3.50712	54.0918475726896+14.9281565218229i
0.45	126.25	1.79211	12.0657	16.975721217952-192.302801397868i
0.54	135.125	2.15054	11.2749	-15.5934375980807-179.722501720187i
0.63	156.083	2.50896	2.02583	-19.7528229182408+25.6991144054775i
0.72	182.875	2.86738	6.99122	67.5415349999998-89.1665949999997i
0.81	144.708	3.22581	8.38883	73.5584573837102-112.269720904869i
0.9	115.042	3.58423	9.83369	-54.3443452355577+147.655856624157i
0.99	127.75	3.94265	5.30394	-81.1079075914013+24.9646251293716i
1.08	154.958	4.30108	2.51771	-32.1752235726897-24.2384094781769i
1.17	133.125	4.6595	4.27271	-56.0433109696498+39.149664220241i
1.26	135.042	5.01792	8.26181	-99.9595843967797-86.4985908214522i
1.35	149.792	5.37634	1.38864	17.9756394613807+13.0585380999592i
1.44	140.875	5.73477	2.5026	-40.0415619999999
1.53	153.792	6.09319	1.38864	17.9756394613808-13.0585380999593i
1.62	143.167	6.45161	8.26181	-99.9595843967796+86.4985908214524i
1.71	158.542	6.81004	4.27271	-56.0433109696501-39.149664220241i
1.8	118.333	7.16846	2.51771	-32.1752235726897+24.238409478177i
1.89	168.292	7.52688	5.30394	-81.1079075914013-24.9646251293714i
1.98	163.958	7.8853	9.83369	-54.344345235558-147.655856624157i
2.07	117.625	8.24373	8.38883	73.5584573837104+112.269720904868i
2.16	128	8.60215	6.99122	67.5415349999999+89.1665949999997i
2.25	136.917	8.96057	2.02583	-19.7528229182408-25.6991144054774i
2.34	131.042	9.319	11.2749	-15.5934375980804+179.722501720187i
2.43	128.417	9.67742	12.0657	16.9757212179525+192.302801397868i
2.52	180.208	10.0358	3.50712	54.0918475726896-14.928156521823i
2.61	144.083	10.3943	7.77725	4.6403176912862-124.349375840871i
2.7	115.125	10.7527	0.262992	-2.26938076958206+3.54344916579606i
2.79	134.167	11.1111	4.31978	-67.5795902750378-14.4945115581752i
A04
Time	Data	FFT Freq	FFT Mag	FFT Complex			Max
0	133.221	0	271.216	4339.448424			8.09835
0.09	155.846	0.358423	2.89681	16.1994403526486-43.4257821415712i
0.18	135.375	0.716846	4.24292	-63.9949119887927+22.655303057587i
0.27	114.39	1.07527	7.0177	92.1719385705844+64.1236065763775i
0.36	133.588	1.43369	8.09835	128.064444459619-19.71817889174i
0.45	119.301	1.79211	2.07553	-29.5426013189182+15.1668937129178i
0.54	136.588	2.15054	2.45505	16.8271545391843-35.494062798143i
0.63	139.324	2.50896	5.67007	-90.5434732446679+5.67362307141654i
0.72	174.449	2.86738	2.29206	29.499908-21.7867739999999i
0.81	139.353	3.22581	5.3044	15.078795410262-83.5200952724552i
0.9	136.015	3.58423	5.2172	-72.3668616135539-41.6070239163571i
0.99	168.022	3.94265	4.83436	-73.2098161802591+24.9663059716498i
1.08	125.316	4.30108	5.57194	62.1267795403806-63.9387588917401i
1.17	122.434	4.6595	6.93566	-105.230332942242-35.2285005810909i
1.26	124.015	5.01792	2.57321	25.4464830631621+32.3659499393729i
1.35	118.294	5.37634	4.42641	14.6641853525925+69.2878200983561i
1.44	153.272	5.73477	0.423256	-6.7720960000006
1.53	131.949	6.09319	4.42641	14.6641853525924-69.2878200983562i
1.62	128.022	6.45161	2.57321	25.4464830631621-32.3659499393731i
1.71	131.471	6.81004	6.93566	-105.230332942242+35.2285005810912i
1.8	119.096	7.16846	5.57194	62.1267795403807+63.9387588917402i
1.89	146.375	7.52688	4.83436	-73.2098161802592-24.9663059716497i
1.98	134.86	7.8853	5.2172	-72.3668616135538+41.6070239163573i
2.07	140.36	8.24373	5.3044	15.0787954102622+83.5200952724551i
2.16	135.566	8.60215	2.29206	29.499908+21.7867739999999i
2.25	148.022	8.96057	5.67007	-90.5434732446679-5.67362307141626i
2.34	123.743	9.319	2.45505	16.8271545391844+35.4940627981429i
2.43	127.081	9.67742	2.07553	-29.5426013189185-15.1668937129178i
2.52	123.412	10.0358	8.09835	128.064444459619+19.71817889174i
2.61	134.169	10.3943	7.0177	92.1719385705841-64.1236065763779i
2.7	149.801	10.7527	4.24292	-63.9949119887927-22.6553030575868i
2.79	136.721	11.1111	2.89681	16.1994403526486+43.4257821415711i
A05
Time	Data	FFT Freq	FFT Mag	FFT Complex			Max
0	109.398	0	216.309	3460.943115			12.9979
0.09	105.602	0.358423	2.51928	-21.0824634892537+34.3555501125328i
0.18	115	0.716846	4.40331	-53.7907151134537+45.4991041870206i
0.27	106.136	1.07527	9.32064	10.5265496979037-148.758272730234i
0.36	100.023	1.43369	8.49656	78.5066421050212-110.985311081524i
0.45	111.25	1.79211	7.89764	113.006534016712+56.5415751215769i
0.54	113.795	2.15054	9.28582	3.65037337924295+148.528310743195i
0.63	61.6477	2.50896	1.59379	20.3252196569667-15.4001826760309i
0.72	127.864	2.86738	0.496649	3.22732600000006-7.26150500000017i
0.81	93.6818	3.22581	7.18658	-75.4585660581509+86.7619530890626i
0.9	134.25	3.58423	5.47564	-71.5097693600242+50.6152936789797i
0.99	98.9659	3.94265	7.50063	-63.3304881615828+101.939513770432i
1.08	117.909	4.30108	5.7558	-31.1431181050215-86.6671350815238i
1.17	106.795	4.6595	9.3412	44.3571541561293-142.725314226131i
1.26	127.216	5.01792	3.94886	-26.6682489057651-57.2776808771949i
1.35	99.375	5.37634	6.91185	-14.7077078187238+109.607289732873i
1.44	107.693	5.73477	12.9979	207.966001
1.53	103.807	6.09319	6.91185	-14.7077078187242-109.607289732873i
1.62	98.0909	6.45161	3.94886	-26.6682489057649+57.277680877195i
1.71	104.955	6.81004	9.3412	44.3571541561298+142.725314226131i
1.8	123.159	7.16846	5.7558	-31.1431181050213+86.6671350815238i
1.89	86.6705	7.52688	7.50063	-63.3304881615832-101.939513770432i
1.98	95.4432	7.8853	5.47564	-71.5097693600243-50.6152936789795i
2.07	110.08	8.24373	7.18658	-75.4585660581513-86.7619530890622i
2.16	126.307	8.60215	0.496649	3.22732600000007+7.26150500000017i
2.25	159.67	8.96057	1.59379	20.3252196569667+15.4001826760306i
2.34	116.545	9.319	9.28582	3.65037337924255-148.528310743195i
2.43	110.307	9.67742	7.89764	113.006534016711-56.5415751215772i
2.52	106.489	10.0358	8.49656	78.5066421050214+110.985311081524i
2.61	49.3977	10.3943	9.32064	10.5265496979042+148.758272730233i
2.7	115.273	10.7527	4.40331	-53.7907151134538-45.4991041870207i
2.79	118.148	11.1111	2.51928	-21.0824634892538-34.3555501125327i
A06
Time	Data	FFT Freq	FFT Mag	FFT Complex			Max
0	303.833	0	615.797	9852.749968			5.40725
0.09	297.958	0.358423	0.593148	1.51951445539961+9.36793923400279i
0.18	305.875	0.716846	4.02082	-7.18301973701436+63.9308491766738i
0.27	305.542	1.07527	2.40995	-37.9410289645034-6.87642188232901i
0.36	310.625	1.43369	2.22051	-12.1105295296789-33.4003291664531i
0.45	312.083	1.79211	2.27994	-13.0014360212748+34.0834868156394i
0.54	300.042	2.15054	3.05602	1.59691997127189+48.8701993535478i
0.63	302.167	2.50896	2.38788	27.1677652338677+26.8630137108845i
0.72	303.542	2.86738	5.40725	-81.9166239999995-27.8333440000006i
0.81	304.667	3.22581	1.80353	24.9377661318138-14.5191881078245i
0.9	328.375	3.58423	3.06305	41.3655358619001-26.2822930309541i
0.99	303.583	3.94265	2.36074	-16.6239824859575+33.9169561544667i
1.08	302.625	4.30108	2.92017	-3.38947047032114+46.5996708335469i
1.17	313.917	4.6595	2.23429	35.5932874521+3.32855463358959i
1.26	314.167	5.01792	1.58837	-25.2793080961574+2.61173279217206i
1.35	306.792	5.37634	0.921818	-14.6518858014453+1.69049259238513i
1.44	302.958	5.73477	1.85938	29.7500319999999
1.53	311.917	6.09319	0.921818	-14.6518858014453-1.69049259238503i
1.62	313.292	6.45161	1.58837	-25.2793080961574-2.61173279217198i
1.71	303.375	6.81004	2.23429	35.5932874521-3.32855463358968i
1.8	300.458	7.16846	2.92017	-3.38947047032121-46.5996708335469i
1.89	295.208	7.52688	2.36074	-16.6239824859576-33.9169561544666i
1.98	312.458	7.8853	3.06305	41.3655358619002+26.282293030954i
2.07	302.708	8.24373	1.80353	24.9377661318138+14.5191881078244i
2.16	300.625	8.60215	5.40725	-81.9166239999995+27.8333440000006i
2.25	316.417	8.96057	2.38788	27.1677652338677-26.8630137108846i
2.34	328.25	9.319	3.05602	1.59691997127179-48.8701993535478i
2.43	307.625	9.67742	2.27994	-13.0014360212749-34.0834868156393i
2.52	305	10.0358	2.22051	-12.1105295296788+33.4003291664531i
2.61	317.5	10.3943	2.40995	-37.9410289645034+6.87642188232909i
2.7	309.125	10.7527	4.02082	-7.18301973701452-63.9308491766738i
2.79	310.042	11.1111	0.593148	1.51951445539958-9.36793923400282i
A08
Time	Data	FFT Freq	FFT Mag	FFT Complex			Max
0	37.1805	0	50.25	803.999756			7.126
0.09	25.0555	0.358423	2.5751	-40.6402329799672-6.77827130089725i
0.18	13.8055	0.716846	1.03834	6.23460978403458-15.3992611658898i
0.27	15.9167	1.07527	7.126	43.6564528187747+105.327004361686i
0.36	27.125	1.43369	1.54354	-6.75676833004226-23.7543141476766i
0.45	15.7083	1.79211	1.9632	15.4795542593002-27.3320867379867i
0.54	19.7361	2.15054	1.36968	7.2495916315141+20.6810644756191i
0.63	28.8611	2.50896	1.30213	-1.83221922970841-20.7533929962501i
0.72	35.9583	2.86738	6.41603	98.6249389999999+28.4861450000002i
0.81	36.7639	3.22581	2.54981	-35.0953998350992-20.8014703413612i
0.9	20.7778	3.58423	2.48147	5.24678989327763-39.35531209309i
0.99	34.0555	3.94265	2.25785	-23.4326771561444-27.49485092467i
1.08	23.9305	4.30108	7.04762	46.256646330042-102.837566147677i
1.17	20.375	4.6595	4.14259	47.5470927451507+46.1791300972901i
1.26	14.0833	5.01792	1.12835	8.65792469117354+15.8421942654013i
1.35	25.4861	5.37634	5.02061	67.8730933776931+42.9663732762785i
1.44	27.9861	5.73477	5.77258	-92.361206
1.53	35.8611	6.09319	5.02061	67.8730933776931-42.9663732762787i
1.62	6.125	6.45161	1.12835	8.65792469117352-15.8421942654013i
1.71	58.25	6.81004	4.14259	47.5470927451505-46.1791300972903i
1.8	36.1528	7.16846	7.04762	46.2566463300422+102.837566147677i
1.89	29.6528	7.52688	2.25785	-23.4326771561442+27.4948509246701i
1.98	19.5417	7.8853	2.48147	5.24678989327771+39.35531209309i
2.07	17.1667	8.24373	2.54981	-35.0953998350991+20.8014703413613i
2.16	22.3611	8.60215	6.41603	98.6249389999999-28.4861450000002i
2.25	20.25	8.96057	1.30213	-1.83221922970831+20.7533929962502i
2.34	3.81946	9.319	1.36968	7.24959163151407-20.6810644756191i
2.43	42.6945	9.67742	1.9632	15.4795542593003+27.3320867379867i
2.52	16.5278	10.0358	1.54354	-6.75676833004218+23.7543141476767i
2.61	26.1805	10.3943	7.126	43.6564528187744-105.327004361686i
2.7	30.7083	10.7527	1.03834	6.2346097840346+15.3992611658898i
2.79	15.9028	11.1111	2.5751	-40.6402329799672+6.77827130089737i
A09
Time	Data	FFT Freq	FFT Mag	FFT Complex			Max
0	124.542	0	223.341	3573.458189			21.5933
0.09	112.417	0.358423	1.60174	-6.52459725247788-24.783335371136i
0.18	127.5	0.716846	0.401463	4.98805603706577-4.04715093870566i
0.27	23.9583	1.07527	6.59415	72.874085146207+76.2951704515878i
0.36	139.5	1.43369	9.75966	-41.762289616346+150.466417377172i
0.45	146.292	1.79211	13.851	221.585398257793-3.66712534712523i
0.54	89.3333	2.15054	8.51761	-136.18753205469-5.06712627512789i
0.63	126.958	2.50896	21.5933	342.976575410757+41.6253823071082i
0.72	121.708	2.86738	7.73094	-101.666593-70.4582799999999i
0.81	124.667	3.22581	9.64861	-114.374011218861-103.687438781585i
0.9	102.75	3.58423	16.3333	-220.797491665802-139.797838304688i
0.99	69.5	3.94265	3.65898	-28.9483970110775-50.8856730500306i
1.08	125.208	4.30108	7.75116	-69.9876503836537+102.383167377173i
1.17	139.542	4.6595	19.4907	190.430976851583+246.956508061107i
1.26	153.042	5.01792	6.27923	-28.3364123165741+96.3888850317341i
1.35	105.833	5.37634	4.08065	62.979721816077-17.2162711474046i
1.44	31.9167	5.73477	7.33595	117.375125
1.53	112.75	6.09319	4.08065	62.979721816077+17.2162711474048i
1.62	136.333	6.45161	6.27923	-28.3364123165743-96.3888850317343i
1.71	132.625	6.81004	19.4907	190.430976851582-246.956508061107i
1.8	121.833	7.16846	7.75116	-69.9876503836539-102.383167377172i
1.89	88.9583	7.52688	3.65898	-28.9483970110773+50.885673050031i
1.98	127.542	7.8853	16.3333	-220.797491665801+139.797838304688i
2.07	109.5	8.24373	9.64861	-114.374011218861+103.687438781585i
2.16	129.833	8.60215	7.73094	-101.666593+70.4582799999999i
2.25	60.0833	8.96057	21.5933	342.976575410757-41.6253823071089i
2.34	108.167	9.319	8.51761	-136.18753205469+5.06712627512803i
2.43	138.625	9.67742	13.851	221.585398257793+3.66712534712476i
2.52	77.3333	10.0358	9.75966	-41.7622896163463-150.466417377172i
2.61	114.542	10.3943	6.59415	72.8740851462068-76.2951704515877i
2.7	128.875	10.7527	0.401463	4.98805603706563+4.04715093870549i
2.79	121.792	11.1111	1.60174	-6.52459725247783+24.7833353711363i
A11
Time	Data	FFT Freq	FFT Mag	FFT Complex			Max
0	169.95	0	306.492	4903.87509			14.889
0.09	163.675	0.358423	6.22155	15.1577542368681-98.3839237050798i
0.18	133.2	0.716846	4.55971	-48.9308283865144-54.1133194593701i
0.27	151.325	1.07527	3.58962	50.211483137299-27.8830418105431i
0.36	163.05	1.43369	1.5163	-24.182961068523-1.94126809613228i
0.45	176.9	1.79211	9.75453	155.558463129241-12.6559789496585i
0.54	170.475	2.15054	14.889	160.845272231254+175.725347068113i
0.63	161.9	2.50896	4.02278	64.2533869083279-3.78036501729058i
0.72	121.9	2.86738	6.01327	-95.075042-14.7499399999997i
0.81	185.3	3.22581	5.45292	16.1151114710778-85.7454799021677i
0.9	164.075	3.58423	11.0987	160.678421444791+75.6106905885526i
0.99	151.125	3.94265	0.634087	10.1452970357631-4.21124765179712E-002i
1.08	161.45	4.30108	3.80398	-57.4168949314769-20.1912080961322i
1.17	143.65	4.6595	9.51883	-37.1325093512707+147.705297705666i
1.26	165.2	5.01792	4.41702	-61.0928652895304-35.5280239389302i
1.35	154.25	5.37634	10.5632	-66.5089385673062-155.374325546888i
1.44	143.975	5.73477	3.07969	49.2749939999999
1.53	123.15	6.09319	10.5632	-66.5089385673057+155.374325546888i
1.62	140.625	6.45161	4.41702	-61.0928652895304+35.5280239389306i
1.71	172.2	6.81004	9.51883	-37.1325093512713-147.705297705666i
1.8	159.675	7.16846	3.80398	-57.4168949314768+20.1912080961322i
1.89	145.275	7.52688	0.634087	10.1452970357629+4.211247651806E-002i
1.98	184.2	7.8853	11.0987	160.67842144479-75.6106905885528i
2.07	114.5	8.24373	5.45292	16.1151114710779+85.7454799021675i
2.16	139.15	8.60215	6.01327	-95.0750419999999+14.7499399999997i
2.25	148.175	8.96057	4.02278	64.2533869083277+3.78036501729054i
2.34	200.45	9.319	14.889	160.845272231254-175.725347068113i
2.43	126.525	9.67742	9.75453	155.558463129241+12.655978949658i
2.52	131.6	10.0358	1.5163	-24.182961068523+1.94126809613226i
2.61	134.9	10.3943	3.58962	50.211483137299+27.8830418105431i
2.7	127.6	10.7527	4.55971	-48.9308283865142+54.1133194593702i
2.79	174.45	11.1111	6.22155	15.1577542368685+98.3839237050799i
A13
Time	Data	FFT Freq	FFT Mag	FFT Complex			Max
0	75.875	0	173.504	2776.0625			14.5066
0.09	42.25	0.358423	14.5066	-199.678869947123-118.328723487462i
0.18	67.8125	0.716846	9.07374	40.2819043202614+139.479621042132i
0.27	68.1875	1.07527	9.44937	-89.4138500533545+121.916148162992i
0.36	79.125	1.43369	7.52552	-35.490654243387+115.058935233179i
0.45	81.4375	1.79211	4.35534	-61.1950834789705-33.3351384600553i
0.54	93.1875	2.15054	4.15552	-26.0703724240402-61.164008150586i
0.63	88.875	2.50896	11.2737	119.123094868431+135.449193082183i
0.72	102.188	2.86738	3.16927	-31.875+39.4375i
0.81	121.188	3.22581	6.42027	-102.333381561706-8.95356484659837i
0.9	70.4375	3.58423	0.660238	5.36382037900918-9.10074606878486i
0.99	95	3.94265	7.3747	114.984651716102-26.4835749148943i
1.08	97.0625	4.30108	5.0208	68.3656542433871+42.1839352331792i
1.17	124.938	4.6595	3.38161	-43.9094664209763+31.6131661376582i
1.26	105.75	5.01792	7.14707	67.1746477247698+92.5428831239327i
1.35	105.062	5.37634	2.64658	40.4229048775957+12.613973013261i
1.44	103.625	5.73477	4.97266	-79.5625
1.53	100.625	6.09319	2.64658	40.4229048775957-12.6139730132612i
1.62	107.375	6.45161	7.14707	67.1746477247695-92.5428831239329i
1.71	82.6875	6.81004	3.38161	-43.9094664209764-31.6131661376581i
1.8	68.9375	7.16846	5.0208	68.3656542433871-42.1839352331793i
1.89	82.6875	7.52688	7.3747	114.984651716103+26.4835749148939i
1.98	77.5625	7.8853	0.660238	5.36382037900927+9.10074606878491i
2.07	100.875	8.24373	6.42027	-102.333381561706+8.95356484659863i
2.16	55.625	8.60215	3.16927	-31.875-39.4375i
2.25	36.875	8.96057	11.2737	119.123094868431-135.449193082183i
2.34	81.1875	9.319	4.15552	-26.07037242404+61.1640081505861i
2.43	111.5	9.67742	4.35534	-61.1950834789702+33.3351384600553i
2.52	75.75	10.0358	7.52552	-35.4906542433872-115.058935233179i
2.61	104.188	10.3943	9.44937	-89.4138500533545-121.916148162992i
2.7	86.75	10.7527	9.07374	40.281904320261-139.479621042132i
2.79	81.4375	11.1111	14.5066	-199.678869947122+118.328723487462i
A14
Time	Data	FFT Freq	FFT Mag	FFT Complex			Max
0	105.75	0	188.695	3019.124939			5.88733
0.09	91.4167	0.358423	3.96751	53.0920477346719+34.7989920125191i
0.18	91.8333	0.716846	2.55892	-38.4747322999028+14.0001129920381i
0.27	96.0417	1.07527	0.852047	11.8339747874023-6.76823151765858i
0.36	102.375	1.43369	0.969602	13.8870923999552-6.91528901228946i
0.45	87.2083	1.79211	2.33941	-35.8331106162231-10.8181421951003i
0.54	88.0833	2.15054	2.1786	34.8575904980128+1.50408748470188E-002i
0.63	100.583	2.50896	3.82689	4.36250117943242+61.0745992072389i
0.72	87.75	2.86738	3.45874	-36.0832519999999-41.958313i
0.81	101.25	3.22581	5.88733	94.1029789965114-4.21360274648836i
0.9	94.625	3.58423	1.49982	13.201250943447-20.0396024602518i
0.99	95.2083	3.94265	2.13099	34.0934191481149+0.4045540062077i
1.08	87.5	4.30108	2.37883	-34.1372143999554-16.8319150122894i
1.17	85.8333	4.6595	3.40418	29.7049323125589+45.6536762430951i
1.26	94.0833	5.01792	0.683331	-9.75085714155713+4.94546965693914i
1.35	90.0833	5.37634	3.81725	40.9767524575316-45.2899983817623i
1.44	76.7083	5.73477	0.82552	13.2083129999999
1.53	107.167	6.09319	3.81725	40.9767524575317+45.2899983817623i
1.62	89.875	6.45161	0.683331	-9.75085714155716-4.94546965693914i
1.71	77.4167	6.81004	3.40418	29.7049323125588-45.6536762430951i
1.8	86.5417	7.16846	2.37883	-34.1372143999553+16.8319150122894i
1.89	100.292	7.52688	2.13099	34.0934191481148-0.404554006207702i
1.98	113.125	7.8853	1.49982	13.2012509434471+20.0396024602518i
2.07	87.875	8.24373	5.88733	94.1029789965115+4.21360274648816i
2.16	94.75	8.60215	3.45874	-36.0832519999999+41.958313i
2.25	99.0833	8.96057	3.82689	4.36250117943229-61.0745992072388i
2.34	109.25	9.319	2.1786	34.8575904980129-1.50408748471005E-002i
2.43	92.2917	9.67742	2.33941	-35.833110616223+10.8181421951004i
2.52	98.6667	10.0358	0.969602	13.8870923999552+6.91528901228942i
2.61	100.208	10.3943	0.852047	11.8339747874023+6.7682315176586i
2.7	95.25	10.7527	2.55892	-38.4747322999028-14.000112992038i
2.79	91	11.1111	3.96751	53.0920477346718-34.7989920125192i
B01
Time	Data	FFT Freq	FFT Mag	FFT Complex			Max
0	271	0	532.294	8516.708312			4.58653
0.09	263.042	0.358423	3.56336	21.6203924161007-52.7552868686315i
0.18	273.667	0.716846	3.93805	-62.5211049806514-7.82465037815547i
0.27	272.667	1.07527	0.901247	-13.953485102202-3.6380407368604i
0.36	257.5	1.43369	4.58653	45.6121272948704-57.487582328025i
0.45	274.458	1.79211	2.13406	-1.21632322139251-34.1233006471106i
0.54	271.625	2.15054	1.43342	21.6834060434757-7.47216495423913i
0.63	260.542	2.50896	1.03516	15.3569193004794+6.20359432682102i
0.72	292.833	2.86738	2.65517	26.9583440000001+32.8333440000001i
0.81	271	3.22581	2.98682	-38.0621550891696-28.8975046542512i
0.9	270.583	3.58423	3.35713	12.3205523500388+52.2820311521219i
0.99	269.708	3.94265	3.98363	15.3621186322643+61.859070966754i
1.08	264.75	4.30108	3.55424	54.8045607051298+15.1790416719745i
1.17	261.125	4.6595	2.15754	12.6480644578326-32.120135217063i
1.26	253.583	5.01792	1.68663	-26.9829814128632-0.403702271794423i
1.35	268.875	5.37634	2.75483	5.9112206060871+43.6791480562289i
1.44	268.792	5.73477	1.48698	-23.7916239999995
1.53	261.125	6.09319	2.75483	5.911220606087-43.6791480562289i
1.62	257.875	6.45161	1.68663	-26.9829814128632+0.403702271794485i
1.71	270.083	6.81004	2.15754	12.6480644578327+32.120135217063i
1.8	257.583	7.16846	3.55424	54.8045607051298-15.1790416719745i
1.89	258.167	7.52688	3.98363	15.3621186322642-61.8590709667541i
1.98	263.583	7.8853	3.35713	12.3205523500387-52.2820311521219i
2.07	271.667	8.24373	2.98682	-38.0621550891696+28.8975046542513i
2.16	260.833	8.60215	2.65517	26.9583440000001-32.8333440000001i
2.25	270.042	8.96057	1.03516	15.3569193004794-6.2035943268211i
2.34	270.917	9.319	1.43342	21.6834060434757+7.47216495423902i
2.43	272.417	9.67742	2.13406	-1.21632322139247+34.1233006471107i
2.52	263.417	10.0358	4.58653	45.6121272948705+57.487582328025i
2.61	259.75	10.3943	0.901247	-13.9534851022019+3.63804073686047i
2.7	247.917	10.7527	3.93805	-62.5211049806514+7.82465037815558i
2.79	265.583	11.1111	3.56336	21.6203924161008+52.7552868686315i
B03
Time	Data	FFT Freq	FFT Mag	FFT Complex			Max
0	136.458	0	264.339	4229.430543			18.6189
0.09	157.778	0.358423	1.90412	-21.2987206164784+21.7838372340699i
0.18	135.181	0.716846	3.56258	28.3320456755294-49.461521211201i
0.27	113.444	1.07527	5.63758	73.4826736390511+52.3122046253088i
0.36	145.681	1.43369	6.14174	-94.7013358614851-26.2339062921538i
0.45	121.014	1.79211	7.22062	77.030990051183-86.1010377295594i
0.54	121.667	2.15054	2.12689	-22.3137178328073+25.693409183349i
0.63	135.806	2.50896	7.03968	-79.6583343300732-79.6315194456892i
0.72	141.847	2.86738	4.98892	70.7222310000002-37.013916i
0.81	114.542	3.22581	6.73496	-50.4786238553442-95.2050504108775i
0.9	132.014	3.58423	9.50827	40.3412425454767-146.686132868247i
0.99	141.931	3.94265	9.48681	-146.656715066789-39.136648441914i
1.08	122.611	4.30108	6.38233	102.090313861485-2.34505029215395i
1.17	144.306	4.6595	10.7572	-158.853620536719-66.2518330515262i
1.26	134.75	5.01792	6.81274	101.418265611801-39.9522712627965i
1.35	96.0417	5.37634	5.23517	0.210182715170419-83.7624566955985i
1.44	174.736	5.73477	18.6189	297.902711
1.53	84.5139	6.09319	5.23517	0.210182715170729+83.7624566955982i
1.62	137.403	6.45161	6.81274	101.418265611801+39.9522712627962i
1.71	155.847	6.81004	10.7572	-158.853620536719+66.2518330515265i
1.8	167.931	7.16846	6.38233	102.090313861485+2.34505029215374i
1.89	145	7.52688	9.48681	-146.656715066789+39.1366484419143i
1.98	125.194	7.8853	9.50827	40.3412425454772+146.686132868247i
2.07	115.056	8.24373	6.73496	-50.4786238553441+95.2050504108775i
2.16	132.403	8.60215	4.98892	70.7222310000002+37.013916i
2.25	114.125	8.96057	7.03968	-79.6583343300731+79.6315194456894i
2.34	149.611	9.319	2.12689	-22.3137178328072-25.6934091833488i
2.43	110.806	9.67742	7.22062	77.030990051183+86.1010377295592i
2.52	145.528	10.0358	6.14174	-94.7013358614849+26.233906292154i
2.61	120.111	10.3943	5.63758	73.4826736390509-52.3122046253091i
2.7	160.653	10.7527	3.56258	28.3320456755296+49.4615212112011i
2.79	95.4445	11.1111	1.90412	-21.2987206164784-21.7838372340699i
B04
Time	Data	FFT Freq	FFT Mag	FFT Complex			Max
0	252.188	0	492.273	7876.375			8.55279
0.09	247.5	0.358423	3.1451	6.89959288951391+49.8463449476254i
0.18	239	0.716846	6.90364	-96.6525245588974-53.4726335294625i
0.27	245.188	1.07527	3.75876	23.3080028522405+55.4397773638508i
0.36	256.688	1.43369	3.32919	21.6761453660612-48.657115754624i
0.45	228.438	1.79211	4.92653	-24.2583133442777-74.9988941751993i
0.54	236.062	2.15054	0.205085	-2.7178437927391+1.83865229823986i
0.63	256.312	2.50896	2.82194	-44.6437532420485-6.74965528388136i
0.72	277.5	2.86738	8.55279	136.625+7.75i
0.81	235.125	3.22581	5.37141	80.1436017571841+31.0342195117804i
0.9	254	3.58423	7.63199	-66.804603970007-102.217696887864i
0.99	244.125	3.94265	2.03082	32.3882542464015+2.60923642669479i
1.08	239.875	4.30108	1.41672	-3.42614536606125-22.407115754624i
1.17	222	4.6595	5.11051	79.6140944460639+18.644841691665i
1.26	236.25	5.01792	5.31768	-82.8250276783567+19.4710172844333i
1.35	242	5.37634	2.69273	8.54852039492234+42.2271534692074i
1.44	231.938	5.73477	3.61719	57.875
1.53	263.375	6.09319	2.69273	8.54852039492222-42.2271534692074i
1.62	230.625	6.45161	5.31768	-82.8250276783567-19.4710172844334i
1.71	239.562	6.81004	5.11051	79.6140944460638-18.6448416916652i
1.8	276.125	7.16846	1.41672	-3.42614536606121+22.407115754624i
1.89	257.938	7.52688	2.03082	32.3882542464016-2.60923642669481i
1.98	246.438	7.8853	7.63199	-66.8046039700068+102.217696887864i
2.07	241	8.24373	5.37141	80.1436017571841-31.0342195117806i
2.16	268.875	8.60215	8.55279	136.625-7.75i
2.25	246.375	8.96057	2.82194	-44.6437532420484+6.74965528388152i
2.34	240.562	9.319	0.205085	-2.71784379273904-1.83865229823997i
2.43	258.5	9.67742	4.92653	-24.2583133442775+74.9988941751995i
2.52	248.688	10.0358	3.32919	21.6761453660613+48.657115754624i
2.61	250	10.3943	3.75876	23.3080028522404-55.4397773638508i
2.7	232.312	10.7527	6.90364	-96.6525245588973+53.4726335294627i
2.79	231.812	11.1111	3.1451	6.89959288951377-49.8463449476254i
B05
Time	Data	FFT Freq	FFT Mag	FFT Complex			Max
0	181.731	0	335.698	5371.173096			16.3353
0.09	143.76	0.358423	5.60802	-81.1107527210978-38.3695810139829i
0.18	132.962	0.716846	7.24899	-102.507991291032-54.26197756072i
0.27	170.115	1.07527	6.18514	15.4450077070897+97.7495605878573i
0.36	176.962	1.43369	3.76966	-51.7818682698381+30.9269489388229i
0.45	150.644	1.79211	6.97852	63.6030117740108+91.7702472335604i
0.54	210.817	2.15054	4.82403	57.7281080124006+51.2338409832956i
0.63	177.298	2.50896	7.87452	-125.972978570717+2.20354174273966i
0.72	176.337	2.86738	5.55965	-40.7210990000001-79.086579i
0.81	133.423	3.22581	7.95914	100.939318620981+77.6422283100816i
0.9	224.894	3.58423	16.3353	200.780084301567-167.327579640374i
0.99	161.635	3.94265	6.51153	75.4317128950995-71.8641524772384i
1.08	156.519	4.30108	7.92823	16.3587722698383+125.792366938823i
1.17	200.144	4.6595	14.8501	96.6467148061315-217.056797681566i
1.26	127.846	5.01792	9.13674	-101.730913022936+104.984217815611i
1.35	168.135	5.37634	7.5179	54.2486774885025+107.358818994734i
1.44	156.827	5.73477	5.59375	89.5000620000001
1.53	180.404	6.09319	7.5179	54.2486774885023-107.358818994734i
1.62	179.135	6.45161	9.13674	-101.730913022937-104.984217815611i
1.71	147.346	6.81004	14.8501	96.6467148061321+217.056797681566i
1.8	210.894	7.16846	7.92823	16.3587722698381-125.792366938823i
1.89	181.327	7.52688	6.51153	75.4317128950998+71.8641524772383i
1.98	159.365	7.8853	16.3353	200.780084301567+167.327579640373i
2.07	168.663	8.24373	7.95914	100.939318620981-77.6422283100817i
2.16	148.654	8.60215	5.55965	-40.7210990000001+79.086579i
2.25	182.644	8.96057	7.87452	-125.972978570717-2.20354174273913i
2.34	179.49	9.319	4.82403	57.7281080124007-51.2338409832956i
2.43	145.683	9.67742	6.97852	63.6030117740106-91.7702472335604i
2.52	136.885	10.0358	3.76966	-51.7818682698382-30.9269489388229i
2.61	187.615	10.3943	6.18514	15.4450077070895-97.7495605878573i
2.7	171.019	10.7527	7.24899	-102.507991291031+54.2619775607203i
2.79	142	11.1111	5.60802	-81.1107527210977+38.3695810139831i
B08
Time	Data	FFT Freq	FFT Mag	FFT Complex			Max
0	316.222	0	629.963	10079.402769			6.91017
0.09	318.583	0.358423	2.34464	14.421815590249-34.6313203030498i
0.18	315.528	0.716846	4.15725	39.3829259950782-53.603763070692i
0.27	307.764	1.07527	2.11862	13.1222146397428+31.2551034863162i
0.36	329.042	1.43369	3.44171	-8.18745043987096+54.4553186384578i
0.45	311.5	1.79211	1.03243	13.4250767497065+9.62499121612828i
0.54	326.306	2.15054	4.90883	70.9983033495743-33.5854083626477i
0.63	330.194	2.50896	1.88116	-23.0512794713343+19.3537234920239i
0.72	307.944	2.86738	3.45367	12.1667190000003+53.9027399999995i
0.81	304.944	3.22581	0.811637	11.0377472697578-6.8417449576469i
0.9	310.944	3.58423	1.94336	21.4677932258335-22.4935576244729i
0.99	317.111	3.94265	0.446107	-6.63956949727581-2.61975378018091i
1.08	321.306	4.30108	2.13575	-20.8957375601286+27.0386926384576i
1.17	303.944	4.6595	6.91017	-43.6060389933755+101.600366816621i
1.26	313.931	5.01792	2.34503	-24.7379385704859+28.2103796674832i
1.35	311.875	5.37634	3.64187	-38.59888628747+43.6521315738936i
1.44	323.708	5.73477	1.30643	-20.9028309999994
1.53	317.333	6.09319	3.64187	-38.5988862874701-43.6521315738934i
1.62	309.514	6.45161	2.34503	-24.737938570486-28.2103796674831i
1.71	319.514	6.81004	6.91017	-43.6060389933758-101.600366816621i
1.8	313.611	7.16846	2.13575	-20.8957375601286-27.0386926384576i
1.89	322.014	7.52688	0.446107	-6.63956949727587+2.61975378018091i
1.98	319.347	7.8853	1.94336	21.4677932258335+22.4935576244729i
2.07	314.056	8.24373	0.811637	11.0377472697577+6.84174495764682i
2.16	305.208	8.60215	3.45367	12.1667190000003-53.9027399999995i
2.25	296.042	8.96057	1.88116	-23.0512794713343-19.3537234920239i
2.34	311.431	9.319	4.90883	70.9983033495744+33.5854083626476i
2.43	314.972	9.67742	1.03243	13.4250767497064-9.6249912161284i
2.52	303.667	10.0358	3.44171	-8.18745043987107-54.4553186384578i
2.61	323.764	10.3943	2.11862	13.1222146397427-31.2551034863162i
2.7	301.542	10.7527	4.15725	39.3829259950783+53.6037630706921i
2.79	336.542	11.1111	2.34464	14.421815590249+34.6313203030497i
B09
Time	Data	FFT Freq	FFT Mag	FFT Complex			Max
0	54.7404	0	141.856	2269.692322			13.5342
0.09	73.6154	0.358423	5.6848	-74.4857439978598+52.2017882658445i
0.18	58.1635	0.716846	1.90765	-18.1763898099198-24.5201187402685i
0.27	84.4615	1.07527	7.34113	21.5480836515947+115.464624434516i
0.36	51.3365	1.43369	13.5342	-121.178306229864-179.467248542074i
0.45	77.0769	1.79211	3.89137	51.8563300938254+34.4596740160712i
0.54	46.8365	2.15054	1.17585	9.97924427069747-15.9488580048337i
0.63	78.2789	2.50896	6.38057	-73.7371743197943+70.6046797182956i
0.72	57.6346	2.86738	2.56365	-26.894288-30.9710680000001i
0.81	81.5577	3.22581	4.88886	-4.7295127928527-78.0786867197623i
0.9	77.3173	3.58423	3.34441	-20.0756680877334+49.6019541826929i
0.99	67.8269	3.94265	9.4958	98.5920778532542-115.599207703195i
1.08	110.375	4.30108	5.76525	-64.8409197701366+65.609593457926i
1.17	53.3269	4.6595	7.28481	115.541680860806+15.3510147236962i
1.26	34.125	5.01792	5.9833	-66.1119543730442-69.2384705527419i
1.35	74.1442	5.37634	9.05054	-71.5090853489737-125.920578163768i
1.44	46.8558	5.73477	1.84735	-29.5576780000001
1.53	86.6154	6.09319	9.05054	-71.5090853489733+125.920578163768i
1.62	111.125	6.45161	5.9833	-66.1119543730441+69.238470552742i
1.71	81.6731	6.81004	7.28481	115.541680860806-15.3510147236966i
1.8	94.7788	7.16846	5.76525	-64.8409197701367-65.6095934579261i
1.89	79.0289	7.52688	9.4958	98.5920778532547+115.599207703195i
1.98	74.2981	7.8853	3.34441	-20.0756680877335-49.6019541826929i
2.07	40.1346	8.24373	4.88886	-4.72951279285234+78.0786867197623i
2.16	67.5577	8.60215	2.56365	-26.8942879999999+30.9710680000001i
2.25	63.5289	8.96057	6.38057	-73.7371743197945-70.6046797182953i
2.34	101.404	9.319	1.17585	9.97924427069746+15.9488580048336i
2.43	75.7885	9.67742	3.89137	51.8563300938254-34.4596740160712i
2.52	63.3077	10.0358	13.5342	-121.178306229863+179.467248542074i
2.61	75.5481	10.3943	7.34113	21.5480836515943-115.464624434516i
2.7	70.2115	10.7527	1.90765	-18.1763898099197+24.5201187402684i
2.79	57.0192	11.1111	5.6848	-74.4857439978599-52.2017882658444i
B10
Time	Data	FFT Freq	FFT Mag	FFT Complex			Max
0	111.353	0	219.529	3512.463347			16.8829
0.09	122.625	0.358423	5.62229	-81.1351304892147+38.84968008477i
0.18	114.243	0.716846	2.04725	-28.0766103605797+16.8719277037385i
0.27	87.1691	1.07527	2.37015	-23.1520402732705-30.0349142134839i
0.36	131.368	1.43369	12.8212	6.06975927851228-205.049022200195i
0.45	50.9044	1.79211	4.82066	76.8234912777753+6.87476348326168i
0.54	154.926	2.15054	7.91779	115.362382247018-52.3499631201151i
0.63	83.5515	2.50896	2.56883	-18.3906847412316-36.7573573428326i
0.72	100.875	2.86738	3.67679	-46.2867730000002-36.3089i
0.81	93.0515	3.22581	10.0803	92.7332968630503+131.959207326195i
0.9	143.971	3.58423	3.65267	35.7305961889028-46.2479031195832i
0.99	124.007	3.94265	5.5238	-62.2409790426477-62.7474046791756i
1.08	102.529	4.30108	10.9773	-56.1139492785125-166.431406200196i
1.17	114.838	4.6595	2.51672	36.3356953685734-17.3550149213453i
1.26	101.743	5.01792	16.8829	-100.927988075341+250.56236370427i
1.35	100.618	5.37634	14.3543	38.9677510369664+226.339016208374i
1.44	103.86	5.73477	4.96462	79.4339309999996
1.53	145.625	6.09319	14.3543	38.9677510369658-226.339016208374i
1.62	117.301	6.45161	16.8829	-100.927988075342-250.56236370427i
1.71	108.882	6.81004	2.51672	36.3356953685734+17.3550149213452i
1.8	122.044	7.16846	10.9773	-56.1139492785122+166.431406200196i
1.89	99.978	7.52688	5.5238	-62.2409790426475+62.7474046791758i
1.98	116.478	7.8853	3.65267	35.7305961889028+46.2479031195831i
2.07	85.5073	8.24373	10.0803	92.7332968630499-131.959207326195i
2.16	108.816	8.60215	3.67679	-46.2867730000001+36.3089i
2.25	153.566	8.96057	2.56883	-18.3906847412315+36.7573573428326i
2.34	94.6985	9.319	7.91779	115.362382247019+52.3499631201147i
2.43	154.669	9.67742	4.82066	76.8234912777754-6.87476348326193i
2.52	93.9853	10.0358	12.8212	6.06975927851265+205.049022200195i
2.61	95.8235	10.3943	2.37015	-23.1520402732704+30.034914213484i
2.7	77.7573	10.7527	2.04725	-28.0766103605798-16.8719277037383i
2.79	95.6985	11.1111	5.62229	-81.1351304892148-38.8496800847697i
B11
Time	Data	FFT Freq	FFT Mag	FFT Complex			Max
0	152.875	0	276	4416.000092			14.1489
0.09	109.514	0.358423	4.62678	11.6507414034029-73.105965741527i
0.18	155.069	0.716846	5.31477	-0.857897047894374-85.0320562386652i
0.27	114.514	1.07527	6.24258	74.8327282250536-66.1539077079477i
0.36	160.986	1.43369	14.1489	-84.3567468675598+210.079059868451i
0.45	197.597	1.79211	8.21116	-86.3025614749421+99.0565339202809i
0.54	135.139	2.15054	5.99132	94.6521878173631+15.1766271742546i
0.63	121.472	2.50896	2.29991	35.8667863355313+8.22874508267009i
0.72	132.875	2.86738	10.6404	94.7499689999999-141.444457i
0.81	132.75	3.22581	4.93046	-74.4503703727294+26.0838480754076i
0.9	141.069	3.58423	3.01386	-37.5104190156288+30.303560762316i
0.99	126.708	3.94265	8.94843	-24.477295802413+141.06700499559i
1.08	162.875	4.30108	2.23749	-7.28210913243981+35.0513498684507i
1.17	142.472	4.6595	13.1189	174.211727554001+117.085761037176i
1.26	141.111	5.01792	1.17468	9.3272122461602+16.3171693493962i
1.35	128.653	5.37634	2.34248	21.8904121320959+30.4226709210242i
1.44	136.222	5.73477	4.50695	72.1111780000001
1.53	154.361	6.09319	2.34248	21.8904121320959-30.422670921024i
1.62	97.7083	6.45161	1.17468	9.32721224616017-16.3171693493962i
1.71	118.806	6.81004	13.1189	174.211727554001-117.085761037176i
1.8	153.597	7.16846	2.23749	-7.28210913243987-35.0513498684507i
1.89	145.917	7.52688	8.94843	-24.4772958024134-141.06700499559i
1.98	170	7.8853	3.01386	-37.510419015629-30.3035607623158i
2.07	140.083	8.24373	4.93046	-74.4503703727294-26.0838480754074i
2.16	139.819	8.60215	10.6404	94.7499690000001+141.444457i
2.25	124.764	8.96057	2.29991	35.8667863355312-8.22874508267025i
2.34	99.7222	9.319	5.99132	94.6521878173631-15.1766271742548i
2.43	117.889	9.67742	8.21116	-86.3025614749424-99.0565339202806i
2.52	130.153	10.0358	14.1489	-84.3567468675601-210.079059868451i
2.61	149.319	10.3943	6.24258	74.8327282250538+66.1539077079474i
2.7	134.833	10.7527	5.31477	-0.857897047894175+85.0320562386652i
2.79	147.125	11.1111	4.62678	11.6507414034031+73.105965741527i
B14
Time	Data	FFT Freq	FFT Mag	FFT Complex			Max
0	129.196	0	314.742	5035.875			11.515
0.09	160.964	0.358423	0.777945	-10.2083216176035+7.12187782972745i
0.18	163.446	0.716846	1.64677	-11.7326976129366+23.5918908124307i
0.27	168.054	1.07527	1.83602	-18.137210021327-23.1087383732176i
0.36	149.143	1.43369	9.07507	-10.5998306006394-144.813725498718i
0.45	166.946	1.79211	11.515	-23.8905474208116+182.684090217301i
0.54	146.732	2.15054	2.80522	-34.4076160076501-28.82081779171i
0.63	157.982	2.50896	5.47545	-55.6683214936958-67.646548431489i
0.72	137.982	2.86738	6.19706	-57.589295+80.7142349999999i
0.81	145.911	3.22581	2.2209	-30.7585014381177-17.7935700082143i
0.9	176.768	3.58423	1.71365	-19.9948829133573+18.7609873050323i
0.99	184.661	3.94265	5.73481	-91.7452903037385+1.46759822808902i
1.08	162.214	4.30108	0.536232	-5.65016939936076-6.45654349871792i
1.17	149.929	4.6595	3.2434	51.2113402237099-8.39184083981641i
1.26	132.857	5.01792	3.86626	-60.650443466056+12.1736959091731i
1.35	156.411	5.37634	6.4278	-50.3744359284158-89.6630422243848i
1.44	157.893	5.73477	2.57478	-41.19641
1.53	163.607	6.09319	6.4278	-50.3744359284156+89.6630422243848i
1.62	174.821	6.45161	3.86626	-60.650443466056-12.173695909173i
1.71	172.554	6.81004	3.2434	51.21134022371+8.39184083981621i
1.8	150.482	7.16846	0.536232	-5.65016939936072+6.45654349871786i
1.89	118.732	7.52688	5.73481	-91.7452903037386-1.46759822808883i
1.98	160.125	7.8853	1.71365	-19.9948829133574-18.7609873050323i
2.07	150.107	8.24373	2.2209	-30.7585014381176+17.7935700082143i
2.16	180.804	8.60215	6.19706	-57.589295-80.7142349999999i
2.25	169.839	8.96057	5.47545	-55.6683214936957+67.6465484314892i
2.34	158.286	9.319	2.80522	-34.4076160076501+28.82081779171i
2.43	157.161	9.67742	11.515	-23.8905474208121-182.684090217301i
2.52	152.161	10.0358	9.07507	-10.5998306006391+144.813725498718i
2.61	152.982	10.3943	1.83602	-18.137210021327+23.1087383732175i
2.7	164.429	10.7527	1.64677	-11.7326976129367-23.5918908124308i
2.79	162.696	11.1111	0.777945	-10.2083216176034-7.12187782972758i
C01
Time	Data	FFT Freq	FFT Mag	FFT Complex			Max
0	128.417	0	257.422	4118.750183			12.1468
0.09	103.375	0.358423	12.1468	-192.910546459271-23.6002198965196i
0.18	69.5	0.716846	8.38849	-129.662439200322-34.6635565118362i
0.27	129.833	1.07527	7.87308	69.4584461137805+105.08934736718i
0.36	118.042	1.43369	5.27671	39.2789022708094+74.7339288165443i
0.45	116.25	1.79211	5.81183	-19.1326896455312+90.9996469948431i
0.54	154.667	2.15054	3.99266	49.8754854348084+39.9175307653301i
0.63	145.083	2.50896	9.98379	154.736946927079-39.6678045515971i
0.72	105.792	2.86738	9.68573	-83.1249999999998+130.791687i
0.81	165.042	3.22581	5.92002	52.7121616521438+78.6978756460828i
0.9	147.917	3.58423	9.38894	145.319927106921-38.0667935267963i
0.99	160.417	3.94265	3.70689	36.2898116639136-46.9122671732414i
1.08	94.7917	4.30108	5.51268	62.5544717291907-62.1826971834557i
1.17	138.042	4.6595	7.5352	-120.434314366434-5.57256302299214i
1.26	141.125	5.01792	6.52388	25.6337746585924+101.185615196038i
1.35	118.75	5.37634	11.66	-87.7198158856808-164.651039920928i
1.44	141.792	5.73477	0.947903	-15.1664430000001
1.53	109.583	6.09319	11.66	-87.7198158856805+164.651039920928i
1.62	158.917	6.45161	6.52388	25.6337746585922-101.185615196038i
1.71	141.833	6.81004	7.5352	-120.434314366434+5.57256302299255i
1.8	142.042	7.16846	5.51268	62.5544717291908+62.1826971834557i
1.89	117.75	7.52688	3.70689	36.2898116639135+46.9122671732414i
1.98	160.875	7.8853	9.38894	145.319927106921+38.066793526796i
2.07	147.792	8.24373	5.92002	52.7121616521435-78.697875646083i
2.16	141.625	8.60215	9.68573	-83.125-130.791687i
2.25	99.7083	8.96057	9.98379	154.736946927079+39.6678045515967i
2.34	123.167	9.319	3.99266	49.8754854348085-39.9175307653302i
2.43	119.25	9.67742	5.81183	-19.1326896455314-90.9996469948431i
2.52	111.833	10.0358	5.27671	39.2789022708093-74.7339288165443i
2.61	118.333	10.3943	7.87308	69.4584461137804-105.089347367181i
2.7	111.292	10.7527	8.38849	-129.662439200322+34.6635565118366i
2.79	135.917	11.1111	12.1468	-192.910546459271+23.60021989652i
C03
Time	Data	FFT Freq	FFT Mag	FFT Complex			Max
0	144.55	0	300.047	4800.75006			8.62153
0.09	140.25	0.358423	3.04299	48.650512190258+1.90734728535863i
0.18	178.85	0.716846	1.05687	16.6137993253529+3.15112384540569i
0.27	170.475	1.07527	8.62153	-1.11533777405076-137.940010409414i
0.36	158.65	1.43369	3.21657	-13.8799136155814-49.5581006216592i
0.45	161.55	1.79211	6.27592	-77.1414454555663+64.2829733821525i
0.54	119.25	2.15054	4.58297	-63.7016137666748-36.3185009733789i
0.63	149.9	2.50896	7.44542	-9.03631028006838+118.783545547803i
0.72	137	2.86738	3.55399	-56.7750840000001-3.17504800000006i
0.81	151.2	3.22581	1.9199	-19.3898194860255-23.8255068192181i
0.9	138.775	3.58423	3.71349	-44.0786895994283+39.8409818854793i
0.99	157	3.94265	5.78958	-75.6634128738296-53.4414118644553i
1.08	152.85	4.30108	7.22362	108.979889615581+38.4919473783408i
1.17	167.4	4.6595	3.06251	22.3541083650673+43.6040867326522i
1.26	141.875	5.01792	6.12682	97.5666480407503+9.51079870426409i
1.35	137.75	5.37634	3.1148	12.5414173142148-48.2330306929882i
1.44	156.9	5.73477	4.1875	-66.9999399999997
1.53	143.2	6.09319	3.1148	12.541417314215+48.2330306929882i
1.62	162.025	6.45161	6.12682	97.5666480407504-9.51079870426432i
1.71	142.3	6.81004	3.06251	22.3541083650673-43.6040867326523i
1.8	109.5	7.16846	7.22362	108.979889615581-38.4919473783409i
1.89	153.275	7.52688	5.78958	-75.6634128738295+53.4414118644554i
1.98	160.375	7.8853	3.71349	-44.0786895994283-39.8409818854793i
2.07	151.375	8.24373	1.9199	-19.3898194860254+23.8255068192182i
2.16	162.85	8.60215	3.55399	-56.7750840000001+3.17504800000006i
2.25	154.85	8.96057	7.44542	-9.03631028006878-118.783545547803i
2.34	148.275	9.319	4.58297	-63.7016137666747+36.318500973379i
2.43	161.575	9.67742	6.27592	-77.1414454555664-64.2829733821524i
2.52	132.75	10.0358	3.21657	-13.8799136155813+49.5581006216593i
2.61	146.8	10.3943	8.62153	-1.11533777405048+137.940010409413i
2.7	162.4	10.7527	1.05687	16.6137993253529-3.1511238454057i
2.79	144.975	11.1111	3.04299	48.650512190258-1.90734728535879i
C04
Time	Data	FFT Freq	FFT Mag	FFT Complex			Max
0	156.01	0	254.017	4064.278932			20.597
0.09	156.183	0.358423	10.6341	164.80884541659-42.282472205279i
0.18	117.981	0.716846	7.87424	123.822871690069+23.2561880891709i
0.27	128.346	1.07527	2.67303	38.4692003451746-18.6886542202615i
0.36	118.933	1.43369	6.93699	-25.0489955484617-108.128380015596i
0.45	199.106	1.79211	13.9642	28.6473714601739+221.583708825193i
0.54	120.019	2.15054	20.597	316.569813668913+91.584109324454i
0.63	95.5865	2.50896	5.70704	76.9771897181895-49.1172674284836i
0.72	72.6346	2.86738	5.4669	-86.5864859999999-12.403808i
0.81	131.106	3.22581	8.35994	-122.671835637747-53.3209311747062i
0.9	150.625	3.58423	2.81148	-42.4289127642578+14.9436369102502i
0.99	154.106	3.94265	1.86499	13.8914593552852-26.4092198929993i
1.08	130.606	4.30108	4.51025	68.1259615484615-23.8014140155958i
1.17	101.019	4.6595	10.7791	171.507221066548+18.1555191574415i
1.26	98.2211	5.01792	5.44359	42.2668154052766+76.1542916749666i
1.35	125.462	5.37634	11.4767	-181.860163724214-25.4180738556055i
1.44	132.288	5.73477	15.3095	-244.952028
1.53	127.654	6.09319	11.4767	-181.860163724214+25.4180738556062i
1.62	130.442	6.45161	5.44359	42.2668154052764-76.1542916749663i
1.71	115.385	6.81004	10.7791	171.507221066548-18.1555191574419i
1.8	119.76	7.16846	4.51025	68.1259615484616+23.8014140155957i
1.89	99.5192	7.52688	1.86499	13.8914593552851+26.4092198929993i
1.98	126.423	7.8853	2.81148	-42.4289127642581-14.9436369102497i
2.07	108.644	8.24373	8.35994	-122.671835637747+53.3209311747067i
2.16	105.606	8.60215	5.4669	-86.5864859999999+12.403808i
2.25	133.663	8.96057	5.70704	76.9771897181895+49.1172674284835i
2.34	121.096	9.319	20.597	316.569813668912-91.5841093244546i
2.43	177.51	9.67742	13.9642	28.6473714601732-221.583708825193i
2.52	75.7019	10.0358	6.93699	-25.0489955484614+108.128380015596i
2.61	135.26	10.3943	2.67303	38.4692003451744+18.6886542202614i
2.7	133.317	10.7527	7.87424	123.822871690069-23.256188089171i
2.79	166.067	11.1111	10.6341	164.80884541659+42.2824722052784i
C05
Time	Data	FFT Freq	FFT Mag	FFT Complex			Max
0	169.446	0	349.483	5591.73221			9.02663
0.09	176.357	0.358423	4.94152	-76.4093648611771+20.3169648837491i
0.18	184.214	0.716846	8.57899	101.51462120028-92.391303696783i
0.27	187	1.07527	5.90263	64.0397346616579-69.4134655406273i
0.36	163	1.43369	6.51331	-45.7653298235417+93.6262411128021i
0.45	185.839	1.79211	4.54014	17.748667561279+70.4406174001992i
0.54	166.607	2.15054	5.98736	-91.3747784373739-28.7724823535512i
0.63	175.482	2.50896	7.51521	-90.686087607654-78.9587618826211i
0.72	165.875	2.86738	2.01576	15.7857060000001+28.1250319999999i
0.81	133.571	3.22581	1.38749	22.1953831136985+0.441646372272359i
0.9	173.821	3.58423	5.32254	-47.9016633392239+70.4114452266793i
0.99	168.446	3.94265	8.02277	-128.340244021167-2.48534132077775i
1.08	196.071	4.30108	4.22791	-11.0918481764585-66.7309368871979i
1.17	178.929	4.6595	8.38361	118.579267459378-62.7049275832536i
1.26	180.821	5.01792	9.02663	-37.9524114236824-139.350324116552i
1.35	189.679	5.37634	4.51411	49.4441796939844-52.6481301830066i
1.44	172.375	5.73477	6.93639	110.98227
1.53	177.536	6.09319	4.51411	49.4441796939846+52.6481301830063i
1.62	172.732	6.45161	9.02663	-37.9524114236821+139.350324116552i
1.71	200.196	6.81004	8.38361	118.579267459378+62.7049275832532i
1.8	184.232	7.16846	4.22791	-11.0918481764584+66.7309368871979i
1.89	175.696	7.52688	8.02277	-128.340244021167+2.48534132077813i
1.98	194.571	7.8853	5.32254	-47.9016633392241-70.4114452266792i
2.07	162.143	8.24373	1.38749	22.1953831136987-0.441646372272452i
2.16	194.875	8.60215	2.01576	15.7857060000001-28.1250319999999i
2.25	179.714	8.96057	7.51521	-90.6860876076538+78.9587618826214i
2.34	138.036	9.319	5.98736	-91.374778437374+28.7724823535513i
2.43	137.857	9.67742	4.54014	17.7486675612788-70.4406174001992i
2.52	187.696	10.0358	6.51331	-45.7653298235419-93.6262411128021i
2.61	148.482	10.3943	5.90263	64.0397346616581+69.4134655406271i
2.7	206.982	10.7527	8.57899	101.51462120028+92.3913036967827i
2.79	163.446	11.1111	4.94152	-76.409364861177-20.3169648837488i
C07
Time	Data	FFT Freq	FFT Mag	FFT Complex			Max
0	231.982	0	455.912	7294.589263			7.13727
0.09	233.964	0.358423	3.20295	47.5420488852467+19.1319636568328i
0.18	229.643	0.716846	1.93456	30.9499565929686+0.431853717738242i
0.27	229.679	1.07527	1.39913	-13.3784196366795-17.948685459676i
0.36	237.571	1.43369	2.35517	35.8256745111447+11.6837622534194i
0.45	211.839	1.79211	2.84852	0.320817393302395+45.5751525768246i
0.54	235.25	2.15054	6.28074	-60.7320009880878-80.0639414614305i
0.63	235.179	2.50896	3.81102	60.973063755014-0.625210446590607i
0.72	220.321	2.86738	1.99886	-15.357054+28.0534990000001i
0.81	217.089	3.22581	5.73348	72.0731944872947+56.7529451955979i
0.9	229.929	3.58423	0.916703	14.4989040475745+2.21588036630752i
0.99	214.268	3.94265	3.11858	-49.3766061859261+7.18981660482269i
1.08	231.786	4.30108	6.73501	-81.9328525111445-69.9948237465805i
1.17	219.75	4.6595	1.88488	14.5940252128332+26.391692529834i
1.26	245.304	5.01792	0.292705	-4.50262765245538-1.2882004545237i
1.35	211.768	5.37634	3.07518	-44.176595911085+21.6645452605334i
1.44	220.911	5.73477	7.13727	114.196385
1.53	236.393	6.09319	3.07518	-44.1765959110851-21.6645452605331i
1.62	238.661	6.45161	0.292705	-4.50262765245539+1.28820045452366i
1.71	224.107	6.81004	1.88488	14.5940252128331-26.3916925298339i
1.8	218.821	7.16846	6.73501	-81.9328525111444+69.9948237465806i
1.89	203.857	7.52688	3.11858	-49.3766061859263-7.1898166048225i
1.98	240.625	7.8853	0.916703	14.4989040475745-2.21588036630761i
2.07	230.893	8.24373	5.73348	72.0731944872945-56.7529451955981i
2.16	237.518	8.60215	1.99886	-15.3570540000001-28.0534990000001i
2.25	234.214	8.96057	3.81102	60.9730637550139+0.625210446590444i
2.34	211.286	9.319	6.28074	-60.7320009880876+80.0639414614307i
2.43	226	9.67742	2.84852	0.320817393302317-45.5751525768247i
2.52	245.607	10.0358	2.35517	35.8256745111447-11.6837622534195i
2.61	223.964	10.3943	1.39913	-13.3784196366795+17.948685459676i
2.7	229.179	10.7527	1.93456	30.9499565929686-0.431853717738272i
2.79	237.232	11.1111	3.20295	47.5420488852466-19.1319636568329i
C08
Time	Data	FFT Freq	FFT Mag	FFT Complex			Max
0	327.833	0	669.713	10715.402834			8.08621
0.09	327	0.358423	4.95446	-21.3670901635626+76.3374377415676i
0.18	341.847	0.716846	3.98	-63.3656537727429-6.3201166535532i
0.27	335.111	1.07527	2.44641	35.5573623136035-16.365161700657i
0.36	322.194	1.43369	1.79007	18.8482994618633-21.5652071625785i
0.45	338.486	1.79211	4.8818	-61.8393248173743-47.716687269498i
0.54	312.75	2.15054	2.73426	37.3641354588231+22.7555691009782i
0.63	331.583	2.50896	3.1393	-44.1226902489719+24.0026087259111i
0.72	348.069	2.86738	0.439526	-2.31939599999987+6.63891799999965i
0.81	323	3.22581	0.619027	4.66053322749517-8.739402063413i
0.9	349.708	3.58423	1.67896	-17.8231483271894-20.0991579733345i
0.99	332.264	3.94265	8.08621	-32.5666917072277+125.213460828076i
1.08	333.944	4.30108	2.34389	-37.2095054618634-4.67628916257835i
1.17	315.819	4.6595	7.2948	109.144841882825-41.3547134164057i
1.26	338.181	5.01792	2.88622	39.3802106411088-24.1193037278663i
1.35	330.833	5.37634	6.81404	-57.2445244867866+92.7870551389204i
1.44	336.306	5.73477	2.43316	-38.9305420000001
1.53	343.514	6.09319	6.81404	-57.2445244867869-92.7870551389202i
1.62	318.625	6.45161	2.88622	39.3802106411089+24.1193037278662i
1.71	327.583	6.81004	7.2948	109.144841882825+41.3547134164055i
1.8	350.222	7.16846	2.34389	-37.2095054618634+4.6762891625784i
1.89	340.486	7.52688	8.08621	-32.566691707228-125.213460828076i
1.98	351.194	7.8853	1.67896	-17.8231483271893+20.0991579733345i
2.07	354.403	8.24373	0.619027	4.66053322749521+8.73940206341295i
2.16	317.181	8.60215	0.439526	-2.31939599999987-6.63891799999965i
2.25	363.667	8.96057	3.1393	-44.1226902489719-24.0026087259111i
2.34	329.181	9.319	2.73426	37.3641354588231-22.7555691009783i
2.43	345.722	9.67742	4.8818	-61.8393248173742+47.7166872694982i
2.52	332.208	10.0358	1.79007	18.8482994618634+21.5652071625785i
2.61	333.292	10.3943	2.44641	35.5573623136036+16.3651617006568i
2.7	328.792	10.7527	3.98	-63.3656537727428+6.32011665355336i
2.79	334.403	11.1111	4.95446	-21.3670901635629-76.3374377415675i
C09
Time	Data	FFT Freq	FFT Mag	FFT Complex			Max
0	156.961	0	283.643	4538.289428			10.4733
0.09	133.849	0.358423	3.44727	-53.8083074356516+12.1196636110272i
0.18	150.401	0.716846	2.93872	40.829716709429+23.3188439091575i
0.27	127.737	1.07527	10.4733	161.336448223763+45.2930613342353i
0.36	142.401	1.43369	5.32353	85.1612203112634+1.60810483204728i
0.45	88.2763	1.79211	1.07609	-12.603576442434+11.7298964510556i
0.54	153.678	2.15054	2.4986	-28.2569608645716+28.2800069456933i
0.63	133.342	2.50896	3.33335	-12.5213863507143-51.8429734399965i
0.72	140.145	2.86738	8.70602	25.6841420000001+136.907898i
0.81	156.796	3.22581	4.53495	-7.76179144531088+72.1428144317124i
0.9	145.921	3.58423	1.32592	-18.2227615645377+10.8624184243515i
0.99	159.618	3.94265	2.76159	40.9472073353626-16.603665553833i
1.08	146.691	4.30108	8.24916	-74.1612823112633-109.181385167952i
1.17	122.717	4.6595	4.56502	-27.8616634713214+67.5174860234754i
1.26	150.921	5.01792	5.90522	-24.8236262803196+91.1643153878159i
1.35	150.408	5.37634	4.23315	66.7996855863061+11.1895581768641i
1.44	137.645	5.73477	10.1859	162.973756
1.53	143.191	6.09319	4.23315	66.799685586306-11.1895581768642i
1.62	136.349	6.45161	5.90522	-24.8236262803199-91.1643153878158i
1.71	151.211	6.81004	4.56502	-27.8616634713216-67.5174860234751i
1.8	163.921	7.16846	8.24916	-74.1612823112632+109.181385167953i
1.89	128.829	7.52688	2.76159	40.9472073353626+16.603665553833i
1.98	149.724	7.8853	1.32592	-18.2227615645378-10.8624184243515i
2.07	144.704	8.24373	4.53495	-7.76179144531102-72.1428144317123i
2.16	162.079	8.60215	8.70602	25.684142-136.907898i
2.25	126.033	8.96057	3.33335	-12.5213863507142+51.8429734399966i
2.34	120.868	9.319	2.4986	-28.2569608645717-28.2800069456932i
2.43	133.428	9.67742	1.07609	-12.6035764424341-11.7298964510555i
2.52	138.316	10.0358	5.32353	85.1612203112634-1.60810483204741i
2.61	125.684	10.3943	10.4733	161.336448223763-45.2930613342358i
2.7	154.612	10.7527	2.93872	40.8297167094289-23.3188439091577i
2.79	161.836	11.1111	3.44727	-53.8083074356515-12.119663611027i
C10
Time	Data	FFT Freq	FFT Mag	FFT Complex			Max
0	147.583	0	276.065	4417.041688			9.48083
0.09	161.625	0.358423	2.59689	36.2925191119156-20.2306354790819i
0.18	158.958	0.716846	6.5364	17.6272646254376-103.08618627704i
0.27	154.042	1.07527	9.48083	149.994859576182-22.6360970206916i
0.36	134.917	1.43369	7.21298	91.8154281120902-69.9203613702053i
0.45	124.583	1.79211	4.65333	-71.6395116591412-20.274759462208i
0.54	133.917	2.15054	5.82241	-93.0516470892778+4.46284394011394i
0.63	120.25	2.50896	3.41061	40.0689856370099-37.0450002676154i
0.72	142.583	2.86738	3.83016	24.4166880000002-56.208376i
0.81	174.958	3.22581	5.38986	-48.4167748719854+71.3635947687501i
0.9	131.917	3.58423	1.88022	-26.0420972789551-15.0607063469541i
0.99	137.333	3.94265	4.13402	49.1337176660961+44.2826502212757i
1.08	128.375	4.30108	7.80597	-14.8987401120903-124.003673370205i
1.17	117.292	4.6595	5.59245	-89.4669745238087+1.48295814984361i
1.26	158	5.01792	8.57127	135.633103742795-20.2764885641087i
1.35	99.7917	5.37634	4.58892	-60.6333169362672+41.4063570443346i
1.44	146.917	5.73477	1.49739	23.9583120000002
1.53	136.833	6.09319	4.58892	-60.6333169362674-41.4063570443343i
1.62	138.458	6.45161	8.57127	135.633103742795+20.2764885641084i
1.71	137.042	6.81004	5.59245	-89.4669745238087-1.48295814984322i
1.8	148.875	7.16846	7.80597	-14.8987401120901+124.003673370205i
1.89	142.083	7.52688	4.13402	49.1337176660958-44.2826502212759i
1.98	128.875	7.8853	1.88022	-26.0420972789549+15.0607063469542i
2.07	163.542	8.24373	5.38986	-48.4167748719857-71.36359476875i
2.16	143.375	8.60215	3.83016	24.4166880000003+56.208376i
2.25	142.917	8.96057	3.41061	40.0689856370099+37.0450002676152i
2.34	106.167	9.319	5.82241	-93.0516470892777-4.46284394011369i
2.43	122.083	9.67742	4.65333	-71.6395116591414+20.2747594622083i
2.52	129.833	10.0358	7.21298	91.8154281120903+69.9203613702053i
2.61	126.083	10.3943	9.48083	149.994859576182+22.6360970206911i
2.7	141.75	10.7527	6.5364	17.6272646254378+103.086186277041i
2.79	136.083	11.1111	2.59689	36.2925191119156+20.2306354790818i
C11
Time	Data	FFT Freq	FFT Mag	FFT Complex			Max
0	217.429	0	440.519	7048.303616			10.3181
0.09	227.696	0.358423	6.34728	69.6429939821932+73.915985379469i
0.18	221.089	0.716846	3.11367	-25.2200081997165+42.9634079436006i
0.27	220.714	1.07527	1.01988	-1.01707193268556+16.2863883258928i
0.36	192.982	1.43369	2.46545	3.329650716376-39.3064458505882i
0.45	217.607	1.79211	10.3181	164.459843149593+14.4069029290333i
0.54	230.607	2.15054	2.54907	20.592011159979-35.2049853208337i
0.63	226.732	2.50896	6.95114	-67.9674353032767+88.0335925607024i
0.72	217.125	2.86738	5.68156	-90.6786200000001+6.41064399999982i
0.81	209.714	3.22581	2.30156	-33.4283861419966+15.44743197776i
0.9	202.821	3.58423	1.46623	-16.9006133443733+16.2704725650042i
0.99	224.714	3.94265	1.1082	2.34153522945321+17.5759075182298i
1.08	224.464	4.30108	3.01326	32.5988792836238-35.5206798505883i
1.17	225.482	4.6595	1.20508	-19.2774500777832-0.382769431030493i
1.26	213.607	5.01792	0.683295	-7.75715761588907-7.70395417056161i
1.35	196.429	5.37634	2.09217	-33.4683889054963-0.651161549592864i
1.44	207.268	5.73477	5.31808	-85.089324
1.53	221.643	6.09319	2.09217	-33.4683889054964+0.651161549593063i
1.62	222.75	6.45161	0.683295	-7.7571576158891+7.70395417056161i
1.71	224.982	6.81004	1.20508	-19.2774500777833+0.382769431030649i
1.8	213.625	7.16846	3.01326	32.5988792836239+35.5206798505882i
1.89	223.589	7.52688	1.1082	2.34153522945316-17.5759075182297i
1.98	218.768	7.8853	1.46623	-16.9006133443733-16.2704725650041i
2.07	211.429	8.24373	2.30156	-33.4283861419968-15.4474319777598i
2.16	214.893	8.60215	5.68156	-90.6786200000001-6.41064399999982i
2.25	239.071	8.96057	6.95114	-67.9674353032771-88.0335925607023i
2.34	247.357	9.319	2.54907	20.592011159979+35.2049853208337i
2.43	241.268	9.67742	10.3181	164.459843149592-14.4069029290338i
2.52	207.679	10.0358	2.46545	3.32965071637608+39.3064458505882i
2.61	215.339	10.3943	1.01988	-1.01707193268569-16.2863883258929i
2.7	229.143	10.7527	3.11367	-25.2200081997166-42.9634079436006i
2.79	240.286	11.1111	6.34728	69.642993982193-73.9159853794693i
C13
Time	Data	FFT Freq	FFT Mag	FFT Complex			Max
0	163.58	0	318.653	5098.443174			22.2522
0.09	123.227	0.358423	12.3965	81.3626943115051+180.88845049111i
0.18	201.364	0.716846	5.75436	-67.2729690162882-62.8584704722419i
0.27	140.364	1.07527	9.73016	118.779477369898+100.640344863928i
0.36	178.705	1.43369	9.69203	-11.541945506653-154.64240899421i
0.45	102.25	1.79211	14.0288	10.4740173209738+224.216643259911i
0.54	194.557	2.15054	7.60227	-110.591386074918-50.6453539197664i
0.63	124.341	2.50896	5.20719	-50.7530255590426+66.0721371159588i
0.72	149.557	2.86738	8.31154	-97.090852+90.8750300000001i
0.81	167.17	3.22581	13.4149	-206.966462898383+56.8717810533749i
0.9	153.193	3.58423	9.67094	108.781224389281-110.043605186402i
0.99	170.023	3.94265	8.00438	87.4076000342329+93.6048255040463i
1.08	164.602	4.30108	6.46632	50.8601855066528-90.0969409942104i
1.17	123.273	4.6595	20.5602	-267.888437600928+190.926542748262i
1.26	149.25	5.01792	10.6705	164.265010701925-46.5294257388779i
1.35	62.3068	5.37634	22.2522	177.584137021746+308.586110068722i
1.44	169.83	5.73477	10.0803	161.284178
1.53	176.659	6.09319	22.2522	177.584137021745-308.586110068722i
1.62	152.5	6.45161	10.6705	164.265010701925+46.5294257388774i
1.71	225.92	6.81004	20.5602	-267.888437600929-190.926542748261i
1.8	142.443	7.16846	6.46632	50.860185506653+90.0969409942103i
1.89	169.534	7.52688	8.00438	87.4076000342325-93.6048255040467i
1.98	125.705	7.8853	9.67094	108.781224389281+110.043605186402i
2.07	229.466	8.24373	13.4149	-206.966462898383-56.8717810533741i
2.16	160.057	8.60215	8.31154	-97.0908520000001-90.8750300000001i
2.25	159.602	8.96057	5.20719	-50.753025559043-66.0721371159588i
2.34	190.818	9.319	7.60227	-110.591386074917+50.6453539197668i
2.43	157.852	9.67742	14.0288	10.4740173209728-224.216643259911i
2.52	137.614	10.0358	9.69203	-11.5419455066527+154.64240899421i
2.61	167.136	10.3943	9.73016	118.779477369898-100.640344863929i
2.7	196.091	10.7527	5.75436	-67.2729690162879+62.8584704722423i
2.79	169.455	11.1111	12.3965	81.3626943115044-180.88845049111i
D01
Time	Data	FFT Freq	FFT Mag	FFT Complex			Max
0	220.167	0	470.688	7531			10.7503
0.09	230.125	0.358423	1.40432	9.55580562002056-20.3359121740774i
0.18	232.125	0.716846	5.90085	-2.03766345472727-94.3916030907605i
0.27	243.792	1.07527	3.17853	-50.8374175373017-1.39244584670438i
0.36	270.083	1.43369	4.99898	-8.4928662151425-79.5315353047033i
0.45	245.375	1.79211	9.22239	-105.31916456726+103.350469356399i
0.54	242.875	2.15054	8.28787	126.712757091478+39.092066657938i
0.63	211.75	2.50896	8.14019	41.0156831077665+123.616253214599i
0.72	228.333	2.86738	3.67383	27.25+52.0833119999997i
0.81	252.75	3.22581	10.435	-164.945950306354-25.8527045381006i
0.9	234	3.58423	3.18217	39.4808600750461+32.1491937990944i
0.99	238.042	3.94265	5.01932	-23.8265279965288-76.6932980935203i
1.08	229.167	4.30108	5.01942	-8.2571337848575+79.8850886952966i
1.17	237.333	4.6595	10.7503	-148.241301328055-87.2373203558402i
1.26	185.792	5.01792	5.168	35.1772942882035+74.8322760503959i
1.35	233.292	5.37634	0.691311	-6.78789922870902E-002+11.0607750140062i
1.44	275.5	5.73477	1.25	-20
1.53	227.833	6.09319	0.691311	-6.78789922871417E-002-11.0607750140064i
1.62	256.417	6.45161	5.168	35.1772942882034-74.8322760503958i
1.71	228.458	6.81004	10.7503	-148.241301328055+87.2373203558405i
1.8	226.875	7.16846	5.01942	-8.25713378485762-79.8850886952966i
1.89	237.625	7.52688	5.01932	-23.8265279965287+76.6932980935203i
1.98	229.333	7.8853	3.18217	39.480860075046-32.1491937990944i
2.07	259.542	8.24373	10.435	-164.945950306355+25.8527045381011i
2.16	217.5	8.60215	3.67383	27.25-52.0833119999997i
2.25	220.042	8.96057	8.14019	41.0156831077661-123.616253214599i
2.34	249.375	9.319	8.28787	126.712757091478-39.0920666579382i
2.43	246.583	9.67742	9.22239	-105.31916456726-103.350469356399i
2.52	223.75	10.0358	4.99898	-8.49286621514238+79.5315353047033i
2.61	210.625	10.3943	3.17853	-50.8374175373017+1.3924458467042i
2.7	234.208	10.7527	5.90085	-2.03766345472705+94.3916030907606i
2.79	252.333	11.1111	1.40432	9.55580562002048+20.3359121740771i
D02
Time	Data	FFT Freq	FFT Mag	FFT Complex			Max
0	86.7321	0	205.137	3282.196412			16.031
0.09	100.607	0.358423	9.99207	-27.0167189283687-157.573824188328i
0.18	144.554	0.716846	4.83082	-66.2368988917581-39.835893503989i
0.27	98.7679	1.07527	3.07679	-20.1608971601097-44.9110765170801i
0.36	102.911	1.43369	5.52419	42.6328137551064+77.42546903747i
0.45	92.6071	1.79211	8.70055	-17.3952448528153-138.117617478061i
0.54	121.536	2.15054	16.031	-213.642862350957-141.939692789311i
0.63	111.179	2.50896	5.77784	-79.3433694837214+47.4423689706529i
0.72	171.482	2.86738	8.69712	-16.4463810000002-138.178621i
0.81	97.9107	3.22581	4.72838	31.7701945148239-68.6599968880809i
0.9	84.125	3.58423	2.64687	-42.3269345658829-1.39374868690305i
0.99	91.3929	3.94265	8.6744	58.1579818984813+126.017642538982i
1.08	111.268	4.30108	1.99981	19.0457722448937+25.7111730374701i
1.17	126.893	4.6595	2.28783	22.1256343488689-29.1617615000427i
1.26	121.393	5.01792	5.68068	-45.0790681914018+78.9242825984193i
1.35	100	5.37634	8.27529	53.5767716628403+121.080688952932i
1.44	84.0179	5.73477	5.86942	93.9107060000001
1.53	112.946	6.09319	8.27529	53.5767716628402-121.080688952932i
1.62	97.75	6.45161	5.68068	-45.079068191402-78.9242825984194i
1.71	79.4286	6.81004	2.28783	22.1256343488689+29.1617615000426i
1.8	95.6071	7.16846	1.99981	19.0457722448936-25.71117303747i
1.89	100.821	7.52688	8.6744	58.1579818984812-126.017642538983i
1.98	108.125	7.8853	2.64687	-42.3269345658828+1.39374868690284i
2.07	107.339	8.24373	4.72838	31.7701945148241+68.6599968880807i
2.16	91.0893	8.60215	8.69712	-16.446381+138.178621i
2.25	107.554	8.96057	5.77784	-79.3433694837213-47.4423689706527i
2.34	86.7679	9.319	16.031	-213.642862350957+141.939692789311i
2.43	72	9.67742	8.70055	-17.3952448528149+138.117617478061i
2.52	92.6964	10.0358	5.52419	42.6328137551063-77.4254690374701i
2.61	126.821	10.3943	3.07679	-20.1608971601094+44.9110765170803i
2.7	88	10.7527	4.83082	-66.236898891758+39.8358935039891i
2.79	67.875	11.1111	9.99207	-27.0167189283683+157.573824188328i
D03
Time	Data	FFT Freq	FFT Mag	FFT Complex			Max
0	140.096	0	299.331	4789.294006			7.91227
0.09	159.618	0.358423	2.92022	-26.8693373835434+38.2246348203496i
0.18	142.176	0.716846	5.51531	45.3979183793975+75.6717053811687i
0.27	146.36	1.07527	3.56034	-15.189905725609-54.902929306902i
0.36	161.86	1.43369	7.67083	-108.389546784677+57.5776071266849i
0.45	132.971	1.79211	6.00184	-34.3727095745025-89.6669215393604i
0.54	141.015	2.15054	4.76573	21.1132333914727-73.2703147228274i
0.63	148.397	2.50896	2.9628	42.0656812477943-21.856172750439i
0.72	143.213	2.86738	7.91227	51.7647400000001+115.52939i
0.81	126.882	3.22581	2.02484	-14.4878855789086-28.9775083317976i
0.9	144.074	3.58423	6.60593	-62.0638666585709-85.5539849010805i
0.99	152.456	3.94265	4.80131	33.6266351135733-69.0702527332325i
1.08	170.588	4.30108	3.06176	-48.1398092153231+9.07760712668484i
1.17	148.824	4.6595	2.49081	-25.2609146576151+30.8244936631247i
1.26	166.882	5.01792	5.69091	-80.359029112299-42.8177727970842i
1.35	169.941	5.37634	2.36695	9.54702855881087-36.6480265971105i
1.44	143.963	5.73477	7.31251	117.000122
1.53	142.015	6.09319	2.36695	9.54702855881092+36.6480265971104i
1.62	140.904	6.45161	5.69091	-80.359029112299+42.8177727970843i
1.71	144.551	6.81004	2.49081	-25.2609146576151-30.8244936631247i
1.8	157.544	7.16846	3.06176	-48.1398092153231-9.07760712668488i
1.89	148.022	7.52688	4.80131	33.6266351135735+69.0702527332323i
1.98	153.132	7.8853	6.60593	-62.0638666585707+85.5539849010806i
2.07	156.897	8.24373	2.02484	-14.4878855789084+28.9775083317976i
2.16	159.824	8.60215	7.91227	51.76474-115.52939i
2.25	104.206	8.96057	2.9628	42.0656812477944+21.8561727504388i
2.34	161.066	9.319	4.76573	21.1132333914727+73.2703147228274i
2.43	168.419	9.67742	6.00184	-34.3727095745022+89.6669215393606i
2.52	175.368	10.0358	7.67083	-108.389546784677-57.5776071266848i
2.61	147.772	10.3943	3.56034	-15.1899057256088+54.9029293069021i
2.7	151.441	10.7527	5.51531	45.3979183793972-75.6717053811688i
2.79	138.816	11.1111	2.92022	-26.8693373835435-38.2246348203494i
D05
Time	Data	FFT Freq	FFT Mag	FFT Complex			Max
0	129.625	0	276.135	4418.166685			16.8391
0.09	158.292	0.358423	15.1933	39.9467762076812+239.787653665204i
0.18	147.75	0.716846	11.1454	45.9954855102153+172.292286775019i
0.27	133.042	1.07527	7.32199	58.2628388939257-101.636587154241i
0.36	64	1.43369	5.58163	35.1895462275833+82.0808252126815i
0.45	131.833	1.79211	5.80578	26.5246629365342+89.0251071196816i
0.54	145.375	2.15054	16.8391	-149.669336626042-224.028681652307i
0.63	117.542	2.50896	7.8293	31.8038194447066-121.16436374224i
0.72	83.6667	2.86738	13.6597	-150.916655-158.083344i
0.81	132.417	3.22581	9.51066	-34.5109108880722+148.205590115214i
0.9	133.292	3.58423	9.45779	29.96874594551+148.327355544343i
0.99	98.75	3.94265	2.63541	-8.59658634926622+41.2809609169899i
1.08	175.167	4.30108	13.901	-166.689482227583-147.252424787318i
1.17	142.583	4.6595	10.1418	130.40507107926-96.5697507885792i
1.26	177.417	5.01792	9.65243	139.538233170316-66.184924028331i
1.35	100.125	5.37634	14.1008	-224.502175324768-22.3646659089874i
1.44	127.208	5.73477	7.77083	124.333249
1.53	137.708	6.09319	14.1008	-224.502175324769+22.3646659089881i
1.62	165.167	6.45161	9.65243	139.538233170316+66.1849240283306i
1.71	103.875	6.81004	10.1418	130.40507107926+96.569750788579i
1.8	141.125	7.16846	13.901	-166.689482227583+147.252424787318i
1.89	100.542	7.52688	2.63541	-8.5965863492665-41.2809609169898i
1.98	170.917	7.8853	9.45779	29.96874594551-148.327355544343i
2.07	166.208	8.24373	9.51066	-34.5109108880726-148.205590115214i
2.16	156.708	8.60215	13.6597	-150.916655+158.083344i
2.25	195.042	8.96057	7.8293	31.8038194447066+121.164363742239i
2.34	102	9.319	16.8391	-149.669336626041+224.028681652307i
2.43	137.375	9.67742	5.80578	26.5246629365339-89.0251071196816i
2.52	182.667	10.0358	5.58163	35.1895462275831-82.0808252126817i
2.61	154.083	10.3943	7.32199	58.262838893926+101.636587154241i
2.7	169.167	10.7527	11.1454	45.995485510215-172.292286775019i
2.79	137.5	11.1111	15.1933	39.9467762076805-239.787653665205i
D09
Time	Data	FFT Freq	FFT Mag	FFT Complex			Max
0	155.728	0	374.718	5995.485324			9.45251
0.09	190.699	0.358423	6.93342	-80.8326804706281-75.977473440457i
0.18	199.618	0.716846	5.65325	-44.461438001535+78.7702619941367i
0.27	172.662	1.07527	0.506398	-7.85857720528599+1.97257900908264i
0.36	159.059	1.43369	2.96464	46.95144372975-6.75051259446931i
0.45	189.118	1.79211	2.53109	40.2211746396612-4.72191441989802i
0.54	188.11	2.15054	4.54614	-46.0280985817822-56.3228261434985i
0.63	209.699	2.50896	8.47381	-124.263388889032-54.2292498446021i
0.72	193.882	2.86738	1.67404	-23.8455540000002-12.1985460000001i
0.81	195.625	3.22581	5.23817	-42.8221704849521-72.0450982692793i
0.9	185.559	3.58423	7.04935	74.1655498228261+84.9762585918744i
0.99	204.956	3.94265	9.45251	-103.625009636897+110.160942694847i
1.08	204.39	4.30108	0.543248	4.07791627025004+7.67599940553051i
1.17	196.647	4.6595	6.45613	-24.5905915316062+100.328512911966i
1.26	188.912	5.01792	2.63083	-28.2054332395089+31.2458627295097i
1.35	186.5	5.37634	6.0884	-93.7582924212593-26.4379170769962i
1.44	210.419	5.73477	6.40257	-102.441072
1.53	179.456	6.09319	6.0884	-93.7582924212592+26.4379170769964i
1.62	172.86	6.45161	2.63083	-28.2054332395091-31.2458627295096i
1.71	204.831	6.81004	6.45613	-24.5905915316066-100.328512911966i
1.8	176.294	7.16846	0.543248	4.07791627025-7.67599940553047i
1.89	165.382	7.52688	9.45251	-103.625009636898-110.160942694847i
1.98	198.581	7.8853	7.04935	74.165549822826-84.9762585918746i
2.07	172.824	8.24373	5.23817	-42.8221704849519+72.0450982692791i
2.16	183.397	8.60215	1.67404	-23.8455540000002+12.1985460000001i
2.25	206.926	8.96057	8.47381	-124.263388889032+54.2292498446023i
2.34	188.162	9.319	4.54614	-46.028098581782+56.3228261434986i
2.43	169	9.67742	2.53109	40.2211746396611+4.72191441989771i
2.52	178.169	10.0358	2.96464	46.95144372975+6.75051259446927i
2.61	206.728	10.3943	0.506398	-7.85857720528604-1.97257900908272i
2.7	163.382	10.7527	5.65325	-44.4614380015351-78.7702619941366i
2.79	197.912	11.1111	6.93342	-80.8326804706278+75.9774734404571i
D10
Time	Data	FFT Freq	FFT Mag	FFT Complex			Max
0	138.933	0	271.743	4347.894257			9.12161
0.09	97.9135	0.358423	4.65412	-72.7413570326682+15.933212651721i
0.18	134.644	0.716846	3.38696	47.4197143633685+26.2311634232956i
0.27	151.183	1.07527	5.9784	58.4405995201261+75.726308460683i
0.36	125.74	1.43369	6.45351	-83.2705490064786+61.0560340557489i
0.45	112.654	1.79211	2.84946	-31.6963613237638-32.7706611097251i
0.54	131.971	2.15054	1.32059	-21.0369697186714+1.97520171813101i
0.63	129.173	2.50896	9.0944	-96.3991756616895+108.997535733454i
0.72	159.817	2.86738	6.9257	21.8076160000001+108.644195i
0.81	116.933	3.22581	5.26139	51.3083498524539-66.7390004593804i
0.9	125	3.58423	9.01669	106.314078012146+97.5208428574964i
0.99	153.096	3.94265	8.87399	20.7951162884284+140.452752922024i
1.08	148.231	4.30108	3.77352	22.8090630064787+55.902164055749i
1.17	141.019	4.6595	9.12161	-99.6287253735542-106.650313564363i
1.26	131.423	5.01792	5.61007	69.1876973431566-57.1849914373387i
1.35	139.471	5.37634	8.34552	64.3829777306677+116.981408402092i
1.44	152.125	5.73477	1.08954	-17.4327090000006
1.53	123.01	6.09319	8.34552	64.3829777306674-116.981408402092i
1.62	136.481	6.45161	5.61007	69.1876973431568+57.1849914373387i
1.71	156.269	6.81004	9.12161	-99.628725373554+106.650313564363i
1.8	132.827	7.16846	3.77352	22.8090630064786-55.9021640557491i
1.89	160.981	7.52688	8.87399	20.7951162884281-140.452752922024i
1.98	134.904	7.8853	9.01669	106.314078012146-97.5208428574965i
2.07	156.798	8.24373	5.26139	51.308349852454+66.7390004593803i
2.16	80.7692	8.60215	6.9257	21.807616-108.644195i
2.25	141.221	8.96057	9.0944	-96.3991756616897-108.997535733453i
2.34	138.442	9.319	1.32059	-21.0369697186714-1.97520171813083i
2.43	110.356	9.67742	2.84946	-31.6963613237638+32.7706611097251i
2.52	155.077	10.0358	6.45351	-83.2705490064786-61.0560340557489i
2.61	143.279	10.3943	5.9784	58.4405995201261-75.7263084606833i
2.7	138.846	10.7527	3.38696	47.4197143633685-26.2311634232956i
2.79	149.308	11.1111	4.65412	-72.7413570326683-15.9332126517209i
D11
Time	Data	FFT Freq	FFT Mag	FFT Complex			Max
0	176.9	0	340.778	5452.450012			11.0001
0.09	164.675	0.358423	3.70963	-0.766381864861506+59.3492101280928i
0.18	176.975	0.716846	5.59546	78.5417899856507+42.9689960499286i
0.27	165.7	1.07527	9.83718	22.3040434297618+155.806512092718i
0.36	154.95	1.43369	2.41453	-25.1215417229472+29.3491337187618i
0.45	144.05	1.79211	11.0001	-58.6652095579063-165.935789270195i
0.54	165.025	2.15054	3.2051	-22.1580321264319+46.2473997519775i
0.63	165.675	2.50896	5.31692	-85.0270134437432+2.72603858863579i
0.72	183.425	2.86738	4.47555	-9.12500000000004-71.0249639999999i
0.81	182.625	3.22581	3.21383	30.1665766753961+41.6427754567346i
0.9	157.175	3.58423	3.10008	-15.0672096589055-47.2574342439615i
0.99	173.85	3.94265	2.9451	-5.52472725777853+46.7965765235286i
1.08	141.575	4.30108	10.635	93.0713737229468-142.450914281238i
1.17	163.5	4.6595	2.96898	-6.03872781653549+47.1182612973401i
1.26	193.75	5.01792	3.9119	42.4834997996869+45.9641620539896i
1.35	156.35	5.37634	2.45466	22.5514398356673-32.15466959291i
1.44	187.025	5.73477	5.31875	85.1000360000003
1.53	178.9	6.09319	2.45466	22.5514398356674+32.15466959291i
1.62	154.775	6.45161	3.9119	42.4834997996868-45.9641620539897i
1.71	173.55	6.81004	2.96898	-6.03872781653573-47.1182612973402i
1.8	193.575	7.16846	10.635	93.0713737229471+142.450914281238i
1.89	187.875	7.52688	2.9451	-5.52472725777854-46.7965765235286i
1.98	181.7	7.8853	3.10008	-15.0672096589054+47.2574342439617i
2.07	132.5	8.24373	3.21383	30.1665766753961-41.6427754567348i
2.16	159.55	8.60215	4.47555	-9.12499999999996+71.0249639999999i
2.25	161.575	8.96057	5.31692	-85.0270134437432-2.72603858863556i
2.34	162.6	9.319	3.2051	-22.158032126432-46.2473997519774i
2.43	180.95	9.67742	11.0001	-58.6652095579059+165.935789270195i
2.52	182.825	10.0358	2.41453	-25.1215417229472-29.3491337187616i
2.61	194.15	10.3943	9.83718	22.3040434297613-155.806512092718i
2.7	196.95	10.7527	5.59546	78.5417899856505-42.9689960499288i
2.79	157.75	11.1111	3.70963	-0.766381864861685-59.3492101280929i
D12
Time	Data	FFT Freq	FFT Mag	FFT Complex			Max
0	131.075	0	232.308	3716.924958			13.3012
0.09	103.675	0.358423	10.083	-136.721334030177+85.6394189020363i
0.18	93.175	0.716846	0.240134	1.79500312703051+3.3970547794384i
0.27	102.725	1.07527	3.82274	56.411345240284+23.6386267808532i
0.36	107.775	1.43369	2.96593	3.88421818094843+47.2955974417089i
0.45	84.75	1.79211	8.23614	-39.1594864717888+125.82541344053i
0.54	143.2	2.15054	13.3012	79.0660036839069-197.587512764532i
0.63	103.8	2.50896	2.27247	0.233883545365131-36.3587672557715i
0.72	108.025	2.86738	8.36957	-1.87502999999996+133.899964i
0.81	92.85	3.22581	10.7017	71.9366107403729-155.383330746671i
0.9	103.775	3.58423	9.58661	139.41787159325+63.9519781036461i
0.99	152.275	3.94265	6.09586	96.1024817105386+16.6478108728681i
1.08	142.225	4.30108	4.47131	57.7658058190516-42.2044625582913i
1.17	94.975	4.6595	6.9238	-98.8482787837023+50.0139741417301i
1.26	106.2	5.01792	3.00219	-22.8788544041873+42.2364736476169i
1.35	119.9	5.37634	5.15482	4.24497004910802+82.3677573396743i
1.44	136.8	5.73477	3.42031	54.7250060000001
1.53	116.475	6.09319	5.15482	4.24497004910775-82.3677573396744i
1.62	136.975	6.45161	3.00219	-22.8788544041876-42.2364736476167i
1.71	143.7	6.81004	6.9238	-98.8482787837024-50.0139741417298i
1.8	92.175	7.16846	4.47131	57.7658058190517+42.2044625582912i
1.89	112.8	7.52688	6.09586	96.1024817105384-16.6478108728685i
1.98	151.675	7.8853	9.58661	139.41787159325-63.9519781036465i
2.07	150.8	8.24373	10.7017	71.9366107403735+155.383330746671i
2.16	110.5	8.60215	8.36957	-1.87503000000011-133.899964i
2.25	100.875	8.96057	2.27247	0.233883545365408+36.3587672557716i
2.34	115.625	9.319	13.3012	79.0660036839074+197.587512764532i
2.43	101.175	9.67742	8.23614	-39.1594864717891-125.825413440529i
2.52	113.4	10.0358	2.96593	3.88421818094837-47.2955974417088i
2.61	142.2	10.3943	3.82274	56.411345240284-23.6386267808534i
2.7	93.225	10.7527	0.240134	1.79500312703057-3.39705477943815i
2.79	108.125	11.1111	10.083	-136.721334030177-85.639418902036i
D13
Time	Data	FFT Freq	FFT Mag	FFT Complex			Max
0	93.9338	0	268.956	4303.294096			12.8901
0.09	132.75	0.358423	8.02783	40.2700128963803-121.969296075514i
0.18	166.625	0.716846	4.92605	-76.2119920126638-20.0954417296637i
0.27	171.235	1.07527	7.94809	-97.7188372951081-81.382457458431i
0.36	135.456	1.43369	7.65228	-51.1306473750044-111.249104865705i
0.45	132.669	1.79211	4.26013	-68.0197097714176-4.40262464934843i
0.54	169.088	2.15054	5.42694	-85.7703220789883+13.5305384626338i
0.63	129.588	2.50896	5.16096	-71.120482360108-41.9590227857391i
0.72	132.14	2.86738	12.8901	-206.235321+1.70587100000012i
0.81	135.066	3.22581	7.47339	-27.2312808528781+116.432217894817i
0.9	174.478	3.58423	5.38415	-67.6996017944168+53.2726634239283i
0.99	122.544	3.94265	10.0407	-61.635014424326-148.357971345452i
1.08	133.691	4.30108	6.44445	48.3218693750042-91.0873608657055i
1.17	131.184	4.6595	4.07898	61.9371221104411-20.5704224381444i
1.26	141.235	5.01792	7.29422	-104.023892113931-52.9120327683692i
1.35	134.338	5.37634	1.73549	15.2242456970163-23.2222976785679i
1.44	119.971	5.73477	12.7923	204.676422
1.53	130.419	6.09319	1.73549	15.2242456970164+23.2222976785677i
1.62	141.669	6.45161	7.29422	-104.023892113931+52.9120327683693i
1.71	126.86	6.81004	4.07898	61.9371221104413+20.570422438144i
1.8	111.794	7.16846	6.44445	48.3218693750044+91.0873608657053i
1.89	122.397	7.52688	10.0407	-61.6350144243255+148.357971345452i
1.98	138.897	7.8853	5.38415	-67.6996017944169-53.2726634239283i
2.07	93.5441	8.24373	7.47339	-27.2312808528784-116.432217894817i
2.16	165.191	8.60215	12.8901	-206.235321-1.70587100000012i
2.25	131.853	8.96057	5.16096	-71.1204823601079+41.9590227857393i
2.34	137.324	9.319	5.42694	-85.7703220789884-13.5305384626338i
2.43	145.463	9.67742	4.26013	-68.0197097714175+4.40262464934847i
2.52	131.699	10.0358	7.65228	-51.1306473750041+111.249104865705i
2.61	107.463	10.3943	7.94809	-97.718837295108+81.3824574584313i
2.7	160.794	10.7527	4.92605	-76.2119920126637+20.0954417296636i
2.79	101.934	11.1111	8.02783	40.2700128963807+121.969296075514i
D14
Time	Data	FFT Freq	FFT Mag	FFT Complex			Max
0	134.731	0	252.428	4038.84613			12.1347
0.09	119.798	0.358423	2.89706	43.8375116487337+15.0623108549233i
0.18	93.9519	0.716846	8.05755	89.0515102927578+93.2223817130092i
0.27	147.644	1.07527	12.1347	56.2464037484712+185.828668017173i
0.36	107.75	1.43369	7.33524	-89.9832918411408+75.3475942039446i
0.45	133.644	1.79211	6.73323	1.50065205148424-107.721298219082i
0.54	80.0769	2.15054	10.8652	-106.41492263063+137.467214431603i
0.63	131.202	2.50896	4.68204	-8.42239568449618+74.4377077226918i
0.72	156.74	2.86738	6.19617	99.0289009999999+4.66342099999997i
0.81	133.952	3.22581	8.23534	19.2285896401671-130.354918575598i
0.9	116.183	3.58423	5.75172	84.5430893385603+36.3528951916544i
0.99	109.731	3.94265	4.46318	-15.242588678899+69.7652378306609i
1.08	131.029	4.30108	2.61052	28.5793598411408-30.4600837960555i
1.17	134.731	4.6595	10.9576	173.947299181082-21.9129885521399i
1.26	121.269	5.01792	7.63695	-121.910513000688-8.27658152693837i
1.35	142.471	5.37634	11.9423	-101.018319906543-162.189220062421i
1.44	113.471	5.73477	2.08775	-33.4039319999997
1.53	110.779	6.09319	11.9423	-101.018319906542+162.189220062421i
1.62	111.904	6.45161	7.63695	-121.910513000688+8.2765815269388i
1.71	144.615	6.81004	10.9576	173.947299181081+21.9129885521394i
1.8	162.596	7.16846	2.61052	28.5793598411409+30.4600837960554i
1.89	101.096	7.52688	4.46318	-15.242588678899-69.7652378306606i
1.98	154.173	7.8853	5.75172	84.5430893385601-36.3528951916546i
2.07	78.0192	8.24373	8.23534	19.2285896401675+130.354918575598i
2.16	105.144	8.60215	6.19617	99.0289009999999-4.66342099999997i
2.25	114.442	8.96057	4.68204	-8.42239568449639-74.4377077226916i
2.34	127.433	9.319	10.8652	-106.41492263063-137.467214431602i
2.43	121.231	9.67742	6.73323	1.50065205148445+107.721298219082i
2.52	139.413	10.0358	7.33524	-89.9832918411409-75.3475942039445i
2.61	167.288	10.3943	12.1347	56.2464037484707-185.828668017173i
2.7	146.856	10.7527	8.05755	89.0515102927575-93.2223817130097i
2.79	145.481	11.1111	2.89706	43.8375116487336-15.0623108549235i
E01
Time	Data	FFT Freq	FFT Mag	FFT Complex			Max
0	15.5972	0	42.8003	684.805512			6.95287
0.09	29.8472	0.358423	6.95287	72.000051863613+84.8036724787921i
0.18	21.7222	0.716846	3.52315	-42.7307205529799+36.7655218512445i
0.27	5.48608	1.07527	4.70047	51.8844858584916+54.4442742490719i
0.36	25.7639	1.43369	5.6911	-73.0181070682837+54.4044545078468i
0.45	15.3055	1.79211	4.29321	-55.286536744555-40.766341149704i
0.54	10.125	2.15054	5.7472	0.275664628093814-91.9547452850913i
0.63	27.9861	2.50896	1.27771	4.87642968334696-19.8532157386048i
0.72	27.5972	2.86738	1.10064	17.5833429999998+0.972106999999994i
0.81	2.61108	3.22581	4.1173	34.3887987487618-56.1887202397603i
0.9	25.5695	3.58423	3.41947	3.8131365747155-54.5785406556739i
0.99	21.8333	3.94265	6.24897	-84.4609514927422+53.507531830038i
1.08	22.9722	4.30108	2.94192	-19.1208089317164-43.0121114921533i
1.17	11.0695	4.6595	5.81116	68.796458412649+62.5465162988126i
1.26	18.8611	5.01792	3.95546	-57.6359126498297+26.1417264806619i
1.35	4.90277	5.37634	2.40855	-30.8652403295646+23.0743690476354i
1.44	7.93054	5.73477	2.0816	33.3056339999998
1.53	20.4445	6.09319	2.40855	-30.8652403295647-23.0743690476352i
1.62	1.91669	6.45161	3.95546	-57.6359126498299-26.1417264806619i
1.71	25.9583	6.81004	5.81116	68.7964584126487-62.5465162988128i
1.8	26.8333	7.16846	2.94192	-19.1208089317163+43.0121114921533i
1.89	15.6667	7.52688	6.24897	-84.4609514927424-53.5075318300378i
1.98	56.3333	7.8853	3.41947	3.81313657471563+54.5785406556738i
2.07	21.4583	8.24373	4.1173	34.388798748762+56.1887202397602i
2.16	20	8.60215	1.10064	17.5833429999998-0.972106999999994i
2.25	16.75	8.96057	1.27771	4.87642968334697+19.8532157386048i
2.34	11.8055	9.319	5.7472	0.275664628094052+91.9547452850913i
2.43	35.9167	9.67742	4.29321	-55.2865367445549+40.7663411497042i
2.52	41.625	10.0358	5.6911	-73.0181070682838-54.4044545078468i
2.61	50.6945	10.3943	4.70047	51.8844858584913-54.444274249072i
2.7	24.4028	10.7527	3.52315	-42.73072055298-36.7655218512444i
2.79	19.8195	11.1111	6.95287	72.0000518636127-84.8036724787924i
E02
Time	Data	FFT Freq	FFT Mag	FFT Complex			Max
0	331.298	0	651.528	10424.442291			8.4169
0.09	288.587	0.358423	3.41444	-12.5509591332431-53.1696847965754i
0.18	325.231	0.716846	2.33426	-37.338492483213-0.846207904079407i
0.27	327.519	1.07527	7.54378	-57.2765403766953+106.245023581118i
0.36	329.125	1.43369	2.94184	-34.6181145216119-31.8921913563363i
0.45	337.385	1.79211	0.945096	-13.7952539236203+6.19286643991729i
0.54	333.317	2.15054	3.29118	-3.03709072346873+52.5711832099923i
0.63	318.154	2.50896	6.52387	71.9481638954506+75.6243150036036i
0.72	337.183	2.86738	3.59047	54.298096-18.7596749999993i
0.81	356.76	3.22581	6.2129	-67.9785042288874+72.5297552193185i
0.9	330.01	3.58423	8.4169	46.584981270051+126.356538634673i
0.99	304.779	3.94265	1.52855	-6.24605315957877+23.6456826444666i
1.08	336.625	4.30108	1.14412	18.1565045216116-2.33451335633622i
1.17	322.99	4.6595	2.72351	-12.9694140150152+41.6014603133892i
1.26	320.904	5.01792	5.86995	55.6752459366305-75.6377564793987i
1.35	308.817	5.37634	3.11613	43.56069694159+24.2546079468614i
1.44	338.212	5.73477	5.51683	88.2692569999999
1.53	328.01	6.09319	3.11613	43.5606969415899-24.2546079468614i
1.62	326.404	6.45161	5.86995	55.6752459366307+75.6377564793987i
1.71	342.51	6.81004	2.72351	-12.9694140150153-41.6014603133892i
1.8	318.192	7.16846	1.14412	18.1565045216116+2.33451335633616i
1.89	328.721	7.52688	1.52855	-6.24605315957878-23.6456826444665i
1.98	315.385	7.8853	8.4169	46.5849812700508-126.356538634673i
2.07	313.933	8.24373	6.2129	-67.9785042288877-72.5297552193182i
2.16	316.856	8.60215	3.59047	54.298096+18.7596749999993i
2.25	320.077	8.96057	6.52387	71.9481638954504-75.6243150036038i
2.34	326.26	9.319	3.29118	-3.03709072346884-52.5711832099923i
2.43	327.904	9.67742	0.945096	-13.7952539236203-6.1928664399174i
2.52	347.837	10.0358	2.94184	-34.6181145216119+31.8921913563363i
2.61	310.894	10.3943	7.54378	-57.2765403766956-106.245023581118i
2.7	323.519	10.7527	2.33426	-37.3384924832129+0.846207904079449i
2.79	331.048	11.1111	3.41444	-12.550959133243+53.1696847965753i
E03
Time	Data	FFT Freq	FFT Mag	FFT Complex			Max
0	255.92	0	481.235	7699.761356			7.18041
0.09	240.989	0.358423	7.18041	105.465751263402-45.5621065661477i
0.18	236.159	0.716846	1.43911	-0.694860738499948-23.0152898016131i
0.27	258.125	1.07527	2.85606	-34.7246914619135-29.7053128656013i
0.36	261.875	1.43369	1.36847	7.02952833362894+20.7363915352152i
0.45	244.205	1.79211	0.56155	-8.93978175749278-0.898366273136396i
0.54	245.682	2.15054	3.33291	10.5139471668915+52.2798945826562i
0.63	245.261	2.50896	2.40471	18.3522883704221+33.8164556442798i
0.72	244.42	2.86738	3.52692	25.4318230000002+50.3750009999999i
0.81	240.114	3.22581	0.71164	8.47873080638067+7.59985267624676i
0.9	234.352	3.58423	3.43572	-31.4281247539362-45.1014161483307i
0.99	239.716	3.94265	5.9348	21.9921243857488-92.3749604610514i
1.08	229.341	4.30108	4.18283	62.4249396663709-24.1272584647849i
1.17	237.068	4.6595	1.9708	-12.6503967650716-28.8840655437426i
1.26	238.773	5.01792	2.87662	45.9272783255446+3.01245546739982i
1.35	241.432	5.37634	1.79712	26.9349111585244+10.0645479755929i
1.44	240.307	5.73477	0.0916139	1.46582199999966
1.53	226.011	6.09319	1.79712	26.9349111585244-10.064547975593i
1.62	235.92	6.45161	2.87662	45.9272783255447-3.01245546739995i
1.71	230.091	6.81004	1.9708	-12.6503967650714+28.8840655437426i
1.8	229.375	7.16846	4.18283	62.424939666371+24.1272584647849i
1.89	244.966	7.52688	5.9348	21.9921243857491+92.3749604610514i
1.98	225.92	7.8853	3.43572	-31.428124753936+45.1014161483308i
2.07	240.489	8.24373	0.71164	8.47873080638061-7.59985267624668i
2.16	245.727	8.60215	3.52692	25.4318230000001-50.3750009999999i
2.25	233.386	8.96057	2.40471	18.352288370422-33.8164556442797i
2.34	238.648	9.319	3.33291	10.5139471668914-52.2798945826562i
2.43	257.341	9.67742	0.56155	-8.93978175749276+0.898366273136425i
2.52	231.057	10.0358	1.36847	7.02952833362894-20.7363915352151i
2.61	232.648	10.3943	2.85606	-34.7246914619135+29.7053128656014i
2.7	257.136	10.7527	1.43911	-0.694860738499919+23.0152898016131i
2.79	237.307	11.1111	7.18041	105.465751263402+45.5621065661475i
E06
Time	Data	FFT Freq	FFT Mag	FFT Complex			Max
0	327.25	0	655.667	10490.66672			9.68918
0.09	318.458	0.358423	7.69469	-120.914572584734-23.1730803552342i
0.18	321.417	0.716846	4.45859	71.2455154931768+3.61945453413426i
0.27	338.5	1.07527	8.52807	78.8036320600398-111.392830684401i
0.36	330.875	1.43369	4.02846	40.3097656900405+50.2952355451831i
0.45	329.792	1.79211	4.93653	-76.7486708989173+18.6598154420014i
0.54	297.833	2.15054	4.99036	-8.05477869295281+79.438497927838i
0.63	315.417	2.50896	9.59439	142.923490350361+56.0201837419579i
0.72	317.167	2.86738	9.68918	-43.6666559999998+148.75i
0.81	335.708	3.22581	4.99479	-79.4821671668344+8.32234456492766i
0.9	337.542	3.58423	5.08404	-42.7481430641169-69.2065202644683i
0.99	328.833	3.94265	3.35214	28.7801703203472+45.2584659444675i
1.08	334.625	4.30108	5.9201	-90.9764536900406-26.3715164548169i
1.17	328.625	4.6595	3.15155	43.0938726608814-26.1837054138216i
1.26	364.375	5.01792	6.11786	41.0574062638928-88.8589396581721i
1.35	350.458	5.37634	1.64881	9.54424525885538-24.5939487641523i
1.44	324	5.73477	0.312502	-5.00003199999992
1.53	336.458	6.09319	1.64881	9.54424525885541+24.5939487641522i
1.62	322.917	6.45161	6.11786	41.0574062638931+88.858939658172i
1.71	330.125	6.81004	3.15155	43.0938726608816+26.1837054138215i
1.8	332.375	7.16846	5.9201	-90.9764536900406+26.371516454817i
1.89	311	7.52688	3.35214	28.7801703203471-45.2584659444676i
1.98	336.833	7.8853	5.08404	-42.7481430641167+69.2065202644685i
2.07	370.625	8.24373	4.99479	-79.4821671668344-8.32234456492738i
2.16	318.708	8.60215	9.68918	-43.666656-148.75i
2.25	303.125	8.96057	9.59439	142.923490350361-56.0201837419584i
2.34	320.583	9.319	4.99036	-8.05477869295306-79.4384979278379i
2.43	324.25	9.67742	4.93653	-76.7486708989172-18.6598154420012i
2.52	314.583	10.0358	4.02846	40.3097656900403-50.2952355451832i
2.61	286.375	10.3943	8.52807	78.8036320600403+111.392830684401i
2.7	341.75	10.7527	4.45859	71.2455154931768-3.61945453413444i
2.79	340.083	11.1111	7.69469	-120.914572584734+23.1730803552347i
E07
Time	Data	FFT Freq	FFT Mag	FFT Complex			Max
0	198.925	0	394.606	6313.700012			13.2265
0.09	216.75	0.358423	6.60172	76.3886852356511+72.9516917537603i
0.18	169.375	0.716846	13.2265	-106.041805050388+183.139649794949i
0.27	177.225	1.07527	6.40491	100.797186148884-18.4872013606913i
0.36	208.1	1.43369	9.40635	-141.212856418257+52.0545305378343i
0.45	174.2	1.79211	5.75733	76.803253380713-50.8611360322097i
0.54	192	2.15054	1.63493	-19.3119598122939-17.6447684143227i
0.63	196.275	2.50896	3.53879	-2.59820276365985-56.5610581967205i
0.72	193.425	2.86738	9.3338	125.674988-80.6749879999997i
0.81	192.15	3.22581	4.07987	65.1750867517629-3.66293063980133i
0.9	202.525	3.58423	4.41311	42.0362984299332-56.7333925943354i
0.99	205.6	3.94265	5.0113	-45.0290056402697-66.3425976857205i
1.08	218.525	4.30108	3.02337	-46.6372395817428-12.8454934621658i
1.17	222.775	4.6595	3.41104	-49.8191337707417-22.2860626625475i
1.26	195.35	5.01792	4.1025	-35.2826295672512+55.3510736149363i
1.35	175.15	5.37634	3.17988	-48.7178693423398-14.6677723376659i
1.44	177.3	5.73477	4.21563	67.4500120000002
1.53	157.975	6.09319	3.17988	-48.7178693423398+14.667772337666i
1.62	176.375	6.45161	4.1025	-35.2826295672514-55.3510736149364i
1.71	180.575	6.81004	3.41104	-49.8191337707418+22.2860626625477i
1.8	218.825	7.16846	3.02337	-46.6372395817427+12.8454934621657i
1.89	203.3	7.52688	5.0113	-45.0290056402697+66.3425976857206i
1.98	198.975	7.8853	4.41311	42.0362984299334+56.7333925943353i
2.07	187.425	8.24373	4.07987	65.1750867517628+3.66293063980119i
2.16	212.45	8.60215	9.3338	125.674988+80.6749879999997i
2.25	210.425	8.96057	3.53879	-2.59820276365986+56.5610581967206i
2.34	201.725	9.319	1.63493	-19.3119598122938+17.6447684143227i
2.43	207	9.67742	5.75733	76.8032533807131+50.8611360322096i
2.52	230.575	10.0358	9.40635	-141.212856418257-52.0545305378342i
2.61	224.325	10.3943	6.40491	100.797186148884+18.4872013606911i
2.7	196.125	10.7527	13.2265	-106.041805050388-183.139649794949i
2.79	191.975	11.1111	6.60172	76.3886852356509-72.9516917537605i
E09
Time	Data	FFT Freq	FFT Mag	FFT Complex			Max
0	137.938	0	251.949	4031.1875			9.62387
0.09	128.125	0.358423	3.91553	-6.09550275943668-62.3512848696916i
0.18	115.688	0.716846	4.54487	40.0486103062922-60.6960204985609i
0.27	134.562	1.07527	0.930928	7.14001235941163-13.0719761095915i
0.36	141.812	1.43369	2.56913	26.1441986605429-31.7204702924512i
0.45	136	1.79211	4.73105	13.9938929751935+74.392066624909i
0.54	120.062	2.15054	2.4216	38.7139787565202+1.56596856469155i
0.63	136.688	2.50896	9.62387	131.529221545653+80.0654540519294i
0.72	105.812	2.86738	2.9267	-46.75+2.6875i
0.81	138.188	3.22581	6.48742	87.4042207774638+55.9880821142552i
0.9	134.812	3.58423	1.28927	-3.23308496103706+20.3733954972146i
0.99	119.562	3.94265	3.76479	-40.2984346746083-44.7716226908082i
1.08	127.5	4.30108	1.55863	-8.76919866054292-23.3454702924512i
1.17	118.688	4.6595	6.17358	-18.2719153471713+97.0726226156888i
1.26	145.75	5.01792	4.73718	51.4704958982246-55.6385935660379i
1.35	105.375	5.37634	4.3572	-68.9014948765052-10.6203687663681i
1.44	124.625	5.73477	1.58984	-25.4375
1.53	136.75	6.09319	4.3572	-68.9014948765052+10.6203687663686i
1.62	148.625	6.45161	4.73718	51.4704958982247+55.6385935660379i
1.71	130.188	6.81004	6.17358	-18.2719153471716-97.0726226156887i
1.8	98.8125	7.16846	1.55863	-8.76919866054288+23.3454702924512i
1.89	129.125	7.52688	3.76479	-40.2984346746084+44.7716226908084i
1.98	132.25	7.8853	1.28927	-3.23308496103711-20.3733954972145i
2.07	117.75	8.24373	6.48742	87.4042207774635-55.9880821142554i
2.16	125	8.60215	2.9267	-46.75-2.6875i
2.25	119.25	8.96057	9.62387	131.529221545653-80.0654540519297i
2.34	115.375	9.319	2.4216	38.7139787565201-1.56596856469157i
2.43	127	9.67742	4.73105	13.9938929751934-74.3920666249092i
2.52	116.562	10.0358	2.56913	26.1441986605429+31.7204702924512i
2.61	106.688	10.3943	0.930928	7.14001235941162+13.0719761095914i
2.7	112.25	10.7527	4.54487	40.0486103062924+60.6960204985609i
2.79	144.375	11.1111	3.91553	-6.09550275943647+62.3512848696916i
E10
Time	Data	FFT Freq	FFT Mag	FFT Complex			Max
0	188.099	0	357.387	5718.197326			11.5404
0.09	186.974	0.358423	9.50375	81.5729152770671+128.328030947591i
0.18	168.888	0.716846	4.51328	62.3780609082437-36.3815927799792i
0.27	168.375	1.07527	1.51925	-6.74595294983343+23.3532477509724i
0.36	200.783	1.43369	8.4218	-115.214380477949+69.8777066178814i
0.45	185.737	1.79211	0.5095	-8.15121914358184-0.113331162309912i
0.54	171.888	2.15054	6.00712	96.0703468982677+2.89260659551886i
0.63	179.993	2.50896	0.684518	-10.3102933192516+3.69464943657939i
0.72	138.118	2.86738	8.27843	59.0065609999999-118.585541i
0.81	172.355	3.22581	6.1909	82.5537638545116+54.7416056367412i
0.9	159.329	3.58423	1.39957	-13.2937993074797-18.0202387012408i
0.99	169.921	3.94265	5.28501	-41.2602796076459-73.8105505201784i
1.08	172.026	4.30108	1.76708	19.7406864779488-20.2407013821186i
1.17	173.664	4.6595	11.5404	-52.583820508569+176.999954730733i
1.26	177.428	5.01792	2.86899	-25.4704044990315-38.1892140767387i
1.35	160.809	5.37634	5.06696	35.7671743973038-72.7549665146175i
1.44	177.993	5.73477	1.69736	-27.1578360000003
1.53	191.309	6.09319	5.06696	35.767174397304+72.7549665146175i
1.62	162.099	6.45161	2.86899	-25.4704044990315+38.1892140767388i
1.71	182.888	6.81004	11.5404	-52.5838205085695-176.999954730733i
1.8	176.605	7.16846	1.76708	19.7406864779489+20.2407013821184i
1.89	220.803	7.52688	5.28501	-41.2602796076458+73.8105505201786i
1.98	189.737	7.8853	1.39957	-13.2937993074797+18.0202387012409i
2.07	146.664	8.24373	6.1909	82.5537638545115-54.7416056367414i
2.16	198.053	8.60215	8.27843	59.006561+118.585541i
2.25	164.546	8.96057	0.684518	-10.3102933192518-3.69464943657928i
2.34	183.783	9.319	6.00712	96.0703468982676-2.89260659551902i
2.43	182.421	9.67742	0.5095	-8.15121914358176+0.113331162309883i
2.52	200.586	10.0358	8.4218	-115.214380477949-69.8777066178813i
2.61	200.243	10.3943	1.51925	-6.74595294983373-23.3532477509724i
2.7	180.105	10.7527	4.51328	62.3780609082437+36.3815927799791i
2.79	185.974	11.1111	9.50375	81.5729152770668-128.328030947592i
E12
Time	Data	FFT Freq	FFT Mag	FFT Complex			Max
0	283.542	0	537.302	8596.833377			7.5645
0.09	261.722	0.358423	3.17595	38.2377975198849-33.4673182796663i
0.18	275.278	0.716846	5.25187	-0.426486709088088+84.0289000022267i
0.27	264.014	1.07527	3.3223	-28.3112242949334+44.9902329741204i
0.36	255.944	1.43369	2.90668	22.8891563100965-40.4842649400689i
0.45	279.361	1.79211	0.702784	8.40999038166168-7.46404578518347i
0.54	255.903	2.15054	1.42641	-17.4636342847416-14.6933115192526i
0.63	262.028	2.50896	6.59694	-82.4106834157305+65.9508524930293i
0.72	305.333	2.86738	7.5645	42.5138849999993-113.31949i
0.81	261.653	3.22581	5.8486	-27.8106883068949-89.3495661691816i
0.9	269.458	3.58423	3.52887	22.9370922949674-51.592993322374i
0.99	267.375	3.94265	6.7385	65.2996961736338+85.79188165901i
1.08	279.778	4.30108	7.21308	99.9441576899035+57.7101950599312i
1.17	274.111	4.6595	7.13236	99.5236461163957-55.8383069436313i
1.26	259.944	5.01792	4.98665	46.0085686988627+65.1848821991052i
1.35	252.847	5.37634	6.26383	-78.2720381740174+62.5923796961783i
1.44	284.208	5.73477	3.39757	54.3611449999999
1.53	271.236	6.09319	6.26383	-78.2720381740176-62.592379696178i
1.62	271	6.45161	4.98665	46.0085686988625-65.1848821991053i
1.71	243.056	6.81004	7.13236	99.5236461163958+55.8383069436311i
1.8	276.972	7.16846	7.21308	99.9441576899034-57.7101950599312i
1.89	254.194	7.52688	6.7385	65.2996961736337-85.7918816590102i
1.98	258.736	7.8853	3.52887	22.9370922949676+51.592993322374i
2.07	260.236	8.24373	5.8486	-27.8106883068947+89.3495661691817i
2.16	249.653	8.60215	7.5645	42.5138849999995+113.31949i
2.25	284.861	8.96057	6.59694	-82.4106834157306-65.9508524930291i
2.34	279.583	9.319	1.42641	-17.4636342847415+14.6933115192527i
2.43	275.611	9.67742	0.702784	8.4099903816616+7.46404578518349i
2.52	248.625	10.0358	2.90668	22.8891563100966+40.484264940069i
2.61	305.139	10.3943	3.3223	-28.3112242949335-44.9902329741203i
2.7	271.639	10.7527	5.25187	-0.426486709088309-84.0289000022266i
2.79	253.792	11.1111	3.17595	38.2377975198849+33.4673182796661i
E13
Time	Data	FFT Freq	FFT Mag	FFT Complex			Max
0	215.019	0	380.255	6084.076842			12.2436
0.09	147.587	0.358423	6.10009	-91.643537553819-33.5782747133083i
0.18	188.654	0.716846	3.25276	25.8822249712222+45.1520655593555i
0.27	199.942	1.07527	6.44289	2.71702962851419+103.050414167802i
0.36	194.183	1.43369	4.2355	37.3538220611071-56.5436920649727i
0.45	154.827	1.79211	6.39335	-95.1042773086583-37.6717527393631i
0.54	176.913	2.15054	8.21366	-86.5590074626112+98.8856476033419i
0.63	203.125	2.50896	0.379002	0.682286853417395+6.02551849888927i
0.72	180.654	2.86738	1.30511	9.4230960000002-18.634644i
0.81	234.192	3.22581	9.1321	131.364512482312+63.9730077189515i
0.9	196.894	3.58423	12.2436	194.953954802869+19.2014973063584i
0.99	203.385	3.94265	3.09142	7.23876526810662+48.9300859734345i
1.08	155.192	4.30108	2.09961	30.4730819388928-14.1398840649727i
1.17	205.413	4.6595	4.27019	-58.3969685596135+35.4659542264915i
1.26	197.529	5.01792	8.83661	135.95366368852+38.8139832623723i
1.35	190.654	5.37634	11.0837	153.44980518974-88.8939881473542i
1.44	208.731	5.73477	0.0600929	0.96148600000015
1.53	197.962	6.09319	11.0837	153.449805189741+88.8939881473538i
1.62	192.904	6.45161	8.83661	135.95366368852-38.8139832623725i
1.71	206.76	6.81004	4.27019	-58.3969685596135-35.4659542264913i
1.8	188	7.16846	2.09961	30.4730819388929+14.1398840649727i
1.89	189.548	7.52688	3.09142	7.23876526810653-48.9300859734344i
1.98	184.596	7.8853	12.2436	194.953954802869-19.2014973063587i
2.07	177.625	8.24373	9.1321	131.364512482312-63.973007718952i
2.16	175.538	8.60215	1.30511	9.42309600000022+18.634644i
2.25	199.019	8.96057	0.379002	0.682286853417523-6.02551849888918i
2.34	190.423	9.319	8.21366	-86.5590074626113-98.8856476033415i
2.43	156.923	9.67742	6.39335	-95.1042773086581+37.6717527393634i
2.52	208.654	10.0358	4.2355	37.3538220611072+56.5436920649727i
2.61	201.548	10.3943	6.44289	2.71702962851397-103.050414167802i
2.7	188.635	10.7527	3.25276	25.8822249712221-45.1520655593555i
2.79	173.048	11.1111	6.10009	-91.6435375538188+33.5782747133086i
E14
Time	Data	FFT Freq	FFT Mag	FFT Complex			Max
0	106.708	0	259.096	4145.541504			11.7366
0.09	171.958	0.358423	2.90489	-24.523091567929-39.4821556726068i
0.18	135.458	0.716846	11.7366	-96.1650724976884-161.294611563407i
0.27	114.333	1.07527	7.09338	80.842397102201-79.6581928282658i
0.36	151.333	1.43369	4.97415	-7.94797543960413+79.1884701713367i
0.45	133.958	1.79211	5.50055	-9.4570398748442-87.499171689317i
0.54	138.333	2.15054	4.07514	32.1557091189679-56.7215669070479i
0.63	144.792	2.50896	5.12106	-72.9110723016249-37.3849923487267i
0.72	141.5	2.86738	5.54123	-23.4583430000001-85.5000310000001i
0.81	119.208	3.22581	9.25417	17.8845525866016-146.982662311046i
0.9	127.208	3.58423	6.72784	-72.0947984516978-79.9367437892901i
0.99	125.167	3.94265	7.2389	-5.92837296355592-115.670583698873i
1.08	139.875	4.30108	3.24088	-19.9688345603959+47.8549741713365i
1.17	118.792	4.6595	4.76567	-64.7774442125896+40.224967339021i
1.26	126.667	5.01792	1.96643	-25.5625861695823-18.3429164456489i
1.35	135.375	5.37634	8.17163	-25.1299287682594+128.308242541917i
1.44	119.708	5.73477	6.04948	-96.7916860000003
1.53	114.917	6.09319	8.17163	-25.1299287682597-128.308242541917i
1.62	119.958	6.45161	1.96643	-25.5625861695822+18.3429164456487i
1.71	126.625	6.81004	4.76567	-64.7774442125898-40.224967339021i
1.8	123.042	7.16846	3.24088	-19.968834560396-47.8549741713365i
1.89	181.667	7.52688	7.2389	-5.9283729635556+115.670583698873i
1.98	139.375	7.8853	6.72784	-72.0947984516976+79.9367437892901i
2.07	149.5	8.24373	9.25417	17.884552586602+146.982662311046i
2.16	125.333	8.60215	5.54123	-23.458343+85.5000310000001i
2.25	125.25	8.96057	5.12106	-72.9110723016247+37.3849923487269i
2.34	121.5	9.319	4.07514	32.1557091189681+56.7215669070477i
2.43	118.208	9.67742	5.50055	-9.45703987484399+87.4991716893171i
2.52	92.9583	10.0358	4.97415	-7.94797543960428-79.1884701713367i
2.61	137.583	10.3943	7.09338	80.8423971022012+79.6581928282656i
2.7	115.417	10.7527	11.7366	-96.1650724976879+161.294611563407i
2.79	103.833	11.1111	2.90489	-24.523091567929+39.482155672607i
F02
Time	Data	FFT Freq	FFT Mag	FFT Complex			Max
0	142.2	0	375.339	6005.424958			14.5186
0.09	185.925	0.358423	9.08061	-136.955586703091+48.5005003409817i
0.18	214.45	0.716846	4.87023	-67.5032914932803-38.9281871522164i
0.27	173.575	1.07527	7.92065	-125.253466931019-19.2920270432935i
0.36	152.85	1.43369	6.76808	103.454959188686-31.9941261109521i
0.45	194.5	1.79211	2.59974	-31.7407933428632+26.8836717103732i
0.54	192.025	2.15054	9.03127	-121.302360962604-78.5243043517825i
0.63	207.7	2.50896	14.5186	-166.863954115211-161.612788063271i
0.72	197.4	2.86738	9.17644	-146.350036-11.774934i
0.81	159.5	3.22581	2.19363	11.1142107885512-33.2918353106867i
0.9	199.25	3.58423	9.80196	-156.137647821777-14.7343383670906i
0.99	188.125	3.94265	2.78204	-44.4696262838779-1.95514914831142i
1.08	178.725	4.30108	1.98257	-31.3549231886855+4.80586188904801i
1.17	167.55	4.6595	12.7354	164.222560930133-120.63085646239i
1.26	196.225	5.01792	5.03018	70.6433722776611+38.5617308324752i
1.35	214.65	5.37634	4.81985	-56.6532003426228+52.3214445331541i
1.44	190.525	5.73477	0.954687	15.2749939999999
1.53	200.75	6.09319	4.81985	-56.6532003426229-52.3214445331543i
1.62	222.025	6.45161	5.03018	70.6433722776611-38.5617308324756i
1.71	174.775	6.81004	12.7354	164.222560930133+120.630856462389i
1.8	197.85	7.16846	1.98257	-31.3549231886856-4.80586188904789i
1.89	173.25	7.52688	2.78204	-44.4696262838777+1.95514914831131i
1.98	185.65	7.8853	9.80196	-156.137647821777+14.7343383670907i
2.07	199.8	8.24373	2.19363	11.1142107885516+33.2918353106865i
2.16	203.9	8.60215	9.17644	-146.350036+11.774934i
2.25	234.175	8.96057	14.5186	-166.863954115211+161.612788063271i
2.34	162.65	9.319	9.03127	-121.302360962603+78.5243043517826i
2.43	190.325	9.67742	2.59974	-31.7407933428631-26.883671710373i
2.52	168.55	10.0358	6.76808	103.454959188686+31.994126110952i
2.61	187.775	10.3943	7.92065	-125.253466931019+19.2920270432939i
2.7	206.075	10.7527	4.87023	-67.5032914932802+38.9281871522165i
2.79	142.7	11.1111	9.08061	-136.955586703091-48.5005003409813i
F03
Time	Data	FFT Freq	FFT Mag	FFT Complex			Max
0	176.268	0	351.021	5616.339259			15.6976
0.09	162.679	0.358423	4.84767	-60.1853761778569-48.9253429860228i
0.18	152.929	0.716846	5.63749	-64.6669229273162+62.8825107329831i
0.27	187.875	1.07527	7.63833	-61.307256194196-105.723661167559i
0.36	200.964	1.43369	4.38587	-60.8433803267768+34.9638444778177i
0.45	143.161	1.79211	6.54292	104.594494436449+4.39504274122183i
0.54	187.429	2.15054	6.7999	-62.7850062801399-88.8546277244447i
0.63	181.964	2.50896	5.88156	-40.4486338563741+84.9685700439226i
0.72	230.375	2.86738	15.6976	97.1607980000002+231.607177i
0.81	111.375	3.22581	10.0235	125.981875528227-99.2414973247978i
0.9	151.857	3.58423	12.0148	-119.33147189581-150.714311740585i
0.99	226.982	3.94265	7.45101	118.600906014538-12.0954520143047i
1.08	181.554	4.30108	5.28621	57.9505603267768+61.6067284778178i
1.17	205.964	4.6595	15.2388	-71.8520525844266-232.993274613513i
1.26	169	5.01792	9.03119	-104.216594896734+100.094358716843i
1.35	209.286	5.37634	10.2869	144.187330833638+79.3711189548286i
1.44	143.821	5.73477	1.15959	18.5534969999999
1.53	166.339	6.09319	10.2869	144.187330833638-79.3711189548292i
1.62	189.429	6.45161	9.03119	-104.216594896735-100.094358716843i
1.71	157.982	6.81004	15.2388	-71.8520525844258+232.993274613514i
1.8	176.107	7.16846	5.28621	57.9505603267767-61.6067284778178i
1.89	171.143	7.52688	7.45101	118.600906014538+12.0954520143044i
1.98	145.929	7.8853	12.0148	-119.331471895809+150.714311740585i
2.07	207.482	8.24373	10.0235	125.981875528228+99.2414973247977i
2.16	177.464	8.60215	15.6976	97.160798-231.607177i
2.25	163.357	8.96057	5.88156	-40.448633856374-84.9685700439223i
2.34	192.518	9.319	6.7999	-62.7850062801396+88.8546277244447i
2.43	188.714	9.67742	6.54292	104.594494436449-4.39504274122198i
2.52	170.75	10.0358	4.38587	-60.8433803267768-34.9638444778177i
2.61	159.625	10.3943	7.63833	-61.3072561941954+105.723661167559i
2.7	171.054	10.7527	5.63749	-64.6669229273164-62.8825107329831i
2.79	154.964	11.1111	4.84767	-60.1853761778568+48.9253429860233i
F04
Time	Data	FFT Freq	FFT Mag	FFT Complex			Max
0	126.125	0	193.034	3088.541687			13.3051
0.09	92.6667	0.358423	9.13347	-129.696216482347-67.3385820116107i
0.18	97.0833	0.716846	9.0696	-49.9586989615685+136.242828278306i
0.27	97.125	1.07527	13.3051	-106.30083452518-184.442251965761i
0.36	55.4167	1.43369	12.7796	199.343074115751-45.5198059438601i
0.45	97.4167	1.79211	12.3405	69.9127898943125-184.655860890867i
0.54	75.7917	2.15054	7.40295	47.0218127960992-108.713732648248i
0.63	119.167	2.50896	2.92959	46.8702386085096+0.541328292106989i
0.72	124.292	2.86738	11.2536	179.291748-16.5834350000001i
0.81	91.6667	3.22581	9.02246	91.1155357943+111.971375844387i
0.9	102.5	3.58423	5.05595	-19.3122935772859+78.5560833675399i
0.99	80.625	3.94265	4.66106	68.118371397026+30.3578861034341i
1.08	114.958	4.30108	12.0304	-1.59307411575048+192.48019405614i
1.17	126.625	4.6595	10.5592	102.915207660985-133.984499903445i
1.26	108.333	5.01792	5.37568	79.082431742755-33.8206077059066i
1.35	138.458	5.37634	4.82771	-41.9350923476071+64.8689666086849i
1.44	113.5	5.73477	7.64323	-122.291687
1.53	101.708	6.09319	4.82771	-41.9350923476072-64.8689666086849i
1.62	97.2917	6.45161	5.37568	79.0824317427551+33.8206077059064i
1.71	43.625	6.81004	10.5592	102.915207660985+133.984499903444i
1.8	83	7.16846	12.0304	-1.59307411575091-192.48019405614i
1.89	101.125	7.52688	4.66106	68.118371397026-30.3578861034343i
1.98	58.8333	7.8853	5.05595	-19.312293577286-78.5560833675398i
2.07	120.5	8.24373	9.02246	91.1155357942997-111.971375844387i
2.16	101.125	8.60215	11.2536	179.291748+16.5834350000001i
2.25	129	8.96057	2.92959	46.8702386085098-0.541328292107295i
2.34	88.5833	9.319	7.40295	47.0218127960995+108.713732648248i
2.43	114.333	9.67742	12.3405	69.9127898943132+184.655860890867i
2.52	112.792	10.0358	12.7796	199.343074115751+45.5198059438599i
2.61	70.7917	10.3943	13.3051	-106.300834525179+184.442251965762i
2.7	23.5	10.7527	9.0696	-49.9586989615687-136.242828278305i
2.79	80.5833	11.1111	9.13347	-129.696216482347+67.3385820116114i
F07
Time	Data	FFT Freq	FFT Mag	FFT Complex			Max
0	146.357	0	330.17	5282.714204			11.5328
0.09	175.679	0.358423	4.08436	48.9520682321772+43.293123055747i
0.18	192.196	0.716846	7.71266	-20.5510739682932-121.679270396736i
0.27	176.125	1.07527	1.23965	-17.9737408754129+8.38722431462669i
0.36	172.125	1.43369	8.36514	-109.989487888533-76.2631756506976i
0.45	165.768	1.79211	5.70663	-59.3786343516887-69.3612608742795i
0.54	185.143	2.15054	2.19393	-14.606666585003+31.9195266066866i
0.63	153.179	2.50896	11.5328	-40.0138425467432-180.13402907585i
0.72	140.232	2.86738	6.86853	-99.1607049999998-47.374969i
0.81	177.839	3.22581	5.80404	92.8333781735577-2.40962874878285i
0.9	158.25	3.58423	2.97868	-25.4333811486672+40.3052857167429i
0.99	178.625	3.94265	7.23455	97.1313160480624+62.9619699431957i
1.08	141.232	4.30108	4.78046	-42.0819861114677-63.8702916506977i
1.17	122.411	4.6595	8.15493	-64.3589075628166+113.501763040807i
1.26	184.75	5.01792	3.64513	-2.26593429803664+58.2780207133202i
1.35	161.125	5.37634	2.58231	-39.4772851171359-12.1914087084808i
1.44	144.143	5.73477	0.408483	-6.53573400000005
1.53	160.304	6.09319	2.58231	-39.477285117136+12.191408708481i
1.62	169.679	6.45161	3.64513	-2.26593429803672-58.2780207133202i
1.71	175.571	6.81004	8.15493	-64.358907562817-113.501763040806i
1.8	185.696	7.16846	4.78046	-42.0819861114676+63.8702916506975i
1.89	177.25	7.52688	7.23455	97.1313160480621-62.9619699431961i
1.98	170.589	7.8853	2.97868	-25.4333811486673-40.3052857167429i
2.07	149.375	8.24373	5.80404	92.8333781735579+2.40962874878242i
2.16	165.982	8.60215	6.86853	-99.1607049999998+47.374969i
2.25	171.946	8.96057	11.5328	-40.0138425467426+180.13402907585i
2.34	167.286	9.319	2.19393	-14.6066665850031-31.9195266066867i
2.43	155.768	9.67742	5.70663	-59.3786343516884+69.3612608742797i
2.52	173.696	10.0358	8.36514	-109.989487888532+76.2631756506977i
2.61	194.804	10.3943	1.23965	-17.973740875413-8.38722431462654i
2.7	140.732	10.7527	7.71266	-20.5510739682929+121.679270396736i
2.79	148.857	11.1111	4.08436	48.9520682321771-43.2931230557471i
F08
Time	Data	FFT Freq	FFT Mag	FFT Complex			Max
0	264.458	0	507.37	8117.916687			12.0874
0.09	272.292	0.358423	9.13864	-39.7119516931264+140.722211457418i
0.18	267.567	0.716846	6.32827	100.510748882222-12.2315359053259i
0.27	245.808	1.07527	9.08831	142.751934416467-27.6913248610241i
0.36	241.5	1.43369	4.88287	-70.1416469474307+34.4066805759647i
0.45	208.317	1.79211	6.56719	75.1360136946801-73.4529675765005i
0.54	254.967	2.15054	12.0874	-60.7998344773141-183.592745516178i
0.63	243.708	2.50896	4.94107	0.503645209547429+79.0555095630651i
0.72	244.933	2.86738	7.10665	-64.1000340000001-93.9166869999999i
0.81	221.55	3.22581	10.8233	134.862902155261+108.632191578529i
0.9	240.042	3.58423	5.25341	-80.0487132746782-25.6394427177462i
0.99	247.458	3.94265	5.12282	31.0835495657431-75.8425954150498i
1.08	257.642	4.30108	0.893044	-2.82502905256932+14.0066565759651i
1.17	290.867	4.6595	1.98231	-26.9400657806329+16.7390875893348i
1.26	256.258	5.01792	10.4309	-166.028773130229-16.9783091068937i
1.35	248.033	5.37634	10.9142	173.847420432061-16.4811622382104i
1.44	203.017	5.73477	3.03437	48.5499890000001
1.53	290.817	6.09319	10.9142	173.847420432061+16.4811622382101i
1.62	268.5	6.45161	10.4309	-166.028773130229+16.978309106894i
1.71	252.35	6.81004	1.98231	-26.9400657806329-16.7390875893345i
1.8	249.675	7.16846	0.893044	-2.82502905256932-14.0066565759651i
1.89	300.825	7.52688	5.12282	31.0835495657433+75.84259541505i
1.98	272.883	7.8853	5.25341	-80.0487132746782+25.6394427177461i
2.07	241.075	8.24373	10.8233	134.86290215526-108.632191578529i
2.16	274.133	8.60215	7.10665	-64.100034+93.9166869999999i
2.25	227.033	8.96057	4.94107	0.503645209547145-79.055509563065i
2.34	255.625	9.319	12.0874	-60.7998344773139+183.592745516178i
2.43	242.917	9.67742	6.56719	75.1360136946804+73.4529675765004i
2.52	274.208	10.0358	4.88287	-70.1416469474307-34.4066805759647i
2.61	252.6	10.3943	9.08831	142.751934416467+27.6913248610239i
2.7	257.825	10.7527	6.32827	100.510748882222+12.2315359053257i
2.79	249.033	11.1111	9.13864	-39.7119516931266-140.722211457417i
F09
Time	Data	FFT Freq	FFT Mag	FFT Complex			Max
0	186.292	0	367.237	5875.791719			7.1585
0.09	160.625	0.358423	1.31338	10.8727503981143-17.9826337332639i
0.18	182.361	0.716846	1.47669	22.6872534884668+6.59717430984146i
0.27	181.389	1.07527	7.1585	-86.517406281931+75.0548873889815i
0.36	202.806	1.43369	1.03029	2.42077387124904-16.3059247143543i
0.45	177.722	1.79211	2.39735	-1.14253955771063+38.3406159510148i
0.54	181.306	2.15054	3.83682	-36.4037774202682+49.4307025942123i
0.63	197.25	2.50896	2.84115	-15.4719494274214+42.7444558472499i
0.72	186.611	2.86738	3.00249	32.8472600000003+35.0555429999999i
0.81	183.319	3.22581	1.2143	17.7514022905628-7.89707443552632i
0.9	188.417	3.58423	3.59472	57.4950207080771-1.53463785046133i
0.99	164.403	3.94265	1.61048	-11.8631933948859+22.8743519277493i
1.08	194.458	4.30108	5.46342	-86.2818558712489+14.0275092856457i
1.17	166.597	4.6595	3.46148	42.1579024246927+35.9175261575617i
1.26	187.181	5.01792	4.00094	60.9436672237243-19.5905821348322i
1.35	180.458	5.37634	4.24028	-11.1204704514207+66.9269067758058i
1.44	193.208	5.73477	5.54947	88.7915969999999
1.53	190.903	6.09319	4.24028	-11.1204704514208-66.9269067758057i
1.62	188.819	6.45161	4.00094	60.9436672237244+19.5905821348321i
1.71	189.847	6.81004	3.46148	42.1579024246925-35.9175261575618i
1.8	187.667	7.16846	5.46342	-86.281855871249-14.0275092856456i
1.89	166.319	7.52688	1.61048	-11.8631933948859-22.8743519277493i
1.98	171.236	7.8853	3.59472	57.4950207080772+1.53463785046128i
2.07	180.458	8.24373	1.2143	17.7514022905628+7.89707443552627i
2.16	166.708	8.60215	3.00249	32.8472600000002-35.0555429999999i
2.25	195.847	8.96057	2.84115	-15.4719494274215-42.7444558472498i
2.34	185.347	9.319	3.83682	-36.4037774202683-49.4307025942122i
2.43	181.222	9.67742	2.39735	-1.14253955771071-38.3406159510148i
2.52	189.819	10.0358	1.03029	2.42077387124903+16.3059247143542i
2.61	187.889	10.3943	7.1585	-86.5174062819312-75.0548873889813i
2.7	190.056	10.7527	1.47669	22.6872534884668-6.59717430984149i
2.79	189.25	11.1111	1.31338	10.8727503981143+17.9826337332637i
F14
Time	Data	FFT Freq	FFT Mag	FFT Complex			Max
0	240.85	0	424.444	6791.100006			13.3054
0.09	221.3	0.358423	5.37439	-77.3041932300507-37.6615288909122i
0.18	211.75	0.716846	12.7229	195.147040982088+57.9374422844703i
0.27	155.425	1.07527	6.90843	3.26455554740267+110.486699875398i
0.36	220.775	1.43369	3.72302	59.4109781830133+4.32715941314292i
0.45	216.575	1.79211	7.32396	6.22543092228773+117.017908938415i
0.54	221.325	2.15054	7.23693	114.045455678009-20.028836314699i
0.63	177.475	2.50896	7.65341	90.9051595609773-82.0449192215315i
0.72	221.325	2.86738	5.14329	-82.2499700000001-2.65002400000003i
0.81	194.125	3.22581	8.64473	4.05100486689468-138.25642187764i
0.9	217.425	3.58423	13.3054	-188.590753949102-98.7625480723653i
0.99	246.75	3.94265	6.26208	90.7391726368452-42.4865569218638i
1.08	200.825	4.30108	6.74824	84.0890218169867+67.7271234131429i
1.17	197.45	4.6595	7.22542	-99.5368845768656-58.7991499173421i
1.26	228.85	5.01792	5.21627	57.6981852890051+60.3037065268037i
1.35	233.35	5.37634	6.74588	94.0558982725085+52.9456805205177i
1.44	226.8	5.73477	13.2625	212.199982000001
1.53	220.075	6.09319	6.74588	94.0558982725084-52.9456805205182i
1.62	266.35	6.45161	5.21627	57.698185289005-60.3037065268038i
1.71	203.525	6.81004	7.22542	-99.5368845768654+58.7991499173424i
1.8	198.85	7.16846	6.74824	84.0890218169866-67.7271234131429i
1.89	212.525	7.52688	6.26208	90.7391726368453+42.4865569218634i
1.98	183.05	7.8853	13.3054	-188.590753949102+98.7625480723659i
2.07	215.275	8.24373	8.64473	4.05100486689513+138.256421877641i
2.16	201.75	8.60215	5.14329	-82.2499700000001+2.65002400000003i
2.25	170.425	8.96057	7.65341	90.9051595609778+82.0449192215314i
2.34	216.3	9.319	7.23693	114.045455678009+20.0288363146988i
2.43	207.625	9.67742	7.32396	6.22543092228739-117.017908938415i
2.52	198.525	10.0358	3.72302	59.4109781830133-4.32715941314292i
2.61	213.575	10.3943	6.90843	3.26455554740247-110.486699875398i
2.7	246.9	10.7527	12.7229	195.147040982087-57.9374422844706i
2.79	203.975	11.1111	5.37439	-77.3041932300506+37.6615288909125i
G01
Time	Data	FFT Freq	FFT Mag	FFT Complex			Max
0	145.653	0	304.557	4872.916595			12.6219
0.09	125.875	0.358423	6.45391	-103.111840236669-5.57843480073997i
0.18	131.778	0.716846	8.15572	-67.8186042846182-111.48392933611i
0.27	143.569	1.07527	3.37153	-42.9587734192379+32.6275549697327i
0.36	176.986	1.43369	2.16501	28.0321026802744+20.3505616787985i
0.45	161.042	1.79211	8.11032	117.216938173134+55.6703094620658i
0.54	148.597	2.15054	12.6219	-124.016470881506+159.385192032659i
0.63	161.375	2.50896	9.66116	152.868844800277+22.9271065043141i
0.72	166.375	2.86738	5.10127	48.6806050000001+65.513948i
0.81	158.819	3.22581	3.18111	3.22316285079238+50.7956811563603i
0.9	161.972	3.58423	3.76825	-46.4446188688947+38.4451459838907i
0.99	114.972	3.94265	7.15879	-62.084474428473-96.2552087192526i
1.08	149.667	4.30108	5.52741	-2.3931266802739+88.4061636787987i
1.17	158.681	4.6595	2.45694	-6.62535270721068+38.7487782757889i
1.26	164.917	5.01792	3.04691	-41.8313899649809-25.0349313848788i
1.35	156.431	5.37634	2.38877	-31.6398330326128-21.4409506613193i
1.44	142.292	5.73477	9.11111	145.777739000001
1.53	131.431	6.09319	2.38877	-31.6398330326128+21.4409506613194i
1.62	186.639	6.45161	3.04691	-41.8313899649808+25.0349313848788i
1.71	180.708	6.81004	2.45694	-6.62535270721083-38.7487782757889i
1.8	165.486	7.16846	5.52741	-2.39312668027408-88.4061636787987i
1.89	150.653	7.52688	7.15879	-62.0844744284728+96.2552087192529i
1.98	142.056	7.8853	3.76825	-46.4446188688948-38.4451459838907i
2.07	144.958	8.24373	3.18111	3.22316285079212-50.7956811563602i
2.16	191.597	8.60215	5.10127	48.680605-65.513948i
2.25	144.542	8.96057	9.66116	152.868844800277-22.9271065043145i
2.34	151.792	9.319	12.6219	-124.016470881506-159.385192032659i
2.43	143.417	9.67742	8.11032	117.216938173134-55.6703094620662i
2.52	140.958	10.0358	2.16501	28.0321026802744-20.3505616787986i
2.61	117.986	10.3943	3.37153	-42.958773419238-32.6275549697326i
2.7	142.583	10.7527	8.15572	-67.8186042846179+111.48392933611i
2.79	169.111	11.1111	6.45391	-103.111840236669+5.57843480074022i
G03
Time	Data	FFT Freq	FFT Mag	FFT Complex			Max
0	218.125	0	438.392	7014.267852			5.54754
0.09	209.536	0.358423	3.3875	50.3228363523565+20.1306966191959i
0.18	224.393	0.716846	3.22458	-42.717404683851-28.9324486733183i
0.27	230.375	1.07527	2.13272	11.4642452552812+32.1401649331824i
0.36	216	1.43369	3.60588	-56.7251930396887+10.5292758896047i
0.45	215.929	1.79211	0.974057	-0.505475139842476-15.5767104491508i
0.54	232.857	2.15054	1.65659	-20.5704749735716-16.7151787618882i
0.63	219.786	2.50896	1.62857	-26.0563299861649-0.195525358907826i
0.72	219.964	2.86738	0.68385	-10.4642939999999+3.19644199999993i
0.81	217.393	3.22581	2.01564	12.1078800709006+29.891098847518i
0.9	218.429	3.58423	5.54754	72.5604881191651+51.1217083824172i
0.99	216.196	3.94265	2.554	-16.0293043590469+37.5890090082535i
1.08	214.964	4.30108	2.41029	31.0823710396886-22.8279021103956i
1.17	220.071	4.6595	1.42512	-10.0813234723663+20.4522503143751i
1.26	209.875	5.01792	2.30867	-36.9154324617425-1.30991752901274i
1.35	204.911	5.37634	1.07533	17.0631192788825-2.20760925058989i
1.44	213.339	5.73477	1.0413	16.6607320000003
1.53	213.089	6.09319	1.07533	17.0631192788825+2.20760925058993i
1.62	208.982	6.45161	2.30867	-36.9154324617425+1.30991752901285i
1.71	231.839	6.81004	1.42512	-10.0813234723664-20.452250314375i
1.8	220.304	7.16846	2.41029	31.0823710396887+22.8279021103955i
1.89	222.357	7.52688	2.554	-16.029304359047-37.5890090082535i
1.98	232.125	7.8853	5.54754	72.5604881191649-51.1217083824174i
2.07	211.714	8.24373	2.01564	12.1078800709005-29.891098847518i
2.16	218.411	8.60215	0.68385	-10.4642939999999-3.19644199999993i
2.25	220.536	8.96057	1.62857	-26.0563299861649+0.195525358907904i
2.34	221.339	9.319	1.65659	-20.5704749735715+16.7151787618883i
2.43	214.786	9.67742	0.974057	-0.505475139842494+15.5767104491507i
2.52	231.393	10.0358	3.60588	-56.7251930396887-10.5292758896046i
2.61	228.893	10.3943	2.13272	11.464245255281-32.1401649331824i
2.7	214.964	10.7527	3.22458	-42.7174046838509+28.9324486733184i
2.79	221.393	11.1111	3.3875	50.3228363523564-20.130696619196i
G06
Time	Data	FFT Freq	FFT Mag	FFT Complex			Max
0	199.35	0	418.628	6698.049928			19.5634
0.09	223.825	0.358423	9.06312	10.4956723333262-144.629541537427i
0.18	167.725	0.716846	19.5634	-192.331393529009+246.954204326797i
0.27	187.3	1.07527	6.74842	-106.109838493688-19.9814050149611i
0.36	207.975	1.43369	7.15275	68.2259418543425-91.8838404565077i
0.45	219.975	1.79211	12.0899	183.340621344492+61.680628747289i
0.54	203.425	2.15054	5.10754	2.04945171298961+81.6949607961499i
0.63	259.625	2.50896	4.53887	8.85253408613701-72.0803638346558i
0.72	209.65	2.86738	4.83316	-71.5750420000002+29.2749339999998i
0.81	218.275	3.22581	13.4492	57.8143131329348-207.274518622794i
0.9	255.95	3.58423	12.5542	200.155988719627-16.8791464237929i
0.99	222.775	3.94265	12.0558	-158.880275891563-109.383150132466i
1.08	216.05	4.30108	11.8072	-56.8259178543423+180.166147543492i
1.17	245.025	4.6595	10.6376	6.68334061129567-170.069772536764i
1.26	187.825	5.01792	7.1983	62.1259530963926+96.9801931068539i
1.35	226.15	5.37634	12.9977	-170.796223122936-118.648332967612i
1.44	220.425	5.73477	0.331249	-5.29998799999976
1.53	131.925	6.09319	12.9977	-170.796223122935+118.648332967612i
1.62	242.175	6.45161	7.1983	62.1259530963924-96.980193106854i
1.71	190.55	6.81004	10.6376	6.68334061129596+170.069772536764i
1.8	193.525	7.16846	11.8072	-56.8259178543427-180.166147543492i
1.89	144.75	7.52688	12.0558	-158.880275891563+109.383150132467i
1.98	197.225	7.8853	12.5542	200.155988719627+16.8791464237926i
2.07	196.775	8.24373	13.4492	57.8143131329352+207.274518622793i
2.16	192.125	8.60215	4.83316	-71.5750420000002-29.2749339999998i
2.25	263.075	8.96057	4.53887	8.85253408613715+72.080363834656i
[truncated: 3,236 more rows]

## Sheet: David's Results2
A03
Time	Data	FFT Freq	FFT Mag	FFT Complex			Max
0	45.6945	0	328.449	5255.180634			29.863
0.09	182.278	0.358423	11.8437	111.777426239229-153.022110882299i
0.18	219.847	0.716846	7.56859	-100.318481959925+67.8292141060192i
0.27	150.444	1.07527	20.7422	53.8797799659856+327.472423692417i
0.36	137.722	1.43369	2.69902	-40.7317543186633-14.3459244490285i
0.45	188.639	1.79211	21.5619	-299.622217629244-171.009801995132i
0.54	118.653	2.15054	18.8133	-295.979264049931+54.818464212338i
0.63	215.681	2.50896	10.0579	-69.0236191273264-145.372171305863i
0.72	181.903	2.86738	10.8191	-106.972229-136.097137i
0.81	248.75	3.22581	15.191	-163.34880086311+179.980656140825i
0.9	201.806	3.58423	15.8814	-221.622646737041+124.303027338887i
0.99	162	3.94265	29.863	-473.016715070614-67.4931122365845i
1.08	86.2917	4.30108	8.11818	-45.7404136813366+121.570701550971i
1.17	206.236	4.6595	2.4308	-16.1363968816571-35.3873098025926i
1.26	116.639	5.01792	9.27851	-5.07936325310257+148.369197232568i
1.35	164.556	5.37634	16.7877	-48.0651206332626-264.267874689167i
1.44	158.639	5.73477	22.0599	-352.958344
1.53	130.625	6.09319	16.7877	-48.0651206332616+264.267874689167i
1.62	166.597	6.45161	9.27851	-5.07936325310283-148.369197232568i
1.71	160.764	6.81004	2.4308	-16.1363968816571+35.3873098025922i
1.8	167.486	7.16846	8.11818	-45.7404136813368-121.570701550971i
1.89	167.486	7.52688	29.863	-473.016715070614+67.4931122365858i
1.98	160.944	7.8853	15.8814	-221.622646737041-124.303027338887i
2.07	111.264	8.24373	15.191	-163.34880086311-179.980656140825i
2.16	178.181	8.60215	10.8191	-106.972229+136.097137i
2.25	155.319	8.96057	10.0579	-69.0236191273263+145.372171305863i
2.34	85.25	9.319	18.8133	-295.979264049931-54.8184642123378i
2.43	173.944	9.67742	21.5619	-299.622217629244+171.009801995133i
2.52	216.153	10.0358	2.69902	-40.7317543186633+14.3459244490285i
2.61	190.75	10.3943	20.7422	53.8797799659843-327.472423692417i
2.7	209.306	10.7527	7.56859	-100.318481959925-67.8292141060195i
2.79	195.333	11.1111	11.8437	111.77742623923+153.022110882298i
A06
Time	Data	FFT Freq	FFT Mag	FFT Complex			Max
0	48.5	0	142.539	2280.625			27.3346
0.09	33.25	0.358423	23.0994	159.82849091883-333.243849183661i
0.18	80.625	0.716846	6.30408	-91.7793066773163+41.8372088396258i
0.27	129.75	1.07527	6.01639	-62.5310668066297-73.1865794479655i
0.36	77.75	1.43369	11.1952	92.7851640818291+153.218145750508i
0.45	100.125	1.79211	6.06749	-86.2817547011044-44.4966495893044i
0.54	103.125	2.15054	18.1125	-96.1409431867464+273.388689974224i
0.63	88.875	2.50896	9.6396	-11.6553036625891+153.792524506204i
0.72	64.625	2.86738	8.09258	27.6249999999999-126.5i
0.81	181.5	3.22581	27.3346	-129.446153280078+417.757643505788i
0.9	54.625	3.58423	8.45943	-18.9622403797426+134.015953786034i
0.99	44.25	3.94265	5.86689	87.8770298006979+33.0037914629855i
1.08	64.125	4.30108	10.2835	1.21483591817094-164.531854249492i
1.17	84.75	4.6595	15.9769	-82.2860336999112+242.024539722979i
1.26	127.125	5.01792	4.11462	61.8824902438057+22.4644726514359i
1.35	32.375	5.37634	15.171	-177.505208569215-165.568052065421i
1.44	86.25	5.73477	4.86719	-77.875
1.53	67.5	6.09319	15.171	-177.505208569214+165.568052065422i
1.62	7.375	6.45161	4.11462	61.8824902438058-22.4644726514359i
1.71	8.375	6.81004	15.9769	-82.286033699912-242.024539722979i
1.8	66.625	7.16846	10.2835	1.21483591817115+164.531854249492i
1.89	64.5	7.52688	5.86689	87.8770298006975-33.0037914629857i
1.98	49.25	7.8853	8.45943	-18.9622403797429-134.015953786034i
2.07	21.125	8.24373	27.3346	-129.446153280079-417.757643505788i
2.16	106.375	8.60215	8.09258	27.6250000000001+126.5i
2.25	62.375	8.96057	9.6396	-11.6553036625898-153.792524506204i
2.34	46.375	9.319	18.1125	-96.140943186747-273.388689974224i
2.43	66.625	9.67742	6.06749	-86.2817547011044+44.4966495893041i
2.52	50.25	10.0358	11.1952	92.7851640818288-153.218145750508i
2.61	58.875	10.3943	6.01639	-62.5310668066297+73.1865794479655i
2.7	68.375	10.7527	6.30408	-91.7793066773164-41.837208839626i
2.79	135	11.1111	23.0994	159.828490918831+333.24384918366i
A08
Time	Data	FFT Freq	FFT Mag	FFT Complex			Max
0	178.556	0	368.499	5895.986268			19.2695
0.09	180.167	0.358423	4.16192	-41.8817931769877+51.771113021909i
0.18	172.194	0.716846	10.373	108.988662403345+125.166249066894i
0.27	174.806	1.07527	11.4034	35.2601695023279-179.01447169769i
0.36	201.194	1.43369	15.5592	-51.0668626686148+243.653823473309i
0.45	171.403	1.79211	3.68105	-58.4971025883358-6.8493085153993i
0.54	169.292	2.15054	5.12226	81.398359747936+9.54618151051255i
0.63	185.764	2.50896	4.45437	-41.4947227535414+57.9447643296731i
0.72	152.528	2.86738	3.52108	-41.1944880000001-38.4305099999999i
0.81	143.028	3.22581	13.8473	210.864575985312+67.9964569907558i
0.9	178.222	3.58423	2.08545	23.9262234356095-23.2573493184241i
0.99	206.861	3.94265	19.2695	-266.475475535478+155.071796739007i
1.08	176.417	4.30108	13.9179	-22.0165713313854-221.596054526691i
1.17	210.333	4.6595	5.80324	24.5782816391937+89.5397929549755i
1.26	250.153	5.01792	4.37925	64.964466413109+26.2516342379574i
1.35	176.403	5.37634	9.70404	-18.7985170724905+154.122469081251i
1.44	198.111	5.73477	12.4575	-199.319336
1.53	203.25	6.09319	9.70404	-18.7985170724909-154.122469081251i
1.62	125.264	6.45161	4.37925	64.9644664131089-26.2516342379574i
1.71	179.292	6.81004	5.80324	24.5782816391934-89.5397929549754i
1.8	150.569	7.16846	13.9179	-22.016571331385+221.596054526691i
1.89	205.264	7.52688	19.2695	-266.475475535479-155.071796739006i
1.98	232.347	7.8853	2.08545	23.9262234356096+23.2573493184242i
2.07	176.278	8.24373	13.8473	210.864575985312-67.9964569907565i
2.16	154.319	8.60215	3.52108	-41.1944880000001+38.4305099999999i
2.25	236.042	8.96057	4.45437	-41.4947227535416-57.9447643296732i
2.34	130.389	9.319	5.12226	81.3983597479359-9.54618151051258i
2.43	192.583	9.67742	3.68105	-58.4971025883357+6.84930851539924i
2.52	191.875	10.0358	15.5592	-51.0668626686151-243.653823473309i
2.61	193.556	10.3943	11.4034	35.2601695023283+179.014471697689i
2.7	186.903	10.7527	10.373	108.988662403345-125.166249066894i
2.79	212.625	11.1111	4.16192	-41.8817931769878-51.7711130219089i
A09
Time	Data	FFT Freq	FFT Mag	FFT Complex			Max
0	217.375	0	434.195	6947.125			22.2014
0.09	303.875	0.358423	3.15617	37.5438074294038+33.7726244481436i
0.18	147.625	0.716846	7.25214	-112.17629722548+29.6721285390114i
0.27	199.5	1.07527	5.81033	-92.6670166444324-7.44173882374292i
0.36	197.625	1.43369	16.4039	186.26587296526-184.908793104386i
0.45	244.75	1.79211	16.7399	267.77413713117+5.8581430728819i
0.54	212.75	2.15054	17.8774	276.456197162737+73.4166687582663i
0.63	243	2.50896	5.74536	-46.3557150863726-79.3819712517612i
0.72	216.625	2.86738	12.5971	201.375+8.5i
0.81	208.5	3.22581	13.8619	-219.921629144961-28.7307724714063i
0.9	235.625	3.58423	11.044	36.6862448333131-172.854452894224i
0.99	215	3.94265	22.2014	-285.114255832232-211.879714902246i
1.08	208.25	4.30108	9.23875	108.48412703474-100.408793104386i
1.17	220	4.6595	11.3502	-100.608827991863-151.187479122016i
1.26	170.25	5.01792	9.78023	-10.9661447705705-156.098993113479i
1.35	191.125	5.37634	13.3068	-187.650499860713-100.584059094645i
1.44	295.75	5.73477	6.83594	-109.375
1.53	185.5	6.09319	13.3068	-187.650499860713+100.584059094645i
1.62	188.375	6.45161	9.78023	-10.9661447705702+156.098993113479i
1.71	238.25	6.81004	11.3502	-100.608827991862+151.187479122016i
1.8	225.625	7.16846	9.23875	108.48412703474+100.408793104386i
1.89	205.5	7.52688	22.2014	-285.114255832232+211.879714902247i
1.98	179.25	7.8853	11.044	36.6862448333135+172.854452894224i
2.07	198.5	8.24373	13.8619	-219.921629144961+28.7307724714068i
2.16	249	8.60215	12.5971	201.375-8.5i
2.25	246.25	8.96057	5.74536	-46.3557150863729+79.3819712517612i
2.34	253.875	9.319	17.8774	276.456197162737-73.4166687582667i
2.43	268.125	9.67742	16.7399	267.77413713117-5.8581430728829i
2.52	199.875	10.0358	16.4039	186.26587296526+184.908793104386i
2.61	145.5	10.3943	5.81033	-92.6670166444326+7.44173882374314i
2.7	221	10.7527	7.25214	-112.17629722548-29.672128539011i
2.79	214.875	11.1111	3.15617	37.5438074294038-33.772624448144i
A12
Time	Data	FFT Freq	FFT Mag	FFT Complex			Max
0	58.7639	0	92.1207	1473.930694			22.075
0.09	51.8195	0.358423	8.57287	-96.9666641468529+97.0151310775384i
0.18	12.6389	0.716846	10.3202	87.4518574747173-140.063761031953i
0.27	43.2917	1.07527	11.0637	-18.0071688334866+176.101623153632i
0.36	99.3055	1.43369	15.9029	-163.900318295369-194.626549333324i
0.45	14.8611	1.79211	6.58754	72.9857559224708+76.0418630708671i
0.54	20.0695	2.15054	7.02895	-105.497758649859+38.9638324254497i
0.63	64.4445	2.50896	8.77359	66.6116174935193-123.56672227633i
0.72	11	2.86738	16.8123	264.902679+46.7499389999998i
0.81	49.1945	3.22581	4.16366	50.3980361797619-43.5669710554815i
0.9	50.2639	3.58423	20.3995	290.062075270596-149.651718987524i
0.99	30.0139	3.94265	5.76473	-91.5225892300482+11.4469509645786i
1.08	56.5278	4.30108	11.9212	-125.127267704631-143.959861333324i
1.17	33.125	4.6595	22.075	82.8545373586096+343.343828680465i
1.26	19.2917	5.01792	16.3315	-245.127138095455-90.5126884449263i
1.35	35.7361	5.37634	11.507	173.424307256026-61.8147520684916i
1.44	28.7917	5.73477	4.91058	-78.5693040000002
1.53	109.167	6.09319	11.507	173.424307256026+61.8147520684914i
1.62	5.25	6.45161	16.3315	-245.127138095455+90.5126884449269i
1.71	175.861	6.81004	22.075	82.8545373586087-343.343828680465i
1.8	86.9167	7.16846	11.9212	-125.127267704631+143.959861333324i
1.89	9.56946	7.52688	5.76473	-91.5225892300482-11.4469509645783i
1.98	45.6528	7.8853	20.3995	290.062075270596+149.651718987523i
2.07	9.40277	8.24373	4.16366	50.3980361797622+43.5669710554813i
2.16	69.8333	8.60215	16.8123	264.902679-46.7499389999998i
2.25	25.1945	8.96057	8.77359	66.6116174935197+123.56672227633i
2.34	52.7083	9.319	7.02895	-105.497758649859-38.9638324254493i
2.43	23.2917	9.67742	6.58754	72.9857559224709-76.0418630708673i
2.52	70.1528	10.0358	15.9029	-163.900318295369+194.626549333324i
2.61	71.8195	10.3943	11.0637	-18.0071688334872-176.101623153632i
2.7	10.5139	10.7527	10.3202	87.4518574747177+140.063761031953i
2.79	29.4583	11.1111	8.57287	-96.966664146853-97.0151310775381i
A13
Time	Data	FFT Freq	FFT Mag	FFT Complex			Max
0	206	0	396.492	6343.875			19.728
0.09	238	0.358423	11.746	42.8768552919993+182.97974912757i
0.18	188.875	0.716846	14.3448	-222.732119970872-55.3940063809787i
0.27	153.25	1.07527	9.11718	88.5640570511319+115.913247613099i
0.36	164.25	1.43369	2.11458	15.0842622740244-30.2846410715657i
0.45	187	1.79211	19.728	238.550876559877-206.705654599852i
0.54	214.25	2.15054	15.8093	-39.0557412125272-249.915264421544i
0.63	213.75	2.50896	13.3752	213.897197874384+6.74841456064062i
0.72	212	2.86738	10.6518	143.625-91.75i
0.81	246.125	3.22581	12.1601	-193.458746279069-20.6802247062806i
0.9	152.25	3.58423	8.34343	88.137739674741+100.262711480439i
0.99	147.75	3.94265	7.07645	34.1484325675589-107.950864956012i
1.08	222.875	4.30108	4.04194	28.1657377259756+58.2153589284343i
1.17	209.5	4.6595	13.0078	-171.856728567019+117.392387980828i
1.26	173.125	5.01792	8.23044	126.150121508657+37.7839695210034i
1.35	133.125	5.37634	13.8772	-173.721944498861+138.275460584538i
1.44	196.125	5.73477	11.7891	-188.625
1.53	149.875	6.09319	13.8772	-173.721944498861-138.275460584538i
1.62	215.25	6.45161	8.23044	126.150121508657-37.7839695210038i
1.71	235.125	6.81004	13.0078	-171.85672856702-117.392387980827i
1.8	200.875	7.16846	4.04194	28.1657377259755-58.2153589284343i
1.89	233.25	7.52688	7.07645	34.1484325675589+107.950864956012i
1.98	193.5	7.8853	8.34343	88.1377396747411-100.262711480439i
2.07	248.875	8.24373	12.1601	-193.45874627907+20.6802247062812i
2.16	202	8.60215	10.6518	143.625+91.75i
2.25	198.25	8.96057	13.3752	213.897197874383-6.74841456064136i
2.34	199.25	9.319	15.8093	-39.0557412125263+249.915264421544i
2.43	254.875	9.67742	19.728	238.550876559877+206.705654599851i
2.52	206.5	10.0358	2.11458	15.0842622740245+30.2846410715657i
2.61	217	10.3943	9.11718	88.5640570511315-115.913247613099i
2.7	130.5	10.7527	14.3448	-222.732119970871+55.3940063809795i
2.79	200.5	11.1111	11.746	42.8768552919986-182.97974912757i
A14
Time	Data	FFT Freq	FFT Mag	FFT Complex			Max
0	152.625	0	355.727	5691.625			26.0515
0.09	165.75	0.358423	10.6951	-71.2685431102172-155.574308430936i
0.18	180.25	0.716846	6.7778	-103.967706675096+30.8378856941093i
0.27	217.5	1.07527	23.7193	35.1590966637279-377.877420469261i
0.36	195.25	1.43369	26.0515	-409.659577619781+76.9529489816703i
0.45	224	1.79211	4.47516	70.5986917954695+11.9482529137813i
0.54	187.625	2.15054	10.9989	159.463531819401-74.4374588276256i
0.63	164.75	2.50896	4.03421	-64.5419990774839-0.83435237045402i
0.72	158.25	2.86738	5.67947	-20.625+88.5i
0.81	103.125	3.22581	8.6129	110.322721496556-82.5802297563143i
0.9	195.875	3.58423	7.61603	82.9974526715724+89.2211810906011i
0.99	244.125	3.94265	9.41872	-87.025923007156+123.031808149711i
1.08	217.625	4.30108	10.422	54.9095776197809+157.45294898167i
1.17	254.5	4.6595	9.73066	6.89198020845911-155.537985216865i
1.26	156.875	5.01792	13.0891	-202.993277815877-51.503474387664i
1.35	215.25	5.37634	9.19403	145.863975030643-19.0643058003314i
1.44	134.375	5.73477	13.7422	-219.875
1.53	145.25	6.09319	9.19403	145.863975030644+19.0643058003308i
1.62	133	6.45161	13.0891	-202.993277815877+51.5034743876644i
1.71	182.375	6.81004	9.73066	6.89198020845978+155.537985216866i
1.8	157.75	7.16846	10.422	54.9095776197808-157.45294898167i
1.89	203.375	7.52688	9.41872	-87.0259230071564-123.031808149711i
1.98	202.625	7.8853	7.61603	82.997452671572-89.2211810906013i
2.07	179.625	8.24373	8.6129	110.322721496556+82.580229756314i
2.16	144.875	8.60215	5.67947	-20.6250000000001-88.5i
2.25	179.125	8.96057	4.03421	-64.5419990774837+0.834352370454191i
2.34	200.125	9.319	10.9989	159.463531819402+74.4374588276251i
2.43	157.75	9.67742	4.47516	70.5986917954695-11.9482529137815i
2.52	196.875	10.0358	26.0515	-409.659577619781-76.95294898167i
2.61	158.5	10.3943	23.7193	35.1590966637292+377.877420469261i
2.7	121.875	10.7527	6.7778	-103.967706675096-30.8378856941091i
2.79	160.75	11.1111	10.6951	-71.2685431102166+155.574308430937i
A20
Time	Data	FFT Freq	FFT Mag	FFT Complex			Max
0	63	0	269.102	4305.625			34.2839
0.09	191.875	0.358423	23.0769	114.116126678577+351.153915148998i
0.18	71.5	0.716846	29.0058	-318.307648150397-337.731734271539i
0.27	64.75	1.07527	17.8491	-284.682625174721+22.6840354905799i
0.36	199	1.43369	34.2839	316.936304642311+447.716111717937i
0.45	197.5	1.79211	20.4402	-296.883927934789+137.174657588067i
0.54	135.875	2.15054	5.00751	-76.3163209604982-24.393590736769i
0.63	177.375	2.50896	7.40846	-73.4437218601901-93.0411709143202i
0.72	139.875	2.86738	22.2226	113.75-336.875i
0.81	150.25	3.22581	32.9897	-203.811057573611-486.899865647305i
0.9	71.875	3.58423	5.92617	-47.0143251088709-82.3422921845483i
0.99	12.125	3.94265	28.6841	-121.352573181441-442.611138644113i
1.08	107.375	4.30108	15.9375	-254.93630464231+5.71611171793722i
1.17	94.75	4.6595	14.7446	225.061695190569+70.7262331072567i
1.26	17.125	5.01792	19.4078	-306.361705780235-50.6804357193183i
1.35	235.625	5.37634	15.6221	233.996083855605-87.8767857351295i
1.44	113.875	5.73477	20.6953	-331.125
1.53	178.625	6.09319	15.6221	233.996083855605+87.8767857351281i
1.62	83.375	6.45161	19.4078	-306.361705780235+50.6804357193185i
1.71	134.875	6.81004	14.7446	225.06169519057-70.7262331072582i
1.8	99	7.16846	15.9375	-254.93630464231-5.71611171793651i
1.89	160.875	7.52688	28.6841	-121.352573181439+442.611138644112i
1.98	218.125	7.8853	5.92617	-47.0143251088709+82.3422921845479i
2.07	194.625	8.24373	32.9897	-203.811057573609+486.899865647305i
2.16	224	8.60215	22.2226	113.75+336.875i
2.25	164	8.96057	7.40846	-73.4437218601896+93.0411709143207i
2.34	131.125	9.319	5.00751	-76.3163209604979+24.3935907367688i
2.43	102.375	9.67742	20.4402	-296.883927934789-137.174657588066i
2.52	104.375	10.0358	34.2839	316.93630464231-447.716111717937i
2.61	189.75	10.3943	17.8491	-284.682625174721-22.6840354905789i
2.7	207.75	10.7527	29.0058	-318.307648150396+337.731734271539i
2.79	69	11.1111	23.0769	114.116126678576-351.153915148998i
A24
Time	Data	FFT Freq	FFT Mag	FFT Complex			Max
0	252.375	0	537.75	8604			37.9375
0.09	273	0.358423	31.2095	-77.390851435134-493.317735845329i
0.18	291.5	0.716846	22.6115	361.767500771507+3.48748200362127i
0.27	367.75	1.07527	17.0899	39.2801512639644-270.602936592569i
0.36	270	1.43369	14.2934	-191.644597488888+124.79252339471i
0.45	336.25	1.79211	24.3706	-376.213681325946+102.511739274328i
0.54	256.875	2.15054	8.93986	142.85033110606-7.32127429016509i
0.63	256.625	2.50896	8.42759	-115.414458629378-69.725978771644i
0.72	212.375	2.86738	1.46908	-20.5+11.5i
0.81	248.625	3.22581	9.13237	-45.2191245416919+138.944788586777i
0.9	336.625	3.58423	12.8862	156.337223053427+134.418318069749i
0.99	299.375	3.94265	16.4317	-253.908872617435-68.1968003908955i
1.08	297.5	4.30108	14.6183	230.144597488888-41.7074766052906i
1.17	331.125	4.6595	13.5746	212.955840699832-42.6938541552703i
1.26	265.375	5.01792	9.41098	9.54494506900724-150.272925636464i
1.35	323.125	5.37634	10.5773	-33.0890034142127+165.970653615613i
1.44	333.5	5.73477	37.9375	-607
1.53	289	6.09319	10.5773	-33.0890034142129-165.970653615613i
1.62	195.375	6.45161	9.41098	9.54494506900753+150.272925636464i
1.71	280.75	6.81004	13.5746	212.955840699833+42.6938541552694i
1.8	185.5	7.16846	14.6183	230.144597488888+41.7074766052902i
1.89	287.25	7.52688	16.4317	-253.908872617435+68.1968003908959i
1.98	258.875	7.8853	12.8862	156.337223053426-134.418318069749i
2.07	242.875	8.24373	9.13237	-45.2191245416922-138.944788586777i
2.16	205.875	8.60215	1.46908	-20.5-11.5i
2.25	248.625	8.96057	8.42759	-115.414458629377+69.7259787716441i
2.34	139.625	9.319	8.93986	142.850331106059+7.32127429016513i
2.43	266.25	9.67742	24.3706	-376.213681325947-102.511739274327i
2.52	231.875	10.0358	14.2934	-191.644597488888-124.792523394709i
2.61	283.125	10.3943	17.0899	39.2801512639652+270.602936592568i
2.7	265.25	10.7527	22.6115	361.767500771507-3.48748200362184i
2.79	271.75	11.1111	31.2095	-77.3908514351326+493.317735845329i
B03
Time	Data	FFT Freq	FFT Mag	FFT Complex			Max
0	220	0	451.539	7224.625			13.876
0.09	218.75	0.358423	10.3701	-151.185850273914+68.3585620291834i
0.18	237.125	0.716846	7.06844	10.7463213923147+112.583339746581i
0.27	182.875	1.07527	5.38668	-76.7124678413474-39.2858395849992i
0.36	181.25	1.43369	9.12982	127.20521279348+71.8147545195112i
0.45	213.875	1.79211	5.40387	59.8814713932695-62.3687560769847i
0.54	268	2.15054	5.49805	-61.8776101060064-62.5274190926546i
0.63	184	2.50896	13.876	125.806062344042-182.932312104493i
0.72	243.875	2.86738	6.53002	-65.375-81.5i
0.81	207.375	3.22581	12.7714	-154.587832972321+133.635088788995i
0.9	258.875	3.58423	7.69713	123.151996723646+0.704813954378775i
0.99	185.25	3.94265	7.76706	23.3169295300789+122.06596075113i
1.08	204.875	4.30108	12.2931	51.5447872065199+189.814754519511i
1.17	278.125	4.6595	10.7398	-98.2666329919949-140.965913170145i
1.26	248.625	5.01792	7.65109	-113.520708009954+45.8155727936153i
1.35	239.625	5.37634	8.18108	4.7483208121881+130.811172509409i
1.44	253.375	5.73477	12.8516	205.625
1.53	218.75	6.09319	8.18108	4.7483208121875-130.811172509409i
1.62	235.375	6.45161	7.65109	-113.520708009954-45.815572793615i
1.71	221.875	6.81004	10.7398	-98.2666329919944+140.965913170146i
1.8	236.375	7.16846	12.2931	51.5447872065196-189.814754519511i
1.89	202.875	7.52688	7.76706	23.3169295300785-122.06596075113i
1.98	204	7.8853	7.69713	123.151996723646-0.704813954379112i
2.07	268.375	8.24373	12.7714	-154.587832972322-133.635088788994i
2.16	239.875	8.60215	6.53002	-65.375+81.5i
2.25	220	8.96057	13.876	125.806062344042+182.932312104492i
2.34	243.25	9.319	5.49805	-61.8776101060063+62.5274190926548i
2.43	207.375	9.67742	5.40387	59.8814713932697+62.3687560769845i
2.52	245.25	10.0358	9.12982	127.20521279348-71.8147545195114i
2.61	235.75	10.3943	5.38668	-76.712467841347+39.2858395849994i
2.7	195	10.7527	7.06844	10.7463213923144-112.583339746582i
2.79	224.625	11.1111	10.3701	-151.185850273915-68.3585620291829i
B04
Time	Data	FFT Freq	FFT Mag	FFT Complex			Max
0	252.875	0	332.195	5315.125			22.7256
0.09	207.25	0.358423	8.17249	130.681328135628-4.53103354021457i
0.18	183.125	0.716846	17.9778	120.167383684694+261.341489075368i
0.27	129.125	1.07527	11.0237	124.504487403335-124.932757162219i
0.36	156.5	1.43369	14.9684	144.078656903985-191.308581272022i
0.45	162.75	1.79211	4.31293	32.6206541358431-60.8099136576769i
0.54	133.125	2.15054	9.91252	156.684250226932+24.5790153392496i
0.63	114.375	2.50896	16.8913	262.263289984932-65.2601224658672i
0.72	157.75	2.86738	10.3358	-104.25-128.375i
0.81	185.125	3.22581	9.97406	75.0179289656791-140.85335296319i
0.9	208.125	3.58423	1.11664	6.794411482633-16.5237984031359i
0.99	172.5	3.94265	7.18982	109.327703676273+35.7908222851827i
1.08	159	4.30108	11.4166	-167.578656903985+72.6914187279785i
1.17	178.375	4.6595	22.7256	207.817447054456-298.369340794026i
1.26	168.125	5.01792	14.3252	186.853954605741+132.738675332982i
1.35	206.375	5.37634	9.49693	101.767160643853+112.838416387796i
1.44	122.375	5.73477	0.210938	3.375
1.53	158.5	6.09319	9.49693	101.767160643853-112.838416387796i
1.62	193	6.45161	14.3252	186.853954605741-132.738675332982i
1.71	104.125	6.81004	22.7256	207.817447054457+298.369340794025i
1.8	154.875	7.16846	11.4166	-167.578656903986-72.6914187279783i
1.89	122.625	7.52688	7.18982	109.327703676273-35.7908222851829i
1.98	151.625	7.8853	1.11664	6.79441148263309+16.5237984031362i
2.07	199.375	8.24373	9.97406	75.0179289656796+140.85335296319i
2.16	99.875	8.60215	10.3358	-104.25+128.375i
2.25	221.25	8.96057	16.8913	262.263289984932+65.2601224658668i
2.34	172.625	9.319	9.91252	156.684250226932-24.5790153392497i
2.43	192	9.67742	4.31293	32.6206541358433+60.8099136576774i
2.52	174.25	10.0358	14.9684	144.078656903986+191.308581272021i
2.61	156.25	10.3943	11.0237	124.504487403336+124.932757162219i
2.7	172	10.7527	17.9778	120.167383684693-261.341489075368i
2.79	145.875	11.1111	8.17249	130.681328135628+4.53103354021487i
B08
Time	Data	FFT Freq	FFT Mag	FFT Complex			Max
0	81.625	0	161.398	2582.375			30.814
0.09	182.625	0.358423	15.5225	226.879052602387+101.038731892178i
0.18	118.375	0.716846	30.814	250.352792203969-424.730874605706i
0.27	121.5	1.07527	8.58038	-108.629627681423+83.946855610541i
0.36	76.125	1.43369	19.294	-132.908085182071-278.628278106444i
0.45	107.625	1.79211	14.1906	227.033954166319-2.69218723087083i
0.54	107.25	2.15054	25.9976	43.7120325231131-413.65853580976i
0.63	83.75	2.50896	6.00802	-33.5161544339921+90.0962369183991i
0.72	74.75	2.86738	7.95954	-83.2500000000001-96.375i
0.81	10.625	3.22581	13.0778	63.6944507101187-199.315527747218i
0.9	21.75	3.58423	11.3903	40.2827636568439+177.737630709918i
0.99	45.375	3.94265	9.77997	-154.33382119204-25.8247463296848i
1.08	93.875	4.30108	5.56954	75.1580851820706-47.8782781064444i
1.17	47.875	4.6595	10.5789	-168.771821791951+12.8724313665645i
1.26	25.375	5.01792	17.8239	-160.347588383927-235.834708086028i
1.35	13.25	5.37634	6.33104	-93.3560323794176-39.3148979186001i
1.44	86.75	5.73477	2.85156	45.625
1.53	104.875	6.09319	6.33104	-93.3560323794174+39.3148979186004i
1.62	154.625	6.45161	17.8239	-160.347588383927+235.834708086029i
1.71	156.5	6.81004	10.5789	-168.771821791951-12.8724313665642i
1.8	34.625	7.16846	5.56954	75.1580851820709+47.878278106444i
1.89	98.25	7.52688	9.77997	-154.33382119204+25.8247463296853i
1.98	107	7.8853	11.3903	40.2827636568433-177.737630709918i
2.07	26.75	8.24373	13.0778	63.6944507101189+199.315527747217i
2.16	50.125	8.60215	7.95954	-83.2499999999999+96.375i
2.25	64	8.96057	6.00802	-33.5161544339926-90.0962369183989i
2.34	112.25	9.319	25.9976	43.7120325231138+413.658535809759i
2.43	64.125	9.67742	14.1906	227.033954166319+2.6921872308701i
2.52	117.5	10.0358	19.294	-132.90808518207+278.628278106444i
2.61	66.5	10.3943	8.58038	-108.629627681423-83.9468556105408i
2.7	52	10.7527	30.814	250.35279220397+424.730874605706i
2.79	74.75	11.1111	15.5225	226.879052602387-101.038731892178i
B12
Time	Data	FFT Freq	FFT Mag	FFT Complex			Max
0	56.75	0	194.758	3116.125			33.7578
0.09	54.375	0.358423	26.5933	-279.637101947123-320.697637074512i
0.18	109.875	0.716846	21.7224	-347.544603285203-3.17934553295265i
0.27	75.75	1.07527	3.99149	-3.41954822330199+63.7721598513768i
0.36	78.5	1.43369	3.13283	41.1972221513642-28.554085374294i
0.45	48.875	1.79211	3.91875	49.1707286323396+38.9040451085068i
0.54	208	2.15054	9.65254	13.9351318085228-153.81059973779i
0.63	154.375	2.50896	18.1678	-189.921644927614-220.062142921304i
0.72	101	2.86738	17.0176	-146.125+229.75i
0.81	127.5	3.22581	3.16744	-29.7639500977768+41.018028429763i
0.9	159.375	3.58423	16.0715	148.985854604683+209.585260409569i
0.99	123.75	3.94265	10.7454	-43.597160492032-166.307379224955i
1.08	173.75	4.30108	10.9334	-67.6972221513643-161.304085374294i
1.17	44	4.6595	8.47628	-67.0080065834876+117.910284295151i
1.26	120.5	5.01792	8.95236	143.123616871997+5.7165146144054i
1.35	80.625	5.37634	11.5602	-141.823316361005+118.732083053792i
1.44	145	5.73477	33.7578	540.125
1.53	34.625	6.09319	11.5602	-141.823316361006-118.732083053792i
1.62	120.75	6.45161	8.95236	143.123616871997-5.71651461440578i
1.71	115.625	6.81004	8.47628	-67.0080065834881-117.910284295151i
1.8	90.75	7.16846	10.9334	-67.6972221513641+161.304085374294i
1.89	67.25	7.52688	10.7454	-43.5971604920315+166.307379224955i
1.98	120.75	7.8853	16.0715	148.985854604682-209.585260409569i
2.07	84.75	8.24373	3.16744	-29.7639500977768-41.0180284297634i
2.16	111.125	8.60215	17.0176	-146.125-229.75i
2.25	100.875	8.96057	18.1678	-189.921644927613+220.062142921304i
2.34	70.375	9.319	9.65254	13.9351318085235+153.81059973779i
2.43	78.625	9.67742	3.91875	49.1707286323397-38.9040451085072i
2.52	84.125	10.0358	3.13283	41.1972221513642+28.554085374294i
2.61	51.625	10.3943	3.99149	-3.41954822330215-63.7721598513768i
2.7	77.5	10.7527	21.7224	-347.544603285203+3.1793455329536i
2.79	45.375	11.1111	26.5933	-279.637101947121+320.697637074512i
B18
Time	Data	FFT Freq	FFT Mag	FFT Complex			Max
0	118.279	0	300.401	4806.41339			11.3697
0.09	151.827	0.358423	11.3697	-181.40314139368-13.6502871183876i
0.18	146.115	0.716846	5.68486	55.8192768523665-71.815978792139i
0.27	162.269	1.07527	6.27225	-98.6531999994023-18.4084958120077i
0.36	141.058	1.43369	0.958986	-6.49267004127177+13.9024031246295i
0.45	157.894	1.79211	6.86585	-74.3858962681808-80.8365854202074i
0.54	128.529	2.15054	8.11065	8.00070483740621-129.523501059703i
0.63	157.673	2.50896	8.1161	-76.6134701978378+104.849240916825i
0.72	180.731	2.86738	7.78453	121.057678+29.2979719999998i
0.81	129.096	3.22581	5.86923	-33.9215928217119-87.5670593070675i
0.9	120.413	3.58423	2.69063	-38.6329370337182+18.9948666614968i
0.99	150.077	3.94265	6.58593	-20.9182839953347+103.277808593353i
1.08	174.356	4.30108	1.18513	-14.2572059587283-12.5016528753703i
1.17	149.154	4.6595	3.07905	48.9562622276871-5.50451823373057i
1.26	149.231	5.01792	6.82201	-108.725372656055-9.64380307093872i
1.35	168.087	5.37634	8.7605	-107.675909551541-89.7384277775643i
1.44	186.356	5.73477	2.13762	34.2019660000001
1.53	181.231	6.09319	8.7605	-107.67590955154+89.7384277775644i
1.62	154.644	6.45161	6.82201	-108.725372656055+9.64380307093894i
1.71	145.452	6.81004	3.07905	48.9562622276871+5.50451823373025i
1.8	168.413	7.16846	1.18513	-14.2572059587283+12.5016528753703i
1.89	137.779	7.52688	6.58593	-20.9182839953349-103.277808593354i
1.98	182.769	7.8853	2.69063	-38.6329370337183-18.9948666614969i
2.07	140.49	8.24373	5.86923	-33.9215928217115+87.5670593070673i
2.16	144.788	8.60215	7.78453	121.057678-29.2979719999998i
2.25	128.173	8.96057	8.1161	-76.6134701978379-104.849240916826i
2.34	147.038	9.319	8.11065	8.00070483740641+129.523501059703i
2.43	144.433	9.67742	6.86585	-74.3858962681804+80.8365854202074i
2.52	156.702	10.0358	0.958986	-6.49267004127179-13.9024031246295i
2.61	143.25	10.3943	6.27225	-98.6531999994021+18.4084958120079i
2.7	120.885	10.7527	5.68486	55.8192768523666+71.8159787921389i
2.79	139.221	11.1111	11.3697	-181.40314139368+13.650287118388i
B21
Time	Data	FFT Freq	FFT Mag	FFT Complex			Max
0	201.15	0	290.473	4647.574952			18.0155
0.09	175.05	0.358423	10.9616	125.220780344677+122.800407062072i
0.18	137.825	0.716846	10.7604	39.5924861407023+167.552484916663i
0.27	101.825	1.07527	6.99015	107.550322066411+30.6865463024838i
0.36	115.25	1.43369	18.0155	265.814110716842-111.489879537813i
0.45	126.05	1.79211	13.3451	207.231943960455+51.4455878819247i
0.54	129.75	2.15054	4.73943	31.7961543765925+68.8427962252129i
0.63	145.225	2.50896	12.2912	146.790457988239-130.870994117473i
[truncated: 5,226 more rows]

## Sheet: Unsuccessful wells
	1	2	3	4	5	6	7	8	9	10	11	12	13	14	15	16	17	18	19	20	21	22	23	24
[truncated: 16 more rows]
