# Supplementary material for: High-Content Screening in Zebrafish Embryos Identifies Butafenacil as a Potent Inducer of Anemia
Source: PLoS One. 2014 Aug 4;9(8):e104190. doi: 10.1371/journal.pone.0104190 (PMC4121296; doi:10.1371/journal.pone.0104190)
Supplement: Dataset S1 — Microsoft Excel spreadsheets containing raw data for all chemical screening assays. (ZIP) [file pone.0104190.s036.zip › Dataset S1/6- Abamectin/Abamectin_Heart_Rate.xlsx]

## Sheet: DESCRIPTION
ToxCast Screen - Heart Rate
Abamectin
Data was collected using the Heart Rate Journal in MetaXpress
Imaged 74 hpf fli1 larvae using ImageXpress
Incubated larvae in 100 mg/l MS-222 for 30 min
Centrifuged plate for 2 min at 200 rpm
Imaging parameters:
*live stream acquisition
*32 frames; 0.09 sec interval
*FITC
*2X magnification; 1 site/well
Had the doors off of the imager and the fan on to stablize temperature
Test Initation Date: 9/6/2013
Imaging Date: 9/9/13
Start Imaging Temperature: 26°C
End Imaging Temperature: 26°C
Total Imaging Duration: 2:16
W.O. = Wrong Orientation
U.H. = Unhatched
Malf. = Malformed
N.A. = Not Analyzed (did not meet analysis criteria)

## Sheet: ALL DATA
Measurement	Average (Show Region Statistics)
	1	2	3	4	5	6	7	8	9	10	11	12	13	14	15	16	17	18	19	20	21	22	23	24	25	26	27	28	29	30	31	32		# Peaks	Heart Rate
A01	104.087	108.728	110.25	104.961	105.486	109.91	109.272	104.621	107.728	110.961	107.326	104.823	109.244	110.764	105.581	106.292	110.368	108.848	104.713	108.07	110.711	106.722	105.624	110.07	109.893	105.011	107.68	110.522	107.618	105.076	109.315	110.278		8	172.043
A02	124.343	126.399	126.132	124.542	124.194	127.124	126.199	124.913	124.801	127.919	125.638	124.851	125.306	127.725	125.368	124.503	126.27	126.893	125.042	124.688	126.992	126.219	124.579	124.893	127.758	125.421	124.455	125.747	127.427	125.166	124.736	127.216		8	172.043
A03	103.447	105.531	104.654	104.065	106.256	105.806	103.43	105.902	106.191	105.851	103.025	106.747	105.978	104.553	104.787	106.228	105.91	103.022	106.843	105.823	105.039	104.626	106.281	106.129	103.028	106.57	106.09	105.272	104.247	106.444	106.096	103.447		9	193.548
A04	118.919	119.716	114.362	117.126	118.876	119.508	115.022	116.694	119.053	119.635	115.671	116.171	118.935	119.77	116.073	116.222	118.938	119.573	115.851	116.067	118.876	119.43	116.284	115.626	118.851	119.233	115.921	116.298	118.713	119.624	115.708	116.534		8	172.043
A05	142.666	136.374	148.331	148.764	143.837	137.573	147.713	147.888	142.733	137.542	147.419	149.447	143.73	137.461	147.753	149.056	143.919	137.691	148.079	148.247	143.006	137.489	149.062	149.213	143.497	137.228	149.421	148.508	142.879	136.607	148.758	147.89		8	172.043
A06	121.581	133.826	131.694	126.048	115.57	130.615	133.267	131.84	116.966	122.98	134.23	132.194	121.84	117.382	133.315	132.02	127.733	115.463	128.82	133.216	131.489	116.346	122.86	134.542	132.815	122.475	117.326	132.593	132.798	127.48	115.303	129.739		7	150.538
A07																																		0	0
A08	158.028	144.955	144.989	159.379	157.073	144.997	145.517	160.587	154.354	145.463	145.643	163.289	154.615	144.899	146.98	163.64	152.34	145	147.986	163.576	150.947	144.469	149.587	164.489	149.065	145.598	152.784	161.188	145.955	145.357	157.817	157.537		8	172.043
A09	120.632	120.497	114.784	118.368	120.916	118.784	115.683	120.573	120.89	115.18	118.466	120.952	119.003	115.525	120.36	120.975	115.031	118.654	120.713	117.424	116.699	120.795	120.298	115.107	119.671	120.621	116.208	117.463	120.553	119.452	115.354	120.301		8	172.043
A10	139.508	136.511	125.691	130.042	140.388	133.677	122.253	137.593	138.138	129.781	125.761	140.236	135.885	123.865	134.576	138.601	131.649	124.348	139.989	137.233	125.36	131.413	139.719	133.239	123.045	139.202	137.208	126.657	130.438	140.663	133.567	123.045		8	172.043
A11	153.952	159.225	147.452	146.489	154.087	159.079	146.003	146.486	155.371	158.671	144.916	147.289	157.065	156.716	145.486	147.91	157.239	154.382	144.888	148.885	159	151.208	145.444	150.815	159.272	148.756	145.469	153.138	158.197	144.764	146.365	156.034		8	172.043
A12																																		0	0
A13	153.258	147.579	120.966	134.213	154.719	150.716	134.031	121.961	151.295	152.64	145.438	118.921	140.876	154.357	149.59	125.972	130.438	154.705	151.149	134.169	122.531	153.11	151.899	142.73	119.239	145.921	154.267	147.913	120.463	140.758	155.303	149.124		7	150.538
A14	110.404	110.337	107.374	104.087	105.77	110.011	106.938	104.154	107.157	109.893	105.826	104.183	109.011	108.907	105.11	104.531	110.621	108.163	104.719	106.076	110.567	107.152	104.542	108.407	109.89	105.671	104.581	110.376	108.25	104.798	106.525	110.404		7	150.538
A15																																		0	0
A16																																		0	0
A17																																		0	0
A18																																		0	0
A19																																		0	0
A20																																		0	0
A21																																		0	0
A22																																		0	0
A23																																		0	0
A24																																		0	0
B01	130.52	137.112	132.354	131.643	134.416	135.093	132.301	130.447	136.424	134.225	132.739	131.121	137.143	133.126	131.242	135.034	132.978	132.621	130.739	139.011	134.615	131.798	134.784	136.986	136.812	133.042	136.949	132.921	130.966	135.935	134.683	134.801		9	193.548
B02	127.124	119.888	122.562	132.284	123.351	120.14	126.419	131.978	121.132	120.876	131.303	127.213	120.067	123.076	133.084	122.671	120.202	128.045	129.652	120.354	121.938	131.947	124.169	120.067	127.065	130.197	120.618	121.584	131.312	124.708	119.893	126.961		8	172.043
B03	112.848	116.739	114.581	110.775	114.654	116.744	113.607	110.848	115.826	116.508	113.23	110.761	117.022	116.562	112.042	111.587	117.683	116.152	111.812	113.177	117.216	115.298	111.604	115.039	116.778	113.626	111.517	116.528	116.528	112.581	112.18	117.596		7	150.538
B04	113.91	114.652	115.469	113.559	113.666	115.169	115.315	113.949	113.947	115.197	115.197	113.643	113.949	115.098	115.705	113.219	114.607	115.152	116.101	113.41	114.705	115.447	115.935	113.382	114.702	115.424	115.812	113.41	114.966	115.626	115.059	113.579		7	150.538
B05	137.407	114.876	110.115	113.289	138.75	121.478	110.565	110.242	132.624	128.511	110.781	110.264	126.02	134.579	111.913	110.326	120.242	137.545	114.449	110.486	116.537	138.452	117.469	110.823	112.671	137.253	121.261	110.761	110.801	133.638	128.022	111.132		7	150.538
B06																																		0	0
B07	258.601	254.978	251.57	255.486	257.89	252.416	251.051	254.239	256.719	251.618	250.624	255.303	257.076	250.882	252.567	253.525	255.154	249.017	251.486	254.152	253.011	249.039	251.82	254.404	251.101	250.101	253.466	255.225	250.056	251.542	252.694	252.744		7	150.538
B08	208.618	227.312	211.559	197.944	218.449	226.809	200.955	205.584	226.416	214.23	197.635	217.831	227.275	201.573	204.466	226.556	210.559	196.784	218.402	224.177	198.82	206.753	226.573	207.635	199.413	220.132	218.065	196.826	211.354	224.89	202.126	200.831		9	193.548
B09	131.419	125.042	116.087	114.938	130.958	126.067	116.292	114.379	129.834	126.688	117.107	114.166	128.848	128.126	117.584	114.197	127.792	128.32	117.77	114.166	127.461	128.236	118.242	114.14	127.84	128.68	118.101	114.329	127.983	127.865	117.868	114.553		7	150.538
B10	120.469	137.337	151.048	150.896	122.424	132.612	150.441	152.096	126.933	129.438	149.09	151.228	133.949	125.649	147.247	151.404	138.275	123.553	145.199	151.051	143.073	122.011	142.48	151.351	145.357	120.98	140.826	150.581	146.553	120.334	138.854	150.031		7	150.538
B11	111.688	108.716	136.469	153.216	110.528	108.837	147.253	139.236	109.795	109.924	159.93	126.438	109.284	115.337	163.801	116.143	109.261	125.205	159.087	111.972	109.27	137.966	148.559	110.315	109.284	151.357	132.208	109.635	114.101	162.244	115.888	109.048		8	172.043
B12																																		0	0
B13																																		0	0
B14	156.772	194.183	158.312	139.789	163.469	196.219	151.424	140.427	171.531	189.171	144.475	141.86	184.037	176.758	141.331	149.935	190.065	161.882	140.115	166.64	190.506	145.587	141.798	184.736	175.739	140.379	154.034	193.43	155.132	139.969	171.062	185.713		8	172.043
B15																																		0	0
B16																																		0	0
B17																																		0	0
B18																																		0	0
B19																																		0	0
B20																																		0	0
B21																																		0	0
B22																																		0	0
B23																																		0	0
B24																																		0	0
C01	119.483	132.045	129.806	115.764	123.197	133.073	128.351	115.989	123.64	132.904	128.208	116.166	124.548	132.938	126.697	116.444	125.744	133.427	125.556	116.649	127.191	133.933	123.742	116.868	127.955	134.556	121.722	118.126	129.449	133.449	119.208	119.483		8	172.043
C02																																		0	0
C03	144.885	170.289	165.225	148.284	148.039	170.118	164.66	148.135	147.68	168.739	167.688	149.708	147.643	168.64	165.612	148.379	147.23	169.691	164.576	147.632	149.393	169.514	161.16	145.82	150.483	174.579	162.185	145.107	152.497	173.969	161.896	144.885		8	172.043
C04	118.618	118.846	179.163	137.969	118.419	124.135	184.792	125.725	118.079	138.697	174.18	120.093	118.076	163.955	149.379	118.789	120.404	183.43	128.792	118.298	142.138	172.138	119.719	118.463	169.205	141.278	118.39	129.115	179.792	121.579	118.239	158.944		8	172.043
C05	165.547	148.013	184.256	204.813	156.363	148.14	199.459	197.298	152.236	154.277	206.876	185.347	149.308	164.355	210.655	172.521	147.041	174.168	208.407	163.332	147.943	187.119	205.272	155.834	149.184	198.212	192.668	150.917	155.161	208.684	183.215	148.347		8	172.043
C06																																		0	0
C07	425.126	512.216	484.416	439.093	495.421	507.323	450.652	467.652	501.149	485.067	428.073	489.966	498.275	451.975	457.961	501.053	484.666	426.326	483.357	500.837	449.649	451.382	499.087	486.879	427.16	484.831	497.042	449.705	456.666	496.82	485.028	425.126		9	193.548
C08	229.548	228.73	226.421	224.725	227.691	229.323	229.458	223.904	228.913	228.312	228.952	223.014	228.691	228.146	226.463	222.093	230.385	229.579	229.919	222.438	231.292	228.972	228.419	224.534	228.059	227.388	225.039	224.337	227.885	228.281	222.958	225.553		9	193.548
C09	126.48	122.508	127.986	130.177	127.003	123.017	128.573	129.64	126.183	122.784	128.638	129.846	126.556	123.421	129.534	131.014	127.683	124.267	129.86	129.489	126.042	124.239	130.421	129.247	125.812	125.525	130.287	127.916	123.671	127.065	130.309	126.48		8	172.043
C10	111.514	105.978	103.424	108.848	112.185	107.272	103.517	107.053	113.601	108.618	104.225	105.663	113.587	109.612	104.525	104.857	112.419	110.565	105.258	104.713	111.831	111.385	106.287	104.219	110.778	112.303	106.472	103.941	110.486	112.211	106.837	103.997		7	150.538
C11	138.798	127.843	137.16	137.556	138.643	126.264	139.938	138.376	137.514	127.638	138.208	137.882	133.138	131.719	137.52	138.756	128.003	137.008	137.463	138.497	126.652	139.022	138.017	134.697	130.52	137.093	138.331	128.629	136.36	137.722	137.646	127.438		8	172.043
C12																																		0	0
C13	114.643	123.374	124.893	115.309	115.23	123.753	124.247	114.978	115.685	124.388	123.503	114.643	116.59	124.247	122.16	113.975	117.699	124.809	120.831	113.624	119.208	124.907	119.907	113.747	120.919	125.18	118.351	114.132	122.559	125.222	116.475	114.618		8	172.043
C14																																		0	0
C15																																		0	0
C16																																		0	0
C17																																		0	0
C18																																		0	0
C19																																		0	0
C20																																		0	0
C21																																		0	0
C22																																		0	0
C23																																		0	0
C24																																		0	0
D01	134.219	129.837	114.146	113.986	136.463	128.598	113.447	116.309	139.629	123.427	112.823	121.427	139.107	120.635	112.497	126.702	134.837	118.059	112.632	132.86	134.331	115.618	113.683	137.233	129.489	113.34	116.528	142.34	124.303	112.994	123.831	140.275		7	150.538
D02	122.691	122.104	121.242	120.154	121.312	122.812	120.567	120.368	121.346	122.624	120.031	120.57	121.733	122.124	120.208	120.688	122.14	121.758	120.222	121.112	122.663	120.921	120.334	121.348	122.312	120.09	120.843	122.208	121.989	120.031	121.031	122.691		7	150.538
D03	126.25	125.843	126.921	125.983	126.07	125.663	126.787	126.006	126.216	126.921	126.183	126.11	126.126	126.376	125.199	125.413	126.202	127.118	125.587	125.767	126.781	125.528	125.756	125.82	127.261	125.68	125.801	126.382	126.539	125.663	125.702	126.851		9	193.548
D04	139.947	136.778	129.98	130.817	143.772	134.632	129.798	131.486	144.166	132.829	129.907	133.612	143.18	131.346	129.809	136.472	141.823	130.143	130.008	139.761	137.857	129.801	130.562	142.787	134.118	129.885	132.528	143.146	130.868	129.683	136.893	139.947		7	150.538
D05	175.61	178.444	175.643	177.86	173.722	175.354	177.143	176.989	175.489	170.857	179.101	175.056	175.837	168.11	178.941	172.02	176.744	167.809	179.174	172.098	176.157	168.98	179.711	173.048	175.865	168.697	181.604	174.966	179.199	171.801	179.657	175.61		14	301.075
D06																																		0	0
D07	296.683	331.115	331.576	309.419	296.368	332.045	331.77	304.758	301.559	335.874	333.048	300.067	309.756	327.076	324.89	294.211	320.944	332.081	317.716	294.573	325.843	327.506	305.483	299.674	331.548	327.548	297.185	311.494	328.938	320.781	291.846	321.685		8	172.043
D08																																		0	0
D09	127.022	146.059	145.194	131.351	127.545	145.652	143.576	128.972	130.006	147.053	144.062	127.346	133.59	144.096	142.64	125.247	136.208	147.065	142.132	123.132	140.107	145.152	140.992	121.913	143.166	147.61	138.497	124.188	144.607	145.031	133.812	127.022		8	172.043
D10	108.331	107.621	110.669	114.219	108.624	107.952	110.742	114.537	109.197	107.933	110.691	114.57	109.404	108.126	110.798	114.553	109.264	108.272	110.334	114.607	109.472	108.11	110.5	114.963	109.43	108.32	110.593	114.831	109.396	108.489	110.604	114.615		7	150.538
D11	162.879	143.772	139.542	154.708	164.152	144.744	139.278	154.067	164.463	146.292	139.562	152.292	164.882	147.938	139.803	149.834	163.416	149.037	140.07	148.489	162.978	150.433	140.531	147.208	162.654	150.809	140.469	146.963	161.267	151.14	140.545	146.806		7	150.538
D12	164.722	153.837	155.199	182.879	165.865	153.789	154.337	182.857	166.913	153.91	154.497	182.927	166.242	153.52	154.247	181.096	166.919	153.34	154.421	181.357	165.742	153.174	155.767	185.688	161.548	153.076	158.166	185.41	158.562	153.031	161.882	184.081		7	150.538
D13	127.952	148.921	123.287	120.272	130.893	146.199	122.978	120.708	133.531	145.025	122.725	120.455	135.61	142.713	122.256	120.458	138.803	140.205	122.183	120.149	144.065	136.23	121.947	119.902	147.528	132.537	121.545	120.135	152.037	129.126	121.416	121.07		8	172.043
D14	104.635	122.011	127.037	106.851	104.994	127.874	124.475	105.972	105.969	129.551	119.84	105.407	108.593	131.247	116.89	105.478	112.028	129.801	112.315	105.323	116.722	130.649	109.657	105.41	123.775	125.728	106.303	105.685	130.067	120.396	105.587	110.154		8	172.043
D15																																		0	0
D16																																		0	0
D17																																		0	0
D18																																		0	0
D19																																		0	0
D20																																		0	0
D21																																		0	0
D22																																		0	0
D23																																		0	0
D24																																		0	0
E01	121.244	111.654	122.868	133.011	116.711	112.045	129.152	129.11	113.233	115.795	133.407	123.402	111.93	121.756	134.053	117.593	112.017	129.452	128.787	113.25	115.899	133.663	123.07	111.93	121.32	133.256	117.037	111.89	129.037	129.028	113.02	116.958		8	172.043
E02	138.18	138.399	131.924	130.132	140.638	136.612	131.413	130.239	141.41	135.669	131.626	132.225	140.806	134.376	131.233	133.486	139.972	133.646	130.447	136.312	138.941	132.784	130.306	138.16	137.253	132.18	129.817	140.579	135.171	131.272	131.938	140.562		8	172.043
E03	149.494	155.73	178.893	169.003	147.115	158.522	177.803	166.669	145.553	165.118	176.683	161.037	145.101	173.646	175.899	156.944	146.711	176.823	172.885	151.525	151.34	177.028	168.728	145.444	160.983	177.694	164.514	144.096	171.062	173.267	155.194	147.208		8	172.043
E04	156.716	158.625	157.365	150.753	157.068	158.578	157.268	151.211	157.016	159.016	155.417	151.422	157.607	159.023	153.688	152.805	158.174	159.682	151.688	155.057	157.927	158.102	150.24	155.729	157.19	156.31	150.411	156.565	159.312	153.672	152.424	157.805		8	172.043
E05	145.348	145.972	144.902	136.399	146.101	146.492	143.354	139.298	146.23	147.16	137.764	142.379	145.452	147.66	134.598	145.112	145.815	145.848	137.101	146.07	146.587	142.292	140.371	145.565	147.396	136.685	144.309	145.388	146.154	135.949	145.924	146.64		8	172.043
E06	107.323	109.006	115.64	111.351	108.191	107.365	115.163	112.388	108.508	107.045	113.944	113.303	108.801	107.517	112.079	114.194	109.419	107.402	110.798	115.138	109.817	107.823	110.118	115.211	110.292	107.86	108.643	115.899	111.107	108.323	108.494	115.697		7	150.538
E07	113.098	140.461	134.784	122.798	113.228	136.722	136.169	125.969	113.581	133.86	137.772	127.742	113.643	129.778	138.739	129.652	114.287	126.458	140.23	131.317	114.593	124.916	139.626	131.225	114.567	124.326	139.986	130.795	114.719	122.885	141.691	132.042		8	172.043
E08																																		0	0
E09	130.781	132.478	125.823	118.567	133.402	131.899	122.112	122.767	133.067	131.492	118.18	126.921	132.677	129.135	116.275	131.551	131.902	124.559	119.713	132.874	131.497	120.228	125.194	132.517	129.671	116.34	130.343	131.888	124.82	120.022	133.169	132.258		9	193.548
E10	149.34	157.208	153.365	158.048	148.121	158.5	155.188	156.146	151.455	155.045	157.41	150.705	156.09	154.191	158.882	147.885	157.949	155.301	157.034	149.683	155.551	155.281	152.61	155.126	154.635	158.362	147.68	157.376	154.048	157.236	149.862	158.045		14	301.075
E11	129.11	162.742	130.365	116.896	117.548	146.385	155.014	121.525	116.472	123.253	161.587	136.506	117.421	117.435	139.236	158.739	123.41	116.899	121.287	160.399	139.393	118.056	117.503	138.242	158.062	123.831	117.059	122.346	160.031	137.542	117.691	117.472		7	150.538
E12	112.579	112.253	106.812	103.753	110.573	111.975	110.947	104.362	106.548	112.438	112.228	107.517	104.194	110.744	112.489	110.75	104.365	107.483	112.947	112.826	106.66	104.396	111.624	112.73	110.289	104.402	108.152	113.003	112.343	105.949	105.205	112.461		6	129.032
E13	128.199	120.433	119.902	126.124	128.93	121.256	120.118	125.233	129.508	121.463	120.16	125.081	129.904	121.969	120.037	124.705	129.525	122.385	119.963	124.199	129.228	122.292	120.003	124.02	129.424	122.258	120.188	124.171	130.076	122.073	119.778	124.921		7	150.538
E14	113.132	110.899	116.913	119.784	111.295	112.562	118.522	118.101	109.978	114.697	120.25	114.843	110.933	116.57	119.728	111.781	112.722	118.031	118.379	109.992	115.09	120.222	114.166	111.045	116.73	120.056	111.376	113.514	119.379	116.868	110.612	116.008		8	172.043
E15																																		0	0
E16																																		0	0
E17																																		0	0
E18																																		0	0
E19																																		0	0
E20																																		0	0
E21																																		0	0
E22																																		0	0
E23																																		0	0
E24																																		0	0
F01																																		0	0
F02																																		0	0
F03	101.719	102.537	102.84	102.463	102.014	103.084	102.843	102.89	102.36	103.067	103.006	102.843	102.208	103.138	103.11	102.907	102.152	103.14	103.228	102.86	102.413	103.115	103	103.008	102.275	103.171	103.222	102.865	102.16	103.084	102.955	103.087		10	215.054
F04	115.242	115.924	116.427	115.576	115.32	116.093	116.545	116.048	115.503	116.025	116.419	116.233	115.287	115.949	116.374	116.379	115.5	116.065	116.581	116.34	115.256	116.185	116.84	116.452	115.289	115.924	116.385	116.885	115.284	116.107	116.157	116.16		7	150.538
F05	150.371	173.837	159.61	145.466	147.171	170.416	165.239	146.228	145.708	165.556	169.846	147.947	144.902	159.466	171.924	150.885	144.649	156.438	172.795	152.354	144.826	156.062	173.017	152.41	144.798	154.699	174.469	153.615	144.07	153.697	172.935	152.975		8	172.043
F06																																		0	0
F07	130.247	117.722	132.846	132.843	130.947	118.27	133.18	132.452	130.017	119.511	133.823	132.705	127.64	122.065	134.152	132.879	124.935	125.537	133.621	132.744	122.382	128.553	133.16	132.351	119.281	132.132	133.107	132.025	118.025	133.77	132.36	130.247		8	172.043
F08	115.579	116.739	116.219	114.528	115.826	117.014	116.562	115.18	115.079	116.281	116.73	115.343	114.764	116.461	116.904	115.907	114.846	115.935	116.916	115.708	114.795	115.801	116.978	116.208	114.935	115.615	116.654	116.287	114.896	115.492	116.772	116.309		8	172.043
F09	162.126	148.357	139.966	162.16	166.612	147.096	141.093	161.514	164.34	143.98	141.871	160.11	164.82	141.711	143.789	159.433	162.258	137.949	148.115	160.978	160.581	136.817	150.205	161.362	157.287	136.649	153.337	163.045	152.893	137.885	156.638	163.581		7	150.538
F10																																		0	0
F11																																		0	0
F12	172.576	173.472	191.57	184.775	172.764	172.458	189.831	184.02	172.551	170.817	188.317	186.138	174.433	171.208	187.261	186.478	175.017	170.831	185.736	187.312	174.904	170.154	185.135	188.98	174.851	169.649	184.969	187.829	174.677	169.73	184.666	189.674		7	150.538
F13																																		0	0
F14	118.197	109.803	133.264	146.278	116.848	110.508	135.581	144.784	114.365	111.051	137.455	144.379	113.772	111.466	137.652	144.421	114.475	111.548	139.784	144.86	113.404	111.64	138.685	143.775	113.16	111.978	141.461	142.848	112.048	112.89	144.093	137.506		8	172.043
F15																																		0	0
F16																																		0	0
F17																																		0	0
F18																																		0	0
F19																																		0	0
F20																																		0	0
F21																																		0	0
F22																																		0	0
F23																																		0	0
F24																																		0	0
G01	106.141	105.957	106.224	106.403	106.52	106.328	106.259	106.472	106.541	106.363	106.309	106.541	106.6	106.301	106.595	106.68	106.477	106.312	106.427	106.68	106.469	106.507	106.624	106.573	106.741	106.389	106.467	106.675	106.309	106.419	106.704	106.685		9	193.548
G02																																		0	0
G03	113.685	187.331	229.048	144.671	120.242	212.846	213.567	123.101	150.081	227.781	175.702	114.124	189.27	221.952	137.82	129.275	219.042	196.528	116.011	172.761	227.41	148.758	121.742	212.612	203.789	118.065	166.281	226.135	150.02	120.913	211.778	201.812		9	193.548
G04																																		0	0
G05																																		0	0
G06	107.045	106.529	106.36	106.052	106.14	107.351	106.604	106.448	106.211	107.279	107.091	106.705	106.182	106.568	107.542	106.789	106.393	106.24	107.481	107.14	106.951	106.321	106.627	107.714	107.133	106.646	106.406	107.143	107.422	106.854	106.422	106.623		6	129.032
G07	117.947	133.537	136.213	118.334	116.666	131.315	138.171	120.494	116.112	130.194	138.652	121.699	115.992	128.966	138.461	122.267	116.236	127.767	138.34	124.093	115.646	125.893	138.034	125.615	115.596	124.539	137.281	128.48	115.997	124.236	136.753	129.07		8	172.043
G08	135.753	133.211	132.486	127.388	116.017	136.11	131.876	124.992	119.711	136.022	131.219	121.27	125.256	134.902	130.331	117.216	131.537	132.784	127.388	116.433	135.472	131.101	122.194	123.885	134.767	130.216	116.893	132.997	132.396	125.742	119.317	135.753		7	150.538
G09	150.306	129.983	123.222	142.933	149.402	131.551	122.264	141.199	149.183	133.66	122.396	142.194	151.037	133.966	122.39	140.079	150.003	134.736	121.699	139.699	149.927	134.728	121.708	140.374	150.756	133.376	122.216	142.219	150.025	131.593	123.09	142.475		7	150.538
G10	141.433	115.242	139.697	139.171	134.435	118.722	142.112	139.927	120.149	134.494	140.135	136.722	116.669	140.975	139.784	124.874	130.382	139.688	139.975	114.888	141.433	139.916	124.315	130.854	140.354	138.744	115.848	142.876	140.003	121.469	134.618	139.433		8	172.043
G11	265.065	238.851	230.553	239.348	261.346	240.174	231.494	238.494	261.104	240.801	228.972	237.5	258.567	242.357	229.486	238.264	258.261	244.371	228.61	235.494	257.635	243.82	228.638	238.014	259.972	243.961	228.522	237.267	257.992	244.396	228.559	237.239		7	150.538
G12	133.39	110.792	109.843	125.264	129.798	110.61	110.36	132.149	124.174	110.466	110.924	135.947	119.534	110.43	113.494	138.104	116.138	110.09	118.691	135.992	112.163	110.301	126.514	128.424	110.626	110.475	133.348	121.604	110.183	114.008	137.028	115		8	172.043
G13																																		0	0
G14	173.685	164.798	174.317	205.112	176.112	165.801	170.702	205.171	178.067	165.907	169.315	204.09	179.256	165.531	168.219	202.52	181.581	165.528	166.781	200.202	183.621	165.823	166.129	198.61	184.756	165.893	166.362	198.57	185.862	165.862	166.261	198.323		7	150.538
G15																																		0	0
G16																																		0	0
G17																																		0	0
G18																																		0	0
G19																																		0	0
G20																																		0	0
G21																																		0	0
G22																																		0	0
G23																																		0	0
G24																																		0	0
H01	176.334	169.719	166	179.666	179.084	171.593	166.402	171.677	184.455	174.772	167.343	166.096	181.542	177.643	170.096	164.947	178.809	180.997	171.683	165.32	172.073	184.402	172.916	165.357	170.053	184.963	174.733	166.73	166.469	185.382	175.41	168.14		7	150.538
H02	169.096	160.666	149.75	174.36	167.559	155.017	157.862	171.601	165.697	150.761	168.508	168.104	160.374	149.416	174.604	166.025	152.531	158.14	170.815	164.388	147.801	169.848	166.694	157.879	152.997	172.278	165.219	150.309	165.337	168.478	159.511	147.761		8	172.043
H03	138.697	129.427	149.253	152.573	128.393	125.691	143.826	156.149	135.438	123.455	136.893	155.913	141.278	123.989	132.91	154.691	145.472	125.427	129.798	150.017	152.211	126.846	126.958	147.337	153.826	130.301	125.169	142.244	155.244	134.079	124.219	138.697		7	150.538
H04	165.413	179.472	171.826	158.615	166.261	178.733	171.348	158.958	167.331	178.89	167.75	158.062	169.896	178.171	164.374	160.199	172.404	177.441	162.031	161.379	175.573	175.669	159.947	163.803	176.716	172.728	158.528	165.011	178.02	168.593	157.399	168.537		8	172.043
H05	109.028	102.716	101.362	105.399	109.419	103.216	101.517	104.792	110.213	104.062	101.514	104.194	109.708	104.211	101.615	104.267	109.761	104.317	101.817	104.503	109.86	103.879	101.809	105.163	109.601	103.472	101.843	106.379	109.287	103.093	101.862	107.621		7	150.538
H06	128.452	130.34	146.497	133.022	128.126	128.576	146.458	134.171	128.334	127.708	145.143	135.803	128.475	127.39	144.84	135.744	128.478	127.618	144.708	135.452	128.427	127.59	145.09	134.553	128.16	128.343	146.351	134.025	128.463	129.354	146.593	133.067		8	172.043
H07																																		0	0
H08	153.646	153.801	141.994	147.031	153.427	154.935	141.761	147.756	153.831	154.261	141.654	146.921	153.747	153.997	141.433	147.674	153.48	152.438	140.865	148.492	153.5	152.798	140.449	148.888	154.494	152.416	140.573	149.93	154.68	151.508	140.011	150.978		8	172.043
H09	111.733	112.025	109.994	109.607	112.208	112.323	109.874	109.728	112.404	112.278	109.848	109.989	112.469	112.258	109.963	110.396	112.694	112.205	109.876	110.508	112.486	111.927	109.306	110.997	112.89	111.643	109.539	111.469	112.702	111.669	109.292	111.733		8	172.043
H10	117.511	119.961	122.228	123.11	117.801	119.949	122.174	124.64	118.149	119.674	121.691	124.761	118.371	119.958	121.716	125.531	118.581	119.233	121.41	125.713	118.972	119.185	120.944	125.169	119.683	119.048	121.118	125.612	119.697	118.885	121.225	125.281		7	150.538
H11	152.289	152.272	164.132	166.228	152.612	151.556	161.258	165.216	157.539	151.152	156.899	164.663	162.348	150.972	153.989	164.323	164.303	151.548	153.213	163.579	165.646	151.68	152.711	161.947	166.525	152.399	151.607	159.34	165.034	152.775	151.301	158.677		7	150.538
H12	140.343	147.27	136.742	132.402	136.924	149.205	139.68	132.66	135.152	148.685	141.02	133.048	134.053	148.649	141.612	132.851	132.77	147.598	143.663	133.157	132.388	145.969	144.539	133.211	132.567	144.202	146.323	133.612	132.295	143.93	147.567	134.292		8	172.043
H13	266.961	279.742	276.211	272.632	272.508	268.014	280.126	276.966	272.907	271.66	270.039	278.862	275.904	274.219	268.629	274.084	280.357	276.008	275.298	266.556	280.663	277.284	273.205	273.73	268.772	280.261	278.404	276.553	270.107	273.565	278.834	277.23		8	172.043
H14	161.051	164.742	140.537	136.011	159.475	164.64	139.871	135.885	159.272	164.41	140.309	135.955	159.941	163.972	139.806	136.216	162.75	161.789	139.014	137.163	164.455	158.534	139.02	139.02	167.711	154.969	138.225	140.725	169.351	149.907	137.626	147.169		8	172.043
H15																																		0	0
H16																																		0	0
H17																																		0	0
H18																																		0	0
H19																																		0	0
H20																																		0	0
H21																																		0	0
H22																																		0	0
H23																																		0	0
H24																																		0	0
I01	111.871	111.281	111.149	111.716	111.944	111.604	111.806	112.43	111.624	111.41	112.059	112.452	111.61	111.264	112.056	112.486	111.778	111.388	112.143	112.379	111.736	112.275	112.514	111.621	111.604	112.351	112.503	111.865	111.888	112.32	112.138	111.643		8	172.043
I02	106.958	121.433	133.913	114.303	107.154	124.084	132.452	112.32	107.287	128.77	131.315	110.551	108.017	132.919	126.801	109.051	110.834	136.143	121.896	107.927	115.385	135.421	117.124	107.643	121.904	133.966	112.916	107.368	129.444	130.039	109.876	109.697		8	172.043
I03																																		0	0
I04	192.728	201.093	201.081	183.213	191.584	200.025	200.758	185.736	188.688	200.472	200.551	189.154	187.354	200.697	201.028	190.239	184.989	200	201.081	190.935	184.612	199.84	200.739	189.489	185.079	199.649	200.022	189.992	185.07	199.744	200.784	189.228		8	172.043
I05	132.433	125.722	124.334	125.789	134.441	126.008	124.239	125.233	134.284	126.393	123.694	125.228	134.478	126.205	124.104	125.657	134.185	125.902	124.079	126.77	133.447	125.351	124.618	128.57	133.306	124.896	124.472	130.48	131.376	124.567	124.205	132.433		7	150.538
I06	136.817	134.433	139.722	139.205	122.941	130.382	139.893	142.154	128.329	124.775	137.472	142.037	132.969	122.848	135.037	140.278	137.309	122.216	132.52	140.216	139.952	123.626	129.784	138.975	141.966	127.02	126.334	138.497	141.39	129.402	124.764	136.817		7	150.538
I07	207.143	207.107	212.258	209.239	206.219	208.68	212.346	209.545	206.16	209.253	211.354	208.062	204.888	210.548	211.028	208.32	205.483	210.376	209.736	207.09	205.191	212.135	209.393	207.39	206.43	211.857	208.756	205.876	206.958	211.084	208.567	205.702		8	172.043
I08	162.531	162.287	148.084	151.652	162.711	163.039	146.84	152.66	162.084	162.989	145.997	153.514	161.61	161.365	144.576	154.978	161.581	160.643	141.551	157.593	162.107	160.104	141.011	162.357	161.663	156.798	143.736	162.32	162.483	152.862	146.826	160.666		7	150.538
I09																																		0	0
I10	129.542	128.107	133.862	135.57	129.18	128.983	134.817	133.716	128.809	129.958	136.472	131.882	128.357	131.396	136.483	130.508	128.292	133.548	135.506	129.115	128.902	134.548	133.039	128.784	129.958	136.292	130.907	127.992	132.042	136.16	129.334	128.739		8	172.043
I11	136.73	127.949	115.183	137.413	137.683	128.202	115.27	136.916	137.73	127.725	115.68	137.525	137.758	127.534	116.34	137.77	137.927	125.208	117.438	137.826	138.042	123.306	120.292	137.548	137.888	121.09	123.416	137.256	137.511	118.75	124.75	136.73		7	150.538
I12	123.669	115.466	112.635	121.452	123.761	116.98	112.994	120.028	122.837	118.553	112.89	119.781	123.138	118.517	112.904	119.584	122.809	119.329	112.862	119.188	122.798	119.216	113.034	119.244	122.989	119.129	113.053	118.806	122.5	118.983	113.034	119.096		7	150.538
I13	162.919	169.337	165.008	155.576	163.18	171.497	165.525	155.121	161.048	171.374	166.337	155.253	160.152	169.702	165.986	155.329	159.848	168.073	165.334	155.896	158.963	168.121	165.301	155.239	157.969	167.899	164.427	154.713	158.747	169.68	163.874	154.121		8	172.043
I14	116.43	116.587	113.638	110.508	115.812	117.216	114.949	110.787	115.402	117.337	115.826	111.222	113.989	117.079	115.82	111.289	113.935	117.096	116.087	111.615	113.388	117.115	116.472	111.899	113.096	116.837	116.188	111.98	112.545	117.053	116.59	112.781		8	172.043
I15																																		0	0
I16																																		0	0
I17																																		0	0
I18																																		0	0
I19																																		0	0
I20																																		0	0
I21																																		0	0
I22																																		0	0
I23																																		0	0
I24																																		0	0
J01	140.391	141.22	151.174	146.321	139.44	144.484	150.008	143.925	138.655	147.308	148.78	141.44	138.658	149.935	146.272	139.43	142.163	149.329	143.723	138.256	146.358	147.427	140.573	137.946	149.194	144.966	138.244	142.358	148.399	141.751	136.536	146.536		8	172.043
J02																																		0	0
J03	158.435	139.638	137.663	146.051	157.666	139.719	137.921	146.531	158.705	139.966	138.404	147.031	157.18	138.778	138.104	149.298	156.11	138.654	138.789	151.778	153.646	137.581	138.188	154.331	150.121	137.531	138.831	156.598	147.242	137.551	140.037	158.846		7	150.538
J04	125.728	124.079	117.306	122.654	125.022	123.705	116.107	124.065	125.003	122.969	115.39	126.626	124.278	121.789	115.899	126.899	124.031	119.89	119.593	125.09	123.713	117.236	123.772	124.584	122.68	116.096	127.146	123.955	120.427	119.528	126.539	125.034		8	172.043
J05	148.169	111.978	111.404	120.337	149.41	112.402	111.638	118.736	150.958	112.792	111.795	119.239	149.298	112.593	111.927	123.16	148.916	112.691	111.913	124.624	145.725	112.576	112.171	126.045	144.817	112.694	112.098	127.104	143.093	112.508	112.244	131.292		7	150.538
J06	108.003	108.017	108.096	108.039	108.343	108.393	108.357	108.065	108.256	108.41	108.584	108.461	108.385	108.449	108.447	108.393	108.508	108.553	108.893	108.781	108.581	108.573	108.483	108.402	108.61	108.677	109.011	108.784	108.685	108.767	108.618	108.593		7	150.538
J07																																		0	0
J08	134.093	134.747	134.893	133.68	132.517	137.07	133.556	133.938	130.809	136.919	134.062	134.525	131.41	135.992	134.228	135.301	132.396	134.817	135.112	135.84	133.492	134.017	136.031	134.478	133.247	131.343	137.138	134.882	134.601	131.542	137.674	134.093		11	236.559
J09																																		0	0
J10	176.927	178.222	169.239	179.197	176.267	174.753	171.545	177.242	177.16	169.531	177.331	175.062	175.494	168.685	178.399	177.421	170.23	176.772	175.713	176.728	169.096	179.317	176.843	171.587	175.758	174.612	175.865	168.303	178.601	176.556	172.208	176.823		12	258.065
J11	123.213	123.576	121.087	105.792	121.329	125.767	122.885	107.244	118.126	125.056	123.638	110.823	114.143	124.66	122.969	114.219	110.469	126.003	122.506	116.216	108.992	125.233	124.413	119.702	107.211	124.876	126.003	121.23	106.716	122.587	124.643	123.121		8	172.043
J12	113.834	107.107	113.98	113.983	113.289	107.494	114.006	113.567	113.129	108.472	112.93	113.438	113.699	109.382	111.843	113.705	113.744	110.003	111.39	113.969	114.11	110.385	111.014	113.781	118.601	113.385	110.596	113.868	113.747	110.831	110.343	113.834		7	150.538
J13	107.837	118.079	118.997	119.407	107.261	118.376	118.362	119.604	107.874	117.643	118.722	119.461	109.287	116.056	118.584	119.742	111.275	115.034	118.199	119.087	112.972	113.593	118.483	119.236	114.157	112.649	118.539	119.433	114.565	112.284	118.654	119.104		8	172.043
J14	142.787	150.171	139.907	129.66	143.472	149.452	138.438	129.174	145.351	149.579	136.75	129.694	145.315	148.924	135.691	131.143	149.98	146.197	131.919	134.315	148.053	144.205	130.025	136.831	148.902	140.812	130.096	140.36	148.567	138.68	129.354	144.961		8	172.043
J15																																		0	0
J16																																		0	0
J17																																		0	0
J18																																		0	0
J19																																		0	0
J20																																		0	0
J21																																		0	0
J22																																		0	0
J23																																		0	0
J24																																		0	0
K01	182.233	176.98	192.138	200.424	176.011	179.517	195.713	194.031	173.846	185.455	196.494	187.407	174.73	187.691	195.615	180.045	177.601	193.567	200.104	174.41	180.801	194.671	189.062	173.239	186.48	197.385	180.211	175.756	192.534	200.36	174.315	182.233		8	172.043
K02	164.551	164.157	163.598	158.997	161.228	164.486	160.756	159.379	162.784	165.846	159.52	160.52	162.424	164.927	158.843	160.643	162.91	162.621	158.702	161.632	164.719	160.879	159.997	162.458	164.41	158.497	160.163	162.242	162.657	158.382	160.843	164.551		7	150.538
K03	117.927	115.402	113.986	114.868	117.961	115.365	114.379	115.772	117.713	115.82	114.663	117.385	117.242	115.222	114.152	118.022	116.497	114.952	114.399	118.084	116.742	114.803	114.764	118.284	115.795	114.295	116.607	117.25	115.14	114.194	117.893	116.559		8	172.043
K04	146.441	166.096	189.654	191.081	143.233	169.534	192.702	186.904	142.407	173.843	193.958	179.997	142.267	177.152	197.396	172.32	143.966	179.744	198.301	166.435	148.688	182.23	196.132	154.213	159.469	186.211	191.73	143.685	170.413	191.379	179.89	142.565		8	172.043
K05																																		0	0
K06																																		0	0
K07																																		0	0
K08	152.261	143.702	146.169	161.89	150.312	142.025	150.18	159.132	148.916	142.275	155.292	158.115	146.93	142.393	159.994	154.062	144.326	144.233	161.067	149.239	141.792	150.233	159.003	147.629	141.256	155.89	155.27	144.756	142.795	161.042	150.921	142.053		8	172.043
K09	168.23	171.775	170.854	212.82	190.579	170.725	169.247	200.809	202.385	173.666	170.309	185.511	212.497	172.576	166.508	175.444	215.191	182.64	171.388	173.41	214.317	184.798	167.862	170.096	213.076	188.902	169.503	168.812	205.643	194.483	169.503	168.23		8	172.043
K10																																		0	0
K11	132.508	138.41	139.079	130.711	132.579	137.312	138.185	130.261	132.371	137.494	138.121	129.933	133.876	138.048	136.958	129.36	134.346	138.43	135.772	129.84	135.399	138.017	133.43	130.469	136.663	138.239	131.121	132.008	137.576	137.949	129.61	133.933		8	172.043
K12	169.258	153.315	167.346	175.444	170.205	152.25	164.978	176.107	175.548	153.753	166.059	175.16	175.697	152.798	163.272	174.654	176.112	153.385	162.792	173.174	175.862	153.598	161.02	173.826	176.862	154.438	161.216	173.949	176.337	153.646	160.84	174.817		7	150.538
K13	179.017	262.478	192.958	146.789	162.82	252.697	215.559	148.975	152.615	243.787	231.385	154.065	148.663	227.191	240.11	159.157	147.492	214.697	245.671	164.469	147.292	206.419	247.025	165.944	145.522	199.697	258.424	174.458	146.028	187.185	261.208	183.857		8	172.043
K14	130.337	116.983	139.933	187.438	143.677	117.787	130.354	182.455	161.508	118.317	122.64	177.093	168.798	119.042	119.612	171.101	174.871	120.393	118.087	166.374	178.438	122.028	117.907	158.86	184.514	126.152	117.303	149.371	184.705	132.393	117.216	142.087		7	150.538
K15																																		0	0
K16																																		0	0
K17																																		0	0
K18																																		0	0
K19																																		0	0
K20																																		0	0
K21																																		0	0
K22																																		0	0
K23																																		0	0
K24																																		0	0
L01																																		0	0
L02	173.666	189.225	199.096	181.64	175.75	190.284	197.716	177.295	177.461	193.871	196.612	173.57	182.031	196.834	191.798	171.396	185.348	197.188	185.067	173.472	187.635	197.978	179.011	176.719	192.219	194.781	172.98	182.86	198.688	187.393	171.834	186.778		8	172.043
L03	165.801	170.185	180.75	183.587	167.817	170.205	178.433	183.534	167.261	168.629	177.697	186.32	167.52	168.778	176.295	184.528	170.989	169.062	175.084	184.416	170.632	168.916	175.955	185.143	167.989	169.042	175.733	183.402	169.59	170.348	177.876	185.034		7	150.538
L04	230.25	247.028	224.124	215.77	231.584	248.081	220.728	217.14	235.25	248.096	217.028	219.073	240.185	243.744	212.626	221.913	241.087	233.91	211.865	225.433	245.098	224.921	216.643	234.118	246.503	215.191	219.652	238.944	239.753	212.073	222.708	244.087		8	172.043
L05	136.416	134.846	135.579	132.534	133.865	134.871	135.362	135.115	131.126	135.963	135.551	135.624	130.197	135.767	135.393	135.649	130.031	135.101	134.837	136.919	130.14	135.084	134.888	136.379	130.789	134.646	135.053	136.413	131.559	133.994	134.77	135.222		11	236.559
L06	214.253	222.059	219.121	211.146	210.522	224.775	213.618	210.848	212.716	231.062	209.539	209.913	209.461	229.562	208.084	208.537	210.376	222.458	209.32	210.331	220.764	214.185	210.447	209.598	227.506	206.59	210.683	209.433	226.772	207.014	211.587	217.601		10	215.054
L07	173.025	162.368	148.969	153.553	171.581	162.228	150.722	152.902	171.067	160.893	150.022	151.522	170.728	161.07	150.222	151.438	171.256	160.486	150.851	152.399	171.556	161.93	151.75	152.202	171.006	161.798	151.441	151.758	171.067	161.669	150.638	151.916		7	150.538
L08	125.247	130.32	127.938	118.938	123.781	129.183	128.68	119.194	123.447	129.326	129.11	119.834	123.188	128.795	128.961	120.39	122.994	129.256	129.758	120.112	123.399	128.86	128.809	120.424	123.86	129.253	129.256	120.067	123.511	129.211	129.053	119.525		8	172.043
L09	187.028	169.924	149.744	179.034	186.36	169.927	149.239	179.483	185.258	172.612	147.121	179.199	184.702	177.593	145.205	178.933	185.18	175.756	145.424	178.368	184.744	178.034	144.705	180.458	185.413	173.295	147.508	179.32	184.584	169.975	150.233	178.463		7	150.538
L10																																		0	0
L11	135.632	123.301	118.916	123.27	136.458	124.837	119.135	122.382	135.244	125.871	119.135	121.396	135.483	127.115	119.287	120.927	136.098	128.994	119.699	120.778	134.469	129.14	119.396	120.354	133.562	131.607	119.503	120.228	132.559	129.854	119.744	120.053		7	150.538
L12	123.781	134.278	130.963	120.666	124.955	134.48	131.531	120.728	125.067	134.441	130.952	120.022	126.843	134.728	129.567	120.115	128.857	134.157	127.275	120.267	131.27	134	125.284	121.042	132.522	134.334	125.022	121.048	132.638	134.368	123.368	122.444		8	172.043
L13	120.643	122.104	145.756	139.191	120.924	122.067	144.39	139.902	121.132	121.587	144.899	140.343	121.39	121.803	144.438	139.567	121.163	122.713	144.944	138.191	120.834	124.143	145.885	135.478	120.809	124.857	146.817	134.447	120.503	126.612	147.669	132.284		8	172.043
L14	123.938	149.947	132.851	119.767	120.862	148.685	135.84	120.806	120.031	146.037	135.646	120.702	119.711	145.424	137.16	121.424	119.688	145.059	139.174	122.598	119.486	142.584	139.806	122.559	119.393	142.219	140.219	122.907	119.441	141.508	139.081	121.924		8	172.043
L15																																		0	0
L16																																		0	0
L17																																		0	0
L18																																		0	0
L19																																		0	0
L20																																		0	0
L21																																		0	0
L22																																		0	0
L23																																		0	0
L24																																		0	0
M01	121.452	116.694	126.677	126.452	121.289	116.89	125.854	126.764	121.562	117.551	124.171	126.449	121.73	118	123.553	128.031	122.062	118.604	122.862	127.438	122.042	118.379	122.846	127.91	121.921	117.427	123.691	127.885	122.728	117.604	125.02	126.601		7	150.538
M02	190.233	175.289	168.944	189.458	187.862	173.685	171.006	193.208	182.581	171.039	174.862	192.722	178.388	168.188	184.171	189.126	173.292	168.371	189.101	183.056	170.157	173.823	188.975	175.211	167.006	183.702	187.36	173.275	170.82	188.174	179.152	169.935		8	172.043
M03	152.43	166.89	166.135	161.185	152.601	166.994	165.559	159.997	154.402	165.992	165.584	157.952	156.899	165.806	164.663	156.07	159.034	165.725	165.789	154.076	161.43	165.725	163.809	152.135	164.169	165.843	162.143	151.961	166.138	165.087	159.989	153.511		8	172.043
M04	113.461	107.677	113.767	114.346	113.396	107.514	114.537	114.584	112.986	107.522	115.188	114.152	112.857	108.618	115.272	114.494	111.346	109.992	114.618	114.171	109.635	111.978	114.567	114.093	108.152	113.817	114.267	113.185	107.933	115.343	114.576	112.166		8	172.043
M05	105.688	105.654	105.09	102.758	104.056	105.652	105.764	103.051	103.385	105.792	105.997	103.404	103.132	105.646	105.913	103.792	103.256	105.652	106.171	104.449	103.34	105.449	106.126	104.935	103.298	105.031	106.104	104.865	103.256	104.688	106.062	105.688		7	150.538
M06	145.354	147.837	140.876	138.733	146.253	147.817	140.75	139.438	146.598	148.115	140.742	139.331	147.062	146.947	139.916	139.86	147.07	146.11	138.52	140.461	147.492	144.958	137.89	142.638	148.298	144.559	137.629	143.357	147.25	142.458	137.91	145.354		8	172.043
M07	168.725	154.758	146.357	161.823	167.68	154.61	145.812	163.079	168.037	153.711	145.376	162.719	167.048	153.638	145.287	165.834	164.685	152.188	144.39	166.081	164.087	151.118	145.941	170.452	162.396	150.551	148.736	169.966	159.301	149.247	152.081	169.129		7	150.538
M08	128.848	150.598	152.441	129.323	126.107	153.264	151.688	128.034	127.048	153.228	147.258	125.84	130.166	156.011	142.781	125.733	134.219	156.601	139.598	125.329	139.331	155.236	134.907	125.264	145.132	153.216	130.199	125.795	152.447	148.5	127.042	128.848		8	172.043
M09	114.579	113.157	113.629	114.407	114.494	113.449	113.961	114.86	114.124	113.57	113.879	114.978	113.93	114.028	114.469	114.725	113.955	113.978	114.722	114.556	113.815	114.11	114.685	114.472	113.93	114.194	114.896	114.107	114.076	114.75	114.972	113.761		8	172.043
M10																																		0	0
M11	138.09	146.803	164.256	158.817	139.916	141.565	162.43	164.18	142.247	138.935	159.596	166.694	145.32	137.323	154.309	166.208	150.101	137.41	149.112	165.084	156.331	138.146	144.376	163.77	160.472	139.952	141.022	159.537	163.795	142.601	137.295	155.382		7	150.538
M12	143.132	159.163	175.233	147.803	142.379	153.868	176.941	150.57	142.778	152.826	176.444	150.379	142.702	152.253	175.666	151.006	142.548	152.183	174.978	150.514	142.803	150.86	176.685	151.542	142.301	151.315	181.41	151.924	142.346	152.23	175.065	149.287		8	172.043
M13	121.893	123.32	122.789	120.955	113.612	123.213	122.969	121.654	112.466	122.09	124.174	122.444	112.994	121.59	122.708	121.798	113.331	121.39	124.528	123.416	113.992	120.652	122.511	123.028	114.045	119.829	123.506	122.101	114.649	120.124	123.888	121.893		8	172.043
M14																																		0	0
M15																																		0	0
M16																																		0	0
M17																																		0	0
M18																																		0	0
M19																																		0	0
M20																																		0	0
M21																																		0	0
M22																																		0	0
M23																																		0	0
M24																																		0	0
N01																																		0	0
N02	136.14	147.629	132.084	129.904	151.081	135.989	132.292	138.039	146.542	133.281	130.143	152.166	133.671	131.691	142.003	142.242	131.848	132.244	149.744	131.938	130.006	148.643	134.253	131.065	140.657	142.048	131.365	131.907	149.416	131.52	129.888	149.096		9	193.548
N03																																		0	0
N04	189.744	167.77	160.598	186.537	183.194	165.632	160.084	193.941	177.978	163.983	169.657	192.399	170.171	160.669	184.961	181.865	164.194	160.685	192.924	174.447	162.242	175.393	187.236	167.202	160.115	190.435	177.84	162.247	171.604	189.312	168.022	161.374		8	172.043
N05																																		0	0
N06	144.458	154.222	157.323	137.337	143.051	154.694	155.716	137.154	144.011	155.174	152.514	138.632	145.728	157.697	148.983	138.553	145.14	157.638	145.351	140.809	149.775	160.742	140.871	141.228	150.289	160.256	137.843	142.744	153.444	156.028	137.697	144.458		8	172.043
N07																																		0	0
N08	129.239	140.989	147.725	136.924	123.86	143.685	149.775	135.101	123.747	141.983	148.598	136.09	124.154	142.295	148.98	134.756	124.261	144.744	147.829	132.86	124.93	144.624	151.438	131.854	125.68	144.671	147.61	131.301	127.492	145.913	146.756	129.239		8	172.043
N09	139.25	140.334	115.812	133.399	141.112	140.817	114.758	134.607	140.306	140.303	113.98	137.27	140.5	138.02	114.663	138.503	139.643	134.708	116.152	140.022	140.913	131.5	119.719	140.452	142.014	128.497	123.059	140.146	139.848	122.199	127.537	140.169		8	172.043
N10	166.357	172.624	189.199	179.02	165.716	169.817	185.07	188.003	166.59	168.758	178.902	191.163	168.413	166.868	175.702	192.14	172	166.135	172.868	188.66	177.067	165.646	170.037	183.86	182.77	165.815	168.736	183.815	188.228	166.483	168.284	178.317		7	150.538
N11	138.298	116.404	107.91	111.053	141.503	120.93	108.264	109.671	139.357	122.003	108.924	108.975	136.197	125.851	109.879	108.792	134.284	127.073	110.124	108.539	132.051	128.77	110.256	108.506	129.511	129.677	110.716	108.584	127.725	130.567	111.525	108.806		7	150.538
N12	104.157	112.329	113.949	110.857	104.531	113.452	113.834	111.121	104.837	113.455	114.258	111.228	104.548	113.323	114.25	111.702	104.615	113.225	114.382	111.567	104.888	112.952	114.419	111.337	104.868	113.197	114.39	111.576	104.871	113.124	114.404	111.124		8	172.043
N13	135.708	119.492	126.272	158.239	137.803	119.413	124.011	154.202	140.18	119.961	124.812	156.287	139.525	120.593	124.115	157.475	140.68	120.202	123.916	156.742	141.41	120.267	124.138	154.581	140.096	120.362	124.75	157.913	138.803	120.424	127.219	156.421		7	150.538
N14																																		0	0
N15																																		0	0
N16																																		0	0
N17																																		0	0
N18																																		0	0
N19																																		0	0
N20																																		0	0
N21																																		0	0
N22																																		0	0
N23																																		0	0
N24																																		0	0
O01	171.225	155.202	162.699	166.244	170.888	148.713	168.826	168.539	162.202	155.879	168.725	170.666	151.621	163.952	167.202	168.472	151.857	169.989	169.166	155.972	159.798	166.854	170.854	149.202	169.508	167.75	156.963	160.045	167.031	170.579	149.91	169.289		8	172.043
O02																																		0	0
O03	208.683	212.562	200.643	184.166	209.649	212.489	200.722	183.351	203.573	204.284	201.247	184.447	203.112	209.062	207.278	185.202	201.374	209.396	205.893	184.792	199.904	206.584	205.792	187.433	197.817	206.225	204.16	185.719	198.874	208.146	203.138	185.121		8	172.043
O04	189.781	131.98	119.694	172.292	183.52	125.888	120.368	177.278	181.343	124.416	122.649	182.972	173.596	121.916	129.076	184.213	162.385	120.494	138.697	187.635	150.073	119.846	153.607	189.871	135.772	119.449	167.129	182.003	125.093	122.68	180.11	167.904		8	172.043
O05	175.326	171.789	164.742	169.379	172.792	170.258	164.756	170.806	174.565	170.537	164.261	169.801	173.362	171.017	164.289	170.629	171.458	169.475	163.733	171.287	172.163	168.938	163.553	172.756	172.868	167.27	164.986	173.326	171.666	166.683	166.272	172.306		7	150.538
O06	137.017	123.126	127.323	143.621	132.517	121.896	133.298	142.539	127.893	121.798	139.73	139.904	124.326	124.104	143.629	135.124	122.27	130.848	143.396	129.174	121.553	138.649	141.444	125.039	123.812	143.919	134.817	122.789	131.376	143.497	128.733	121.826		8	172.043
O07	139.711	140.716	138.368	141.699	139.89	140.77	138.624	141.593	140.486	140.888	139.014	141.393	139.904	140.708	138.868	141.691	140.247	139.657	138.685	141.073	141.545	139.694	140.208	140.022	141.506	139.07	141.098	139.034	141.298	139.312	141.66	139.517		14	301.075
O08	139.767	143.615	137.933	136.882	139.778	143.758	137	137.303	139.34	143.258	137.416	137.86	139.986	143.742	137.475	137.801	139.73	143.508	136.503	137.522	140.185	142.126	136.295	138.312	140.433	141.938	136.379	138.73	142.003	140.68	136.663	138.725		8	172.043
O09	125.61	124.065	121.708	113.728	126.43	123.84	119.157	117.438	125.351	123.927	116.587	122.284	124.022	123.149	112.927	124.938	123.966	121.784	113.393	126.371	124.042	118.539	118.736	124.657	123.475	114.494	123.924	124.506	124.011	114.048	126.556	124.281		8	172.043
O10	173.708	165.222	168.278	162.059	173.823	164.989	165.815	162.787	172.357	165.638	164.025	165.747	172.169	166.143	161.402	166.466	170.713	167.581	161.992	166.775	169.916	167.034	159.295	167.053	169.728	167.528	161.242	172.941	168.801	168.348	158.475	169.947		9	193.548
O11	135.312	182.983	204.059	154.725	138.949	193.699	203.146	143.963	143.503	204.576	192.32	137.447	155.843	206.674	178.781	135.09	172.146	205.211	160.511	135.761	188.435	200.461	143.053	144.233	204.138	188.865	136.11	162.486	206.789	166.073	134.478	183.868		8	172.043
O12																																		0	0
O13	135.18	122.829	121.57	125.287	135.267	121.944	122.407	125.691	134.388	121.202	122.941	127.017	135.528	120.654	123.626	127.857	132.334	120.424	123.267	130.399	131.011	120.744	121.806	133.202	126.733	120.452	124.559	134.365	122.376	122.208	125.638	133.014		7	150.538
O14																																		0	0
O15																																		0	0
O16																																		0	0
O17																																		0	0
O18																																		0	0
O19																																		0	0
O20																																		0	0
O21																																		0	0
O22																																		0	0
O23																																		0	0
O24																																		0	0
P01																																		0	0
P02	115.272	116.014	112.955	113.244	115.626	115.73	111.997	113.789	115.388	115.143	111.671	114.89	116.171	114.264	112.354	115.455	115.798	112.632	113.329	115.444	115.876	112.177	114.494	115.73	114.264	112.258	115.135	115.798	113.152	113.559	115.607	115.272		9	193.548
P03																																		0	0
P04	130.497	135.803	131.031	130.374	131.862	136.517	132.778	128.638	133.913	136.455	132.39	128.862	134.851	133.98	131.41	131	137.197	132.003	130.031	132.969	136.051	132.247	128.772	134.365	133.638	130.848	130.472	135.337	131.778	130.194	132.27	135.419		8	172.043
P05	158.963	161.315	158.857	157.66	163.376	162.806	157.205	159.393	163.402	161.831	156.065	161.685	162.649	159.407	157.677	164.006	162.691	156.537	160.337	161.669	158.772	156.478	162.079	161.629	157.404	157.39	162.91	160.351	155.267	161.772	162.39	158.963		9	193.548
P06	160.559	157.357	159.75	162.567	160.652	158.868	160.427	161.683	159.997	158.309	160.601	161.831	160.309	159.048	162.048	162.154	160.022	157.972	162.607	161.199	159.556	158.89	162.303	160.258	158.008	160.551	162.758	159.829	158.638	159.916	161.399	159.213		8	172.043
P07	183.848	196.758	193.059	175.264	188.86	197.815	188.216	175.992	193.197	195.171	182.963	177.354	198.284	195.82	180.632	181.374	198.138	192.056	174.458	187.365	197.32	187.91	174.792	193.947	197.59	182.289	178.711	198.239	194.744	176.07	186.427	198.093		8	172.043
P08	114.343	114.567	112.553	108.975	114.267	114.517	112.079	109.388	114.404	114.275	111.337	110.236	114.461	114.404	110.744	111.396	114.478	114.118	109.531	113.11	114.694	113.82	108.669	114.194	114.475	113.475	109.081	114.427	114.559	112.067	110.287	114.924		8	172.043
P09	150.124	141.385	149.303	164.194	141.306	145.253	154.646	157.256	139.851	148.556	162.289	146.053	143.008	149.93	164.011	139.64	146.896	159.784	149.458	141.812	149.27	162.893	139.82	146.402	158.225	151.722	141.115	149.669	163.067	140.056	145.862	156.472		8	172.043
P10	157.362	130.506	125.815	135.848	159.14	135.419	127.129	132.039	156.11	140.466	126.39	129.242	153.32	145.222	127.126	128.079	150.098	149.947	127.014	126.112	146.354	153.43	128.129	126.362	141.73	156.593	130.329	126	139.596	156.073	130.683	126.121		7	150.538
P11	108.171	107.421	106.963	109.138	108.129	107.969	107.612	109.275	108.146	107.458	108.039	108.834	108.831	107.309	109.011	109.851	108.511																	4	86.0215
P12	130.315	142.733	160.826	134.09	131.096	147.539	157.41	131.798	131.64	155.829	152.854	130.433	132.969	161.548	142.89	130.581	138.694	161.298	135.978	130.643	146.402	158.666	131.68	131.626	155.346	149.118	130.107	135.073	162.256	138.756	130.39	142.096		8	172.043
P13	125.258	121.829	122.382	124.753	125.404	121.486	122.452	124.629	125	120.963	123.135	124.565	124.865	120.893	123.48	125.317	125.323	120.247	123.598	125.522	124.553	120.553	123.927	125.39	123.683	121.16	123.91	124.989	122.508	121.992	124.244	125.258		7	150.538
P14																																		0	0
P15																																		0	0
P16																																		0	0
P17																																		0	0
P18																																		0	0
P19																																		0	0
P20																																		0	0
P21																																		0	0
P22																																		0	0
P23																																		0	0
P24																																		0	0

## Sheet: HEART RATE
Column	Row	# Peaks	Heart Rate	Treatment (µM)
1	A	8	172.043	0
1	B	9	193.548	0
1	C	8	172.043	0
1	D	7	150.538	0
1	E	8	172.043	0
1	F	0		0
1	G	9	193.548	0
1	H	7	150.538	0
1	I	8	172.043	0
1	J	8	172.043	0
1	K	8	172.043	0
1	L	0		0
1	M	7	150.538	0
1	N	0		0
1	O	8	172.043	0
1	P	0		0
2	A	8	172.043	0
2	B	8	172.043	0
2	C	0		0
2	D	7	150.538	0
2	E	8	172.043	0
2	F	0		0
2	G	0		0
2	H	8	172.043	0
2	I	8	172.043	0
2	J	0		0
2	K	7	150.538	0
2	L	8	172.043	0
2	M	8	172.043	0
2	N	9	193.548	0
2	O	0		0
2	P	9	193.548	0
3	A	9	193.548	0.05
3	B	7	150.538	0.05
3	C	8	172.043	0.05
3	D	9	193.548	0.05
3	E	8	172.043	0.05
3	F	10	215.054	0.05
3	G	9	193.548	0.05
3	H	7	150.538	0.05
3	I	0		0.05
3	J	7	150.538	0.05
3	K	8	172.043	0.05
3	L	7	150.538	0.05
3	M	8	172.043	0.05
3	N	0		0.05
3	O	8	172.043	0.05
3	P	0		0.05
4	A	8	172.043	0.05
4	B	7	150.538	0.05
4	C	8	172.043	0.05
4	D	7	150.538	0.05
4	E	8	172.043	0.05
4	F	7	150.538	0.05
4	G	0		0.05
4	H	8	172.043	0.05
4	I	8	172.043	0.05
4	J	8	172.043	0.05
4	K	8	172.043	0.05
4	L	8	172.043	0.05
4	M	8	172.043	0.05
4	N	8	172.043	0.05
4	O	8	172.043	0.05
4	P	8	172.043	0.05
5	A	8	172.043	0.098
5	B	7	150.538	0.098
5	C	8	172.043	0.098
5	D	14	301.075	0.098
5	E	8	172.043	0.098
5	F	8	172.043	0.098
5	G	0		0.098
5	H	7	150.538	0.098
5	I	7	150.538	0.098
5	J	7	150.538	0.098
5	K	0		0.098
5	L	11	236.559	0.098
5	M	7	150.538	0.098
5	N	0		0.098
5	O	7	150.538	0.098
5	P	9	193.548	0.098
6	A	7	150.538	0.098
6	B	0		0.098
6	C	0		0.098
6	D	0		0.098
6	E	7	150.538	0.098
6	F	0		0.098
6	G	6	129.032	0.098
6	H	8	172.043	0.098
6	I	7	150.538	0.098
6	J	7	150.538	0.098
6	K	0		0.098
6	L	10	215.054	0.098
6	M	8	172.043	0.098
6	N	8	172.043	0.098
6	O	8	172.043	0.098
6	P	8	172.043	0.098
7	A	0		0.195
7	B	7	150.538	0.195
7	C	9	193.548	0.195
7	D	8	172.043	0.195
7	E	8	172.043	0.195
7	F	8	172.043	0.195
7	G	8	172.043	0.195
7	H	0		0.195
7	I	8	172.043	0.195
7	J	0		0.195
7	K	0		0.195
7	L	7	150.538	0.195
7	M	7	150.538	0.195
7	N	0		0.195
7	O	14	301.075	0.195
7	P	8	172.043	0.195
8	A	8	172.043	0.195
8	B	9	193.548	0.195
8	C	9	193.548	0.195
8	D	0		0.195
8	E	0		0.195
8	F	8	172.043	0.195
8	G	7	150.538	0.195
8	H	8	172.043	0.195
8	I	7	150.538	0.195
8	J	11	236.559	0.195
8	K	8	172.043	0.195
8	L	8	172.043	0.195
8	M	8	172.043	0.195
8	N	8	172.043	0.195
8	O	8	172.043	0.195
8	P	8	172.043	0.195
9	A	8	172.043	0.39
9	B	7	150.538	0.39
9	C	8	172.043	0.39
9	D	8	172.043	0.39
9	E	9	193.548	0.39
9	F	7	150.538	0.39
9	G	7	150.538	0.39
9	H	8	172.043	0.39
9	I	0		0.39
9	J	0		0.39
9	K	8	172.043	0.39
9	L	7	150.538	0.39
9	M	8	172.043	0.39
9	N	8	172.043	0.39
9	O	8	172.043	0.39
9	P	8	172.043	0.39
10	A	8	172.043	0.39
10	B	7	150.538	0.39
10	C	7	150.538	0.39
10	D	7	150.538	0.39
10	E	14	301.075	0.39
10	F	0		0.39
10	G	8	172.043	0.39
10	H	7	150.538	0.39
10	I	8	172.043	0.39
10	J	12	258.065	0.39
10	K	0		0.39
10	L	0		0.39
10	M	0		0.39
10	N	7	150.538	0.39
10	O	9	193.548	0.39
10	P	7	150.538	0.39
11	A	8	172.043	0.78
11	B	8	172.043	0.78
11	C	8	172.043	0.78
11	D	7	150.538	0.78
11	E	7	150.538	0.78
11	F	0		0.78
11	G	7	150.538	0.78
11	H	7	150.538	0.78
11	I	7	150.538	0.78
11	J	8	172.043	0.78
11	K	8	172.043	0.78
11	L	7	150.538	0.78
11	M	7	150.538	0.78
11	N	7	150.538	0.78
11	O	8	172.043	0.78
11	P	4	86.0215	0.78
12	A	0		0.78
12	B	0		0.78
12	C	0		0.78
12	D	7	150.538	0.78
12	E	6	129.032	0.78
12	F	7	150.538	0.78
12	G	8	172.043	0.78
12	H	8	172.043	0.78
12	I	7	150.538	0.78
12	J	7	150.538	0.78
12	K	7	150.538	0.78
12	L	8	172.043	0.78
12	M	8	172.043	0.78
12	N	8	172.043	0.78
12	O	0		0.78
12	P	8	172.043	0.78
13	A	7	150.538	1.56
13	B	0		1.56
13	C	8	172.043	1.56
13	D	8	172.043	1.56
13	E	7	150.538	1.56
13	F	0		1.56
13	G	0		1.56
13	H	8	172.043	1.56
13	I	8	172.043	1.56
13	J	8	172.043	1.56
13	K	8	172.043	1.56
13	L	8	172.043	1.56
13	M	8	172.043	1.56
13	N	7	150.538	1.56
13	O	7	150.538	1.56
13	P	7	150.538	1.56
14	A	7	150.538	1.56
14	B	8	172.043	1.56
14	C	0		1.56
14	D	8	172.043	1.56
14	E	8	172.043	1.56
14	F	8	172.043	1.56
14	G	7	150.538	1.56
14	H	8	172.043	1.56
14	I	8	172.043	1.56
14	J	8	172.043	1.56
14	K	7	150.538	1.56
14	L	8	172.043	1.56
14	M	0		1.56
14	N	0		1.56
14	O	0		1.56
14	P	0		1.56
15	A	0		3.125
15	B	0		3.125
15	C	0		3.125
15	D	0		3.125
15	E	0		3.125
15	F	0		3.125
15	G	0		3.125
15	H	0		3.125
15	I	0		3.125
15	J	0		3.125
15	K	0		3.125
15	L	0		3.125
15	M	0		3.125
15	N	0		3.125
15	O	0		3.125
15	P	0		3.125
16	A	0		3.125
16	B	0		3.125
16	C	0		3.125
16	D	0		3.125
16	E	0		3.125
16	F	0		3.125
16	G	0		3.125
16	H	0		3.125
16	I	0		3.125
16	J	0		3.125
16	K	0		3.125
16	L	0		3.125
16	M	0		3.125
16	N	0		3.125
16	O	0		3.125
16	P	0		3.125
17	A	0		6.25
17	B	0		6.25
17	C	0		6.25
17	D	0		6.25
17	E	0		6.25
17	F	0		6.25
17	G	0		6.25
17	H	0		6.25
17	I	0		6.25
17	J	0		6.25
17	K	0		6.25
17	L	0		6.25
17	M	0		6.25
17	N	0		6.25
17	O	0		6.25
17	P	0		6.25
18	A	0		6.25
18	B	0		6.25
18	C	0		6.25
18	D	0		6.25
18	E	0		6.25
18	F	0		6.25
18	G	0		6.25
18	H	0		6.25
18	I	0		6.25
18	J	0		6.25
18	K	0		6.25
18	L	0		6.25
18	M	0		6.25
18	N	0		6.25
18	O	0		6.25
18	P	0		6.25
19	A	0		12.5
19	B	0		12.5
19	C	0		12.5
19	D	0		12.5
19	E	0		12.5
19	F	0		12.5
19	G	0		12.5
19	H	0		12.5
19	I	0		12.5
19	J	0		12.5
19	K	0		12.5
19	L	0		12.5
19	M	0		12.5
19	N	0		12.5
19	O	0		12.5
19	P	0		12.5
20	A	0		12.5
20	B	0		12.5
20	C	0		12.5
20	D	0		12.5
20	E	0		12.5
20	F	0		12.5
20	G	0		12.5
20	H	0		12.5
20	I	0		12.5
20	J	0		12.5
20	K	0		12.5
20	L	0		12.5
20	M	0		12.5
20	N	0		12.5
20	O	0		12.5
20	P	0		12.5
21	A	0		25
21	B	0		25
21	C	0		25
21	D	0		25
21	E	0		25
21	F	0		25
21	G	0		25
21	H	0		25
21	I	0		25
21	J	0		25
21	K	0		25
21	L	0		25
21	M	0		25
21	N	0		25
21	O	0		25
21	P	0		25
22	A	0		25
22	B	0		25
22	C	0		25
22	D	0		25
22	E	0		25
22	F	0		25
22	G	0		25
22	H	0		25
22	I	0		25
22	J	0		25
22	K	0		25
22	L	0		25
22	M	0		25
22	N	0		25
22	O	0		25
22	P	0		25
23	A	0		50
23	B	0		50
23	C	0		50
23	D	0		50
23	E	0		50
23	F	0		50
23	G	0		50
23	H	0		50
23	I	0		50
23	J	0		50
23	K	0		50
23	L	0		50
23	M	0		50
23	N	0		50
23	O	0		50
23	P	0		50
24	A	0		50
24	B	0		50
24	C	0		50
24	D	0		50
24	E	0		50
24	F	0		50
24	G	0		50
24	H	0		50
24	I	0		50
24	J	0		50
24	K	0		50
24	L	0		50
24	M	0		50
24	N	0		50
24	O	0		50
24	P	0		50

## Sheet: Unsuccessful wells
	1	2	3	4	5	6	7	8	9	10	11	12	13	14	15	16	17	18	19	20	21	22	23	24
A							W.O					Dead			N.A	N.A	N.A	N.A	N.A	N.A	N.A	N.A	N.A	N.A
B						W.O						W.O	W.O		N.A	N.A	N.A	N.A	N.A	N.A	N.A	N.A	N.A	N.A
C		Dead				W.O						U.H.		W.O	N.A	N.A	N.A	N.A	N.A	N.A	N.A	N.A	N.A	N.A
D						W.O		W.O							N.A	N.A	N.A	N.A	N.A	N.A	N.A	N.A	N.A	N.A
E								W.O							N.A	N.A	N.A	N.A	N.A	N.A	N.A	N.A	N.A	N.A
F	W.O	W.O				W.O				Dead or U.H	W.O		Dead or N.E		N.A	N.A	N.A	N.A	N.A	N.A	N.A	N.A	N.A	N.A
G		W.O		W.O	W.O								W.O		N.A	N.A	N.A	N.A	N.A	N.A	N.A	N.A	N.A	N.A
H							W.O								N.A	N.A	N.A	N.A	N.A	N.A	N.A	N.A	N.A	N.A
I			W.O						W.O						N.A	N.A	N.A	N.A	N.A	N.A	N.A	N.A	N.A	N.A
J		Dead					W.O		W.O						N.A	N.A	N.A	N.A	N.A	N.A	N.A	N.A	N.A	N.A
K					Dead	W.O	Dead			W.O					N.A	N.A	N.A	N.A	N.A	N.A	N.A	N.A	N.A	N.A
L	W.O									W.O					N.A	N.A	N.A	N.A	N.A	N.A	N.A	N.A	N.A	N.A
M										W.O				Dead	N.A	N.A	N.A	N.A	N.A	N.A	N.A	N.A	N.A	N.A
N	W.O		W.O		W.O		U.H.							W.O	N.A	N.A	N.A	N.A	N.A	N.A	N.A	N.A	N.A	N.A
O		W.O										W.O		W.O	N.A	N.A	N.A	N.A	N.A	N.A	N.A	N.A	N.A	N.A
P	W.O		W.O											W.O	N.A	N.A	N.A	N.A	N.A	N.A	N.A	N.A	N.A	N.A
