# Supplementary material for: High-Content Screening in Zebrafish Embryos Identifies Butafenacil as a Potent Inducer of Anemia
Source: PLoS One. 2014 Aug 4;9(8):e104190. doi: 10.1371/journal.pone.0104190 (PMC4121296; doi:10.1371/journal.pone.0104190)
Supplement: Dataset S1 — Microsoft Excel spreadsheets containing raw data for all chemical screening assays. (ZIP) [file pone.0104190.s036.zip › Dataset S1/6- Abamectin/Abamectin_ISV.xlsx]

## Sheet: Description
ToxCast Screen - ISV
Abamectin
Data was collected using the Intersegmental Vessel Journal in MetaXpress
Imaged 74 hpf fli1 larvae using ImageXpress
Incubated larvae in 100 mg/l MS-222 for 30 min
Centrifuged plate for 2 min at 200 rpm
Imaging parameters:
*1 frame
*FITC
*2X magnification; 1 site/well
Had the doors off of the imager and the fan on to stablize temperature
Test Initation Date: 9/6/13
Imaging Date: 9/9/13
Start Imaging Temperature: 26°C
End Imaging Temperature: 26°C
Total Imaging Duration: 0:09
W.O. = Wrong Orientation
U.H. = Unhatched
N.A. = Not Analyzed (Did not meet analysis criteria)
Malf. = Malformed

## Sheet: ISV
Time point	1
Measurement	Thresholded Area (Show Region Statistics)
	1	2	3	4	5	6	7	8	9	10	11	12	13	14	15	16	17	18	19	20	21	22	23	24
A	230556	173416	189245	278229	236949	217080	299930	277604	280853	248352	282759		246415
B	198846		282071		215904			235169	187787	242958	271481			245957
C	239969		206677	270064	259057		246124		222881	138323			251247
D	254465	149122	81673.3		272762				295213	137896	295171	204792	231732	264389
E	316967	143269		201596			314707		255121	277854	204449	140426	239407	275688
F			93357.3	230733	154193		184122	76477						220465
G			252559			100136	257058	216154	232461	291662	267367	253361
H		272355	274209	209728		297994		214612	136990	266795
I	208989	285695			206761	269752	246582	250799			305304	155047	283831	116090
J	167470		210770	271772	255475			156599		295848	274365	194900	214238	297515
K	265160			247373				174635	276271		136969	209104	241625	182133
L		207417	218799	276635	199377	208198	256787	163482	220517		239230		181633	300899
M	185569	193108		227265			248279	214321			257860	238928	249029
N		244072		224099		252747		207812	263941	300649	249966	198326	253497
O	289392		266180	270117		186923	210614	235939	206896	227036	268732		225265
P				292016	225109		309678	172344	261275	185548	196732	188245	227504

## Sheet: Normalized ISV
Row	Treatment (µM)	ISV Area	Body Length (µm)	Normalized ISV
A	0	230556	2995.66	76.9632
B	0	198846	2900.45	68.5571
C	0	239969	3060.59	78.4062
D	0	254465	2900.32	87.7369
E	0	316967	3112.47	101.838
F	0
G	0
H	0
I	0	208989	2996.64	69.7412
J	0	167470	3082.45	54.3304
K	0	265160	3076.42	86.191
L	0
M	0	185569	3043.12	60.9798
N	0
O	0	289392	2980.56	97.0931
P	0
A	0	173416	2882.12	60.1698
B	0
C	0
D	0	149122	2960.69	50.3671
E	0	143269	2886.35	49.6368
F	0
G	0
H	0	272355	3030.77	89.8635
I	0	285695	2770.69	103.113
J	0
K	0
L	0	207417	2973.71	69.7501
M	0	193108	2920.49	66.1219
N	0	244072	2951.83	82.685
O	0
P	0
A	0.05	189245	2937.9	64.4151
B	0.05	282071	3003.69	93.9084
C	0.05	206677	2989.9	69.1253
D	0.05	81673.3	2003.11	40.7732
E	0.05
F	0.05	93357.3	2978.9	31.3395
G	0.05	252559	2747.46	91.9245
H	0.05	274209	2986.93	91.803
I	0.05
J	0.05	210770	2846.87	74.0355
K	0.05
L	0.05	218799	3094.2	70.7126
M	0.05
N	0.05
O	0.05	266180	3015.52	88.2701
P	0.05
A	0.05	278229	3087.69	90.1091
B	0.05
C	0.05	270064	3075.11	87.8228
D	0.05
E	0.05	201596	2912.36	69.2208
F	0.05	230733	3067.73	75.2128
G	0.05
H	0.05	209728	2840.68	73.8304
I	0.05
J	0.05	271772	3064.37	88.6879
K	0.05	247373	2972.61	83.2177
L	0.05	276635	3029.23	91.322
M	0.05	227265	2997.51	75.8179
N	0.05	224099	3032.56	73.8976
O	0.05	270117	2912.48	92.7445
P	0.05	292016	3065.2	95.2683
A	0.098	236949	3047.92	77.7413
B	0.098	215904	2963.29	72.8596
C	0.098	259057	3027.84	85.5586
D	0.098	272762	2974.11	91.7119
E	0.098
F	0.098	154193	2877.82	53.5799
G	0.098
H	0.098
I	0.098	206761	2859.65	72.3028
J	0.098	255475	3026.23	84.4204
K	0.098
L	0.098	199377	3000.68	66.444
M	0.098
N	0.098
O	0.098
P	0.098	225109	2927.12	76.9046
A	0.098	217080	2623.89	82.7323
B	0.098
C	0.098
D	0.098
E	0.098
F	0.098
G	0.098	100136	2985.9	33.5365
H	0.098	297994	2842.77	104.825
I	0.098	269752	2957.12	91.2211
J	0.098
K	0.098
L	0.098	208198	2941.5	70.7795
M	0.098
N	0.098	252747	2996.59	84.3447
O	0.098	186923	2926.45	63.8737
P	0.098
A	0.195	299930	2923.55	102.591
B	0.195
C	0.195	246124	2845.27	86.5027
D	0.195
E	0.195	314707	2964.66	106.153
F	0.195	184122	2732.5	67.3821
G	0.195	257058	2963.34	86.746
H	0.195
I	0.195	246582	2973.71	82.9206
J	0.195
K	0.195
L	0.195	256787	2993.6	85.7788
M	0.195	248279	2883.88	86.0922
N	0.195
O	0.195	210614	2934.2	71.7788
P	0.195	309678	3152.38	98.236
A	0.195	277604	3047.87	91.0813
B	0.195	235169	3063.01	76.7771
C	0.195
D	0.195
E	0.195
F	0.195	76477	2960.45	25.8328
G	0.195	216154	3024.24	71.4736
H	0.195	214612	2901.49	73.9663
I	0.195	250799	2928.77	85.6331
J	0.195	156599	2970.31	52.7214
K	0.195	174635	2935.61	59.4885
L	0.195	163482	3010.28	54.3079
M	0.195	214321	3084.44	69.4845
N	0.195	207812	2987.34	69.5644
O	0.195	235939	3104.7	75.9942
P	0.195	172344	3069.32	56.1506
A	0.39	280853	2969.64	94.5747
B	0.39	187787	3031.22	61.951
C	0.39	222881	3051.11	73.0492
D	0.39	295213	3083.62	95.7358
E	0.39	255121	2963.13	86.0986
F	0.39
G	0.39	232461	3126.37	74.355
H	0.39	136990	2979.28	45.9809
I	0.39
J	0.39
K	0.39	276271	2874.9	96.0975
L	0.39	220517	2904.24	75.9294
M	0.39
N	0.39	263941	3049.69	86.5471
O	0.39	206896	2949.13	70.1549
P	0.39	261275	2854.14	91.5428
A	0.39	248352	2914.37	85.2163
B	0.39	242958	2948.72	82.3945
C	0.39	138323	3001.8	46.0799
D	0.39	137896	2818.65	48.9227
E	0.39	277854	3044.8	91.2552
F	0.39
G	0.39	291662	2976.88	97.9756
H	0.39	266795	3162.87	84.3521
I	0.39
J	0.39	295848	3167.52	93.4006
K	0.39
L	0.39
M	0.39
N	0.39	300649	2970.5	101.212
O	0.39	227036	3054.2	74.3357
P	0.39	185548	3011.7	61.6091
A	0.78	282759	3047.63	92.7798
B	0.78	271481	3054.44	88.8806
C	0.78
D	0.78	295171	2844.59	103.766
E	0.78	204449	2815.55	72.6142
F	0.78
G	0.78	267367	2838.79	94.1834
H	0.78
I	0.78	305304	2975.15	102.618
J	0.78	274365	2988.51	91.8069
K	0.78	136969	2841.09	48.2101
L	0.78	239230	2992.2	79.9513
M	0.78	257860	3018	85.4407
N	0.78	249966	2834.93	88.1737
O	0.78	268732	2937.73	91.4758
P	0.78	196732	3070.72	64.0671
A	0.78
B	0.78
C	0.78
D	0.78	204792	2960.74	69.1693
E	0.78	140426	2985.19	47.041
F	0.78
G	0.78	253361	2922.64	86.689
H	0.78
I	0.78	155047	3010.9	51.4952
J	0.78	194900	2953.06	65.9991
K	0.78	209104	2955.82	70.743
L	0.78
M	0.78	238928	3078.7	77.6067
N	0.78	198326	3023.26	65.5999
O	0.78
P	0.78	188245	3170.22	59.3792
A	1.56	246415	2870.48	85.8445
B	1.56
C	1.56	251247	2947.55	85.2393
D	1.56	231732	3062.04	75.6789
E	1.56	239407	2942.61	81.3588
F	1.56
G	1.56
H	1.56
I	1.56	283831	2894.92	98.0445
J	1.56	214238	3024.07	70.8441
K	1.56	241625	2716.52	88.9465
L	1.56	181633	2960.88	61.3443
M	1.56	249029	3115.38	79.9353
N	1.56	253497	3017.2	84.0172
O	1.56	225265	3040.05	74.0993
P	1.56	227504	2894.01	78.6122
A	1.56
B	1.56	245957	2952.49	83.3051
C	1.56
D	1.56	264389	3037.83	87.0321
E	1.56	275688	3023.91	91.1694
F	1.56	220465	2972.37	74.1714
G	1.56
H	1.56
I	1.56	116090	2866.49	40.499
J	1.56	297515	2987.46	99.5876
K	1.56	182133	2998.11	60.7491
L	1.56	300899	2998.9	100.337
M	1.56
N	1.56
O	1.56
P	1.56
A	3.125
B	3.125
C	3.125
D	3.125
E	3.125
F	3.125
G	3.125
H	3.125
I	3.125
J	3.125
K	3.125
L	3.125
M	3.125
N	3.125
O	3.125
P	3.125
A	3.125
B	3.125
C	3.125
D	3.125
E	3.125
F	3.125
G	3.125
H	3.125
I	3.125
J	3.125
K	3.125
L	3.125
M	3.125
N	3.125
O	3.125
P	3.125
A	6.25
B	6.25
C	6.25
D	6.25
E	6.25
F	6.25
G	6.25
H	6.25
I	6.25
J	6.25
K	6.25
L	6.25
M	6.25
N	6.25
O	6.25
P	6.25
A	6.25
B	6.25
C	6.25
D	6.25
E	6.25
F	6.25
G	6.25
H	6.25
I	6.25
J	6.25
K	6.25
L	6.25
M	6.25
N	6.25
O	6.25
P	6.25
A	12.5
B	12.5
C	12.5
D	12.5
E	12.5
F	12.5
G	12.5
H	12.5
I	12.5
J	12.5
K	12.5
L	12.5
M	12.5
N	12.5
O	12.5
P	12.5
A	12.5
B	12.5
C	12.5
D	12.5
E	12.5
F	12.5
G	12.5
H	12.5
I	12.5
J	12.5
K	12.5
L	12.5
M	12.5
N	12.5
O	12.5
P	12.5
A	25
B	25
C	25
D	25
E	25
F	25
G	25
H	25
I	25
J	25
K	25
L	25
M	25
N	25
O	25
P	25
A	25
B	25
C	25
D	25
E	25
F	25
G	25
H	25
I	25
J	25
K	25
L	25
M	25
N	25
O	25
P	25
A	50
B	50
C	50
D	50
E	50
F	50
G	50
H	50
I	50
J	50
K	50
L	50
M	50
N	50
O	50
P	50
A	50
B	50
C	50
D	50
E	50
F	50
G	50
H	50
I	50
J	50
K	50
L	50
M	50
N	50
O	50
P	50

## Sheet: Unsuccessful wells
	1	2	3	4	5	6	7	8	9	10	11	12	13	14	15	16	17	18	19	20	21	22	23	24
A												W.O		W.O	U.H	U.H	U.H	U.H	U.H	U.H	U.H	U.H	Dead	U.H
B		W.O		W.O		W.O	W.O					W.O	W.O		U.H	U.H	U.H	U.H	U.H	U.H	U.H	U.H	Dead	U.H
C		Dead				W.O		W.O			W.O	U.H		W.O	U.H	U.H	U.H	U.H	U.H	U.H	U.H	U.H	U.H	U.H
D				W.O		W.O	W.O	W.O							U.H	U.H	U.H	U.H	U.H	U.H	U.H	U.H	U.H	U.H
E			W.O		W.O	W.O		W.O							U.H	U.H	U.H	U.H	U.H	U.H	U.H	U.H	U.H	U.H
F	W.O	W.O				W.O			W.O	W.O	W.O	W.O	Dead			U.H	U.H	U.H	U.H	U.H	Dead	U.H	U.H	U.H
G	W.O	W.O		W.O	W.O								W.O	W.O	U.H	U.H	U.H	U.H	U.H	U.H	U.H	U.H	U.H	U.H
H	W.O				W.O		W.O				W.O	W.O	W.O	W.O	U.H	U.H	U.H	U.H	U.H	U.H	U.H	U.H	U.H	U.H
I			W.O	W.O					W.O	W.O					U.H	U.H	U.H	U.H	U.H	U.H	U.H	U.H	U.H	U.H
J		Dead				W.O	W.O		W.O						U.H	U.H	U.H	U.H	U.H	U.H	U.H	U.H	U.H	U.H
K		W.O	W.O		Dead	W.O	Dead			W.O					U.H	U.H	U.H	U.H	U.H	U.H	U.H	U.H	U.H	U.H
L	W.O									W.O		W.O			U.H	U.H	U.H	U.H	U.H	U.H	U.H	U.H	U.H	U.H
M			W.O		W.O	W.O			W.O	W.O				U.H	U.H	U.H	U.H	U.H	U.H	U.H	U.H	U.H	U.H	U.H
N	W.O		W.O		W.O		U.H							W.O	U.H	U.H	U.H	U.H	U.H	U.H	U.H	U.H	U.H	U.H
O		W.O			W.O							W.O		W.O	U.H	U.H	U.H	U.H	U.H	U.H	U.H	U.H	U.H	U.H
P	W.O	W.O	W.O			W.O								W.O	U.H	U.H	U.H	U.H	U.H	U.H	U.H	U.H	Dead	U.H
