# Supplementary material for: High-Content Screening in Zebrafish Embryos Identifies Butafenacil as a Potent Inducer of Anemia
Source: PLoS One. 2014 Aug 4;9(8):e104190. doi: 10.1371/journal.pone.0104190 (PMC4121296; doi:10.1371/journal.pone.0104190)
Supplement: Dataset S1 — Microsoft Excel spreadsheets containing raw data for all chemical screening assays. (ZIP) [file pone.0104190.s036.zip › Dataset S1/6- Abamectin/Abamectin_Pericardial_Area.xlsx]

## Sheet: Description
ToxCast Screen- Pericardial Area
Chemical	Abamectin
Data was collected using the Pericardial Area Journal in MetaXpress
Imaged 74 hpf fli1 larvae using ImageXpress
Incubated larvae in 100 mg/l MS-222 for 30 min
Centrifuged plate for 2 min at 200 rpm
Imaging parameters:
2X
Transmitted light
1 frame
Had the doors off of the imager and the fan on to stablize temperature
Test Initation Date: 9/6/13
Imaging Date: 9/9/13
Start Imaging Temperature: 26°C
End Imaging Temperature: 26°C
Total Imaging Duration: 0:07
W.O. = Wrong Orientation
N.A. = Not Analyzed (did not meet analysis criteria)

## Sheet: Area
Time point	1
Measurement	Area (Show Region Statistics)
	1	2	3	4	5	6	7	8	9	10	11	12	13	14	15	16	17	18	19	20	21	22	23	24
A	14797.6	10330.2	14037.4	13464.7	14245.7	11684		15703.6	16255.5	15828.6	16255.5		18973.4	14724.7
B	12787.8		14131.2	12975.3	15058			9018.12	17692.6	16453.4	20900			15724.4
C	14766.4		12121.3	15453.7	11382		11288.3		19160.9	14152	10684.3		11663.2
D	12433.8	17046.9	14474.8	10861.3	14860.1				17046.9	12225.5	17265.6	10840.5	39217.4	19056.8
E	14474.8	12652.4	12090.1	12121.3	12652.4	12933.6	16130.6		24430.1	16036.8	15703.6	11871.4	14349.8	13902.1
F		11663.2	9715.82	14370.7	10059.5		16474.2	15162.1	15078.8			12923.2		16797
G	15162.1		18911			13558.4	13787.5	15526.6	16536.7	18546.5	17942.5	12475.4		31386.4
H	14245.7	16911.6	15162.1	12100.5	11923.5	17099		13246	18473.6	15255.8	11007.1	10319.8		21014.5
I	21795.5	25388.2			16495	20025.2	19369.2	15547.4		10319.8	16890.7	13506.3	21201.9	12787.8
J	12225.5		11642.3	20327.2	22097.5	11684		9757.48		10413.5	20368.9	13371	18307	15766.1
K	25742.2	12121.3	12704.5	18025.8				13121	19681.6		10621.8	12433.8	12860.7	21004.1
L		16474.2	16495	14599.8	14079.1	11944.3	10163.6	15828.6	10080.3		14204.1	12996.1	26877.3	21368.6
M	17807.1	13246	13298.1	14412.3	13183.5	10715.5	13225.2	12767	12288		16578.3	10059.5	18473.6
N		11767.3		15932.7		30282.5		14245.7	21889.2	18546.5	15526.6	15703.6	17890.4
O	13829.2		11954.7	14152	12350.4	14724.7	14703.9	18546.5	13620.9	16474.2	15328.7		13891.6
P		9788.72		11975.6	12673.3		13766.7	15547.4	15453.7	10621.8	13870.8	13183.5	9788.72

## Sheet: SPSS Input
Row	Treatment (µM)	Pericardial Area
A	0	14797.6
B	0	12787.8
C	0	14766.4
D	0	12433.8
E	0	14474.8
F	0
G	0	15162.1
H	0	14245.7
I	0	21795.5
J	0	12225.5
K	0	25742.2
L	0
M	0	17807.1
N	0
O	0	13829.2
P	0
A	0	10330.2
B	0
C	0
D	0	17046.9
E	0	12652.4
F	0	11663.2
G	0
H	0	16911.6
I	0	25388.2
J	0
K	0	12121.3
L	0	16474.2
M	0	13246
N	0	11767.3
O	0
P	0	9788.72
A	0.05	14037.4
B	0.05	14131.2
C	0.05	12121.3
D	0.05	14474.8
E	0.05	12090.1
F	0.05	9715.82
G	0.05	18911
H	0.05	15162.1
I	0.05
J	0.05	11642.3
K	0.05	12704.5
L	0.05	16495
M	0.05	13298.1
N	0.05
O	0.05	11954.7
P	0.05
A	0.05	13464.7
B	0.05	12975.3
C	0.05	15453.7
D	0.05	10861.3
E	0.05	12121.3
F	0.05	14370.7
G	0.05
H	0.05	12100.5
I	0.05
J	0.05	20327.2
K	0.05	18025.8
L	0.05	14599.8
M	0.05	14412.3
N	0.05	15932.7
O	0.05	14152
P	0.05	11975.6
A	0.098	14245.7
B	0.098	15058
C	0.098	11382
D	0.098	14860.1
E	0.098	12652.4
F	0.098	10059.5
G	0.098
H	0.098	11923.5
I	0.098	16495
J	0.098	22097.5
K	0.098
L	0.098	14079.1
M	0.098	13183.5
N	0.098
O	0.098	12350.4
P	0.098	12673.3
A	0.098	11684
B	0.098
C	0.098
D	0.098
E	0.098	12933.6
F	0.098
G	0.098	13558.4
H	0.098	17099
I	0.098	20025.2
J	0.098	11684
K	0.098
L	0.098	11944.3
M	0.098	10715.5
N	0.098	30282.5
O	0.098	14724.7
P	0.098
A	0.195
B	0.195
C	0.195	11288.3
D	0.195
E	0.195	16130.6
F	0.195	16474.2
G	0.195	13787.5
H	0.195
I	0.195	19369.2
J	0.195
K	0.195
L	0.195	10163.6
M	0.195	13225.2
N	0.195
O	0.195	14703.9
P	0.195	13766.7
A	0.195	15703.6
B	0.195	9018.12
C	0.195
D	0.195
E	0.195
F	0.195	15162.1
G	0.195	15526.6
H	0.195	13246
I	0.195	15547.4
J	0.195	9757.48
K	0.195	13121
L	0.195	15828.6
M	0.195	12767
N	0.195	14245.7
O	0.195	18546.5
P	0.195	15547.4
A	0.39	16255.5
B	0.39	17692.6
C	0.39	19160.9
D	0.39	17046.9
E	0.39	24430.1
F	0.39	15078.8
G	0.39	16536.7
H	0.39	18473.6
I	0.39
J	0.39
K	0.39	19681.6
L	0.39	10080.3
M	0.39	12288
N	0.39	21889.2
O	0.39	13620.9
P	0.39	15453.7
A	0.39	15828.6
B	0.39	16453.4
C	0.39	14152
D	0.39	12225.5
E	0.39	16036.8
F	0.39
G	0.39	18546.5
H	0.39	15255.8
I	0.39	10319.8
J	0.39	10413.5
K	0.39
L	0.39
M	0.39
N	0.39	18546.5
O	0.39	16474.2
P	0.39	10621.8
A	0.78	16255.5
B	0.78	20900
C	0.78	10684.3
D	0.78	17265.6
E	0.78	15703.6
F	0.78
G	0.78	17942.5
H	0.78	11007.1
I	0.78	16890.7
J	0.78	20368.9
K	0.78	10621.8
L	0.78	14204.1
M	0.78	16578.3
N	0.78	15526.6
O	0.78	15328.7
P	0.78	13870.8
A	0.78
B	0.78
C	0.78
D	0.78	10840.5
E	0.78	11871.4
F	0.78	12923.2
G	0.78	12475.4
H	0.78	10319.8
I	0.78	13506.3
J	0.78	13371
K	0.78	12433.8
L	0.78	12996.1
M	0.78	10059.5
N	0.78	15703.6
O	0.78
P	0.78	13183.5
A	1.56	18973.4
B	1.56
C	1.56	11663.2
D	1.56	39217.4
E	1.56	14349.8
F	1.56
G	1.56
H	1.56
I	1.56	21201.9
J	1.56	18307
K	1.56	12860.7
L	1.56	26877.3
M	1.56	18473.6
N	1.56	17890.4
O	1.56	13891.6
P	1.56	9788.72
A	1.56	14724.7
B	1.56	15724.4
C	1.56
D	1.56	19056.8
E	1.56	13902.1
F	1.56	16797
G	1.56	31386.4
H	1.56	21014.5
I	1.56	12787.8
J	1.56	15766.1
K	1.56	21004.1
L	1.56	21368.6
M	1.56
N	1.56
O	1.56
P	1.56
A	3.125
B	3.125
C	3.125
D	3.125
E	3.125
F	3.125
G	3.125
H	3.125
I	3.125
J	3.125
K	3.125
L	3.125
M	3.125
N	3.125
O	3.125
P	3.125
A	3.125
B	3.125
C	3.125
D	3.125
E	3.125
F	3.125
G	3.125
H	3.125
I	3.125
J	3.125
K	3.125
L	3.125
M	3.125
N	3.125
O	3.125
P	3.125
A	6.25
B	6.25
C	6.25
D	6.25
E	6.25
F	6.25
G	6.25
H	6.25
I	6.25
J	6.25
K	6.25
L	6.25
M	6.25
N	6.25
O	6.25
P	6.25
A	6.25
B	6.25
C	6.25
D	6.25
E	6.25
F	6.25
G	6.25
H	6.25
I	6.25
J	6.25
K	6.25
L	6.25
M	6.25
N	6.25
O	6.25
P	6.25
A	12.5
B	12.5
C	12.5
D	12.5
E	12.5
F	12.5
G	12.5
H	12.5
I	12.5
J	12.5
K	12.5
L	12.5
M	12.5
N	12.5
O	12.5
P	12.5
A	12.5
B	12.5
C	12.5
D	12.5
E	12.5
F	12.5
G	12.5
H	12.5
I	12.5
J	12.5
K	12.5
L	12.5
M	12.5
N	12.5
O	12.5
P	12.5
A	25
B	25
C	25
D	25
E	25
F	25
G	25
H	25
I	25
J	25
K	25
L	25
M	25
N	25
O	25
P	25
A	25
B	25
C	25
D	25
E	25
F	25
G	25
H	25
I	25
J	25
K	25
L	25
M	25
N	25
O	25
P	25
A	50
B	50
C	50
D	50
E	50
F	50
G	50
H	50
I	50
J	50
K	50
L	50
M	50
N	50
O	50
P	50
A	50
B	50
C	50
D	50
E	50
F	50
G	50
H	50
I	50
J	50
K	50
L	50
M	50
N	50
O	50
P	50

## Sheet: Unsuccessful wells
	1	2	3	4	5	6	7	8	9	10	11	12	13	14	15	16	17	18	19	20	21	22	23	24
A							W.O					Dead?			N.A	N.A	N.A	N.A	N.A	N.A	N.A	N.A	N.A	N.A
B		W.O				W.O	W.O					W.O	W.O		N.A	N.A	N.A	N.A	N.A	N.A	N.A	N.A	N.A	N.A
C		Dead				W.O		W.O				U.H		W.O	N.A	N.A	N.A	N.A	N.A	N.A	N.A	N.A	N.A	N.A
D						W.O	W.O	W.O							N.A	N.A	N.A	N.A	N.A	N.A	N.A	N.A	N.A	N.A
E								W.O							N.A	N.A	N.A	N.A	N.A	N.A	N.A	N.A	N.A	N.A
F	W.O					W.O				Dead	W.O		Dead		N.A	N.A	N.A	N.A	N.A	N.A	N.A	N.A	N.A	N.A
G		W.O		W.O	W.O								W.O		N.A	N.A	N.A	N.A	N.A	N.A	N.A	N.A	N.A	N.A
H							W.O						W.O		N.A	N.A	N.A	N.A	N.A	N.A	N.A	N.A	N.A	N.A
I			W.O	W.O					W.O						N.A	N.A	N.A	N.A	N.A	N.A	N.A	N.A	N.A	N.A
J		Dead					W.O		W.O						N.A	N.A	N.A	N.A	N.A	N.A	N.A	N.A	N.A	N.A
K					Dead	W.O	Dead			W.O					N.A	N.A	N.A	N.A	N.A	N.A	N.A	N.A	N.A	N.A
L	W.O									W.O					N.A	N.A	N.A	N.A	N.A	N.A	N.A	N.A	N.A	N.A
M										W.O				Dead	N.A	N.A	N.A	N.A	N.A	N.A	N.A	N.A	N.A	N.A
N	W.O		W.O		W.O		U.H							W.O	N.A	N.A	N.A	N.A	N.A	N.A	N.A	N.A	N.A	N.A
O		W.O										W.O		W.O	N.A	N.A	N.A	N.A	N.A	N.A	N.A	N.A	N.A	N.A
P	W.O		W.O			W.O								W.O	N.A	N.A	N.A	N.A	N.A	N.A	N.A	N.A	N.A	N.A
