# Supplementary material for: High-Content Screening in Zebrafish Embryos Identifies Butafenacil as a Potent Inducer of Anemia
Source: PLoS One. 2014 Aug 4;9(8):e104190. doi: 10.1371/journal.pone.0104190 (PMC4121296; doi:10.1371/journal.pone.0104190)
Supplement: Dataset S1 — Microsoft Excel spreadsheets containing raw data for all chemical screening assays. (ZIP) [file pone.0104190.s036.zip › Dataset S1/7- Propargite/Propargite_Body_Length.xlsx]

## Sheet: Description
ToxCast Screen -Body Length
Propargite
Data was collected using the Fish Measurement Journal in MetaXpress
Imaged 74 hpf fli1 larvae using ImageXpress
Incubated larvae in 100 mg/l MS-222 for 30 min
Centrifuged plate for 2 min at 200 rpm
Imaging parameters:
*1 frame
*FITC
*2X magnification; 1 site/well
Had the doors off of the imager and the fan on to stablize temperature
Test Initation Date: 8/13/13
Imaging Date: 8/16/13
Start Imaging Temperature: 26°C
End Imaging Temperature: 26°C
Total Imaging Duration: 0:09
W.O. = Wrong Orientation
U.H. = Unhatched

## Sheet: Length
Stage Label	Length
A01	2812.29
A02	2957.52
A03	3222.62
A04	1700.52
A05	3157.52
A06	2895.14
A07	3038.29
A08	2909.51
A09	3001.16
A10	3081.59
A11	2990.43
A12	3100.11
A13	2704.08
A14	3093.22
A15	1781.12
A16	2973.45
A17	2862.53
A18	2882.43
A19	2821.46
A20	3017.05
A21	2243.13
A22	3744.61
A23	810.054
A24	916.832
B01	2889.42
B02	3031.84
B03	3131.95
B04	2884.56
B05	2838.3
B06	2971.19
B07	2889.38
B08	1323.01
B09	3099.86
B10	2906.52
B11	3077.58
B12	2974.7
B13	3023.51
B14	2617.7
B15	1813.32
B16	2840.07
B17	3055.04
B18	2921.34
B19	2713.78
B20	2884.9
B21	3777.01
B22	3893.08
B23	556.936
B24	220.596
C01	3120.31
C02	2995.71
C03	90.4136
C04	3043.52
C05	2926.71
C06	3078.24
C07	3031.46
C08	2935.41
C09	3001.45
C10	2989.91
C11	2766.27
C12	3056.41
C13	2888.59
C14	98.3044
C15	3057.38
C16	3009.21
C17	2957.39
C18	2928.09
C19	2712.54
C20	2828.92
C21	2209.85
C22	2180.44
C23	285.913
C24	922.634
D01	2858.77
D02	2944.58
D03	3091.27
D04	93.8053
D05	2977.99
D06	3120.17
D07	3032.55
D08	2844.82
D09	2901.27
D10	3057.53
D11	3101.96
D12	2803.48
D13	3051.98
D14	2885.52
D15	2279.72
D16	3101.46
D17	2840.01
D18	2880.09
D19	558.42
D20	2977.2
D21	3949.87
D22	3958.98
D23	1068.33
D24	520.218
E01	2877.44
E02	2929.85
E03	2970.03
E04	3021.29
E05	3075.34
E06	3076.16
E07	3106.77
E08	69.5117
E09	2910.89
E10	66.5263
E11	2916.71
E12	2885.16
E13	2740.58
E14	2658.71
E15	3004.78
E16	2750.09
E17	2921.31
E18	2789.88
E19	2668.73
E20	1345.82
E21	3961.53
E22	351.269
E23	123.008
E24	1101.44
F01	3037.57
F02	2876.49
F03	3126.65
F04	1974.3
F05	2933.95
F06	2041.76
F07	3080.84
F08	2858.95
F09	2985.19
F10	36.7935
F11	2862.39
F12	3033.63
F13	3009.63
F14	2878.33
F15	1880.18
F16	3027.66
F17	2784.27
F18	2830.04
F19	119.747
F20	1636.85
F21	2069.72
F22	3808.81
F23	127.986
F24	1629.69
G01	48.405
G02	2957.36
G03	2819.71
G04	2933.5
G05	52.0338
G06	3108.9
G07	3029.19
G08	3092.35
G09	3017.24
G10	3033.43
G11	3008.18
G12	3186.61
G13	3156.98
G14	3038.61
G15	2727.61
G16	50.5105
G17	2960.2
G18	2938.55
G19	2348.44
G20	2180.97
G21	3769.6
G22	3464.54
G23	3988.74
G24	322.845
H01	3064.83
H02	3088.44
H03	3049.54
H04	2918.07
H05	2968.28
H06	3018.41
H07	2946.3
H08	3236.57
H09	3129.52
H10	2850.1
H11	58.8872
H12	2954.36
H13	63.5645
H14	2928.88
H15	3048.52
H16	2869.76
H17	1718.5
H18	2892.88
H19	2607.87
H20	2270.46
H21	861.76
H22	542.376
H23	4066.23
H24	371.456
I01	3121.44
I02	2913.58
I03	1864.23
I04	3128.91
I05	115.182
I06	3063.77
I07	2998.55
I08	3067.73
I09	2974.3
I10	2993.81
I11	2940.72
I12	2832.24
I13	2868.59
I14	1920.08
I15	2900.35
I16	3055.75
I17	2928.7
I18	2962.39
I19	138.611
I20	2530.07
I21	2625.75
I22	3993.42
I23	216.594
I24	1005.28
J01	1634.03
J02	3186.88
J03	3131.87
J04	3128.47
J05	2989.4
J06	3070.27
J07	3031.49
J08	3034.68
J09	2870.75
J10	2947.76
J11	65.3418
J12	2895.05
J13	3029.89
J14	2908.05
J15	3100.04
J16	3116.99
J17	2817.41
J18	67.8438
J19	1754.46
J20	2294.77
J21	3959.39
J22	3904.78
J23	1275.62
J24	355.205
K01	1650.07
K02	2969.02
K03	3001.05
K04	3001.88
K05	3089.25
K06	2922.33
K07	2886.07
K08	2999.65
K09	3151.03
K10	3093.62
K11	2858.2
K12	2873.94
K13	4036.75
K14	2998.6
K15	1907.86
K16	2965.2
K17	2722.68
K18	2805.83
K19	3990.98
K20	2784.95
K21	1058.18
K22	888.357
K23	1007.33
K24	1032.93
L01	3168.9
L02	3123.38
L03	3096.42
L04	3089.59
L05	3073.84
L06	2789.64
L07	3115.73
L08	2943.71
L09	2901.17
L10	3048.56
L11	2939.52
L12	2768.08
L13	2843.17
L14	111.133
L15	2846.15
L16	2986.44
L17	2819.71
L18	2812.95
L19	2468.64
L20	2840.51
L21	1162.7
L22	36.5093
L23	238.558
L24	139.098
M01	3028.85
M02	3140.95
M03	3003.72
M04	2918.99
M05	3043.67
M06	3127.17
M07	3087.78
M08	3131.23
M09	3145.33
M10	3116.17
M11	1412.42
M12	2882.36
M13	3012.03
M14	2922.55
M15	3016.62
M16	1132.71
M17	2990.22
M18	3164.18
M19	3899.71
M20	2663.64
M21	123.008
M22	1239.5
M23	1038.13
M24	4038.87
N01	2921.56
N02	3074.09
N03	2939.7
N04	3091.01
N05	1707.6
N06	2981.11
N07	2922.43
N08	2954.4
N09	2928.05
N10	2859.55
N11	3096.59
N12	2915.05
N13	3005.49
N14	93.583
N15	3026.43
N16	2950.97
N17	3054.81
N18	1792.75
N19	2090.39
N20	1721.2
N21	3995.57
N22	3881.59
N23	1010.8
N24	829.916
O01	2892.41
O02	2886.56
O03	3093.35
O04	1981.01
O05	3088.41
O06	3126.13
O07	2885.16
O08	2943.6
O09	3003.67
O10	2999.84
O11	2837.19
O12	2879.68
O13	1735.37
O14	3018.51
O15	3014.54
O16	3013.76
O17	1330.31
O18	2815.26
O19	3861.08
O20	2607.39
O21	1105
O22	3956.87
O23	758.372
O24	274.371
P01	2871.15
P02	3073.84
P03	1428.69
P04	3080.5
P05	3020.48
P06	3098.29
P07	3069.64
P08	3023.06
P09	3036.77
P10	3149.6
P11	3051.11
P12	3199.38
P13	2959.17
P14	3071.03
P15	3035.05
P16	1375.86
P17	2854.15
P18	2969.6
P19	2278.41
P20	2614.21
P21	1212.79
P22	1213.97
P23	748.727
P24	3821.55

## Sheet: Length by Treatment
Row	Treatment (µM)	Body Length (µm)	Average	SD
A	0
B	0
C	0	3120.31
D	0	2858.77
E	0	2877.44
F	0	3037.57
G	0
H	0	3064.83
I	0	3121.44
J	0
K	0
L	0
M	0	3028.85
N	0
O	0	2892.41
P	0
A	0
B	0	3031.84
C	0	2995.71
D	0	2944.58
E	0	2929.85
F	0	2876.49
G	0
H	0	3088.44
I	0	2913.58
J	0	3186.88
K	0
L	0
M	0	3140.95
N	0	3074.09
O	0
P	0		3010.22	102.95
A	0.05	3222.62
B	0.05	3131.95
C	0.05
D	0.05	3091.27
E	0.05
F	0.05	3126.65
G	0.05	2819.71
H	0.05
I	0.05
J	0.05	3131.87
K	0.05
L	0.05	3096.42
M	0.05	3003.72
N	0.05	2939.7
O	0.05	3093.35
P	0.05
A	0.05
B	0.05	2884.56
C	0.05	3043.52
D	0.05
E	0.05
F	0.05
G	0.05	2933.5
H	0.05
I	0.05	3128.91
J	0.05	3128.47
K	0.05	3001.88
L	0.05
M	0.05	2918.99
N	0.05	3091.01
O	0.05
P	0.05	3080.5	3045.72	104.69
A	0.098	3157.52
B	0.098
C	0.098
D	0.098	2977.99
E	0.098	3075.34
F	0.098	2933.95
G	0.098
H	0.098	2968.28
I	0.098
J	0.098
K	0.098
L	0.098	3073.84
M	0.098
N	0.098
O	0.098
P	0.098
A	0.098	2895.14
B	0.098	2971.19
C	0.098	3078.24
D	0.098	3120.17
E	0.098
F	0.098
G	0.098	3108.9
H	0.098
I	0.098	3063.77
J	0.098	3070.27
K	0.098
L	0.098
M	0.098	3127.17
N	0.098
O	0.098	3126.13
P	0.098		3049.86	80.1067
A	0.195	3038.29
B	0.195
C	0.195
D	0.195	3032.55
E	0.195	3106.77
F	0.195	3080.84
G	0.195	3029.19
H	0.195	2946.3
I	0.195	2998.55
J	0.195	3031.49
K	0.195
L	0.195	3115.73
M	0.195	3087.78
N	0.195	2922.43
O	0.195
P	0.195	3069.64
A	0.195	2909.51
B	0.195
C	0.195
D	0.195	2844.82
E	0.195
F	0.195	2858.95
G	0.195	3092.35
H	0.195	3236.57
I	0.195	3067.73
J	0.195	3034.68
K	0.195	2999.65
L	0.195	2943.71
M	0.195	3131.23
N	0.195	2954.4
O	0.195	2943.6
P	0.195	3023.06	3019.99	90.3223
A	0.39	3001.16
B	0.39
C	0.39	3001.45
D	0.39
E	0.39	2910.89
F	0.39	2985.19
G	0.39
H	0.39	3129.52
I	0.39	2974.3
J	0.39
K	0.39	3151.03
L	0.39	2901.17
M	0.39
N	0.39	2928.05
O	0.39	3003.67
P	0.39	3036.77
A	0.39	3081.59
B	0.39	2906.52
C	0.39
D	0.39	3057.53
E	0.39
F	0.39
G	0.39	3033.43
H	0.39	2850.1
I	0.39	2993.81
J	0.39
K	0.39	3093.62
L	0.39	3048.56
M	0.39
N	0.39
O	0.39
P	0.39	3149.6	3011.9	85.1382
A	0.78	2990.43
B	0.78	3077.58
C	0.78
D	0.78
E	0.78
F	0.78	2862.39
G	0.78	3008.18
H	0.78
I	0.78	2940.72
J	0.78
K	0.78	2858.2
L	0.78	2939.52
M	0.78
N	0.78
O	0.78
P	0.78
A	0.78	3100.11
B	0.78
C	0.78
D	0.78	2803.48
E	0.78	2885.16
F	0.78	3033.63
G	0.78	3186.61
H	0.78
I	0.78	2832.24
J	0.78
K	0.78
L	0.78
M	0.78	2882.36
N	0.78	2915.05
O	0.78
P	0.78		2954.38	109.595
A	1.56
B	1.56	3023.51
C	1.56	2888.59
D	1.56	3051.98
E	1.56
F	1.56
G	1.56
H	1.56
I	1.56
J	1.56	3029.89
K	1.56
L	1.56
M	1.56
N	1.56	3005.49
O	1.56
P	1.56
A	1.56	3093.22
B	1.56
C	1.56
D	1.56	2885.52
E	1.56
F	1.56
G	1.56	3038.61
H	1.56	2928.88
I	1.56
J	1.56	2908.05
K	1.56	2998.6
L	1.56
M	1.56
N	1.56
O	1.56
P	1.56	3071.03	2993.61	72.5801
A	3.125
B	3.125
C	3.125
D	3.125
E	3.125	3004.78
F	3.125
G	3.125	2727.61
H	3.125
I	3.125
J	3.125	3100.04
K	3.125
L	3.125
M	3.125
N	3.125
O	3.125	3014.54
P	3.125
A	3.125	2973.45
B	3.125	2840.07
C	3.125	3009.21
D	3.125	3101.46
E	3.125	2750.09
F	3.125	3027.66
G	3.125
H	3.125	2869.76
I	3.125	3055.75
J	3.125	3116.99
K	3.125
L	3.125
M	3.125
N	3.125	2950.97
O	3.125
P	3.125		2967.31	125.736
A	6.25
B	6.25	3055.04
C	6.25	2957.39
D	6.25	2840.01
E	6.25
F	6.25	2784.27
G	6.25	2960.2
H	6.25
I	6.25
J	6.25
K	6.25
L	6.25
M	6.25
N	6.25	3054.81
O	6.25
P	6.25
A	6.25	2882.43
B	6.25
C	6.25	2928.09
D	6.25
E	6.25	2789.88
F	6.25
G	6.25	2938.55
H	6.25	2892.88
I	6.25
J	6.25
K	6.25	2805.83
L	6.25
M	6.25	3164.18
N	6.25
O	6.25	2815.26
P	6.25	2969.6	2922.56	110.105
A	12.5
B	12.5
C	12.5
D	12.5
E	12.5
F	12.5
G	12.5
H	12.5
I	12.5
J	12.5
K	12.5
L	12.5
M	12.5
N	12.5
O	12.5
P	12.5
A	12.5
B	12.5
C	12.5
D	12.5
E	12.5
F	12.5
G	12.5
H	12.5
I	12.5
J	12.5
K	12.5
L	12.5
M	12.5
N	12.5
O	12.5
P	12.5		#DIV/0!	#DIV/0!
A	25
B	25
C	25
D	25
E	25
F	25
G	25
H	25
I	25
J	25
K	25
L	25
M	25
N	25
O	25
P	25
A	25
B	25
C	25
D	25
E	25
F	25
G	25
H	25
I	25
J	25
K	25
L	25
M	25
N	25
O	25
P	25		#DIV/0!	#DIV/0!
A	50
B	50
C	50
D	50
E	50
F	50
G	50
H	50
I	50
J	50
K	50
L	50
M	50
N	50
O	50
P	50
A	50
B	50
C	50
D	50
E	50
F	50
G	50
H	50
I	50
J	50
K	50
L	50
M	50
N	50
O	50
P	50		#DIV/0!	#DIV/0!

## Sheet: Unsuccessful wells
	1	2	3	4	5	6	7	8	9	10	11	12	13	14	15	16	17	18	19	20	21	22	23	24
A	W.O	W.O		W.O									W.O		W.O		W.O				Dead	Dead	Dead	Dead
B	W.O				W.O		W.O	W.O	W.O			W.O		W.O	W.O			W.O			Dead	Dead	Dead	Dead
C			N.E or Dead		W.O		W.O	W.O		W.O	W.O	W.O		N.E or Dead	W.O						Dead	Dead	Dead	Dead
D				N.E or Dead					W.O		W.O				W.O			W.O	Dead		Dead	Dead	Dead	Dead
E			W.O	W.O		W.O		N.E or Dead		Dead	W.O		W.O	W.O			W.O			Dead	Dead	Dead	Dead	Dead
F				W.O		W.O				N.E or Dead			W.O	W.O	W.O			W.O	Dead		Dead	Dead	Dead	Dead
G	N.E or Dead	W.O			N.E or Dead				W.O				W.O			N.E or Dead				Malf.	Dead	Dead	Dead	Dead
H			W.O	W.O		W.O					N.E or Dead	W.O	N.E or Dead		W.O		W.O			Malf.	Dead	Dead	Dead	Dead
I			W.O		Dead								W.O	W.O	W.O			W.O	Dead	Malf.	Dead	Dead	Dead	Dead
J	W.O				W.O				W.O	W.O	N.E or Dead	W.O					W.O	N.E or Dead	Dead	Malf.	Dead	Dead	Dead	Dead
K	W.O	W.O	W.O		W.O	W.O	W.O					W.O	Dead		W.O	W.O			Dead		Dead	Dead	Dead	Dead
L	W.O	W.O		W.O		W.O						W.O	W.O	N.E or Dead	W.O	W.O		W.O	Dead		Dead	Dead	Dead	Dead
M					W.O				W.O	W.O	Malf.		W.O	W.O	W.O	U.H			Dead		Dead	Dead	Dead	Dead
N	W.O				W.O	W.O				W.O	W.O			N.E or Dead	W.O			W.O	Malf.	Malf.	Dead	Dead	Dead	Dead
O		W.O		W.O	W.O		W.O			W.O	W.O	W.O	W.O	W.O		W.O	W.O		Dead		Dead	Dead	Dead	Dead
P	W.O	W.O	W.O		W.O	W.O					W.O	W.O	W.O		W.O	W.O	W.O		Malf.		Dead	Dead	Dead	Dead
