# Supplementary material for: High-Content Screening in Zebrafish Embryos Identifies Butafenacil as a Potent Inducer of Anemia
Source: PLoS One. 2014 Aug 4;9(8):e104190. doi: 10.1371/journal.pone.0104190 (PMC4121296; doi:10.1371/journal.pone.0104190)
Supplement: Dataset S1 — Microsoft Excel spreadsheets containing raw data for all chemical screening assays. (ZIP) [file pone.0104190.s036.zip › Dataset S1/7- Propargite/Propargite_Circulation_FFTAnalysis.xlsm]

## Sheet: Description
ToxCast Screen - Circulation
Propargite
Data was collected using the Circulation Journal in MetaXpress
Imaged 74 hpf fli1 larvae using ImageXpress
Incubated larvae in 100 mg/l MS-222 for 30 min
Centrifuged plate for 2 min at 200 rpm
Imaging parameters:
*32 frames (0.09 sec interval)
*Transmitted light
*4X magnification; 1 site/well
Had the doors off of the imager and the fan on to stablize temperature
Test Initation Date: 8/13/13
Imaging Date: 8/16/13
Start Imaging Temperature: 27°C
End Imaging Temperature: 26°C
Total Imaging Duration: 1:56
W.O. = Wrong Orientation
N.F. = No fish in viewing screen
N.A. = Not Analyzed (did not meet analysis criteria)
O.F. = Out of Focus

## Sheet: Background
Measurement	Average (Show Region Statistics)
	1	2	3	4	5	6	7	8	9	10	11	12	13	14	15	16	17	18	19	20	21	22	23	24	25	26	27	28	29	30	31	32
A01
A02
A03	560.5	571.625	565.375	565	559.875	564.375	562.125	563	566.125	567.125	563.5	559.375	557.5	562	559.875	562.875	560.625	559	567.125	564.625	557.875	559.75	562	564.625	558.875	561.75	561.875	560	565.125	564.375	565.5	562.25
A04	603.625	602.5	608.375	605	612.375	612.875	609.5	613.875	607	602.375	609.25	608.375	608.25	607.375	607	611.25	612.125	600.125	608.875	611	605.375	610.25	606	610.625	604.625	610.25	604.125	600.375	612.875	608	608.125	597.625
A05	628.625	624.625	622.875	626.125	632.75	628.5	623	629.375	632.75	628.125	628.875	627.125	626.25	624.125	632.625	623.625	625.375	625.5	629.5	626.875	623.75	629.125	624.375	629.5	627.75	627.125	626.875	629.875	627.75	627.125	626.25	627.125
A06	620	618.5	621.125	621.375	622.125	620.25	621.25	624.375	622	620.875	623.25	626.125	619.875	618.5	623.375	623.625	622.125	626.125	614.5	624.625	623.5	623.375	623.625	621.75	625.25	624.5	618.125	620.125	621.5	620.625	615.5	624.75
A07	632.125	632	630	635.25	635.375	624.875	630.75	631.75	632.875	628.75	633.5	639.625	629.5	632.875	630.75	637	632.125	639	637.125	637.375	632.625	634.5	630	632.75	635.5	631.875	633.5	632.375	635	640.25	632.75	636.375
A08
A09	584	588.625	589.5	584.625	589.375	582.125	585.75	589	586.25	582.25	584.25	587	586.5	587.875	588.75	584.625	582.5	593.125	592	589.25	591.5	584.625	590.25	590.5	591.75	589.5	586.375	593	585.375	589.125	586.25	586
A10	634	629.5	628.875	627.75	627.125	635.25	625.625	630.25	627.5	632.125	628.5	632	635.5	639.5	635.375	628.875	632.75	635	637.75	630.75	636.625	636.75	636.125	633.875	634.5	631.5	632.875	627.625	633.25	631.5	636.625	637.625
A11	516.125	515.25	518.125	514.5	517.125	516.625	518	516.125	515	517.625	513.625	510	514.625	515.125	507.625	521.875	518.375	516.75	514.5	517.125	508.875	510.25	511.5	512.625	516.25	517	517.625	515.25	516.375	512.625	517.5	522.375
A12	632.5	633.75	632.75	630.5	631.375	626.75	634.625	629	632.75	637.875	625.125	638.5	630.75	630.125	631.375	627.125	631	629.125	632.25	629	637.5	634	635.75	628.625	633.625	633.5	629.5	632	632.75	630.375	635.625	626.125
A13
A14	624.25	621.125	623	620.5	625.25	624.25	627.75	621.125	626.375	623.5	627.5	627.5	623.875	624.625	625.375	626.875	620.375	619.875	623.625	632.125	624.875	623.375	624.625	623	619.5	627.125	624.5	626.75	625.25	628.125	634.375	623.25
A15
A16	622.75	629.125	624.375	624.875	627.25	621.875	631.375	631	623.25	626.25	620.875	629.375	631.5	627	625.75	625.75	622.375	628.625	630.5	629	629.25	622.375	621.125	626.375	624.875	624.125	626.875	630.375	626.25	622	623.125	623.75
A17
A18	599.75	590.875	595.75	593.25	593.5	598.75	592.375	598.75	601.625	594.375	596.75	594.125	600.375	591.625	603.625	596.875	592.875	596.375	598	592	601.25	597	597.875	597.25	586.75	601.625	598.375	592.125	604.75	589.5	598.75	590.75
A19
A20
A21
A22
A23
A24
B01
B02	640.75	638.75	644	642.375	641.125	636.875	641.125	636.875	647.625	639.75	645.375	638.125	643.625	635.25	640.75	644.375	635.125	642.375	636.75	642.875	636.875	642	641.75	638.875	643.75	642.25	643.125	640.75	638	643	637.375	642.375
B03	628.625	628.375	621.875	623.125	622.75	617.875	622.375	624.875	624.375	626.875	630	625.375	622.75	627.875	621.75	628.375	631.25	617.5	621.25	626.375	621.875	624.625	622.875	622.625	630.125	616	627.25	622	625.75	618.5	625.875	626
B04	624.125	617.875	622.625	626	619.5	618.875	622.5	618.875	622.75	620.75	624.25	625.75	619	622	619.125	619.75	617.25	617.875	623.625	620.875	620.875	616	621.75	621	616	616.625	615.125	622.875	620.375	620.625	623.125	611.75
B05	635.875	629.5	636.625	631.875	637	636.25	635.375	635	641.375	638	634	640.25	633.125	632.625	635.375	635.25	635.125	630.625	641.625	638.5	640.875	638.5	639.625	633.375	637.625	634.125	639.875	633.25	634.5	636.75	632.125	636.625
B06	614.5	623.125	612.75	612.5	615.875	614.25	609.625	615.125	611.875	610.5	617.875	608.5	618.875	609.25	620	614.875	613	616.125	617.875	615.625	610.5	613.125	618.125	617.75	610.375	622.625	618.25	620.375	617.25	617.125	610.5	625.125
B07
B08
B09
B10	600.875	602.625	599.75	605.75	598.125	605.125	596.25	600.125	602.25	602	608.5	601.75	601.125	602.75	602.25	604.875	602	605.125	600.875	596.125	604.625	606.25	603.75	602.5	601.875	599.75	605.125	599.25	605.75	599.25	599.125	605.5
B11	630	621.875	626.75	629.375	624.375	624.625	624	620	629.125	627.5	622	628.625	625	624	620.5	626.125	625.875	623.625	626.75	623.625	625	624.625	624.25	628.625	627.25	619.5	628	625.375	622	624.375	620.625	623
B12
B13	609.375	604.25	604.625	604.375	605.5	610.375	601.375	604.875	611.125	612	606.25	608.75	602.125	609.375	603.625	605.25	602.75	605.75	602.125	605.125	606.5	605.375	602.875	609.875	604.625	609.375	608.875	609.375	606.125	602.875	608.625	606.625
B14
B15
B16	645.5	638.875	640	645	646.75	648.125	644.375	648.5	639.75	647.75	644.25	642.125	649.375	646.875	650.75	643.5	643.125	643.5	649.5	647.5	643.25	647.875	644.75	648.375	639.75	642.25	638.5	646.375	646.25	640.25	649.25	649.5
B17	582	578.75	579	578	585.125	580	585.75	578.875	582.625	581.625	584.375	582.75	584.5	587.25	584.125	580.125	582	585.375	585.25	585.25	588	585.5	580.375	580.125	581	584.75	583.625	584.125	584.75	583.5	583.75	585.125
B18
B19
B20
B21
B22
B23
B24
C01	666.5	672.75	669.125	665.875	674.375	670.125	676.75	671.375	672.5	667.875	677	673.125	667.5	667	669.75	671.5	672.125	670.75	669.25	667.25	670.375	668.625	667.125	672.625	673.75	678.375	670.25	667.375	674.125	671.625	671.5	671.375
C02	614.375	623.5	611.125	621.25	621.25	616.375	617.25	618.875	616.875	616.125	620.125	622.125	615.125	617	625.625	617.625	622.5	623	617.375	620.5	617	617.25	617.875	617.75	626	621.5	619.25	621.875	616.625	619.625	615.625	621.375
C03
C04	616.125	621.625	624.25	617	617.375	627.125	619.625	620.875	620.125	625.625	625.625	622.75	616.75	623.125	621	623.375	622.25	633.875	619	613.875	615.25	621.375	623.375	630	620.875	621	623	620.875	630.125	623	621.375	628.625
C05
C06	631.625	645.75	635.625	633.875	637.875	636.25	636.625	634.875	629.5	636.625	635.75	638.375	633.5	640	637.75	631.625	638.375	636	639.375	634.875	639.625	639.875	648.375	640	635.75	642.375	638.625	639	635.625	642	632.375	633.5
C07
C08
C09	635.875	642.5	634.625	631.625	645	637.875	638.125	633.125	632.25	635.625	641	636.625	634.125	637.125	627.875	635.5	629.75	636.125	639.75	634.25	630.625	632.25	635.25	637	633	635.875	640.625	632.625	642.375	641.5	642	643.25
C10
C11
C12
C13	628.875	639.5	632	632.625	633.75	633.875	632.875	630.25	635.625	628	628.5	635	634.5	635.75	634.125	637.75	628.375	635.375	634.625	633.375	634.875	640.375	639	634.75	633.75	633.5	635.75	634.875	636.75	637	637.375	627.125
C14
C15
C16	635.625	640.75	637.75	640.5	645.75	633.125	640.375	637.625	636.5	640.875	637.875	642.125	641.5	644.875	641.125	640.125	638.5	642.375	644.125	638.875	644.875	639.5	642.625	641.125	644.25	644.875	638.625	648	642.375	644.75	643	644.75
C17	644.5	637.25	645.75	647.625	643.625	640.25	637.875	642.25	643.25	641.125	640	640.375	641.125	649	643.75	640.375	641	641	641.25	643.125	641.625	639.75	641.5	635.875	635.625	637	643	638.375	642	643.875	641.375	639.25
C18	608.75	613.375	613.25	609.875	617.75	611.625	605.125	617	615.375	610.375	617.75	612.625	613.5	608.75	616.75	613.125	616.875	611.125	613.5	614.375	620.625	614.5	612.625	611.875	615.375	617.125	619.75	615.875	619.375	609.25	613	615.125
C19
C20	643.125	645.5	641.75	646.25	643.375	641.25	643.25	646.25	636.75	642.25	643.375	642.375	645.25	646	650.125	645	644.375	644.625	646.125	646.5	649.375	638.625	643.625	641.875	643.875	640.625	643.125	645.625	648.75	639.25	640.125	643.375
C21
C22
C23
C24
D01	651.5	652	650.25	655	649.75	650.5	653	655.5	647.375	655.125	651.125	646.625	647.625	651.75	651.25	653.375	648.625	654.875	654	649.875	659	646	655.5	650.75	652.25	652.375	649	651.75	651.5	646.375	651.625	654.625
D02	637.875	644.375	637.5	636.625	646.5	643.125	643.25	642.375	636.875	640.75	639.25	640.875	647.875	649	648.875	636.5	640.625	644	644.125	641.125	644.5	646.5	645.625	644.625	645	645.625	645	636.375	641.375	641.875	647.125	636.75
D03	635.375	638	642.25	634.875	640.5	641.5	638.375	641.5	641.75	643.5	637	639.875	635.875	637.125	645.5	638.75	638	638.875	643.125	639.375	643	641.875	638.625	639.25	646	645.75	640.625	639.125	639.125	642.375	637.125	638.5
D04	646.125	640.75	641	636.625	644.625	636.375	637	643.25	641.5	642.25	645.125	637.375	641	641.625	641.75	638.625	641.625	643.75	641.75	644.5	638.25	646.25	642.25	645.625	639.375	635.25	641.875	641.25	639.125	638.125	642.875	638.625
D05	641.125	649.125	644.25	644.75	644.875	647.5	645.5	645.125	647.75	641.625	644.375	652.625	640.875	645.25	640.625	645.625	650.125	646.625	647.375	641.25	652.75	644.375	646.875	641.25	649.75	643.25	648.375	642.125	650.25	641.5	647	648.125
D06	615.125	617.875	616.625	613.75	612.125	614.375	622.75	617.125	614.375	616.625	611.5	609.25	615.875	620.875	613.375	617.875	610.875	612.125	609.875	614.125	609.375	613.75	606.875	608.75	618.875	617.5	610.375	611.25	615.125	606.875	617.375	610.875
D07	632.25	633.25	626.875	630.875	633.5	631.875	634.125	637.375	630.75	636.75	636.375	628.5	635.75	634.625	637.125	634.875	628.75	626.125	637.375	631.375	630.375	628.125	629.25	623.75	627.5	630.125	629	629	629.875	630.875	630.75	634.125
D08
D09
D10	587.75	588	592.25	583.125	592.375	598.25	592.5	590.875	589.75	584.375	586	582.625	591.5	588.875	585.25	594.875	587	588.125	594	588.25	593.625	588.5	596.75	583.875	587.25	587.125	592.5	586	587.125	590.25	592.625	590.25
D11
D12	632.5	632.125	630.125	634	629.625	635.375	630.25	632.375	636.375	630.5	631.5	623.875	631.25	632	635.75	633.125	630.875	627	632.5	637.5	636	639.75	638.375	636.375	632.375	632	633.875	634.125	628	638.625	635.875	630.125
D13	607.25	613.75	608.125	615.5	607.75	611.125	607.875	612.875	608.625	611.75	613.25	615.375	615.375	611.75	610.25	614.25	615.375	605.375	609.875	606.875	616.875	611.75	610.75	606.125	611.875	616.125	610	609.625	607.125	614.875	607.75	611.625
D14
D15
D16	630.375	627.5	632.625	634.5	629.5	637.5	635.875	636.5	635.625	631.75	638.625	634.125	635.625	643.625	631.125	631.75	636.125	634	632.5	633.25	634.125	630.625	636.375	630.75	637.75	641.125	635	636.5	638.75	637.5	631.125	629.625
D17	632.25	626.5	627.625	632.375	630.375	629.125	631	632.5	635.5	635.375	635.125	634.25	642.5	636.375	632.75	638.375	636	637.125	634.25	634.375	626.125	630.25	632.625	634.5	634.625	637.875	636	631.875	637.375	634.75	635.125	633.625
D18
D19
D20
D21
D22
D23
D24
E01	631.375	635.125	641.25	637.375	633.625	634.5	635.5	633.25	635.5	637.875	641.125	636.625	641.5	638.75	637.5	640.25	636.375	634	634	636.75	642.25	635.75	641.375	635.375	634.875	645.125	643.375	636.5	641.375	638.625	639	638.375
E02	633.25	639	639.25	642.625	643.75	638.25	636.875	640.375	630.5	639	636.5	636.75	635.625	643.625	638.25	634.875	646.5	638.5	637.75	643.5	642.875	638.5	640.75	641.75	635.625	639.5	635.25	636.25	638.5	640	642.125	642.75
E03
E04
E05	562.875	567.5	562	561.75	572.375	569.875	566.25	567.5	566.125	569.875	565.25	572.625	568.5	568.625	565.5	571.125	568.375	573.625	573.375	566.625	573.5	571.75	575	573.25	566.625	565.75	564.625	564.875	571.5	567.625	566.5	572.375
E06
E07	635.375	625.125	631.5	627.625	632.125	625.75	628.375	628.5	628	632.5	627.625	629.75	629.75	632.875	633.25	630.75	634.25	630.875	633.75	627.75	629.875	631	629.75	628.5	629.5	625.625	630.75	629.375	631.25	629.75	631.625	626.125
E08	625.25	631	626.5	631.25	629.625	630.75	627.375	627	628.625	630.625	622.875	625.25	622	630.25	630.875	627.875	623.625	621.375	630.5	630.375	625.25	623.625	626.5	631.375	623.125	627.875	623.25	625.25	638.75	626	629.5	628.75
E09	524.375	526.625	525.875	525.5	529	528.75	518.5	518.875	513.5	515.75	518.125	516.625	513.375	517.75	517.75	519.875	521.75	507.75	515.875	513.625	518	513.125	512.25	517.25	514.625	515.375	518.375	515.25	517.25	520.125	522.625	518.625
E10
E11
E12	551.125	552.5	552.125	553.125	547	553.25	558.375	553	555.5	556	550.375	552.625	551.25	545.75	555.5	553.625	548.75	549.625	551.75	555.75	560.375	554.375	550.625	545.875	552.125	549.125	557	556.125	553.375	548.875	552.5	550.25
E13
E14
E15	613.25	616.25	617.25	611.875	615.125	617.125	616.875	614.75	619.5	615.125	610	615	614.25	621.25	620.875	614.125	617.25	615.875	620.125	618.5	611.125	617.125	613.25	611.875	616.375	612.875	615.125	614	613.25	620.25	615.125	617.375
E16	639.625	644.375	638.875	644.75	651	639.875	640.75	645.25	642.125	643.125	640.875	643.625	651	641.25	644.5	645.5	645.5	642.25	638.875	651.25	648	644.25	647.75	645	647.25	641.625	645.375	642	642	650.25	642	646.25
E17	618.5	608.875	623.375	617.375	623	617.25	620.25	621.875	616	620.5	611	617.5	617.5	619.75	613.5	613.375	613.25	618.625	612.5	618.25	614.625	616.625	613.75	612.75	614.75	616.875	618.125	618.5	618.625	609.75	613	614.625
E18	636.625	635	630.5	632.75	632.5	630	630.625	629	631.75	635.375	630.375	634.75	632.125	634.125	637.125	635.75	631.375	636.75	630.25	630.75	628.375	637.125	633.75	631.375	634.25	634.875	629.125	632.5	635.625	631.625	633.5	631
E19	643	645.875	644.25	646.625	648.75	649.625	646.25	649.125	654.25	644.625	645.125	651.875	646.25	648.25	642.625	646.5	649.75	645.25	649.25	655.25	648.25	646.5	655	646.25	643	639.25	647.125	645.625	646.75	651.5	648	648.375
E20
E21
E22
E23
E24
F01	653.375	660	662.125	658.125	654.375	661.125	664.625	661.75	656.875	656.5	656.5	661.75	659.125	671.625	662.25	663	662.75	659.75	659.125	662.25	667.5	660.375	660.625	656.375	664	658.375	660.875	667.125	661.875	664.25	656.125	664.625
F02
F03	645.75	648.75	647.5	647.75	647.25	648	647.625	650.375	647.25	645.375	646.75	643.375	651.375	647.125	647.625	646.125	647.125	646	643.375	642.25	648.875	650.625	651.25	650.5	640.75	655.125	642.625	648.125	642.75	640.25	649.5	649.5
F04
F05	640.375	633.875	637.75	631.625	631.125	637.25	628	639.375	633.375	635.375	635.25	638.25	639.875	638	637.75	641.5	637.875	636.25	640.875	639	635.75	633.5	636.625	636.875	634.25	634.375	634.75	632.625	632.125	638	635	630.75
F06	630.875	623.5	629.875	622	627.75	623.5	631.625	626.125	629.25	627.625	632.75	629	626.375	632.25	629	620.875	628.25	627.5	624.125	632.125	626.25	625.25	624.25	635.75	634	626.875	629	625	631.125	625.75	633.75	626.25
F07	632	632.25	629.625	631	634.5	634.125	626.375	632	631.125	635	630.75	637	631.625	629.375	635.625	636.875	638.25	633.625	635	628	632.125	633.5	630.75	643.25	636.5	633.5	631.125	634	635.625	632.75	632.875	636.75
F08	643.375	638.25	636.75	638.5	636.125	645.625	641.5	639.875	638.5	638	637.875	640.5	644	639.375	641.625	641.125	640	636.625	646.125	639.25	642.25	637.75	634.75	642.25	640.375	637.5	644.125	644.25	638.5	641.125	648.25	639.375
F09	640.5	637.125	645.5	643.625	642.375	642.875	644	642	646	640	640.375	639.875	637.125	639.875	645.375	641.5	640	638.75	637.5	643.625	640.25	643	638.625	640.875	640.25	643	641.5	646.125	640	640.375	644.25	647.75
F10
F11	623.625	623.625	623.75	622.125	628.5	626.75	624.375	623.125	625.5	630.75	630.25	622.625	627.375	626.875	627.75	625.75	634.125	620.75	628.5	629.25	622.75	624.625	622.25	627.375	631.875	628.125	624.125	636.125	622.25	627.125	637.75	636.625
F12	612.25	619.875	613.625	613.25	613.25	613	612.125	618.375	614.5	612.25	613.5	612	611.25	612.875	612.125	615.125	611.5	616.25	611.75	617.875	618.25	606.125	617.375	612.75	613.5	611.875	616	611	617.5	613.875	615.75	614
F13
F14
F15
F16	533	535.25	534.625	540.875	530	536.375	535.25	532.375	536.375	533	539.375	537.375	535	533	531.5	538.625	536.5	535.125	539.75	530	536.875	535.875	533.125	537.375	540.875	533.625	536.5	533.25	537.625	537.375	539.25	537.125
F17	613	607.125	609.875	607.75	611	610.125	613.625	607.625	611.625	611.5	607.625	607.125	607.625	613.25	607.125	603.125	614.875	611.125	611.125	610	610.125	609.5	613.125	607	609.625	606.25	613.875	606.25	610.125	611.5	604.875	609.125
F18
F19
F20	642.25	642.5	650.875	650.5	640.125	641.625	644.375	647.25	642	643.375	641.25	642.375	644	643	634.375	648.25	637.625	636.5	646.875	643.25	648.375	644.5	646.625	641.75	643.75	646.75	641.5	640.375	645.125	645.5	642.375	643.125
F21
F22
F23
F24
G01
G02
G03	643.5	641.375	648.625	645.75	649	641.25	639.375	638.5	644.125	641.25	646.5	643	637	648.875	644.5	640.25	644.375	643.125	637.375	646.125	644.75	645.625	646.25	643.875	638.75	641.25	639.5	643.5	639.375	644.125	642.25	640.5
G04
G05	633.125	633.375	633.875	631.75	634.125	623.125	632.5	634.125	638.625	627.625	634.375	634	627.75	638.875	634.875	629.75	631.25	627.75	626.25	631.875	632.75	632	637.125	638	637	630.25	637.125	631	633.25	632.5	636.375	639.875
G06	637.75	640	646.625	644	639.625	643.25	639.125	641.75	642	641.125	645.125	646	644.5	634.25	635.625	632.875	639.875	639.125	637	636.125	641.75	643.5	637.875	632.375	636.125	632.75	639.375	640	644.25	642.125	643.625	642.5
G07	570	566.5	569.75	564.875	564.875	572.375	563.75	564.125	563	567.375	562.5	562.75	561.5	561.75	564.5	561.5	568	566.5	562.125	567.625	565.25	569.125	563.875	570.25	569.25	564.125	563.625	562.5	562.875	570.5	569.375	563.75
G08	630.25	635.5	635.125	636.625	633.625	638.125	640	643.25	636.5	634.75	639.375	638.875	630.5	630.5	635.75	639.625	636.625	636.625	632.75	634.125	634.5	640	633.5	637.25	636.625	636.625	643	630.625	634.75	637.875	635.375	632.375
G09
G10	643.125	638.875	646.875	653.75	644.25	643.25	646.375	645.5	639	649	638	648.875	648	643.875	646.5	642.125	642.25	643.625	643.75	644.75	651.125	642.5	644	645.25	640.125	646.25	642	644.25	639.25	647.125	647.5	647
G11	599.125	592.25	585.625	592.5	589.875	592.5	595.125	591.5	591.5	596.875	593.375	587.25	595.375	591.25	584.625	586	592.625	594.25	589.875	594.625	595	591.375	587.5	589.875	594.25	590.75	589.875	587.5	592.875	590.25	583.375	594.625
G12	541.25	542.75	539.5	547.625	544	552.25	543.25	546.75	550.25	548	547.25	543.375	546.25	547.25	541.375	547	547.5	544	546.875	548.125	546.125	542.375	549.375	538.75	546.5	545.125	545.875	544.375	543.75	543.75	545	550.5
G13
G14	649.75	651.375	650.25	649	646	647.75	654.5	648.25	647	647.625	651.125	650.875	654.125	644	644.125	646.5	652.5	648.875	645.875	649.375	653.375	646.125	652.875	652.375	647.5	648	645.375	648.875	644.375	650.25	653.75	643.375
G15	699.75	694.875	698.125	695.5	698.125	698.75	698.75	704.75	701.375	702.25	704.625	702.875	702.25	703.375	703.875	698.125	703.25	705.875	707.125	701.375	703.5	697.375	700.625	695.875	703	695.625	697.125	700.375	702.875	697.375	701.625	700.5
G16	589.125	596.625	592.25	593.5	589.625	597	599.125	596.25	600.375	596.25	595.875	601.375	592.375	594.625	597.625	595.625	593	595.625	602.875	588.125	591.5	599.625	589.75	593.125	598.125	599.375	592.625	596.5	590	599.375	597.75	592.375
G17
G18	644.125	646.375	642.25	650.75	641.625	644.625	640.875	646.25	645.5	645.625	647.125	641.75	649.75	649.625	638.75	643.625	643.625	647.125	642.125	642.125	640.5	638.375	648.125	649.5	645.25	647.125	638.625	644	639.375	644.75	645.875	646.75
G19
G20
G21
G22
G23
G24
H01	644.75	647.375	648.5	643.875	642.875	643	646.125	637.125	646	641.875	643.375	644.875	643.75	648.125	641.25	647.25	647	649.875	649.375	643.875	651.625	643.125	641.5	645	646.625	647.25	652.125	654.125	647	642.875	643.875	648.625
H02	640.125	642.625	641.5	643	636.875	638	639.125	633	638	641.125	635.375	641.375	637.125	638.875	638.25	643	640.625	643.5	636.75	642.625	642.375	637	634.375	637.125	641.25	640.375	641	638.25	640.25	638.375	636.125	646.25
H03	502.375	501.5	497.75	495.125	500	501	505.875	499.875	500.875	505.625	502.875	501.25	499	498.75	505.375	501	504.125	497.25	498.25	504.375	496.5	495.5	496.375	502.25	506	499.5	505.5	493.125	497.25	499.125	503.5	508.5
H04	638.5	630.375	634.5	635.625	634.25	639.375	641.625	632.875	634	634	633	636.875	639.625	637.75	634.125	632.875	632.875	630.875	633.25	635.625	633	637.25	634	638	632.25	633.25	633.25	634.875	638.375	637.25	635.375	635.375
H05	515.75	519.875	520.625	519.125	516.125	516.5	512.125	519.75	515.25	516.625	516.75	516.5	515.25	514	514.375	520.125	511.375	514.375	519	517.375	519.125	520.375	517.75	520.5	518.125	521.375	515.125	518.625	514.75	522.75	517.25	517.125
H06
H07	653.875	656	659.125	656.625	657	649.625	655.25	657.125	657.25	653.625	652	654.75	658.625	657.625	655.125	655	656.375	652.25	653.25	662.25	652.375	649.625	652.125	654.375	650	659.875	651.25	654.25	655.5	662.125	660.875	646.125
H08	641.25	639.875	635.625	634.75	640.75	638.75	640.875	635	646	639.5	635.5	644.75	640.875	637.375	643.375	636.375	639.125	641.25	638.625	642.125	635	638.375	636.375	641.625	637.875	636.25	634.5	637.625	637.125	630.125	639.375	645.125
H09	643.5	642.625	641.125	649.5	645.75	646.875	647	639.375	650.625	643.625	642.75	646.25	645	646.75	646.625	644	639.75	645.25	644.125	645.5	648.5	639.25	648.75	646.25	648.125	650.75	648.75	644.625	645.5	640.25	644.25	643.5
H10	635.875	639.625	638.5	635.75	636.375	635.5	642.75	635.5	636.625	640.875	645.125	635.25	637.875	642.125	635.875	635	637.75	639	640.625	638	635	634.5	637	634.375	635.625	634.875	635.5	636	630.875	636.5	636.625	636.5
H11	577.375	586.5	590.5	587.75	579.5	585.125	585	589.375	585.5	589.375	583.25	584.25	590.75	583.875	583.625	585.125	591.75	586.125	581.5	582.25	581.625	582	589.875	580.25	584.5	582.5	583.625	588.125	590.75	579.5	585.875	590
H12
H13	573.75	575.75	576.5	571.625	572.875	570.25	573.625	575.25	573.5	573.375	580.375	579.375	573	573.125	574.625	573.875	577.125	579.375	575	576.75	571.25	575.125	577.875	578.625	569.125	573.375	577.25	569.25	577.625	577.375	578.625	580.125
H14	645.875	642	647.625	643.25	648.25	653.375	651	652.625	648.875	646	652.125	639.625	648.625	648.25	647.25	645.5	648.875	650.25	656.75	652.625	652.375	648.75	646.125	648	649.5	641.875	653.5	651	649.125	656	647.375	640.75
H15
H16	657.75	649.75	651.375	658.875	654.625	654.875	656	654.375	647.75	656.875	650.875	661.125	656.5	655.625	650.375	657.125	651.125	652.375	653.875	651.375	657	652.625	652.5	652	652.125	654.75	650.625	656	654.125	654.125	653.375	651.5
H17
H18	658.375	661.875	662.375	660.875	659.125	666.375	664.25	661.375	660.625	656.625	665.5	663	664.375	658.125	661.875	658.5	664.125	665.625	660.375	656.875	661.375	663.75	660.75	658	664	665.5	658.875	658.375	661.625	655.375	663.625	667.25
H19
H20
H21
H22
H23
H24
I01	528.125	529	527.625	531.125	520	534.125	528	529.25	527.875	527.125	532.625	530.25	529	531	530.5	534.75	529.5	528.375	533.625	530.625	532.375	529	530.875	530.5	530.5	530.5	524.875	534.875	533.5	532.375	524.25	528.625
I02	614.25	610.5	611	609.75	613.25	613.25	611.125	610.375	620	613.625	613	613	612.5	615	612.25	609.375	612.75	617	606	615.5	617.375	608.625	618.375	616.5	612.875	612.625	607.875	614.375	610.25	613.25	616.375	615.75
I03	581.5	580.875	583.625	582.875	582.25	579.625	582	577.75	579.625	574.875	578.75	578.875	576.5	585.75	579	583	585.625	581.375	583.5	584.875	580.375	576.375	585.375	584.75	580.75	586.125	583.75	577.75	586.25	581.875	583.875	581.125
I04	558.375	562.125	565.125	563.25	559.375	557.625	557.75	553.375	552.5	556.5	555.625	554.625	555.75	559	549.375	557.625	548.375	557.375	557.625	561.25	556	559.875	556.875	552	557.125	558.375	556.625	562.875	558	562.125	559.625	565.25
I05
I06	647.25	651.5	647.25	649.875	648.375	645	645.5	643.5	644.375	648.125	651.5	647.5	649.75	644.125	644.75	649.5	643.375	649.875	653.75	643.875	646.75	647.875	645.125	645.625	642.5	649.375	647.125	641.125	644.5	650.25	646.875	639.875
I07	652.5	644.875	651.75	648.25	640.25	650.625	651.875	652.5	645.625	646.75	652.375	652.25	652.125	647.5	650.25	647.875	649.75	648.125	651.75	651.125	651.75	648.125	649.875	653.5	656.125	650.875	652.125	652.25	647	641.75	653.75	652.75
I08	632.125	630.125	630	635.875	629.25	636	634.625	630.5	633.25	629.875	633.25	631.25	627.125	642	630.375	633.375	627.75	622.625	629.75	626.375	625	634.125	633	625.5	637.5	626.75	635.625	630.125	638.25	632.25	629.5	629.25
I09	645.25	644.5	650.5	649.5	643.375	649.75	649.625	650.25	653.25	653	650.875	648.25	655	650.375	652.875	647	651.625	648.5	649.625	645.875	653.5	649.5	649.5	643	652	651.625	646	651.25	646.875	645	649.375	643.125
I10	643.375	644.75	649.875	637	642.375	647.625	646.125	645.5	649.75	644	643.125	645.875	645	647	644.625	651.125	644.375	645.5	640	648.375	643.375	642	649.625	637	637.25	644	641.625	646.375	643.875	650.25	646.625	643.375
I11	625.25	628.875	624.625	629.625	627.75	624.625	625.25	632.25	634.125	631	626.75	626.75	629.5	624.25	627	637.625	624.125	627.375	631.5	634	629.5	628	625.125	634.625	632.25	631.25	628.875	634.75	623.375	630.5	630.75	628.625
I12	617.75	621.75	619	621.375	612.375	618.5	616	616.375	618.875	624.25	610.5	616.625	618	618.25	616.25	620	618.375	615.5	613.5	620.5	614	615.375	618.625	618.375	620.75	626.375	614.625	620.125	617.125	614.625	620.375	619.25
I13
I14	652	654.25	656.125	657.75	658.5	657.125	647.5	657.375	651.375	646.25	655	651.625	654	656.625	653.125	648	650.625	658.375	643.125	659.5	653.125	651.625	651.875	649.375	653.875	647.125	652.75	649.5	653.5	653.375	658.25	651.375
I15
I16	636.75	635.125	628.125	635.5	637.5	632.125	630.25	636.75	630.5	637.75	635.75	633.75	639.375	637.5	632.625	640.625	636	627	635.75	624.625	635.75	640.25	638.5	636.25	631.625	638.375	630.5	637.125	626.5	626.125	632	633.5
I17
I18
I19
I20
I21
I22
I23
I24
J01	567	571.5	575.875	570.75	572.75	572.75	575.25	577.375	579.375	577	572.125	577.625	580.125	573.125	580.125	576.375	581.5	579.75	581.875	573.25	576.875	576	573.75	574.25	582.125	573.25	574.625	577.75	579	576	570.375	575.125
J02	620.5	616.875	620.25	611.25	614.875	624.5	623.5	620.25	624.75	624	625.375	620.375	622.125	624.5	618.75	616.75	622.25	623	630.25	626.125	623.5	626.875	623.375	621.125	624.75	623.125	628.375	623.5	624	622.25	624.375	625.375
J03	647.375	639.25	649.625	646.75	652.125	646.625	646.625	648.25	648.75	645.625	648.625	640	650.125	647.875	641.875	641.5	647.25	639.75	638.25	641.875	642.375	644.875	638.125	641.875	642.875	640.375	640.5	644.25	646	635.875	647.25	648.125
J04	585.875	594.375	583.75	589.5	586	589.75	589.75	587.5	586.375	595.25	590.625	584	589.25	581.375	589.125	586.625	586	591.375	591	585.125	587.125	592.75	589.875	586.625	584.875	587.5	588.75	579.5	587.125	585.75	586.5	587.875
J05
J06	657.375	657.875	657.5	656.875	659.125	657.125	659.375	661.75	656	665.875	653	663.5	659.25	663.375	655.5	660.75	657.5	654.375	658	660.25	670.75	656.125	653.375	656	658	657.5	662.25	659.25	658.375	652.75	661.625	655.125
J07	584.5	589.125	594	593.375	584.125	596.25	589.375	587	588.625	590.125	589	585.125	588.5	584.875	587.75	586	591.875	585.875	583.625	584.25	580.75	587.875	590.125	584	584.625	583.25	584.875	588.875	583.375	583.125	590.125	585.625
J08	633.125	635.375	634.875	636.125	638.25	636.5	628.875	642.375	633.375	631.625	630.5	626.75	636	635.625	642.625	636.375	631	630.875	636.625	639.75	639.125	635.5	642	633	638.75	635.25	633.5	638.875	636.375	637.125	636.25	643.375
J09	635.5	631.125	631.625	635.625	627.625	635.125	632.75	634	635.625	629.75	632.75	636.375	630.875	633	636.75	635	636.625	634	633.5	637.625	627	631.875	635.125	633.5	635.5	635.625	634.75	630.5	637.25	635.875	629.25	631.25
J10
J11
J12	628.375	631.625	633.625	632.5	636.5	631.125	634.75	632.5	640.75	633.875	630.875	634.25	628.75	640.375	631.375	638.25	637.25	629.125	643.125	632.875	637.875	639.125	639.25	635.75	634.75	638.25	631.5	632.625	637.375	635.625	631.625	631.125
J13
J14
J15	481	474.375	478.5	484.375	479	479.875	476.625	479.25	477.625	480.125	477.125	478.625	478.875	479.875	482.625	479.5	476.5	484.375	476.625	475.875	481.5	479.75	481.625	478	477.25	480.625	475.625	473.375	480.625	478.125	473.5	480.25
J16	672.5	669	672.125	672.375	672.5	667.375	672.25	672.625	675.625	676.125	673.125	670.25	674.25	671.625	671.875	679.625	670.25	667.875	674.875	673.625	678.25	674.25	678.125	669.5	672.625	675	668	669.875	677.375	670.875	677.5	670.375
J17
J18	605	605.25	605.625	603.25	602.125	596.875	606.5	602.625	604.5	597.125	596.5	599.25	599.875	604.125	604.75	600	602.25	608.875	606.25	602	601.75	602.875	609.375	602.375	600.125	600.875	600.875	609.25	602.5	604.375	603.25	607.25
J19
J20
J21
J22
J23
J24
K01	662.125	658.75	662.375	660	662	664.5	655.875	659.5	654.5	659.375	664.375	660.5	658.75	663.125	667.375	660.375	663.375	660.75	657.125	657.125	664.5	660	663.375	660.75	665.875	666.25	659.75	661.125	659.25	661.375	662.5	662.25
K02
K03
K04	480.625	476.25	479.125	476.875	479.625	477	477.625	474.5	478.375	479.375	480.625	484.25	477	477.125	479.125	481.5	480.375	479.75	477.75	474.75	477.375	479.5	481.125	479.375	476.75	483.25	479.75	474.75	478	474.875	476.75	475.875
K05
K06
K07	631.25	629.625	626.25	627.25	636.375	627	626.875	634.125	627.125	638.125	626.75	630.375	627.5	627.875	629.125	630.875	624.5	626.375	626.25	629.5	631.5	627.625	627	627.75	629.875	630.25	626.5	630.375	633.625	632.75	633.125	629.875
K08	587.25	602	592.75	593.75	594.625	594	597.125	590.125	595.375	594.875	596.125	590.75	590	590.625	594.125	596.625	600.375	590.875	595.875	595.5	598.25	595.25	596.625	589.75	601.375	594.375	594.375	592.5	599.375	602	596.625	592.75
K09	658.625	648.5	652.75	653.625	648.25	659.125	650.375	651.375	658.125	651.125	658	647.125	654.125	655.125	656.5	658.125	659	658.375	654.5	653.25	659.875	648.375	651	657.875	653.125	654.5	651.625	653.25	649.25	654.125	655	652.25
K10	586.875	592.375	596	593.125	589.5	593.5	587.5	592	594.5	588.625	591.625	598.125	595.625	598.375	589.125	586.875	592.375	599.125	597.25	593.625	593.125	595.25	591.875	594.625	598.75	598.125	589.875	591.125	598.625	595.125	596.5	595.125
K11	646.125	649.125	648.75	648.125	654.25	650.75	656.375	652.875	655.625	644.375	648.125	652.375	652.25	651	650.5	648.375	651.875	647.125	647.5	644.125	650.75	651.75	651.25	650.125	654	653.25	652.125	645	654.75	651.5	648.75	652.375
K12
K13
K14	657.375	655.125	670.875	661.25	655.75	660.625	656	661.125	663	663.25	659.625	658	658	656.125	661.625	656.75	662.125	666.125	658	664.375	664.5	657.125	663.25	662.375	659.25	659.375	663.875	662.875	663.875	661.875	657.75	665.375
K15	669.875	665.25	666.875	672.25	671	671.625	667.625	672.625	665.375	673.75	674.375	666	663.5	668	675.875	672	666.125	671.5	672.375	668.625	673.375	670	668.125	674.125	671	676.25	672	667.625	671.875	667	674.25	671.625
K16
K17	657.75	656.75	655.5	652.75	660	653.25	652.625	658.125	651.375	662.25	657.375	655.125	655.75	657.125	654.75	662.25	659.125	648.5	661	657.875	652.875	665	657.125	662.875	654.875	658.125	662.375	664.5	661.5	653.5	653.375	657.125
K18	657.875	655.75	652.125	658.625	656	661.75	659.375	659.75	659.75	663	652.25	655.5	656.5	663.125	655.5	653.625	658.875	658.875	659	656	656.625	661	655.75	664.125	655.875	660.25	660.125	657.875	651	654.625	651.375	656.25
K19
K20	664.125	662.625	659.375	659.75	661.625	660.375	661.25	662	655.125	662.875	656	663.125	659.625	664.75	666.375	659.875	662.875	667.75	657.375	657.125	656.875	659.75	654.125	653	665.5	660.125	659.5	658.25	660.75	659.125	665	657.625
K21
K22
K23
K24
L01
L02
L03	633.875	636.375	635.625	634.375	636	634.375	624.75	638.5	633.375	636	640	630.625	634	632.375	633.625	638.875	637.5	638.5	638.5	637.125	641.125	628.375	634.125	638.75	637.75	642.375	639.75	637	637.5	636	636.125	633.375
L04
L05	575.25	575.375	570.875	573.125	575.5	574.25	571	574.5	571.75	572.875	579.25	577.625	576.25	576.125	574.5	571.375	574.625	569.125	574.125	573.5	571.125	575.375	575	569.5	579.125	574.125	574.375	571.375	569.125	577.375	575.5	571.625
L06
L07	647.375	648.125	648.5	647.875	646.375	648.25	650.75	652	652.125	654.625	648.25	652.875	651	653.625	655.5	650.5	656.375	653.375	653.5	656.125	650.25	652.25	655	647.75	647.25	652.125	649.875	655.125	647.125	653	647.75	653.375
L08
L09	661.375	664	662.75	660.375	664.125	653.875	660.625	661.5	667.875	675.25	667.375	656.75	658.625	660.125	663.5	663.25	662	666.75	664.125	664.875	670.625	663.75	658.5	664.75	667.75	665.75	665.75	664.5	663.625	664.625	663.25	666
L10	641.625	640.375	640.125	640	639.125	649.875	643.5	638.5	634.75	642	642.75	639.125	635.125	638.5	636.25	641.75	637.125	644.75	644.875	641.125	637.5	648.25	640.75	646.25	638.75	649.25	643.375	636.75	646.125	643.25	642.125	637.5
L11	647.625	649.125	649.625	646.125	642.5	649	647.375	644.125	652.125	645	645.875	646.5	650.875	639.875	649.75	649.125	644.125	651	648.625	646.125	642.125	644.75	643.5	648	649	641.875	640.125	648.125	646.375	647.5	641.25	648.5
L12
L13
L14	672	663	668.25	662.25	666	670.5	663.625	665.5	668.75	663.375	669.125	667.125	667.25	665.25	665.875	670.875	668.625	669.875	667.375	662.625	665	662	663.75	665.375	669	662.5	666.5	659.375	664.625	661.125	670.5	668
L15
L16
L17	676.375	674.5	671	678.75	673	674.5	670.125	673.5	682.625	675.375	676.125	677	676.375	678.375	678.375	682	676.375	678.125	679.625	674.75	679.25	679.5	676.625	677	672.5	670.375	672.875	671.25	669.875	677.25	674.75	681.5
L18
L19
L20
L21
L22
L23
L24
M01	655.25	651.875	653.125	654.5	646.875	655.375	648.625	653.625	656.75	653.25	655.625	648.75	653.125	654.875	650.875	652.375	651.625	647	653.75	652.5	650.625	651.5	657.75	646.5	650.25	655.875	650.75	652.625	656.75	653.375	648.875	649.625
M02	644.375	649.875	648	648.125	647	644.75	649.875	641.25	654.75	648.875	645.625	645.875	648.5	650.25	648	646.125	649.125	648.875	648.125	649.375	651.125	647.375	646	655.375	651.625	648.375	643.875	652	643	651.625	643.75	646.625
M03	621.75	613.375	619.625	627.625	619.75	623.875	615.75	622.375	623.625	620.625	630.375	628	624	623.25	625.5	623.75	629.875	633.875	624.5	629.5	626.875	625.75	633.625	632.5	626.375	634.375	628.625	634.25	628.25	633.375	625.875	630.125
M04	630.375	630.375	634	624.125	626.625	635.25	624.5	631.75	630.125	624.5	627.375	626.75	630.75	632.125	630.75	626.625	624.875	636.875	621.375	634.625	625	627.25	635	629.25	632.125	627	628.25	625.875	628.25	628.375	631	626.375
M05
M06	527.75	522.375	525.25	522.5	522.125	522	515.25	520.5	524.125	525.875	519.875	521.75	518.875	525.375	518.875	525	518.875	525.5	522.5	526.5	521.25	520.625	523	522.5	515.375	524	529.75	522.5	523.875	522.625	521.125	518.125
M07	648.875	649.75	655.875	655.125	658.25	651.25	645.5	654.5	656.625	658.375	653.75	655.75	652.875	656.375	654.5	661.25	654.5	650.75	650.5	648.75	651.5	651.375	654.25	653.125	653	656.5	657.625	651.875	657.125	653.375	654.25	649.375
M08	657.75	660.75	662.125	665	661.125	666.375	663	654.875	658.375	657.25	655.625	658.25	655.25	656.75	656.125	654.375	656.375	658.75	653.875	656.75	654.375	656.25	650.25	660	661.375	653.625	658	660	662.875	658	652.125	655.375
M09
M10
M11
M12	666.75	668.5	670	670.375	666	669.125	671.875	665.875	670	673.5	663.25	672.25	670.125	668.875	672.125	672	671.25	676.75	664	672.625	671.875	669.125	670.25	670.25	663.75	669	673.75	681.875	668.25	671.375	665.625	667
M13
M14
M15
M16
M17	624	627.125	626.5	627.875	629.125	624.625	623.25	622.75	626.25	627	630.5	628.625	631.125	629.5	629.625	624.375	624.375	626	632.125	626.375	626.125	631.25	628.375	627.625	630.875	635.75	624	631.5	630.625	622.5	628.625	628.5
M18	608.375	607.5	608.625	610.5	605.5	609.375	605.5	609.625	611	610.375	603.375	610.375	608.875	607.125	603.125	602.125	613.125	606.5	604.25	604.625	604.375	605.375	604.75	609.75	606.625	610.375	602.625	603.5	600	611.25	607	608.125
M19
M20
M21
M22
M23
M24
N01
N02	634.625	637.625	643.5	643.875	640.875	642.25	639.25	644.625	646.625	648.75	643.5	641.5	643.125	642	640.5	638	641	644.25	639.875	635.25	641.5	637.625	635.875	641.125	643.375	649	647.125	644.625	650.75	640.75	647.875	641.125
N03	661.625	665.25	662.625	661.25	661.25	664	663.625	673.5	663.625	666.5	664	652.25	665.375	668.125	660	664	663.375	664.75	669.375	663.75	670.625	658.875	666.875	668.375	662.5	662	667	664.375	666	663.375	667	660.25
N04	547.625	546.125	547.25	549.125	545.875	548.75	549	551.75	553.375	547.75	548	551.75	547.5	546.625	551.125	554.125	552	550.5	552.375	551.375	549.625	552.625	548.75	552.25	549.75	549.625	546.5	551.5	553.625	550.375	549.875	554.875
N05
N06
N07	638.625	637.875	634.625	641.625	638.375	639	636.375	635.375	638.125	639.875	636.5	641.375	641	638.25	639.875	641.375	635.875	638.125	638.25	640.625	638.75	644	640.25	634.75	638.75	641.25	639.25	639.625	640.75	643.75	633.5	635.625
N08	646.5	638.875	650.125	629	639.75	637.625	642.375	643.5	635.625	637.75	640	642.375	638.125	640.625	633.375	643.75	638.375	632.375	629.5	639.5	640.625	636.625	639.125	636	639	637.125	638.125	635.375	637.125	641.125	648.5	634.5
N09
N10
N11
N12	674.25	676.25	674.875	677.25	676.5	675.5	680.25	678.125	674.5	674.25	680.125	680.25	676.625	671	679.125	674.625	672.625	673	673.75	681.375	679.75	681.75	675.625	685.375	681.125	677	675.375	678.875	678.625	679.5	681.875	677.875
N13	685.25	685.125	686.625	688.75	688.875	686.375	689.875	682.375	681.125	682.5	677.75	689.875	686.5	684.5	686	687.375	682	682.75	683.375	683.75	686.625	688.125	686.875	686.375	688.25	687.25	687.375	685.375	686.375	683.375	685.125	680.5
N14
N15
N16	692.625	683.625	684.625	688.125	688.125	691.75	689.625	680	690	686.375	689.375	686.375	686.125	684.375	692.25	687.75	691.25	684.75	683.75	683.875	689.25	688.625	691.75	688.75	686.625	683.25	690.25	686.125	684.375	683.25	697.875	687.125
N17	682.875	690.125	693.375	692.25	690.875	693.75	689.5	684	678.625	680.75	693.625	688.125	694.375	690.625	693.375	683.875	686.5	684	689.375	692.625	691.375	685.75	679.375	684.25	680.375	687.5	690.75	686.5	691.375	686.25	684.625	684.375
N18
N19	699.375	696.625	709.375	700.125	708.375	702.75	715.75	706.625	703.875	705.125	709.75	703.75	704.25	700	702.375	707.375	697.625	708.875	704	696.625	710.25	697.125	710	707.375	702.25	708.375	706	706.125	703.5	706.25	704.875	708.25
N20
N21
N22
N23
N24
O01	639.375	645.375	649.875	644.125	643.75	644.25	645.75	648.375	648.625	649.125	642.75	654.125	651.125	646.5	646.25	651.625	645.25	649.625	647	646.125	648.5	643.125	640.75	643.75	645.75	645.75	640	645.75	639.25	641.75	642.875	642.625
O02
O03	611.75	609.875	607.75	609.875	606.25	606.75	619.375	606.5	612.25	611.75	613.5	610.875	606.5	609.875	612.875	607.125	612.875	604.25	607.625	612.5	609.875	609.625	614.125	614.625	612.625	608	607.125	611.25	605.375	615.125	605.875	612
O04
O05
O06	620.375	620.875	616.625	623.25	625.625	620.125	623.25	623.125	626.125	619.75	623.375	625	615	618.75	617.375	625.375	622	623.5	618.875	623.875	619.25	618.75	623.75	620.75	621.75	620.25	622.125	624.125	628.125	618.5	621.75	625.375
O07	647.625	644.375	646.5	646	645.875	651.25	648.5	645.125	654.375	646.625	647.75	650.5	648.375	648.25	647	648.125	641.375	655	645.25	653.875	644.5	652.5	644.875	651.75	648.625	650.625	649	651.375	651	646.5	643.375	650.375
O08
O09	674.25	681.25	679.375	675.125	679.875	673.125	679.75	674.625	675.625	678.25	690.5	680.25	687.125	676.625	675.5	674.625	678.125	679	669.875	677.375	678.875	674.125	678.75	672.125	682.875	681.875	673.625	676.25	672.375	677	679.5	681.375
O10
O11
O12
O13
O14
O15	698.875	695.5	698.75	697.625	694	705.375	701.5	704.25	697.5	693	702.25	698.5	697.5	698.25	705.5	702.25	703.625	691	698.875	696.125	695.875	701.75	705.125	696.125	701.25	697.75	699.625	705	699.625	702.875	694.875	696.125
O16
O17
O18	520.875	531.75	522	531	524.375	523	523.875	531.25	525.625	524.875	532.25	523.125	529.375	527.25	525.75	525.125	521.75	528.875	527.75	531.125	525.25	523.125	526.125	526	529.25	528.75	526.875	527.125	525.375	527.25	526.5	524.5
O19
O20
O21
O22
O23
O24
P01
P02
P03
P04	652.375	654.625	660.25	656.5	658.5	660.375	661.375	655.5	658	654.375	656	661.875	654	654.625	654.375	651.5	661.875	655.625	661.375	659.375	659.625	654.25	654.25	662.375	658.25	658.375	657.25	652.125	655.25	656.625	653.875	651.75
P05
P06
P07	604.25	600.25	603	602.125	600.25	599	599.5	597.875	600.625	604.625	602.625	596.75	596	603.125	601.625	600.125	605.625	600.25	604.75	601.375	599.625	603.5	602.125	594.5	602.75	599.375	603.875	604	605.375	601	603.25	605.25
P08	653	643.75	645.25	644.25	646.125	643.875	647.875	647.5	647.25	646	647.625	647.125	650.375	649.5	644	647.625	655	648.875	642.875	645.375	646.125	651.125	648.375	646.375	647.75	647.625	649.75	644.75	641.5	648.125	645.375	645.5
P09	706.125	699.25	709.875	704.375	706.75	702.75	705.25	707	709.5	701	705.875	707.25	705	710.75	702.5	703.5	711	707.375	710.875	703.625	709.5	709.125	702.25	708.375	710.625	706.5	708.375	713.375	704.5	703.125	708.625	703.125
P10	694	696.375	685.875	695	689.25	689	694.125	691	697.25	685.875	690.125	691.75	690.75	691.125	694.25	688.5	692.375	696.125	688.75	693.875	687	693.125	694.75	692.25	693.25	697.75	693.375	696.125	695.125	699.75	689.875	692.375
P11
P12
P13
P14	749.125	748.375	739	742.875	737.5	740.25	740.375	739.375	741.75	739.125	741.25	745	743.625	743.375	744	739.5	741.25	734	741.5	739.875	734	740.875	735.375	748.5	736	737.25	732.75	740	738	741.125	740.625	738.75
P15
P16	729.125	726.375	737	736.75	733	737.5	738.875	733.875	733	736.25	735.125	728.25	738	730.5	733.5	739.125	730.625	726.5	739	735.5	735	735.125	729.5	732.5	734.375	737	736	731.375	728	731.75	729.625	730.625
P17
P18	759.75	756.875	763	761.75	762.5	755.375	764.25	757.375	757.625	762.75	762.125	758.25	765.875	761.25	759.5	760.875	765.875	767.25	765.875	757	766.125	759	760.375	764	763.625	757.625	768.75	751.875	763.75	764.125	765.25	755.625
P19
P20
P21
P22
P23
P24

## Sheet: DA
Measurement	Average (Show Region Statistics)
	1	2	3	4	5	6	7	8	9	10	11	12	13	14	15	16	17	18	19	20	21	22	23	24	25	26	27	28	29	30	31	32
A01
A02
A03	544.714	548	565.81	559.619	534.429	541.048	539.524	533.667	540.095	524.762	540.81	541.714	550.429	545.429	520.952	554.619	571.714	540.667	573.667	525	554	552.429	561.095	550.143	539.905	541.571	557.048	546.333	547.619	550.667	535.095	494.952
A04	433.375	435	401.25	409	429.625	451.375	442.625	424	425.125	384.5	433.25	440.375	420.5	396	416.5	406.75	375.75	435.625	436.5	428.75	390.875	413.5	445.75	388	429.625	393.625	447	400	459.25	481	417.25	433.375
A05	473.867	451.2	463.8	458.6	449.867	471.933	486.133	495.733	463.533	471.667	422.533	472.2	463.067	451.333	448.2	456.133	446.2	483.467	469.533	464.2	475.133	471.2	458.933	470.8	494.067	468.4	468.933	482.667	450.667	457.467	449.2	497
A06	371.056	362.722	361.722	372.389	367.389	368.056	358.222	350.722	347.389	361.722	376.556	343.056	362.611	339.5	385.111	375.556	366	396.722	344.667	375.333	367.5	370.944	350.056	366.778	368.444	365.611	361.222	389.278	364.167	352.556	360.389	345.944
A07	654	650.385	658.308	649.154	661.923	637.154	656.231	631.692	623.846	638.077	663.846	648.154	678.769	670.769	640.462	656.923	651	604.692	664.692	652.923	666.538	675.462	650.769	641.077	638.077	664.462	615.231	648.846	654.769	641.923	637.846	654
A08
A09	519.571	501.143	514.714	518.429	508.429	472.857	493.857	497.857	490.143	468.571	513.286	532.714	511.286	517	492	507	518.143	519.429	479.714	474.143	513.857	487.143	524.857	484	506.857	477.286	490.286	531.286	520.857	500	509.571	493.429
A10	546	543.5	519.071	521.714	552.714	506.714	521.357	521	506.571	582.5	520.429	551.929	522.143	521.5	530.786	547.643	521.571	512.643	565.786	577.286	529.286	545.929	561.857	554.143	531.357	564	530.214	548.429	506.286	541	542.5	534.286
A11	532.938	534.562	542.5	554.812	536.438	537.125	541	537.938	535.625	515	546.562	556.375	538.875	538.188	535.125	512.188	529.188	547.625	535.188	536.312	537.438	536.75	548.312	535.188	537.562	545	547.375	529.25	549.438	537.5	538.812	536.562
A12	555.625	535.625	521.5	518.375	537.25	535.75	500	519.5	557.5	519	524.25	490.875	524.25	530.25	518.125	492.875	520.75	520.625	513.75	535.625	550.375	485.375	539.125	512.5	548.125	499.5	558.75	496.5	532.375	513.75	561.5	510
A13
A14	548.818	524.273	529.545	498.091	512.364	495.545	503.545	546.364	510.818	521.273	513.818	622.636	512.091	538.455	490	486.818	505.545	491.091	483.636	524.273	498.818	481.636	499.727	493.182	542.182	481.909	488.727	495	528.455	492.455	508.636	520
A15
A16	514.455	550.273	574	537.636	550.545	526.727	527.545	526.091	496.818	541.636	533.273	521.545	516.364	509.455	498.091	522.545	525.364	530.364	525.364	529.273	502.455	529.818	507.273	489.909	513.273	526.273	469.182	518.545	526.909	510.727	519.909	586
A17
A18	495.25	499.083	476.083	492.083	487.25	497.583	483.917	497.917	496.583	497.167	486	495.083	500.167	485.75	487.75	493.083	494.083	496.333	504.583	508.167	493.667	491.167	503.333	487.583	499.583	499.5	497.333	501.917	506.667	493.083	501.667	495.25
A19
A20
A21
A22
A23
A24
B01
B02	465.375	467.375	453.5	441	439.75	457.875	455.875	426.5	442.625	449.75	448.375	480.875	442	451.875	467.5	444.25	443.25	452.75	412.25	445.875	480.625	464.375	439.125	454.75	481.375	414.625	461.75	443.375	450	451.5	463.875	465.375
B03	550.5	570.4	573.1	593	533	567.4	484.7	551.2	584.6	552.1	587.1	565.4	531.9	548.4	549.7	578.2	527.4	529.7	550.2	501.9	572.7	549.1	527.4	598.3	566.9	493.2	551.1	576.3	503.1	588.2	563.1	577.1
B04	414	399.5	373.375	404	389.75	396.875	403.5	393.75	403.75	393.375	398.25	402.5	401.625	403.875	398.25	406.875	401.625	394.25	412.125	406.5	406.125	396.25	401.375	396.25	407.5	415.125	392.125	390.125	390.75	388.75	406	414
B05	340.833	370.333	381.667	379.167	360.667	366.333	370.833	354.5	356.167	364	357.333	357	354	352	353.167	357.167	355.667	358.833	336.833	352.333	349.667	359.167	343.667	349.167	356.167	355.5	363.5	358.333	362.667	373	358.5	340.833
B06	514.5	520.667	518	497.833	518.5	500.5	559.333	505.833	494.167	504.5	505.833	501.333	507.333	517.5	517.667	513.167	513.667	521.833	487.167	558.333	516.333	514.833	458	520.333	490.333	517.333	519.167	500.5	537.333	510.333	514.5	525.667
B07
B08
B09
B10	456.615	472	447.538	461.692	453.231	460.154	452.385	460.846	494.154	468.154	467.923	448.923	460.615	468.769	470.231	461.231	463.615	459.077	458	463.923	470.923	441.231	456.462	454.154	424.308	453	468.154	461.077	466.077	458.308	487.846	461.846
B11	553.2	532.867	560.4	560.867	556.467	525.933	566.067	549	575.133	560.333	535.6	548.4	533.4	542.733	543.467	511.8	563.133	544.533	527.4	565.8	535.467	532.067	547.933	528.333	546.067	546.8	583.667	571	566	512.867	539.2	553.2
B12
B13	436.091	442.182	454.364	490.909	420.091	445.818	423.818	429.909	429.909	398.909	464.364	446.182	423.273	437	429.091	414.909	447	482.091	430.636	440.818	424.455	449.182	442.273	461.909	453.636	446	441.818	421.091	426.909	506.091	424.727	413
B14
B15
B16	479.909	481.909	522.727	528.182	489.182	593.636	486.273	509.091	513.727	469.182	546.727	497.909	491.091	582.182	518	501	528.727	467	512	529.818	503.909	511.364	496.455	497.727	430.273	502.455	531.091	539	498.909	500.455	516.636	563.455
B17	483.95	457	437.9	443.1	421.5	434.85	457.85	463.55	453.5	421.85	430.65	441.1	441.7	427.35	409.7	469.3	419.05	416.9	432.35	474.35	463.05	471.5	460.95	416.95	458.45	477.45	455.4	440.9	469.85	420.1	444.9	483.95
B18
B19
B20
B21
B22
B23
B24
C01	525.529	528.765	555	554.824	593.765	538.529	535.353	501.176	530.647	514.176	541.529	552.294	569.529	540.529	525.412	500.529	544.824	558.647	549.118	539.294	530.647	515.765	572.529	530.882	497.059	581.118	541.294	523.471	528.529	541.059	557.118	525.529
C02	495.529	501.412	500.529	495.824	511.118	528.588	536.235	512.941	526.118	484.647	559.176	493.706	541.294	493.176	523.588	517.588	542.588	515.824	535.941	524.941	546.647	529.412	535.824	546.824	511.471	514.529	543.118	527.118	530.471	509.059	525.647	538.824
C03
C04	515.643	501.5	538	494.071	546.071	511.214	504.286	529.429	503.571	525.857	540.643	516.071	524.786	492	510.214	533.857	527.714	523.857	494.071	516.143	523.5	525.071	513.786	495.714	500.357	498.714	490.929	516	526.714	503.857	486.357	529.071
C05
C06	518.818	493.909	514	493.091	535.364	451.091	525.364	525	488.727	483.636	501.364	537.818	515.091	507.091	504.182	512.636	541.818	497.818	484.545	491.727	505.636	525.545	530.455	491.091	520	502.182	515.727	510.455	508.545	528.455	496.091	528.182
C07
C08
C09	523.077	496.308	507.154	507.154	551.462	568.615	520.385	535.923	548.154	534.462	506.154	530	514.846	501.231	522.385	525.692	518.308	515.538	496.231	518.308	527.615	523.308	511.231	503.538	521	505.462	501.692	490.154	516.308	505.615	464.231	529.154
C10
C11
C12
C13	524	531	486.933	487.133	499.733	498.8	477.6	551.6	451.6	500.2	464.333	479.267	498.733	486.333	527.933	496.4	528	524.4	496.133	505.733	504.867	471.6	465.533	516.867	494.2	508.467	503.867	491.4	458.467	561.333	518.667	524
C14
C15
C16	546	540.812	553.25	549.875	545.812	551.5	539.5	578.375	543.188	545.5	601	531.062	562.125	556	534.812	563.812	546.375	560.938	552.312	548.75	551.688	560.812	541	538.875	551.938	552.438	533.375	558.688	550.375	544.625	544.562	550.812
C17	558.923	546.923	514.615	566.769	522.846	538.308	531.846	529.615	529.846	537.692	485.308	541.154	508.308	533.538	492.308	531.231	553.846	576	536.846	532.538	566.846	552.615	536	519.462	550.923	532.769	538.615	507.154	509	533.923	540.077	517.385
C18	478.941	459.824	474.353	476.882	450.882	450.412	482.471	431.412	455.588	458.471	457.824	478.059	455.882	457.294	467.176	451.588	457.294	454.294	452.353	463.471	461.882	443.353	458.412	473.588	434	464.941	457.824	461.824	457.765	472.588	469.118	476.118
C19
C20	470.308	450.462	505.538	471.538	512.231	484.846	515.231	481.077	484.538	550.231	520.385	491.231	466.077	495.538	498	491.538	488.308	471.846	490	484.385	490.538	498.154	500	501.846	482	516.385	494.538	497.385	490.692	485.077	498	471.462
C21
C22
C23
C24
D01	346.5	342.375	351	321.625	340.375	350	355.625	341.125	313.25	351.75	342.375	333.375	326	346.375	340.5	345.625	348	349	329.25	339.75	349.25	329.25	340.875	353.125	333.25	341	351.625	338.75	337.375	349.625	354.375	350.125
D02	383.364	372.273	375.091	377.455	373.636	388.727	370.455	371.182	377.545	375.727	380.364	372.455	376.545	391.364	382.727	374.455	370.273	382	381.909	369.455	365.909	376.727	394.455	378	367.545	371.636	372.636	377.182	374	370.545	378	380.182
D03	531.083	535.5	537.833	529.667	562.5	552.167	540.5	534.917	533.25	529.75	535.833	530.667	545.25	531.75	520.417	568.917	505.333	550.417	516.667	518.083	515.75	541.5	513.917	524.833	528.167	534	517.583	541.833	525.5	534.333	502.583	523.25
D04	556.2	501.6	480.1	500.6	518.3	476.8	475.1	489.8	458.6	504.3	470.2	525.4	474.2	498	459	489.2	448	516.4	498.5	472.1	449.7	470.5	471.8	486.2	522.1	459.9	481.2	484	485.7	572.6	492.9	499.6
D05	502.625	494.812	500.25	487.25	506.062	496.25	479.812	440.875	506.25	482.438	453.812	520.312	501.562	499.688	501.625	490.562	499.875	484.25	497.75	469.062	535.688	489.375	504.125	492.688	495.625	490.75	499.312	514.062	481	477.125	483.812	475.688
D06	475.762	494.19	462.714	484.238	461.667	489.048	492.238	467.095	464.238	433.81	469.619	431.476	465	497.905	447.333	459.333	470.762	461.143	453.381	504.143	467.619	470.333	457.905	481.19	465.095	458.952	450.952	471.048	457.095	476.429	494.524	449.81
D07	518.5	494.643	471.929	495.357	511.286	500.429	500.429	564.143	519.357	475.429	482.286	498.786	482.429	474.643	496	479.357	493.5	484.214	478.5	488.571	506.071	495.071	506.357	516.214	486.143	493.5	492.429	462.286	526.643	471.143	496.929	490.857
D08
D09
D10	422.667	411.556	442.333	437.889	415.222	438.667	446.889	442.111	453	448.444	485.778	440.444	451.778	443.222	425.222	447.444	454.333	428.111	440.444	450.222	416	450.111	451.667	505.778	454.778	451.111	432.778	442.222	440.889	442.333	441.333	457.667
D11
D12	438.111	515.222	519.556	541.222	452.222	525	505.889	512.778	501.222	498.778	434.778	525.778	521.556	524.778	567.667	516.222	536.556	536	530.222	536.333	528.556	433.444	507.889	537.889	534.889	576.889	515.667	529.667	476.333	530.222	516.222	507.556
D13	516.25	528.062	535.938	488.875	520.688	500.375	528.688	539.125	525.438	500.812	508.312	498.938	509.312	507.812	496.312	520	520.5	474.188	486.375	517.75	525.375	536.875	517.625	524.812	555.125	540.75	537.875	551.688	540.125	503.5	514.688	536.25
D14
D15
D16	427.143	421.571	467.571	475.857	448.286	476	505.857	446.429	415.714	449.143	475.143	461.429	462.429	439.571	495.429	427.143	443.571	430.429	448.857	442.286	412.143	493.429	421.857	450.714	428.571	421.714	438.857	431	435	440.571	452.714	435.571
D17	490.154	490.308	467.692	497.846	474.615	480.692	495.692	495.154	484.462	469.923	502.538	484.462	499.769	456.615	498.538	491.385	495.077	498.769	482.538	511.385	476	494.231	487.846	486.385	484.308	477.769	509.154	469.769	472.538	494.923	501.923	488.538
D18
D19
D20
D21
D22
D23
D24
E01	300.786	308.214	312.071	325.429	326.643	323.643	316	355.357	321	329.571	343.143	312.143	313.714	294.786	311.071	317	319.643	327.071	302.429	319.571	330.429	328.143	325.5	307.071	321.357	306.214	309.357	317.5	317.786	349.286	314.929	326.714
E02	490.357	507.929	476.357	459.429	518.071	493.643	498.357	514.5	532.571	507.857	476.357	473.286	514.214	480.929	482.429	468.786	506.357	484.5	460.714	478	482.214	503.214	498.857	503.357	510	491.357	483.429	465.857	473.214	493.714	486	472.214
E03
E04
E05	424.357	451.357	441	470.357	490.643	484.143	440.5	436.857	463.286	490.429	423.429	483.929	483.357	482.714	439.357	463.071	460.571	463.143	478.214	459.214	493.357	462.571	468.071	456.571	421.143	430.214	465.071	455.143	490.143	463.5	472.071	511.929
E06
E07	436.786	483.357	413	470	425.5	476.929	500.214	466.286	457.571	414.357	465.214	476.786	416.357	451.643	443.929	456.071	461.429	431.643	432.571	481.929	456.714	497.071	456.714	466.071	467.714	466.929	491.929	472.143	465.786	433.571	439.786	444
E08	459.3	484.4	474.4	507.3	498.6	458.7	433.1	426.1	489.6	476.1	469.1	471	462.9	477.2	490.5	448.6	505	511.3	486.8	492.3	458	486.8	470	428.3	463.6	490.5	451	479.3	486.3	484.2	437.1	495.8
E09	526.083	547.833	485.167	500.25	485.667	476.5	518.167	514.25	500.75	474.583	493.5	488	559.75	493.167	513.833	513.417	518.917	500.583	471.083	489.583	489.167	508.083	503.833	450.583	492.333	517.083	493.833	495.5	531.417	508.417	512.75	488.167
E10
E11
E12	445.111	459.889	479.778	495.444	451.667	421.667	481.111	514	454.222	487	476	453.556	397.333	481.667	476.444	448.778	391.778	486.889	516.444	498.444	472.333	480.556	476	554	472	475	523.556	473.556	484	412.889	448.778	463.444
E13
E14
E15	557.632	558.474	586.842	558.105	587.842	599.947	555.895	565.368	565.842	588.526	550.632	553.579	571.368	614.632	593.368	566.368	607.474	561.526	565.105	572.632	614.632	577.211	583.316	562.474	574.526	599.789	551.947	556.684	618.895	580.789	586.789	565.316
E16	568.583	573.417	543.417	575.167	571.417	517.25	583.083	507.167	560.667	563.75	610.083	560.917	551	544.417	584.417	548	535.5	593.667	561.917	535.25	599.167	539.75	565.083	579.583	566	558.667	547.083	524.583	553.583	584.5	519.75	568.917
E17	576	635.667	560.5	553.167	538.167	667	608.5	548.167	566	621.333	568.833	556.333	506	530.167	554.833	537.333	561.5	493.333	579.333	417.167	482	546.5	518.167	515.333	528.333	518	596	687.167	573.667	441.5	532	554.333
E18	417.583	380.667	423.75	441.333	497.583	488.917	439.25	440.25	477	428	423.917	404.5	430.083	418.917	424.25	453.167	377.167	418.417	417.833	409.583	423.083	427	405.083	420.75	406.5	416.333	435.667	420.417	439.583	464.083	437.333	417.583
E19	574.917	504	530	485.417	512.583	477.833	448.25	500.583	475.833	447.333	414	507.5	465.667	445.333	513.5	502.333	495.167	416.667	484	494.667	483.083	508.083	503.833	464.75	477.5	526.917	545.25	559.167	446	580.667	496.583	574.917
E20
E21
E22
E23
E24
F01	541.143	497.929	550.929	551.214	576.857	546.857	549.714	535.143	555.857	553.5	550.643	540	541.071	560.214	534.286	562.214	546.143	537.643	542.571	542.357	519	565.286	547.786	530.5	530	565.286	520.714	555.286	567	518.286	570.071	558.786
F02
F03	502.455	482.636	591.909	509.182	513	525.091	505.182	499.636	455.545	510.182	519.364	466.273	501.182	512.727	459.909	564.545	487.909	510.818	541.455	502.455	482.364	550.182	479.182	514.818	537.364	506.545	502.091	466.364	461.636	492.545	501.364	515
F04
F05	520.462	551.846	579.538	519	551	570.462	539.769	528.846	526.923	534.769	530.385	510.462	562.923	551.462	531.538	520.692	524.154	535.231	567.308	544.308	558.231	555.846	554.308	595.462	528.231	522	541.692	556.923	513.077	581.154	517.308	530.077
F06	544.125	535.875	525.625	513	546.75	511.125	525.25	513.5	523.5	503.375	497.25	521.75	489	512.875	473.625	525	515.125	518.875	513.625	497.25	504.375	513.625	491.5	482.5	507.25	545.25	543.625	509.875	489.5	481.75	552.375	523.375
F07	579.364	567.909	537.727	569.455	552.545	520.273	568.364	563.273	584.364	590.727	565.636	525.182	494	617.636	571.818	550.909	565.273	557.636	539.818	527.545	531.182	556.727	530.545	547.273	554.091	542.364	593.636	550.091	561.636	576.273	530	554.273
F08	510.429	492.429	473.857	454.143	472.714	422.714	485.857	499.286	487.286	545.857	527.571	516	524.857	510.857	538.571	567.714	523.857	526.571	521.857	515.714	509.857	532.714	553.714	512.143	525.857	504.857	448.857	461.714	508.286	428.429	454.429	474
F09	453.571	498.857	468.286	478.286	493.5	468.643	497.929	476.214	498.143	479.643	529.286	467.143	466.714	475.143	481.571	485.357	489	474.643	475.429	492.571	487.214	487.786	481.357	487.857	468.143	469.071	498.714	486.571	494.357	478.286	477.571	468.5
F10
F11	413.75	352.25	397.125	391.125	376.375	393.5	403.25	397	390.875	387.625	416.875	387	408.625	394.75	394.25	385.75	390.125	389.75	388.75	403.125	375.625	374.625	411.375	405	366.75	431	391.125	409.875	374.375	412.125	395	413.75
F12	451.3	497.3	481.1	460.3	482.1	487.8	511	446.6	496.7	492.1	514.2	496.8	486.1	517.2	495.5	481.2	485.9	452.5	492.8	491.9	495	481.6	501.1	508.8	480.2	494.1	492.5	462.6	454.1	504.1	484.4	470.9
F13
F14
F15
F16	497.3	472.7	510.4	512	516.5	574.3	538.5	512.9	508.5	541.7	493.8	513.3	485.3	556.2	525.8	506.8	525.3	544.7	533.1	467.6	470.7	508.3	512.2	531.7	507.6	513.6	494.4	565.6	496	525	513.8	467.4
F17	455.071	453.071	445.5	479.429	462.429	501.643	462.357	458	447.5	487.286	460.643	458.929	472.714	465.929	466.429	462.929	493.286	480.571	473.929	460.643	439.929	462.143	452	468.929	480.357	461.286	479.286	498.786	463.571	460.071	480.571	473.571
F18
F19
F20	441.167	495.833	430.583	450.083	457.083	432.333	490.667	450.5	443.917	452.833	471.667	464.167	454.417	472.167	471.833	454.083	423	430.25	452.417	431.833	457.583	450.917	451.75	420.833	424.917	462.75	487.5	446.5	439.417	460.333	484.667	464.917
F21
F22
F23
F24
G01
G02
G03	449.588	479.353	477.471	458.235	458.824	464.647	470.412	466.353	474.471	454.647	465.353	448.235	450.176	453.706	458.588	420.588	453.647	455.824	476.765	456.941	461.882	472.824	467.824	475.588	471.412	449.824	432.412	489	442.235	453.647	500.941	483.765
G04
G05	595.143	629	635.143	656.714	609.571	598.571	693.571	666.143	615.286	605.714	614	602.857	650.143	595.143	639.857	642.571	649.571	671.571	647.429	655.714	605.571	621.857	646.571	608.571	611.429	648.429	584	604	611.714	583.286	562.143	710.571
G06	496.5	519.4	522	514.9	544.4	510.1	516.9	513.6	522.4	515.1	579.8	556.2	515	497.3	534.1	523.8	521.2	532.8	562.1	529.6	502.9	516.7	535.8	508.3	509.6	512.5	519.3	502.3	554.6	526.6	519.8	534.5
G07	518.688	532.125	554.188	510.688	530.938	496.625	472.125	495.25	534.562	508.188	504.5	524.625	532.625	520.938	519.688	518.875	512.812	542.312	526.625	519.125	516.062	522.625	520.188	505.188	514.75	539.625	517.312	543.875	521.562	501.688	535.25	516.688
G08	455.556	476.333	476.333	444.111	529.444	437.222	493	445.556	470.111	446.111	580.667	413.778	452	479.222	497.222	463.667	466	456.333	411.667	438.778	456.111	488.333	440	432.667	512.222	414.667	445.111	457.667	384	450	484.667	476.889
G09
G10	498.846	502.308	511.923	497.231	493.231	470.077	501.769	515.769	475.692	526.154	492.769	496.385	486.769	486.231	499.846	482.154	486.846	512.538	463.154	493.538	483.385	488.615	476.462	480.846	501	514.769	480.846	484.308	498.769	521	497.154	479.769
G11	559.9	587.3	578.5	612.9	616	603.5	598.4	578.5	547.8	595.1	584.6	588.3	626.7	600.8	584.2	585.5	594.4	588.6	582	564.4	552.1	581.9	589.6	547.4	582.2	598.6	625.1	596.2	585.4	580.7	595	604
G12	563.25	576.188	583.25	565.75	543.312	610.312	567.062	580.75	548.875	569.062	561.375	570.688	565.688	557.312	533.75	553.375	570.062	550.188	545.375	578.375	567	562.438	590.5	561	542.312	544.875	571.5	559.375	571.562	560.125	588.438	569.188
G13
G14	429.75	446.75	469	439.125	439.75	447.25	440.5	429.625	445.75	435.75	456.25	436.25	449.5	443.75	436.875	428	421	448.375	456.375	443.25	433	418.875	427.625	435	436.5	437.625	436.375	451.875	451.625	438.625	442.625	437.25
G15	663.444	603.778	628.444	666.667	602	620.222	583	626.889	625.667	641.889	596	584.444	598.889	556.667	595.889	633.111	617.444	559	627.222	615.778	646.667	657.556	624.667	645	680.111	601.889	643.111	622.667	652.667	623.222	608.889	663.444
G16	602.875	475.75	580.25	551.625	590.375	563.75	606.625	558.625	550	585.75	533.125	639.375	554	582.375	517	643.75	603.125	601.25	663.375	576.125	590.125	593.375	571	588.125	562	667.5	593.75	660.625	555.5	613.625	568.625	510.125
G17
G18	500.368	465.421	487.684	500.158	483.526	484.895	480.737	486.737	488.947	495.579	504.105	468.263	498.526	472.158	486.421	467.368	480.316	479.789	485.316	487.526	444.895	481.842	485.895	469.947	520.105	480.421	484.368	505.368	486.947	490.263	492.211	500.368
G19
G20
G21
G22
G23
G24
H01	522.846	523.462	502.846	495.077	486.308	533.154	508.615	504.769	501.538	509.231	458.538	515.308	492.077	500.923	491.769	511.923	513.923	493	533.154	480.846	478.692	517.538	504	523.462	521.077	520.615	550.462	509.231	516.385	494.462	506.462	507.769
H02	517.952	519.095	549.619	556.095	535.286	532.048	529.381	521.429	547	537.667	546.048	528.619	503.952	522.476	531.095	515.952	526.524	527.19	524.619	522.524	513.286	530.143	511.333	565.571	525.524	555.952	555.952	524.476	518.095	546.81	533.857	517.952
H03	424.929	405.357	408	416.929	415.5	404.571	418.857	438.643	434.357	392.571	411.929	431.143	393.929	455.286	425.071	419	424.214	417	423.214	447.071	413.643	410.929	430.643	420.786	410.929	433.429	413.643	413.857	433.714	424.714	396.429	413.643
H04	403.188	388.5	396.188	397.562	420.25	397.625	401.625	404.375	375.812	450	415.312	396.562	441.938	391.812	413.312	376.125	402.875	387.188	395.625	386	397.5	386.25	432.062	415.5	395.188	411.375	383.312	402.938	390.688	358.688	402.688	403.188
H05	411.75	528.125	488.125	499.5	448.625	471.75	477.5	423.875	533.25	478	454.375	463.625	474.25	474.625	473.375	449.625	497.375	477.125	426	475.75	500.375	486.75	471.25	485.25	500.5	461.25	468.5	493.875	448.875	489.75	459.75	411.75
H06
H07	429.25	324.25	426.5	422.375	416.25	445.75	425.875	399.375	350.375	420.125	445	371	401.875	438.125	425.375	410.375	413.375	417.75	457.5	401.75	440	365.5	412	430.25	400.75	417.375	400.25	387.375	463.375	444.875	413.75	435.5
H08	542.545	560.727	534.727	514	538.727	531.364	539.909	531.636	524.364	511.818	579.818	554.273	528.182	543	544.182	536.182	559.364	536.273	539	530.818	551.091	534.909	588.818	515.091	542.364	551.636	510.727	544.727	534.909	533.818	534	538.545
H09	535.5	517.5	501.8	528	532.9	520.1	520.5	526.7	508.5	514.1	526.5	512.2	532.2	521.2	505.1	531.1	571.9	483.1	510.3	506.9	493.4	508.6	488	493.1	507.1	495.4	539.3	537.1	506.5	530.4	499.7	514.9
H10	458.926	454.593	464.037	468.296	438.481	468.148	465.296	443.667	463	451.519	465.37	447.815	456.37	459.407	443.963	458.111	464.593	428.444	432.481	452.407	466.926	442.704	439.778	439.778	459.519	446.63	451.963	473.63	457.111	450.963	461.556	447.148
H11	563.9	558.7	548.7	524.4	559.5	530.7	572.7	559.3	549.4	540.6	536.9	559.1	554.5	552.1	542.3	573.6	544.9	512.8	570.2	536.1	551.4	565.8	573.4	555.6	548.9	537	543.1	576	533.1	568.9	542.5	541.6
H12
H13	555.25	514	550.875	502.875	549.625	593.125	511.25	503.875	394.75	513.875	509	482.625	544	528.5	553.375	497.25	511.125	520	587.125	496.125	506.75	468.875	458.375	500.25	498.75	487.875	521.125	499.5	462.25	505	488.375	555.25
H14	635.818	611.091	625.455	635.455	566.091	628.636	597.364	558.818	629.545	576.818	595.182	644.455	597.273	601.727	656.545	585.727	602.364	600.545	590.091	564.455	549.727	604.091	551.455	586	589.909	640.727	638.636	569.909	565.818	618.727	634.273	611.818
H15
H16	528.278	526.389	524.056	501.056	556.667	502.444	511.278	509.778	528.389	514.389	509.333	542.5	518.111	585.389	513.5	533.389	514.667	519.611	501.389	514.333	539.722	576.167	516.222	545.889	500.889	534.944	528.389	548.889	536.833	520.056	509.667	499.5
H17
H18	635.562	626.625	588.625	615.125	597.25	584.688	607.125	597.125	631.5	624	588.125	612.5	581.562	609.875	612.688	615.438	616.188	604.188	646.375	608.938	594.375	601.625	633.5	626.438	630.062	604.188	664.438	634	615.125	622.25	610.938	604
H19
H20
H21
H22
H23
H24
I01	554.1	580.7	536.3	549.9	550.6	577.5	560.3	561.5	544.1	514.9	569.5	576.5	501	552.7	561.7	555.4	551.6	563.8	601.3	546.8	560.2	522.3	624.8	554.2	572.9	582.4	570.8	555	601.6	575.7	517.4	558.6
I02	387.824	371.412	387.176	385.059	391.176	394.235	391.647	392.529	398.176	403.824	387.176	386.882	373	388.647	382.059	380.647	387.765	397.588	377.706	393.176	385.176	388.765	392.176	389.353	387.882	390.118	382.353	384.176	390.529	385.118	391.706	397.353
I03	440.286	429.214	462.571	483.643	502.214	477.714	481.429	472.714	453.714	465.786	445.643	480.071	466.286	485.143	469	481.357	477.214	465	468.857	454.786	481.214	471.857	474.786	448.643	456.071	467.786	484.071	459.357	465.143	462.786	498.571	440.286
I04	549.833	583	575	607.833	565.333	508.5	615	579.833	553	597.167	653	599.833	556.5	563.5	562.667	560.667	526.333	583	561.667	592.333	524.5	589.333	568.167	548	551	557	566.833	571.333	563.667	594.667	596.5	567.667
I05
I06	525.583	519	548.083	567.333	556.25	510.25	539.75	514.083	523.167	565.167	542.833	552.667	549.5	543.25	561.417	625	551.5	563	578.5	546.417	555	558.333	542.167	549.333	531.083	550.083	556.917	539.917	559.333	609.833	536.583	569.583
I07	440	507	502.375	563.625	506.375	489.375	467	495.5	486	423.125	517	520.5	476.75	488.625	502.875	442.625	583.625	504.125	473.25	460.75	500.125	496.375	474.875	534.625	488.5	507.25	533.375	499.875	524.125	580.25	522.875	440
I08	482.875	476.625	481.125	438.5	510.25	434.625	484.625	472.125	464.25	450.75	480.25	473.25	452.625	476.875	487.375	532.25	477.75	452.5	509.125	472.625	481.125	479.5	491.5	451.375	486.25	517.125	437.625	477.125	500.875	535.25	489.625	482.875
I09	654.545	671.909	665.091	664.818	633.273	670.273	673.182	652.182	674.182	654	641.909	679.727	651.182	666.091	668.818	693.182	673.636	654.182	663.818	662.545	639.273	633.818	647.091	632.364	664.818	647.727	669.818	666.182	670.818	680.636	663.545	667.364
I10	513.6	508.6	465.7	468.6	485	501.5	470.3	501.5	496.2	534.5	513.4	503.2	476.6	523.2	493.5	506.7	496	493.8	501.7	479.8	478.7	484	499.2	490.3	475.2	493	518.4	497.9	495.9	502.9	491.3	483.3
I11	429.55	443.95	452.2	451.25	453.4	464.9	484.9	435.15	460.1	463.1	457.65	453.5	471.4	474.8	453	447.5	448.55	475.35	449.05	442.4	470.75	461.45	505.35	441.35	473.85	466.9	485.9	453.95	462	462.3	462.65	455.7
I12	368.474	370.368	370.421	376.789	368.263	377.895	388.105	361.158	369.579	364.211	354	367.842	353.421	376.053	372.947	370.158	384.526	393.842	369.526	379.526	373	369.684	378.895	361.632	355.263	375.842	365.158	370.211	373.474	384.474	367.474	382.263
I13
I14	495.625	481.875	478.875	476.5	502.875	479	480.5	500.875	476.25	484.875	518.875	499.25	476.375	486.375	446.625	488.375	473.625	481.125	507.875	478.5	459.375	488.25	480.125	472.375	457.625	485.125	486.375	459.375	484.875	457.125	455.5	495.625
I15
I16	553	548.889	567.333	561.111	559.889	548.778	559.111	562.667	638.667	556.333	560.889	503.222	558.222	560.444	528	558.889	566.444	547.556	558	574.222	572.556	534.222	539.333	564.556	568.889	508.889	559.889	525.778	570.778	575.889	566.222	540.444
I17
I18
I19
I20
I21
I22
I23
I24
J01	565.4	508.8	588.4	496.1	492.3	544.6	490.3	463.6	499.2	500.2	497.1	476	517.8	542.6	523.4	493.3	477.9	544.5	469.6	498.9	484.3	530.8	579.3	416.4	508.6	563.3	477.5	482	507.4	480.6	501.8	517.7
J02	626.154	632.231	632.615	629.769	658.923	658.692	596.077	623	630.231	635.769	650.308	598.846	649.923	636.385	619.923	627.308	631.154	648.154	648.462	625.538	647.538	653	631.769	642.538	642.692	605.231	639	632.154	628.615	633.385	633.385	638.385
J03	484	490.667	483.778	445.444	499.778	486	474.111	463.667	478.667	498.556	495	474.889	452.111	481.667	483.444	482.111	484.667	502.889	492.222	466.333	512.444	407.111	490.111	477.889	513.667	524.444	473.333	470.556	518	498.222	478.778	481.667
J04	488.444	539	532.222	484.778	582	548.444	523.778	485.444	554.889	511.444	510.667	489.556	524.667	527.667	476.889	509.333	518.333	508.778	488.556	526.444	510	501.667	535	537.333	567	549.444	512.889	569.556	522.778	516	525.667	552.333
J05
J06	583.5	594.2	586	590.6	590.6	589.8	591.9	595	593.7	586.9	593.8	575.4	596.4	588.9	589.5	594.6	582.2	591.4	594.2	597.3	586.3	568.5	593.3	590.5	577.8	587.1	574.5	588.3	594	589	592.7	583.5
J07	500.9	485	475.4	503.2	497.9	523	485.8	486.3	502	514.1	499.6	500.8	500.5	526.7	482.5	478	454.9	499	492.3	504.6	490.3	505.4	473	585	506.6	462.1	457.4	476.9	491.5	475.7	504.9	463.5
J08	504.273	490.182	511.182	522.091	514.909	490.182	507	529.364	510.182	517.909	495.727	504.091	525.091	531.455	482.818	483.636	527.455	526.091	507.545	513.091	467.455	513	473.545	513.818	482.455	492.182	492.273	499.273	516.091	500.455	551.636	516.273
J09	502.455	515.727	515.909	492.818	512.727	506.909	493.091	489.818	501.818	508.545	520.636	506.364	495.909	518.636	513.818	509.273	495.364	513.182	505.091	510.455	503.909	509.818	504.364	503.091	517	511.455	517.364	516.273	504.545	506.182	509.273	502.455
J10
J11
J12	298.714	286.429	315.143	297.429	300.714	288	312.143	288	280	319.286	300.143	291.571	294	283.286	293.714	293	311.143	300.714	284.714	300.714	284.857	291.429	278.571	306	286.143	285.714	294.143	302.286	303.286	300.857	308.286	298.714
J13
J14
J15	458.111	445.222	502.444	437.778	464.444	521.333	488	497.667	455.444	547.222	480.667	475.556	460.778	499.222	493	505.778	491.556	498.444	488.111	479.444	466.778	470.667	452.667	450.778	462.444	454.667	457.111	497.222	479	555.111	463.667	458.111
J16	507	495.5	474.6	469.6	585.4	539.9	501.8	494.6	530.8	525.3	481.5	489.7	503.9	454	489.6	450.7	489.8	531	489.3	475.3	526.3	498.9	474.7	532.3	528.4	490.2	516.9	482.6	516.9	506.1	484.4	487
J17
J18	622.538	637.923	618.731	613.846	619.692	618.846	617.385	613.038	609.115	626.923	625.769	605.615	616.423	620.385	631.308	628.231	614.192	609.923	638.269	627.308	622.462	614.769	597.5	612.154	620.923	616.231	617.769	616.038	619.962	629.346	647.577	604.192
J19
J20
J21
J22
J23
J24
K01	510.308	538.231	551.385	525.308	530.846	521.538	499.538	530.308	495.615	548.308	508.538	479.077	524.462	525.308	505.385	544.077	499.385	532.846	547	540.385	526.385	531.385	486.231	514.615	487.923	482.077	535	532.846	559.769	536.077	529.385	541.385
K02
K03
K04	587.667	586.889	591.333	605.222	566	586.222	592.333	589.778	582.778	593.222	561.667	551.667	571.111	606.667	606.778	586.778	584.667	526	583.667	549	570.667	595.111	585.667	586.778	498.111	592	576.667	575	584.444	592.889	558	587.667
K05
K06
K07	402.818	412.182	388.545	406.364	411.909	441	367.091	410.091	391.455	404.636	393.909	398.455	416.727	416.818	403.455	384.364	425.364	398.091	401.636	415.909	410.636	407.545	408.364	399.727	409.636	402	376.273	405.818	399	396.182	403.455	402.818
K08	539.8	525.067	533.6	536.333	523.467	561.4	539.6	532.533	527.6	546.867	532.067	566.933	538.067	526.4	529.067	566.267	504.8	555.733	551.133	551.533	529.733	492	504.4	515.667	544.267	521	498.2	516.533	522.933	513.667	520.867	529.267
K09	498	466.429	529.429	492.929	519.5	516.643	493.714	511.857	496.786	508.214	518.214	496.357	518.786	495.5	513.5	471.714	480.714	508.429	482.714	479.929	542.929	489.786	468.429	520.786	499.714	510.5	506.786	474.714	491.286	497.857	498.429	488.786
K10	502.4	498.4	513.6	552.9	528.4	494.9	474.2	468	502	506.9	503.2	493.2	490	521.4	501.5	507.8	504.8	496.7	482.7	511.8	476.4	522.9	497.2	472	495.4	488.3	529.4	478.1	477.7	484.3	514.4	526.9
K11	554.455	534	527	548.636	560.636	566.364	551.091	555.364	553.273	560.455	545.182	543.182	559.636	554.727	550.727	561.273	556.727	570.818	561.545	549.091	544.636	562	551.545	527.727	574.909	539.545	549.818	559.727	559.091	544.091	551.455	548.455
K12
K13
K14	385.556	373.222	390.333	360.778	389.444	396.444	360.556	395.778	369.778	380.667	380.889	380.778	374.222	380.556	388.444	371.556	383.333	374.778	369.333	387.222	377.667	380.333	409.444	377.889	374.556	353.556	378.889	370.222	388.444	372.333	385.444	377.444
K15	488.444	444.556	522.667	504.444	524	487.778	505	436.556	539.889	493.556	478.111	487	488	456	497.222	526.778	487.111	483.667	507	436.889	450.222	496.778	506.556	495.333	477.889	522.778	504.778	487.556	518	533.778	474	490
K16
K17	421.7	415.6	413.1	437.2	439.1	390.4	420.4	426.6	391.8	457.2	424.3	427.4	469.5	437.5	417.3	414.8	401.2	399.3	465.2	474.5	423.3	423.7	466.1	427.3	407.3	469.4	428.2	386.4	472.9	429.8	495.3	452.1
K18	542.727	555.818	517.273	534.636	489.091	511.545	522.455	492.273	511.909	546.909	536.182	514.909	509.455	530.636	496.091	532.909	515.273	515.636	508.182	526.364	581.545	504.182	506.455	486	503.455	513.364	545.727	566.182	520.818	539.091	527.091	542.727
K19
K20	481.059	462.412	493.059	520.235	489.882	484.824	495.059	516.706	474.235	506.471	487.176	507.059	497.706	489.647	509.706	514	497.765	477.824	555.765	484.941	469.588	486.412	494.529	471.294	504.824	505	509.059	496.235	491.059	492.294	524.294	477.294
K21
K22
K23
K24
L01
L02
L03	474.143	497.214	507.357	501.786	461.643	493.643	478.571	488.571	520.714	459.571	475.786	484.857	489.643	473.571	503.786	462.071	494.786	488.286	488.643	486.286	483.143	480.714	492	463.643	492	474.571	476.714	492.357	495.929	494.214	436.571	500.286
L04
L05	533	535.3	545.2	567.7	545.4	526.5	584.6	521.9	523.2	520.7	533.8	532.8	536.9	485.1	525.9	552.7	541.7	544.7	550.9	520.1	550.3	536.4	551	544.6	540	547.5	559.7	529.5	548	511.8	520.1	547.1
L06
L07	471.429	479.857	488.214	479.643	488.714	469.143	468.5	493.286	475.929	471	479.143	475.214	474.143	477.714	554.143	472.714	466.643	472.357	462.357	487.071	496.5	485.571	480.786	473.071	431	485.857	473.071	484.143	488.571	498.929	465.571	481.929
L08
L09	435.278	479.778	461.889	465.222	455.333	453.222	445.333	468.278	457.222	471.056	453.611	479.167	460.5	453.5	464.778	458.167	429.556	472.056	462.333	475.833	461.389	470.833	466.611	444	445.111	466	450.222	460	460.278	462	465.167	466.944
L10	552.9	587.7	541.3	580.6	596.7	555.6	553	583.5	575.8	566.8	604.3	546.8	559	579.5	618.3	560	543.6	591.7	556.6	538.3	577.7	562.6	556.2	558.3	579.4	580.8	538.1	526	628.8	561.1	575.4	572.5
L11	476.391	475.391	486.957	504.174	469.478	479.957	496.174	513.565	479.043	488.304	511.826	511.435	488.826	501.13	511.913	512.304	489	488.13	538.348	465.652	482.565	527.478	492.783	462.826	492.783	490.565	491.348	507.696	484.696	518.826	503.261	476.391
L12
L13
L14	550.889	572.167	561.278	540.5	580.222	585.056	557.111	577.722	560	587.5	596.778	573.889	548.222	555.167	543.222	545.167	528.833	552.944	571.056	530.278	577.167	563.056	597.167	582.944	565.111	568.167	568.111	582.222	564.333	553.611	585.556	584
L15
L16
L17	464.125	492.5	534.25	561.875	518.25	530.625	532.125	538.875	495.562	533.312	538.688	546.562	528.188	547.562	531.5	517.938	563.688	566.938	525.312	543.062	521.812	557.938	551.688	553.312	550.5	528.938	559.375	538.625	551.312	563.875	561.688	556.812
L18
L19
L20
L21
L22
L23
L24
M01	512.3	513.6	505.8	508.6	491.2	498.5	505.2	493.9	465	495.4	472.2	494.3	496.7	508.9	490.2	500.6	475.1	523.9	514.9	510	504.7	521.7	503.8	473.3	508.3	479	507.2	528.5	504.6	495.1	468.1	486.5
M02	438.2	436.4	418.4	392.2	434.1	437.8	393.3	383.7	430.3	447.3	412.2	439	424.5	537.2	458.6	424.9	342.1	411	432.5	458.8	363.8	432.4	447	450.9	425.3	449.7	413.9	431.4	428.1	425.5	416.9	426.8
M03	472.562	468.562	498.5	465.625	484.25	444.375	515.75	483.688	501.562	520.312	463.062	481.75	482	499	457.375	513.625	482.5	475.625	485.625	479.125	483.812	484.438	460.188	490.438	497.625	455.812	510.5	487.188	518.875	485.625	477.438	504
M04	398.3	355.8	389.5	398.6	419.5	357.8	400.7	415.7	418.7	397.9	403	444.5	388.8	401	407.2	391.1	388.5	382.9	397.9	418.2	416.8	411.4	410.3	401.7	406.5	427.8	400.4	397.4	432	420.2	377.8	402
M05
M06	488.1	467.7	474.3	463.9	463.7	443.1	507.6	472.5	474.3	460.3	510.8	494.4	492.6	456.6	456	469.9	472.3	447.2	491.6	468.8	481.9	470.3	483.7	485.6	500.2	449	445.7	482.5	495.3	521.9	436	483.3
M07	535.273	553.545	557.091	519.091	547.818	564.273	547.273	502.636	557.273	547.545	583.818	540.545	547.273	499.364	574	544.909	525.727	600.091	522.273	578	589	558.727	545.091	618.091	546.364	554.364	520.182	593.818	546.273	550.182	539.273	561.273
M08	515.667	522.667	527.111	499.778	517.444	480.667	502.333	504.444	485.889	499	505.889	530.222	463.556	521	504.444	520.222	482.556	526	520.667	511.556	520.222	490.333	475.556	514.556	502.556	477.667	499.222	504.889	530.111	517.889	535	510.667
M09
M10
M11
M12	525.333	502.917	548.083	541.167	514.583	531.083	572.5	594.667	491	580.083	530	631.25	537.417	535.083	591.667	617	550.083	519.333	493.25	533	541.583	530.5	562.417	557.917	561.583	582.75	573.25	642.833	569.667	571.833	579.583	565.25
M13
M14
M15
M16
M17	525.529	514.941	545.529	507.353	509.235	500.529	513.059	505.471	511.765	543.529	524.353	511.353	523.882	527.765	494.471	512.647	514.647	526.353	523.353	508	527.882	542.471	523.765	512.412	514.706	568.529	533.588	507.824	531.176	519.824	518	508.059
M18	518.462	520.692	523	502.692	496.769	550.615	566.769	540.231	514.769	491.231	501.923	539.385	587.615	546.385	520.385	519.538	523	536.154	511.077	536.769	535.154	498.308	485.308	551.462	518.077	548.692	547.769	540.462	529	543.615	522.692	530.077
M19
M20
M21
M22
M23
M24
N01
N02	517.667	490.833	516.417	477.75	472.667	479.75	479.25	484.667	488.583	518.833	512.917	506.667	483.667	492.917	498.5	502.083	531.833	520.583	471.083	497	489.333	491.417	488.917	489	521.333	495.25	484.583	526.333	488.25	477.25	518.75	513
N03	502.583	499.417	494.5	469.25	529.917	531.5	499.333	521.5	491.333	502.417	492.417	489.25	500.833	500.583	503.25	456	505.333	505	492	497.25	485.083	500.417	511.5	522.25	485.5	524.75	481.5	506.75	500.583	516.5	514.083	488.167
N04	360.375	350.75	394.25	376.5	368.625	356.75	377.5	381.75	336.75	337.75	366.25	379.75	337	374.125	365.75	336.875	378.25	380.125	378.125	352	362.125	359.625	402.25	382.5	368.25	328	369.625	371.75	366.625	366.5	372.25	382.625
N05
N06
N07	576.727	526.182	560.727	520.636	516.636	564.273	502.727	549.182	560.636	530.182	522.636	530.727	544.091	553.545	508.636	558	547.091	513.273	618.636	564.545	547.273	500.636	517.273	566.818	525.091	524.818	462.091	557.455	517.727	536.182	502.727	576.727
N08	537.308	538.769	533.385	525	526.692	541.385	524.077	536.692	540.462	539.769	520.308	510.308	558.769	539.308	531.615	524.769	530	524.538	533.846	545.692	536.538	528.385	545.077	527.077	523.769	541.154	543.846	536.385	524.615	539.385	532.308	537.308
N09
N10
N11
N12	529.55	511.05	526.45	548.75	517.7	517.7	504.3	521.35	500.85	534.5	518.1	512.85	527.45	510.6	548.1	530.3	497.85	488.4	511.6	535.55	492.75	543.3	546.55	500.7	503.2	523.2	546.5	512.7	503.05	524	539.05	494
N13	563.111	588.889	603.889	587.278	575.722	591.389	604.556	604.222	586.333	577.944	592.444	589.444	566.778	592.444	602.778	583	591.167	584.278	604.5	593.667	578.056	582	593.778	592.222	575	583.611	588.556	591.056	576.944	601.778	584.667	594.444
N14
N15
N16	415.429	410.071	422.714	407.643	411.5	409.286	430.214	430.214	408	410.071	429.214	431.786	409.143	378.786	409.714	402.143	402.571	432.5	420.357	396.143	401.643	440.143	411.929	397.429	400.429	407.857	416.929	396.357	422.857	410.571	417.929	431.071
N17	490.417	466.75	476.583	481.917	513.083	487.417	479.417	493	486.833	489.083	484.25	492.5	494.167	496.333	474.917	500.75	478.25	466.417	494	474.583	484.333	517.417	522	530.417	493.917	517.667	517.083	497.333	479.583	461.833	502.75	482.333
N18
N19	574	567.875	568.875	569.125	563.625	572.25	566.375	569.375	566.375	572.625	568.875	572.25	565	571	571	570.375	576.5	571.125	565.875	562	569.75	572.125	567.875	571.125	573.875	573.625	567.375	570.75	565.75	568.625	567.625	574
N20
N21
N22
N23
N24
O01	451.385	454.692	468.077	487.692	461.308	462.615	465.308	445.615	444.154	457.923	433.308	461.231	454.231	459.154	446.692	445.462	459.846	455.308	464	450.923	450.615	458.923	444	457.692	428.615	465.538	432.385	453.923	432.846	461	439.846	448.538
O02
O03	549.357	538.5	545.857	536.857	545.286	541.857	509.5	513.5	544.929	541.429	549.5	540.929	553.929	526.5	549.571	557.357	526.929	535.143	530.857	523	553.571	556.357	561.929	544.643	528.5	536	561.143	508.071	539.071	561.857	544.357	524.143
O04
O05
O06	480.45	507.9	508.4	514.45	487.55	499.1	526.65	488.4	509.5	534.3	502.8	496.05	518.65	506	492.25	487.15	519.35	498.35	495.3	482.25	531.7	483.65	480.2	455.4	504.8	531.75	549.95	523.75	446.1	509.15	487.75	525.35
O07	511.364	521.727	496.364	504.091	515	501.636	510.182	518.545	524.455	515.091	504.273	517.364	488.636	527.909	512.909	503.182	513.455	512.636	515.727	487.364	507.636	526.909	522.727	485.273	503.273	514.909	521.364	519.182	519.909	513	517.727	525.636
O08
O09	528	536.2	524.8	548.8	521.3	496.3	543.6	515.1	547.5	523.8	541.3	546.8	554.3	511	547.4	559.8	498.9	522.8	547.6	540.2	532.6	539.6	529	520.1	482.3	506.8	532.1	554.8	538	532.8	545.4	571.8
O10
O11
O12
O13
O14
O15	542.8	524.533	517.867	552.533	500.533	507.8	501.667	485.667	503.933	515	514.067	498.333	512.333	514.933	493.133	496.733	494.467	502.733	496.733	500.533	505.2	494.867	486.667	494.333	532.8	503.533	506.467	502.533	528.133	489.2	507.8	540.933
O16
O17
O18	484.611	487.278	475.278	489.167	504.056	491.278	511.5	505.722	483.833	495.778	478.556	468.5	507.056	469.278	513.556	499.833	485.278	479.333	469.167	478.056	505.944	519.944	472.889	485.444	511.778	497.278	478.833	484.5	520.944	478.278	471.056	473.722
O19
O20
O21
O22
O23
O24
P01
P02
P03
P04	547.538	581.154	545.462	544.923	538.538	545.462	568.077	553.154	578.308	556.615	543	548.615	526.615	567.846	552.077	598.769	562.385	543.538	541.692	568.154	556.615	557.692	581	538	528.462	556.154	561.846	517	565.154	556.462	536.923	557.923
P05
P06
P07	498.957	513.043	519.087	504.522	531.913	506.435	519.957	518.609	526.783	526.957	528.174	549.957	525.261	518.609	565.652	548.87	534.304	557.913	495.957	524.522	525.348	508.652	519.348	532.435	555.261	554.478	502.652	555.087	530	540.957	512.13	541.13
P08	500.133	506.6	503.667	473.867	535.2	494.533	507.533	539.933	506.067	485.8	526.133	507.2	512.333	494.2	511.933	520.733	508.933	502.267	520.067	516.667	475.4	497.067	501.267	525.667	544.667	506.467	523.067	522.333	505.733	507.067	466.467	505.4
P09	608.056	563.667	571.611	624.722	600.222	581.278	606.333	584.389	583.944	626.167	588.333	644.722	610.222	585.667	603.778	595.056	587.889	589.278	592	596.389	594	587.278	632.556	569.333	596.278	600	589.056	568.444	589.056	585.778	592.722	583.944
P10	555.154	571	563.231	534.923	591.846	581.385	660.769	583.077	608.769	606	532.692	560.769	609.385	541.923	575.692	592.538	604	615.923	607.846	562.231	617.692	612.769	608.769	593.385	565.077	562.615	622.692	647	593.077	589.923	571.462	622.385
P11
P12
P13
P14	556.071	532.357	559.571	565.071	574.714	564.571	561.357	561.929	576.214	583.5	574.714	594.357	572.071	572.214	534.214	573.643	571.714	530.5	547.214	573	572.143	550.071	547.643	570.643	596.929	518.5	552.857	553.714	516.571	558.571	557.429	567.286
P15
P16	639.471	635.294	649.647	639.294	648.059	653.471	663.824	652.882	652.706	667.294	651.765	643.294	645.647	634.412	651.765	628.118	638.529	650.471	666.588	658.765	643.647	662.882	645.824	656.294	666.294	644.882	664.529	655.882	689.824	653.765	650.353	658.118
P17
P18	587.25	571.125	584.438	574.375	570.5	580.062	581.75	576.875	569.375	583.5	559	591.438	564.062	567.25	568.688	564.625	589.188	571.688	579.812	571.312	597.438	577.062	572.062	578.562	561.875	590.75	580.812	576.938	575.188	581	564.312	571.312
P19
P20
P21
P22
P23
P24

## Sheet: PCV
PCV

## Sheet: DA-Normalized
DA Normalized to Background (Abs(DA-Background))
	1	2	3	4	5	6	7	8	9	10	11	12	13	14	15	16	17	18	19	20	21	22	23	24	25	26	27	28	29	30	31	32
A01	0	0	0	0	0	0	0	0	0	0	0	0	0	0	0	0	0	0	0	0	0	0	0	0	0	0	0	0	0	0	0	0
A02	0	0	0	0	0	0	0	0	0	0	0	0	0	0	0	0	0	0	0	0	0	0	0	0	0	0	0	0	0	0	0	0
A03	15.7857	23.625	0.434509	5.38098	25.4464	23.3274	22.6012	29.3333	26.0298	42.3631	22.6905	17.6607	7.07141	16.5714	38.9226	8.25598	11.0893	18.3333	6.54169	39.625	3.875	7.32141	0.904785	14.4821	18.9702	20.1786	4.82739	13.6667	17.506	13.7083	30.4048	67.2976
A04	170.25	167.5	207.125	196	182.75	161.5	166.875	189.875	181.875	217.875	176	168	187.75	211.375	190.5	204.5	236.375	164.5	172.375	182.25	214.5	196.75	160.25	222.625	175	216.625	157.125	200.375	153.625	127	190.875	164.25
A05	154.758	173.425	159.075	167.525	182.883	156.567	136.867	133.642	169.217	156.458	206.342	154.925	163.183	172.792	184.425	167.492	179.175	142.033	159.967	162.675	148.617	157.925	165.442	158.7	133.683	158.725	157.942	147.208	177.083	169.658	177.05	130.125
A06	248.944	255.778	259.403	248.986	254.736	252.194	263.028	273.653	274.611	259.153	246.694	283.069	257.264	279	238.264	248.069	256.125	229.403	269.833	249.292	256	252.431	273.569	254.972	256.806	258.889	256.903	230.847	257.333	268.069	255.111	278.806
A07	21.875	18.3846	28.3077	13.9039	26.5481	12.2789	25.4808	0.057678	9.02887	9.3269	30.3461	8.52887	49.2692	37.8942	9.71155	19.9231	18.875	34.3077	27.5673	15.5481	33.9135	40.9615	20.7692	8.3269	2.5769	32.5865	18.2692	16.4711	19.7692	1.6731	5.09613	17.625
A08	0	0	0	0	0	0	0	0	0	0	0	0	0	0	0	0	0	0	0	0	0	0	0	0	0	0	0	0	0	0	0	0
A09	64.4286	87.4821	74.7857	66.1964	80.9464	109.268	91.8929	91.1429	96.1071	113.679	70.9643	54.2857	75.2143	70.875	96.75	77.625	64.3571	73.6964	112.286	115.107	77.6429	97.4821	65.3929	106.5	84.8929	112.214	96.0893	61.7143	64.5179	89.125	76.6786	92.5714
A10	88	86	109.804	106.036	74.4107	128.536	104.268	109.25	120.929	49.625	108.071	80.0714	113.357	118	104.589	81.2321	111.179	122.357	71.9643	53.4643	107.339	90.8214	74.2679	79.7321	103.143	67.5	102.661	79.1964	126.964	90.5	94.125	103.339
A11	16.8125	19.3125	24.375	40.3125	19.3125	20.5	23	21.8125	20.625	2.625	32.9375	46.375	24.25	23.0625	27.5	9.6875	10.8125	30.875	20.6875	19.1875	28.5625	26.5	36.8125	22.5625	21.3125	28	29.75	14	33.0625	24.875	21.3125	14.1875
A12	76.875	98.125	111.25	112.125	94.125	91	134.625	109.5	75.25	118.875	100.875	147.625	106.5	99.875	113.25	134.25	110.25	108.5	118.5	93.375	87.125	148.625	96.625	116.125	85.5	134	70.75	135.5	100.375	116.625	74.125	116.125
A13	0	0	0	0	0	0	0	0	0	0	0	0	0	0	0	0	0	0	0	0	0	0	0	0	0	0	0	0	0	0	0	0
A14	75.4318	96.8523	93.4545	122.409	112.886	128.705	124.205	74.7614	115.557	102.227	113.682	4.86365	111.784	86.1705	135.375	140.057	114.83	128.784	139.989	107.852	126.057	141.739	124.898	129.818	77.3182	145.216	135.773	131.75	96.7955	135.67	125.739	103.25
A15	0	0	0	0	0	0	0	0	0	0	0	0	0	0	0	0	0	0	0	0	0	0	0	0	0	0	0	0	0	0	0	0
A16	108.295	78.8523	50.375	87.2386	76.7045	95.1477	103.83	104.909	126.432	84.6136	87.6023	107.83	115.136	117.545	127.659	103.205	97.0114	98.2614	105.136	99.7273	126.795	92.5568	113.852	136.466	111.602	97.8523	157.693	111.83	99.3409	111.273	103.216	37.75
A17	0	0	0	0	0	0	0	0	0	0	0	0	0	0	0	0	0	0	0	0	0	0	0	0	0	0	0	0	0	0	0	0
A18	104.5	91.7917	119.667	101.167	106.25	101.167	108.458	100.833	105.042	97.2083	110.75	99.0417	100.208	105.875	115.875	103.792	98.7917	100.042	93.4167	83.8333	107.583	105.833	94.5417	109.667	87.1667	102.125	101.042	90.2083	98.0833	96.4167	97.0833	95.5
A19	0	0	0	0	0	0	0	0	0	0	0	0	0	0	0	0	0	0	0	0	0	0	0	0	0	0	0	0	0	0	0	0
A20	0	0	0	0	0	0	0	0	0	0	0	0	0	0	0	0	0	0	0	0	0	0	0	0	0	0	0	0	0	0	0	0
A21	0	0	0	0	0	0	0	0	0	0	0	0	0	0	0	0	0	0	0	0	0	0	0	0	0	0	0	0	0	0	0	0
A22	0	0	0	0	0	0	0	0	0	0	0	0	0	0	0	0	0	0	0	0	0	0	0	0	0	0	0	0	0	0	0	0
A23	0	0	0	0	0	0	0	0	0	0	0	0	0	0	0	0	0	0	0	0	0	0	0	0	0	0	0	0	0	0	0	0
A24	0	0	0	0	0	0	0	0	0	0	0	0	0	0	0	0	0	0	0	0	0	0	0	0	0	0	0	0	0	0	0	0
B01	0	0	0	0	0	0	0	0	0	0	0	0	0	0	0	0	0	0	0	0	0	0	0	0	0	0	0	0	0	0	0	0
B02	175.375	171.375	190.5	201.375	201.375	179	185.25	210.375	205	190	197	157.25	201.625	183.375	173.25	200.125	191.875	189.625	224.5	197	156.25	177.625	202.625	184.125	162.375	227.625	181.375	197.375	188	191.5	173.5	177
B03	78.125	57.975	48.775	30.125	89.75	50.475	137.675	73.675	39.775	74.775	42.9	59.975	90.85	79.475	72.05	50.175	103.85	87.8	71.05	124.475	49.175	75.525	95.475	24.325	63.225	122.8	76.15	45.7	122.65	30.3	62.775	48.9
B04	210.125	218.375	249.25	222	229.75	222	219	225.125	219	227.375	226	223.25	217.375	218.125	220.875	212.875	215.625	223.625	211.5	214.375	214.75	219.75	220.375	224.75	208.5	201.5	223	232.75	229.625	231.875	217.125	197.75
B05	295.042	259.167	254.958	252.708	276.333	269.917	264.542	280.5	285.208	274	276.667	283.25	279.125	280.625	282.208	278.083	279.458	271.792	304.792	286.167	291.208	279.333	295.958	284.208	281.458	278.625	276.375	274.917	271.833	263.75	273.625	295.792
B06	100	102.458	94.75	114.667	97.375	113.75	50.2917	109.292	117.708	106	112.042	107.167	111.542	91.75	102.333	101.708	99.3333	94.2917	130.708	57.2917	94.1667	98.2917	160.125	97.4167	120.042	105.292	99.0833	119.875	79.9167	106.792	96	99.4583
B07	0	0	0	0	0	0	0	0	0	0	0	0	0	0	0	0	0	0	0	0	0	0	0	0	0	0	0	0	0	0	0	0
B08	0	0	0	0	0	0	0	0	0	0	0	0	0	0	0	0	0	0	0	0	0	0	0	0	0	0	0	0	0	0	0	0
B09	0	0	0	0	0	0	0	0	0	0	0	0	0	0	0	0	0	0	0	0	0	0	0	0	0	0	0	0	0	0	0	0
B10	144.26	130.625	152.212	144.058	144.894	144.971	143.865	139.279	108.096	133.846	140.577	152.827	140.51	133.981	132.019	143.644	138.385	146.048	142.875	132.202	133.702	165.019	147.288	148.346	177.567	146.75	136.971	138.173	139.673	140.942	111.279	143.654
B11	76.8	89.0084	66.35	68.5084	67.9083	98.6916	57.9334	71	53.9916	67.1667	86.4	80.225	91.6	81.2667	77.0333	114.325	62.7416	79.0917	99.35	57.825	89.5333	92.5584	76.3166	100.292	81.1834	72.7	44.3333	54.375	56	111.508	81.425	69.8
B12	0	0	0	0	0	0	0	0	0	0	0	0	0	0	0	0	0	0	0	0	0	0	0	0	0	0	0	0	0	0	0	0
B13	173.284	162.068	150.261	113.466	185.409	164.557	177.557	174.966	181.216	213.091	141.886	162.568	178.852	172.375	174.534	190.341	155.75	123.659	171.489	164.307	182.045	156.193	160.602	147.966	150.989	163.375	167.057	188.284	179.216	96.7841	183.898	193.625
B14	0	0	0	0	0	0	0	0	0	0	0	0	0	0	0	0	0	0	0	0	0	0	0	0	0	0	0	0	0	0	0	0
B15	0	0	0	0	0	0	0	0	0	0	0	0	0	0	0	0	0	0	0	0	0	0	0	0	0	0	0	0	0	0	0	0
B16	165.591	156.966	117.273	116.818	157.568	54.4886	158.102	139.409	126.023	178.568	97.5227	144.216	158.284	64.6932	132.75	142.5	114.398	176.5	137.5	117.682	139.341	136.511	148.295	150.648	209.477	139.795	107.409	107.375	147.341	139.795	132.614	86.0455
B17	98.05	121.75	141.1	134.9	163.625	145.15	127.9	115.325	129.125	159.775	153.725	141.65	142.8	159.9	174.425	110.825	162.95	168.475	152.9	110.9	124.95	114	119.425	163.175	122.55	107.3	128.225	143.225	114.9	163.4	138.85	101.175
B18	0	0	0	0	0	0	0	0	0	0	0	0	0	0	0	0	0	0	0	0	0	0	0	0	0	0	0	0	0	0	0	0
B19	0	0	0	0	0	0	0	0	0	0	0	0	0	0	0	0	0	0	0	0	0	0	0	0	0	0	0	0	0	0	0	0
B20	0	0	0	0	0	0	0	0	0	0	0	0	0	0	0	0	0	0	0	0	0	0	0	0	0	0	0	0	0	0	0	0
B21	0	0	0	0	0	0	0	0	0	0	0	0	0	0	0	0	0	0	0	0	0	0	0	0	0	0	0	0	0	0	0	0
B22	0	0	0	0	0	0	0	0	0	0	0	0	0	0	0	0	0	0	0	0	0	0	0	0	0	0	0	0	0	0	0	0
B23	0	0	0	0	0	0	0	0	0	0	0	0	0	0	0	0	0	0	0	0	0	0	0	0	0	0	0	0	0	0	0	0
B24	0	0	0	0	0	0	0	0	0	0	0	0	0	0	0	0	0	0	0	0	0	0	0	0	0	0	0	0	0	0	0	0
C01	140.971	143.985	114.125	111.051	80.6103	131.596	141.397	170.199	141.853	153.699	135.471	120.831	97.9706	126.471	144.338	170.971	127.301	112.103	120.132	127.956	139.728	152.86	94.5956	141.743	176.691	97.2573	128.956	143.904	145.596	130.566	114.382	145.846
C02	118.846	122.088	110.596	125.426	110.132	87.7867	81.0147	105.934	90.7573	131.478	60.9485	128.419	73.8309	123.824	102.037	100.037	79.9117	107.176	81.4338	95.5588	70.353	87.8383	82.0515	70.9265	114.529	106.971	76.1323	94.7573	86.1544	110.566	89.978	82.5515
C03	0	0	0	0	0	0	0	0	0	0	0	0	0	0	0	0	0	0	0	0	0	0	0	0	0	0	0	0	0	0	0	0
C04	100.482	120.125	86.25	122.929	71.3036	115.911	115.339	91.4464	116.554	99.7679	84.9821	106.679	91.9643	131.125	110.786	89.5179	94.5357	110.018	124.929	97.7321	91.75	96.3036	109.589	134.286	120.518	122.286	132.071	104.875	103.411	119.143	135.018	99.5536
C05	0	0	0	0	0	0	0	0	0	0	0	0	0	0	0	0	0	0	0	0	0	0	0	0	0	0	0	0	0	0	0	0
C06	112.807	151.841	121.625	140.784	102.511	185.159	111.261	109.875	140.773	152.989	134.386	100.557	118.409	132.909	133.568	118.989	96.5568	138.182	154.83	143.148	133.989	114.33	117.92	148.909	115.75	140.193	122.898	128.545	127.08	113.545	136.284	105.318
C07	0	0	0	0	0	0	0	0	0	0	0	0	0	0	0	0	0	0	0	0	0	0	0	0	0	0	0	0	0	0	0	0
C08	0	0	0	0	0	0	0	0	0	0	0	0	0	0	0	0	0	0	0	0	0	0	0	0	0	0	0	0	0	0	0	0
C09	112.798	146.192	127.471	124.471	93.5385	69.2596	117.74	97.2019	84.0961	101.163	134.846	106.625	119.279	135.894	105.49	109.808	111.442	120.587	143.519	115.942	103.01	108.942	124.019	133.462	112	130.413	138.933	142.471	126.067	135.885	177.769	114.096
C10	0	0	0	0	0	0	0	0	0	0	0	0	0	0	0	0	0	0	0	0	0	0	0	0	0	0	0	0	0	0	0	0
C11	0	0	0	0	0	0	0	0	0	0	0	0	0	0	0	0	0	0	0	0	0	0	0	0	0	0	0	0	0	0	0	0
C12	0	0	0	0	0	0	0	0	0	0	0	0	0	0	0	0	0	0	0	0	0	0	0	0	0	0	0	0	0	0	0	0
C13	104.875	108.5	145.067	145.492	134.017	135.075	155.275	78.65	184.025	127.8	164.167	155.733	135.767	149.417	106.192	141.35	100.375	110.975	138.492	127.642	130.008	168.775	173.467	117.883	139.55	125.033	131.883	143.475	178.283	75.6667	118.708	103.125
C14	0	0	0	0	0	0	0	0	0	0	0	0	0	0	0	0	0	0	0	0	0	0	0	0	0	0	0	0	0	0	0	0
C15	0	0	0	0	0	0	0	0	0	0	0	0	0	0	0	0	0	0	0	0	0	0	0	0	0	0	0	0	0	0	0	0
C16	89.625	99.9375	84.5	90.625	99.9375	81.625	100.875	59.25	93.3125	95.375	36.875	111.062	79.375	88.875	106.312	76.3125	92.125	81.4375	91.8125	90.125	93.1875	78.6875	101.625	102.25	92.3125	92.4375	105.25	89.3125	92	100.125	98.4375	93.9375
C17	85.5769	90.3269	131.135	80.8558	120.779	101.942	106.029	112.635	113.404	103.433	154.692	99.2211	132.817	115.462	151.442	109.144	87.1539	65	104.404	110.587	74.7789	87.1346	105.5	116.413	84.7019	104.231	104.385	131.221	133	109.952	101.298	121.865
C18	129.809	153.551	138.897	132.993	166.868	161.213	122.654	185.588	159.787	151.904	159.926	134.566	157.618	151.456	149.574	161.537	159.581	156.831	161.147	150.904	158.743	171.147	154.213	138.287	181.375	152.184	161.926	154.051	161.61	136.662	143.882	139.007
C19	0	0	0	0	0	0	0	0	0	0	0	0	0	0	0	0	0	0	0	0	0	0	0	0	0	0	0	0	0	0	0	0
C20	172.817	195.038	136.212	174.712	131.144	156.404	128.019	165.173	152.212	92.0192	122.99	151.144	179.173	150.462	152.125	153.462	156.067	172.779	156.125	162.115	158.837	140.471	143.625	140.029	161.875	124.24	148.587	148.24	158.058	154.173	142.125	171.913
C21	0	0	0	0	0	0	0	0	0	0	0	0	0	0	0	0	0	0	0	0	0	0	0	0	0	0	0	0	0	0	0	0
C22	0	0	0	0	0	0	0	0	0	0	0	0	0	0	0	0	0	0	0	0	0	0	0	0	0	0	0	0	0	0	0	0
C23	0	0	0	0	0	0	0	0	0	0	0	0	0	0	0	0	0	0	0	0	0	0	0	0	0	0	0	0	0	0	0	0
C24	0	0	0	0	0	0	0	0	0	0	0	0	0	0	0	0	0	0	0	0	0	0	0	0	0	0	0	0	0	0	0	0
D01	305	309.625	299.25	333.375	309.375	300.5	297.375	314.375	334.125	303.375	308.75	313.25	321.625	305.375	310.75	307.75	300.625	305.875	324.75	310.125	309.75	316.75	314.625	297.625	319	311.375	297.375	313	314.125	296.75	297.25	304.5
D02	254.511	272.102	262.409	259.17	272.864	254.398	272.795	271.193	259.33	265.023	258.886	268.42	271.33	257.636	266.148	262.045	270.352	262	262.216	271.67	278.591	269.773	251.17	266.625	277.455	273.989	272.364	259.193	267.375	271.33	269.125	256.568
D03	104.292	102.5	104.417	105.208	78	89.3333	97.875	106.583	108.5	113.75	101.167	109.208	90.625	105.375	125.083	69.8333	132.667	88.4583	126.458	121.292	127.25	100.375	124.708	114.417	117.833	111.75	123.042	97.2917	113.625	108.042	134.542	115.25
D04	89.925	139.15	160.9	136.025	126.325	159.575	161.9	153.45	182.9	137.95	174.925	111.975	166.8	143.625	182.75	149.425	193.625	127.35	143.25	172.4	188.55	175.75	170.45	159.425	117.275	175.35	160.675	157.25	153.425	65.525	149.975	139.025
D05	138.5	154.312	144	157.5	138.812	151.25	165.688	204.25	141.5	159.188	190.562	132.312	139.312	145.562	139	155.062	150.25	162.375	149.625	172.188	117.062	155	142.75	148.562	154.125	152.5	149.062	128.062	169.25	164.375	163.188	172.438
D06	139.363	123.685	153.911	129.512	150.458	125.327	130.512	150.03	150.137	182.815	141.881	177.774	150.875	122.97	166.042	158.542	140.113	150.982	156.494	109.982	141.756	143.417	148.97	127.56	153.78	158.548	159.423	140.202	158.03	130.446	122.851	161.065
D07	113.75	138.607	154.946	135.518	122.214	131.446	133.696	73.2321	111.393	161.321	154.089	129.714	153.321	159.982	141.125	155.518	135.25	141.911	158.875	142.804	124.304	133.054	122.893	107.536	141.357	136.625	136.571	166.714	103.232	159.732	133.821	143.268
D08	0	0	0	0	0	0	0	0	0	0	0	0	0	0	0	0	0	0	0	0	0	0	0	0	0	0	0	0	0	0	0	0
D09	0	0	0	0	0	0	0	0	0	0	0	0	0	0	0	0	0	0	0	0	0	0	0	0	0	0	0	0	0	0	0	0
D10	165.083	176.444	149.917	145.236	177.153	159.583	145.611	148.764	136.75	135.931	100.222	142.181	139.722	145.653	160.028	147.431	132.667	160.014	153.556	138.028	177.625	138.389	145.083	78.0972	132.472	136.014	159.722	143.778	146.236	147.917	151.292	132.583
D11	0	0	0	0	0	0	0	0	0	0	0	0	0	0	0	0	0	0	0	0	0	0	0	0	0	0	0	0	0	0	0	0
D12	194.389	116.903	110.569	92.7778	177.403	110.375	124.361	119.597	135.153	131.722	196.722	98.0972	109.694	107.222	68.0833	116.903	94.3195	91	102.278	101.167	107.444	206.306	130.486	98.4861	97.4861	55.1111	118.208	104.458	151.667	108.403	119.653	122.569
D13	91	85.6875	72.1875	126.625	87.0625	110.75	79.1875	73.75	83.1875	110.938	104.938	116.438	106.062	103.938	113.938	94.25	94.875	131.188	123.5	89.125	91.5	74.875	93.125	81.3125	56.75	75.375	72.125	57.9375	67	111.375	93.0625	75.375
D14	0	0	0	0	0	0	0	0	0	0	0	0	0	0	0	0	0	0	0	0	0	0	0	0	0	0	0	0	0	0	0	0
D15	0	0	0	0	0	0	0	0	0	0	0	0	0	0	0	0	0	0	0	0	0	0	0	0	0	0	0	0	0	0	0	0
D16	203.232	205.929	165.054	158.643	181.214	161.5	130.018	190.071	219.911	182.607	163.482	172.696	173.196	204.054	135.696	204.607	192.554	203.571	183.643	190.964	221.982	137.196	214.518	180.036	209.179	219.411	196.143	205.5	203.75	196.929	178.411	194.054
D17	142.096	136.192	159.933	134.529	155.76	148.433	135.308	137.346	151.038	165.452	132.587	149.788	142.731	179.76	134.212	146.99	140.923	138.356	151.712	122.99	150.125	136.019	144.779	148.115	150.317	160.106	126.846	162.106	164.837	139.827	133.202	145.087
D18	0	0	0	0	0	0	0	0	0	0	0	0	0	0	0	0	0	0	0	0	0	0	0	0	0	0	0	0	0	0	0	0
D19	0	0	0	0	0	0	0	0	0	0	0	0	0	0	0	0	0	0	0	0	0	0	0	0	0	0	0	0	0	0	0	0
D20	0	0	0	0	0	0	0	0	0	0	0	0	0	0	0	0	0	0	0	0	0	0	0	0	0	0	0	0	0	0	0	0
D21	0	0	0	0	0	0	0	0	0	0	0	0	0	0	0	0	0	0	0	0	0	0	0	0	0	0	0	0	0	0	0	0
D22	0	0	0	0	0	0	0	0	0	0	0	0	0	0	0	0	0	0	0	0	0	0	0	0	0	0	0	0	0	0	0	0
D23	0	0	0	0	0	0	0	0	0	0	0	0	0	0	0	0	0	0	0	0	0	0	0	0	0	0	0	0	0	0	0	0
D24	0	0	0	0	0	0	0	0	0	0	0	0	0	0	0	0	0	0	0	0	0	0	0	0	0	0	0	0	0	0	0	0
E01	330.589	326.911	329.179	311.946	306.982	310.857	319.5	277.893	314.5	308.304	297.982	324.482	327.786	343.964	326.429	323.25	316.732	306.929	331.571	317.179	311.821	307.607	315.875	328.304	313.518	338.911	334.018	319	323.589	289.339	324.071	311.661
E02	142.893	131.071	162.893	183.196	125.679	144.607	138.518	125.875	97.9286	131.143	160.143	163.464	121.411	162.696	155.821	166.089	140.143	154	177.036	165.5	160.661	135.286	141.893	138.393	125.625	148.143	151.821	170.393	165.286	146.286	156.125	170.536
E03	0	0	0	0	0	0	0	0	0	0	0	0	0	0	0	0	0	0	0	0	0	0	0	0	0	0	0	0	0	0	0	0
E04	0	0	0	0	0	0	0	0	0	0	0	0	0	0	0	0	0	0	0	0	0	0	0	0	0	0	0	0	0	0	0	0
E05	138.518	116.143	121	91.3929	81.7321	85.7321	125.75	130.643	102.839	79.4464	141.821	88.6964	85.1429	85.9107	126.143	108.054	107.804	110.482	95.1607	107.411	80.1429	109.179	106.929	116.679	145.482	135.536	99.5536	109.732	81.3571	104.125	94.4286	60.4464
E06	0	0	0	0	0	0	0	0	0	0	0	0	0	0	0	0	0	0	0	0	0	0	0	0	0	0	0	0	0	0	0	0
E07	198.589	141.768	218.5	157.625	206.625	148.821	128.161	162.214	170.429	218.143	162.411	152.964	213.393	181.232	189.321	174.679	172.821	199.232	201.179	145.821	173.161	133.929	173.036	162.429	161.786	158.696	138.821	157.232	165.464	196.179	191.839	182.125
E08	165.95	146.6	152.1	123.95	131.025	172.05	194.275	200.9	139.025	154.525	153.775	154.25	159.1	153.05	140.375	179.275	118.625	110.075	143.7	138.075	167.25	136.825	156.5	203.075	159.525	137.375	172.25	145.95	152.45	141.8	192.4	132.95
E09	1.70831	21.2083	40.7083	25.25	43.3333	52.25	0.333313	4.625	12.75	41.1667	24.625	28.625	46.375	24.5833	3.91669	6.45831	2.83331	7.16666	44.7917	24.0417	28.8333	5.04166	8.41666	66.6667	22.2917	1.70831	24.5417	19.75	14.1667	11.7083	9.875	30.4583
E10	0	0	0	0	0	0	0	0	0	0	0	0	0	0	0	0	0	0	0	0	0	0	0	0	0	0	0	0	0	0	0	0
E11	0	0	0	0	0	0	0	0	0	0	0	0	0	0	0	0	0	0	0	0	0	0	0	0	0	0	0	0	0	0	0	0
E12	106.014	92.6111	72.3472	57.6805	95.3333	131.583	77.2639	39	101.278	69	74.375	99.0695	153.917	64.0833	79.0555	104.847	156.972	62.7361	35.3055	57.3055	88.0417	73.8195	74.625	8.125	80.125	74.125	33.4445	82.5695	69.375	135.986	103.722	86.8055
E13	0	0	0	0	0	0	0	0	0	0	0	0	0	0	0	0	0	0	0	0	0	0	0	0	0	0	0	0	0	0	0	0
E14	0	0	0	0	0	0	0	0	0	0	0	0	0	0	0	0	0	0	0	0	0	0	0	0	0	0	0	0	0	0	0	0
E15	55.6184	57.7763	30.4079	53.7697	27.2829	17.1776	60.9803	49.3816	53.6579	26.5987	59.3684	61.4211	42.8816	6.61841	27.5066	47.7566	9.77631	54.3487	55.0197	45.8684	3.50659	39.9145	29.9342	49.4013	41.8487	13.0855	63.1776	57.3158	5.64471	39.4605	28.3355	52.0592
E16	71.0417	70.9583	95.4583	69.5833	79.5833	122.625	57.6667	138.083	81.4583	79.375	30.7917	82.7083	100	96.8333	60.0833	97.5	110	48.5833	76.9583	116	48.8333	104.5	82.6667	65.4167	81.25	82.9583	98.2917	117.417	88.4167	65.75	122.25	77.3333
E17	42.5	26.7917	62.875	64.2083	84.8333	49.75	11.75	73.7083	50	0.833313	42.1667	61.1667	111.5	89.5833	58.6667	76.0417	51.75	125.292	33.1667	201.083	132.625	70.125	95.5833	97.4167	86.4167	98.875	22.125	68.6667	44.9583	168.25	81	60.2917
E18	219.042	254.333	206.75	191.417	134.917	141.083	191.375	188.75	154.75	207.375	206.458	230.25	202.042	215.208	212.875	182.583	254.208	218.333	212.417	221.167	205.292	210.125	228.667	210.625	227.75	218.542	193.458	212.083	196.042	167.542	196.167	213.417
E19	68.0833	141.875	114.25	161.208	136.167	171.792	198	148.542	178.417	197.292	231.125	144.375	180.583	202.917	129.125	144.167	154.583	228.583	165.25	160.583	165.167	138.417	151.167	181.5	165.5	112.333	101.875	86.4583	200.75	70.8333	151.417	73.4583
E20	0	0	0	0	0	0	0	0	0	0	0	0	0	0	0	0	0	0	0	0	0	0	0	0	0	0	0	0	0	0	0	0
E21	0	0	0	0	0	0	0	0	0	0	0	0	0	0	0	0	0	0	0	0	0	0	0	0	0	0	0	0	0	0	0	0
E22	0	0	0	0	0	0	0	0	0	0	0	0	0	0	0	0	0	0	0	0	0	0	0	0	0	0	0	0	0	0	0	0
E23	0	0	0	0	0	0	0	0	0	0	0	0	0	0	0	0	0	0	0	0	0	0	0	0	0	0	0	0	0	0	0	0
E24	0	0	0	0	0	0	0	0	0	0	0	0	0	0	0	0	0	0	0	0	0	0	0	0	0	0	0	0	0	0	0	0
F01	112.232	162.071	111.196	106.911	77.5179	114.268	114.911	126.607	101.018	103	105.857	121.75	118.054	111.411	127.964	100.786	116.607	122.107	116.554	119.893	148.5	95.0893	112.839	125.875	134	93.0893	140.161	111.839	94.875	145.964	86.0536	105.839
F02	0	0	0	0	0	0	0	0	0	0	0	0	0	0	0	0	0	0	0	0	0	0	0	0	0	0	0	0	0	0	0	0
F03	143.295	166.114	55.5909	138.568	134.25	122.909	142.443	150.739	191.705	135.193	127.386	177.102	150.193	134.398	187.716	81.5795	159.216	135.182	101.92	139.795	166.511	100.443	172.068	135.682	103.386	148.58	140.534	181.761	181.114	147.705	148.136	134.5
F04	0	0	0	0	0	0	0	0	0	0	0	0	0	0	0	0	0	0	0	0	0	0	0	0	0	0	0	0	0	0	0	0
F05	119.913	82.0289	58.2115	112.625	80.125	66.7885	88.2308	110.529	106.452	100.606	104.865	127.788	76.9519	86.5385	106.212	120.808	113.721	101.019	73.5673	94.6923	77.5192	77.6539	82.3173	41.4135	106.019	112.375	93.0577	75.7019	119.048	56.8461	117.692	100.673
F06	86.75	87.625	104.25	109	81	112.375	106.375	112.625	105.75	124.25	135.5	107.25	137.375	119.375	155.375	95.875	113.125	108.625	110.5	134.875	121.875	111.625	132.75	153.25	126.75	81.625	85.375	115.125	141.625	144	81.375	102.875
F07	52.6364	64.3409	91.8977	61.5455	81.9545	113.852	58.0114	68.7273	46.7614	44.2727	65.1136	111.818	137.625	11.7386	63.8068	85.9659	72.9773	75.9886	95.1818	100.455	100.943	76.7727	100.205	95.9773	82.4091	91.1364	37.4886	83.9091	73.9886	56.4773	102.875	82.4773
F08	132.946	145.821	162.893	184.357	163.411	222.911	155.643	140.589	151.214	92.1429	110.304	124.5	119.143	128.518	103.054	73.4107	116.143	110.054	124.268	123.536	132.393	105.036	81.0357	130.107	114.518	132.643	195.268	182.536	130.214	212.696	193.821	165.375
F09	186.929	138.268	177.214	165.339	148.875	174.232	146.071	165.786	147.857	160.357	111.089	172.732	170.411	164.732	163.804	156.143	151	164.107	162.071	151.054	153.036	155.214	157.268	153.018	172.107	173.929	142.786	159.554	145.643	162.089	166.679	179.25
F10	0	0	0	0	0	0	0	0	0	0	0	0	0	0	0	0	0	0	0	0	0	0	0	0	0	0	0	0	0	0	0	0
F11	209.875	271.375	226.625	231	252.125	233.25	221.125	226.125	234.625	243.125	213.375	235.625	218.75	232.125	233.5	240	244	231	239.75	226.125	247.125	250	210.875	222.375	265.125	197.125	233	226.25	247.875	215	242.75	222.875
F12	160.95	122.575	132.525	152.95	131.15	125.2	101.125	171.775	117.8	120.15	99.3	115.2	125.15	95.675	116.625	133.925	125.6	163.75	118.95	125.975	123.25	124.525	116.275	103.95	133.3	117.775	123.5	148.4	163.4	109.775	131.35	143.1
F13	0	0	0	0	0	0	0	0	0	0	0	0	0	0	0	0	0	0	0	0	0	0	0	0	0	0	0	0	0	0	0	0
F14	0	0	0	0	0	0	0	0	0	0	0	0	0	0	0	0	0	0	0	0	0	0	0	0	0	0	0	0	0	0	0	0
F15	0	0	0	0	0	0	0	0	0	0	0	0	0	0	0	0	0	0	0	0	0	0	0	0	0	0	0	0	0	0	0	0
F16	35.7	62.55	24.225	28.875	13.5	37.925	3.25	19.475	27.875	8.70001	45.575	24.075	49.7	23.2	5.70001	31.825	11.2	9.57501	6.65002	62.4	66.175	27.575	20.925	5.67499	33.275	20.025	42.1	32.35	41.625	12.375	25.45	69.725
F17	157.929	154.054	164.375	128.321	148.571	108.482	151.268	149.625	164.125	124.214	146.982	148.196	134.911	147.321	140.696	140.196	121.589	130.554	137.196	149.357	170.196	147.357	161.125	138.071	129.268	144.964	134.589	107.464	146.554	151.429	124.304	135.554
F18	0	0	0	0	0	0	0	0	0	0	0	0	0	0	0	0	0	0	0	0	0	0	0	0	0	0	0	0	0	0	0	0
F19	0	0	0	0	0	0	0	0	0	0	0	0	0	0	0	0	0	0	0	0	0	0	0	0	0	0	0	0	0	0	0	0
F20	201.083	146.667	220.292	200.417	183.042	209.292	153.708	196.75	198.083	190.542	169.583	178.208	189.583	170.833	162.542	194.167	214.625	206.25	194.458	211.417	190.792	193.583	194.875	220.917	218.833	184	154	193.875	205.708	185.167	157.708	178.208
F21	0	0	0	0	0	0	0	0	0	0	0	0	0	0	0	0	0	0	0	0	0	0	0	0	0	0	0	0	0	0	0	0
F22	0	0	0	0	0	0	0	0	0	0	0	0	0	0	0	0	0	0	0	0	0	0	0	0	0	0	0	0	0	0	0	0
F23	0	0	0	0	0	0	0	0	0	0	0	0	0	0	0	0	0	0	0	0	0	0	0	0	0	0	0	0	0	0	0	0
F24	0	0	0	0	0	0	0	0	0	0	0	0	0	0	0	0	0	0	0	0	0	0	0	0	0	0	0	0	0	0	0	0
G01	0	0	0	0	0	0	0	0	0	0	0	0	0	0	0	0	0	0	0	0	0	0	0	0	0	0	0	0	0	0	0	0
G02	0	0	0	0	0	0	0	0	0	0	0	0	0	0	0	0	0	0	0	0	0	0	0	0	0	0	0	0	0	0	0	0
G03	193.912	162.022	171.154	187.515	190.176	176.603	168.963	172.147	169.654	186.603	181.147	194.765	186.824	195.169	185.912	219.662	190.728	187.301	160.61	189.184	182.868	172.801	178.426	168.287	167.338	191.426	207.088	154.5	197.14	190.478	141.309	156.735
G04	0	0	0	0	0	0	0	0	0	0	0	0	0	0	0	0	0	0	0	0	0	0	0	0	0	0	0	0	0	0	0	0
G05	37.9821	4.375	1.26788	24.9643	24.5536	24.5536	61.0714	32.0179	23.3393	21.9107	20.375	31.1429	22.3929	43.7321	4.98212	12.8214	18.3214	43.8214	21.1786	23.8393	27.1786	10.1429	9.44641	29.4286	25.5714	18.1786	53.125	27	21.5357	49.2143	74.2321	70.6964
G06	141.25	120.6	124.625	129.1	95.225	133.15	122.225	128.15	119.6	126.025	65.325	89.8	129.5	136.95	101.525	109.075	118.675	106.325	74.9	106.525	138.85	126.8	102.075	124.075	126.525	120.25	120.075	137.7	89.65	115.525	123.825	108
G07	51.3125	34.375	15.5625	54.1875	33.9375	75.75	91.625	68.875	28.4375	59.1875	58	38.125	28.875	40.8125	44.8125	42.625	55.1875	24.1875	35.5	48.5	49.1875	46.5	43.6875	65.0625	54.5	24.5	46.3125	18.625	41.3125	68.8125	34.125	47.0625
G08	174.694	159.167	158.792	192.514	104.181	200.903	147	197.694	166.389	188.639	58.7083	225.097	178.5	151.278	138.528	175.958	170.625	180.292	221.083	195.347	178.389	151.667	193.5	204.583	124.403	221.958	197.889	172.958	250.75	187.875	150.708	155.486
G09	0	0	0	0	0	0	0	0	0	0	0	0	0	0	0	0	0	0	0	0	0	0	0	0	0	0	0	0	0	0	0	0
G10	144.279	136.567	134.952	156.519	151.019	173.173	144.606	129.731	163.308	122.846	145.231	152.49	161.231	157.644	146.654	159.971	155.404	131.087	180.596	151.212	167.74	153.885	167.538	164.404	139.125	131.481	161.154	159.942	140.481	126.125	150.346	167.231
G11	39.225	4.95001	7.125	20.4	26.125	11	3.27502	13	43.7	1.77502	8.77502	1.04999	31.325	9.54999	0.424988	0.5	1.77502	5.65002	7.875	30.225	42.9	9.47498	2.09998	42.475	12.05	7.84998	35.225	8.70001	7.47498	9.54999	11.625	9.375
G12	22	33.4375	43.75	18.125	0.6875	58.0625	23.8125	34	1.375	21.0625	14.125	27.3125	19.4375	10.0625	7.625	6.375	22.5625	6.1875	1.5	30.25	20.875	20.0625	41.125	22.25	4.1875	0.25	25.625	15	27.8125	16.375	43.4375	18.6875
G13	0	0	0	0	0	0	0	0	0	0	0	0	0	0	0	0	0	0	0	0	0	0	0	0	0	0	0	0	0	0	0	0
G14	220	204.625	181.25	209.875	206.25	200.5	214	218.625	201.25	211.875	194.875	214.625	204.625	200.25	207.25	218.5	231.5	200.5	189.5	206.125	220.375	227.25	225.25	217.375	211	210.375	209	197	192.75	211.625	211.125	206.125
G15	36.3055	91.0972	69.6805	28.8333	96.125	78.5278	115.75	77.8611	75.7083	60.3611	108.625	118.431	103.361	146.708	107.986	65.0139	85.8055	146.875	79.9028	85.5972	56.8333	39.8195	75.9583	50.875	22.8889	93.7361	54.0139	77.7083	50.2083	74.1528	92.7361	37.0555
G16	13.75	120.875	12	41.875	0.75	33.25	7.5	37.625	50.375	10.5	62.75	38	38.375	12.25	80.625	48.125	10.125	5.625	60.5	12	1.375	6.25	18.75	5	36.125	68.125	1.125	64.125	34.5	14.25	29.125	82.25
G17	0	0	0	0	0	0	0	0	0	0	0	0	0	0	0	0	0	0	0	0	0	0	0	0	0	0	0	0	0	0	0	0
G18	143.757	180.954	154.566	150.592	158.099	159.73	160.138	159.513	156.553	150.046	143.02	173.487	151.224	177.467	152.329	176.257	163.309	167.336	156.809	154.599	195.605	156.533	162.23	179.553	125.145	166.704	154.257	138.632	152.428	154.487	153.664	146.382
G19	0	0	0	0	0	0	0	0	0	0	0	0	0	0	0	0	0	0	0	0	0	0	0	0	0	0	0	0	0	0	0	0
G20	0	0	0	0	0	0	0	0	0	0	0	0	0	0	0	0	0	0	0	0	0	0	0	0	0	0	0	0	0	0	0	0
G21	0	0	0	0	0	0	0	0	0	0	0	0	0	0	0	0	0	0	0	0	0	0	0	0	0	0	0	0	0	0	0	0
G22	0	0	0	0	0	0	0	0	0	0	0	0	0	0	0	0	0	0	0	0	0	0	0	0	0	0	0	0	0	0	0	0
G23	0	0	0	0	0	0	0	0	0	0	0	0	0	0	0	0	0	0	0	0	0	0	0	0	0	0	0	0	0	0	0	0
G24	0	0	0	0	0	0	0	0	0	0	0	0	0	0	0	0	0	0	0	0	0	0	0	0	0	0	0	0	0	0	0	0
H01	121.904	123.913	145.654	148.798	156.567	109.846	137.51	132.356	144.462	132.644	184.837	129.567	151.673	147.202	149.481	135.327	133.077	156.875	116.221	163.029	172.933	125.587	137.5	121.538	125.548	126.635	101.663	144.894	130.615	148.413	137.413	140.856
H02	122.173	123.53	91.881	86.9048	101.589	105.952	109.744	111.571	91	103.458	89.3274	112.756	133.173	116.399	107.155	127.048	114.101	116.31	112.131	120.101	129.089	106.857	123.042	71.5536	115.726	84.4226	85.0476	113.774	122.155	91.5655	102.268	128.298
H03	77.4464	96.1429	89.75	78.1964	84.5	96.4286	87.0179	61.2321	66.5179	113.054	90.9464	70.1071	105.071	43.4643	80.3036	82	79.9107	80.25	75.0357	57.3036	82.8571	84.5714	65.7321	81.4643	95.0714	66.0714	91.8571	79.2679	63.5357	74.4107	107.071	94.8571
H04	235.312	241.875	238.312	238.062	214	241.75	240	228.5	258.188	184	217.688	240.312	197.688	245.938	220.812	256.75	230	243.688	237.625	249.625	235.5	251	201.938	222.5	237.062	221.875	249.938	231.938	247.688	278.562	232.688	232.188
H05	104	8.25	32.5	19.625	67.5	44.75	34.625	95.875	18	38.625	62.375	52.875	41	39.375	41	70.5	14	37.25	93	41.625	18.75	33.625	46.5	35.25	17.625	60.125	46.625	24.75	65.875	33	57.5	105.375
H06	0	0	0	0	0	0	0	0	0	0	0	0	0	0	0	0	0	0	0	0	0	0	0	0	0	0	0	0	0	0	0	0
H07	224.625	331.75	232.625	234.25	240.75	203.875	229.375	257.75	306.875	233.5	207	283.75	256.75	219.5	229.75	244.625	243	234.5	195.75	260.5	212.375	284.125	240.125	224.125	249.25	242.5	251	266.875	192.125	217.25	247.125	210.625
H08	98.7045	79.1477	100.898	120.75	102.023	107.386	100.966	103.364	121.636	127.682	55.6818	90.4773	112.693	94.375	99.1932	100.193	79.7614	104.977	99.625	111.307	83.9091	103.466	47.5568	126.534	95.5114	84.6136	123.773	92.8977	102.216	96.3068	105.375	106.58
H09	108	125.125	139.325	121.5	112.85	126.775	126.5	112.675	142.125	129.525	116.25	134.05	112.8	125.55	141.525	112.9	67.85	162.15	133.825	138.6	155.1	130.65	160.75	153.15	141.025	155.35	109.45	107.525	139	109.85	144.55	128.6
H10	176.949	185.032	174.463	167.454	197.894	167.352	177.454	191.833	173.625	189.356	179.755	187.435	181.505	182.718	191.912	176.889	173.157	210.556	208.144	185.593	168.074	191.796	197.222	194.597	176.106	188.245	183.537	162.37	173.764	185.537	175.069	189.352
H11	13.475	27.8	41.8	63.35	20	54.425	12.3	30.075	36.1	48.775	46.35	25.15	36.25	31.775	41.325	11.525	46.85	73.325	11.3	46.15	30.225	16.2	16.475	24.65	35.6	45.5	40.525	12.125	57.65	10.6	43.375	48.4
H12	0	0	0	0	0	0	0	0	0	0	0	0	0	0	0	0	0	0	0	0	0	0	0	0	0	0	0	0	0	0	0	0
H13	18.5	61.75	25.625	68.75	23.25	22.875	62.375	71.375	178.75	59.5	71.375	96.75	29	44.625	21.25	76.625	66	59.375	12.125	80.625	64.5	106.25	119.5	78.375	70.375	85.5	56.125	69.75	115.375	72.375	90.25	24.875
H14	10.0568	30.9091	22.1705	7.79547	82.1591	24.7386	53.6364	93.8068	19.3295	69.1818	56.9432	4.82953	51.3523	46.5227	9.29547	59.7727	46.5114	49.7045	66.6591	88.1705	102.648	44.6591	94.6705	62	59.5909	1.1477	14.8636	81.0909	83.3068	37.2727	13.1023	28.9318
H15	0	0	0	0	0	0	0	0	0	0	0	0	0	0	0	0	0	0	0	0	0	0	0	0	0	0	0	0	0	0	0	0
H16	129.472	123.361	127.319	157.819	97.9583	152.431	144.722	144.597	119.361	142.486	141.542	118.625	138.389	70.2361	136.875	123.736	136.458	132.764	152.486	137.042	117.278	76.4583	136.278	106.111	151.236	119.806	122.236	107.111	117.292	134.069	143.708	152
H17	0	0	0	0	0	0	0	0	0	0	0	0	0	0	0	0	0	0	0	0	0	0	0	0	0	0	0	0	0	0	0	0
H18	22.8125	35.25	73.75	45.75	61.875	81.6875	57.125	64.25	29.125	32.625	77.375	50.5	82.8125	48.25	49.1875	43.0625	47.9375	61.4375	14	47.9375	67	62.125	27.25	31.5625	33.9375	61.3125	5.5625	24.375	46.5	33.125	52.6875	63.25
H19	0	0	0	0	0	0	0	0	0	0	0	0	0	0	0	0	0	0	0	0	0	0	0	0	0	0	0	0	0	0	0	0
H20	0	0	0	0	0	0	0	0	0	0	0	0	0	0	0	0	0	0	0	0	0	0	0	0	0	0	0	0	0	0	0	0
H21	0	0	0	0	0	0	0	0	0	0	0	0	0	0	0	0	0	0	0	0	0	0	0	0	0	0	0	0	0	0	0	0
H22	0	0	0	0	0	0	0	0	0	0	0	0	0	0	0	0	0	0	0	0	0	0	0	0	0	0	0	0	0	0	0	0
H23	0	0	0	0	0	0	0	0	0	0	0	0	0	0	0	0	0	0	0	0	0	0	0	0	0	0	0	0	0	0	0	0
H24	0	0	0	0	0	0	0	0	0	0	0	0	0	0	0	0	0	0	0	0	0	0	0	0	0	0	0	0	0	0	0	0
I01	25.975	51.7	8.67499	18.775	30.6	43.375	32.3	32.25	16.225	12.225	36.875	46.25	28	21.7	31.2	20.65	22.1	35.425	67.675	16.175	27.825	6.70001	93.925	23.7	42.4	51.9	45.925	20.125	68.1	43.325	6.84998	29.975
I02	226.426	239.088	223.824	224.691	222.074	219.015	219.478	217.846	221.824	209.801	225.824	226.118	239.5	226.353	230.191	228.728	224.985	219.412	228.294	222.324	232.199	219.86	226.199	227.147	224.993	222.507	225.522	230.199	219.721	228.132	224.669	218.397
I03	141.214	151.661	121.054	99.2321	80.0357	101.911	100.571	105.036	125.911	109.089	133.107	98.8036	110.214	100.607	110	101.643	108.411	116.375	114.643	130.089	99.1607	104.518	110.589	136.107	124.679	118.339	99.6786	118.393	121.107	119.089	85.3036	140.839
I04	8.54169	20.875	9.875	44.5833	5.95831	49.125	57.25	26.4583	0.5	40.6667	97.375	45.2083	0.75	4.5	13.2917	3.04169	22.0417	25.625	4.04169	31.0833	31.5	29.4583	11.2917	4	6.125	1.375	10.2083	8.45831	5.66669	32.5417	36.875	2.41669
I05	0	0	0	0	0	0	0	0	0	0	0	0	0	0	0	0	0	0	0	0	0	0	0	0	0	0	0	0	0	0	0	0
I06	121.667	132.5	99.1667	82.5417	92.125	134.75	105.75	129.417	121.208	82.9583	108.667	94.8333	100.25	100.875	83.3333	24.5	91.875	86.875	75.25	97.4583	91.75	89.5417	102.958	96.2917	111.417	99.2917	90.2083	101.208	85.1667	40.4167	110.292	70.2917
I07	212.5	137.875	149.375	84.625	133.875	161.25	184.875	157	159.625	223.625	135.375	131.75	175.375	158.875	147.375	205.25	66.125	144	178.5	190.375	151.625	151.75	175	118.875	167.625	143.625	118.75	152.375	122.875	61.5	130.875	212.75
I08	149.25	153.5	148.875	197.375	119	201.375	150	158.375	169	179.125	153	158	174.5	165.125	143	101.125	150	170.125	120.625	153.75	143.875	154.625	141.5	174.125	151.25	109.625	198	153	137.375	97	139.875	146.375
I09	9.29547	27.4091	14.5909	15.3182	10.1023	20.5227	23.5568	1.93182	20.9318	1	8.96588	31.4773	3.81818	15.7159	15.9432	46.1818	22.0114	5.68182	14.1932	16.6705	14.2273	15.6818	2.40912	10.6364	12.8182	3.8977	23.8182	14.9318	23.9432	35.6364	14.1705	24.2386
I10	129.775	136.15	184.175	168.4	157.375	146.125	175.825	144	153.55	109.5	129.725	142.675	168.4	123.8	151.125	144.425	148.375	151.7	138.3	168.575	164.675	158	150.425	146.7	162.05	151	123.225	148.475	147.975	147.35	155.325	160.075
I11	195.7	184.925	172.425	178.375	174.35	159.725	140.35	197.1	174.025	167.9	169.1	173.25	158.1	149.45	174	190.125	175.575	152.025	182.45	191.6	158.75	166.55	119.775	193.275	158.4	164.35	142.975	180.8	161.375	168.2	168.1	172.925
I12	249.276	251.382	248.579	244.586	244.112	240.605	227.895	255.217	249.296	260.039	256.5	248.783	264.579	242.197	243.303	249.842	233.849	221.658	243.974	240.974	241	245.691	239.73	256.743	265.487	250.533	249.467	249.914	243.651	230.151	252.901	236.987
I13	0	0	0	0	0	0	0	0	0	0	0	0	0	0	0	0	0	0	0	0	0	0	0	0	0	0	0	0	0	0	0	0
I14	156.375	172.375	177.25	181.25	155.625	178.125	167	156.5	175.125	161.375	136.125	152.375	177.625	170.25	206.5	159.625	177	177.25	135.25	181	193.75	163.375	171.75	177	196.25	162	166.375	190.125	168.625	196.25	202.75	155.75
I15	0	0	0	0	0	0	0	0	0	0	0	0	0	0	0	0	0	0	0	0	0	0	0	0	0	0	0	0	0	0	0	0
I16	83.75	86.2361	60.7917	74.3889	77.6111	83.3472	71.1389	74.0833	8.16669	81.4167	74.8611	130.528	81.1528	77.0555	104.625	81.7361	69.5555	79.4445	77.75	50.4028	63.1945	106.028	99.1667	71.6945	62.7361	129.486	70.6111	111.347	55.7222	50.2361	65.7778	93.0555
I17	0	0	0	0	0	0	0	0	0	0	0	0	0	0	0	0	0	0	0	0	0	0	0	0	0	0	0	0	0	0	0	0
I18	0	0	0	0	0	0	0	0	0	0	0	0	0	0	0	0	0	0	0	0	0	0	0	0	0	0	0	0	0	0	0	0
I19	0	0	0	0	0	0	0	0	0	0	0	0	0	0	0	0	0	0	0	0	0	0	0	0	0	0	0	0	0	0	0	0
I20	0	0	0	0	0	0	0	0	0	0	0	0	0	0	0	0	0	0	0	0	0	0	0	0	0	0	0	0	0	0	0	0
I21	0	0	0	0	0	0	0	0	0	0	0	0	0	0	0	0	0	0	0	0	0	0	0	0	0	0	0	0	0	0	0	0
I22	0	0	0	0	0	0	0	0	0	0	0	0	0	0	0	0	0	0	0	0	0	0	0	0	0	0	0	0	0	0	0	0
I23	0	0	0	0	0	0	0	0	0	0	0	0	0	0	0	0	0	0	0	0	0	0	0	0	0	0	0	0	0	0	0	0
I24	0	0	0	0	0	0	0	0	0	0	0	0	0	0	0	0	0	0	0	0	0	0	0	0	0	0	0	0	0	0	0	0
J01	1.59998	62.7	12.525	74.65	80.45	28.15	84.95	113.775	80.175	76.8	75.025	101.625	62.325	30.525	56.725	83.075	103.6	35.25	112.275	74.35	92.575	45.2	5.54999	157.85	73.525	9.95001	97.125	95.75	71.6	95.4	68.575	57.425
J02	5.65387	15.3558	12.3654	18.5192	44.0481	34.1923	27.4231	2.75	5.48077	11.7692	24.9327	21.5289	27.7981	11.8846	1.1731	10.5577	8.90387	25.1539	18.2115	0.586548	24.0385	26.125	8.39423	21.4135	17.9423	17.8942	10.625	8.65387	4.61536	11.1346	9.00964	13.0096
J03	163.375	148.583	165.847	201.306	152.347	160.625	172.514	184.583	170.083	147.069	153.625	165.111	198.014	166.208	158.431	159.389	162.583	136.861	146.028	175.542	129.931	237.764	148.014	163.986	129.208	115.931	167.167	173.694	128	137.653	168.472	166.458
J04	97.4305	55.375	51.5278	104.722	4	41.3055	65.9722	102.056	31.4861	83.8055	79.9583	94.4445	64.5833	53.7083	112.236	77.2917	67.6667	82.5972	102.444	58.6805	77.125	91.0833	54.875	49.2917	17.875	38.0555	75.8611	9.94446	64.3472	69.75	60.8333	35.5417
J05	0	0	0	0	0	0	0	0	0	0	0	0	0	0	0	0	0	0	0	0	0	0	0	0	0	0	0	0	0	0	0	0
J06	73.875	63.675	71.5	66.275	68.525	67.325	67.475	66.75	62.3	78.975	59.2	88.1	62.85	74.475	66	66.15	75.3	62.975	63.8	62.95	84.45	87.625	60.075	65.5	80.2	70.4	87.75	70.95	64.375	63.75	68.925	71.625
J07	83.6	104.125	118.6	90.175	86.225	73.25	103.575	100.7	86.625	76.025	89.4	84.325	88	58.175	105.25	108	136.975	86.875	91.325	79.65	90.45	82.475	117.125	1	78.025	121.15	127.475	111.975	91.875	107.425	85.225	122.125
J08	128.852	145.193	123.693	114.034	123.341	146.318	121.875	113.011	123.193	113.716	134.773	122.659	110.909	104.17	159.807	152.739	103.545	104.784	129.08	126.659	171.67	122.5	168.455	119.182	156.295	143.068	141.227	139.602	120.284	136.67	84.6136	127.102
J09	133.045	115.398	115.716	142.807	114.898	128.216	139.659	144.182	133.807	121.205	112.114	130.011	134.966	114.364	122.932	125.727	141.261	120.818	128.409	127.17	123.091	122.057	130.761	130.409	118.5	124.17	117.386	114.227	132.705	129.693	119.977	128.795
J10	0	0	0	0	0	0	0	0	0	0	0	0	0	0	0	0	0	0	0	0	0	0	0	0	0	0	0	0	0	0	0	0
J11	0	0	0	0	0	0	0	0	0	0	0	0	0	0	0	0	0	0	0	0	0	0	0	0	0	0	0	0	0	0	0	0
J12	329.661	345.196	318.482	335.071	335.786	343.125	322.607	344.5	360.75	314.589	330.732	342.679	334.75	357.089	337.661	345.25	326.107	328.411	358.411	332.161	353.018	347.696	360.679	329.75	348.607	352.536	337.357	330.339	334.089	334.768	323.339	332.411
J13	0	0	0	0	0	0	0	0	0	0	0	0	0	0	0	0	0	0	0	0	0	0	0	0	0	0	0	0	0	0	0	0
J14	0	0	0	0	0	0	0	0	0	0	0	0	0	0	0	0	0	0	0	0	0	0	0	0	0	0	0	0	0	0	0	0
J15	22.8889	29.1528	23.9445	46.5972	14.5555	41.4583	11.375	18.4167	22.1805	67.0972	3.54166	3.06946	18.0972	19.3472	10.375	26.2778	15.0555	14.0695	11.4861	3.56946	14.7222	9.08334	28.9583	27.2222	14.8055	25.9583	18.5139	23.8472	1.625	76.9861	9.83334	22.1389
J16	165.5	173.5	197.525	202.775	87.1	127.475	170.45	178.025	144.825	150.825	191.625	180.55	170.35	217.625	182.275	228.925	180.45	136.875	185.575	198.325	151.95	175.35	203.425	137.2	144.225	184.8	151.1	187.275	160.475	164.775	193.1	183.375
J17	0	0	0	0	0	0	0	0	0	0	0	0	0	0	0	0	0	0	0	0	0	0	0	0	0	0	0	0	0	0	0	0
J18	17.5385	32.6731	13.1058	10.5961	17.5673	21.9711	10.8846	10.4135	4.61536	29.7981	29.2692	6.36536	16.5481	16.2596	26.5577	28.2308	11.9423	1.0481	32.0192	25.3077	20.7115	11.8942	11.875	9.77887	20.7981	15.3558	16.8942	6.78845	17.4615	24.9711	44.3269	3.05768
J19	0	0	0	0	0	0	0	0	0	0	0	0	0	0	0	0	0	0	0	0	0	0	0	0	0	0	0	0	0	0	0	0
J20	0	0	0	0	0	0	0	0	0	0	0	0	0	0	0	0	0	0	0	0	0	0	0	0	0	0	0	0	0	0	0	0
J21	0	0	0	0	0	0	0	0	0	0	0	0	0	0	0	0	0	0	0	0	0	0	0	0	0	0	0	0	0	0	0	0
J22	0	0	0	0	0	0	0	0	0	0	0	0	0	0	0	0	0	0	0	0	0	0	0	0	0	0	0	0	0	0	0	0
J23	0	0	0	0	0	0	0	0	0	0	0	0	0	0	0	0	0	0	0	0	0	0	0	0	0	0	0	0	0	0	0	0
J24	0	0	0	0	0	0	0	0	0	0	0	0	0	0	0	0	0	0	0	0	0	0	0	0	0	0	0	0	0	0	0	0
K01	151.817	120.519	110.99	134.692	131.154	142.962	156.337	129.192	158.885	111.067	155.837	181.423	134.288	137.817	161.99	116.298	163.99	127.904	110.125	116.74	138.115	128.615	177.144	146.135	177.952	184.173	124.75	128.279	99.4808	125.298	133.115	120.865
K02	0	0	0	0	0	0	0	0	0	0	0	0	0	0	0	0	0	0	0	0	0	0	0	0	0	0	0	0	0	0	0	0
K03	0	0	0	0	0	0	0	0	0	0	0	0	0	0	0	0	0	0	0	0	0	0	0	0	0	0	0	0	0	0	0	0
K04	107.042	110.639	112.208	128.347	86.375	109.222	114.708	115.278	104.403	113.847	81.0417	67.4167	94.1111	129.542	127.653	105.278	104.292	46.25	105.917	74.25	93.2917	115.611	104.542	107.403	21.3611	108.75	96.9167	100.25	106.444	118.014	81.25	111.792
K05	0	0	0	0	0	0	0	0	0	0	0	0	0	0	0	0	0	0	0	0	0	0	0	0	0	0	0	0	0	0	0	0
K06	0	0	0	0	0	0	0	0	0	0	0	0	0	0	0	0	0	0	0	0	0	0	0	0	0	0	0	0	0	0	0	0
K07	228.432	217.443	237.705	220.886	224.466	186	259.784	224.034	235.67	233.489	232.841	231.92	210.773	211.057	225.67	246.511	199.136	228.284	224.614	213.591	220.864	220.08	218.636	228.023	220.239	228.25	250.227	224.557	234.625	236.568	229.67	227.057
K08	47.45	76.9334	59.15	57.4167	71.1583	32.6	57.525	57.5917	67.775	48.0084	64.0584	23.8166	51.9334	64.225	65.0584	30.3583	95.575	35.1417	44.7416	43.9667	68.5167	103.25	92.225	74.0833	57.1083	73.375	96.175	75.9667	76.4416	88.3333	75.7584	63.4833
K09	160.625	182.071	123.321	160.696	128.75	142.482	156.661	139.518	161.339	142.911	139.786	150.768	135.339	159.625	143	186.411	178.286	149.946	171.786	173.321	116.946	158.589	182.571	137.089	153.411	144	144.839	178.536	157.964	156.268	156.571	163.464
K10	84.475	93.975	82.4	40.225	61.1	98.6	113.3	124	92.5	81.725	88.425	104.925	105.625	76.975	87.625	79.075	87.575	102.425	114.55	81.825	116.725	72.35	94.675	122.625	103.35	109.825	60.475	113.025	120.925	110.825	82.1	68.225
K11	91.6705	115.125	121.75	99.4886	93.6136	84.3864	105.284	97.5114	102.352	83.9205	102.943	109.193	92.6136	96.2727	99.7727	87.1023	95.1477	76.3068	85.9545	95.0341	106.114	89.75	99.7045	122.398	79.0909	113.705	102.307	85.2727	95.6591	107.409	97.2955	103.92
K12	0	0	0	0	0	0	0	0	0	0	0	0	0	0	0	0	0	0	0	0	0	0	0	0	0	0	0	0	0	0	0	0
K13	0	0	0	0	0	0	0	0	0	0	0	0	0	0	0	0	0	0	0	0	0	0	0	0	0	0	0	0	0	0	0	0
K14	271.819	281.903	280.542	300.472	266.306	264.181	295.444	265.347	293.222	282.583	278.736	277.222	283.778	275.569	273.181	285.194	278.792	291.347	288.667	277.153	286.833	276.792	253.806	284.486	284.694	305.819	284.986	292.653	275.431	289.542	272.306	287.931
K15	181.431	220.694	144.208	167.806	147	183.847	162.625	236.069	125.486	180.194	196.264	179	175.5	212	178.653	145.222	179.014	187.833	165.375	231.736	223.153	173.222	161.569	178.792	193.111	153.472	167.222	180.069	153.875	133.222	200.25	181.625
K16	0	0	0	0	0	0	0	0	0	0	0	0	0	0	0	0	0	0	0	0	0	0	0	0	0	0	0	0	0	0	0	0
K17	236.05	241.15	242.4	215.55	220.9	262.85	232.225	231.525	259.575	205.05	233.075	227.725	186.25	219.625	237.45	247.45	257.925	249.2	195.8	183.375	229.575	241.3	191.025	235.575	247.575	188.725	234.175	278.1	188.6	223.7	158.075	205.025
K18	115.148	99.9318	134.852	123.989	166.909	150.205	136.92	167.477	147.841	116.091	116.068	140.591	147.045	132.489	159.409	120.716	143.602	143.239	150.818	129.636	75.0795	156.818	149.295	178.125	152.42	146.886	114.398	91.6932	130.182	115.534	124.284	113.523
K19	0	0	0	0	0	0	0	0	0	0	0	0	0	0	0	0	0	0	0	0	0	0	0	0	0	0	0	0	0	0	0	0
K20	183.066	200.213	166.316	139.515	171.743	175.551	166.191	145.294	180.89	156.404	168.824	156.066	161.919	175.103	156.669	145.875	165.11	189.926	101.61	172.184	187.287	173.338	159.596	181.706	160.676	155.125	150.441	162.015	169.691	166.831	140.706	180.331
K21	0	0	0	0	0	0	0	0	0	0	0	0	0	0	0	0	0	0	0	0	0	0	0	0	0	0	0	0	0	0	0	0
K22	0	0	0	0	0	0	0	0	0	0	0	0	0	0	0	0	0	0	0	0	0	0	0	0	0	0	0	0	0	0	0	0
K23	0	0	0	0	0	0	0	0	0	0	0	0	0	0	0	0	0	0	0	0	0	0	0	0	0	0	0	0	0	0	0	0
K24	0	0	0	0	0	0	0	0	0	0	0	0	0	0	0	0	0	0	0	0	0	0	0	0	0	0	0	0	0	0	0	0
L01	0	0	0	0	0	0	0	0	0	0	0	0	0	0	0	0	0	0	0	0	0	0	0	0	0	0	0	0	0	0	0	0
L02	0	0	0	0	0	0	0	0	0	0	0	0	0	0	0	0	0	0	0	0	0	0	0	0	0	0	0	0	0	0	0	0
L03	159.732	139.161	128.268	132.589	174.357	140.732	146.179	149.929	112.661	176.429	164.214	145.768	144.357	158.804	129.839	176.804	142.714	150.214	149.857	150.839	157.982	147.661	142.125	175.107	145.75	167.804	163.036	144.643	141.571	141.786	199.554	133.089
L04	0	0	0	0	0	0	0	0	0	0	0	0	0	0	0	0	0	0	0	0	0	0	0	0	0	0	0	0	0	0	0	0
L05	42.25	40.075	25.675	5.42499	30.1	47.75	13.6	52.6	48.55	52.175	45.45	44.825	39.35	91.025	48.6	18.675	32.925	24.425	23.225	53.4	20.825	38.975	24	24.9	39.125	26.625	14.675	41.875	21.125	65.575	55.4	24.525
L06	0	0	0	0	0	0	0	0	0	0	0	0	0	0	0	0	0	0	0	0	0	0	0	0	0	0	0	0	0	0	0	0
L07	175.946	168.268	160.286	168.232	157.661	179.107	182.25	158.714	176.196	183.625	169.107	177.661	176.857	175.911	101.357	177.786	189.732	181.018	191.143	169.054	153.75	166.679	174.214	174.679	216.25	166.268	176.804	170.982	158.554	154.071	182.179	171.446
L08	0	0	0	0	0	0	0	0	0	0	0	0	0	0	0	0	0	0	0	0	0	0	0	0	0	0	0	0	0	0	0	0
L09	226.097	184.222	200.861	195.153	208.792	200.653	215.292	193.222	210.653	204.194	213.764	177.583	198.125	206.625	198.722	205.083	232.444	194.694	201.792	189.042	209.236	192.917	191.889	220.75	222.639	199.75	215.528	204.5	203.347	202.625	198.083	199.056
L10	88.725	52.675	98.825	59.4	42.425	94.275	90.5	55	58.95	75.2	38.45	92.325	76.125	59	17.95	81.75	93.525	53.05	88.275	102.825	59.8	85.65	84.55	87.95	59.35	68.45	105.275	110.75	17.325	82.15	66.725	65
L11	171.234	173.734	162.668	141.951	173.022	169.043	151.201	130.56	173.082	156.696	134.049	135.065	162.049	138.745	137.837	136.821	155.125	162.87	110.277	180.473	159.56	117.272	150.717	185.174	156.217	151.31	148.777	140.429	161.679	128.674	137.989	172.109
L12	0	0	0	0	0	0	0	0	0	0	0	0	0	0	0	0	0	0	0	0	0	0	0	0	0	0	0	0	0	0	0	0
L13	0	0	0	0	0	0	0	0	0	0	0	0	0	0	0	0	0	0	0	0	0	0	0	0	0	0	0	0	0	0	0	0
L14	121.111	90.8333	106.972	121.75	85.7778	85.4445	106.514	87.7778	108.75	75.875	72.3472	93.2361	119.028	110.083	122.653	125.708	139.792	116.931	96.3195	132.347	87.8333	98.9445	66.5833	82.4305	103.889	94.3333	98.3889	77.1528	100.292	107.514	84.9445	84
L15	0	0	0	0	0	0	0	0	0	0	0	0	0	0	0	0	0	0	0	0	0	0	0	0	0	0	0	0	0	0	0	0
L16	0	0	0	0	0	0	0	0	0	0	0	0	0	0	0	0	0	0	0	0	0	0	0	0	0	0	0	0	0	0	0	0
L17	212.25	182	136.75	116.875	154.75	143.875	138	134.625	187.062	142.062	137.438	130.438	148.188	130.812	146.875	164.062	112.688	111.188	154.312	131.688	157.438	121.562	124.938	123.688	122	141.438	113.5	132.625	118.562	113.375	113.062	124.688
L18	0	0	0	0	0	0	0	0	0	0	0	0	0	0	0	0	0	0	0	0	0	0	0	0	0	0	0	0	0	0	0	0
L19	0	0	0	0	0	0	0	0	0	0	0	0	0	0	0	0	0	0	0	0	0	0	0	0	0	0	0	0	0	0	0	0
L20	0	0	0	0	0	0	0	0	0	0	0	0	0	0	0	0	0	0	0	0	0	0	0	0	0	0	0	0	0	0	0	0
L21	0	0	0	0	0	0	0	0	0	0	0	0	0	0	0	0	0	0	0	0	0	0	0	0	0	0	0	0	0	0	0	0
L22	0	0	0	0	0	0	0	0	0	0	0	0	0	0	0	0	0	0	0	0	0	0	0	0	0	0	0	0	0	0	0	0
L23	0	0	0	0	0	0	0	0	0	0	0	0	0	0	0	0	0	0	0	0	0	0	0	0	0	0	0	0	0	0	0	0
L24	0	0	0	0	0	0	0	0	0	0	0	0	0	0	0	0	0	0	0	0	0	0	0	0	0	0	0	0	0	0	0	0
M01	142.95	138.275	147.325	145.9	155.675	156.875	143.425	159.725	191.75	157.85	183.425	154.45	156.425	145.975	160.675	151.775	176.525	123.1	138.85	142.5	145.925	129.8	153.95	173.2	141.95	176.875	143.55	124.125	152.15	158.275	180.775	163.125
M02	206.175	213.475	229.6	255.925	212.9	206.95	256.575	257.55	224.45	201.575	233.425	206.875	224	113.05	189.4	221.225	307.025	237.875	215.625	190.575	287.325	214.975	199	204.475	226.325	198.675	229.975	220.6	214.9	226.125	226.85	219.825
M03	149.188	144.812	121.125	162	135.5	179.5	100	138.688	122.062	100.312	167.312	146.25	142	124.25	168.125	110.125	147.375	158.25	138.875	150.375	143.062	141.312	173.438	142.062	128.75	178.562	118.125	147.062	109.375	147.75	148.438	126.125
M04	232.075	274.575	244.5	225.525	207.125	277.45	223.8	216.05	211.425	226.6	224.375	182.25	241.95	231.125	223.55	235.525	236.375	253.975	223.475	216.425	208.2	215.85	224.7	227.55	225.625	199.2	227.85	228.475	196.25	208.175	253.2	224.375
M05	0	0	0	0	0	0	0	0	0	0	0	0	0	0	0	0	0	0	0	0	0	0	0	0	0	0	0	0	0	0	0	0
M06	39.65	54.675	50.95	58.6	58.425	78.9	7.64999	48	49.825	65.575	9.07501	27.35	26.275	68.775	62.875	55.1	46.575	78.3	30.9	57.7	39.35	50.325	39.3	36.9	15.175	75	84.05	40	28.575	0.724976	85.125	34.825
M07	113.602	96.2045	98.7841	136.034	110.432	86.9773	98.2273	151.864	99.3523	110.83	69.9318	115.205	105.602	157.011	80.5	116.341	128.773	50.6591	128.227	70.75	62.5	92.6477	109.159	35.0341	106.636	102.136	137.443	58.0568	110.852	103.193	114.977	88.1023
M08	142.083	138.083	135.014	165.222	143.681	185.708	160.667	150.431	172.486	158.25	149.736	128.028	191.694	135.75	151.681	134.153	173.819	132.75	133.208	145.194	134.153	165.917	174.694	145.444	158.819	175.958	158.778	155.111	132.764	140.111	117.125	144.708
M09	0	0	0	0	0	0	0	0	0	0	0	0	0	0	0	0	0	0	0	0	0	0	0	0	0	0	0	0	0	0	0	0
M10	0	0	0	0	0	0	0	0	0	0	0	0	0	0	0	0	0	0	0	0	0	0	0	0	0	0	0	0	0	0	0	0
M11	0	0	0	0	0	0	0	0	0	0	0	0	0	0	0	0	0	0	0	0	0	0	0	0	0	0	0	0	0	0	0	0
M12	141.417	165.583	121.917	129.208	151.417	138.042	99.375	71.2083	179	93.4167	133.25	41	132.708	133.792	80.4583	55	121.167	157.417	170.75	139.625	130.292	138.625	107.833	112.333	102.167	86.25	100.5	39.0417	98.5833	99.5417	86.0417	101.75
M13	0	0	0	0	0	0	0	0	0	0	0	0	0	0	0	0	0	0	0	0	0	0	0	0	0	0	0	0	0	0	0	0
M14	0	0	0	0	0	0	0	0	0	0	0	0	0	0	0	0	0	0	0	0	0	0	0	0	0	0	0	0	0	0	0	0
M15	0	0	0	0	0	0	0	0	0	0	0	0	0	0	0	0	0	0	0	0	0	0	0	0	0	0	0	0	0	0	0	0
M16	0	0	0	0	0	0	0	0	0	0	0	0	0	0	0	0	0	0	0	0	0	0	0	0	0	0	0	0	0	0	0	0
M17	98.4706	112.184	80.9706	120.522	119.89	124.096	110.191	117.279	114.485	83.4706	106.147	117.272	107.243	101.735	135.154	111.728	109.728	99.647	108.772	118.375	98.2427	88.7794	104.61	115.213	116.169	67.2206	90.4117	123.676	99.4485	102.676	110.625	120.441
M18	89.9135	86.8077	85.625	107.808	108.731	58.7596	38.7308	69.3942	96.2308	119.144	101.452	70.9904	21.2596	60.7404	82.7404	82.5865	90.125	70.3461	93.1731	67.8558	69.2211	107.067	119.442	58.2885	88.5481	61.6827	54.8558	63.0385	71	67.6346	84.3077	78.0481
M19	0	0	0	0	0	0	0	0	0	0	0	0	0	0	0	0	0	0	0	0	0	0	0	0	0	0	0	0	0	0	0	0
M20	0	0	0	0	0	0	0	0	0	0	0	0	0	0	0	0	0	0	0	0	0	0	0	0	0	0	0	0	0	0	0	0
M21	0	0	0	0	0	0	0	0	0	0	0	0	0	0	0	0	0	0	0	0	0	0	0	0	0	0	0	0	0	0	0	0
M22	0	0	0	0	0	0	0	0	0	0	0	0	0	0	0	0	0	0	0	0	0	0	0	0	0	0	0	0	0	0	0	0
M23	0	0	0	0	0	0	0	0	0	0	0	0	0	0	0	0	0	0	0	0	0	0	0	0	0	0	0	0	0	0	0	0
M24	0	0	0	0	0	0	0	0	0	0	0	0	0	0	0	0	0	0	0	0	0	0	0	0	0	0	0	0	0	0	0	0
N01	0	0	0	0	0	0	0	0	0	0	0	0	0	0	0	0	0	0	0	0	0	0	0	0	0	0	0	0	0	0	0	0
N02	116.958	146.792	127.083	166.125	168.208	162.5	160	159.958	158.042	129.917	130.583	134.833	159.458	149.083	142	135.917	109.167	123.667	168.792	138.25	152.167	146.208	146.958	152.125	122.042	153.75	162.542	118.292	162.5	163.5	129.125	128.125
N03	159.042	165.833	168.125	192	131.333	132.5	164.292	152	172.292	164.083	171.583	163	164.542	167.542	156.75	208	158.042	159.75	177.375	166.5	185.542	158.458	155.375	146.125	177	137.25	185.5	157.625	165.417	146.875	152.917	172.083
N04	187.25	195.375	153	172.625	177.25	192	171.5	170	216.625	210	181.75	172	210.5	172.5	185.375	217.25	173.75	170.375	174.25	199.375	187.5	193	146.5	169.75	181.5	221.625	176.875	179.75	187	183.875	177.625	172.25
N05	0	0	0	0	0	0	0	0	0	0	0	0	0	0	0	0	0	0	0	0	0	0	0	0	0	0	0	0	0	0	0	0
N06	0	0	0	0	0	0	0	0	0	0	0	0	0	0	0	0	0	0	0	0	0	0	0	0	0	0	0	0	0	0	0	0
N07	61.8977	111.693	73.8977	120.989	121.739	74.7273	133.648	86.1932	77.4886	109.693	113.864	110.648	96.9091	84.7045	131.239	83.375	88.7841	124.852	19.6136	76.0795	91.4773	143.364	122.977	67.9318	113.659	116.432	177.159	82.1705	123.023	107.568	130.773	58.8977
N08	109.192	100.106	116.74	104	113.058	96.2404	118.298	106.808	95.1635	97.9808	119.692	132.067	79.3558	101.317	101.76	118.981	108.375	107.837	95.6539	93.8077	104.087	108.24	94.0481	108.923	115.231	95.9711	94.2789	98.9904	112.51	101.74	116.192	97.1923
N09	0	0	0	0	0	0	0	0	0	0	0	0	0	0	0	0	0	0	0	0	0	0	0	0	0	0	0	0	0	0	0	0
N10	0	0	0	0	0	0	0	0	0	0	0	0	0	0	0	0	0	0	0	0	0	0	0	0	0	0	0	0	0	0	0	0
N11	0	0	0	0	0	0	0	0	0	0	0	0	0	0	0	0	0	0	0	0	0	0	0	0	0	0	0	0	0	0	0	0
N12	144.7	165.2	148.425	128.5	158.8	157.8	175.95	156.775	173.65	139.75	162.025	167.4	149.175	160.4	131.025	144.325	174.775	184.6	162.15	145.825	187	138.45	129.075	184.675	177.925	153.8	128.875	166.175	175.575	155.5	142.825	183.875
N13	122.139	96.2361	82.7361	101.472	113.153	94.9861	85.3195	78.1528	94.7917	104.556	85.3055	100.431	119.722	92.0555	83.2222	104.375	90.8333	98.4722	78.875	90.0833	108.569	106.125	93.0972	94.1528	113.25	103.639	98.8195	94.3195	109.431	81.5972	100.458	86.0555
N14	0	0	0	0	0	0	0	0	0	0	0	0	0	0	0	0	0	0	0	0	0	0	0	0	0	0	0	0	0	0	0	0
N15	0	0	0	0	0	0	0	0	0	0	0	0	0	0	0	0	0	0	0	0	0	0	0	0	0	0	0	0	0	0	0	0
N16	277.196	273.554	261.911	280.482	276.625	282.464	259.411	249.786	282	276.304	260.161	254.589	276.982	305.589	282.536	285.607	288.679	252.25	263.393	287.732	287.607	248.482	279.821	291.321	286.196	275.393	273.321	289.768	261.518	272.679	279.946	256.054
N17	192.458	223.375	216.792	210.333	177.792	206.333	210.083	191	191.792	191.667	209.375	195.625	200.208	194.292	218.458	183.125	208.25	217.583	195.375	218.042	207.042	168.333	157.375	153.833	186.458	169.833	173.667	189.167	211.792	224.417	181.875	202.042
N18	0	0	0	0	0	0	0	0	0	0	0	0	0	0	0	0	0	0	0	0	0	0	0	0	0	0	0	0	0	0	0	0
N19	125.375	128.75	140.5	131	144.75	130.5	149.375	137.25	137.5	132.5	140.875	131.5	139.25	129	131.375	137	121.125	137.75	138.125	134.625	140.5	125	142.125	136.25	128.375	134.75	138.625	135.375	137.75	137.625	137.25	134.25
N20	0	0	0	0	0	0	0	0	0	0	0	0	0	0	0	0	0	0	0	0	0	0	0	0	0	0	0	0	0	0	0	0
N21	0	0	0	0	0	0	0	0	0	0	0	0	0	0	0	0	0	0	0	0	0	0	0	0	0	0	0	0	0	0	0	0
N22	0	0	0	0	0	0	0	0	0	0	0	0	0	0	0	0	0	0	0	0	0	0	0	0	0	0	0	0	0	0	0	0
N23	0	0	0	0	0	0	0	0	0	0	0	0	0	0	0	0	0	0	0	0	0	0	0	0	0	0	0	0	0	0	0	0
N24	0	0	0	0	0	0	0	0	0	0	0	0	0	0	0	0	0	0	0	0	0	0	0	0	0	0	0	0	0	0	0	0
O01	187.99	190.683	181.798	156.433	182.442	181.635	180.442	202.76	204.471	191.202	209.442	192.894	196.894	187.346	199.558	206.163	185.404	194.317	183	195.202	197.885	184.202	196.75	186.058	217.135	180.212	207.615	191.827	206.404	180.75	203.029	194.087
O02	0	0	0	0	0	0	0	0	0	0	0	0	0	0	0	0	0	0	0	0	0	0	0	0	0	0	0	0	0	0	0	0
O03	62.3929	71.375	61.8929	73.0179	60.9643	64.8929	109.875	93	67.3214	70.3214	64	69.9464	52.5714	83.375	63.3036	49.7679	85.9464	69.1071	76.7679	89.5	56.3036	53.2679	52.1964	69.9821	84.125	72	45.9821	103.179	66.3036	53.2679	61.5179	87.8571
O04	0	0	0	0	0	0	0	0	0	0	0	0	0	0	0	0	0	0	0	0	0	0	0	0	0	0	0	0	0	0	0	0
O05	0	0	0	0	0	0	0	0	0	0	0	0	0	0	0	0	0	0	0	0	0	0	0	0	0	0	0	0	0	0	0	0
O06	139.925	112.975	108.225	108.8	138.075	121.025	96.6	134.725	116.625	85.45	120.575	128.95	96.35	112.75	125.125	138.225	102.65	125.15	123.575	141.625	87.55	135.1	143.55	165.35	116.95	88.5	72.175	100.375	182.025	109.35	134	100.025
O07	136.261	122.648	150.136	141.909	130.875	149.614	138.318	126.58	129.92	131.534	143.477	133.136	159.739	120.341	134.091	144.943	127.92	142.364	129.523	166.511	136.864	125.591	122.148	166.477	145.352	135.716	127.636	132.193	131.091	133.5	125.648	124.739
O08	0	0	0	0	0	0	0	0	0	0	0	0	0	0	0	0	0	0	0	0	0	0	0	0	0	0	0	0	0	0	0	0
O09	146.25	145.05	154.575	126.325	158.575	176.825	136.15	159.525	128.125	154.45	149.2	133.45	132.825	165.625	128.1	114.825	179.225	156.2	122.275	137.175	146.275	134.525	149.75	152.025	200.575	175.075	141.525	121.45	134.375	144.2	134.1	109.575
O10	0	0	0	0	0	0	0	0	0	0	0	0	0	0	0	0	0	0	0	0	0	0	0	0	0	0	0	0	0	0	0	0
O11	0	0	0	0	0	0	0	0	0	0	0	0	0	0	0	0	0	0	0	0	0	0	0	0	0	0	0	0	0	0	0	0
O12	0	0	0	0	0	0	0	0	0	0	0	0	0	0	0	0	0	0	0	0	0	0	0	0	0	0	0	0	0	0	0	0
O13	0	0	0	0	0	0	0	0	0	0	0	0	0	0	0	0	0	0	0	0	0	0	0	0	0	0	0	0	0	0	0	0
O14	0	0	0	0	0	0	0	0	0	0	0	0	0	0	0	0	0	0	0	0	0	0	0	0	0	0	0	0	0	0	0	0
O15	156.075	170.967	180.883	145.092	193.467	197.575	199.833	218.583	193.567	178	188.183	200.167	185.167	183.317	212.367	205.517	209.158	188.267	202.142	195.592	190.675	206.883	218.458	201.792	168.45	194.217	193.158	202.467	171.492	213.675	187.075	155.192
O16	0	0	0	0	0	0	0	0	0	0	0	0	0	0	0	0	0	0	0	0	0	0	0	0	0	0	0	0	0	0	0	0
O17	0	0	0	0	0	0	0	0	0	0	0	0	0	0	0	0	0	0	0	0	0	0	0	0	0	0	0	0	0	0	0	0
O18	36.2639	44.4722	46.7222	41.8333	20.3195	31.7222	12.375	25.5278	41.7917	29.0972	53.6945	54.625	22.3195	57.9722	12.1945	25.2917	36.4722	49.5417	58.5833	53.0695	19.3055	3.18054	53.2361	40.5555	17.4722	31.4722	48.0417	42.625	4.43054	48.9722	55.4445	50.7778
O19	0	0	0	0	0	0	0	0	0	0	0	0	0	0	0	0	0	0	0	0	0	0	0	0	0	0	0	0	0	0	0	0
O20	0	0	0	0	0	0	0	0	0	0	0	0	0	0	0	0	0	0	0	0	0	0	0	0	0	0	0	0	0	0	0	0
O21	0	0	0	0	0	0	0	0	0	0	0	0	0	0	0	0	0	0	0	0	0	0	0	0	0	0	0	0	0	0	0	0
O22	0	0	0	0	0	0	0	0	0	0	0	0	0	0	0	0	0	0	0	0	0	0	0	0	0	0	0	0	0	0	0	0
O23	0	0	0	0	0	0	0	0	0	0	0	0	0	0	0	0	0	0	0	0	0	0	0	0	0	0	0	0	0	0	0	0
O24	0	0	0	0	0	0	0	0	0	0	0	0	0	0	0	0	0	0	0	0	0	0	0	0	0	0	0	0	0	0	0	0
P01	0	0	0	0	0	0	0	0	0	0	0	0	0	0	0	0	0	0	0	0	0	0	0	0	0	0	0	0	0	0	0	0
P02	0	0	0	0	0	0	0	0	0	0	0	0	0	0	0	0	0	0	0	0	0	0	0	0	0	0	0	0	0	0	0	0
P03	0	0	0	0	0	0	0	0	0	0	0	0	0	0	0	0	0	0	0	0	0	0	0	0	0	0	0	0	0	0	0	0
P04	104.837	73.4711	114.788	111.577	119.962	114.913	93.2981	102.346	79.6923	97.7596	113	113.26	127.385	86.7789	102.298	52.7308	99.4904	112.087	119.683	91.2211	103.01	96.5577	73.25	124.375	129.788	102.221	95.4039	135.125	90.0961	100.163	116.952	93.8269
P05	0	0	0	0	0	0	0	0	0	0	0	0	0	0	0	0	0	0	0	0	0	0	0	0	0	0	0	0	0	0	0	0
P06	0	0	0	0	0	0	0	0	0	0	0	0	0	0	0	0	0	0	0	0	0	0	0	0	0	0	0	0	0	0	0	0
P07	105.293	87.2065	83.913	97.6033	68.337	92.5652	79.5435	79.2663	73.8424	77.6685	74.4511	46.7935	70.7391	84.5163	35.9728	51.2554	71.3207	42.337	108.793	76.8533	74.2772	94.8478	82.7772	62.0652	47.4891	44.8967	101.223	48.913	75.375	60.0435	91.1196	64.1196
P08	152.867	137.15	141.583	170.383	110.925	149.342	140.342	107.567	141.183	160.2	121.492	139.925	138.042	155.3	132.067	126.892	146.067	146.608	122.808	128.708	170.725	154.058	147.108	120.708	103.083	141.158	126.683	122.417	135.767	141.058	178.908	140.1
P09	98.0695	135.583	138.264	79.6528	106.528	121.472	98.9167	122.611	125.556	74.8333	117.542	62.5278	94.7778	125.083	98.7222	108.444	123.111	118.097	118.875	107.236	115.5	121.847	69.6945	139.042	114.347	106.5	119.319	144.931	115.444	117.347	115.903	119.181
P10	138.846	125.375	122.644	160.077	97.4039	107.615	33.3558	107.923	88.4808	79.875	157.433	130.981	81.3654	149.202	118.558	95.9615	88.375	80.2019	80.9039	131.644	69.3077	80.3558	85.9808	98.8654	128.173	135.135	70.6827	49.125	102.048	109.827	118.413	69.9904
P11	0	0	0	0	0	0	0	0	0	0	0	0	0	0	0	0	0	0	0	0	0	0	0	0	0	0	0	0	0	0	0	0
P12	0	0	0	0	0	0	0	0	0	0	0	0	0	0	0	0	0	0	0	0	0	0	0	0	0	0	0	0	0	0	0	0
P13	0	0	0	0	0	0	0	0	0	0	0	0	0	0	0	0	0	0	0	0	0	0	0	0	0	0	0	0	0	0	0	0
P14	193.054	216.018	179.429	177.804	162.786	175.679	179.018	177.446	165.536	155.625	166.536	150.643	171.554	171.161	209.786	165.857	169.536	203.5	194.286	166.875	161.857	190.804	187.732	177.857	139.071	218.75	179.893	186.286	221.429	182.554	183.196	171.464
P15	0	0	0	0	0	0	0	0	0	0	0	0	0	0	0	0	0	0	0	0	0	0	0	0	0	0	0	0	0	0	0	0
P16	89.6544	91.0809	87.353	97.4559	84.9412	84.0294	75.0515	80.9927	80.2941	68.9559	83.3603	84.9559	92.353	96.0883	81.7353	111.007	92.0956	76.0294	72.4117	76.7353	91.353	72.2427	83.6765	76.2059	68.0809	92.1177	71.4706	75.4927	38.1765	77.9853	79.272	72.5073
P17	0	0	0	0	0	0	0	0	0	0	0	0	0	0	0	0	0	0	0	0	0	0	0	0	0	0	0	0	0	0	0	0
P18	172.5	185.75	178.562	187.375	192	175.312	182.5	180.5	188.25	179.25	203.125	166.812	201.812	194	190.812	196.25	176.688	195.562	186.062	185.688	168.688	181.938	188.312	185.438	201.75	166.875	187.938	174.938	188.562	183.125	200.938	184.312
P19	0	0	0	0	0	0	0	0	0	0	0	0	0	0	0	0	0	0	0	0	0	0	0	0	0	0	0	0	0	0	0	0
P20	0	0	0	0	0	0	0	0	0	0	0	0	0	0	0	0	0	0	0	0	0	0	0	0	0	0	0	0	0	0	0	0
P21	0	0	0	0	0	0	0	0	0	0	0	0	0	0	0	0	0	0	0	0	0	0	0	0	0	0	0	0	0	0	0	0
P22	0	0	0	0	0	0	0	0	0	0	0	0	0	0	0	0	0	0	0	0	0	0	0	0	0	0	0	0	0	0	0	0
P23	0	0	0	0	0	0	0	0	0	0	0	0	0	0	0	0	0	0	0	0	0	0	0	0	0	0	0	0	0	0	0	0
P24	0	0	0	0	0	0	0	0	0	0	0	0	0	0	0	0	0	0	0	0	0	0	0	0	0	0	0	0	0	0	0	0
Last Cell

## Sheet: PCV-Normalized
PCV Normalized to the Notochord (abs(PCV-Notochord))
	1	2	3	4	5	6	7	8	9	10	11	12	13	14	15	16	17	18	19	20	21	22	23	24	25	26	27	28	29	30	31	32
A01	0	0	0	0	0	0	0	0	0	0	0	0	0	0	0	0	0	0	0	0	0	0	0	0	0	0	0	0	0	0	0	0
A02	0	0	0	0	0	0	0	0	0	0	0	0	0	0	0	0	0	0	0	0	0	0	0	0	0	0	0	0	0	0	0	0
A03	560.5	571.625	565.375	565	559.875	564.375	562.125	563	566.125	567.125	563.5	559.375	557.5	562	559.875	562.875	560.625	559	567.125	564.625	557.875	559.75	562	564.625	558.875	561.75	561.875	560	565.125	564.375	565.5	562.25
A04	603.625	602.5	608.375	605	612.375	612.875	609.5	613.875	607	602.375	609.25	608.375	608.25	607.375	607	611.25	612.125	600.125	608.875	611	605.375	610.25	606	610.625	604.625	610.25	604.125	600.375	612.875	608	608.125	597.625
A05	628.625	624.625	622.875	626.125	632.75	628.5	623	629.375	632.75	628.125	628.875	627.125	626.25	624.125	632.625	623.625	625.375	625.5	629.5	626.875	623.75	629.125	624.375	629.5	627.75	627.125	626.875	629.875	627.75	627.125	626.25	627.125
A06	620	618.5	621.125	621.375	622.125	620.25	621.25	624.375	622	620.875	623.25	626.125	619.875	618.5	623.375	623.625	622.125	626.125	614.5	624.625	623.5	623.375	623.625	621.75	625.25	624.5	618.125	620.125	621.5	620.625	615.5	624.75
A07	632.125	632	630	635.25	635.375	624.875	630.75	631.75	632.875	628.75	633.5	639.625	629.5	632.875	630.75	637	632.125	639	637.125	637.375	632.625	634.5	630	632.75	635.5	631.875	633.5	632.375	635	640.25	632.75	636.375
A08	0	0	0	0	0	0	0	0	0	0	0	0	0	0	0	0	0	0	0	0	0	0	0	0	0	0	0	0	0	0	0	0
A09	584	588.625	589.5	584.625	589.375	582.125	585.75	589	586.25	582.25	584.25	587	586.5	587.875	588.75	584.625	582.5	593.125	592	589.25	591.5	584.625	590.25	590.5	591.75	589.5	586.375	593	585.375	589.125	586.25	586
A10	634	629.5	628.875	627.75	627.125	635.25	625.625	630.25	627.5	632.125	628.5	632	635.5	639.5	635.375	628.875	632.75	635	637.75	630.75	636.625	636.75	636.125	633.875	634.5	631.5	632.875	627.625	633.25	631.5	636.625	637.625
A11	516.125	515.25	518.125	514.5	517.125	516.625	518	516.125	515	517.625	513.625	510	514.625	515.125	507.625	521.875	518.375	516.75	514.5	517.125	508.875	510.25	511.5	512.625	516.25	517	517.625	515.25	516.375	512.625	517.5	522.375
A12	632.5	633.75	632.75	630.5	631.375	626.75	634.625	629	632.75	637.875	625.125	638.5	630.75	630.125	631.375	627.125	631	629.125	632.25	629	637.5	634	635.75	628.625	633.625	633.5	629.5	632	632.75	630.375	635.625	626.125
A13	0	0	0	0	0	0	0	0	0	0	0	0	0	0	0	0	0	0	0	0	0	0	0	0	0	0	0	0	0	0	0	0
A14	624.25	621.125	623	620.5	625.25	624.25	627.75	621.125	626.375	623.5	627.5	627.5	623.875	624.625	625.375	626.875	620.375	619.875	623.625	632.125	624.875	623.375	624.625	623	619.5	627.125	624.5	626.75	625.25	628.125	634.375	623.25
A15	0	0	0	0	0	0	0	0	0	0	0	0	0	0	0	0	0	0	0	0	0	0	0	0	0	0	0	0	0	0	0	0
A16	622.75	629.125	624.375	624.875	627.25	621.875	631.375	631	623.25	626.25	620.875	629.375	631.5	627	625.75	625.75	622.375	628.625	630.5	629	629.25	622.375	621.125	626.375	624.875	624.125	626.875	630.375	626.25	622	623.125	623.75
A17	0	0	0	0	0	0	0	0	0	0	0	0	0	0	0	0	0	0	0	0	0	0	0	0	0	0	0	0	0	0	0	0
A18	599.75	590.875	595.75	593.25	593.5	598.75	592.375	598.75	601.625	594.375	596.75	594.125	600.375	591.625	603.625	596.875	592.875	596.375	598	592	601.25	597	597.875	597.25	586.75	601.625	598.375	592.125	604.75	589.5	598.75	590.75
A19	0	0	0	0	0	0	0	0	0	0	0	0	0	0	0	0	0	0	0	0	0	0	0	0	0	0	0	0	0	0	0	0
A20	0	0	0	0	0	0	0	0	0	0	0	0	0	0	0	0	0	0	0	0	0	0	0	0	0	0	0	0	0	0	0	0
A21	0	0	0	0	0	0	0	0	0	0	0	0	0	0	0	0	0	0	0	0	0	0	0	0	0	0	0	0	0	0	0	0
A22	0	0	0	0	0	0	0	0	0	0	0	0	0	0	0	0	0	0	0	0	0	0	0	0	0	0	0	0	0	0	0	0
A23	0	0	0	0	0	0	0	0	0	0	0	0	0	0	0	0	0	0	0	0	0	0	0	0	0	0	0	0	0	0	0	0
A24	0	0	0	0	0	0	0	0	0	0	0	0	0	0	0	0	0	0	0	0	0	0	0	0	0	0	0	0	0	0	0	0
B01	0	0	0	0	0	0	0	0	0	0	0	0	0	0	0	0	0	0	0	0	0	0	0	0	0	0	0	0	0	0	0	0
B02	640.75	638.75	644	642.375	641.125	636.875	641.125	636.875	647.625	639.75	645.375	638.125	643.625	635.25	640.75	644.375	635.125	642.375	636.75	642.875	636.875	642	641.75	638.875	643.75	642.25	643.125	640.75	638	643	637.375	642.375
B03	628.625	628.375	621.875	623.125	622.75	617.875	622.375	624.875	624.375	626.875	630	625.375	622.75	627.875	621.75	628.375	631.25	617.5	621.25	626.375	621.875	624.625	622.875	622.625	630.125	616	627.25	622	625.75	618.5	625.875	626
B04	624.125	617.875	622.625	626	619.5	618.875	622.5	618.875	622.75	620.75	624.25	625.75	619	622	619.125	619.75	617.25	617.875	623.625	620.875	620.875	616	621.75	621	616	616.625	615.125	622.875	620.375	620.625	623.125	611.75
B05	635.875	629.5	636.625	631.875	637	636.25	635.375	635	641.375	638	634	640.25	633.125	632.625	635.375	635.25	635.125	630.625	641.625	638.5	640.875	638.5	639.625	633.375	637.625	634.125	639.875	633.25	634.5	636.75	632.125	636.625
B06	614.5	623.125	612.75	612.5	615.875	614.25	609.625	615.125	611.875	610.5	617.875	608.5	618.875	609.25	620	614.875	613	616.125	617.875	615.625	610.5	613.125	618.125	617.75	610.375	622.625	618.25	620.375	617.25	617.125	610.5	625.125
B07	0	0	0	0	0	0	0	0	0	0	0	0	0	0	0	0	0	0	0	0	0	0	0	0	0	0	0	0	0	0	0	0
B08	0	0	0	0	0	0	0	0	0	0	0	0	0	0	0	0	0	0	0	0	0	0	0	0	0	0	0	0	0	0	0	0
B09	0	0	0	0	0	0	0	0	0	0	0	0	0	0	0	0	0	0	0	0	0	0	0	0	0	0	0	0	0	0	0	0
B10	600.875	602.625	599.75	605.75	598.125	605.125	596.25	600.125	602.25	602	608.5	601.75	601.125	602.75	602.25	604.875	602	605.125	600.875	596.125	604.625	606.25	603.75	602.5	601.875	599.75	605.125	599.25	605.75	599.25	599.125	605.5
B11	630	621.875	626.75	629.375	624.375	624.625	624	620	629.125	627.5	622	628.625	625	624	620.5	626.125	625.875	623.625	626.75	623.625	625	624.625	624.25	628.625	627.25	619.5	628	625.375	622	624.375	620.625	623
B12	0	0	0	0	0	0	0	0	0	0	0	0	0	0	0	0	0	0	0	0	0	0	0	0	0	0	0	0	0	0	0	0
B13	609.375	604.25	604.625	604.375	605.5	610.375	601.375	604.875	611.125	612	606.25	608.75	602.125	609.375	603.625	605.25	602.75	605.75	602.125	605.125	606.5	605.375	602.875	609.875	604.625	609.375	608.875	609.375	606.125	602.875	608.625	606.625
B14	0	0	0	0	0	0	0	0	0	0	0	0	0	0	0	0	0	0	0	0	0	0	0	0	0	0	0	0	0	0	0	0
B15	0	0	0	0	0	0	0	0	0	0	0	0	0	0	0	0	0	0	0	0	0	0	0	0	0	0	0	0	0	0	0	0
B16	645.5	638.875	640	645	646.75	648.125	644.375	648.5	639.75	647.75	644.25	642.125	649.375	646.875	650.75	643.5	643.125	643.5	649.5	647.5	643.25	647.875	644.75	648.375	639.75	642.25	638.5	646.375	646.25	640.25	649.25	649.5
B17	582	578.75	579	578	585.125	580	585.75	578.875	582.625	581.625	584.375	582.75	584.5	587.25	584.125	580.125	582	585.375	585.25	585.25	588	585.5	580.375	580.125	581	584.75	583.625	584.125	584.75	583.5	583.75	585.125
B18	0	0	0	0	0	0	0	0	0	0	0	0	0	0	0	0	0	0	0	0	0	0	0	0	0	0	0	0	0	0	0	0
B19	0	0	0	0	0	0	0	0	0	0	0	0	0	0	0	0	0	0	0	0	0	0	0	0	0	0	0	0	0	0	0	0
B20	0	0	0	0	0	0	0	0	0	0	0	0	0	0	0	0	0	0	0	0	0	0	0	0	0	0	0	0	0	0	0	0
B21	0	0	0	0	0	0	0	0	0	0	0	0	0	0	0	0	0	0	0	0	0	0	0	0	0	0	0	0	0	0	0	0
B22	0	0	0	0	0	0	0	0	0	0	0	0	0	0	0	0	0	0	0	0	0	0	0	0	0	0	0	0	0	0	0	0
B23	0	0	0	0	0	0	0	0	0	0	0	0	0	0	0	0	0	0	0	0	0	0	0	0	0	0	0	0	0	0	0	0
B24	0	0	0	0	0	0	0	0	0	0	0	0	0	0	0	0	0	0	0	0	0	0	0	0	0	0	0	0	0	0	0	0
C01	666.5	672.75	669.125	665.875	674.375	670.125	676.75	671.375	672.5	667.875	677	673.125	667.5	667	669.75	671.5	672.125	670.75	669.25	667.25	670.375	668.625	667.125	672.625	673.75	678.375	670.25	667.375	674.125	671.625	671.5	671.375
C02	614.375	623.5	611.125	621.25	621.25	616.375	617.25	618.875	616.875	616.125	620.125	622.125	615.125	617	625.625	617.625	622.5	623	617.375	620.5	617	617.25	617.875	617.75	626	621.5	619.25	621.875	616.625	619.625	615.625	621.375
C03	0	0	0	0	0	0	0	0	0	0	0	0	0	0	0	0	0	0	0	0	0	0	0	0	0	0	0	0	0	0	0	0
C04	616.125	621.625	624.25	617	617.375	627.125	619.625	620.875	620.125	625.625	625.625	622.75	616.75	623.125	621	623.375	622.25	633.875	619	613.875	615.25	621.375	623.375	630	620.875	621	623	620.875	630.125	623	621.375	628.625
C05	0	0	0	0	0	0	0	0	0	0	0	0	0	0	0	0	0	0	0	0	0	0	0	0	0	0	0	0	0	0	0	0
C06	631.625	645.75	635.625	633.875	637.875	636.25	636.625	634.875	629.5	636.625	635.75	638.375	633.5	640	637.75	631.625	638.375	636	639.375	634.875	639.625	639.875	648.375	640	635.75	642.375	638.625	639	635.625	642	632.375	633.5
C07	0	0	0	0	0	0	0	0	0	0	0	0	0	0	0	0	0	0	0	0	0	0	0	0	0	0	0	0	0	0	0	0
C08	0	0	0	0	0	0	0	0	0	0	0	0	0	0	0	0	0	0	0	0	0	0	0	0	0	0	0	0	0	0	0	0
C09	635.875	642.5	634.625	631.625	645	637.875	638.125	633.125	632.25	635.625	641	636.625	634.125	637.125	627.875	635.5	629.75	636.125	639.75	634.25	630.625	632.25	635.25	637	633	635.875	640.625	632.625	642.375	641.5	642	643.25
C10	0	0	0	0	0	0	0	0	0	0	0	0	0	0	0	0	0	0	0	0	0	0	0	0	0	0	0	0	0	0	0	0
C11	0	0	0	0	0	0	0	0	0	0	0	0	0	0	0	0	0	0	0	0	0	0	0	0	0	0	0	0	0	0	0	0
C12	0	0	0	0	0	0	0	0	0	0	0	0	0	0	0	0	0	0	0	0	0	0	0	0	0	0	0	0	0	0	0	0
C13	628.875	639.5	632	632.625	633.75	633.875	632.875	630.25	635.625	628	628.5	635	634.5	635.75	634.125	637.75	628.375	635.375	634.625	633.375	634.875	640.375	639	634.75	633.75	633.5	635.75	634.875	636.75	637	637.375	627.125
C14	0	0	0	0	0	0	0	0	0	0	0	0	0	0	0	0	0	0	0	0	0	0	0	0	0	0	0	0	0	0	0	0
C15	0	0	0	0	0	0	0	0	0	0	0	0	0	0	0	0	0	0	0	0	0	0	0	0	0	0	0	0	0	0	0	0
C16	635.625	640.75	637.75	640.5	645.75	633.125	640.375	637.625	636.5	640.875	637.875	642.125	641.5	644.875	641.125	640.125	638.5	642.375	644.125	638.875	644.875	639.5	642.625	641.125	644.25	644.875	638.625	648	642.375	644.75	643	644.75
C17	644.5	637.25	645.75	647.625	643.625	640.25	637.875	642.25	643.25	641.125	640	640.375	641.125	649	643.75	640.375	641	641	641.25	643.125	641.625	639.75	641.5	635.875	635.625	637	643	638.375	642	643.875	641.375	639.25
C18	608.75	613.375	613.25	609.875	617.75	611.625	605.125	617	615.375	610.375	617.75	612.625	613.5	608.75	616.75	613.125	616.875	611.125	613.5	614.375	620.625	614.5	612.625	611.875	615.375	617.125	619.75	615.875	619.375	609.25	613	615.125
C19	0	0	0	0	0	0	0	0	0	0	0	0	0	0	0	0	0	0	0	0	0	0	0	0	0	0	0	0	0	0	0	0
C20	643.125	645.5	641.75	646.25	643.375	641.25	643.25	646.25	636.75	642.25	643.375	642.375	645.25	646	650.125	645	644.375	644.625	646.125	646.5	649.375	638.625	643.625	641.875	643.875	640.625	643.125	645.625	648.75	639.25	640.125	643.375
C21	0	0	0	0	0	0	0	0	0	0	0	0	0	0	0	0	0	0	0	0	0	0	0	0	0	0	0	0	0	0	0	0
C22	0	0	0	0	0	0	0	0	0	0	0	0	0	0	0	0	0	0	0	0	0	0	0	0	0	0	0	0	0	0	0	0
C23	0	0	0	0	0	0	0	0	0	0	0	0	0	0	0	0	0	0	0	0	0	0	0	0	0	0	0	0	0	0	0	0
C24	0	0	0	0	0	0	0	0	0	0	0	0	0	0	0	0	0	0	0	0	0	0	0	0	0	0	0	0	0	0	0	0
D01	651.5	652	650.25	655	649.75	650.5	653	655.5	647.375	655.125	651.125	646.625	647.625	651.75	651.25	653.375	648.625	654.875	654	649.875	659	646	655.5	650.75	652.25	652.375	649	651.75	651.5	646.375	651.625	654.625
D02	637.875	644.375	637.5	636.625	646.5	643.125	643.25	642.375	636.875	640.75	639.25	640.875	647.875	649	648.875	636.5	640.625	644	644.125	641.125	644.5	646.5	645.625	644.625	645	645.625	645	636.375	641.375	641.875	647.125	636.75
D03	635.375	638	642.25	634.875	640.5	641.5	638.375	641.5	641.75	643.5	637	639.875	635.875	637.125	645.5	638.75	638	638.875	643.125	639.375	643	641.875	638.625	639.25	646	645.75	640.625	639.125	639.125	642.375	637.125	638.5
D04	646.125	640.75	641	636.625	644.625	636.375	637	643.25	641.5	642.25	645.125	637.375	641	641.625	641.75	638.625	641.625	643.75	641.75	644.5	638.25	646.25	642.25	645.625	639.375	635.25	641.875	641.25	639.125	638.125	642.875	638.625
D05	641.125	649.125	644.25	644.75	644.875	647.5	645.5	645.125	647.75	641.625	644.375	652.625	640.875	645.25	640.625	645.625	650.125	646.625	647.375	641.25	652.75	644.375	646.875	641.25	649.75	643.25	648.375	642.125	650.25	641.5	647	648.125
D06	615.125	617.875	616.625	613.75	612.125	614.375	622.75	617.125	614.375	616.625	611.5	609.25	615.875	620.875	613.375	617.875	610.875	612.125	609.875	614.125	609.375	613.75	606.875	608.75	618.875	617.5	610.375	611.25	615.125	606.875	617.375	610.875
D07	632.25	633.25	626.875	630.875	633.5	631.875	634.125	637.375	630.75	636.75	636.375	628.5	635.75	634.625	637.125	634.875	628.75	626.125	637.375	631.375	630.375	628.125	629.25	623.75	627.5	630.125	629	629	629.875	630.875	630.75	634.125
D08	0	0	0	0	0	0	0	0	0	0	0	0	0	0	0	0	0	0	0	0	0	0	0	0	0	0	0	0	0	0	0	0
D09	0	0	0	0	0	0	0	0	0	0	0	0	0	0	0	0	0	0	0	0	0	0	0	0	0	0	0	0	0	0	0	0
D10	587.75	588	592.25	583.125	592.375	598.25	592.5	590.875	589.75	584.375	586	582.625	591.5	588.875	585.25	594.875	587	588.125	594	588.25	593.625	588.5	596.75	583.875	587.25	587.125	592.5	586	587.125	590.25	592.625	590.25
D11	0	0	0	0	0	0	0	0	0	0	0	0	0	0	0	0	0	0	0	0	0	0	0	0	0	0	0	0	0	0	0	0
D12	632.5	632.125	630.125	634	629.625	635.375	630.25	632.375	636.375	630.5	631.5	623.875	631.25	632	635.75	633.125	630.875	627	632.5	637.5	636	639.75	638.375	636.375	632.375	632	633.875	634.125	628	638.625	635.875	630.125
D13	607.25	613.75	608.125	615.5	607.75	611.125	607.875	612.875	608.625	611.75	613.25	615.375	615.375	611.75	610.25	614.25	615.375	605.375	609.875	606.875	616.875	611.75	610.75	606.125	611.875	616.125	610	609.625	607.125	614.875	607.75	611.625
D14	0	0	0	0	0	0	0	0	0	0	0	0	0	0	0	0	0	0	0	0	0	0	0	0	0	0	0	0	0	0	0	0
D15	0	0	0	0	0	0	0	0	0	0	0	0	0	0	0	0	0	0	0	0	0	0	0	0	0	0	0	0	0	0	0	0
D16	630.375	627.5	632.625	634.5	629.5	637.5	635.875	636.5	635.625	631.75	638.625	634.125	635.625	643.625	631.125	631.75	636.125	634	632.5	633.25	634.125	630.625	636.375	630.75	637.75	641.125	635	636.5	638.75	637.5	631.125	629.625
D17	632.25	626.5	627.625	632.375	630.375	629.125	631	632.5	635.5	635.375	635.125	634.25	642.5	636.375	632.75	638.375	636	637.125	634.25	634.375	626.125	630.25	632.625	634.5	634.625	637.875	636	631.875	637.375	634.75	635.125	633.625
D18	0	0	0	0	0	0	0	0	0	0	0	0	0	0	0	0	0	0	0	0	0	0	0	0	0	0	0	0	0	0	0	0
D19	0	0	0	0	0	0	0	0	0	0	0	0	0	0	0	0	0	0	0	0	0	0	0	0	0	0	0	0	0	0	0	0
D20	0	0	0	0	0	0	0	0	0	0	0	0	0	0	0	0	0	0	0	0	0	0	0	0	0	0	0	0	0	0	0	0
D21	0	0	0	0	0	0	0	0	0	0	0	0	0	0	0	0	0	0	0	0	0	0	0	0	0	0	0	0	0	0	0	0
D22	0	0	0	0	0	0	0	0	0	0	0	0	0	0	0	0	0	0	0	0	0	0	0	0	0	0	0	0	0	0	0	0
D23	0	0	0	0	0	0	0	0	0	0	0	0	0	0	0	0	0	0	0	0	0	0	0	0	0	0	0	0	0	0	0	0
D24	0	0	0	0	0	0	0	0	0	0	0	0	0	0	0	0	0	0	0	0	0	0	0	0	0	0	0	0	0	0	0	0
E01	631.375	635.125	641.25	637.375	633.625	634.5	635.5	633.25	635.5	637.875	641.125	636.625	641.5	638.75	637.5	640.25	636.375	634	634	636.75	642.25	635.75	641.375	635.375	634.875	645.125	643.375	636.5	641.375	638.625	639	638.375
E02	633.25	639	639.25	642.625	643.75	638.25	636.875	640.375	630.5	639	636.5	636.75	635.625	643.625	638.25	634.875	646.5	638.5	637.75	643.5	642.875	638.5	640.75	641.75	635.625	639.5	635.25	636.25	638.5	640	642.125	642.75
E03	0	0	0	0	0	0	0	0	0	0	0	0	0	0	0	0	0	0	0	0	0	0	0	0	0	0	0	0	0	0	0	0
E04	0	0	0	0	0	0	0	0	0	0	0	0	0	0	0	0	0	0	0	0	0	0	0	0	0	0	0	0	0	0	0	0
E05	562.875	567.5	562	561.75	572.375	569.875	566.25	567.5	566.125	569.875	565.25	572.625	568.5	568.625	565.5	571.125	568.375	573.625	573.375	566.625	573.5	571.75	575	573.25	566.625	565.75	564.625	564.875	571.5	567.625	566.5	572.375
E06	0	0	0	0	0	0	0	0	0	0	0	0	0	0	0	0	0	0	0	0	0	0	0	0	0	0	0	0	0	0	0	0
E07	635.375	625.125	631.5	627.625	632.125	625.75	628.375	628.5	628	632.5	627.625	629.75	629.75	632.875	633.25	630.75	634.25	630.875	633.75	627.75	629.875	631	629.75	628.5	629.5	625.625	630.75	629.375	631.25	629.75	631.625	626.125
E08	625.25	631	626.5	631.25	629.625	630.75	627.375	627	628.625	630.625	622.875	625.25	622	630.25	630.875	627.875	623.625	621.375	630.5	630.375	625.25	623.625	626.5	631.375	623.125	627.875	623.25	625.25	638.75	626	629.5	628.75
E09	524.375	526.625	525.875	525.5	529	528.75	518.5	518.875	513.5	515.75	518.125	516.625	513.375	517.75	517.75	519.875	521.75	507.75	515.875	513.625	518	513.125	512.25	517.25	514.625	515.375	518.375	515.25	517.25	520.125	522.625	518.625
E10	0	0	0	0	0	0	0	0	0	0	0	0	0	0	0	0	0	0	0	0	0	0	0	0	0	0	0	0	0	0	0	0
E11	0	0	0	0	0	0	0	0	0	0	0	0	0	0	0	0	0	0	0	0	0	0	0	0	0	0	0	0	0	0	0	0
E12	551.125	552.5	552.125	553.125	547	553.25	558.375	553	555.5	556	550.375	552.625	551.25	545.75	555.5	553.625	548.75	549.625	551.75	555.75	560.375	554.375	550.625	545.875	552.125	549.125	557	556.125	553.375	548.875	552.5	550.25
E13	0	0	0	0	0	0	0	0	0	0	0	0	0	0	0	0	0	0	0	0	0	0	0	0	0	0	0	0	0	0	0	0
E14	0	0	0	0	0	0	0	0	0	0	0	0	0	0	0	0	0	0	0	0	0	0	0	0	0	0	0	0	0	0	0	0
E15	613.25	616.25	617.25	611.875	615.125	617.125	616.875	614.75	619.5	615.125	610	615	614.25	621.25	620.875	614.125	617.25	615.875	620.125	618.5	611.125	617.125	613.25	611.875	616.375	612.875	615.125	614	613.25	620.25	615.125	617.375
E16	639.625	644.375	638.875	644.75	651	639.875	640.75	645.25	642.125	643.125	640.875	643.625	651	641.25	644.5	645.5	645.5	642.25	638.875	651.25	648	644.25	647.75	645	647.25	641.625	645.375	642	642	650.25	642	646.25
E17	618.5	608.875	623.375	617.375	623	617.25	620.25	621.875	616	620.5	611	617.5	617.5	619.75	613.5	613.375	613.25	618.625	612.5	618.25	614.625	616.625	613.75	612.75	614.75	616.875	618.125	618.5	618.625	609.75	613	614.625
E18	636.625	635	630.5	632.75	632.5	630	630.625	629	631.75	635.375	630.375	634.75	632.125	634.125	637.125	635.75	631.375	636.75	630.25	630.75	628.375	637.125	633.75	631.375	634.25	634.875	629.125	632.5	635.625	631.625	633.5	631
E19	643	645.875	644.25	646.625	648.75	649.625	646.25	649.125	654.25	644.625	645.125	651.875	646.25	648.25	642.625	646.5	649.75	645.25	649.25	655.25	648.25	646.5	655	646.25	643	639.25	647.125	645.625	646.75	651.5	648	648.375
E20	0	0	0	0	0	0	0	0	0	0	0	0	0	0	0	0	0	0	0	0	0	0	0	0	0	0	0	0	0	0	0	0
E21	0	0	0	0	0	0	0	0	0	0	0	0	0	0	0	0	0	0	0	0	0	0	0	0	0	0	0	0	0	0	0	0
E22	0	0	0	0	0	0	0	0	0	0	0	0	0	0	0	0	0	0	0	0	0	0	0	0	0	0	0	0	0	0	0	0
E23	0	0	0	0	0	0	0	0	0	0	0	0	0	0	0	0	0	0	0	0	0	0	0	0	0	0	0	0	0	0	0	0
E24	0	0	0	0	0	0	0	0	0	0	0	0	0	0	0	0	0	0	0	0	0	0	0	0	0	0	0	0	0	0	0	0
F01	653.375	660	662.125	658.125	654.375	661.125	664.625	661.75	656.875	656.5	656.5	661.75	659.125	671.625	662.25	663	662.75	659.75	659.125	662.25	667.5	660.375	660.625	656.375	664	658.375	660.875	667.125	661.875	664.25	656.125	664.625
F02	0	0	0	0	0	0	0	0	0	0	0	0	0	0	0	0	0	0	0	0	0	0	0	0	0	0	0	0	0	0	0	0
F03	645.75	648.75	647.5	647.75	647.25	648	647.625	650.375	647.25	645.375	646.75	643.375	651.375	647.125	647.625	646.125	647.125	646	643.375	642.25	648.875	650.625	651.25	650.5	640.75	655.125	642.625	648.125	642.75	640.25	649.5	649.5
F04	0	0	0	0	0	0	0	0	0	0	0	0	0	0	0	0	0	0	0	0	0	0	0	0	0	0	0	0	0	0	0	0
F05	640.375	633.875	637.75	631.625	631.125	637.25	628	639.375	633.375	635.375	635.25	638.25	639.875	638	637.75	641.5	637.875	636.25	640.875	639	635.75	633.5	636.625	636.875	634.25	634.375	634.75	632.625	632.125	638	635	630.75
F06	630.875	623.5	629.875	622	627.75	623.5	631.625	626.125	629.25	627.625	632.75	629	626.375	632.25	629	620.875	628.25	627.5	624.125	632.125	626.25	625.25	624.25	635.75	634	626.875	629	625	631.125	625.75	633.75	626.25
F07	632	632.25	629.625	631	634.5	634.125	626.375	632	631.125	635	630.75	637	631.625	629.375	635.625	636.875	638.25	633.625	635	628	632.125	633.5	630.75	643.25	636.5	633.5	631.125	634	635.625	632.75	632.875	636.75
F08	643.375	638.25	636.75	638.5	636.125	645.625	641.5	639.875	638.5	638	637.875	640.5	644	639.375	641.625	641.125	640	636.625	646.125	639.25	642.25	637.75	634.75	642.25	640.375	637.5	644.125	644.25	638.5	641.125	648.25	639.375
F09	640.5	637.125	645.5	643.625	642.375	642.875	644	642	646	640	640.375	639.875	637.125	639.875	645.375	641.5	640	638.75	637.5	643.625	640.25	643	638.625	640.875	640.25	643	641.5	646.125	640	640.375	644.25	647.75
F10	0	0	0	0	0	0	0	0	0	0	0	0	0	0	0	0	0	0	0	0	0	0	0	0	0	0	0	0	0	0	0	0
F11	623.625	623.625	623.75	622.125	628.5	626.75	624.375	623.125	625.5	630.75	630.25	622.625	627.375	626.875	627.75	625.75	634.125	620.75	628.5	629.25	622.75	624.625	622.25	627.375	631.875	628.125	624.125	636.125	622.25	627.125	637.75	636.625
F12	612.25	619.875	613.625	613.25	613.25	613	612.125	618.375	614.5	612.25	613.5	612	611.25	612.875	612.125	615.125	611.5	616.25	611.75	617.875	618.25	606.125	617.375	612.75	613.5	611.875	616	611	617.5	613.875	615.75	614
F13	0	0	0	0	0	0	0	0	0	0	0	0	0	0	0	0	0	0	0	0	0	0	0	0	0	0	0	0	0	0	0	0
F14	0	0	0	0	0	0	0	0	0	0	0	0	0	0	0	0	0	0	0	0	0	0	0	0	0	0	0	0	0	0	0	0
F15	0	0	0	0	0	0	0	0	0	0	0	0	0	0	0	0	0	0	0	0	0	0	0	0	0	0	0	0	0	0	0	0
F16	533	535.25	534.625	540.875	530	536.375	535.25	532.375	536.375	533	539.375	537.375	535	533	531.5	538.625	536.5	535.125	539.75	530	536.875	535.875	533.125	537.375	540.875	533.625	536.5	533.25	537.625	537.375	539.25	537.125
F17	613	607.125	609.875	607.75	611	610.125	613.625	607.625	611.625	611.5	607.625	607.125	607.625	613.25	607.125	603.125	614.875	611.125	611.125	610	610.125	609.5	613.125	607	609.625	606.25	613.875	606.25	610.125	611.5	604.875	609.125
F18	0	0	0	0	0	0	0	0	0	0	0	0	0	0	0	0	0	0	0	0	0	0	0	0	0	0	0	0	0	0	0	0
F19	0	0	0	0	0	0	0	0	0	0	0	0	0	0	0	0	0	0	0	0	0	0	0	0	0	0	0	0	0	0	0	0
F20	642.25	642.5	650.875	650.5	640.125	641.625	644.375	647.25	642	643.375	641.25	642.375	644	643	634.375	648.25	637.625	636.5	646.875	643.25	648.375	644.5	646.625	641.75	643.75	646.75	641.5	640.375	645.125	645.5	642.375	643.125
F21	0	0	0	0	0	0	0	0	0	0	0	0	0	0	0	0	0	0	0	0	0	0	0	0	0	0	0	0	0	0	0	0
F22	0	0	0	0	0	0	0	0	0	0	0	0	0	0	0	0	0	0	0	0	0	0	0	0	0	0	0	0	0	0	0	0
F23	0	0	0	0	0	0	0	0	0	0	0	0	0	0	0	0	0	0	0	0	0	0	0	0	0	0	0	0	0	0	0	0
F24	0	0	0	0	0	0	0	0	0	0	0	0	0	0	0	0	0	0	0	0	0	0	0	0	0	0	0	0	0	0	0	0
G01	0	0	0	0	0	0	0	0	0	0	0	0	0	0	0	0	0	0	0	0	0	0	0	0	0	0	0	0	0	0	0	0
G02	0	0	0	0	0	0	0	0	0	0	0	0	0	0	0	0	0	0	0	0	0	0	0	0	0	0	0	0	0	0	0	0
G03	643.5	641.375	648.625	645.75	649	641.25	639.375	638.5	644.125	641.25	646.5	643	637	648.875	644.5	640.25	644.375	643.125	637.375	646.125	644.75	645.625	646.25	643.875	638.75	641.25	639.5	643.5	639.375	644.125	642.25	640.5
G04	0	0	0	0	0	0	0	0	0	0	0	0	0	0	0	0	0	0	0	0	0	0	0	0	0	0	0	0	0	0	0	0
G05	633.125	633.375	633.875	631.75	634.125	623.125	632.5	634.125	638.625	627.625	634.375	634	627.75	638.875	634.875	629.75	631.25	627.75	626.25	631.875	632.75	632	637.125	638	637	630.25	637.125	631	633.25	632.5	636.375	639.875
G06	637.75	640	646.625	644	639.625	643.25	639.125	641.75	642	641.125	645.125	646	644.5	634.25	635.625	632.875	639.875	639.125	637	636.125	641.75	643.5	637.875	632.375	636.125	632.75	639.375	640	644.25	642.125	643.625	642.5
G07	570	566.5	569.75	564.875	564.875	572.375	563.75	564.125	563	567.375	562.5	562.75	561.5	561.75	564.5	561.5	568	566.5	562.125	567.625	565.25	569.125	563.875	570.25	569.25	564.125	563.625	562.5	562.875	570.5	569.375	563.75
G08	630.25	635.5	635.125	636.625	633.625	638.125	640	643.25	636.5	634.75	639.375	638.875	630.5	630.5	635.75	639.625	636.625	636.625	632.75	634.125	634.5	640	633.5	637.25	636.625	636.625	643	630.625	634.75	637.875	635.375	632.375
G09	0	0	0	0	0	0	0	0	0	0	0	0	0	0	0	0	0	0	0	0	0	0	0	0	0	0	0	0	0	0	0	0
G10	643.125	638.875	646.875	653.75	644.25	643.25	646.375	645.5	639	649	638	648.875	648	643.875	646.5	642.125	642.25	643.625	643.75	644.75	651.125	642.5	644	645.25	640.125	646.25	642	644.25	639.25	647.125	647.5	647
G11	599.125	592.25	585.625	592.5	589.875	592.5	595.125	591.5	591.5	596.875	593.375	587.25	595.375	591.25	584.625	586	592.625	594.25	589.875	594.625	595	591.375	587.5	589.875	594.25	590.75	589.875	587.5	592.875	590.25	583.375	594.625
G12	541.25	542.75	539.5	547.625	544	552.25	543.25	546.75	550.25	548	547.25	543.375	546.25	547.25	541.375	547	547.5	544	546.875	548.125	546.125	542.375	549.375	538.75	546.5	545.125	545.875	544.375	543.75	543.75	545	550.5
G13	0	0	0	0	0	0	0	0	0	0	0	0	0	0	0	0	0	0	0	0	0	0	0	0	0	0	0	0	0	0	0	0
G14	649.75	651.375	650.25	649	646	647.75	654.5	648.25	647	647.625	651.125	650.875	654.125	644	644.125	646.5	652.5	648.875	645.875	649.375	653.375	646.125	652.875	652.375	647.5	648	645.375	648.875	644.375	650.25	653.75	643.375
G15	699.75	694.875	698.125	695.5	698.125	698.75	698.75	704.75	701.375	702.25	704.625	702.875	702.25	703.375	703.875	698.125	703.25	705.875	707.125	701.375	703.5	697.375	700.625	695.875	703	695.625	697.125	700.375	702.875	697.375	701.625	700.5
G16	589.125	596.625	592.25	593.5	589.625	597	599.125	596.25	600.375	596.25	595.875	601.375	592.375	594.625	597.625	595.625	593	595.625	602.875	588.125	591.5	599.625	589.75	593.125	598.125	599.375	592.625	596.5	590	599.375	597.75	592.375
G17	0	0	0	0	0	0	0	0	0	0	0	0	0	0	0	0	0	0	0	0	0	0	0	0	0	0	0	0	0	0	0	0
G18	644.125	646.375	642.25	650.75	641.625	644.625	640.875	646.25	645.5	645.625	647.125	641.75	649.75	649.625	638.75	643.625	643.625	647.125	642.125	642.125	640.5	638.375	648.125	649.5	645.25	647.125	638.625	644	639.375	644.75	645.875	646.75
G19	0	0	0	0	0	0	0	0	0	0	0	0	0	0	0	0	0	0	0	0	0	0	0	0	0	0	0	0	0	0	0	0
G20	0	0	0	0	0	0	0	0	0	0	0	0	0	0	0	0	0	0	0	0	0	0	0	0	0	0	0	0	0	0	0	0
G21	0	0	0	0	0	0	0	0	0	0	0	0	0	0	0	0	0	0	0	0	0	0	0	0	0	0	0	0	0	0	0	0
G22	0	0	0	0	0	0	0	0	0	0	0	0	0	0	0	0	0	0	0	0	0	0	0	0	0	0	0	0	0	0	0	0
G23	0	0	0	0	0	0	0	0	0	0	0	0	0	0	0	0	0	0	0	0	0	0	0	0	0	0	0	0	0	0	0	0
G24	0	0	0	0	0	0	0	0	0	0	0	0	0	0	0	0	0	0	0	0	0	0	0	0	0	0	0	0	0	0	0	0
H01	644.75	647.375	648.5	643.875	642.875	643	646.125	637.125	646	641.875	643.375	644.875	643.75	648.125	641.25	647.25	647	649.875	649.375	643.875	651.625	643.125	641.5	645	646.625	647.25	652.125	654.125	647	642.875	643.875	648.625
H02	640.125	642.625	641.5	643	636.875	638	639.125	633	638	641.125	635.375	641.375	637.125	638.875	638.25	643	640.625	643.5	636.75	642.625	642.375	637	634.375	637.125	641.25	640.375	641	638.25	640.25	638.375	636.125	646.25
H03	502.375	501.5	497.75	495.125	500	501	505.875	499.875	500.875	505.625	502.875	501.25	499	498.75	505.375	501	504.125	497.25	498.25	504.375	496.5	495.5	496.375	502.25	506	499.5	505.5	493.125	497.25	499.125	503.5	508.5
H04	638.5	630.375	634.5	635.625	634.25	639.375	641.625	632.875	634	634	633	636.875	639.625	637.75	634.125	632.875	632.875	630.875	633.25	635.625	633	637.25	634	638	632.25	633.25	633.25	634.875	638.375	637.25	635.375	635.375
H05	515.75	519.875	520.625	519.125	516.125	516.5	512.125	519.75	515.25	516.625	516.75	516.5	515.25	514	514.375	520.125	511.375	514.375	519	517.375	519.125	520.375	517.75	520.5	518.125	521.375	515.125	518.625	514.75	522.75	517.25	517.125
H06	0	0	0	0	0	0	0	0	0	0	0	0	0	0	0	0	0	0	0	0	0	0	0	0	0	0	0	0	0	0	0	0
H07	653.875	656	659.125	656.625	657	649.625	655.25	657.125	657.25	653.625	652	654.75	658.625	657.625	655.125	655	656.375	652.25	653.25	662.25	652.375	649.625	652.125	654.375	650	659.875	651.25	654.25	655.5	662.125	660.875	646.125
H08	641.25	639.875	635.625	634.75	640.75	638.75	640.875	635	646	639.5	635.5	644.75	640.875	637.375	643.375	636.375	639.125	641.25	638.625	642.125	635	638.375	636.375	641.625	637.875	636.25	634.5	637.625	637.125	630.125	639.375	645.125
H09	643.5	642.625	641.125	649.5	645.75	646.875	647	639.375	650.625	643.625	642.75	646.25	645	646.75	646.625	644	639.75	645.25	644.125	645.5	648.5	639.25	648.75	646.25	648.125	650.75	648.75	644.625	645.5	640.25	644.25	643.5
H10	635.875	639.625	638.5	635.75	636.375	635.5	642.75	635.5	636.625	640.875	645.125	635.25	637.875	642.125	635.875	635	637.75	639	640.625	638	635	634.5	637	634.375	635.625	634.875	635.5	636	630.875	636.5	636.625	636.5
H11	577.375	586.5	590.5	587.75	579.5	585.125	585	589.375	585.5	589.375	583.25	584.25	590.75	583.875	583.625	585.125	591.75	586.125	581.5	582.25	581.625	582	589.875	580.25	584.5	582.5	583.625	588.125	590.75	579.5	585.875	590
H12	0	0	0	0	0	0	0	0	0	0	0	0	0	0	0	0	0	0	0	0	0	0	0	0	0	0	0	0	0	0	0	0
H13	573.75	575.75	576.5	571.625	572.875	570.25	573.625	575.25	573.5	573.375	580.375	579.375	573	573.125	574.625	573.875	577.125	579.375	575	576.75	571.25	575.125	577.875	578.625	569.125	573.375	577.25	569.25	577.625	577.375	578.625	580.125
H14	645.875	642	647.625	643.25	648.25	653.375	651	652.625	648.875	646	652.125	639.625	648.625	648.25	647.25	645.5	648.875	650.25	656.75	652.625	652.375	648.75	646.125	648	649.5	641.875	653.5	651	649.125	656	647.375	640.75
H15	0	0	0	0	0	0	0	0	0	0	0	0	0	0	0	0	0	0	0	0	0	0	0	0	0	0	0	0	0	0	0	0
H16	657.75	649.75	651.375	658.875	654.625	654.875	656	654.375	647.75	656.875	650.875	661.125	656.5	655.625	650.375	657.125	651.125	652.375	653.875	651.375	657	652.625	652.5	652	652.125	654.75	650.625	656	654.125	654.125	653.375	651.5
H17	0	0	0	0	0	0	0	0	0	0	0	0	0	0	0	0	0	0	0	0	0	0	0	0	0	0	0	0	0	0	0	0
H18	658.375	661.875	662.375	660.875	659.125	666.375	664.25	661.375	660.625	656.625	665.5	663	664.375	658.125	661.875	658.5	664.125	665.625	660.375	656.875	661.375	663.75	660.75	658	664	665.5	658.875	658.375	661.625	655.375	663.625	667.25
H19	0	0	0	0	0	0	0	0	0	0	0	0	0	0	0	0	0	0	0	0	0	0	0	0	0	0	0	0	0	0	0	0
H20	0	0	0	0	0	0	0	0	0	0	0	0	0	0	0	0	0	0	0	0	0	0	0	0	0	0	0	0	0	0	0	0
H21	0	0	0	0	0	0	0	0	0	0	0	0	0	0	0	0	0	0	0	0	0	0	0	0	0	0	0	0	0	0	0	0
H22	0	0	0	0	0	0	0	0	0	0	0	0	0	0	0	0	0	0	0	0	0	0	0	0	0	0	0	0	0	0	0	0
H23	0	0	0	0	0	0	0	0	0	0	0	0	0	0	0	0	0	0	0	0	0	0	0	0	0	0	0	0	0	0	0	0
H24	0	0	0	0	0	0	0	0	0	0	0	0	0	0	0	0	0	0	0	0	0	0	0	0	0	0	0	0	0	0	0	0
I01	528.125	529	527.625	531.125	520	534.125	528	529.25	527.875	527.125	532.625	530.25	529	531	530.5	534.75	529.5	528.375	533.625	530.625	532.375	529	530.875	530.5	530.5	530.5	524.875	534.875	533.5	532.375	524.25	528.625
I02	614.25	610.5	611	609.75	613.25	613.25	611.125	610.375	620	613.625	613	613	612.5	615	612.25	609.375	612.75	617	606	615.5	617.375	608.625	618.375	616.5	612.875	612.625	607.875	614.375	610.25	613.25	616.375	615.75
I03	581.5	580.875	583.625	582.875	582.25	579.625	582	577.75	579.625	574.875	578.75	578.875	576.5	585.75	579	583	585.625	581.375	583.5	584.875	580.375	576.375	585.375	584.75	580.75	586.125	583.75	577.75	586.25	581.875	583.875	581.125
I04	558.375	562.125	565.125	563.25	559.375	557.625	557.75	553.375	552.5	556.5	555.625	554.625	555.75	559	549.375	557.625	548.375	557.375	557.625	561.25	556	559.875	556.875	552	557.125	558.375	556.625	562.875	558	562.125	559.625	565.25
I05	0	0	0	0	0	0	0	0	0	0	0	0	0	0	0	0	0	0	0	0	0	0	0	0	0	0	0	0	0	0	0	0
I06	647.25	651.5	647.25	649.875	648.375	645	645.5	643.5	644.375	648.125	651.5	647.5	649.75	644.125	644.75	649.5	643.375	649.875	653.75	643.875	646.75	647.875	645.125	645.625	642.5	649.375	647.125	641.125	644.5	650.25	646.875	639.875
I07	652.5	644.875	651.75	648.25	640.25	650.625	651.875	652.5	645.625	646.75	652.375	652.25	652.125	647.5	650.25	647.875	649.75	648.125	651.75	651.125	651.75	648.125	649.875	653.5	656.125	650.875	652.125	652.25	647	641.75	653.75	652.75
I08	632.125	630.125	630	635.875	629.25	636	634.625	630.5	633.25	629.875	633.25	631.25	627.125	642	630.375	633.375	627.75	622.625	629.75	626.375	625	634.125	633	625.5	637.5	626.75	635.625	630.125	638.25	632.25	629.5	629.25
I09	645.25	644.5	650.5	649.5	643.375	649.75	649.625	650.25	653.25	653	650.875	648.25	655	650.375	652.875	647	651.625	648.5	649.625	645.875	653.5	649.5	649.5	643	652	651.625	646	651.25	646.875	645	649.375	643.125
I10	643.375	644.75	649.875	637	642.375	647.625	646.125	645.5	649.75	644	643.125	645.875	645	647	644.625	651.125	644.375	645.5	640	648.375	643.375	642	649.625	637	637.25	644	641.625	646.375	643.875	650.25	646.625	643.375
I11	625.25	628.875	624.625	629.625	627.75	624.625	625.25	632.25	634.125	631	626.75	626.75	629.5	624.25	627	637.625	624.125	627.375	631.5	634	629.5	628	625.125	634.625	632.25	631.25	628.875	634.75	623.375	630.5	630.75	628.625
I12	617.75	621.75	619	621.375	612.375	618.5	616	616.375	618.875	624.25	610.5	616.625	618	618.25	616.25	620	618.375	615.5	613.5	620.5	614	615.375	618.625	618.375	620.75	626.375	614.625	620.125	617.125	614.625	620.375	619.25
I13	0	0	0	0	0	0	0	0	0	0	0	0	0	0	0	0	0	0	0	0	0	0	0	0	0	0	0	0	0	0	0	0
I14	652	654.25	656.125	657.75	658.5	657.125	647.5	657.375	651.375	646.25	655	651.625	654	656.625	653.125	648	650.625	658.375	643.125	659.5	653.125	651.625	651.875	649.375	653.875	647.125	652.75	649.5	653.5	653.375	658.25	651.375
I15	0	0	0	0	0	0	0	0	0	0	0	0	0	0	0	0	0	0	0	0	0	0	0	0	0	0	0	0	0	0	0	0
I16	636.75	635.125	628.125	635.5	637.5	632.125	630.25	636.75	630.5	637.75	635.75	633.75	639.375	637.5	632.625	640.625	636	627	635.75	624.625	635.75	640.25	638.5	636.25	631.625	638.375	630.5	637.125	626.5	626.125	632	633.5
I17	0	0	0	0	0	0	0	0	0	0	0	0	0	0	0	0	0	0	0	0	0	0	0	0	0	0	0	0	0	0	0	0
I18	0	0	0	0	0	0	0	0	0	0	0	0	0	0	0	0	0	0	0	0	0	0	0	0	0	0	0	0	0	0	0	0
I19	0	0	0	0	0	0	0	0	0	0	0	0	0	0	0	0	0	0	0	0	0	0	0	0	0	0	0	0	0	0	0	0
I20	0	0	0	0	0	0	0	0	0	0	0	0	0	0	0	0	0	0	0	0	0	0	0	0	0	0	0	0	0	0	0	0
I21	0	0	0	0	0	0	0	0	0	0	0	0	0	0	0	0	0	0	0	0	0	0	0	0	0	0	0	0	0	0	0	0
I22	0	0	0	0	0	0	0	0	0	0	0	0	0	0	0	0	0	0	0	0	0	0	0	0	0	0	0	0	0	0	0	0
I23	0	0	0	0	0	0	0	0	0	0	0	0	0	0	0	0	0	0	0	0	0	0	0	0	0	0	0	0	0	0	0	0
I24	0	0	0	0	0	0	0	0	0	0	0	0	0	0	0	0	0	0	0	0	0	0	0	0	0	0	0	0	0	0	0	0
J01	567	571.5	575.875	570.75	572.75	572.75	575.25	577.375	579.375	577	572.125	577.625	580.125	573.125	580.125	576.375	581.5	579.75	581.875	573.25	576.875	576	573.75	574.25	582.125	573.25	574.625	577.75	579	576	570.375	575.125
J02	620.5	616.875	620.25	611.25	614.875	624.5	623.5	620.25	624.75	624	625.375	620.375	622.125	624.5	618.75	616.75	622.25	623	630.25	626.125	623.5	626.875	623.375	621.125	624.75	623.125	628.375	623.5	624	622.25	624.375	625.375
J03	647.375	639.25	649.625	646.75	652.125	646.625	646.625	648.25	648.75	645.625	648.625	640	650.125	647.875	641.875	641.5	647.25	639.75	638.25	641.875	642.375	644.875	638.125	641.875	642.875	640.375	640.5	644.25	646	635.875	647.25	648.125
J04	585.875	594.375	583.75	589.5	586	589.75	589.75	587.5	586.375	595.25	590.625	584	589.25	581.375	589.125	586.625	586	591.375	591	585.125	587.125	592.75	589.875	586.625	584.875	587.5	588.75	579.5	587.125	585.75	586.5	587.875
J05	0	0	0	0	0	0	0	0	0	0	0	0	0	0	0	0	0	0	0	0	0	0	0	0	0	0	0	0	0	0	0	0
J06	657.375	657.875	657.5	656.875	659.125	657.125	659.375	661.75	656	665.875	653	663.5	659.25	663.375	655.5	660.75	657.5	654.375	658	660.25	670.75	656.125	653.375	656	658	657.5	662.25	659.25	658.375	652.75	661.625	655.125
J07	584.5	589.125	594	593.375	584.125	596.25	589.375	587	588.625	590.125	589	585.125	588.5	584.875	587.75	586	591.875	585.875	583.625	584.25	580.75	587.875	590.125	584	584.625	583.25	584.875	588.875	583.375	583.125	590.125	585.625
J08	633.125	635.375	634.875	636.125	638.25	636.5	628.875	642.375	633.375	631.625	630.5	626.75	636	635.625	642.625	636.375	631	630.875	636.625	639.75	639.125	635.5	642	633	638.75	635.25	633.5	638.875	636.375	637.125	636.25	643.375
J09	635.5	631.125	631.625	635.625	627.625	635.125	632.75	634	635.625	629.75	632.75	636.375	630.875	633	636.75	635	636.625	634	633.5	637.625	627	631.875	635.125	633.5	635.5	635.625	634.75	630.5	637.25	635.875	629.25	631.25
J10	0	0	0	0	0	0	0	0	0	0	0	0	0	0	0	0	0	0	0	0	0	0	0	0	0	0	0	0	0	0	0	0
J11	0	0	0	0	0	0	0	0	0	0	0	0	0	0	0	0	0	0	0	0	0	0	0	0	0	0	0	0	0	0	0	0
J12	628.375	631.625	633.625	632.5	636.5	631.125	634.75	632.5	640.75	633.875	630.875	634.25	628.75	640.375	631.375	638.25	637.25	629.125	643.125	632.875	637.875	639.125	639.25	635.75	634.75	638.25	631.5	632.625	637.375	635.625	631.625	631.125
J13	0	0	0	0	0	0	0	0	0	0	0	0	0	0	0	0	0	0	0	0	0	0	0	0	0	0	0	0	0	0	0	0
J14	0	0	0	0	0	0	0	0	0	0	0	0	0	0	0	0	0	0	0	0	0	0	0	0	0	0	0	0	0	0	0	0
J15	481	474.375	478.5	484.375	479	479.875	476.625	479.25	477.625	480.125	477.125	478.625	478.875	479.875	482.625	479.5	476.5	484.375	476.625	475.875	481.5	479.75	481.625	478	477.25	480.625	475.625	473.375	480.625	478.125	473.5	480.25
J16	672.5	669	672.125	672.375	672.5	667.375	672.25	672.625	675.625	676.125	673.125	670.25	674.25	671.625	671.875	679.625	670.25	667.875	674.875	673.625	678.25	674.25	678.125	669.5	672.625	675	668	669.875	677.375	670.875	677.5	670.375
J17	0	0	0	0	0	0	0	0	0	0	0	0	0	0	0	0	0	0	0	0	0	0	0	0	0	0	0	0	0	0	0	0
J18	605	605.25	605.625	603.25	602.125	596.875	606.5	602.625	604.5	597.125	596.5	599.25	599.875	604.125	604.75	600	602.25	608.875	606.25	602	601.75	602.875	609.375	602.375	600.125	600.875	600.875	609.25	602.5	604.375	603.25	607.25
J19	0	0	0	0	0	0	0	0	0	0	0	0	0	0	0	0	0	0	0	0	0	0	0	0	0	0	0	0	0	0	0	0
J20	0	0	0	0	0	0	0	0	0	0	0	0	0	0	0	0	0	0	0	0	0	0	0	0	0	0	0	0	0	0	0	0
J21	0	0	0	0	0	0	0	0	0	0	0	0	0	0	0	0	0	0	0	0	0	0	0	0	0	0	0	0	0	0	0	0
J22	0	0	0	0	0	0	0	0	0	0	0	0	0	0	0	0	0	0	0	0	0	0	0	0	0	0	0	0	0	0	0	0
J23	0	0	0	0	0	0	0	0	0	0	0	0	0	0	0	0	0	0	0	0	0	0	0	0	0	0	0	0	0	0	0	0
J24	0	0	0	0	0	0	0	0	0	0	0	0	0	0	0	0	0	0	0	0	0	0	0	0	0	0	0	0	0	0	0	0
K01	662.125	658.75	662.375	660	662	664.5	655.875	659.5	654.5	659.375	664.375	660.5	658.75	663.125	667.375	660.375	663.375	660.75	657.125	657.125	664.5	660	663.375	660.75	665.875	666.25	659.75	661.125	659.25	661.375	662.5	662.25
K02	0	0	0	0	0	0	0	0	0	0	0	0	0	0	0	0	0	0	0	0	0	0	0	0	0	0	0	0	0	0	0	0
K03	0	0	0	0	0	0	0	0	0	0	0	0	0	0	0	0	0	0	0	0	0	0	0	0	0	0	0	0	0	0	0	0
K04	480.625	476.25	479.125	476.875	479.625	477	477.625	474.5	478.375	479.375	480.625	484.25	477	477.125	479.125	481.5	480.375	479.75	477.75	474.75	477.375	479.5	481.125	479.375	476.75	483.25	479.75	474.75	478	474.875	476.75	475.875
K05	0	0	0	0	0	0	0	0	0	0	0	0	0	0	0	0	0	0	0	0	0	0	0	0	0	0	0	0	0	0	0	0
K06	0	0	0	0	0	0	0	0	0	0	0	0	0	0	0	0	0	0	0	0	0	0	0	0	0	0	0	0	0	0	0	0
K07	631.25	629.625	626.25	627.25	636.375	627	626.875	634.125	627.125	638.125	626.75	630.375	627.5	627.875	629.125	630.875	624.5	626.375	626.25	629.5	631.5	627.625	627	627.75	629.875	630.25	626.5	630.375	633.625	632.75	633.125	629.875
K08	587.25	602	592.75	593.75	594.625	594	597.125	590.125	595.375	594.875	596.125	590.75	590	590.625	594.125	596.625	600.375	590.875	595.875	595.5	598.25	595.25	596.625	589.75	601.375	594.375	594.375	592.5	599.375	602	596.625	592.75
K09	658.625	648.5	652.75	653.625	648.25	659.125	650.375	651.375	658.125	651.125	658	647.125	654.125	655.125	656.5	658.125	659	658.375	654.5	653.25	659.875	648.375	651	657.875	653.125	654.5	651.625	653.25	649.25	654.125	655	652.25
K10	586.875	592.375	596	593.125	589.5	593.5	587.5	592	594.5	588.625	591.625	598.125	595.625	598.375	589.125	586.875	592.375	599.125	597.25	593.625	593.125	595.25	591.875	594.625	598.75	598.125	589.875	591.125	598.625	595.125	596.5	595.125
K11	646.125	649.125	648.75	648.125	654.25	650.75	656.375	652.875	655.625	644.375	648.125	652.375	652.25	651	650.5	648.375	651.875	647.125	647.5	644.125	650.75	651.75	651.25	650.125	654	653.25	652.125	645	654.75	651.5	648.75	652.375
K12	0	0	0	0	0	0	0	0	0	0	0	0	0	0	0	0	0	0	0	0	0	0	0	0	0	0	0	0	0	0	0	0
K13	0	0	0	0	0	0	0	0	0	0	0	0	0	0	0	0	0	0	0	0	0	0	0	0	0	0	0	0	0	0	0	0
K14	657.375	655.125	670.875	661.25	655.75	660.625	656	661.125	663	663.25	659.625	658	658	656.125	661.625	656.75	662.125	666.125	658	664.375	664.5	657.125	663.25	662.375	659.25	659.375	663.875	662.875	663.875	661.875	657.75	665.375
K15	669.875	665.25	666.875	672.25	671	671.625	667.625	672.625	665.375	673.75	674.375	666	663.5	668	675.875	672	666.125	671.5	672.375	668.625	673.375	670	668.125	674.125	671	676.25	672	667.625	671.875	667	674.25	671.625
K16	0	0	0	0	0	0	0	0	0	0	0	0	0	0	0	0	0	0	0	0	0	0	0	0	0	0	0	0	0	0	0	0
K17	657.75	656.75	655.5	652.75	660	653.25	652.625	658.125	651.375	662.25	657.375	655.125	655.75	657.125	654.75	662.25	659.125	648.5	661	657.875	652.875	665	657.125	662.875	654.875	658.125	662.375	664.5	661.5	653.5	653.375	657.125
K18	657.875	655.75	652.125	658.625	656	661.75	659.375	659.75	659.75	663	652.25	655.5	656.5	663.125	655.5	653.625	658.875	658.875	659	656	656.625	661	655.75	664.125	655.875	660.25	660.125	657.875	651	654.625	651.375	656.25
K19	0	0	0	0	0	0	0	0	0	0	0	0	0	0	0	0	0	0	0	0	0	0	0	0	0	0	0	0	0	0	0	0
K20	664.125	662.625	659.375	659.75	661.625	660.375	661.25	662	655.125	662.875	656	663.125	659.625	664.75	666.375	659.875	662.875	667.75	657.375	657.125	656.875	659.75	654.125	653	665.5	660.125	659.5	658.25	660.75	659.125	665	657.625
K21	0	0	0	0	0	0	0	0	0	0	0	0	0	0	0	0	0	0	0	0	0	0	0	0	0	0	0	0	0	0	0	0
K22	0	0	0	0	0	0	0	0	0	0	0	0	0	0	0	0	0	0	0	0	0	0	0	0	0	0	0	0	0	0	0	0
K23	0	0	0	0	0	0	0	0	0	0	0	0	0	0	0	0	0	0	0	0	0	0	0	0	0	0	0	0	0	0	0	0
K24	0	0	0	0	0	0	0	0	0	0	0	0	0	0	0	0	0	0	0	0	0	0	0	0	0	0	0	0	0	0	0	0
L01	0	0	0	0	0	0	0	0	0	0	0	0	0	0	0	0	0	0	0	0	0	0	0	0	0	0	0	0	0	0	0	0
L02	0	0	0	0	0	0	0	0	0	0	0	0	0	0	0	0	0	0	0	0	0	0	0	0	0	0	0	0	0	0	0	0
L03	633.875	636.375	635.625	634.375	636	634.375	624.75	638.5	633.375	636	640	630.625	634	632.375	633.625	638.875	637.5	638.5	638.5	637.125	641.125	628.375	634.125	638.75	637.75	642.375	639.75	637	637.5	636	636.125	633.375
L04	0	0	0	0	0	0	0	0	0	0	0	0	0	0	0	0	0	0	0	0	0	0	0	0	0	0	0	0	0	0	0	0
L05	575.25	575.375	570.875	573.125	575.5	574.25	571	574.5	571.75	572.875	579.25	577.625	576.25	576.125	574.5	571.375	574.625	569.125	574.125	573.5	571.125	575.375	575	569.5	579.125	574.125	574.375	571.375	569.125	577.375	575.5	571.625
L06	0	0	0	0	0	0	0	0	0	0	0	0	0	0	0	0	0	0	0	0	0	0	0	0	0	0	0	0	0	0	0	0
L07	647.375	648.125	648.5	647.875	646.375	648.25	650.75	652	652.125	654.625	648.25	652.875	651	653.625	655.5	650.5	656.375	653.375	653.5	656.125	650.25	652.25	655	647.75	647.25	652.125	649.875	655.125	647.125	653	647.75	653.375
L08	0	0	0	0	0	0	0	0	0	0	0	0	0	0	0	0	0	0	0	0	0	0	0	0	0	0	0	0	0	0	0	0
L09	661.375	664	662.75	660.375	664.125	653.875	660.625	661.5	667.875	675.25	667.375	656.75	658.625	660.125	663.5	663.25	662	666.75	664.125	664.875	670.625	663.75	658.5	664.75	667.75	665.75	665.75	664.5	663.625	664.625	663.25	666
L10	641.625	640.375	640.125	640	639.125	649.875	643.5	638.5	634.75	642	642.75	639.125	635.125	638.5	636.25	641.75	637.125	644.75	644.875	641.125	637.5	648.25	640.75	646.25	638.75	649.25	643.375	636.75	646.125	643.25	642.125	637.5
L11	647.625	649.125	649.625	646.125	642.5	649	647.375	644.125	652.125	645	645.875	646.5	650.875	639.875	649.75	649.125	644.125	651	648.625	646.125	642.125	644.75	643.5	648	649	641.875	640.125	648.125	646.375	647.5	641.25	648.5
L12	0	0	0	0	0	0	0	0	0	0	0	0	0	0	0	0	0	0	0	0	0	0	0	0	0	0	0	0	0	0	0	0
L13	0	0	0	0	0	0	0	0	0	0	0	0	0	0	0	0	0	0	0	0	0	0	0	0	0	0	0	0	0	0	0	0
L14	672	663	668.25	662.25	666	670.5	663.625	665.5	668.75	663.375	669.125	667.125	667.25	665.25	665.875	670.875	668.625	669.875	667.375	662.625	665	662	663.75	665.375	669	662.5	666.5	659.375	664.625	661.125	670.5	668
L15	0	0	0	0	0	0	0	0	0	0	0	0	0	0	0	0	0	0	0	0	0	0	0	0	0	0	0	0	0	0	0	0
L16	0	0	0	0	0	0	0	0	0	0	0	0	0	0	0	0	0	0	0	0	0	0	0	0	0	0	0	0	0	0	0	0
L17	676.375	674.5	671	678.75	673	674.5	670.125	673.5	682.625	675.375	676.125	677	676.375	678.375	678.375	682	676.375	678.125	679.625	674.75	679.25	679.5	676.625	677	672.5	670.375	672.875	671.25	669.875	677.25	674.75	681.5
L18	0	0	0	0	0	0	0	0	0	0	0	0	0	0	0	0	0	0	0	0	0	0	0	0	0	0	0	0	0	0	0	0
L19	0	0	0	0	0	0	0	0	0	0	0	0	0	0	0	0	0	0	0	0	0	0	0	0	0	0	0	0	0	0	0	0
L20	0	0	0	0	0	0	0	0	0	0	0	0	0	0	0	0	0	0	0	0	0	0	0	0	0	0	0	0	0	0	0	0
L21	0	0	0	0	0	0	0	0	0	0	0	0	0	0	0	0	0	0	0	0	0	0	0	0	0	0	0	0	0	0	0	0
L22	0	0	0	0	0	0	0	0	0	0	0	0	0	0	0	0	0	0	0	0	0	0	0	0	0	0	0	0	0	0	0	0
L23	0	0	0	0	0	0	0	0	0	0	0	0	0	0	0	0	0	0	0	0	0	0	0	0	0	0	0	0	0	0	0	0
L24	0	0	0	0	0	0	0	0	0	0	0	0	0	0	0	0	0	0	0	0	0	0	0	0	0	0	0	0	0	0	0	0
M01	655.25	651.875	653.125	654.5	646.875	655.375	648.625	653.625	656.75	653.25	655.625	648.75	653.125	654.875	650.875	652.375	651.625	647	653.75	652.5	650.625	651.5	657.75	646.5	650.25	655.875	650.75	652.625	656.75	653.375	648.875	649.625
M02	644.375	649.875	648	648.125	647	644.75	649.875	641.25	654.75	648.875	645.625	645.875	648.5	650.25	648	646.125	649.125	648.875	648.125	649.375	651.125	647.375	646	655.375	651.625	648.375	643.875	652	643	651.625	643.75	646.625
M03	621.75	613.375	619.625	627.625	619.75	623.875	615.75	622.375	623.625	620.625	630.375	628	624	623.25	625.5	623.75	629.875	633.875	624.5	629.5	626.875	625.75	633.625	632.5	626.375	634.375	628.625	634.25	628.25	633.375	625.875	630.125
M04	630.375	630.375	634	624.125	626.625	635.25	624.5	631.75	630.125	624.5	627.375	626.75	630.75	632.125	630.75	626.625	624.875	636.875	621.375	634.625	625	627.25	635	629.25	632.125	627	628.25	625.875	628.25	628.375	631	626.375
M05	0	0	0	0	0	0	0	0	0	0	0	0	0	0	0	0	0	0	0	0	0	0	0	0	0	0	0	0	0	0	0	0
M06	527.75	522.375	525.25	522.5	522.125	522	515.25	520.5	524.125	525.875	519.875	521.75	518.875	525.375	518.875	525	518.875	525.5	522.5	526.5	521.25	520.625	523	522.5	515.375	524	529.75	522.5	523.875	522.625	521.125	518.125
M07	648.875	649.75	655.875	655.125	658.25	651.25	645.5	654.5	656.625	658.375	653.75	655.75	652.875	656.375	654.5	661.25	654.5	650.75	650.5	648.75	651.5	651.375	654.25	653.125	653	656.5	657.625	651.875	657.125	653.375	654.25	649.375
M08	657.75	660.75	662.125	665	661.125	666.375	663	654.875	658.375	657.25	655.625	658.25	655.25	656.75	656.125	654.375	656.375	658.75	653.875	656.75	654.375	656.25	650.25	660	661.375	653.625	658	660	662.875	658	652.125	655.375
M09	0	0	0	0	0	0	0	0	0	0	0	0	0	0	0	0	0	0	0	0	0	0	0	0	0	0	0	0	0	0	0	0
M10	0	0	0	0	0	0	0	0	0	0	0	0	0	0	0	0	0	0	0	0	0	0	0	0	0	0	0	0	0	0	0	0
M11	0	0	0	0	0	0	0	0	0	0	0	0	0	0	0	0	0	0	0	0	0	0	0	0	0	0	0	0	0	0	0	0
M12	666.75	668.5	670	670.375	666	669.125	671.875	665.875	670	673.5	663.25	672.25	670.125	668.875	672.125	672	671.25	676.75	664	672.625	671.875	669.125	670.25	670.25	663.75	669	673.75	681.875	668.25	671.375	665.625	667
M13	0	0	0	0	0	0	0	0	0	0	0	0	0	0	0	0	0	0	0	0	0	0	0	0	0	0	0	0	0	0	0	0
M14	0	0	0	0	0	0	0	0	0	0	0	0	0	0	0	0	0	0	0	0	0	0	0	0	0	0	0	0	0	0	0	0
M15	0	0	0	0	0	0	0	0	0	0	0	0	0	0	0	0	0	0	0	0	0	0	0	0	0	0	0	0	0	0	0	0
M16	0	0	0	0	0	0	0	0	0	0	0	0	0	0	0	0	0	0	0	0	0	0	0	0	0	0	0	0	0	0	0	0
M17	624	627.125	626.5	627.875	629.125	624.625	623.25	622.75	626.25	627	630.5	628.625	631.125	629.5	629.625	624.375	624.375	626	632.125	626.375	626.125	631.25	628.375	627.625	630.875	635.75	624	631.5	630.625	622.5	628.625	628.5
M18	608.375	607.5	608.625	610.5	605.5	609.375	605.5	609.625	611	610.375	603.375	610.375	608.875	607.125	603.125	602.125	613.125	606.5	604.25	604.625	604.375	605.375	604.75	609.75	606.625	610.375	602.625	603.5	600	611.25	607	608.125
M19	0	0	0	0	0	0	0	0	0	0	0	0	0	0	0	0	0	0	0	0	0	0	0	0	0	0	0	0	0	0	0	0
M20	0	0	0	0	0	0	0	0	0	0	0	0	0	0	0	0	0	0	0	0	0	0	0	0	0	0	0	0	0	0	0	0
M21	0	0	0	0	0	0	0	0	0	0	0	0	0	0	0	0	0	0	0	0	0	0	0	0	0	0	0	0	0	0	0	0
M22	0	0	0	0	0	0	0	0	0	0	0	0	0	0	0	0	0	0	0	0	0	0	0	0	0	0	0	0	0	0	0	0
M23	0	0	0	0	0	0	0	0	0	0	0	0	0	0	0	0	0	0	0	0	0	0	0	0	0	0	0	0	0	0	0	0
M24	0	0	0	0	0	0	0	0	0	0	0	0	0	0	0	0	0	0	0	0	0	0	0	0	0	0	0	0	0	0	0	0
N01	0	0	0	0	0	0	0	0	0	0	0	0	0	0	0	0	0	0	0	0	0	0	0	0	0	0	0	0	0	0	0	0
N02	634.625	637.625	643.5	643.875	640.875	642.25	639.25	644.625	646.625	648.75	643.5	641.5	643.125	642	640.5	638	641	644.25	639.875	635.25	641.5	637.625	635.875	641.125	643.375	649	647.125	644.625	650.75	640.75	647.875	641.125
N03	661.625	665.25	662.625	661.25	661.25	664	663.625	673.5	663.625	666.5	664	652.25	665.375	668.125	660	664	663.375	664.75	669.375	663.75	670.625	658.875	666.875	668.375	662.5	662	667	664.375	666	663.375	667	660.25
N04	547.625	546.125	547.25	549.125	545.875	548.75	549	551.75	553.375	547.75	548	551.75	547.5	546.625	551.125	554.125	552	550.5	552.375	551.375	549.625	552.625	548.75	552.25	549.75	549.625	546.5	551.5	553.625	550.375	549.875	554.875
N05	0	0	0	0	0	0	0	0	0	0	0	0	0	0	0	0	0	0	0	0	0	0	0	0	0	0	0	0	0	0	0	0
N06	0	0	0	0	0	0	0	0	0	0	0	0	0	0	0	0	0	0	0	0	0	0	0	0	0	0	0	0	0	0	0	0
N07	638.625	637.875	634.625	641.625	638.375	639	636.375	635.375	638.125	639.875	636.5	641.375	641	638.25	639.875	641.375	635.875	638.125	638.25	640.625	638.75	644	640.25	634.75	638.75	641.25	639.25	639.625	640.75	643.75	633.5	635.625
N08	646.5	638.875	650.125	629	639.75	637.625	642.375	643.5	635.625	637.75	640	642.375	638.125	640.625	633.375	643.75	638.375	632.375	629.5	639.5	640.625	636.625	639.125	636	639	637.125	638.125	635.375	637.125	641.125	648.5	634.5
N09	0	0	0	0	0	0	0	0	0	0	0	0	0	0	0	0	0	0	0	0	0	0	0	0	0	0	0	0	0	0	0	0
N10	0	0	0	0	0	0	0	0	0	0	0	0	0	0	0	0	0	0	0	0	0	0	0	0	0	0	0	0	0	0	0	0
N11	0	0	0	0	0	0	0	0	0	0	0	0	0	0	0	0	0	0	0	0	0	0	0	0	0	0	0	0	0	0	0	0
N12	674.25	676.25	674.875	677.25	676.5	675.5	680.25	678.125	674.5	674.25	680.125	680.25	676.625	671	679.125	674.625	672.625	673	673.75	681.375	679.75	681.75	675.625	685.375	681.125	677	675.375	678.875	678.625	679.5	681.875	677.875
N13	685.25	685.125	686.625	688.75	688.875	686.375	689.875	682.375	681.125	682.5	677.75	689.875	686.5	684.5	686	687.375	682	682.75	683.375	683.75	686.625	688.125	686.875	686.375	688.25	687.25	687.375	685.375	686.375	683.375	685.125	680.5
N14	0	0	0	0	0	0	0	0	0	0	0	0	0	0	0	0	0	0	0	0	0	0	0	0	0	0	0	0	0	0	0	0
N15	0	0	0	0	0	0	0	0	0	0	0	0	0	0	0	0	0	0	0	0	0	0	0	0	0	0	0	0	0	0	0	0
N16	692.625	683.625	684.625	688.125	688.125	691.75	689.625	680	690	686.375	689.375	686.375	686.125	684.375	692.25	687.75	691.25	684.75	683.75	683.875	689.25	688.625	691.75	688.75	686.625	683.25	690.25	686.125	684.375	683.25	697.875	687.125
N17	682.875	690.125	693.375	692.25	690.875	693.75	689.5	684	678.625	680.75	693.625	688.125	694.375	690.625	693.375	683.875	686.5	684	689.375	692.625	691.375	685.75	679.375	684.25	680.375	687.5	690.75	686.5	691.375	686.25	684.625	684.375
N18	0	0	0	0	0	0	0	0	0	0	0	0	0	0	0	0	0	0	0	0	0	0	0	0	0	0	0	0	0	0	0	0
N19	699.375	696.625	709.375	700.125	708.375	702.75	715.75	706.625	703.875	705.125	709.75	703.75	704.25	700	702.375	707.375	697.625	708.875	704	696.625	710.25	697.125	710	707.375	702.25	708.375	706	706.125	703.5	706.25	704.875	708.25
N20	0	0	0	0	0	0	0	0	0	0	0	0	0	0	0	0	0	0	0	0	0	0	0	0	0	0	0	0	0	0	0	0
N21	0	0	0	0	0	0	0	0	0	0	0	0	0	0	0	0	0	0	0	0	0	0	0	0	0	0	0	0	0	0	0	0
N22	0	0	0	0	0	0	0	0	0	0	0	0	0	0	0	0	0	0	0	0	0	0	0	0	0	0	0	0	0	0	0	0
N23	0	0	0	0	0	0	0	0	0	0	0	0	0	0	0	0	0	0	0	0	0	0	0	0	0	0	0	0	0	0	0	0
N24	0	0	0	0	0	0	0	0	0	0	0	0	0	0	0	0	0	0	0	0	0	0	0	0	0	0	0	0	0	0	0	0
O01	639.375	645.375	649.875	644.125	643.75	644.25	645.75	648.375	648.625	649.125	642.75	654.125	651.125	646.5	646.25	651.625	645.25	649.625	647	646.125	648.5	643.125	640.75	643.75	645.75	645.75	640	645.75	639.25	641.75	642.875	642.625
O02	0	0	0	0	0	0	0	0	0	0	0	0	0	0	0	0	0	0	0	0	0	0	0	0	0	0	0	0	0	0	0	0
O03	611.75	609.875	607.75	609.875	606.25	606.75	619.375	606.5	612.25	611.75	613.5	610.875	606.5	609.875	612.875	607.125	612.875	604.25	607.625	612.5	609.875	609.625	614.125	614.625	612.625	608	607.125	611.25	605.375	615.125	605.875	612
O04	0	0	0	0	0	0	0	0	0	0	0	0	0	0	0	0	0	0	0	0	0	0	0	0	0	0	0	0	0	0	0	0
O05	0	0	0	0	0	0	0	0	0	0	0	0	0	0	0	0	0	0	0	0	0	0	0	0	0	0	0	0	0	0	0	0
O06	620.375	620.875	616.625	623.25	625.625	620.125	623.25	623.125	626.125	619.75	623.375	625	615	618.75	617.375	625.375	622	623.5	618.875	623.875	619.25	618.75	623.75	620.75	621.75	620.25	622.125	624.125	628.125	618.5	621.75	625.375
O07	647.625	644.375	646.5	646	645.875	651.25	648.5	645.125	654.375	646.625	647.75	650.5	648.375	648.25	647	648.125	641.375	655	645.25	653.875	644.5	652.5	644.875	651.75	648.625	650.625	649	651.375	651	646.5	643.375	650.375
O08	0	0	0	0	0	0	0	0	0	0	0	0	0	0	0	0	0	0	0	0	0	0	0	0	0	0	0	0	0	0	0	0
O09	674.25	681.25	679.375	675.125	679.875	673.125	679.75	674.625	675.625	678.25	690.5	680.25	687.125	676.625	675.5	674.625	678.125	679	669.875	677.375	678.875	674.125	678.75	672.125	682.875	681.875	673.625	676.25	672.375	677	679.5	681.375
O10	0	0	0	0	0	0	0	0	0	0	0	0	0	0	0	0	0	0	0	0	0	0	0	0	0	0	0	0	0	0	0	0
O11	0	0	0	0	0	0	0	0	0	0	0	0	0	0	0	0	0	0	0	0	0	0	0	0	0	0	0	0	0	0	0	0
O12	0	0	0	0	0	0	0	0	0	0	0	0	0	0	0	0	0	0	0	0	0	0	0	0	0	0	0	0	0	0	0	0
O13	0	0	0	0	0	0	0	0	0	0	0	0	0	0	0	0	0	0	0	0	0	0	0	0	0	0	0	0	0	0	0	0
O14	0	0	0	0	0	0	0	0	0	0	0	0	0	0	0	0	0	0	0	0	0	0	0	0	0	0	0	0	0	0	0	0
O15	698.875	695.5	698.75	697.625	694	705.375	701.5	704.25	697.5	693	702.25	698.5	697.5	698.25	705.5	702.25	703.625	691	698.875	696.125	695.875	701.75	705.125	696.125	701.25	697.75	699.625	705	699.625	702.875	694.875	696.125
O16	0	0	0	0	0	0	0	0	0	0	0	0	0	0	0	0	0	0	0	0	0	0	0	0	0	0	0	0	0	0	0	0
O17	0	0	0	0	0	0	0	0	0	0	0	0	0	0	0	0	0	0	0	0	0	0	0	0	0	0	0	0	0	0	0	0
O18	520.875	531.75	522	531	524.375	523	523.875	531.25	525.625	524.875	532.25	523.125	529.375	527.25	525.75	525.125	521.75	528.875	527.75	531.125	525.25	523.125	526.125	526	529.25	528.75	526.875	527.125	525.375	527.25	526.5	524.5
O19	0	0	0	0	0	0	0	0	0	0	0	0	0	0	0	0	0	0	0	0	0	0	0	0	0	0	0	0	0	0	0	0
O20	0	0	0	0	0	0	0	0	0	0	0	0	0	0	0	0	0	0	0	0	0	0	0	0	0	0	0	0	0	0	0	0
O21	0	0	0	0	0	0	0	0	0	0	0	0	0	0	0	0	0	0	0	0	0	0	0	0	0	0	0	0	0	0	0	0
O22	0	0	0	0	0	0	0	0	0	0	0	0	0	0	0	0	0	0	0	0	0	0	0	0	0	0	0	0	0	0	0	0
O23	0	0	0	0	0	0	0	0	0	0	0	0	0	0	0	0	0	0	0	0	0	0	0	0	0	0	0	0	0	0	0	0
O24	0	0	0	0	0	0	0	0	0	0	0	0	0	0	0	0	0	0	0	0	0	0	0	0	0	0	0	0	0	0	0	0
P01	0	0	0	0	0	0	0	0	0	0	0	0	0	0	0	0	0	0	0	0	0	0	0	0	0	0	0	0	0	0	0	0
P02	0	0	0	0	0	0	0	0	0	0	0	0	0	0	0	0	0	0	0	0	0	0	0	0	0	0	0	0	0	0	0	0
P03	0	0	0	0	0	0	0	0	0	0	0	0	0	0	0	0	0	0	0	0	0	0	0	0	0	0	0	0	0	0	0	0
P04	652.375	654.625	660.25	656.5	658.5	660.375	661.375	655.5	658	654.375	656	661.875	654	654.625	654.375	651.5	661.875	655.625	661.375	659.375	659.625	654.25	654.25	662.375	658.25	658.375	657.25	652.125	655.25	656.625	653.875	651.75
P05	0	0	0	0	0	0	0	0	0	0	0	0	0	0	0	0	0	0	0	0	0	0	0	0	0	0	0	0	0	0	0	0
P06	0	0	0	0	0	0	0	0	0	0	0	0	0	0	0	0	0	0	0	0	0	0	0	0	0	0	0	0	0	0	0	0
P07	604.25	600.25	603	602.125	600.25	599	599.5	597.875	600.625	604.625	602.625	596.75	596	603.125	601.625	600.125	605.625	600.25	604.75	601.375	599.625	603.5	602.125	594.5	602.75	599.375	603.875	604	605.375	601	603.25	605.25
P08	653	643.75	645.25	644.25	646.125	643.875	647.875	647.5	647.25	646	647.625	647.125	650.375	649.5	644	647.625	655	648.875	642.875	645.375	646.125	651.125	648.375	646.375	647.75	647.625	649.75	644.75	641.5	648.125	645.375	645.5
P09	706.125	699.25	709.875	704.375	706.75	702.75	705.25	707	709.5	701	705.875	707.25	705	710.75	702.5	703.5	711	707.375	710.875	703.625	709.5	709.125	702.25	708.375	710.625	706.5	708.375	713.375	704.5	703.125	708.625	703.125
P10	694	696.375	685.875	695	689.25	689	694.125	691	697.25	685.875	690.125	691.75	690.75	691.125	694.25	688.5	692.375	696.125	688.75	693.875	687	693.125	694.75	692.25	693.25	697.75	693.375	696.125	695.125	699.75	689.875	692.375
P11	0	0	0	0	0	0	0	0	0	0	0	0	0	0	0	0	0	0	0	0	0	0	0	0	0	0	0	0	0	0	0	0
P12	0	0	0	0	0	0	0	0	0	0	0	0	0	0	0	0	0	0	0	0	0	0	0	0	0	0	0	0	0	0	0	0
P13	0	0	0	0	0	0	0	0	0	0	0	0	0	0	0	0	0	0	0	0	0	0	0	0	0	0	0	0	0	0	0	0
P14	749.125	748.375	739	742.875	737.5	740.25	740.375	739.375	741.75	739.125	741.25	745	743.625	743.375	744	739.5	741.25	734	741.5	739.875	734	740.875	735.375	748.5	736	737.25	732.75	740	738	741.125	740.625	738.75
P15	0	0	0	0	0	0	0	0	0	0	0	0	0	0	0	0	0	0	0	0	0	0	0	0	0	0	0	0	0	0	0	0
P16	729.125	726.375	737	736.75	733	737.5	738.875	733.875	733	736.25	735.125	728.25	738	730.5	733.5	739.125	730.625	726.5	739	735.5	735	735.125	729.5	732.5	734.375	737	736	731.375	728	731.75	729.625	730.625
P17	0	0	0	0	0	0	0	0	0	0	0	0	0	0	0	0	0	0	0	0	0	0	0	0	0	0	0	0	0	0	0	0
P18	759.75	756.875	763	761.75	762.5	755.375	764.25	757.375	757.625	762.75	762.125	758.25	765.875	761.25	759.5	760.875	765.875	767.25	765.875	757	766.125	759	760.375	764	763.625	757.625	768.75	751.875	763.75	764.125	765.25	755.625
P19	0	0	0	0	0	0	0	0	0	0	0	0	0	0	0	0	0	0	0	0	0	0	0	0	0	0	0	0	0	0	0	0
P20	0	0	0	0	0	0	0	0	0	0	0	0	0	0	0	0	0	0	0	0	0	0	0	0	0	0	0	0	0	0	0	0
P21	0	0	0	0	0	0	0	0	0	0	0	0	0	0	0	0	0	0	0	0	0	0	0	0	0	0	0	0	0	0	0	0
P22	0	0	0	0	0	0	0	0	0	0	0	0	0	0	0	0	0	0	0	0	0	0	0	0	0	0	0	0	0	0	0	0
P23	0	0	0	0	0	0	0	0	0	0	0	0	0	0	0	0	0	0	0	0	0	0	0	0	0	0	0	0	0	0	0	0
P24	0	0	0	0	0	0	0	0	0	0	0	0	0	0	0	0	0	0	0	0	0	0	0	0	0	0	0	0	0	0	0	0
Last Cell

## Sheet: Summary Sheet
DA Normalize				PCV Normalized
Row	Column	Max	FFT Value	Row	Column	Max	FFT Value			Row	Column	DA-Max	Treatment (µM)
A	3	7.13824	2.15054							C	1	13.5187	0
A	4	16.4854	5.01792							D	1	5.73834	0
A	5	10.1515	1.79211							E	1	9.16375	0
A	6	6.98184	5.01792							F	1	12.0437	0
A	7	6.02094	1.43369							H	1	8.83338	0
A	9	10.0155	2.15054							I	1	12.4717	0
A	10	11.0308	5.01792							J	1	23.6419	0
A	11	5.4312	3.22581							K	1	15.266	0
A	12	20.2656	5.73477							M	1	8.36288	0
A	14	17.4331	5.37634							O	1	7.78065	0
A	16	14.2611	0.358423							B	2	9.98992	0
A	18	4.04996	3.94265							C	2	15.7895	0
B	2	9.98992	3.58423							D	2	5.8973	0
B	3	18.4082	3.58423							E	2	13.1186	0
B	4	7.4673	1.79211							H	2	8.72766	0
B	5	8.30597	0.358423							I	2	3.44706	0
B	6	13.9672	5.37634							J	2	7.07624	0
B	10	7.51371	1.07527							M	2	24.2044	0
B	11	8.71512	5.73477							N	2	11.0975	0
B	13	13.5067	1.79211							A	3	7.13824	0.05
B	16	20.6979	4.30108							B	3	18.4082	0.05
B	17	13.8911	1.79211							D	3	9.46354	0.05
C	1	13.5187	1.43369							F	3	23.5325	0.05
C	2	15.7895	5.73477							G	3	10.2054	0.05
C	4	10.234	4.6595							H	3	9.25784	0.05
C	6	11.4873	2.50896							I	3	11.5931	0.05
C	9	13.5986	0.358423							J	3	13.9647	0.05
C	13	15.7172	3.58423							L	3	10.612	0.05
C	16	9.77073	4.6595							M	3	13.3802	0.05
C	17	13.4432	0.716846							N	3	10.572	0.05
C	18	9.37479	3.94265							O	3	10.0779	0.05
C	20	13.9581	0.716846							A	4	16.4854	0.05
D	1	5.73834	3.22581							B	4	7.4673	0.05
D	2	5.8973	2.50896							C	4	10.234	0.05
D	3	9.46354	5.73477							D	4	15.7241	0.05
D	4	15.7241	0.358423							H	4	13.0514	0.05
D	5	10.1213	5.01792							I	4	11.7266	0.05
D	6	9.22163	3.58423							J	4	15.4839	0.05
D	7	11.4478	0.716846							K	4	16.1129	0.05
D	10	12.5978	0.716846							M	4	14.075	0.05
D	12	20.369	1.07527							N	4	11.0438	0.05
D	13	15.0359	0.358423							P	4	12.3839	0.05
D	16	14.9064	2.86738							A	5	10.1515	0.098
D	17	9.98999	5.01792							B	5	8.30597	0.098
E	1	9.16375	1.07527							D	5	10.1213	0.098
E	2	13.1186	2.86738							E	5	13.8553	0.098
E	5	13.8553	1.43369							F	5	11.6531	0.098
E	7	14.3036	0.716846							G	5	12.8663	0.098
E	8	13.375	1.43369							H	5	16.9477	0.098
E	9	10.3103	3.22581							L	5	9.19456	0.098
E	12	21.5564	2.86738							A	6	6.98184	0.098
E	15	12.3988	2.86738							B	6	13.9672	0.098
E	16	14.3694	3.94265							C	6	11.4873	0.098
E	17	26.7476	0.358423							D	6	9.22163	0.098
E	18	16.7749	0.358423							F	6	11.6758	0.098
E	19	34.2221	0.358423							G	6	11.4792	0.098
F	1	12.0437	5.37634							I	6	13.0158	0.098
F	3	23.5325	4.30108							J	6	4.74427	0.098
F	5	11.6531	3.22581							M	6	12.3756	0.098
F	6	11.6758	0.358423							O	6	12.4822	0.098
F	7	15.3497	3.58423							A	7	6.02094	0.195
F	8	36.31	0.358423							D	7	11.4478	0.195
F	9	8.25889	5.01792							E	7	14.3036	0.195
F	11	11.1415	3.58423							F	7	15.3497	0.195
F	12	11.4031	2.86738							G	7	10.5385	0.195
F	16	12.033	5.01792							H	7	17.2161	0.195
F	17	9.2851	1.07527							I	7	24.8633	0.195
F	20	13.3377	2.86738							J	7	14.0816	0.195
G	3	10.2054	3.58423							K	7	7.94638	0.195
G	5	12.8663	1.79211							L	7	11.2352	0.195
G	6	11.4792	3.22581							M	7	20.1583	0.195
G	7	10.5385	1.43369							N	7	15.6351	0.195
G	8	21.7049	5.73477							O	7	6.11073	0.195
G	10	7.84427	4.6595							P	7	10.1903	0.195
G	11	9.00706	2.86738							E	8	13.375	0.195
G	12	8.19237	3.22581							F	8	36.31	0.195
G	14	7.95152	1.43369							G	8	21.7049	0.195
G	15	23.7748	0.358423							H	8	12.5022	0.195
G	16	21.5413	5.37634							I	8	16.9246	0.195
G	18	8.77414	4.6595							J	8	11.7454	0.195
H	1	8.83338	5.37634							K	8	14.4095	0.195
H	2	8.72766	0.716846							M	8	11.894	0.195
H	3	9.25784	3.94265							N	8	7.07185	0.195
H	4	13.0514	4.30108							P	8	9.09513	0.195
H	5	16.9477	3.22581							A	9	10.0155	0.39
H	7	17.2161	3.22581							C	9	13.5986	0.39
H	8	12.5022	3.94265							E	9	10.3103	0.39
H	9	10.9369	4.30108							F	9	8.25889	0.39
H	10	6.79779	3.22581							H	9	10.9369	0.39
H	11	12.6221	5.01792							I	9	5.91714	0.39
H	13	22.605	0.716846							J	9	5.39022	0.39
H	14	15.2188	3.94265							K	9	10.2497	0.39
H	16	13.7062	5.37634							L	9	11.0747	0.39
H	18	10.9014	0.358423							O	9	14.1514	0.39
I	1	12.4717	3.22581							P	9	13.3612	0.39
I	2	3.44706	1.07527							A	10	11.0308	0.39
I	3	11.5931	1.43369							B	10	7.51371	0.39
I	4	11.7266	0.358423							D	10	12.5978	0.39
I	6	13.0158	0.716846							G	10	7.84427	0.39
I	7	24.8633	3.58423							H	10	6.79779	0.39
I	8	16.9246	5.01792							I	10	9.52167	0.39
I	9	5.91714	2.50896							K	10	15.5761	0.39
I	10	9.52167	0.716846							L	10	16.9525	0.39
I	11	11.6238	2.86738							P	10	19.2113	0.39
I	12	6.60938	0.716846							A	11	5.4312	0.78
I	14	10.3112	4.30108							B	11	8.71512	0.78
I	16	15.8672	5.73477							F	11	11.1415	0.78
J	1	23.6419	2.86738							G	11	9.00706	0.78
J	2	7.07624	1.79211							H	11	12.6221	0.78
J	3	13.9647	2.50896							I	11	11.6238	0.78
J	4	15.4839	3.94265							K	11	6.28877	0.78
J	6	4.74427	2.15054							L	11	11.2556	0.78
J	7	14.0816	2.50896							A	12	20.2656	0.78
J	8	11.7454	2.50896							D	12	20.369	0.78
J	9	5.39022	3.58423							E	12	21.5564	0.78
J	12	7.95133	3.22581							F	12	11.4031	0.78
J	15	13.2708	5.73477							G	12	8.19237	0.78
J	16	19.7946	2.86738							I	12	6.60938	0.78
J	18	6.26483	2.50896							J	12	7.95133	0.78
K	1	15.266	4.30108							M	12	26.8956	0.78
K	4	16.1129	1.79211							N	12	10.1719	0.78
K	7	7.94638	5.37634							B	13	13.5067	1.56
K	8	14.4095	0.358423							C	13	15.7172	1.56
K	9	10.2497	4.30108							D	13	15.0359	1.56
K	10	15.5761	2.15054							H	13	22.605	1.56
K	11	6.28877	3.94265							N	13	10.4084	1.56
K	14	6.3885	1.43369							A	14	17.4331	1.56
K	15	16.1552	3.58423							G	14	7.95152	1.56
K	17	15.8481	4.30108							H	14	15.2188	1.56
K	18	11.3104	0.716846							I	14	10.3112	1.56
K	20	12.6401	2.86738							K	14	6.3885	1.56
L	3	10.612	5.37634							L	14	13.2259	1.56
L	5	9.19456	0.716846							P	14	10.5688	1.56
L	7	11.2352	1.79211							E	15	12.3988	3.125
L	9	11.0747	5.73477							G	15	23.7748	3.125
L	10	16.9525	3.22581							J	15	13.2708	3.125
L	11	11.2556	2.86738							K	15	16.1552	3.125
L	14	13.2259	0.716846							O	15	12.0041	3.125
L	17	14.472	1.79211							A	16	14.2611	3.125
M	1	8.36288	3.94265							B	16	20.6979	3.125
M	2	24.2044	2.50896							C	16	9.77073	3.125
M	3	13.3802	4.6595							D	16	14.9064	3.125
M	4	14.075	3.22581							E	16	14.3694	3.125
M	6	12.3756	2.50896							F	16	12.033	3.125
M	7	20.1583	5.37634							G	16	21.5413	3.125
M	8	11.894	0.716846							H	16	13.7062	3.125
M	12	26.8956	0.716846							I	16	15.8672	3.125
M	17	10.347	2.86738							J	16	19.7946	3.125
M	18	18.3525	1.79211							N	16	9.85465	3.125
N	2	11.0975	1.43369							P	16	7.90089	3.125
N	3	10.572	5.01792							P	16	7.90089	3.125
N	4	11.0438	2.86738							B	17	13.8911	6.25
N	7	15.6351	5.01792							C	17	13.4432	6.25
N	8	7.07185	2.50896							D	17	9.98999	6.25
N	12	10.1719	2.86738							E	17	26.7476	6.25
N	13	10.4084	2.86738							F	17	9.2851	6.25
N	16	9.85465	3.22581							K	17	15.8481	6.25
N	17	13.1911	0.716846							L	17	14.472	6.25
N	19	4.17346	4.30108							M	17	10.347	6.25
O	1	7.78065	5.73477							N	17	13.1911	6.25
O	3	10.0779	3.22581							A	18	4.04996	6.25
O	6	12.4822	5.37634							C	18	9.37479	6.25
O	7	6.11073	2.50896							E	18	16.7749	6.25
O	9	14.1514	2.86738							G	18	8.77414	6.25
O	15	12.0041	0.358423							H	18	10.9014	6.25
O	18	9.18024	2.86738							J	18	6.26483	6.25
P	4	12.3839	1.79211							K	18	11.3104	6.25
P	7	10.1903	0.716846							M	18	18.3525	6.25
P	8	9.09513	4.6595							O	18	9.18024	6.25
P	9	13.3612	4.30108							P	18	8.57657	6.25
P	10	19.2113	1.07527							P	18	8.57657	6.25
P	14	10.5688	2.86738
P	16	7.90089	1.07527
P	18	8.57657	5.01792
P	16	7.90089	1.07527
P	18	8.57657	5.01792

## Sheet: David's Results
A03
Time	Data	FFT Freq	FFT Mag	FFT Complex			Max
0	15.7857	0	38.3895	614.232176			7.13824
0.09	23.625	0.358423	5.8568	52.7698223494564-77.4383088842025i
0.18	0.434509	0.716846	3.21903	15.1494683915326+49.2260088311002i
0.27	5.38098	1.07527	6.43453	25.9499493115593+99.6283264225344i
0.36	25.4464	1.43369	6.13478	79.2166760226099+57.9604053876501i
0.45	23.3274	1.79211	5.44604	59.5848090759673+63.5803160837456i
0.54	22.6012	2.15054	7.13824	-44.0280945604014+105.384418654854i
0.63	29.3333	2.50896	5.60747	89.719255043938+0.20254076545665i
0.72	26.0298	2.86738	1.89461	-1.55364999999982+30.2738640000001i
0.81	42.3631	3.22581	2.91162	-10.9735530630666+45.2749975841169i
0.9	22.6905	3.58423	1.75297	-27.9728325592336+2.0447860079456i
0.99	17.6607	3.94265	5.32597	-77.1787482417247+36.1263364295i
1.08	7.07141	4.30108	4.55848	-43.26428202261-58.7181806123493i
1.17	16.5714	4.6595	6.87673	-80.0969469603125+75.4358099366747i
1.26	38.9226	5.01792	2.40404	-15.6485412718974-35.137547815808i
1.35	8.25598	5.37634	2.20282	-22.2032915158163+27.3721711028429i
1.44	11.0893	5.73477	6.75185	-108.029664
1.53	18.3333	6.09319	2.20282	-22.2032915158164-27.3721711028426i
1.62	6.54169	6.45161	2.40404	-15.6485412718973+35.137547815808i
1.71	39.625	6.81004	6.87673	-80.0969469603128-75.4358099366744i
1.8	3.875	7.16846	4.55848	-43.2642820226099+58.7181806123494i
1.89	7.32141	7.52688	5.32597	-77.178748241725-36.1263364294997i
1.98	0.904785	7.8853	1.75297	-27.9728325592336-2.0447860079455i
2.07	14.4821	8.24373	2.91162	-10.9735530630669-45.2749975841168i
2.16	18.9702	8.60215	1.89461	-1.55364999999985-30.2738640000001i
2.25	20.1786	8.96057	5.60747	89.7192550439379-0.202540765456874i
2.34	4.82739	9.319	7.13824	-44.0280945604017-105.384418654854i
2.43	13.6667	9.67742	5.44604	59.584809075967-63.5803160837458i
2.52	17.506	10.0358	6.13478	79.2166760226098-57.9604053876502i
2.61	13.7083	10.3943	6.43453	25.9499493115589-99.6283264225346i
2.7	30.4048	10.7527	3.21903	15.1494683915325-49.2260088311004i
2.79	67.2976	11.1111	5.8568	52.7698223494566+77.4383088842023i
A04
Time	Data	FFT Freq	FFT Mag	FFT Complex			Max
0	170.25	0	369.641	5914.25			16.4854
0.09	167.5	0.358423	11.8504	-188.429391110045-21.0981663494903i
0.18	207.125	0.716846	3.63609	-18.0415960965303-55.3092985389177i
0.27	196	1.07527	9.39911	9.73009558369556-150.070587988938i
0.36	182.75	1.43369	6.43446	98.7676586339942-29.0505140368258i
0.45	161.5	1.79211	8.33784	-24.5615028700083-131.124993626516i
0.54	166.875	2.15054	9.01341	-68.1312765151778+127.106220549744i
0.63	189.875	2.50896	5.52466	-77.5427981334017+42.4347917329203i
0.72	181.875	2.86738	6.48121	81+64.75i
0.81	217.875	3.22581	14.1313	-203.395313353899+98.7533766554599i
0.9	176	3.58423	1.60469	25.3260368013851+4.21928874605548i
0.99	168	3.94265	6.24686	-64.0457383788386-76.733888027621i
1.08	187.75	4.30108	3.32803	-49.0176586339942-20.8005140368257i
1.17	211.375	4.6595	7.279	0.699782507805594-116.461967968771i
1.26	190.5	5.01792	16.4854	259.846835810323+45.3037696573938i
1.35	204.5	5.37634	4.49198	18.5448657546903+69.4379329943208i
1.44	236.375	5.73477	4.23438	-67.75
1.53	164.5	6.09319	4.49198	18.5448657546901-69.4379329943213i
1.62	172.375	6.45161	16.4854	259.846835810323-45.3037696573943i
1.71	182.25	6.81004	7.279	0.699782507806109+116.46196796877i
1.8	214.5	7.16846	3.32803	-49.0176586339942+20.8005140368258i
1.89	196.75	7.52688	6.24686	-64.0457383788381+76.733888027621i
1.98	160.25	7.8853	1.60469	25.3260368013853-4.21928874605538i
2.07	222.625	8.24373	14.1313	-203.395313353899-98.7533766554595i
2.16	175	8.60215	6.48121	81-64.75i
2.25	216.625	8.96057	5.52466	-77.5427981334019-42.4347917329204i
2.34	157.125	9.319	9.01341	-68.1312765151779-127.106220549743i
2.43	200.375	9.67742	8.33784	-24.5615028700079+131.124993626516i
2.52	153.625	10.0358	6.43446	98.7676586339942+29.0505140368257i
2.61	127	10.3943	9.39911	9.7300955836962+150.070587988938i
2.7	190.875	10.7527	3.63609	-18.0415960965302+55.3092985389178i
2.79	164.25	11.1111	11.8504	-188.429391110044+21.0981663494909i
A05
Time	Data	FFT Freq	FFT Mag	FFT Complex			Max
0	154.758	0	322.849	5165.583316			10.1515
0.09	173.425	0.358423	4.92516	-41.3731712815356-67.0678888443675i
0.18	159.075	0.716846	6.75283	67.4470729573325+84.4078141708441i
0.27	167.525	1.07527	3.36342	25.7364882001059-47.2615495955294i
0.36	182.883	1.43369	5.56445	-83.4938777923946-30.9084464867585i
0.45	156.567	1.79211	10.1515	-152.152020905709-56.8459084363985i
0.54	136.867	2.15054	4.70644	-28.4495456297149+69.7220358671431i
0.63	133.642	2.50896	4.49551	59.4256000164274-40.5248234000788i
0.72	169.217	2.86738	4.73761	-38.5083930000001-65.291655i
0.81	156.458	3.22581	6.53141	34.0479884940957-98.8003881483199i
0.9	206.342	3.58423	5.81758	70.8233325848528-60.400264946108i
0.99	154.925	3.94265	6.39127	-100.703510278847-17.7757103050542i
1.08	163.183	4.30108	0.9932	13.6271777923945+8.17498751324154i
1.17	172.792	4.6595	5.81044	-6.78354903551003-92.7192269335258i
1.26	184.425	5.01792	5.12745	14.3124400875295-80.7811386424068i
1.35	167.492	5.37634	4.726	-13.5310812090279+74.3955189380505i
1.44	179.175	5.73477	9.11459	145.833374
1.53	142.033	6.09319	4.726	-13.5310812090281-74.3955189380507i
1.62	159.967	6.45161	5.12745	14.3124400875297+80.7811386424068i
1.71	162.675	6.81004	5.81044	-6.78354903550974+92.7192269335256i
1.8	148.617	7.16846	0.9932	13.6271777923945-8.17498751324164i
1.89	157.925	7.52688	6.39127	-100.703510278847+17.7757103050543i
1.98	165.442	7.8853	5.81758	70.823332584853+60.4002649461079i
2.07	158.7	8.24373	6.53141	34.0479884940959+98.8003881483198i
2.16	133.683	8.60215	4.73761	-38.508393+65.291655i
2.25	158.725	8.96057	4.49551	59.4256000164277+40.5248234000786i
2.34	157.942	9.319	4.70644	-28.449545629715-69.7220358671429i
2.43	147.208	9.67742	10.1515	-152.152020905709+56.845908436399i
2.52	177.083	10.0358	5.56445	-83.4938777923945+30.9084464867586i
2.61	169.658	10.3943	3.36342	25.7364882001062+47.2615495955293i
2.7	177.05	10.7527	6.75283	67.4470729573323-84.4078141708442i
2.79	130.125	11.1111	4.92516	-41.3731712815355+67.0678888443677i
A06
Time	Data	FFT Freq	FFT Mag	FFT Complex			Max
0	248.944	0	515.452	8247.236146			6.98184
0.09	255.778	0.358423	3.5822	18.8953957701766-54.1109377927344i
0.18	259.403	0.716846	3.99714	-60.4989630742774+20.7367009314532i
0.27	248.986	1.07527	5.84831	87.3243677467181+33.6208785511083i
0.36	254.736	1.43369	3.90545	7.49934966572151+62.0355911565964i
0.45	252.194	1.79211	3.50358	38.7286826941923+40.527892556657i
0.54	263.028	2.15054	4.33716	-51.9240894439421-46.0378988440064i
0.63	273.653	2.50896	4.2211	-58.1217953595069+34.3975923184504i
0.72	274.611	2.86738	0.800987	-0.986113999999809+12.7778020000001i
0.81	259.153	3.22581	4.12506	30.4702551853282-58.5464476714968i
0.9	246.694	3.58423	3.98716	24.0962935864+59.0686519091267i
0.99	283.069	3.94265	4.47794	-56.9276847264228+43.5032264007672i
1.08	257.264	4.30108	4.33479	14.8061923342787+67.7578211565963i
1.17	279	4.6595	6.3734	-94.4691868175852-38.3973459409988i
1.26	238.264	5.01792	6.98184	-17.0620370681805+110.398795684586i
1.35	248.069	5.37634	5.18477	-23.3443704929002-79.603952118899i
1.44	256.125	5.73477	0.12587	2.01391800000056
1.53	229.403	6.09319	5.18477	-23.3443704928998+79.6039521188991i
1.62	269.833	6.45161	6.98184	-17.0620370681807-110.398795684586i
1.71	249.292	6.81004	6.3734	-94.4691868175851+38.3973459409991i
1.8	256	7.16846	4.33479	14.8061923342785-67.7578211565962i
1.89	252.431	7.52688	4.47794	-56.927684726423-43.503226400767i
1.98	273.569	7.8853	3.98716	24.0962935864-59.0686519091269i
2.07	254.972	8.24373	4.12506	30.4702551853282+58.5464476714967i
2.16	256.806	8.60215	0.800987	-0.986113999999823-12.7778020000001i
2.25	258.889	8.96057	4.2211	-58.1217953595071-34.3975923184502i
2.34	256.903	9.319	4.33716	-51.9240894439419+46.0378988440065i
2.43	230.847	9.67742	3.50358	38.728682694192-40.5278925566572i
2.52	257.333	10.0358	3.90545	7.49934966572139-62.0355911565964i
2.61	268.069	10.3943	5.84831	87.324367746718-33.6208785511087i
2.7	255.111	10.7527	3.99714	-60.4989630742774-20.7367009314531i
2.79	278.806	11.1111	3.5822	18.8953957701768+54.1109377927342i
A07
Time	Data	FFT Freq	FFT Mag	FFT Complex			Max
0	21.875	0	39.7001	635.201966			6.02094
0.09	18.3846	0.358423	5.47324	-87.4196157578784+5.16017349851523i
0.18	28.3077	0.716846	3.35118	45.4176677775708-28.499393742419i
0.27	13.9039	1.07527	4.10625	38.6400381106978-53.1360532880243i
0.36	26.5481	1.43369	6.02094	-81.8968702814772-50.7281263498852i
0.45	12.2789	1.79211	3.70387	59.1784521655761-3.1454325248602i
0.54	25.4808	2.15054	4.44204	70.048463480641-12.0219693617548i
0.63	0.057678	2.50896	4.2722	-31.1343631326249+60.8529812471031i
0.72	9.02887	2.86738	5.53397	16.3077399999999-87.02887i
0.81	9.3269	3.22581	3.23831	-2.20374293692124+51.7660818292827i
0.9	30.3461	3.58423	3.99575	22.4394597214606+59.8646838459477i
0.99	8.52887	3.94265	1.69641	-11.6865249912073-24.4977591801613i
1.08	49.2692	4.30108	5.05688	-72.3915817185228+36.1372296501149i
1.17	37.8942	4.6595	3.01617	30.1390075887578-37.6900164571249i
1.26	9.71155	5.01792	1.4488	-21.3286869796722+9.07964346528349i
1.35	19.9231	5.37634	5.57254	28.4867489536001+84.487365566895i
1.44	18.875	5.73477	3.72535	59.6056500000001
1.53	34.3077	6.09319	5.57254	28.4867489535999-84.4873655668951i
1.62	27.5673	6.45161	1.4488	-21.3286869796723-9.07964346528331i
1.71	15.5481	6.81004	3.01617	30.139007588758+37.6900164571248i
1.8	33.9135	7.16846	5.05688	-72.3915817185229-36.1372296501149i
1.89	40.9615	7.52688	1.69641	-11.6865249912071+24.4977591801614i
1.98	20.7692	7.8853	3.99575	22.4394597214604-59.8646838459477i
2.07	8.3269	8.24373	3.23831	-2.2037429369214-51.7660818292826i
2.16	2.5769	8.60215	5.53397	16.30774+87.02887i
2.25	32.5865	8.96057	4.2722	-31.1343631326251-60.852981247103i
2.34	18.2692	9.319	4.44204	70.048463480641+12.0219693617547i
2.43	16.4711	9.67742	3.70387	59.1784521655762+3.14543252486001i
2.52	19.7692	10.0358	6.02094	-81.8968702814771+50.7281263498852i
2.61	1.6731	10.3943	4.10625	38.640038110698+53.1360532880242i
2.7	5.09613	10.7527	3.35118	45.4176677775708+28.4993937424189i
2.79	17.625	11.1111	5.47324	-87.4196157578784-5.16017349851495i
A09
Time	Data	FFT Freq	FFT Mag	FFT Complex			Max
0	64.4286	0	169.494	2711.910765			10.0155
0.09	87.4821	0.358423	2.67057	-28.5092976994981+31.8276182235306i
0.18	74.7857	0.716846	9.52993	-104.6901057946-110.859375589157i
0.27	66.1964	1.07527	5.27859	-44.0559581365607+72.0564599302544i
0.36	80.9464	1.43369	4.79188	75.7099087629631+12.0961851344187i
0.45	109.268	1.79211	7.39332	110.822270064756+41.3726168056944i
0.54	91.8929	2.15054	10.0155	-130.193359408734+93.4291823165747i
0.63	91.1429	2.50896	5.61261	83.3908484136846-33.3216783657491i
0.72	96.1071	2.86738	7.32923	-76.7320860000001-88.6785569999999i
0.81	113.679	3.22581	5.65138	-26.8368635654701-86.3478413241594i
0.9	70.9643	3.58423	4.14044	-25.3741045886387+61.1949666991974i
0.99	54.2857	3.94265	2.54217	39.2295258588146+10.7461248461082i
1.08	75.2143	4.30108	4.94389	-52.7815007629628+58.9175971344188i
1.17	70.875	4.6595	5.76199	-84.7998066609759+36.1706868643012i
1.26	96.75	5.01792	5.31086	51.4003937919718-67.6649992065345i
1.35	77.625	5.37634	4.98829	-48.6689422747505+63.2565261587532i
1.44	64.3571	5.73477	7.87611	-126.017761
1.53	73.6964	6.09319	4.98829	-48.6689422747508-63.256526158753i
1.62	112.286	6.45161	5.31086	51.4003937919722+67.6649992065343i
1.71	115.107	6.81004	5.76199	-84.7998066609761-36.1706868643009i
1.8	77.6429	7.16846	4.94389	-52.781500762963-58.9175971344187i
1.89	97.4821	7.52688	2.54217	39.2295258588145-10.7461248461084i
1.98	65.3929	7.8853	4.14044	-25.3741045886387-61.1949666991975i
2.07	106.5	8.24373	5.65138	-26.83686356547+86.3478413241595i
2.16	84.8929	8.60215	7.32923	-76.7320860000001+88.6785569999999i
2.25	112.214	8.96057	5.61261	83.3908484136847+33.3216783657489i
2.34	96.0893	9.319	10.0155	-130.193359408734-93.4291823165745i
2.43	61.7143	9.67742	7.39332	110.822270064756-41.3726168056947i
2.52	64.5179	10.0358	4.79188	75.709908762963-12.0961851344188i
2.61	89.125	10.3943	5.27859	-44.0559581365609-72.0564599302543i
2.7	76.6786	10.7527	9.52993	-104.690105794599+110.859375589157i
2.79	92.5714	11.1111	2.67057	-28.5092976994982-31.8276182235306i
A10
Time	Data	FFT Freq	FFT Mag	FFT Complex			Max
0	88	0	191.296	3060.732085			11.0308
0.09	86	0.358423	7.36324	34.44292352628-112.664598316843i
0.18	109.804	0.716846	4.04496	45.0412521913493+46.4744947892301i
0.27	106.036	1.07527	6.4899	-100.958970541339-24.2837124964936i
0.36	74.4107	1.43369	6.32681	-32.4720934992803+95.8794609486653i
0.45	128.536	1.79211	1.51206	16.8115164093634-17.3975374811094i
0.54	104.268	2.15054	6.91599	24.3608595306524-107.940987871754i
0.63	109.25	2.50896	6.93558	-104.10245197801+38.4299262404071i
0.72	120.929	2.86738	6.07062	75.5713810000001-61.017884i
0.81	49.625	3.22581	10.966	-38.9815653752016+171.070503869549i
0.9	108.071	3.58423	5.39286	-61.7216989504298-60.2965263846273i
0.99	80.0714	3.94265	9.16109	-11.3609188775698+146.136536701437i
1.08	113.357	4.30108	8.19318	34.8293314992804+126.379340948665i
1.17	118	4.6595	5.3524	57.4432199703146-63.5153583107615i
1.26	104.589	5.01792	11.0308	-107.251820771572-140.166687723643i
1.35	81.2321	5.37634	3.50225	-38.7224651338375-40.5043406845142i
1.44	111.179	5.73477	10.5882	169.410917
1.53	122.357	6.09319	3.50225	-38.7224651338373+40.5043406845144i
1.62	71.9643	6.45161	11.0308	-107.251820771572+140.166687723643i
1.71	53.4643	6.81004	5.3524	57.4432199703147+63.5153583107615i
1.8	107.339	7.16846	8.19318	34.8293314992802-126.379340948665i
1.89	90.8214	7.52688	9.16109	-11.3609188775701-146.136536701437i
1.98	74.2679	7.8853	5.39286	-61.7216989504298+60.2965263846274i
2.07	79.7321	8.24373	10.966	-38.9815653752021-171.070503869549i
2.16	103.143	8.60215	6.07062	75.5713810000001+61.017884i
2.25	67.5	8.96057	6.93558	-104.102451978011-38.4299262404069i
2.34	102.661	9.319	6.91599	24.3608595306526+107.940987871754i
2.43	79.1964	9.67742	1.51206	16.8115164093634+17.3975374811092i
2.52	126.964	10.0358	6.32681	-32.4720934992804-95.8794609486653i
2.61	90.5	10.3943	6.4899	-100.958970541339+24.2837124964937i
2.7	94.125	10.7527	4.04496	45.0412521913492-46.4744947892302i
2.79	103.339	11.1111	7.36324	34.4429235262804+112.664598316842i
A11
Time	Data	FFT Freq	FFT Mag	FFT Complex			Max
0	16.8125	0	47.1875	755			5.4312
0.09	19.3125	0.358423	1.08137	-7.49554672139211+15.5940299717569i
0.18	24.375	0.716846	2.21242	-35.3956509586714+0.46535906891121i
0.27	40.3125	1.07527	3.21442	34.6681824377828-37.9899253417355i
0.36	19.3125	1.43369	5.37672	-82.1172708630155-25.6415042944955i
0.45	20.5	1.79211	2.06183	-21.8720132993788+24.6963448243354i
0.54	23	2.15054	2.67598	5.51192342284063-42.4594550670343i
0.63	21.8125	2.50896	3.49173	-55.6747435564501+4.63932579865167i
0.72	20.625	2.86738	2.7141	-41.625+12.375i
0.81	2.625	3.22581	5.4312	84.6866594858814+19.4841159923612i
0.9	32.9375	3.58423	2.09743	6.34493980008911-32.953619917756i
0.99	46.375	3.94265	4.7131	4.99224478935887+75.2442209995555i
1.08	24.25	4.30108	1.84178	10.8672708630154-27.3915042944956i
1.17	23.0625	4.6595	2.28423	7.44902293931361-35.7805141072433i
1.26	27.5	5.01792	2.73012	-33.7112122642585-27.7788057818106i
1.35	9.6875	5.37634	1.46455	1.24619392488432-23.3996447752614i
1.44	10.8125	5.73477	1.70312	27.25
1.53	30.875	6.09319	1.46455	1.24619392488442+23.3996447752614i
1.62	20.6875	6.45161	2.73012	-33.7112122642584+27.7788057818106i
1.71	19.1875	6.81004	2.28423	7.44902293931371+35.7805141072434i
1.8	28.5625	7.16846	1.84178	10.8672708630155+27.3915042944955i
1.89	26.5	7.52688	4.7131	4.99224478935864-75.2442209995555i
1.98	36.8125	7.8853	2.09743	6.3449398000892+32.953619917756i
2.07	22.5625	8.24373	5.4312	84.6866594858814-19.4841159923614i
2.16	21.3125	8.60215	2.7141	-41.625-12.375i
2.25	28	8.96057	3.49173	-55.6747435564501-4.6393257986515i
2.34	29.75	9.319	2.67598	5.51192342284076+42.4594550670343i
2.43	14	9.67742	2.06183	-21.8720132993789-24.6963448243354i
2.52	33.0625	10.0358	5.37672	-82.1172708630154+25.6415042944956i
2.61	24.875	10.3943	3.21442	34.6681824377829+37.9899253417353i
2.7	21.3125	10.7527	2.21242	-35.3956509586714-0.465359068911107i
2.79	14.1875	11.1111	1.08137	-7.49554672139211-15.5940299717569i
A12
Time	Data	FFT Freq	FFT Mag	FFT Complex			Max
0	76.875	0	214.766	3436.25			20.2656
0.09	98.125	0.358423	6.84644	-108.11552812753-17.6272473151701i
0.18	111.25	0.716846	2.37577	-21.9674941278672+31.0220665387587i
0.27	112.125	1.07527	2.89586	-25.9513779827321-38.3842220545538i
0.36	94.125	1.43369	2.94786	-46.7907377259756+5.93629150101525i
0.45	91	1.79211	4.38253	-66.1629102905075-23.2237225953997i
0.54	134.625	2.15054	7.13755	101.151897472754-53.010691936624i
0.63	109.5	2.50896	6.51593	-84.5394980673117-61.009466655874i
0.72	75.25	2.86738	6.07794	-84+49i
0.81	118.875	3.22581	8.39869	98.6894975150596+91.2036354559162i
0.9	100.875	3.58423	9.88268	-68.5544407365709+142.489091425432i
0.99	147.625	3.94265	4.59646	48.2204644123458-55.5285730636957i
1.08	106.5	4.30108	2.76148	-33.7092622740245-28.5637084989848i
1.17	99.875	4.6595	5.77379	-92.0810498732593+7.43403348944413i
1.26	113.25	5.01792	9.75916	94.870037391684+124.021849900814i
1.35	134.25	5.37634	8.49132	-37.0595975860654+130.708960808914i
1.44	110.25	5.73477	20.2656	-324.25
1.53	108.5	6.09319	8.49132	-37.0595975860658-130.708960808914i
1.62	118.5	6.45161	9.75916	94.8700373916837-124.021849900814i
1.71	93.375	6.81004	5.77379	-92.0810498732593-7.43403348944396i
1.8	87.125	7.16846	2.76148	-33.7092622740244+28.5637084989848i
1.89	148.625	7.52688	4.59646	48.2204644123459+55.5285730636954i
1.98	96.625	7.8853	9.88268	-68.5544407365712-142.489091425432i
2.07	116.125	8.24373	8.39869	98.6894975150594-91.2036354559167i
2.16	85.5	8.60215	6.07794	-84-49i
2.25	134	8.96057	6.51593	-84.5394980673113+61.0094666558741i
2.34	70.75	9.319	7.13755	101.151897472754+53.0106919366238i
2.43	135.5	9.67742	4.38253	-66.1629102905073+23.2237225953998i
2.52	100.375	10.0358	2.94786	-46.7907377259756-5.93629150101523i
2.61	116.625	10.3943	2.89586	-25.9513779827319+38.3842220545539i
2.7	74.125	10.7527	2.37577	-21.9674941278672-31.0220665387586i
2.79	116.125	11.1111	6.84644	-108.115528127529+17.6272473151705i
A14
Time	Data	FFT Freq	FFT Mag	FFT Complex			Max
0	75.4318	0	225.244	3603.897919			17.4331
0.09	96.8523	0.358423	14.5932	-56.2734614616658+226.609060379554i
0.18	93.4545	0.716846	7.62063	27.4285544421501-118.805007128999i
0.27	122.409	1.07527	14.9175	-235.361484432508+39.6616506609557i
0.36	112.886	1.43369	6.27102	-20.6823801320932+98.1815138244806i
0.45	128.705	1.79211	7.09421	-67.0597242021222-91.5801517121784i
0.54	124.205	2.15054	10.2686	-34.9265452250468+160.54161695014i
0.63	74.7614	2.50896	6.74571	41.8996985897672+99.466577206557i
0.72	115.557	2.86738	13.8452	-162.454528-150.602325i
0.81	102.227	3.22581	5.5328	-73.1057969564848-49.9218430672695i
0.9	113.682	3.58423	4.36258	35.3562107293736+60.1843096441393i
0.99	4.86365	3.94265	8.12895	110.616138293288-68.414139278533i
1.08	111.784	4.30108	7.28325	-108.090387867907+43.5451018244807i
1.17	86.1705	4.6595	8.87994	113.860146329898-84.9843477610095i
1.26	135.375	5.01792	6.55944	-38.3126879464768-97.7079664350001i
1.35	140.057	5.37634	17.4331	-149.757396160172+235.317813250117i
1.44	114.83	5.73477	2.72798	43.647737
1.53	128.784	6.09319	17.4331	-149.757396160173-235.317813250117i
1.62	139.989	6.45161	6.55944	-38.3126879464765+97.7079664350002i
1.71	107.852	6.81004	8.87994	113.860146329898+84.9843477610089i
1.8	126.057	7.16846	7.28325	-108.090387867907-43.5451018244805i
1.89	141.739	7.52688	8.12895	110.616138293288+68.4141392785324i
1.98	124.898	7.8853	4.36258	35.3562107293734-60.1843096441393i
2.07	129.818	8.24373	5.5328	-73.1057969564846+49.9218430672698i
2.16	77.3182	8.60215	13.8452	-162.454528+150.602325i
2.25	145.216	8.96057	6.74571	41.8996985897671-99.4665772065574i
2.34	135.773	9.319	10.2686	-34.9265452250472-160.54161695014i
2.43	131.75	9.67742	7.09421	-67.0597242021217+91.5801517121787i
2.52	96.7955	10.0358	6.27102	-20.6823801320934-98.1815138244807i
2.61	135.67	10.3943	14.9175	-235.361484432508-39.661650660955i
2.7	125.739	10.7527	7.62063	27.4285544421504+118.805007128999i
2.79	103.25	11.1111	14.5932	-56.2734614616666-226.609060379554i
A16
Time	Data	FFT Freq	FFT Mag	FFT Complex			Max
0	108.295	0	204.734	3275.738589			14.2611
0.09	78.8523	0.358423	14.2611	-184.237425883549+134.615307386633i
0.18	50.375	0.716846	13.4431	-181.384192698457+115.600737369893i
0.27	87.2386	1.07527	5.83099	-91.1217349776231-20.0239019456577i
0.36	76.7045	1.43369	4.86008	-32.0805948414029+70.8353310895812i
0.45	95.1477	1.79211	7.19591	100.986842673115-55.2956753628512i
0.54	103.83	2.15054	3.78182	-26.8263743261235-54.2375184473651i
0.63	104.909	2.50896	2.30275	32.1972656570074+17.9111927436174i
0.72	126.432	2.86738	1.09703	11.954561+12.852264i
0.81	84.6136	3.22581	8.40649	-2.42967232857962-134.481953425019i
0.9	87.6023	3.58423	11.9423	69.6877332574542-177.914876238647i
0.99	107.83	3.94265	11.7804	186.370818205539+28.160137006641i
1.08	115.136	4.30108	5.4002	82.8080728414031-24.6645449104188i
1.17	117.545	4.6595	6.20962	35.2553817560119-92.8883583272708i
1.26	127.659	5.01792	3.28377	7.61365376712597-51.9856764213885i
1.35	103.205	5.37634	3.56394	13.251468898078-55.4618755331094i
1.44	97.0114	5.73477	9.10155	145.624877
1.53	98.2614	6.09319	3.56394	13.2514688980781+55.4618755331091i
1.62	105.136	6.45161	3.28377	7.6136537671261+51.9856764213882i
1.71	99.7273	6.81004	6.20962	35.2553817560121+92.8883583272707i
1.8	126.795	7.16846	5.4002	82.8080728414032+24.6645449104186i
1.89	92.5568	7.52688	11.7804	186.370818205539-28.1601370066415i
1.98	113.852	7.8853	11.9423	69.6877332574548+177.914876238647i
2.07	136.466	8.24373	8.40649	-2.42967232857905+134.481953425019i
2.16	111.602	8.60215	1.09703	11.954561-12.852264i
2.25	97.8523	8.96057	2.30275	32.1972656570076-17.9111927436175i
2.34	157.693	9.319	3.78182	-26.8263743261232+54.2375184473652i
2.43	111.83	9.67742	7.19591	100.986842673115+55.2956753628511i
2.52	99.3409	10.0358	4.86008	-32.0805948414029-70.8353310895811i
2.61	111.273	10.3943	5.83099	-91.1217349776227+20.0239019456581i
2.7	103.216	10.7527	13.4431	-181.384192698457-115.600737369893i
2.79	37.75	11.1111	14.2611	-184.23742588355-134.615307386632i
A18
Time	Data	FFT Freq	FFT Mag	FFT Complex			Max
0	104.5	0	202.06	3232.95828			4.04996
0.09	91.7917	0.358423	3.91717	-6.17631555402432-62.3695926340088i
0.18	119.667	0.716846	0.711236	-1.67420021480397-11.2559463496619i
0.27	101.167	1.07527	3.39302	7.24630871626109-53.8024943353521i
0.36	106.25	1.43369	1.83435	-4.30962843680668+29.0314323812057i
0.45	101.167	1.79211	2.84425	-13.6164234697938-43.4231625079606i
0.54	108.458	2.15054	1.18139	4.24543783678997+18.4192969533861i
0.63	100.833	2.50896	1.28163	-20.2238054039806-3.39033942703865i
0.72	105.042	2.86738	2.31528	-33.208312-16.416656i
0.81	97.2083	3.22581	2.44383	9.74750662678609+37.866847995451i
0.9	110.75	3.58423	1.5626	2.0113475865127-24.9205627570701i
0.99	99.0417	3.94265	4.04996	31.9915848693197+56.3515783467435i
1.08	100.208	4.30108	3.44253	-28.9404995631934+46.8646803812057i
1.17	105.875	4.6595	1.51975	6.99357986051619-23.2886121767799i
1.26	115.875	5.01792	2.52908	39.7507907915013+7.57081793988183i
1.35	103.792	5.37634	3.77694	29.7043163549156+52.6267360923489i
1.44	98.7917	5.73477	3.9974	63.9583439999999
1.53	100.042	6.09319	3.77694	29.7043163549154-52.6267360923489i
1.62	93.4167	6.45161	2.52908	39.7507907915013-7.57081793988192i
1.71	83.8333	6.81004	1.51975	6.99357986051629+23.28861217678i
1.8	107.583	7.16846	3.44253	-28.9404995631935-46.8646803812056i
1.89	105.833	7.52688	4.04996	31.9915848693196-56.3515783467436i
1.98	94.5417	7.8853	1.5626	2.01134758651278+24.9205627570701i
2.07	109.667	8.24373	2.44383	9.74750662678599-37.8668479954511i
2.16	87.1667	8.60215	2.31528	-33.208312+16.416656i
2.25	102.125	8.96057	1.28163	-20.2238054039805+3.39033942703865i
2.34	101.042	9.319	1.18139	4.24543783678996-18.419296953386i
2.43	90.2083	9.67742	2.84425	-13.6164234697937+43.4231625079606i
2.52	98.0833	10.0358	1.83435	-4.30962843680675-29.0314323812058i
2.61	96.4167	10.3943	3.39302	7.24630871626131+53.8024943353521i
2.7	97.0833	10.7527	0.711236	-1.67420021480394+11.2559463496619i
2.79	95.5	11.1111	3.91717	-6.17631555402414+62.3695926340089i
B02
Time	Data	FFT Freq	FFT Mag	FFT Complex			Max
0	175.375	0	377.789	6044.625			9.98992
0.09	171.375	0.358423	2.5704	-32.7046857167358-24.9356235590053i
0.18	190.5	0.716846	3.58613	-47.9476931145391-31.5161555959621i
0.27	201.375	1.07527	8.61209	-134.231726881906+31.1269776408882i
0.36	201.375	1.43369	5.36649	33.8672708630155-78.9025432638166i
0.45	179	1.79211	1.92589	-30.3864868846591-5.11694249085929i
0.54	185.25	2.15054	5.75905	-82.5421244953771-40.9568530608762i
0.63	210.375	2.50896	6.9055	6.42519023631718+110.301074963585i
0.72	205	2.86738	3.0219	-46.125+14.5i
0.81	190	3.22581	7.96819	92.7415119590431-87.481365306633i
0.9	197	3.58423	9.98992	88.656085526056+132.998251413632i
0.99	157.25	3.94265	6.55091	-82.3061577911951-64.8983452440239i
1.08	201.625	4.30108	4.41261	-59.1172708630155+38.5974567361834i
1.17	183.375	4.6595	6.09832	91.8289171282549-32.9843315334382i
1.26	173.25	5.01792	2.73644	41.3337320838602+14.438948878546i
1.35	200.125	5.37634	7.62032	-43.3665620491194+113.952029749616i
1.44	191.875	5.73477	1.55469	-24.875
1.53	189.625	6.09319	7.62032	-43.3665620491196-113.952029749616i
1.62	224.5	6.45161	2.73644	41.3337320838602-14.438948878546i
1.71	197	6.81004	6.09832	91.828917128255+32.9843315334378i
1.8	156.25	7.16846	4.41261	-59.1172708630155-38.5974567361834i
1.89	177.625	7.52688	6.55091	-82.3061577911948+64.898345244024i
1.98	202.625	7.8853	9.98992	88.6560855260558-132.998251413632i
2.07	184.125	8.24373	7.96819	92.7415119590433+87.4813653066328i
2.16	162.375	8.60215	3.0219	-46.125-14.5i
2.25	227.625	8.96057	6.9055	6.42519023631705-110.301074963585i
2.34	181.375	9.319	5.75905	-82.5421244953769+40.9568530608763i
2.43	197.375	9.67742	1.92589	-30.3864868846589+5.1169424908593i
2.52	188	10.0358	5.36649	33.8672708630155+78.9025432638166i
2.61	191.5	10.3943	8.61209	-134.231726881906-31.1269776408878i
2.7	173.5	10.7527	3.58613	-47.947693114539+31.5161555959622i
2.79	177	11.1111	2.5704	-32.7046857167358+24.9356235590054i
B03
Time	Data	FFT Freq	FFT Mag	FFT Complex			Max
0	78.125	0	142.545	2280.724916			18.4082
0.09	57.975	0.358423	8.61335	-127.512932143714+52.2785819408149i
0.18	48.775	0.716846	2.68836	-24.353363215728-35.4556326039122i
0.27	30.125	1.07527	11.1845	-172.069779929327+49.1530168099234i
0.36	89.75	1.43369	2.31403	-36.0720973716434+8.34375968550795i
0.45	50.475	1.79211	13.2682	201.659860978216+66.3377901393676i
0.54	137.675	2.15054	7.57543	98.3307590528559-70.8671726208199i
0.63	73.675	2.50896	2.33744	-28.8037886165602-23.8543174420866i
0.72	39.775	2.86738	7.84678	30.5498979999998-121.774934i
0.81	74.775	3.22581	5.13029	80.2573119542348+17.2235675969391i
0.9	42.9	3.58423	18.4082	197.575708986077+218.431236616414i
0.99	59.975	3.94265	12.0861	-191.902848876491-23.8427398542051i
1.08	90.85	4.30108	16.7932	-98.8278666283567-249.856072314492i
1.17	79.475	4.6595	10.2947	-145.294634178717+77.5917258654348i
1.26	72.05	5.01792	3.92462	44.3467991767952-44.4571513666777i
1.35	50.175	5.37634	11.2206	177.867002812359+24.3760900289256i
1.44	103.85	5.73477	12.9859	207.775024
1.53	87.8	6.09319	11.2206	177.867002812359-24.3760900289262i
1.62	71.05	6.45161	3.92462	44.3467991767952+44.4571513666779i
1.71	124.475	6.81004	10.2947	-145.294634178717-77.5917258654345i
1.8	49.175	7.16846	16.7932	-98.8278666283563+249.856072314492i
1.89	75.525	7.52688	12.0861	-191.902848876491+23.8427398542056i
1.98	95.475	7.8853	18.4082	197.575708986076-218.431236616415i
2.07	24.325	8.24373	5.13029	80.2573119542348-17.2235675969394i
2.16	63.225	8.60215	7.84678	30.5498979999999+121.774934i
2.25	122.8	8.96057	2.33744	-28.8037886165601+23.8543174420867i
2.34	76.15	9.319	7.57543	98.3307590528561+70.8671726208198i
2.43	45.7	9.67742	13.2682	201.659860978216-66.3377901393684i
2.52	122.65	10.0358	2.31403	-36.0720973716434-8.34375968550793i
2.61	30.3	10.3943	11.1845	-172.069779929327-49.1530168099231i
2.7	62.775	10.7527	2.68836	-24.3533632157277+35.4556326039124i
2.79	48.9	11.1111	8.61335	-127.512932143714-52.2785819408146i
B04
Time	Data	FFT Freq	FFT Mag	FFT Complex			Max
0	210.125	0	440.461	7047.375			7.4673
0.09	218.375	0.358423	4.02462	42.84863377744-48.0683185058006i
0.18	249.25	0.716846	1.43301	-22.9031439751998-1.07067930444285i
0.27	222	1.07527	1.67096	-26.1838852186807-5.40214772092811i
0.36	229.75	1.43369	5.34734	-75.5498827075904-40.153174593052i
0.45	222	1.79211	7.4673	-93.0160621389023-74.9848424721889i
0.54	219	2.15054	4.45959	-8.57470784303263-70.8362676955289i
0.63	225.125	2.50896	0.685875	2.96050925151153-10.5671239122386i
0.72	219	2.86738	2.71764	-42.375-9.75i
0.81	227.375	3.22581	2.18158	-34.8985178544178-0.690877841800431i
0.9	226	3.58423	3.01495	-9.59775786658843-47.2747146893821i
0.99	223.25	3.94265	1.24428	9.37232325393547+17.5643502745352i
1.08	217.375	4.30108	1.53845	-0.950117292409615+24.5968254069479i
1.17	218.125	4.6595	3.37541	10.7529849543138+52.925219618848i
1.26	220.875	5.01792	2.2683	34.0756096848207+12.4908737017039i
1.35	212.875	5.37634	2.85366	44.1640139747998+11.5861021576895i
1.44	215.625	5.73477	1.02344	16.375
1.53	223.625	6.09319	2.85366	44.1640139747998-11.5861021576895i
1.62	211.5	6.45161	2.2683	34.0756096848207-12.490873701704i
1.71	214.375	6.81004	3.37541	10.7529849543137-52.9252196188481i
1.8	214.75	7.16846	1.53845	-0.95011729240963-24.596825406948i
1.89	219.75	7.52688	1.24428	9.37232325393549-17.5643502745353i
1.98	220.375	7.8853	3.01495	-9.59775786658826+47.2747146893821i
2.07	224.75	8.24373	2.18158	-34.8985178544177+0.690877841800458i
2.16	208.5	8.60215	2.71764	-42.375+9.75i
2.25	201.5	8.96057	0.685875	2.96050925151163+10.5671239122385i
2.34	223	9.319	4.45959	-8.57470784303242+70.836267695529i
2.43	232.75	9.67742	7.4673	-93.0160621389021+74.9848424721891i
2.52	229.625	10.0358	5.34734	-75.5498827075903+40.1531745930521i
2.61	231.875	10.3943	1.67096	-26.1838852186807+5.40214772092824i
2.7	217.125	10.7527	1.43301	-22.9031439751998+1.070679304443i
2.79	197.75	11.1111	4.02462	42.8486337774401+48.0683185058006i
B05
Time	Data	FFT Freq	FFT Mag	FFT Complex			Max
0	295.042	0	556.352	8901.625032			8.30597
0.09	259.167	0.358423	8.30597	-112.742632055888+70.3586121845987i
0.18	254.958	0.716846	0.720638	-11.5196991575354+0.491979682872589i
0.27	252.708	1.07527	5.79229	69.1429732087244+61.7105821911634i
0.36	276.333	1.43369	3.76091	44.9405196073765+40.0166429660958i
0.45	269.917	1.79211	5.54082	73.8075216739259+49.1104339730072i
0.54	264.542	2.15054	2.473	23.9331442673404+31.5092844031759i
0.63	280.5	2.50896	6.13611	79.311069892942+57.8672902165143i
0.72	285.208	2.86738	4.11993	30.5417200000002+58.4166880000002i
0.81	274	3.22581	3.73039	52.7155900647705-27.9911605560429i
0.9	276.667	3.58423	1.13986	-11.1539031270748+14.4292756751699i
0.99	283.25	3.94265	1.82937	-25.1717193383796+14.9369677585236i
1.08	279.125	4.30108	2.05848	0.39279239262375+32.9332669660954i
1.17	280.625	4.6595	0.718073	7.2512435510472-8.9118198892015i
1.26	282.208	5.01792	3.63309	30.0737060172698+49.7453469548665i
1.35	278.083	5.37634	1.84113	-19.6475509971418-21.9487744538399i
1.44	279.458	5.73477	4.7474	75.9584080000004
1.53	271.792	6.09319	1.84113	-19.6475509971418+21.94877445384i
1.62	304.792	6.45161	3.63309	30.0737060172697-49.7453469548666i
1.71	286.167	6.81004	0.718073	7.25124355104714+8.91181988920159i
1.8	291.208	7.16846	2.05848	0.392792392623665-32.9332669660953i
1.89	279.333	7.52688	1.82937	-25.1717193383798-14.9369677585234i
1.98	295.958	7.8853	1.13986	-11.1539031270749-14.4292756751699i
2.07	284.208	8.24373	3.73039	52.7155900647705+27.9911605560429i
2.16	281.458	8.60215	4.11993	30.5417200000001-58.4166880000002i
2.25	278.625	8.96057	6.13611	79.3110698929418-57.8672902165144i
2.34	276.375	9.319	2.473	23.9331442673403-31.509284403176i
2.43	274.917	9.67742	5.54082	73.8075216739258-49.1104339730074i
2.52	271.833	10.0358	3.76091	44.9405196073764-40.0166429660959i
2.61	263.75	10.3943	5.79229	69.1429732087244-61.7105821911637i
2.7	273.625	10.7527	0.720638	-11.5196991575354-0.491979682872568i
2.79	295.792	11.1111	8.30597	-112.742632055889-70.3586121845984i
B06
Time	Data	FFT Freq	FFT Mag	FFT Complex			Max
0	100	0	205.682	3290.916654			13.9672
0.09	102.458	0.358423	2.75296	-21.6474263271901+38.3609477178637i
0.18	94.75	0.716846	5.30197	-81.6260514189746+23.0992761904248i
0.27	114.667	1.07527	6.58642	74.9830862126966-74.0475814790476i
0.36	97.375	1.43369	3.86285	58.5616122767836-19.7605393371294i
0.45	113.75	1.79211	8.09492	-129.458365375841-3.95201976879554i
0.54	50.2917	2.15054	1.90772	15.6694838517094-26.194463363353i
0.63	109.292	2.50896	9.64535	40.0251883112842+149.04481397043i
0.72	117.708	2.86738	1.74063	-25.24997-11.7500620000001i
0.81	106	3.22581	8.4196	93.2464227405474-97.2258829412306i
0.9	112.042	3.58423	6.01967	-95.6848397812625+10.9977733462532i
0.99	107.167	3.94265	2.81914	-23.5418028724673-38.4753711172568i
1.08	111.542	4.30108	3.82728	49.6049537232163+35.9060866628706i
1.17	91.75	4.6595	10.0662	161.058270660593-0.714285174775867i
1.26	102.333	5.01792	3.8217	7.97465934852767+60.6248889000307i
1.35	101.708	5.37634	13.9672	-189.331877349623-118.719597541064i
1.44	99.3333	5.73477	2.49479	39.9166579999999
1.53	94.2917	6.09319	13.9672	-189.331877349623+118.719597541064i
1.62	130.708	6.45161	3.8217	7.97465934852755-60.6248889000308i
1.71	57.2917	6.81004	10.0662	161.058270660593+0.714285174775341i
1.8	94.1667	7.16846	3.82728	49.6049537232162-35.9060866628706i
1.89	98.2917	7.52688	2.81914	-23.5418028724672+38.4753711172569i
1.98	160.125	7.8853	6.01967	-95.6848397812625-10.9977733462531i
2.07	97.4167	8.24373	8.4196	93.2464227405477+97.2258829412304i
2.16	120.042	8.60215	1.74063	-25.24997+11.7500620000001i
2.25	105.292	8.96057	9.64535	40.0251883112838-149.04481397043i
2.34	99.0833	9.319	1.90772	15.6694838517095+26.1944633633528i
2.43	119.875	9.67742	8.09492	-129.458365375841+3.95201976879594i
2.52	79.9167	10.0358	3.86285	58.5616122767836+19.7605393371294i
2.61	106.792	10.3943	6.58642	74.9830862126968+74.0475814790474i
2.7	96	10.7527	5.30197	-81.6260514189746-23.0992761904246i
2.79	99.4583	11.1111	2.75296	-21.6474263271902-38.3609477178637i
B10
Time	Data	FFT Freq	FFT Mag	FFT Complex			Max
0	144.26	0	282.409	4518.538483			7.51371
0.09	130.625	0.358423	4.85828	-18.0301535453687+75.6125391384732i
0.18	152.212	0.716846	4.88224	-47.4439308022298-62.0576029851499i
0.27	144.058	1.07527	7.51371	16.0989282257239-119.136594948415i
0.36	144.894	1.43369	0.874623	-4.59969270906625-13.2164195379386i
0.45	144.971	1.79211	4.81544	-34.1763978585746+69.0522583825197i
0.54	143.865	2.15054	4.54735	62.8082047889907-36.7260287194548i
0.63	139.279	2.50896	3.63441	-19.654536124202-54.7282220622952i
0.72	108.096	2.86738	1.25	20-3.1000000262793E-005i
0.81	133.846	3.22581	7.25042	72.5009556796835+90.5602443369568i
0.9	140.577	3.58423	4.02486	-25.9715508417585+58.9284065906367i
0.99	152.827	3.94265	2.59228	27.0216851820079-31.4663209910262i
1.08	140.51	4.30108	4.21469	23.657432709066+63.1490604620613i
1.17	133.981	4.6595	5.83884	-14.7346799472577+92.252164184844i
1.26	132.019	5.01792	1.70565	-1.4697511450024+27.2507643249413i
1.35	143.644	5.37634	1.82247	17.9741983879879-22.9609439554698i
1.44	138.385	5.73477	3.13702	-50.1922909999998
1.53	146.048	6.09319	1.82247	17.9741983879879+22.9609439554698i
1.62	142.875	6.45161	1.70565	-1.46975114500246-27.2507643249413i
1.71	132.202	6.81004	5.83884	-14.7346799472579-92.2521641848439i
1.8	133.702	7.16846	4.21469	23.6574327090659-63.1490604620613i
1.89	165.019	7.52688	2.59228	27.0216851820079+31.466320991026i
1.98	147.288	7.8853	4.02486	-25.9715508417587-58.9284065906366i
2.07	148.346	8.24373	7.25042	72.5009556796834-90.5602443369571i
2.16	177.567	8.60215	1.25	20+3.1000000262793E-005i
2.25	146.75	8.96057	3.63441	-19.6545361242019+54.7282220622953i
2.34	136.971	9.319	4.54735	62.8082047889908+36.7260287194546i
2.43	138.173	9.67742	4.81544	-34.1763978585747-69.0522583825196i
2.52	139.673	10.0358	0.874623	-4.59969270906623+13.2164195379387i
2.61	140.942	10.3943	7.51371	16.0989282257241+119.136594948415i
2.7	111.279	10.7527	4.88224	-47.4439308022296+62.0576029851501i
2.79	143.654	11.1111	4.85828	-18.0301535453688-75.6125391384731i
B11
Time	Data	FFT Freq	FFT Mag	FFT Complex			Max
0	76.8	0	154.828	2477.24164			8.71512
0.09	89.0084	0.358423	5.82136	-91.4741309484997+17.5461856040972i
0.18	66.35	0.716846	5.17585	81.5703793667963-14.2959929484762i
0.27	68.5084	1.07527	6.44724	95.2005126644244-39.7240912507754i
0.36	67.9083	1.43369	7.3837	-17.2965356155123+116.86616421918i
0.45	98.6916	1.79211	7.25379	-73.3450089442306+89.9476360582531i
0.54	57.9334	2.15054	1.38211	-15.5324228974577-15.7404556247135i
0.63	71	2.50896	7.44397	0.577600294070376-119.102141002175i
0.72	53.9916	2.86738	4.76384	-9.38336200000008-75.6417240000001i
0.81	67.1667	3.22581	5.19163	45.7385119592-69.3394201066655i
0.9	86.4	3.58423	3.92268	-59.4202868325937-20.209267028208i
0.99	80.225	3.94265	7.30824	92.5888634987755-71.4166708224914i
1.08	91.6	4.30108	8.22867	-43.3534883844875+124.31611621918i
1.17	81.2667	4.6595	7.26982	103.64570711238-52.7943489454424i
1.26	77.0333	5.01792	1.45524	10.848882363255+20.6018916480294i
1.35	114.325	5.37634	3.781	-60.4652556361206-1.93074031431644i
1.44	62.7416	5.73477	8.71512	-139.441956
1.53	79.0917	6.09319	3.781	-60.4652556361207+1.93074031431646i
1.62	99.35	6.45161	1.45524	10.848882363255-20.6018916480294i
1.71	57.825	6.81004	7.26982	103.64570711238+52.794348945442i
1.8	89.5333	7.16846	8.22867	-43.3534883844878-124.31611621918i
1.89	92.5584	7.52688	7.30824	92.5888634987757+71.416670822491i
1.98	76.3166	7.8853	3.92268	-59.4202868325937+20.2092670282082i
2.07	100.292	8.24373	5.19163	45.7385119592004+69.3394201066654i
2.16	81.1834	8.60215	4.76384	-9.38336199999999+75.6417240000001i
2.25	72.7	8.96057	7.44397	0.577600294070798+119.102141002175i
2.34	44.3333	9.319	1.38211	-15.5324228974577+15.7404556247136i
2.43	54.375	9.67742	7.25379	-73.3450089442308-89.9476360582526i
2.52	56	10.0358	7.3837	-17.2965356155125-116.86616421918i
2.61	111.508	10.3943	6.44724	95.2005126644246+39.7240912507753i
2.7	81.425	10.7527	5.17585	81.5703793667962+14.295992948476i
2.79	69.8	11.1111	5.82136	-91.4741309484997-17.5461856040969i
B13
Time	Data	FFT Freq	FFT Mag	FFT Complex			Max
0	173.284	0	331.354	5301.670441			13.5067
0.09	162.068	0.358423	6.09804	-24.4005765652979-94.4682938084869i
0.18	150.261	0.716846	5.75134	-54.932437412359+73.8266487663639i
0.27	113.466	1.07527	4.82833	9.96780556517172+76.6075657908526i
0.36	185.409	1.43369	5.11483	42.1756932043097+70.1323486109392i
0.45	164.557	1.79211	13.5067	193.283928399173-96.6614710120418i
0.54	177.557	2.15054	10.3602	77.2517733599213+146.661937766032i
0.63	174.966	2.50896	9.80826	144.000955552441+62.3814665941916i
0.72	181.216	2.86738	6.40328	59.477263+83.4204719999998i
0.81	213.091	3.22581	7.5688	-113.981531874889-40.9100200740653i
0.9	141.886	3.58423	10.9623	-130.374276335042+117.330836345935i
0.99	162.568	3.94265	7.41802	-76.5699941012435-90.6860846300547i
1.08	178.852	4.30108	11.3461	-170.74380920431-61.6631213890606i
1.17	172.375	4.6595	4.58907	-67.0877701430329-29.8408292813493i
1.26	174.534	5.01792	7.86277	95.3730563874801+82.0409593462663i
1.35	190.341	5.37634	6.34546	75.0598871676758-68.3654419309329i
1.44	155.75	5.73477	7.90128	126.420441
1.53	123.659	6.09319	6.34546	75.0598871676761+68.3654419309326i
1.62	171.489	6.45161	7.86277	95.3730563874799-82.0409593462663i
1.71	164.307	6.81004	4.58907	-67.0877701430328+29.8408292813494i
1.8	182.045	7.16846	11.3461	-170.74380920431+61.6631213890608i
1.89	156.193	7.52688	7.41802	-76.5699941012431+90.6860846300551i
1.98	160.602	7.8853	10.9623	-130.374276335042-117.330836345935i
2.07	147.966	8.24373	7.5688	-113.981531874889+40.9100200740657i
2.16	150.989	8.60215	6.40328	59.4772629999999-83.4204719999998i
2.25	163.375	8.96057	9.80826	144.000955552441-62.3814665941919i
2.34	167.057	9.319	10.3602	77.2517733599209-146.661937766032i
2.43	188.284	9.67742	13.5067	193.283928399174+96.6614710120412i
2.52	179.216	10.0358	5.11483	42.1756932043095-70.1323486109394i
2.61	96.7841	10.3943	4.82833	9.96780556517156-76.6075657908525i
2.7	183.898	10.7527	5.75134	-54.9324374123592-73.826648766364i
2.79	193.625	11.1111	6.09804	-24.4005765652976+94.468293808487i
B16
Time	Data	FFT Freq	FFT Mag	FFT Complex			Max
0	165.591	0	268.844	4301.499908			20.6979
0.09	156.966	0.358423	7.75263	-43.528634746052+116.153786970346i
0.18	117.273	0.716846	6.83344	-93.5389051603111-56.6093464325292i
0.27	116.818	1.07527	5.42217	86.7546306789884+0.152615668367545i
0.36	157.568	1.43369	13.8791	217.203914555797-46.214554785691i
0.45	54.4886	1.79211	7.35149	-107.771654904217+47.1235589169288i
0.54	158.102	2.15054	10.8198	-76.1706072517127-155.458258022866i
0.63	139.409	2.50896	8.10799	-38.2293504976782-123.967019514965i
0.72	126.023	2.86738	11.9603	186.556793-42.624939i
0.81	178.568	3.22581	10.8764	173.471584666647-13.8351396631166i
0.9	97.5227	3.58423	3.01583	-47.306825276307-9.50986280923834i
0.99	144.216	3.94265	20.0256	251.830831475715-198.101094842675i
1.08	158.284	4.30108	20.6979	-191.294918555797-270.328200785691i
1.17	64.6932	4.6595	11.0932	-46.6434913287243+171.252661645546i
1.26	132.75	5.01792	3.41919	-5.02907031166949+54.4754007810982i
1.35	142.5	5.37634	8.49903	133.661740655321-25.0261054410242i
1.44	114.398	5.73477	12.3423	197.477202
1.53	176.5	6.09319	8.49903	133.661740655321+25.0261054410239i
1.62	137.5	6.45161	3.41919	-5.02907031166959-54.4754007810984i
1.71	117.682	6.81004	11.0932	-46.6434913287247-171.252661645546i
1.8	139.341	7.16846	20.6979	-191.294918555797+270.328200785691i
1.89	136.511	7.52688	20.0256	251.830831475716+198.101094842674i
1.98	148.295	7.8853	3.01583	-47.3068252763069+9.50986280923823i
2.07	150.648	8.24373	10.8764	173.471584666648+13.8351396631162i
2.16	209.477	8.60215	11.9603	186.556793+42.624939i
2.25	139.795	8.96057	8.10799	-38.2293504976777+123.967019514966i
2.34	107.409	9.319	10.8198	-76.1706072517122+155.458258022866i
2.43	107.375	9.67742	7.35149	-107.771654904217-47.1235589169282i
2.52	147.341	10.0358	13.8791	217.203914555797+46.2145547856908i
2.61	139.795	10.3943	5.42217	86.7546306789883-0.152615668367588i
2.7	132.614	10.7527	6.83344	-93.538905160311+56.6093464325294i
2.79	86.0455	11.1111	7.75263	-43.5286347460522-116.153786970345i
B17
Time	Data	FFT Freq	FFT Mag	FFT Complex			Max
0	98.05	0	272.277	4356.424928			13.8911
0.09	121.75	0.358423	11.8956	-141.382680055232-127.420821960898i
0.18	141.1	0.716846	4.769	34.0249655495482+68.2979338673398i
0.27	134.9	1.07527	7.20957	-103.517406706278-50.8967303813886i
0.36	163.625	1.43369	5.24456	-79.7917437530892-25.9743111446872i
0.45	145.15	1.79211	13.8911	-205.443248388535+84.8015981253993i
0.54	127.9	2.15054	6.30289	-85.5848971890639-53.3402193882148i
0.63	115.325	2.50896	6.59393	92.333705090225+51.042566880605i
0.72	129.125	2.86738	8.85689	-77.600006-118.574982i
0.81	159.775	3.22581	6.82265	-106.327713888434+24.7155183589159i
0.9	153.725	3.58423	11.9633	-6.07373667603778-191.31642434125i
0.99	141.65	3.94265	4.29568	65.2062029993773+21.7274965292025i
1.08	142.8	4.30108	0.840583	12.5917317530891+4.7257608553128i
1.17	159.9	4.6595	4.17056	-46.3219292031421+48.0316049407042i
1.26	174.425	5.01792	6.82058	94.9337163155534+53.8218489143042i
1.35	110.825	5.37634	5.97584	-73.7471218479818+60.8546624357022i
1.44	162.95	5.73477	2.16094	34.5750120000002
1.53	168.475	6.09319	5.97584	-73.747121847982-60.854662435702i
1.62	152.9	6.45161	6.82058	94.9337163155534-53.8218489143046i
1.71	110.9	6.81004	4.17056	-46.3219292031422-48.0316049407042i
1.8	124.95	7.16846	0.840583	12.5917317530891-4.7257608553129i
1.89	114	7.52688	4.29568	65.2062029993773-21.727496529203i
1.98	119.425	7.8853	11.9633	-6.07373667603723+191.31642434125i
2.07	163.175	8.24373	6.82265	-106.327713888434-24.7155183589158i
2.16	122.55	8.60215	8.85689	-77.6000059999998+118.574982i
2.25	107.3	8.96057	6.59393	92.3337050902251-51.0425668806055i
2.34	128.225	9.319	6.30289	-85.5848971890638+53.3402193882151i
2.43	143.225	9.67742	13.8911	-205.443248388535-84.801598125399i
2.52	114.9	10.0358	5.24456	-79.7917437530891+25.9743111446873i
2.61	163.4	10.3943	7.20957	-103.517406706278+50.8967303813886i
2.7	138.85	10.7527	4.769	34.0249655495479-68.2979338673397i
2.79	101.175	11.1111	11.8956	-141.382680055232+127.420821960898i
C01
Time	Data	FFT Freq	FFT Mag	FFT Complex			Max
0	140.971	0	264.072	4225.154268			13.5187
0.09	143.985	0.358423	1.3503	-20.743483882028+6.03973875733948i
0.18	114.125	0.716846	5.56098	-66.6267130929733+58.9708594766196i
0.27	111.051	1.07527	6.70815	-7.29580919177787+107.082067301831i
0.36	80.6103	1.43369	13.5187	186.95175393585+108.786947454483i
0.45	131.596	1.79211	11.7706	66.1790975328175-176.318244254326i
0.54	141.397	2.15054	1.03733	7.92076506044331+14.5853473434774i
0.63	170.199	2.50896	13.1185	60.737368719294-200.916307817197i
0.72	141.853	2.86738	6.35408	57.323608+83.9632279999998i
0.81	153.699	3.22581	8.58008	-14.0349143882214+136.561916284478i
0.9	135.471	3.58423	6.18152	-97.9415594260144-13.7666318156604i
0.99	120.831	3.94265	7.57516	79.3775370019477-91.5928619602978i
1.08	97.9706	4.30108	8.17086	58.8717320641505+116.728109454483i
1.17	126.471	4.6595	3.67866	-51.0781196370948+29.2463562578923i
1.26	144.338	5.01792	4.78253	-44.4408685414555-62.2927396825187i
1.35	170.971	5.37634	6.11388	-3.78865215493762-97.7486984789533i
1.44	127.301	5.73477	8.55745	-136.91916
1.53	112.103	6.09319	6.11388	-3.78865215493747+97.7486984789532i
1.62	120.132	6.45161	4.78253	-44.4408685414554+62.2927396825187i
1.71	127.956	6.81004	3.67866	-51.0781196370949-29.2463562578922i
1.8	139.728	7.16846	8.17086	58.8717320641502-116.728109454483i
1.89	152.86	7.52688	7.57516	79.377537001948+91.5928619602976i
1.98	94.5956	7.8853	6.18152	-97.9415594260144+13.7666318156606i
2.07	141.743	8.24373	8.58008	-14.0349143882217-136.561916284478i
2.16	176.691	8.60215	6.35408	57.3236079999999-83.9632279999998i
2.25	97.2573	8.96057	13.1185	60.7373687192946+200.916307817197i
2.34	128.956	9.319	1.03733	7.92076506044324-14.5853473434775i
2.43	143.904	9.67742	11.7706	66.1790975328181+176.318244254326i
2.52	145.596	10.0358	13.5187	186.95175393585-108.786947454483i
2.61	130.566	10.3943	6.70815	-7.29580919177814-107.082067301831i
2.7	114.382	10.7527	5.56098	-66.6267130929734-58.9708594766196i
2.79	145.846	11.1111	1.3503	-20.7434838820279-6.03973875733931i
C02
Time	Data	FFT Freq	FFT Mag	FFT Complex			Max
0	118.846	0	194.378	3110.043975			15.7895
0.09	122.088	0.358423	9.09263	91.5963148350077-113.027155287009i
0.18	110.596	0.716846	4.68214	71.2516795616328+23.1374952224757i
0.27	125.426	1.07527	6.64256	17.418080059728-104.843980022407i
0.36	110.132	1.43369	5.43506	44.4711286479119-74.7297706223026i
0.45	87.7867	1.79211	2.32559	-6.95095242955624-36.5543961542295i
0.54	81.0147	2.15054	7.47965	-119.443295177561-7.43487145958268i
0.63	105.934	2.50896	0.650413	6.50113672571807-8.12604800151672i
0.72	90.7573	2.86738	5.97271	60.3235179999999-74.1176149999999i
0.81	131.478	3.22581	6.41527	102.621387247222+2.16692331351859i
0.9	60.9485	3.58423	1.05787	-12.2639524151434-11.6653774236689i
0.99	128.419	3.94265	2.62543	24.1842147028156-34.346771479998i
1.08	73.8309	4.30108	9.454	82.6757813520879-126.670932622303i
1.17	123.824	4.6595	4.67965	-26.2853477943022+70.1088728973699i
1.26	102.037	5.01792	6.66185	34.3378920310712+100.90710925839i
1.35	100.037	5.37634	9.86682	102.385870653366-120.165715726428i
1.44	79.9117	5.73477	15.7895	-252.632295
1.53	107.176	6.09319	9.86682	102.385870653367+120.165715726428i
1.62	81.4338	6.45161	6.66185	34.337892031071-100.90710925839i
1.71	95.5588	6.81004	4.67965	-26.2853477943023-70.1088728973698i
1.8	70.353	7.16846	9.454	82.6757813520882+126.670932622303i
1.89	87.8383	7.52688	2.62543	24.1842147028156+34.346771479998i
1.98	82.0515	7.8853	1.05787	-12.2639524151434+11.6653774236689i
2.07	70.9265	8.24373	6.41527	102.621387247222-2.16692331351887i
2.16	114.529	8.60215	5.97271	60.323518+74.1176149999999i
2.25	106.971	8.96057	0.650413	6.5011367257181+8.12604800151689i
2.34	76.1323	9.319	7.47965	-119.443295177561+7.43487145958293i
2.43	94.7573	9.67742	2.32559	-6.95095242955607+36.5543961542295i
2.52	86.1544	10.0358	5.43506	44.4711286479121+74.7297706223027i
2.61	110.566	10.3943	6.64256	17.4180800597282+104.843980022407i
2.7	89.978	10.7527	4.68214	71.2516795616326-23.1374952224758i
2.79	82.5515	11.1111	9.09263	91.5963148350081+113.027155287009i
C04
Time	Data	FFT Freq	FFT Mag	FFT Complex			Max
0	100.482	0	215.699	3451.17856			10.234
0.09	120.125	0.358423	7.64194	43.1260973865453+114.41306668527i
0.18	86.25	0.716846	4.54448	-39.795896782033+60.8544903623129i
0.27	122.929	1.07527	3.01274	-34.036470610969-34.1339904181089i
0.36	71.3036	1.43369	4.11155	54.0763673937772+37.4618948911526i
0.45	115.911	1.79211	5.6187	51.462921736569+73.7119173112989i
0.54	115.339	2.15054	7.86048	-107.164704904234-65.8272123852982i
0.63	91.4464	2.50896	3.02152	24.0307544288377+41.9486495372143i
0.72	116.554	2.86738	7.98891	-108.446441-67.6607669999998i
0.81	99.7679	3.22581	3.03913	-38.613834703399-29.5543791883005i
0.9	84.9821	3.58423	2.44113	1.84436789504417-39.0145635807989i
0.99	106.679	3.94265	5.37283	81.8489669626729+26.2825142548644i
1.08	91.9643	4.30108	6.54148	93.2449226062228-47.5381651088474i
1.17	131.125	4.6595	10.234	-50.0339327939843-155.912739132472i
1.26	110.786	5.01792	2.97491	-23.0981182087774-41.6185048331878i
1.35	89.5179	5.37634	4.37555	-30.2132144062724-63.153667698174i
1.44	94.5357	5.73477	4.5134	-72.2143860000001
1.53	110.018	6.09319	4.37555	-30.2132144062723+63.153667698174i
1.62	124.929	6.45161	2.97491	-23.0981182087773+41.6185048331876i
1.71	97.7321	6.81004	10.234	-50.0339327939839+155.912739132473i
1.8	91.75	7.16846	6.54148	93.2449226062229+47.5381651088473i
1.89	96.3036	7.52688	5.37283	81.8489669626728-26.2825142548646i
1.98	109.589	7.8853	2.44113	1.84436789504434+39.0145635807988i
2.07	134.286	8.24373	3.03913	-38.6138347033989+29.5543791883008i
2.16	120.518	8.60215	7.98891	-108.446441+67.6607669999998i
2.25	122.286	8.96057	3.02152	24.0307544288375-41.9486495372143i
2.34	132.071	9.319	7.86048	-107.164704904234+65.8272123852984i
2.43	104.875	9.67742	5.6187	51.4629217365688-73.7119173112989i
2.52	103.411	10.0358	4.11155	54.0763673937772-37.4618948911526i
2.61	119.143	10.3943	3.01274	-34.0364706109689+34.1339904181089i
2.7	135.018	10.7527	4.54448	-39.7958967820331-60.8544903623129i
2.79	99.5536	11.1111	7.64194	43.126097386545-114.41306668527i
C06
Time	Data	FFT Freq	FFT Mag	FFT Complex			Max
0	112.807	0	256.62	4105.920502			11.4873
0.09	151.841	0.358423	0.911766	-8.27730061399509-12.0126371317275i
0.18	121.625	0.716846	5.98253	-38.9294996320112-87.4465052394002i
0.27	140.784	1.07527	2.33495	-26.4194071723715+26.4145653337858i
0.36	102.511	1.43369	5.18427	-10.9275416183868-82.225329809765i
0.45	185.159	1.79211	1.72484	24.7652557236572+12.1778307319086i
0.54	111.261	2.15054	6.69711	-105.534658163248+18.5574701931253i
0.63	109.875	2.50896	11.4873	180.302585208917-35.6712576679061i
0.72	140.773	2.86738	9.86286	-84.8976429999999-133.022735i
0.81	152.989	3.22581	7.47909	-109.83097481098-47.5077901781611i
0.9	134.386	3.58423	4.60418	-73.4113881841198+6.1293208691312i
0.99	100.557	3.94265	3.58046	29.7908075460527+48.9320345089052i
1.08	118.409	4.30108	1.55243	-21.2770463816134-12.816271809765i
1.17	132.909	4.6595	11.3398	101.370868386388-150.477114731913i
1.26	133.568	5.01792	8.6838	29.2391939793791-135.829366563395i
1.35	118.989	5.37634	4.50667	-61.7018342676684-37.3131654846778i
1.44	96.5568	5.73477	9.03906	-144.624968
1.53	138.182	6.09319	4.50667	-61.7018342676684+37.3131654846779i
1.62	154.83	6.45161	8.6838	29.2391939793795+135.829366563394i
1.71	143.148	6.81004	11.3398	101.370868386388+150.477114731912i
1.8	133.989	7.16846	1.55243	-21.2770463816134+12.816271809765i
1.89	114.33	7.52688	3.58046	29.7908075460526-48.9320345089052i
1.98	117.92	7.8853	4.60418	-73.4113881841198-6.12932086913115i
2.07	148.909	8.24373	7.47909	-109.83097481098+47.5077901781615i
2.16	115.75	8.60215	9.86286	-84.8976429999997+133.022735i
2.25	140.193	8.96057	11.4873	180.302585208917+35.6712576679056i
2.34	122.898	9.319	6.69711	-105.534658163248-18.5574701931252i
2.43	128.545	9.67742	1.72484	24.7652557236572-12.1778307319086i
2.52	127.08	10.0358	5.18427	-10.9275416183866+82.225329809765i
2.61	113.545	10.3943	2.33495	-26.4194071723714-26.4145653337856i
2.7	136.284	10.7527	5.98253	-38.9294996320109+87.4465052394002i
2.79	105.318	11.1111	0.911766	-8.27730061399514+12.0126371317275i
C09
Time	Data	FFT Freq	FFT Mag	FFT Complex			Max
0	112.798	0	239.027	3824.432709			13.5986
0.09	146.192	0.358423	13.5986	83.4746290393104+200.927114143905i
0.18	127.471	0.716846	12.2144	114.282367184395+158.532253967784i
0.27	124.471	1.07527	3.60389	57.6480960836699+1.27822970641453i
0.36	93.5385	1.43369	4.97396	-12.0594680576353-78.6643272968133i
0.45	69.2596	1.79211	2.58704	-18.6152725531083+36.9705108450212i
0.54	117.74	2.15054	7.27711	-66.7765138831576-95.3819398615588i
0.63	97.2019	2.50896	3.16911	-46.8686681550167+19.3494738985638i
0.72	84.0961	2.86738	12.9751	-207.557554-4.25967500000001i
0.81	101.163	3.22581	3.5985	-56.4367764675787+11.3965758588285i
0.9	134.846	3.58423	5.70016	68.3186936811003-60.4190773364689i
0.99	106.625	3.94265	9.54403	-21.9673472081546-151.116191172825i
1.08	119.279	4.30108	3.12394	-31.0560119423648-39.1642032968134i
1.17	135.894	4.6595	7.57813	-4.05444573776584-121.182210439748i
1.26	105.49	5.01792	0.229012	-3.24739498233818-1.69726750712601i
1.35	109.808	5.37634	2.471	17.665976998644+35.3695179758529i
1.44	111.442	5.73477	2.47536	39.6057430000001
1.53	120.587	6.09319	2.471	17.6659769986438-35.3695179758532i
1.62	143.519	6.45161	0.229012	-3.24739498233826+1.69726750712603i
1.71	115.942	6.81004	7.57813	-4.05444573776539+121.182210439748i
1.8	103.01	7.16846	3.12394	-31.0560119423647+39.1642032968133i
1.89	108.942	7.52688	9.54403	-21.9673472081541+151.116191172825i
1.98	124.019	7.8853	5.70016	68.3186936811005+60.4190773364687i
2.07	133.462	8.24373	3.5985	-56.4367764675787-11.3965758588282i
2.16	112	8.60215	12.9751	-207.557554+4.25967500000001i
2.25	130.413	8.96057	3.16911	-46.8686681550169-19.3494738985636i
2.34	138.933	9.319	7.27711	-66.7765138831574+95.3819398615591i
2.43	142.471	9.67742	2.58704	-18.6152725531085-36.970510845021i
2.52	126.067	10.0358	4.97396	-12.0594680576351+78.6643272968133i
2.61	135.885	10.3943	3.60389	57.6480960836698-1.27822970641471i
2.7	177.769	10.7527	12.2144	114.282367184395-158.532253967784i
2.79	114.096	11.1111	13.5986	83.4746290393097-200.927114143905i
C13
Time	Data	FFT Freq	FFT Mag	FFT Complex			Max
0	104.875	0	265.921	4254.741638			15.7172
0.09	108.5	0.358423	5.64743	-84.4033302227862-32.2613598080516i
0.18	145.067	0.716846	14.3434	-227.233052694103-32.1378514728722i
0.27	145.492	1.07527	5.54772	71.0146846863766-53.2529174719458i
0.36	134.017	1.43369	12.4042	-182.156618915887-78.7933960936966i
0.45	135.075	1.79211	9.0052	-94.0106156462597-109.187687597824i
0.54	155.275	2.15054	4.32113	66.3769712698128-19.3436587410649i
0.63	78.65	2.50896	5.22648	65.1719044637329+52.3978348283768i
0.72	184.025	2.86738	1.81243	-26.350005+12.1084290000001i
0.81	127.8	3.22581	2.59251	12.9794545821361+39.3972455235957i
0.9	164.167	3.58423	15.7172	-138.506743843011+209.894835762454i
0.99	155.733	3.94265	4.48457	-70.6634471886337+12.4573100688906i
1.08	135.767	4.30108	5.49143	83.656618915887-26.8599860936968i
1.17	149.417	4.6595	13.7083	-19.9331768597377-218.425948905909i
1.26	106.192	5.01792	10.8727	-173.937102732698-2.99933296935394i
1.35	141.35	5.37634	9.85246	155.844526185171+23.7200697864891i
1.44	100.375	5.73477	14.0974	225.558228
1.53	110.975	6.09319	9.85246	155.844526185171-23.7200697864898i
1.62	138.492	6.45161	10.8727	-173.937102732699+2.99933296935422i
1.71	127.642	6.81004	13.7083	-19.9331768597369+218.425948905909i
1.8	130.008	7.16846	5.49143	83.6566189158871+26.8599860936965i
1.89	168.775	7.52688	4.48457	-70.6634471886336-12.4573100688904i
1.98	173.467	7.8853	15.7172	-138.506743843012-209.894835762454i
2.07	117.883	8.24373	2.59251	12.979454582136-39.3972455235957i
2.16	139.55	8.60215	1.81243	-26.350005-12.1084290000001i
2.25	125.033	8.96057	5.22648	65.1719044637329-52.3978348283771i
2.34	131.883	9.319	4.32113	66.3769712698128+19.3436587410643i
2.43	143.475	9.67742	9.0052	-94.0106156462594+109.187687597824i
2.52	178.283	10.0358	12.4042	-182.156618915887+78.7933960936969i
2.61	75.6667	10.3943	5.54772	71.014684686377+53.2529174719456i
2.7	118.708	10.7527	14.3434	-227.233052694103+32.1378514728724i
2.79	103.125	11.1111	5.64743	-84.4033302227862+32.261359808052i
C16
Time	Data	FFT Freq	FFT Mag	FFT Complex			Max
0	89.625	0	180.559	2888.9375			9.77073
0.09	99.9375	0.358423	6.47509	48.8347501219879+91.3696458092402i
0.18	84.5	0.716846	1.76039	27.4947433642258+6.11371171935096i
0.27	90.625	1.07527	3.21858	-12.7724927729463-49.8881480170048i
0.36	99.9375	1.43369	2.73226	-17.9846500450031+39.8453554028316i
0.45	81.625	1.79211	1.5299	18.7691397546498+15.7134272824658i
0.54	100.875	2.15054	2.34393	-37.1279061655241-5.29019575026857i
0.63	59.25	2.50896	2.58319	29.2851365537495+29.1657293086185i
0.72	93.3125	2.86738	0.522635	6.1875-5.625i
0.81	95.375	3.22581	6.04874	-30.5798422101188-91.8215925207141i
0.9	36.875	3.58423	1.40293	-22.1525005134456-3.62375010197787i
0.99	111.062	3.94265	7.31263	85.4091885046128+79.9672809599565i
1.08	79.375	4.30108	8.73806	23.734650045003-137.779644597168i
1.17	88.875	4.6595	9.77073	-156.206611028274-6.25130369739755i
1.26	106.312	5.01792	6.01057	16.285663314744+94.7801573676417i
1.35	76.3125	5.37634	2.64521	-2.73926892366108-42.2346853779763i
1.44	92.125	5.73477	1.63672	26.1875
1.53	81.4375	6.09319	2.64521	-2.73926892366102+42.2346853779763i
1.62	91.8125	6.45161	6.01057	16.2856633147438-94.7801573676417i
1.71	90.125	6.81004	9.77073	-156.206611028274+6.25130369739807i
1.8	93.1875	7.16846	8.73806	23.7346500450033+137.779644597168i
1.89	78.6875	7.52688	7.31263	85.4091885046124-79.9672809599568i
1.98	101.625	7.8853	1.40293	-22.1525005134456+3.62375010197791i
2.07	102.25	8.24373	6.04874	-30.5798422101186+91.8215925207142i
2.16	92.3125	8.60215	0.522635	6.1875+5.625i
2.25	92.4375	8.96057	2.58319	29.2851365537494-29.1657293086186i
2.34	105.25	9.319	2.34393	-37.1279061655241+5.29019575026862i
2.43	89.3125	9.67742	1.5299	18.7691397546497-15.7134272824658i
2.52	92	10.0358	2.73226	-17.9846500450031-39.8453554028315i
2.61	100.125	10.3943	3.21858	-12.7724927729462+49.8881480170047i
2.7	98.4375	10.7527	1.76039	27.4947433642257-6.11371171935102i
2.79	93.9375	11.1111	6.47509	48.8347501219876-91.3696458092404i
C17
Time	Data	FFT Freq	FFT Mag	FFT Complex			Max
0	85.5769	0	215.657	3450.519443			13.4432
0.09	90.3269	0.358423	6.89441	23.8374613304049-107.704186660129i
0.18	131.135	0.716846	13.4432	-60.4379935211121+206.425512930083i
0.27	80.8558	1.07527	2.44219	-2.94483765975742-38.9638673968605i
0.36	120.779	1.43369	6.58049	-99.9621239515527+33.0622841919025i
0.45	101.942	1.79211	4.28311	-8.9077345406923-67.9483864069319i
0.54	106.029	2.15054	3.42367	-54.6887302290333-3.13958883158722i
0.63	112.635	2.50896	9.1217	140.603809534703-39.1299712525376i
0.72	113.404	2.86738	10.2619	-126.673158+104.461517i
0.81	103.433	3.22581	0.565076	2.91589642504269-8.55811128896466i
0.9	154.692	3.58423	3.15101	-21.0548018232884+45.8092470047549i
0.99	99.2211	3.94265	8.52992	-133.617730411885+27.7979361961981i
1.08	132.817	4.30108	7.74838	-81.1149040484471+93.7546681919024i
1.17	115.462	4.6595	4.50457	8.53809946371564+71.5655475342997i
1.26	151.442	5.01792	2.69653	34.681525573434-25.6639792335751i
1.35	109.144	5.37634	10.7947	-43.0406921415315+167.266493631474i
1.44	87.1539	5.73477	8.22958	131.673313
1.53	65	6.09319	10.7947	-43.040692141532-167.266493631474i
1.62	104.404	6.45161	2.69653	34.681525573434+25.6639792335749i
1.71	110.587	6.81004	4.50457	8.53809946371535-71.5655475342998i
1.8	74.7789	7.16846	7.74838	-81.1149040484473-93.7546681919024i
1.89	87.1346	7.52688	8.52992	-133.617730411885-27.7979361961979i
1.98	105.5	7.8853	3.15101	-21.0548018232884-45.8092470047549i
2.07	116.413	8.24373	0.565076	2.9158964250425+8.55811128896462i
2.16	84.7019	8.60215	10.2619	-126.673158-104.461517i
2.25	104.231	8.96057	9.1217	140.603809534704+39.1299712525371i
2.34	104.385	9.319	3.42367	-54.6887302290333+3.13958883158729i
2.43	131.221	9.67742	4.28311	-8.90773454069206+67.9483864069318i
2.52	133	10.0358	6.58049	-99.9621239515528-33.0622841919025i
2.61	109.952	10.3943	2.44219	-2.9448376597573+38.9638673968605i
2.7	101.298	10.7527	13.4432	-60.4379935211126-206.425512930083i
2.79	121.865	11.1111	6.89441	23.8374613304051+107.704186660129i
C18
Time	Data	FFT Freq	FFT Mag	FFT Complex			Max
0	129.809	0	306.218	4899.492707			9.37479
0.09	153.551	0.358423	6.34569	-96.2472483689604+32.3265106861921i
0.18	138.897	0.716846	5.87061	-89.9409343174423-27.0821388697903i
0.27	132.993	1.07527	4.63552	-72.6054566469156+15.1455423539426i
0.36	166.868	1.43369	1.31535	18.16740581837-10.6237901072608i
0.45	161.213	1.79211	2.7258	4.20762195048252-43.4092929088422i
0.54	122.654	2.15054	1.45352	-9.36410390478271+21.2877152517685i
0.63	185.588	2.50896	1.54322	-9.66712070968622+22.7204310746455i
0.72	159.787	2.86738	5.71532	83.1690989999997-38.0147100000001i
0.81	151.904	3.22581	2.75089	41.5118588384411-14.6293237659092i
0.9	159.926	3.58423	6.13309	-86.796965215143-45.7786428265526i
0.99	134.566	3.94265	9.37479	-114.120943296364-97.3417201032338i
1.08	157.618	4.30108	6.47872	-46.7408898183699+92.5233638927393i
1.17	151.456	4.6595	4.12744	29.1567633583242+59.254081302204i
1.26	149.574	5.01792	4.48478	-20.9862525626322-68.6190809481118i
1.35	161.537	5.37634	5.1413	-20.4117471253224-79.6880860117094i
1.44	159.581	5.73477	2.233	35.7279349999999
1.53	156.831	6.09319	5.1413	-20.4117471253221+79.6880860117093i
1.62	161.147	6.45161	4.48478	-20.986252562632+68.6190809481116i
1.71	150.904	6.81004	4.12744	29.156763358324-59.2540813022043i
1.8	158.743	7.16846	6.47872	-46.7408898183701-92.5233638927392i
1.89	171.147	7.52688	9.37479	-114.120943296363+97.3417201032341i
1.98	154.213	7.8853	6.13309	-86.7969652151429+45.7786428265527i
2.07	138.287	8.24373	2.75089	41.5118588384411+14.6293237659089i
2.16	181.375	8.60215	5.71532	83.1690989999997+38.0147100000001i
2.25	152.184	8.96057	1.54322	-9.66712070968628-22.7204310746455i
2.34	161.926	9.319	1.45352	-9.36410390478274-21.2877152517686i
2.43	154.051	9.67742	2.7258	4.20762195048282+43.4092929088421i
2.52	161.61	10.0358	1.31535	18.16740581837+10.6237901072607i
2.61	136.662	10.3943	4.63552	-72.6054566469156-15.1455423539424i
2.7	143.882	10.7527	5.87061	-89.9409343174422+27.0821388697904i
2.79	139.007	11.1111	6.34569	-96.2472483689604-32.3265106861919i
C20
Time	Data	FFT Freq	FFT Mag	FFT Complex			Max
0	172.817	0	303.273	4852.365325			13.9581
0.09	195.038	0.358423	3.22691	30.3429356078789+41.7734551370721i
0.18	136.212	0.716846	13.9581	221.41868461332-29.1465819354357i
0.27	174.712	1.07527	2.25377	16.6048782031661-32.0097616574118i
0.36	131.144	1.43369	0.646125	-0.551428650634014+10.3232876866899i
0.45	156.404	1.79211	8.11136	128.80271436+15.9113757193931i
0.54	128.019	2.15054	9.76117	8.09150618702517-155.96903183365i
0.63	165.173	2.50896	2.8052	-40.4966539725051+19.3524425303117i
0.72	152.212	2.86738	10.1356	140.375031+81.2019660000001i
0.81	92.0192	3.22581	3.97445	52.5986471534596-35.7381966429871i
0.9	122.99	3.58423	4.71539	-39.8232764606035-64.0799159175541i
0.99	151.144	3.94265	1.52096	15.0764600495207+19.1026111347128i
1.08	179.173	4.30108	2.04348	32.070778650634+6.36173968668986i
1.17	150.462	4.6595	2.8387	44.5649954196319-8.76709959378482i
1.26	152.125	5.01792	11.3485	-130.494530339742-126.257342019339i
1.35	153.462	5.37634	8.35293	-113.493976821152-70.5733733879188i
1.44	156.067	5.73477	3.27403	-52.3845510000001
1.53	172.779	6.09319	8.35293	-113.493976821152+70.5733733879192i
1.62	156.125	6.45161	11.3485	-130.494530339741+126.25734201934i
1.71	162.115	6.81004	2.8387	44.5649954196317+8.76709959378476i
1.8	158.837	7.16846	2.04348	32.070778650634-6.36173968668988i
1.89	140.471	7.52688	1.52096	15.0764600495206-19.1026111347128i
1.98	143.625	7.8853	4.71539	-39.8232764606036+64.0799159175541i
2.07	140.029	8.24373	3.97445	52.5986471534596+35.7381966429869i
2.16	161.875	8.60215	10.1356	140.375031-81.2019660000001i
2.25	124.24	8.96057	2.8052	-40.4966539725053-19.3524425303115i
2.34	148.587	9.319	9.76117	8.09150618702525+155.96903183365i
2.43	148.24	9.67742	8.11136	128.80271436-15.9113757193935i
2.52	158.058	10.0358	0.646125	-0.551428650634021-10.3232876866899i
2.61	154.173	10.3943	2.25377	16.6048782031662+32.0097616574118i
2.7	142.125	10.7527	13.9581	221.41868461332+29.1465819354353i
2.79	171.913	11.1111	3.22691	30.3429356078788-41.7734551370722i
D01
Time	Data	FFT Freq	FFT Mag	FFT Complex			Max
0	305	0	619.211	9907.375			5.73834
0.09	309.625	0.358423	2.92445	-39.8668685760329-24.4959332123695i
0.18	299.25	0.716846	2.88473	-35.9518115847496-28.9449024196912i
0.27	333.375	1.07527	1.38986	21.4599963638246-5.8295647750485i
0.36	309.375	1.43369	3.37935	-20.6085722985842-49.9881447893916i
0.45	300.5	1.79211	2.11779	1.71575112778137-33.8411702848104i
0.54	297.375	2.15054	3.89053	-58.8916671631848-20.1655244818916i
0.63	314.375	2.50896	3.77608	-0.229204672328656+60.4168902331148i
0.72	334.125	2.86738	4.84179	63.5+44.375i
0.81	303.375	3.22581	5.73834	91.8135029074224+5.06317174366657E-002i
0.9	308.75	3.58423	4.43868	-55.7305460147419+44.0203971950199i
0.99	313.25	3.94265	1.98252	-4.8716148358875-31.3440203666998i
1.08	321.625	4.30108	2.56826	28.3585722985842-29.7381447893917i
1.17	305.375	4.6595	3.04195	21.4697309516576-43.6798715931213i
1.26	310.75	5.01792	3.14465	-39.4259752373238-31.2589807427797i
1.35	307.75	5.37634	3.5405	-56.4912932664371-4.20964846423088i
1.44	300.625	5.73477	1.25781	20.125
1.53	305.875	6.09319	3.5405	-56.491293266437+4.20964846423102i
1.62	324.75	6.45161	3.14465	-39.4259752373237+31.2589807427797i
1.71	310.125	6.81004	3.04195	21.4697309516576+43.6798715931212i
1.8	309.75	7.16846	2.56826	28.3585722985842+29.7381447893916i
1.89	316.75	7.52688	1.98252	-4.87161483588743+31.3440203666998i
1.98	314.625	7.8853	4.43868	-55.730546014742-44.0203971950199i
2.07	297.625	8.24373	5.73834	91.8135029074224-5.06317174369144E-002i
2.16	319	8.60215	4.84179	63.5-44.375i
2.25	311.375	8.96057	3.77608	-0.229204672328791-60.4168902331148i
2.34	297.375	9.319	3.89053	-58.8916671631847+20.1655244818916i
2.43	313	9.67742	2.11779	1.71575112778151+33.8411702848104i
2.52	314.125	10.0358	3.37935	-20.6085722985841+49.9881447893917i
2.61	296.75	10.3943	1.38986	21.4599963638247+5.82956477504846i
2.7	297.25	10.7527	2.88473	-35.9518115847495+28.9449024196912i
2.79	304.5	11.1111	2.92445	-39.8668685760328+24.4959332123696i
D02
Time	Data	FFT Freq	FFT Mag	FFT Complex			Max
0	254.511	0	531.754	8508.056794			5.8973
0.09	272.102	0.358423	2.24123	-11.82449466433+33.8540567987609i
0.18	262.409	0.716846	1.75733	-27.8179075595899-4.09208769782615i
0.27	259.17	1.07527	1.26719	-19.9886770138914+3.39581537140644i
0.36	272.864	1.43369	1.24812	-15.8155939920995-12.1927092657941i
0.45	254.398	1.79211	2.0043	30.0749396745803+11.131440302819i
0.54	272.795	2.15054	2.12025	-31.870989720788+11.6223565468549i
0.63	271.193	2.50896	5.8973	-72.5398516273557-60.3420514195177i
0.72	259.33	2.86738	2.40079	36.6932350000002-11.3637389999999i
0.81	265.023	3.22581	0.643198	-5.55847913568098-8.66091763527184i
0.9	258.886	3.58423	2.4539	1.408846296937-39.2371145784394i
0.99	268.42	3.94265	2.30652	14.3694373537014-33.9918828656647i
1.08	271.33	4.30108	2.83394	-41.2071720079006-18.9199452657938i
1.17	257.636	4.6595	4.10597	-60.4350103957716+25.7585224683225i
1.26	266.148	5.01792	0.706923	10.5980469834405-3.95155882312052i
1.35	262.045	5.37634	0.503972	-0.825152191252106+8.02122084840656i
1.44	270.352	5.73477	1.61151	25.7841479999988
1.53	262	6.09319	0.503972	-0.825152191252146-8.02122084840664i
1.62	262.216	6.45161	0.706923	10.5980469834405+3.95155882312043i
1.71	271.67	6.81004	4.10597	-60.4350103957716-25.7585224683224i
1.8	278.591	7.16846	2.83394	-41.2071720079006+18.9199452657938i
1.89	269.773	7.52688	2.30652	14.3694373537015+33.9918828656646i
1.98	251.17	7.8853	2.4539	1.40884629693713+39.2371145784394i
2.07	266.625	8.24373	0.643198	-5.5584791356809+8.6609176352718i
2.16	277.455	8.60215	2.40079	36.6932350000002+11.3637389999999i
2.25	273.989	8.96057	5.8973	-72.5398516273555+60.3420514195178i
2.34	272.364	9.319	2.12025	-31.8709897207879-11.6223565468549i
2.43	259.193	9.67742	2.0043	30.0749396745802-11.1314403028191i
2.52	267.375	10.0358	1.24812	-15.8155939920994+12.1927092657941i
2.61	271.33	10.3943	1.26719	-19.9886770138915-3.39581537140639i
2.7	269.125	10.7527	1.75733	-27.8179075595898+4.0920876978262i
2.79	256.568	11.1111	2.24123	-11.8244946643301-33.8540567987609i
D03
Time	Data	FFT Freq	FFT Mag	FFT Complex			Max
0	104.292	0	216.797	3468.749938			9.46354
0.09	102.5	0.358423	8.8622	-27.9724447849008+139.008644416222i
0.18	104.417	0.716846	1.52235	-6.83712645099445+23.3782908097399i
0.27	105.208	1.07527	6.7864	69.9876562767488+83.0172987180173i
0.36	78	1.43369	2.76293	44.1867601332069-1.33613994275863i
0.45	89.3333	1.79211	1.50586	23.9582095145247+2.55145105878432i
0.54	97.875	2.15054	5.61454	-87.6259171353456+19.7889220437285i
0.63	106.583	2.50896	1.6184	-23.8046660332432+10.1912591055631i
0.72	108.5	2.86738	4.21145	-64.5+19.5i
0.81	113.75	3.22581	2.88949	-43.0225742728951+16.9245555866845i
0.9	101.167	3.58423	3.33563	47.0631319429178-25.1678573397614i
0.99	109.208	3.94265	4.88214	-43.1159814374773+65.1371304796669i
1.08	90.625	4.30108	5.26965	63.396551866793-55.5859559427584i
1.17	105.375	4.6595	5.78716	-90.0835483292081-21.4176296240123i
1.26	125.083	5.01792	5.72516	89.9000316434222-17.57848857375i
1.35	69.8333	5.37634	8.34896	-92.9464029335482-95.9451708655687i
1.44	132.667	5.73477	9.46354	151.416686
1.53	88.4583	6.09319	8.34896	-92.946402933548+95.9451708655689i
1.62	126.458	6.45161	5.72516	89.9000316434223+17.5784885737497i
1.71	121.292	6.81004	5.78716	-90.0835483292081+21.4176296240125i
1.8	127.25	7.16846	5.26965	63.3965518667931+55.5859559427584i
1.89	100.375	7.52688	4.88214	-43.1159814374776-65.1371304796667i
1.98	124.708	7.8853	3.33563	47.063131942918+25.1678573397613i
2.07	114.417	8.24373	2.88949	-43.0225742728952-16.9245555866845i
2.16	117.833	8.60215	4.21145	-64.5-19.5i
2.25	111.75	8.96057	1.6184	-23.8046660332434-10.1912591055631i
2.34	123.042	9.319	5.61454	-87.6259171353455-19.7889220437282i
2.43	97.2917	9.67742	1.50586	23.9582095145245-2.55145105878444i
2.52	113.625	10.0358	2.76293	44.1867601332069+1.33613994275867i
2.61	108.042	10.3943	6.7864	69.9876562767485-83.0172987180177i
2.7	134.542	10.7527	1.52235	-6.83712645099448-23.3782908097398i
2.79	115.25	11.1111	8.8622	-27.9724447849011-139.008644416222i
D04
Time	Data	FFT Freq	FFT Mag	FFT Complex			Max
0	89.925	0	301.681	4826.899934			15.7241
0.09	139.15	0.358423	15.7241	-251.36764508187+10.4774627387683i
0.18	160.9	0.716846	11.2672	-137.685623522167-116.370387826042i
0.27	136.025	1.07527	3.83652	-57.4690274540795-21.5717813601636i
0.36	126.325	1.43369	1.22667	-9.65569112319709+17.0872946682244i
0.45	159.575	1.79211	13.8753	79.3401266527806-207.342644389339i
0.54	161.9	2.15054	7.29928	58.4460479372002+101.111789467043i
0.63	153.45	2.50896	5.5892	-77.2117798273539+45.1172817641439i
0.72	182.9	2.86738	6.37012	-86+54.6999219999998i
0.81	137.95	3.22581	12.1481	-191.705021396008+32.0774487255267i
0.9	174.925	3.58423	5.13217	-47.7494469423004+66.804420300363i
0.99	111.975	3.94265	14.1077	-210.378405391634+81.8022455197575i
1.08	166.8	4.30108	6.18497	-93.0942488768028-33.5627893317757i
1.17	143.625	4.6595	8.35485	-12.4637190585064-133.095368612668i
1.26	182.75	5.01792	11.4	60.4889025272666-172.077660992722i
1.35	149.425	5.37634	10.187	-108.344624443329+121.76891253855i
1.44	193.625	5.73477	13.775	220.399994
1.53	127.35	6.09319	10.187	-108.344624443329-121.76891253855i
1.62	143.25	6.45161	11.4	60.4889025272671+172.077660992722i
1.71	172.4	6.81004	8.35485	-12.4637190585061+133.095368612667i
1.8	188.55	7.16846	6.18497	-93.0942488768028+33.5627893317757i
1.89	175.75	7.52688	14.1077	-210.378405391634-81.8022455197571i
1.98	170.45	7.8853	5.13217	-47.7494469423004-66.8044203003629i
2.07	159.425	8.24373	12.1481	-191.705021396009-32.0774487255265i
2.16	117.275	8.60215	6.37012	-86-54.6999219999998i
2.25	175.35	8.96057	5.5892	-77.2117798273541-45.1172817641442i
2.34	160.675	9.319	7.29928	58.4460479372-101.111789467043i
2.43	157.25	9.67742	13.8753	79.3401266527811+207.342644389338i
2.52	153.425	10.0358	1.22667	-9.65569112319715-17.0872946682244i
2.61	65.525	10.3943	3.83652	-57.4690274540792+21.5717813601636i
2.7	149.975	10.7527	11.2672	-137.685623522167+116.370387826043i
2.79	139.025	11.1111	15.7241	-251.36764508187-10.4774627387677i
D05
Time	Data	FFT Freq	FFT Mag	FFT Complex			Max
0	138.5	0	306.727	4907.625			10.1213
0.09	154.312	0.358423	5.35667	52.52277335068-67.7273045767079i
0.18	144	0.716846	2.23092	-34.6517417584811+8.56530868754531i
0.27	157.5	1.07527	9.29168	-36.4838527055454+144.120755609291i
0.36	138.812	1.43369	6.12167	92.371750897797+32.5735231063748i
0.45	151.25	1.79211	3.85387	-32.2423598480699+52.5606188711436i
0.54	165.688	2.15054	3.30291	-45.1451337762427-27.471503528124i
0.63	204.25	2.50896	4.39598	-40.4325550819935-57.5527070424084i
0.72	141.5	2.86738	6.15654	-95.0625+25.8125i
0.81	159.188	3.22581	6.43329	69.9378133692253+75.5236415971447i
0.9	190.562	3.58423	6.71865	105.287792410237+21.6885073675453i
0.99	132.312	3.94265	8.15615	-112.860953728125-65.5151520589629i
1.08	139.312	4.30108	5.86715	-52.4967508977968+77.823523106375i
1.17	145.562	4.6595	3.41465	-11.6071607285781+53.3872375953244i
1.26	139	5.01792	10.1213	-52.9909168755134-153.024680416785i
1.35	155.062	5.37634	1.19196	17.1662953724068-8.30870302101388i
1.44	150.25	5.73477	7.64062	-122.25
1.53	162.375	6.09319	1.19196	17.1662953724069+8.30870302101389i
1.62	149.625	6.45161	10.1213	-52.9909168755131+153.024680416785i
1.71	172.188	6.81004	3.41465	-11.6071607285783-53.3872375953245i
1.8	117.062	7.16846	5.86715	-52.496750897797-77.8235231063748i
1.89	155	7.52688	8.15615	-112.860953728125+65.5151520589633i
1.98	142.75	7.8853	6.71865	105.287792410237-21.6885073675456i
2.07	148.562	8.24373	6.43329	69.937813369225-75.5236415971449i
2.16	154.125	8.60215	6.15654	-95.0625-25.8125i
2.25	152.5	8.96057	4.39598	-40.4325550819934+57.5527070424086i
2.34	149.062	9.319	3.30291	-45.1451337762427+27.4715035281242i
2.43	128.062	9.67742	3.85387	-32.2423598480701-52.5606188711436i
2.52	169.25	10.0358	6.12167	92.3717508977969-32.573523106375i
2.61	164.375	10.3943	9.29168	-36.483852705546-144.120755609291i
2.7	163.188	10.7527	2.23092	-34.651741758481-8.56530868754524i
2.79	172.438	11.1111	5.35667	52.5227733506802+67.7273045767075i
D06
Time	Data	FFT Freq	FFT Mag	FFT Complex			Max
0	139.363	0	291.091	4657.452362			9.22163
0.09	123.685	0.358423	4.87434	-65.2948520465942-42.6491022282694i
0.18	153.911	0.716846	8.51543	-70.0499303903987+116.859900409416i
0.27	129.512	1.07527	1.01625	1.08995510286281-16.2233590330016i
0.36	150.458	1.43369	7.00182	76.7398628331579-81.6180925090866i
0.45	125.327	1.79211	3.56483	-47.8968970892374-30.9698828324514i
0.54	130.512	2.15054	4.4859	39.6942581431076+59.7990446871487i
0.63	150.03	2.50896	3.37021	-11.2509168662283+52.736567942656i
0.72	150.137	2.86738	1.06631	4.42859099999988+16.476167i
0.81	182.815	3.22581	7.47328	117.456871917322+22.3936006243798i
0.9	141.881	3.58423	9.22163	-114.754963016829+92.7422542758861i
0.99	177.774	3.94265	5.28342	57.3114387019287+62.1410954244064i
1.08	150.875	4.30108	7.01911	-112.192256833158+5.04853549091374i
1.17	122.97	4.6595	7.01281	-58.3552842398689+95.8364125223443i
1.26	166.042	5.01792	5.97448	47.3487912641204+83.0412699981526i
1.35	158.542	5.37634	5.19946	0.939684519815096-83.1861002480574i
1.44	140.113	5.73477	4.48363	71.7380680000006
1.53	150.982	6.09319	5.19946	0.939684519815408+83.1861002480575i
1.62	156.494	6.45161	5.97448	47.3487912641202-83.0412699981527i
1.71	109.982	6.81004	7.01281	-58.3552842398692-95.8364125223441i
1.8	141.756	7.16846	7.01911	-112.192256833158-5.0485354909136i
1.89	143.417	7.52688	5.28342	57.3114387019284-62.1410954244065i
1.98	148.97	7.8853	9.22163	-114.754963016829-92.7422542758858i
2.07	127.56	8.24373	7.47328	117.456871917322-22.3936006243802i
2.16	153.78	8.60215	1.06631	4.42859099999986-16.476167i
2.25	158.548	8.96057	3.37021	-11.2509168662284-52.7365679426559i
2.34	159.423	9.319	4.4859	39.6942581431074-59.799044687149i
2.43	140.202	9.67742	3.56483	-47.8968970892372+30.9698828324514i
2.52	158.03	10.0358	7.00182	76.7398628331579+81.6180925090864i
2.61	130.446	10.3943	1.01625	1.08995510286292+16.2233590330016i
2.7	122.851	10.7527	8.51543	-70.049930390399-116.859900409416i
2.79	161.065	11.1111	4.87434	-65.294852046594+42.6491022282696i
D07
Time	Data	FFT Freq	FFT Mag	FFT Complex			Max
0	113.75	0	272.364	4357.821473			11.4478
0.09	138.607	0.358423	5.34946	-84.7099070799756+12.2525954618024i
0.18	154.946	0.716846	11.4478	132.7401942117+126.212405014492i
0.27	135.518	1.07527	3.42816	3.90433232866919-54.7114163099644i
0.36	122.214	1.43369	9.64901	-72.7013137667377-136.194647197306i
0.45	131.446	1.79211	2.78511	-29.911100964571+33.0315433897741i
0.54	133.696	2.15054	5.53098	-28.8962350163065+83.644974900596i
0.63	73.2321	2.50896	2.92627	42.997459210082-18.5300611478629i
0.72	111.393	2.86738	10.6356	-131.196474-108.375061i
0.81	161.321	3.22581	8.55507	-133.896008859705+28.4304421019179i
0.9	154.089	3.58423	7.29005	-37.3189357769055+110.509647186055i
0.99	129.714	3.94265	7.75231	56.8931182778724-110.219427529521i
1.08	153.321	4.30108	4.42041	70.0585517667375+9.69823480269408i
1.17	159.982	4.6595	4.0826	30.6969868166123+57.6593432926118i
1.26	141.125	5.01792	8.70535	-81.5251434184868+112.934249299952i
1.35	155.518	5.37634	5.93066	-57.9748797289846+75.1207172334544i
1.44	135.25	5.73477	4.75892	-76.1427610000001
1.53	141.911	6.09319	5.93066	-57.974879728985-75.1207172334544i
1.62	158.875	6.45161	8.70535	-81.5251434184872-112.934249299951i
1.71	142.804	6.81004	4.0826	30.6969868166122-57.659343292612i
1.8	124.304	7.16846	4.42041	70.0585517667376-9.69823480269427i
1.89	133.054	7.52688	7.75231	56.8931182778727+110.219427529521i
1.98	122.893	7.8853	7.29005	-37.3189357769059-110.509647186055i
2.07	107.536	8.24373	8.55507	-133.896008859705-28.4304421019175i
2.16	141.357	8.60215	10.6356	-131.196474+108.375061i
2.25	136.625	8.96057	2.92627	42.997459210082+18.5300611478627i
2.34	136.571	9.319	5.53098	-28.8962350163069-83.644974900596i
2.43	166.714	9.67742	2.78511	-29.911100964571-33.0315433897741i
2.52	103.232	10.0358	9.64901	-72.7013137667374+136.194647197306i
2.61	159.732	10.3943	3.42816	3.90433232866939+54.7114163099644i
2.7	133.821	10.7527	11.4478	132.740194211699-126.212405014493i
2.79	143.268	11.1111	5.34946	-84.7099070799757-12.2525954618021i
D10
Time	Data	FFT Freq	FFT Mag	FFT Complex			Max
0	165.083	0	290.574	4649.180511			12.5978
0.09	176.444	0.358423	5.85363	84.1212529073522-41.1757917568736i
0.18	149.917	0.716846	12.5978	179.884438605871-90.9401866670375i
0.27	145.236	1.07527	5.96014	-94.2413030466295+14.5789785913402i
0.36	177.153	1.43369	6.7093	-105.927405153128-17.4115052486466i
0.45	159.583	1.79211	10.3592	143.201093465118-83.4590659998044i
0.54	145.611	2.15054	3.44485	34.7510327912374+42.7821600120839i
0.63	148.764	2.50896	2.5839	-30.2433876272812+28.1873256113981i
0.72	136.75	2.86738	8.17904	42.2778019999998-123.847227i
0.81	135.931	3.22581	6.90211	80.5437102862897-75.5535783480995i
0.9	100.222	3.58423	5.79049	-68.4211205077982-62.4672832095772i
0.99	142.181	3.94265	2.19221	33.4763630010275-10.4698243113801i
1.08	139.722	4.30108	6.45927	-41.6003668468725-94.6059652486464i
1.17	145.653	4.6595	3.68632	30.1422120432716+50.697419117168i
1.26	160.028	5.01792	5.33471	-32.1032668893098+79.0880781113014i
1.35	147.431	5.37634	9.25499	12.3335629708514-147.565328878967i
1.44	132.667	5.73477	6.06858	97.0972609999999
1.53	160.014	6.09319	9.25499	12.3335629708519+147.565328878967i
1.62	153.556	6.45161	5.33471	-32.10326688931-79.0880781113012i
1.71	138.028	6.81004	3.68632	30.1422120432713-50.6974191171681i
1.8	177.625	7.16846	6.45927	-41.6003668468723+94.6059652486463i
1.89	138.389	7.52688	2.19221	33.4763630010275+10.4698243113801i
1.98	145.083	7.8853	5.79049	-68.4211205077982+62.4672832095774i
2.07	78.0972	8.24373	6.90211	80.5437102862899+75.5535783480992i
2.16	132.472	8.60215	8.17904	42.2778019999999+123.847227i
2.25	136.014	8.96057	2.5839	-30.2433876272812-28.1873256113978i
2.34	159.722	9.319	3.44485	34.7510327912372-42.7821600120839i
2.43	143.778	9.67742	10.3592	143.201093465118+83.4590659998041i
2.52	146.236	10.0358	6.7093	-105.927405153127+17.4115052486467i
2.61	147.917	10.3943	5.96014	-94.2413030466296-14.5789785913397i
2.7	151.292	10.7527	12.5978	179.884438605871+90.9401866670371i
2.79	132.583	11.1111	5.85363	84.1212529073524+41.1757917568735i
D12
Time	Data	FFT Freq	FFT Mag	FFT Complex			Max
0	194.389	0	238.688	3819.013794			20.369
0.09	116.903	0.358423	12.7262	166.510504378627-117.196373737508i
0.18	110.569	0.716846	6.69076	-66.3102394293584-84.0423499178744i
0.27	92.7778	1.07527	20.369	268.364517151889+184.915239464175i
0.36	177.403	1.43369	6.02355	-78.9646538587378+55.2546274131779i
0.45	110.375	1.79211	10.5607	-119.193206564639-119.768526415838i
0.54	124.361	2.15054	19.0648	293.27490475402+83.8872746367555i
0.63	119.597	2.50896	9.7809	146.424628873063+55.2297954374966i
0.72	135.153	2.86738	7.5967	97.1944560000001-72.9860840000001i
0.81	131.722	3.22581	10.6969	166.178720283188+40.9519818897405i
0.9	196.722	3.58423	3.71742	58.1411698421586-12.5430682402208i
0.99	98.0972	3.94265	13.9509	-41.1696472954047-219.384467166329i
1.08	109.694	4.30108	14.2207	29.2423638587381+225.643541413178i
1.17	107.222	4.6595	1.74685	-24.3112486909464+13.7892374959509i
1.26	68.0833	5.01792	6.61059	-60.8278831668201-86.5282327948511i
1.35	116.903	5.37634	16.0806	237.751147864224+98.3492474970018i
1.44	94.3195	5.73477	16.0512	256.819458
1.53	91	6.09319	16.0806	237.751147864223-98.3492474970022i
1.62	102.278	6.45161	6.61059	-60.8278831668199+86.5282327948513i
1.71	101.167	6.81004	1.74685	-24.3112486909463-13.7892374959507i
1.8	107.444	7.16846	14.2207	29.2423638587378-225.643541413178i
1.89	206.306	7.52688	13.9509	-41.1696472954041+219.384467166329i
1.98	130.486	7.8853	3.71742	58.1411698421585+12.5430682402209i
2.07	98.4861	8.24373	10.6969	166.178720283188-40.9519818897406i
2.16	97.4861	8.60215	7.5967	97.1944560000002+72.9860840000001i
2.25	55.1111	8.96057	9.7809	146.424628873063-55.2297954374966i
2.34	118.208	9.319	19.0648	293.27490475402-83.8872746367561i
2.43	104.458	9.67742	10.5607	-119.193206564639+119.768526415838i
2.52	151.667	10.0358	6.02355	-78.9646538587379-55.2546274131779i
2.61	108.403	10.3943	20.369	268.364517151888-184.915239464175i
2.7	119.653	10.7527	6.69076	-66.3102394293581+84.0423499178747i
2.79	122.569	11.1111	12.7262	166.510504378627+117.196373737508i
D13
Time	Data	FFT Freq	FFT Mag	FFT Complex			Max
0	91	0	184.277	2948.4375			15.0359
0.09	85.6875	0.358423	15.0359	-165.974082579968-174.150854320938i
0.18	72.1875	0.716846	9.55752	152.519635589024-11.0628742812583i
0.27	126.625	1.07527	2.37739	26.3070584831798+27.474360724343i
0.36	87.0625	1.43369	5.10626	-70.492809736225-41.2997902515644i
0.45	110.75	1.79211	10.4359	-108.792180744352+126.668425290739i
0.54	79.1875	2.15054	2.54221	-40.1447296656164+6.54844276839545i
0.63	73.75	2.50896	3.81046	35.9083476475492+49.270824680854i
0.72	83.1875	2.86738	7.2741	-74.625-89.3125i
0.81	110.938	3.22581	4.74954	63.989370821674-40.9907215092382i
0.9	104.938	3.58423	3.92528	56.6244691216008-27.1673625772225i
0.99	116.438	3.94265	9.02685	131.427654965486+59.8888145801636i
1.08	106.062	4.30108	3.60016	18.8678097362249-54.4247902515645i
1.17	103.938	4.6595	4.69942	58.5940472221452-47.1209607918952i
1.26	113.938	5.01792	1.6961	14.7506249549918-22.7786796268759i
1.35	94.25	5.37634	5.90894	-72.4602158157151-60.7281113166931i
1.44	94.875	5.73477	5.58984	-89.4375
1.53	131.188	6.09319	5.90894	-72.4602158157149+60.7281113166933i
1.62	123.5	6.45161	1.6961	14.7506249549918+22.778679626876i
1.71	89.125	6.81004	4.69942	58.5940472221452+47.1209607918951i
1.8	91.5	7.16846	3.60016	18.867809736225+54.4247902515644i
1.89	74.875	7.52688	9.02685	131.427654965486-59.888814580164i
1.98	93.125	7.8853	3.92528	56.6244691216008+27.1673625772225i
2.07	81.3125	8.24373	4.74954	63.9893708216742+40.990721509238i
2.16	56.75	8.60215	7.2741	-74.625+89.3125i
2.25	75.375	8.96057	3.81046	35.9083476475493-49.270824680854i
2.34	72.125	9.319	2.54221	-40.1447296656165-6.54844276839522i
2.43	57.9375	9.67742	10.4359	-108.792180744352-126.668425290739i
2.52	67	10.0358	5.10626	-70.4928097362249+41.2997902515645i
2.61	111.375	10.3943	2.37739	26.3070584831799-27.4743607243432i
2.7	93.0625	10.7527	9.55752	152.519635589024+11.062874281258i
2.79	75.375	11.1111	15.0359	-165.974082579967+174.150854320938i
D16
Time	Data	FFT Freq	FFT Mag	FFT Complex			Max
0	203.232	0	373.734	5979.74997			14.9064
0.09	205.929	0.358423	13.5177	5.93392767587479+216.202557517321i
0.18	165.054	0.716846	5.559	-1.05244546039516+88.9378253678938i
0.27	158.643	1.07527	4.38591	-6.12516125858529+69.9067750728888i
0.36	181.214	1.43369	11.4053	152.780518758339-99.7947720369068i
0.45	161.5	1.79211	4.14166	44.9969659970558-48.646905356534i
0.54	130.018	2.15054	3.81967	-58.3559491896534-18.1547992402685i
0.63	190.071	2.50896	3.89013	22.8652219991634+57.8900286190188i
0.72	219.911	2.86738	14.9064	238.053587-14.6249690000002i
0.81	182.607	3.22581	7.98923	-20.8542907627756-126.115029981772i
0.9	163.482	3.58423	4.13607	50.2366693781111-43.0776766146137i
0.99	172.696	3.94265	8.32602	-123.445570776089+50.07781272765i
1.08	173.196	4.30108	3.95737	-63.3163467583388-0.43765803690652i
1.17	204.054	4.6595	10.8562	156.178511075778-76.024512290499i
1.26	135.696	5.01792	13.103	-124.042510728062+169.014943993549i
1.35	204.607	5.37634	7.92111	5.87910804957797-126.601322531041i
1.44	192.554	5.73477	2.23661	-35.7857360000003
1.53	203.571	6.09319	7.92111	5.87910804957834+126.601322531041i
1.62	183.643	6.45161	13.103	-124.042510728063-169.014943993549i
1.71	190.964	6.81004	10.8562	156.178511075778+76.0245122904985i
1.8	221.982	7.16846	3.95737	-63.3163467583388+0.437658036906697i
1.89	137.196	7.52688	8.32602	-123.445570776089-50.0778127276496i
1.98	214.518	7.8853	4.13607	50.2366693781111+43.0776766146135i
2.07	180.036	8.24373	7.98923	-20.8542907627752+126.115029981772i
2.16	209.179	8.60215	14.9064	238.053587+14.6249690000002i
2.25	219.411	8.96057	3.89013	22.8652219991632-57.8900286190188i
2.34	196.143	9.319	3.81967	-58.3559491896533+18.1547992402686i
2.43	205.5	9.67742	4.14166	44.9969659970559+48.646905356534i
2.52	203.75	10.0358	11.4053	152.780518758339+99.7947720369067i
2.61	196.929	10.3943	4.38591	-6.12516125858545-69.9067750728887i
2.7	178.411	10.7527	5.559	-1.05244546039545-88.9378253678938i
2.79	194.054	11.1111	13.5177	5.93392767587416-216.202557517321i
D17
Time	Data	FFT Freq	FFT Mag	FFT Complex			Max
0	142.096	0	291.719	4667.500062			9.98999
0.09	136.192	0.358423	0.831084	4.62752792179322-12.4661735896528i
0.18	159.933	0.716846	4.49325	-38.7565007899576+60.5506638376656i
0.27	134.529	1.07527	3.4059	-14.7736938058478-52.453561490668i
0.36	155.76	1.43369	1.88372	-26.1124718442621-15.0508691208361i
0.45	148.433	1.79211	2.14349	-18.2414325105846-29.0422821954253i
0.54	135.308	2.15054	3.35856	-45.5076411233698-28.5783147410788i
0.63	137.346	2.50896	4.85729	71.2972652776397+30.9285043386004i
0.72	151.038	2.86738	6.10824	79.25-57.1923219999999i
0.81	165.452	3.22581	3.84768	-31.4029728656231+52.9513169638209i
0.9	132.587	3.58423	5.0949	-47.0813137708882+66.54771527161i
0.99	149.788	3.94265	3.40936	-52.2699388765581+15.6053169333461i
1.08	142.731	4.30108	2.83481	-32.041398155738+32.103000879164i
1.17	179.76	4.6595	3.65151	11.5157861512337-57.2779609103583i
1.26	134.212	5.01792	9.98999	57.9992636842159+148.945857850354i
1.35	146.99	5.37634	3.22249	38.6322267079468-34.1463195128941i
1.44	140.923	5.73477	2.16827	-34.6923219999999
1.53	138.356	6.09319	3.22249	38.6322267079469+34.1463195128939i
1.62	151.712	6.45161	9.98999	57.9992636842156-148.945857850354i
1.71	122.99	6.81004	3.65151	11.5157861512339+57.2779609103583i
1.8	150.125	7.16846	2.83481	-32.041398155738-32.103000879164i
1.89	136.019	7.52688	3.40936	-52.2699388765581-15.605316933346i
1.98	144.779	7.8853	5.0949	-47.0813137708883-66.54771527161i
2.07	148.115	8.24373	3.84768	-31.4029728656233-52.9513169638207i
2.16	150.317	8.60215	6.10824	79.25+57.1923219999999i
2.25	160.106	8.96057	4.85729	71.2972652776396-30.9285043386006i
2.34	126.846	9.319	3.35856	-45.5076411233698+28.5783147410788i
2.43	162.106	9.67742	2.14349	-18.2414325105845+29.0422821954254i
2.52	164.837	10.0358	1.88372	-26.1124718442621+15.0508691208361i
2.61	139.827	10.3943	3.4059	-14.7736938058476+52.453561490668i
2.7	133.202	10.7527	4.49325	-38.7565007899578-60.5506638376655i
2.79	145.087	11.1111	0.831084	4.62752792179324+12.4661735896528i
E01
Time	Data	FFT Freq	FFT Mag	FFT Complex			Max
0	330.589	0	635.667	10170.678557			9.16375
0.09	326.911	0.358423	4.60711	-28.3843774812545+68.0298195893894i
0.18	329.179	0.716846	5.77657	64.6840683870771+66.0179512448334i
0.27	311.946	1.07527	9.16375	13.6343666657246-145.984668131713i
0.36	306.982	1.43369	3.12415	3.5948990574489-49.8569636986082i
0.45	310.857	1.79211	6.57786	105.174089529246+3.88197160629094i
0.54	319.5	2.15054	0.987611	-6.29607370886087-14.4932969600619i
0.63	277.893	2.50896	3.31417	49.138141262841+19.9315923407434i
0.72	314.5	2.86738	2.38907	-33.1071169999996-19.1071459999998i
0.81	308.304	3.22581	4.32813	-55.7804012932187-41.0380792589365i
0.9	297.982	3.58423	4.49936	-17.1453703402586+69.9181848272716i
0.99	324.482	3.94265	2.11183	12.2375454999471+31.4954292525841i
1.08	327.786	4.30108	2.29551	6.72651094255103-36.1069636986082i
1.17	343.964	4.6595	8.36459	-50.0605749248591-124.118146200658i
1.26	326.429	5.01792	2.57674	35.9717276620426+20.1437890321668i
1.35	323.25	5.37634	4.09644	64.8983867415733+9.17038827447085i
1.44	316.732	5.73477	4.85045	77.6072089999998
1.53	306.929	6.09319	4.09644	64.8983867415732-9.17038827447114i
1.62	331.571	6.45161	2.57674	35.9717276620425-20.1437890321668i
1.71	317.179	6.81004	8.36459	-50.0605749248586+124.118146200658i
1.8	311.821	7.16846	2.29551	6.7265109425511+36.1069636986082i
1.89	307.607	7.52688	2.11183	12.237545499947-31.4954292525841i
1.98	315.875	7.8853	4.49936	-17.1453703402588-69.9181848272715i
2.07	328.304	8.24373	4.32813	-55.7804012932186+41.0380792589367i
2.16	313.518	8.60215	2.38907	-33.1071169999996+19.1071459999998i
2.25	338.911	8.96057	3.31417	49.1381412628409-19.9315923407436i
2.34	334.018	9.319	0.987611	-6.29607370886092+14.4932969600619i
2.43	319	9.67742	6.57786	105.174089529246-3.88197160629115i
2.52	323.589	10.0358	3.12415	3.594899057449+49.8569636986082i
2.61	289.339	10.3943	9.16375	13.6343666657251+145.984668131713i
2.7	324.071	10.7527	5.77657	64.6840683870769-66.0179512448335i
2.79	311.661	11.1111	4.60711	-28.3843774812547-68.0298195893891i
E02
Time	Data	FFT Freq	FFT Mag	FFT Complex			Max
0	142.893	0	297.535	4760.553595			13.1186
0.09	131.071	0.358423	6.18564	-15.3791977187062+97.7680533861305i
0.18	162.893	0.716846	12.1895	190.560324295883+41.5235884671707i
0.27	183.196	1.07527	2.00465	-32.0742918854394+5.05185695070054E-002i
0.36	125.679	1.43369	10.8286	-141.526012298719-99.9418260658493i
0.45	144.607	1.79211	1.62072	-13.6803686067387+22.029281071396i
0.54	138.518	2.15054	3.66291	6.72852500766425+58.2190202321121i
0.63	125.875	2.50896	2.89719	31.0954515773262-34.3783106724222i
0.72	97.9286	2.86738	13.1186	-164.625+130.214293i
0.81	131.143	3.22581	8.27354	21.5047123753082+130.618287149524i
0.9	160.143	3.58423	3.7978	28.0900020311369+53.8824300920764i
0.99	163.464	3.94265	2.99263	-4.41607876971198+47.6779574614093i
1.08	121.411	4.30108	1.31172	8.63318829871922+19.1295859341503i
1.17	162.696	4.6595	5.85947	36.0178677674959-86.5567697425637i
1.26	155.821	5.01792	2.36855	12.5496166653168+35.7585303271352i
1.35	166.089	5.37634	4.44191	-1.06809473953387-71.0626014940077i
1.44	140.143	5.73477	7.05022	-112.803587
1.53	154	6.09319	4.44191	-1.06809473953375+71.0626014940077i
1.62	177.036	6.45161	2.36855	12.5496166653166-35.758530327135i
1.71	165.5	6.81004	5.85947	36.0178677674962+86.5567697425637i
1.8	160.661	7.16846	1.31172	8.63318829871928-19.1295859341505i
1.89	135.286	7.52688	2.99263	-4.41607876971212-47.6779574614092i
1.98	141.893	7.8853	3.7978	28.0900020311367-53.8824300920763i
2.07	138.393	8.24373	8.27354	21.5047123753079-130.618287149524i
2.16	125.625	8.60215	13.1186	-164.625-130.214293i
2.25	148.143	8.96057	2.89719	31.0954515773262+34.3783106724221i
2.34	151.821	9.319	3.66291	6.72852500766396-58.219020232112i
2.43	170.393	9.67742	1.62072	-13.6803686067387-22.029281071396i
2.52	165.286	10.0358	10.8286	-141.526012298719+99.9418260658495i
2.61	146.286	10.3943	2.00465	-32.0742918854393-5.05185695069414E-002i
2.7	156.125	10.7527	12.1895	190.560324295882-41.5235884671711i
2.79	170.536	11.1111	6.18564	-15.3791977187064-97.7680533861305i
E05
Time	Data	FFT Freq	FFT Mag	FFT Complex			Max
0	138.518	0	210.838	3373.410645			13.8553
0.09	116.143	0.358423	3.05374	-12.2258535556912+47.3055737373959i
0.18	121	0.716846	5.97874	-92.177256241918-25.5763610509279i
0.27	91.3929	1.07527	6.29058	-20.1801416338017-98.6054935890695i
0.36	81.7321	1.43369	13.8553	219.477637284288-31.2063344351673i
0.45	85.7321	1.79211	3.82067	45.1726568455021-41.1873984919622i
0.54	125.75	2.15054	4.81114	2.83957716410001-76.9258523269788i
0.63	130.643	2.50896	11.5727	-36.5539889035466-181.518656927799i
0.72	102.839	2.86738	5.55	-87.7678230000001-13.5i
0.81	79.4464	3.22581	8.41199	123.677099421972+53.0936170339639i
0.9	141.821	3.58423	6.10555	45.940850865407-86.2121573783968i
0.99	88.6964	3.94265	4.81165	-19.4647158589127-74.485082499484i
1.08	85.1429	4.30108	7.20635	113.058066715712-22.6348604351673i
1.17	85.9107	4.6595	8.42352	123.54177192513+53.8710301989192i
1.26	126.143	5.01792	4.0022	35.3967082124106-53.3626661023461i
1.35	108.054	5.37634	8.32859	41.7475317593479+126.54923149467i
1.44	107.804	5.73477	5.88728	94.1964090000001
1.53	110.482	6.09319	8.32859	41.7475317593474-126.54923149467i
1.62	95.1607	6.45161	4.0022	35.3967082124108+53.3626661023458i
1.71	107.411	6.81004	8.42352	123.54177192513-53.8710301989196i
1.8	80.1429	7.16846	7.20635	113.058066715712+22.6348604351673i
1.89	109.179	7.52688	4.81165	-19.4647158589124+74.485082499484i
1.98	106.929	7.8853	6.10555	45.9408508654073+86.2121573783966i
2.07	116.679	8.24373	8.41199	123.677099421972-53.0936170339642i
2.16	145.482	8.60215	5.55	-87.7678230000001+13.5i
2.25	135.536	8.96057	11.5727	-36.553988903546+181.518656927799i
2.34	99.5536	9.319	4.81114	2.83957716410033+76.9258523269789i
2.43	109.732	9.67742	3.82067	45.1726568455024+41.1873984919622i
2.52	81.3571	10.0358	13.8553	219.477637284288+31.2063344351672i
2.61	104.125	10.3943	6.29058	-20.1801416338014+98.6054935890698i
2.7	94.4286	10.7527	5.97874	-92.1772562419178+25.5763610509283i
2.79	60.4464	11.1111	3.05374	-12.2258535556913-47.3055737373956i
E07
Time	Data	FFT Freq	FFT Mag	FFT Complex			Max
0	198.589	0	346.164	5538.625			14.3036
0.09	141.768	0.358423	6.66462	-20.1400215651594-104.714799452559i
0.18	218.5	0.716846	14.3036	209.737445099698+91.5742446218659i
0.27	157.625	1.07527	4.75016	74.3866754318504+15.5888076505752i
0.36	206.625	1.43369	2.87911	33.7114028483437-31.3941463882134i
0.45	148.821	1.79211	9.19797	-134.741638973075+59.1858549724329i
0.54	128.161	2.15054	11.4839	-183.727740498398-2.26677211543677i
0.63	162.214	2.50896	10.259	73.2374910693265+146.899632815665i
0.72	170.429	2.86738	6.36003	58.9999989999998-82.910707i
0.81	218.143	3.22581	1.85389	-26.4153030504934-13.4936821618006i
0.9	162.411	3.58423	3.34897	-18.4744664448027+50.2979978141708i
0.99	152.964	3.94265	4.07723	65.0431000224943+5.00954702276488i
1.08	213.393	4.30108	9.42754	-143.747108848344+45.7129696117867i
1.17	181.232	4.6595	13.1204	139.294390984247+157.054844886587i
1.26	189.321	5.01792	13.1304	149.250649843503+147.853250551474i
1.35	174.679	5.37634	2.21747	35.4781220808094-0.322953244345818i
1.44	172.821	5.73477	12.0279	192.446414
1.53	199.232	6.09319	2.21747	35.4781220808095+0.322953244345982i
1.62	201.179	6.45161	13.1304	149.250649843503-147.853250551474i
1.71	145.821	6.81004	13.1204	139.294390984247-157.054844886587i
1.8	173.161	7.16846	9.42754	-143.747108848344-45.7129696117865i
1.89	133.929	7.52688	4.07723	65.0431000224944-5.00954702276495i
1.98	173.036	7.8853	3.34897	-18.4744664448027-50.2979978141707i
2.07	162.429	8.24373	1.85389	-26.4153030504933+13.4936821618007i
2.16	161.786	8.60215	6.36003	58.9999989999999+82.910707i
2.25	158.696	8.96057	10.259	73.2374910693262-146.899632815665i
2.34	138.821	9.319	11.4839	-183.727740498398+2.26677211543724i
2.43	157.232	9.67742	9.19797	-134.741638973075-59.1858549724326i
2.52	165.464	10.0358	2.87911	33.7114028483437+31.3941463882132i
2.61	196.179	10.3943	4.75016	74.3866754318503-15.5888076505754i
2.7	191.839	10.7527	14.3036	209.737445099697-91.5742446218664i
2.79	182.125	11.1111	6.66462	-20.1400215651592+104.714799452559i
E08
Time	Data	FFT Freq	FFT Mag	FFT Complex			Max
0	165.95	0	308.066	4929.050048			13.375
0.09	146.6	0.358423	4.93473	74.8375351450622-25.1664926698038i
0.18	152.1	0.716846	11.6708	-185.360844781329+22.5998546810882i
0.27	123.95	1.07527	1.95066	29.9284275608155+8.85343725275393i
0.36	131.025	1.43369	13.375	43.1798241360421+209.59863918923i
0.45	172.05	1.79211	7.24265	115.114286355975+13.3199790866751i
0.54	194.275	2.15054	4.31159	19.760534595647-66.0947644338799i
0.63	200.9	2.50896	9.22592	-6.81683548432517-147.457204272416i
0.72	139.025	2.86738	10.5599	-112.424988+126.12506i
0.81	154.525	3.22581	8.1142	-113.870252474374-62.3592228866966i
0.9	153.775	3.58423	3.77589	20.4899285086697-56.8334432927654i
0.99	154.25	3.94265	7.94894	97.8593079213725-81.2346983520777i
1.08	159.1	4.30108	8.08868	-96.5798481360418+86.14868718923i
1.17	153.05	4.6595	6.90595	67.6668391353298-87.3520063414932i
1.26	140.375	5.01792	5.73149	89.2104776770122-21.2389201777978i
1.35	179.275	5.37634	9.71174	113.880787840144-105.719277439578i
1.44	118.625	5.73477	4.225	67.5999760000004
1.53	110.075	6.09319	9.71174	113.880787840144+105.719277439578i
1.62	143.7	6.45161	5.73149	89.2104776770123+21.2389201777974i
1.71	138.075	6.81004	6.90595	67.6668391353302+87.352006341493i
1.8	167.25	7.16846	8.08868	-96.579848136042-86.1486871892297i
1.89	136.825	7.52688	7.94894	97.8593079213729+81.2346983520776i
1.98	156.5	7.8853	3.77589	20.48992850867+56.8334432927653i
2.07	203.075	8.24373	8.1142	-113.870252474374+62.3592228866971i
2.16	159.525	8.60215	10.5599	-112.424988-126.12506i
2.25	137.375	8.96057	9.22592	-6.8168354843248+147.457204272417i
2.34	172.25	9.319	4.31159	19.7605345956474+66.0947644338799i
2.43	145.95	9.67742	7.24265	115.114286355975-13.3199790866752i
2.52	152.45	10.0358	13.375	43.1798241360417-209.59863918923i
2.61	141.8	10.3943	1.95066	29.9284275608154-8.85343725275372i
2.7	192.4	10.7527	11.6708	-185.360844781329-22.5998546810877i
2.79	132.95	11.1111	4.93473	74.8375351450624+25.1664926698038i
E09
Time	Data	FFT Freq	FFT Mag	FFT Complex			Max
0	1.70831	0	43.763	700.20822			10.3103
0.09	21.2083	0.358423	2.80483	14.0658060893119-42.6160296388795i
0.18	40.7083	0.716846	5.12359	-54.0836050848148-61.6056751098715i
0.27	25.25	1.07527	6.48441	72.3593927924394-74.3524526013647i
0.36	43.3333	1.43369	8.43037	-101.46311867995-88.878820020765i
0.45	52.25	1.79211	8.04045	-41.2042850297966+121.870101584175i
0.54	0.333313	2.15054	3.95679	-59.905708384536-20.4764958255604i
0.63	4.625	2.50896	8.41639	133.072240167719+20.6327846294115i
0.72	12.75	2.86738	2.73285	15.083345+41.041687i
0.81	41.1667	3.22581	10.3103	-157.57961504932-48.8070308062233i
0.9	24.625	3.58423	3.72562	-59.6075254398919+0.526544052346056i
0.99	28.625	3.94265	3.33314	47.4724878689567+24.2996903951751i
1.08	46.375	4.30108	9.98323	-84.7870673200502+135.371179979235i
1.17	24.5833	4.6595	2.06762	-33.0409228089039-1.64518035002955i
1.26	3.91669	5.01792	3.24579	51.5967189092424+5.89736876803475i
1.35	6.45831	5.37634	2.98225	-44.145104030406-18.1114096341795i
1.44	2.83331	5.73477	2.57552	-41.2082819999999
1.53	7.16666	6.09319	2.98225	-44.145104030406+18.1114096341797i
1.62	44.7917	6.45161	3.24579	51.5967189092425-5.89736876803497i
1.71	24.0417	6.81004	2.06762	-33.0409228089038+1.64518035002971i
1.8	28.8333	7.16846	9.98323	-84.7870673200504-135.371179979235i
1.89	5.04166	7.52688	3.33314	47.4724878689565-24.2996903951753i
1.98	8.41666	7.8853	3.72562	-59.6075254398918-0.526544052346015i
2.07	66.6667	8.24373	10.3103	-157.57961504932+48.8070308062238i
2.16	22.2917	8.60215	2.73285	15.083345-41.041687i
2.25	1.70831	8.96057	8.41639	133.072240167719-20.6327846294119i
2.34	24.5417	9.319	3.95679	-59.9057083845359+20.4764958255605i
2.43	19.75	9.67742	8.04045	-41.2042850297971-121.870101584175i
2.52	14.1667	10.0358	8.43037	-101.46311867995+88.878820020765i
2.61	11.7083	10.3943	6.48441	72.3593927924397+74.3524526013643i
2.7	9.875	10.7527	5.12359	-54.0836050848146+61.6056751098717i
2.79	30.4583	11.1111	2.80483	14.0658060893119+42.6160296388794i
E12
Time	Data	FFT Freq	FFT Mag	FFT Complex			Max
0	106.014	0	165.034	2640.541688			21.5564
0.09	92.6111	0.358423	11.974	38.4261485653624-187.690127571316i
0.18	72.3472	0.716846	17.3733	220.577419359052+169.159221643885i
0.27	57.6805	1.07527	0.755693	-2.07591108090089+11.9115564318931i
0.36	95.3333	1.43369	10.8103	-78.8423864060218+153.95070660852i
0.45	131.583	1.79211	7.21803	-81.6576649030704+81.6675974060123i
0.54	77.2639	2.15054	12.695	186.351649866325+80.8113791082733i
0.63	39	2.50896	13.2895	-186.785257243609-101.604236018195i
0.72	101.278	2.86738	21.5564	300.916656-168.54172i
0.81	69	3.22581	13.3589	-109.094425177769-183.804519932944i
0.9	74.375	3.58423	8.40032	-66.6327143580492+116.725478584406i
0.99	99.0695	3.94265	2.08131	-28.9943717309044-16.3793984682879i
1.08	153.917	4.30108	10.9926	154.286844406022-84.4381473914804i
1.17	64.0833	4.6595	9.71244	127.390476591851+88.9973976833409i
1.26	79.0555	5.01792	2.96907	-13.9629828673269+45.4066971200175i
1.35	104.847	5.37634	11.307	-164.87574702096+74.4645936396829i
1.44	156.972	5.73477	10.1154	161.847164
1.53	62.7361	6.09319	11.307	-164.87574702096-74.4645936396825i
1.62	35.3055	6.45161	2.96907	-13.9629828673272-45.4066971200171i
1.71	57.3055	6.81004	9.71244	127.390476591851-88.9973976833415i
1.8	88.0417	7.16846	10.9926	154.286844406022+84.4381473914802i
1.89	73.8195	7.52688	2.08131	-28.9943717309042+16.3793984682877i
1.98	74.625	7.8853	8.40032	-66.6327143580496-116.725478584405i
2.07	8.125	8.24373	13.3589	-109.094425177769+183.804519932944i
2.16	80.125	8.60215	21.5564	300.916656+168.54172i
2.25	74.125	8.96057	13.2895	-186.785257243608+101.604236018196i
2.34	33.4445	9.319	12.695	186.351649866324-80.8113791082737i
2.43	82.5695	9.67742	7.21803	-81.6576649030708-81.6675974060121i
2.52	69.375	10.0358	10.8103	-78.842386406022-153.95070660852i
2.61	135.986	10.3943	0.755693	-2.07591108090112-11.9115564318932i
2.7	103.722	10.7527	17.3733	220.577419359052-169.159221643885i
2.79	86.8055	11.1111	11.974	38.4261485653628+187.690127571316i
E15
Time	Data	FFT Freq	FFT Mag	FFT Complex			Max
0	55.6184	0	79.1813	1266.901244			12.3988
0.09	57.7763	0.358423	4.67224	51.595798886896-54.0954131564472i
0.18	30.4079	0.716846	1.55063	-24.8009778806289-0.67295440872666i
0.27	53.7697	1.07527	3.92733	46.3804337725913+42.3955863511318i
0.36	27.2829	1.43369	9.35696	101.993939651579-109.593389810419i
0.45	17.1776	1.79211	3.95956	44.5088777506566+45.0839899203175i
0.54	60.9803	2.15054	7.17934	76.8716938495246-85.3565712510055i
0.63	49.3816	2.50896	2.23887	14.7847231416083+32.6284698995802i
0.72	53.6579	2.86738	12.3988	-114.513122+161.99347i
0.81	26.5987	3.22581	5.51968	75.131341785606-46.4199169873856i
0.9	59.3684	3.58423	3.95804	-35.0022470678154-52.7764484838918i
0.99	61.4211	3.94265	10.725	148.818262475955-85.4378251652743i
1.08	42.8816	4.30108	3.90688	61.1770803484213+12.8406901895808i
1.17	6.61841	4.6595	2.59065	-18.2669190398035+37.2082998582705i
1.26	27.5066	5.01792	8.93439	-137.515980901081-39.040095641613i
1.35	47.7566	5.37634	5.42168	3.7842972264915+86.6643605493176i
1.44	9.77631	5.73477	4.81291	-77.0065919999998
1.53	54.3487	6.09319	5.42168	3.78429722649125-86.6643605493175i
1.62	55.0197	6.45161	8.93439	-137.515980901081+39.0400956416131i
1.71	45.8684	6.81004	2.59065	-18.2669190398037-37.2082998582704i
1.8	3.50659	7.16846	3.90688	61.1770803484213-12.8406901895808i
1.89	39.9145	7.52688	10.725	148.818262475955+85.4378251652739i
1.98	29.9342	7.8853	3.95804	-35.0022470678154+52.7764484838919i
2.07	49.4013	8.24373	5.51968	75.1313417856061+46.4199169873856i
2.16	41.8487	8.60215	12.3988	-114.513122-161.99347i
2.25	13.0855	8.96057	2.23887	14.7847231416083-32.62846989958i
2.34	63.1776	9.319	7.17934	76.8716938495247+85.3565712510053i
2.43	57.3158	9.67742	3.95956	44.5088777506565-45.0839899203175i
2.52	5.64471	10.0358	9.35696	101.993939651579+109.593389810419i
2.61	39.4605	10.3943	3.92733	46.3804337725912-42.3955863511318i
2.7	28.3355	10.7527	1.55063	-24.8009778806289+0.672954408726721i
2.79	52.0592	11.1111	4.67224	51.5957988868961+54.0954131564471i
E16
Time	Data	FFT Freq	FFT Mag	FFT Complex			Max
0	71.0417	0	170.023	2720.374909			14.3694
0.09	70.9583	0.358423	3.17166	47.3401953377785+18.2788281105061i
0.18	95.4583	0.716846	1.58589	-17.6098027943476+18.2686813296621i
0.27	69.5833	1.07527	8.80017	-138.131046847303+27.2984907702114i
0.36	79.5833	1.43369	6.69555	-54.5479135845657+92.2015064026847i
0.45	122.625	1.79211	7.43551	106.828413262549-52.3557051973092i
0.54	57.6667	2.15054	1.81234	3.71125888741381-28.7589142890333i
0.63	138.083	2.50896	9.02071	-103.563755257201+100.52908594701i
0.72	81.4583	2.86738	6.21073	36.416626+92.4584050000001i
0.81	79.375	3.22581	13.039	-128.82777594226-164.094634274708i
0.9	30.7917	3.58423	7.99611	-87.7238669201872+93.1267970384552i
0.99	82.7083	3.94265	14.3694	-195.060677017611-121.696506338306i
1.08	100	4.30108	7.45647	108.381287584566+49.8681324026845i
1.17	96.8333	4.6595	4.9109	16.3184812000446+76.8611283987845i
1.26	60.0833	5.01792	12.5901	174.955906827121-99.84585134285i
1.35	97.5	5.37634	9.43312	83.4296612640025-125.774949341641i
1.44	110	5.73477	9.42968	-150.874909
1.53	48.5833	6.09319	9.43312	83.4296612640031+125.774949341641i
1.62	76.9583	6.45161	12.5901	174.955906827121+99.8458513428497i
1.71	116	6.81004	4.9109	16.3184812000445-76.8611283987849i
1.8	48.8333	7.16846	7.45647	108.381287584566-49.8681324026846i
1.89	104.5	7.52688	14.3694	-195.06067701761+121.696506338306i
1.98	82.6667	7.8853	7.99611	-87.7238669201872-93.126797038455i
2.07	65.4167	8.24373	13.039	-128.827775942259+164.094634274708i
2.16	81.25	8.60215	6.21073	36.4166259999999-92.4584050000001i
2.25	82.9583	8.96057	9.02071	-103.563755257202-100.529085947009i
2.34	98.2917	9.319	1.81234	3.71125888741388+28.7589142890333i
2.43	117.417	9.67742	7.43551	106.828413262549+52.3557051973087i
2.52	88.4167	10.0358	6.69555	-54.5479135845658-92.2015064026846i
2.61	65.75	10.3943	8.80017	-138.131046847303-27.298490770211i
2.7	122.25	10.7527	1.58589	-17.6098027943476-18.268681329662i
2.79	77.3333	11.1111	3.17166	47.3401953377785-18.2788281105064i
E17
Time	Data	FFT Freq	FFT Mag	FFT Complex			Max
0	42.5	0	146.5	2344.000061			26.7476
0.09	26.7917	0.358423	26.7476	-234.871366388864+357.752085899744i
0.18	62.875	0.716846	9.63776	124.02404980705-91.6350008468349i
0.27	64.2083	1.07527	6.89195	75.1701001801283+80.6796815022883i
0.36	84.8333	1.43369	19.7177	-294.276148677696+113.713460380385i
0.45	49.75	1.79211	10.614	8.62255770553917+169.604837084835i
0.54	11.75	2.15054	20.8725	-333.355594814639-20.0757017458995i
0.63	73.7083	2.50896	11.6863	-171.9852861296-73.3671230714427i
0.72	50	2.86738	13.1471	197.249939+73.0834360000001i
0.81	0.833313	3.22581	8.84245	-24.8644251392427-139.277227952583i
0.9	42.1667	3.58423	13.3331	158.394644181211-142.900717168636i
0.99	61.1667	3.94265	10.2809	-97.1976585691638+132.706178682541i
1.08	111.5	4.30108	3.7578	7.77627067769564-59.6197916196147i
1.17	89.5833	4.6595	24.0986	299.788616968848+242.480779688985i
1.26	58.6667	5.01792	7.5862	-117.729847173623+29.5399837304294i
1.35	76.0417	5.37634	13.2248	71.3374613723565+199.208241607594i
1.44	51.75	5.73477	20.0104	-320.166687
1.53	125.292	6.09319	13.2248	71.3374613723559-199.208241607594i
1.62	33.1667	6.45161	7.5862	-117.729847173623-29.5399837304292i
1.71	201.083	6.81004	24.0986	299.788616968847-242.480779688986i
1.8	132.625	7.16846	3.7578	7.77627067769583+59.6197916196144i
1.89	70.125	7.52688	10.2809	-97.197658569164-132.706178682541i
1.98	95.5833	7.8853	13.3331	158.394644181212+142.900717168636i
2.07	97.4167	8.24373	8.84245	-24.8644251392418+139.277227952583i
2.16	86.4167	8.60215	13.1471	197.249939-73.0834360000001i
2.25	98.875	8.96057	11.6863	-171.9852861296+73.367123071443i
2.34	22.125	9.319	20.8725	-333.355594814639+20.0757017459003i
2.43	68.6667	9.67742	10.614	8.62255770553875-169.604837084835i
2.52	44.9583	10.0358	19.7177	-294.276148677696-113.713460380385i
2.61	168.25	10.3943	6.89195	75.1701001801281-80.6796815022886i
2.7	81	10.7527	9.63776	124.02404980705+91.6350008468346i
2.79	60.2917	11.1111	26.7476	-234.871366388865-357.752085899743i
E18
Time	Data	FFT Freq	FFT Mag	FFT Complex			Max
0	219.042	0	407.815	6525.041624			16.7749
0.09	254.333	0.358423	16.7749	-178.449487895683+200.482928783207i
0.18	206.75	0.716846	9.7485	137.342537426022+73.9291592596216i
0.27	191.417	1.07527	14.6754	218.894462767076-84.9679994962642i
0.36	134.917	1.43369	15.1591	191.763521132159-148.509794573512i
0.45	141.083	1.79211	4.68445	68.0802890424289-31.3490099992432i
0.54	191.375	2.15054	11.2121	99.8600530637775-149.02976217404i
0.63	188.75	2.50896	5.5064	-55.213915780033-68.6546079304677i
0.72	154.75	2.86738	3.56008	-54.1250319999999+17.7499679999999i
0.81	207.375	3.22581	8.67953	-43.2948448915231+131.951204694779i
0.9	206.458	3.58423	4.41342	69.9727303014783+9.50015283291253i
0.99	230.25	3.94265	7.26672	-106.204883886843-47.3146042344999i
1.08	202.042	4.30108	10.8717	43.1532308678411-168.509730573512i
1.17	215.208	4.6595	6.61236	-105.415498270172+8.98641011294341i
1.26	212.875	5.01792	3.48956	55.8246792087223+0.959074266573758i
1.35	182.583	5.37634	6.75594	-79.7296250852508-72.9912547470819i
1.44	254.208	5.73477	2.53907	-40.6250639999998
1.53	218.333	6.09319	6.75594	-79.7296250852507+72.9912547470819i
1.62	212.417	6.45161	3.48956	55.8246792087222-0.959074266573722i
1.71	221.167	6.81004	6.61236	-105.415498270172-8.98641011294308i
1.8	205.292	7.16846	10.8717	43.1532308678414+168.509730573512i
1.89	210.125	7.52688	7.26672	-106.204883886843+47.3146042345002i
1.98	228.667	7.8853	4.41342	69.9727303014783-9.50015283291252i
2.07	210.625	8.24373	8.67953	-43.2948448915235-131.951204694779i
2.16	227.75	8.60215	3.56008	-54.1250319999999-17.7499679999999i
2.25	218.542	8.96057	5.5064	-55.2139157800331+68.6546079304676i
2.34	193.458	9.319	11.2121	99.8600530637778+149.02976217404i
2.43	212.083	9.67742	4.68445	68.080289042429+31.3490099992429i
2.52	196.042	10.0358	15.1591	191.763521132159+148.509794573512i
2.61	167.542	10.3943	14.6754	218.894462767076+84.9679994962635i
2.7	196.167	10.7527	9.7485	137.342537426022-73.9291592596217i
2.79	213.417	11.1111	16.7749	-178.449487895683-200.482928783207i
E19
Time	Data	FFT Freq	FFT Mag	FFT Complex			Max
0	68.0833	0	303.487	4855.791532			34.2221
0.09	141.875	0.358423	34.2221	-451.143288949446-310.297354003711i
0.18	114.25	0.716846	16.3106	-234.405921518584-114.712615309034i
0.27	161.208	1.07527	5.76356	-30.7568960832828+86.9365785688747i
0.36	136.167	1.43369	4.68107	-51.6188133242988-54.2684512622466i
0.45	171.792	1.79211	15.4498	-206.766394795047+135.475421930489i
0.54	198	2.15054	14.2282	-104.986126322523-201.996910368623i
0.63	148.542	2.50896	7.81358	102.885567757096-71.0204203003331i
0.72	178.417	2.86738	10.2438	7.04168799999993-163.749968i
0.81	197.292	3.22581	18.5623	-172.25274033033+241.942965702665i
0.9	231.125	3.58423	2.5491	35.1969596273366-20.6069282377304i
0.99	144.375	3.94265	5.8007	-84.0551841536383-39.3528368714014i
1.08	180.583	4.30108	12.5721	-180.547934675701-88.6850752622465i
1.17	202.917	4.6595	17.4139	0.562733122540095-278.622520015239i
1.26	129.125	5.01792	19.4517	-180.804907786231-253.322637178141i
1.35	144.167	5.37634	10.7415	149.525955432107-84.7315597829391i
1.44	154.583	5.73477	7.94532	127.125092
1.53	228.583	6.09319	10.7415	149.525955432107+84.731559782938i
1.62	165.25	6.45161	19.4517	-180.80490778623+253.322637178141i
1.71	160.583	6.81004	17.4139	0.562733122541268+278.622520015239i
1.8	165.167	7.16846	12.5721	-180.547934675701+88.6850752622466i
1.89	138.417	7.52688	5.8007	-84.055184153638+39.3528368714015i
1.98	151.167	7.8853	2.5491	35.1969596273367+20.6069282377299i
2.07	181.5	8.24373	18.5623	-172.252740330331-241.942965702664i
2.16	165.5	8.60215	10.2438	7.04168800000011+163.749968i
2.25	112.333	8.96057	7.81358	102.885567757096+71.0204203003326i
2.34	101.875	9.319	14.2282	-104.986126322522+201.996910368623i
2.43	86.4583	9.67742	15.4498	-206.766394795047-135.475421930488i
2.52	200.75	10.0358	4.68107	-51.6188133242988+54.2684512622465i
2.61	70.8333	10.3943	5.76356	-30.7568960832825-86.936578568875i
2.7	151.417	10.7527	16.3106	-234.405921518583+114.712615309034i
2.79	73.4583	11.1111	34.2221	-451.143288949445+310.297354003712i
F01
Time	Data	FFT Freq	FFT Mag	FFT Complex			Max
0	112.232	0	230.302	3684.839325			12.0437
0.09	162.071	0.358423	4.7623	-35.2592079476806+67.5480553931354i
0.18	111.196	0.716846	1.75216	25.9902420195473-10.5092689179677i
0.27	106.911	1.07527	2.65249	39.744119860933-14.8845374503433i
0.36	77.5179	1.43369	3.38407	33.572639429925-42.4802821451631i
0.45	114.268	1.79211	7.51823	111.931474830663-44.0617899350411i
0.54	114.911	2.15054	8.03395	-5.48324097793719-128.426200514426i
0.63	126.607	2.50896	8.84873	-27.7006409412596-138.843412080249i
0.72	101.018	2.86738	1.89403	-12.732117-27.5000299999999i
0.81	103	3.22581	4.12303	-54.713267698817-36.8552193357086i
0.9	105.857	3.58423	10.3456	38.3806921210623-161.019245454563i
0.99	121.75	3.94265	7.88224	115.871381889261+49.7899248185564i
1.08	118.054	4.30108	1.68531	16.2486505700751+21.5195978548369i
1.17	111.411	4.6595	4.87298	-18.7202816452053+75.6868500494904i
1.26	127.964	5.01792	5.25706	-83.6022891626725+9.25486214189526i
1.35	100.786	5.37634	12.0437	-166.153578347894-97.6010151160884i
1.44	116.607	5.73477	3.01005	-48.1607349999999
1.53	122.107	6.09319	12.0437	-166.153578347894+97.6010151160888i
1.62	116.554	6.45161	5.25706	-83.6022891626725-9.25486214189524i
1.71	119.893	6.81004	4.87298	-18.7202816452057-75.6868500494903i
1.8	148.5	7.16846	1.68531	16.2486505700751-21.5195978548369i
1.89	95.0893	7.52688	7.88224	115.871381889261-49.7899248185567i
1.98	112.839	7.8853	10.3456	38.3806921210627+161.019245454563i
2.07	125.875	8.24373	4.12303	-54.7132676988169+36.8552193357086i
2.16	134	8.60215	1.89403	-12.732117+27.5000299999999i
2.25	93.0893	8.96057	8.84873	-27.7006409412593+138.843412080249i
2.34	140.161	9.319	8.03395	-5.48324097793687+128.426200514426i
2.43	111.839	9.67742	7.51823	111.931474830663+44.0617899350409i
2.52	94.875	10.0358	3.38407	33.572639429925+42.4802821451631i
2.61	145.964	10.3943	2.65249	39.7441198609331+14.8845374503434i
2.7	86.0536	10.7527	1.75216	25.9902420195472+10.5092689179678i
2.79	105.839	11.1111	4.7623	-35.2592079476807-67.5480553931353i
F03
Time	Data	FFT Freq	FFT Mag	FFT Complex			Max
0	143.295	0	283.482	4535.71585			23.5325
0.09	166.114	0.358423	0.736677	10.3598629347409-5.62163501110606i
0.18	55.5909	0.716846	15.3782	-112.681306222009+218.733012220211i
0.27	138.568	1.07527	9.21549	-7.66733159693292+147.248364131605i
0.36	134.25	1.43369	6.48802	-73.4371021032146+73.3699335594013i
0.45	122.909	1.79211	7.78821	66.3605240059169-105.471691617869i
0.54	142.443	2.15054	6.28175	70.2829083464564-71.8482600134735i
0.63	150.739	2.50896	7.03847	73.1113360189782+85.6562819052062i
0.72	191.705	2.86738	10.0969	153.875031+49.2044689999998i
0.81	135.193	3.22581	6.7102	64.5019899565834-85.8274965938837i
0.9	127.386	3.58423	13.0823	70.519396128577-197.079959684556i
0.99	177.102	3.94265	11.9247	-60.9991722447359+180.781715891853i
1.08	150.193	4.30108	23.5325	4.5052801032143-376.493714440599i
1.17	134.398	4.6595	7.12977	-57.5833171443637-98.4762371512138i
1.26	187.716	5.01792	1.79519	1.5607657469751-28.6805674508713i
1.35	81.5795	5.37634	13.4664	-215.447659930186-2.53777430273519i
1.44	159.216	5.73477	4.70099	75.2158519999998
1.53	135.182	6.09319	13.4664	-215.447659930186+2.53777430273588i
1.62	101.92	6.45161	1.79519	1.56076574697511+28.6805674508711i
1.71	139.795	6.81004	7.12977	-57.5833171443639+98.476237151214i
1.8	166.511	7.16846	23.5325	4.50528010321499+376.493714440599i
1.89	100.443	7.52688	11.9247	-60.9991722447366-180.781715891853i
1.98	172.068	7.8853	13.0823	70.5193961285776+197.079959684556i
2.07	135.682	8.24373	6.7102	64.5019899565833+85.8274965938834i
2.16	103.386	8.60215	10.0969	153.875031-49.2044689999998i
2.25	148.58	8.96057	7.03847	73.111336018978-85.6562819052065i
2.34	140.534	9.319	6.28175	70.2829083464567+71.8482600134735i
2.43	181.761	9.67742	7.78821	66.360524005917+105.471691617869i
2.52	181.114	10.0358	6.48802	-73.4371021032147-73.3699335594011i
2.61	147.705	10.3943	9.21549	-7.66733159693319-147.248364131605i
2.7	148.136	10.7527	15.3782	-112.681306222009-218.733012220211i
2.79	134.5	11.1111	0.736677	10.3598629347408+5.62163501110584i
F05
Time	Data	FFT Freq	FFT Mag	FFT Complex			Max
0	119.913	0	186.999	2991.990356			11.6531
0.09	82.0289	0.358423	6.38345	-35.3796476344536-95.811700385718i
0.18	58.2115	0.716846	10.2585	49.7713955890842+156.408064065071i
0.27	112.625	1.07527	3.92537	-34.8858280149983+52.2261162529837i
0.36	80.125	1.43369	9.22286	142.536938452292-38.1951733403408i
0.45	66.7885	1.79211	0.966677	15.389441333914+1.54537447328996i
0.54	88.2308	2.15054	9.14458	42.8042516029565+139.912079652116i
0.63	110.529	2.50896	5.58731	-89.1356624892647-6.83059682629082i
0.72	106.452	2.86738	7.85362	75.5960680000001+100.375i
0.81	100.606	3.22581	11.6531	176.409744721799+60.3565058900938i
0.9	104.865	3.58423	3.1735	17.6081669759605+47.6251946297718i
0.99	127.788	3.94265	4.64434	-74.1482368378173-4.89202535581657i
1.08	76.9519	4.30108	10.8106	42.3860335477082-167.695297340341i
1.17	86.5385	4.6595	4.25699	-8.02234164498034-67.6377650148883i
1.26	106.212	5.01792	5.80497	-25.5300061680006-89.3019169572729i
1.35	120.808	5.37634	10.6562	99.3111065658003-138.589655108098i
1.44	113.721	5.73477	3.48858	55.81726
1.53	101.019	6.09319	10.6562	99.3111065658009+138.589655108098i
1.62	73.5673	6.45161	5.80497	-25.5300061680005+89.301916957273i
1.71	94.6923	6.81004	4.25699	-8.02234164498014+67.6377650148883i
1.8	77.5192	7.16846	10.8106	42.3860335477085+167.695297340341i
1.89	77.6539	7.52688	4.64434	-74.1482368378173+4.89202535581689i
1.98	82.3173	7.8853	3.1735	17.6081669759603-47.6251946297717i
2.07	41.4135	8.24373	11.6531	176.409744721799-60.3565058900944i
2.16	106.019	8.60215	7.85362	75.596068-100.375i
2.25	112.375	8.96057	5.58731	-89.1356624892647+6.83059682629125i
[truncated: 3,916 more rows]

## Sheet: David's Results2
A03
Time	Data	FFT Freq	FFT Mag	FFT Complex			Max
0	45.6945	0	328.449	5255.180634			29.863
0.09	182.278	0.358423	11.8437	111.777426239229-153.022110882299i
0.18	219.847	0.716846	7.56859	-100.318481959925+67.8292141060192i
0.27	150.444	1.07527	20.7422	53.8797799659856+327.472423692417i
0.36	137.722	1.43369	2.69902	-40.7317543186633-14.3459244490285i
0.45	188.639	1.79211	21.5619	-299.622217629244-171.009801995132i
0.54	118.653	2.15054	18.8133	-295.979264049931+54.818464212338i
0.63	215.681	2.50896	10.0579	-69.0236191273264-145.372171305863i
0.72	181.903	2.86738	10.8191	-106.972229-136.097137i
0.81	248.75	3.22581	15.191	-163.34880086311+179.980656140825i
0.9	201.806	3.58423	15.8814	-221.622646737041+124.303027338887i
0.99	162	3.94265	29.863	-473.016715070614-67.4931122365845i
1.08	86.2917	4.30108	8.11818	-45.7404136813366+121.570701550971i
1.17	206.236	4.6595	2.4308	-16.1363968816571-35.3873098025926i
1.26	116.639	5.01792	9.27851	-5.07936325310257+148.369197232568i
1.35	164.556	5.37634	16.7877	-48.0651206332626-264.267874689167i
1.44	158.639	5.73477	22.0599	-352.958344
1.53	130.625	6.09319	16.7877	-48.0651206332616+264.267874689167i
1.62	166.597	6.45161	9.27851	-5.07936325310283-148.369197232568i
1.71	160.764	6.81004	2.4308	-16.1363968816571+35.3873098025922i
1.8	167.486	7.16846	8.11818	-45.7404136813368-121.570701550971i
1.89	167.486	7.52688	29.863	-473.016715070614+67.4931122365858i
1.98	160.944	7.8853	15.8814	-221.622646737041-124.303027338887i
2.07	111.264	8.24373	15.191	-163.34880086311-179.980656140825i
2.16	178.181	8.60215	10.8191	-106.972229+136.097137i
2.25	155.319	8.96057	10.0579	-69.0236191273263+145.372171305863i
2.34	85.25	9.319	18.8133	-295.979264049931-54.8184642123378i
2.43	173.944	9.67742	21.5619	-299.622217629244+171.009801995133i
2.52	216.153	10.0358	2.69902	-40.7317543186633+14.3459244490285i
2.61	190.75	10.3943	20.7422	53.8797799659843-327.472423692417i
2.7	209.306	10.7527	7.56859	-100.318481959925-67.8292141060195i
2.79	195.333	11.1111	11.8437	111.77742623923+153.022110882298i
A06
Time	Data	FFT Freq	FFT Mag	FFT Complex			Max
0	48.5	0	142.539	2280.625			27.3346
0.09	33.25	0.358423	23.0994	159.82849091883-333.243849183661i
0.18	80.625	0.716846	6.30408	-91.7793066773163+41.8372088396258i
0.27	129.75	1.07527	6.01639	-62.5310668066297-73.1865794479655i
0.36	77.75	1.43369	11.1952	92.7851640818291+153.218145750508i
0.45	100.125	1.79211	6.06749	-86.2817547011044-44.4966495893044i
0.54	103.125	2.15054	18.1125	-96.1409431867464+273.388689974224i
0.63	88.875	2.50896	9.6396	-11.6553036625891+153.792524506204i
0.72	64.625	2.86738	8.09258	27.6249999999999-126.5i
0.81	181.5	3.22581	27.3346	-129.446153280078+417.757643505788i
0.9	54.625	3.58423	8.45943	-18.9622403797426+134.015953786034i
0.99	44.25	3.94265	5.86689	87.8770298006979+33.0037914629855i
1.08	64.125	4.30108	10.2835	1.21483591817094-164.531854249492i
1.17	84.75	4.6595	15.9769	-82.2860336999112+242.024539722979i
1.26	127.125	5.01792	4.11462	61.8824902438057+22.4644726514359i
1.35	32.375	5.37634	15.171	-177.505208569215-165.568052065421i
1.44	86.25	5.73477	4.86719	-77.875
1.53	67.5	6.09319	15.171	-177.505208569214+165.568052065422i
1.62	7.375	6.45161	4.11462	61.8824902438058-22.4644726514359i
1.71	8.375	6.81004	15.9769	-82.286033699912-242.024539722979i
1.8	66.625	7.16846	10.2835	1.21483591817115+164.531854249492i
1.89	64.5	7.52688	5.86689	87.8770298006975-33.0037914629857i
1.98	49.25	7.8853	8.45943	-18.9622403797429-134.015953786034i
2.07	21.125	8.24373	27.3346	-129.446153280079-417.757643505788i
2.16	106.375	8.60215	8.09258	27.6250000000001+126.5i
2.25	62.375	8.96057	9.6396	-11.6553036625898-153.792524506204i
2.34	46.375	9.319	18.1125	-96.140943186747-273.388689974224i
2.43	66.625	9.67742	6.06749	-86.2817547011044+44.4966495893041i
2.52	50.25	10.0358	11.1952	92.7851640818288-153.218145750508i
2.61	58.875	10.3943	6.01639	-62.5310668066297+73.1865794479655i
2.7	68.375	10.7527	6.30408	-91.7793066773164-41.837208839626i
2.79	135	11.1111	23.0994	159.828490918831+333.24384918366i
A08
Time	Data	FFT Freq	FFT Mag	FFT Complex			Max
0	178.556	0	368.499	5895.986268			19.2695
0.09	180.167	0.358423	4.16192	-41.8817931769877+51.771113021909i
0.18	172.194	0.716846	10.373	108.988662403345+125.166249066894i
0.27	174.806	1.07527	11.4034	35.2601695023279-179.01447169769i
0.36	201.194	1.43369	15.5592	-51.0668626686148+243.653823473309i
0.45	171.403	1.79211	3.68105	-58.4971025883358-6.8493085153993i
0.54	169.292	2.15054	5.12226	81.398359747936+9.54618151051255i
0.63	185.764	2.50896	4.45437	-41.4947227535414+57.9447643296731i
0.72	152.528	2.86738	3.52108	-41.1944880000001-38.4305099999999i
0.81	143.028	3.22581	13.8473	210.864575985312+67.9964569907558i
0.9	178.222	3.58423	2.08545	23.9262234356095-23.2573493184241i
0.99	206.861	3.94265	19.2695	-266.475475535478+155.071796739007i
1.08	176.417	4.30108	13.9179	-22.0165713313854-221.596054526691i
1.17	210.333	4.6595	5.80324	24.5782816391937+89.5397929549755i
1.26	250.153	5.01792	4.37925	64.964466413109+26.2516342379574i
1.35	176.403	5.37634	9.70404	-18.7985170724905+154.122469081251i
1.44	198.111	5.73477	12.4575	-199.319336
1.53	203.25	6.09319	9.70404	-18.7985170724909-154.122469081251i
1.62	125.264	6.45161	4.37925	64.9644664131089-26.2516342379574i
1.71	179.292	6.81004	5.80324	24.5782816391934-89.5397929549754i
1.8	150.569	7.16846	13.9179	-22.016571331385+221.596054526691i
1.89	205.264	7.52688	19.2695	-266.475475535479-155.071796739006i
1.98	232.347	7.8853	2.08545	23.9262234356096+23.2573493184242i
2.07	176.278	8.24373	13.8473	210.864575985312-67.9964569907565i
2.16	154.319	8.60215	3.52108	-41.1944880000001+38.4305099999999i
2.25	236.042	8.96057	4.45437	-41.4947227535416-57.9447643296732i
2.34	130.389	9.319	5.12226	81.3983597479359-9.54618151051258i
2.43	192.583	9.67742	3.68105	-58.4971025883357+6.84930851539924i
2.52	191.875	10.0358	15.5592	-51.0668626686151-243.653823473309i
2.61	193.556	10.3943	11.4034	35.2601695023283+179.014471697689i
2.7	186.903	10.7527	10.373	108.988662403345-125.166249066894i
2.79	212.625	11.1111	4.16192	-41.8817931769878-51.7711130219089i
A09
Time	Data	FFT Freq	FFT Mag	FFT Complex			Max
0	217.375	0	434.195	6947.125			22.2014
0.09	303.875	0.358423	3.15617	37.5438074294038+33.7726244481436i
0.18	147.625	0.716846	7.25214	-112.17629722548+29.6721285390114i
0.27	199.5	1.07527	5.81033	-92.6670166444324-7.44173882374292i
0.36	197.625	1.43369	16.4039	186.26587296526-184.908793104386i
0.45	244.75	1.79211	16.7399	267.77413713117+5.8581430728819i
0.54	212.75	2.15054	17.8774	276.456197162737+73.4166687582663i
0.63	243	2.50896	5.74536	-46.3557150863726-79.3819712517612i
0.72	216.625	2.86738	12.5971	201.375+8.5i
0.81	208.5	3.22581	13.8619	-219.921629144961-28.7307724714063i
0.9	235.625	3.58423	11.044	36.6862448333131-172.854452894224i
0.99	215	3.94265	22.2014	-285.114255832232-211.879714902246i
1.08	208.25	4.30108	9.23875	108.48412703474-100.408793104386i
1.17	220	4.6595	11.3502	-100.608827991863-151.187479122016i
1.26	170.25	5.01792	9.78023	-10.9661447705705-156.098993113479i
1.35	191.125	5.37634	13.3068	-187.650499860713-100.584059094645i
1.44	295.75	5.73477	6.83594	-109.375
1.53	185.5	6.09319	13.3068	-187.650499860713+100.584059094645i
1.62	188.375	6.45161	9.78023	-10.9661447705702+156.098993113479i
1.71	238.25	6.81004	11.3502	-100.608827991862+151.187479122016i
1.8	225.625	7.16846	9.23875	108.48412703474+100.408793104386i
1.89	205.5	7.52688	22.2014	-285.114255832232+211.879714902247i
1.98	179.25	7.8853	11.044	36.6862448333135+172.854452894224i
2.07	198.5	8.24373	13.8619	-219.921629144961+28.7307724714068i
2.16	249	8.60215	12.5971	201.375-8.5i
2.25	246.25	8.96057	5.74536	-46.3557150863729+79.3819712517612i
2.34	253.875	9.319	17.8774	276.456197162737-73.4166687582667i
2.43	268.125	9.67742	16.7399	267.77413713117-5.8581430728829i
2.52	199.875	10.0358	16.4039	186.26587296526+184.908793104386i
2.61	145.5	10.3943	5.81033	-92.6670166444326+7.44173882374314i
2.7	221	10.7527	7.25214	-112.17629722548-29.672128539011i
2.79	214.875	11.1111	3.15617	37.5438074294038-33.772624448144i
A12
Time	Data	FFT Freq	FFT Mag	FFT Complex			Max
0	58.7639	0	92.1207	1473.930694			22.075
0.09	51.8195	0.358423	8.57287	-96.9666641468529+97.0151310775384i
0.18	12.6389	0.716846	10.3202	87.4518574747173-140.063761031953i
0.27	43.2917	1.07527	11.0637	-18.0071688334866+176.101623153632i
0.36	99.3055	1.43369	15.9029	-163.900318295369-194.626549333324i
0.45	14.8611	1.79211	6.58754	72.9857559224708+76.0418630708671i
0.54	20.0695	2.15054	7.02895	-105.497758649859+38.9638324254497i
0.63	64.4445	2.50896	8.77359	66.6116174935193-123.56672227633i
0.72	11	2.86738	16.8123	264.902679+46.7499389999998i
0.81	49.1945	3.22581	4.16366	50.3980361797619-43.5669710554815i
0.9	50.2639	3.58423	20.3995	290.062075270596-149.651718987524i
0.99	30.0139	3.94265	5.76473	-91.5225892300482+11.4469509645786i
1.08	56.5278	4.30108	11.9212	-125.127267704631-143.959861333324i
1.17	33.125	4.6595	22.075	82.8545373586096+343.343828680465i
1.26	19.2917	5.01792	16.3315	-245.127138095455-90.5126884449263i
1.35	35.7361	5.37634	11.507	173.424307256026-61.8147520684916i
1.44	28.7917	5.73477	4.91058	-78.5693040000002
1.53	109.167	6.09319	11.507	173.424307256026+61.8147520684914i
1.62	5.25	6.45161	16.3315	-245.127138095455+90.5126884449269i
1.71	175.861	6.81004	22.075	82.8545373586087-343.343828680465i
1.8	86.9167	7.16846	11.9212	-125.127267704631+143.959861333324i
1.89	9.56946	7.52688	5.76473	-91.5225892300482-11.4469509645783i
1.98	45.6528	7.8853	20.3995	290.062075270596+149.651718987523i
2.07	9.40277	8.24373	4.16366	50.3980361797622+43.5669710554813i
2.16	69.8333	8.60215	16.8123	264.902679-46.7499389999998i
2.25	25.1945	8.96057	8.77359	66.6116174935197+123.56672227633i
2.34	52.7083	9.319	7.02895	-105.497758649859-38.9638324254493i
2.43	23.2917	9.67742	6.58754	72.9857559224709-76.0418630708673i
2.52	70.1528	10.0358	15.9029	-163.900318295369+194.626549333324i
2.61	71.8195	10.3943	11.0637	-18.0071688334872-176.101623153632i
2.7	10.5139	10.7527	10.3202	87.4518574747177+140.063761031953i
2.79	29.4583	11.1111	8.57287	-96.966664146853-97.0151310775381i
A13
Time	Data	FFT Freq	FFT Mag	FFT Complex			Max
0	206	0	396.492	6343.875			19.728
0.09	238	0.358423	11.746	42.8768552919993+182.97974912757i
0.18	188.875	0.716846	14.3448	-222.732119970872-55.3940063809787i
0.27	153.25	1.07527	9.11718	88.5640570511319+115.913247613099i
0.36	164.25	1.43369	2.11458	15.0842622740244-30.2846410715657i
0.45	187	1.79211	19.728	238.550876559877-206.705654599852i
0.54	214.25	2.15054	15.8093	-39.0557412125272-249.915264421544i
0.63	213.75	2.50896	13.3752	213.897197874384+6.74841456064062i
0.72	212	2.86738	10.6518	143.625-91.75i
0.81	246.125	3.22581	12.1601	-193.458746279069-20.6802247062806i
0.9	152.25	3.58423	8.34343	88.137739674741+100.262711480439i
0.99	147.75	3.94265	7.07645	34.1484325675589-107.950864956012i
1.08	222.875	4.30108	4.04194	28.1657377259756+58.2153589284343i
1.17	209.5	4.6595	13.0078	-171.856728567019+117.392387980828i
1.26	173.125	5.01792	8.23044	126.150121508657+37.7839695210034i
1.35	133.125	5.37634	13.8772	-173.721944498861+138.275460584538i
1.44	196.125	5.73477	11.7891	-188.625
1.53	149.875	6.09319	13.8772	-173.721944498861-138.275460584538i
1.62	215.25	6.45161	8.23044	126.150121508657-37.7839695210038i
1.71	235.125	6.81004	13.0078	-171.85672856702-117.392387980827i
1.8	200.875	7.16846	4.04194	28.1657377259755-58.2153589284343i
1.89	233.25	7.52688	7.07645	34.1484325675589+107.950864956012i
1.98	193.5	7.8853	8.34343	88.1377396747411-100.262711480439i
2.07	248.875	8.24373	12.1601	-193.45874627907+20.6802247062812i
2.16	202	8.60215	10.6518	143.625+91.75i
2.25	198.25	8.96057	13.3752	213.897197874383-6.74841456064136i
2.34	199.25	9.319	15.8093	-39.0557412125263+249.915264421544i
2.43	254.875	9.67742	19.728	238.550876559877+206.705654599851i
2.52	206.5	10.0358	2.11458	15.0842622740245+30.2846410715657i
2.61	217	10.3943	9.11718	88.5640570511315-115.913247613099i
2.7	130.5	10.7527	14.3448	-222.732119970871+55.3940063809795i
2.79	200.5	11.1111	11.746	42.8768552919986-182.97974912757i
A14
Time	Data	FFT Freq	FFT Mag	FFT Complex			Max
0	152.625	0	355.727	5691.625			26.0515
0.09	165.75	0.358423	10.6951	-71.2685431102172-155.574308430936i
0.18	180.25	0.716846	6.7778	-103.967706675096+30.8378856941093i
0.27	217.5	1.07527	23.7193	35.1590966637279-377.877420469261i
0.36	195.25	1.43369	26.0515	-409.659577619781+76.9529489816703i
0.45	224	1.79211	4.47516	70.5986917954695+11.9482529137813i
0.54	187.625	2.15054	10.9989	159.463531819401-74.4374588276256i
0.63	164.75	2.50896	4.03421	-64.5419990774839-0.83435237045402i
0.72	158.25	2.86738	5.67947	-20.625+88.5i
0.81	103.125	3.22581	8.6129	110.322721496556-82.5802297563143i
0.9	195.875	3.58423	7.61603	82.9974526715724+89.2211810906011i
0.99	244.125	3.94265	9.41872	-87.025923007156+123.031808149711i
1.08	217.625	4.30108	10.422	54.9095776197809+157.45294898167i
1.17	254.5	4.6595	9.73066	6.89198020845911-155.537985216865i
1.26	156.875	5.01792	13.0891	-202.993277815877-51.503474387664i
1.35	215.25	5.37634	9.19403	145.863975030643-19.0643058003314i
1.44	134.375	5.73477	13.7422	-219.875
1.53	145.25	6.09319	9.19403	145.863975030644+19.0643058003308i
1.62	133	6.45161	13.0891	-202.993277815877+51.5034743876644i
1.71	182.375	6.81004	9.73066	6.89198020845978+155.537985216866i
1.8	157.75	7.16846	10.422	54.9095776197808-157.45294898167i
1.89	203.375	7.52688	9.41872	-87.0259230071564-123.031808149711i
1.98	202.625	7.8853	7.61603	82.997452671572-89.2211810906013i
2.07	179.625	8.24373	8.6129	110.322721496556+82.580229756314i
2.16	144.875	8.60215	5.67947	-20.6250000000001-88.5i
2.25	179.125	8.96057	4.03421	-64.5419990774837+0.834352370454191i
2.34	200.125	9.319	10.9989	159.463531819402+74.4374588276251i
2.43	157.75	9.67742	4.47516	70.5986917954695-11.9482529137815i
2.52	196.875	10.0358	26.0515	-409.659577619781-76.95294898167i
2.61	158.5	10.3943	23.7193	35.1590966637292+377.877420469261i
2.7	121.875	10.7527	6.7778	-103.967706675096-30.8378856941091i
2.79	160.75	11.1111	10.6951	-71.2685431102166+155.574308430937i
A20
Time	Data	FFT Freq	FFT Mag	FFT Complex			Max
0	63	0	269.102	4305.625			34.2839
0.09	191.875	0.358423	23.0769	114.116126678577+351.153915148998i
0.18	71.5	0.716846	29.0058	-318.307648150397-337.731734271539i
0.27	64.75	1.07527	17.8491	-284.682625174721+22.6840354905799i
0.36	199	1.43369	34.2839	316.936304642311+447.716111717937i
0.45	197.5	1.79211	20.4402	-296.883927934789+137.174657588067i
0.54	135.875	2.15054	5.00751	-76.3163209604982-24.393590736769i
0.63	177.375	2.50896	7.40846	-73.4437218601901-93.0411709143202i
0.72	139.875	2.86738	22.2226	113.75-336.875i
0.81	150.25	3.22581	32.9897	-203.811057573611-486.899865647305i
0.9	71.875	3.58423	5.92617	-47.0143251088709-82.3422921845483i
0.99	12.125	3.94265	28.6841	-121.352573181441-442.611138644113i
1.08	107.375	4.30108	15.9375	-254.93630464231+5.71611171793722i
1.17	94.75	4.6595	14.7446	225.061695190569+70.7262331072567i
1.26	17.125	5.01792	19.4078	-306.361705780235-50.6804357193183i
1.35	235.625	5.37634	15.6221	233.996083855605-87.8767857351295i
1.44	113.875	5.73477	20.6953	-331.125
1.53	178.625	6.09319	15.6221	233.996083855605+87.8767857351281i
1.62	83.375	6.45161	19.4078	-306.361705780235+50.6804357193185i
1.71	134.875	6.81004	14.7446	225.06169519057-70.7262331072582i
1.8	99	7.16846	15.9375	-254.93630464231-5.71611171793651i
1.89	160.875	7.52688	28.6841	-121.352573181439+442.611138644112i
1.98	218.125	7.8853	5.92617	-47.0143251088709+82.3422921845479i
2.07	194.625	8.24373	32.9897	-203.811057573609+486.899865647305i
2.16	224	8.60215	22.2226	113.75+336.875i
2.25	164	8.96057	7.40846	-73.4437218601896+93.0411709143207i
2.34	131.125	9.319	5.00751	-76.3163209604979+24.3935907367688i
2.43	102.375	9.67742	20.4402	-296.883927934789-137.174657588066i
2.52	104.375	10.0358	34.2839	316.93630464231-447.716111717937i
2.61	189.75	10.3943	17.8491	-284.682625174721-22.6840354905789i
2.7	207.75	10.7527	29.0058	-318.307648150396+337.731734271539i
2.79	69	11.1111	23.0769	114.116126678576-351.153915148998i
A24
Time	Data	FFT Freq	FFT Mag	FFT Complex			Max
0	252.375	0	537.75	8604			37.9375
0.09	273	0.358423	31.2095	-77.390851435134-493.317735845329i
0.18	291.5	0.716846	22.6115	361.767500771507+3.48748200362127i
0.27	367.75	1.07527	17.0899	39.2801512639644-270.602936592569i
0.36	270	1.43369	14.2934	-191.644597488888+124.79252339471i
0.45	336.25	1.79211	24.3706	-376.213681325946+102.511739274328i
0.54	256.875	2.15054	8.93986	142.85033110606-7.32127429016509i
0.63	256.625	2.50896	8.42759	-115.414458629378-69.725978771644i
0.72	212.375	2.86738	1.46908	-20.5+11.5i
0.81	248.625	3.22581	9.13237	-45.2191245416919+138.944788586777i
0.9	336.625	3.58423	12.8862	156.337223053427+134.418318069749i
0.99	299.375	3.94265	16.4317	-253.908872617435-68.1968003908955i
1.08	297.5	4.30108	14.6183	230.144597488888-41.7074766052906i
1.17	331.125	4.6595	13.5746	212.955840699832-42.6938541552703i
1.26	265.375	5.01792	9.41098	9.54494506900724-150.272925636464i
1.35	323.125	5.37634	10.5773	-33.0890034142127+165.970653615613i
1.44	333.5	5.73477	37.9375	-607
1.53	289	6.09319	10.5773	-33.0890034142129-165.970653615613i
1.62	195.375	6.45161	9.41098	9.54494506900753+150.272925636464i
1.71	280.75	6.81004	13.5746	212.955840699833+42.6938541552694i
1.8	185.5	7.16846	14.6183	230.144597488888+41.7074766052902i
1.89	287.25	7.52688	16.4317	-253.908872617435+68.1968003908959i
1.98	258.875	7.8853	12.8862	156.337223053426-134.418318069749i
2.07	242.875	8.24373	9.13237	-45.2191245416922-138.944788586777i
2.16	205.875	8.60215	1.46908	-20.5-11.5i
2.25	248.625	8.96057	8.42759	-115.414458629377+69.7259787716441i
2.34	139.625	9.319	8.93986	142.850331106059+7.32127429016513i
2.43	266.25	9.67742	24.3706	-376.213681325947-102.511739274327i
2.52	231.875	10.0358	14.2934	-191.644597488888-124.792523394709i
2.61	283.125	10.3943	17.0899	39.2801512639652+270.602936592568i
2.7	265.25	10.7527	22.6115	361.767500771507-3.48748200362184i
2.79	271.75	11.1111	31.2095	-77.3908514351326+493.317735845329i
B03
Time	Data	FFT Freq	FFT Mag	FFT Complex			Max
0	220	0	451.539	7224.625			13.876
0.09	218.75	0.358423	10.3701	-151.185850273914+68.3585620291834i
0.18	237.125	0.716846	7.06844	10.7463213923147+112.583339746581i
0.27	182.875	1.07527	5.38668	-76.7124678413474-39.2858395849992i
0.36	181.25	1.43369	9.12982	127.20521279348+71.8147545195112i
0.45	213.875	1.79211	5.40387	59.8814713932695-62.3687560769847i
0.54	268	2.15054	5.49805	-61.8776101060064-62.5274190926546i
0.63	184	2.50896	13.876	125.806062344042-182.932312104493i
0.72	243.875	2.86738	6.53002	-65.375-81.5i
0.81	207.375	3.22581	12.7714	-154.587832972321+133.635088788995i
0.9	258.875	3.58423	7.69713	123.151996723646+0.704813954378775i
0.99	185.25	3.94265	7.76706	23.3169295300789+122.06596075113i
1.08	204.875	4.30108	12.2931	51.5447872065199+189.814754519511i
1.17	278.125	4.6595	10.7398	-98.2666329919949-140.965913170145i
1.26	248.625	5.01792	7.65109	-113.520708009954+45.8155727936153i
1.35	239.625	5.37634	8.18108	4.7483208121881+130.811172509409i
1.44	253.375	5.73477	12.8516	205.625
1.53	218.75	6.09319	8.18108	4.7483208121875-130.811172509409i
1.62	235.375	6.45161	7.65109	-113.520708009954-45.815572793615i
1.71	221.875	6.81004	10.7398	-98.2666329919944+140.965913170146i
1.8	236.375	7.16846	12.2931	51.5447872065196-189.814754519511i
1.89	202.875	7.52688	7.76706	23.3169295300785-122.06596075113i
1.98	204	7.8853	7.69713	123.151996723646-0.704813954379112i
2.07	268.375	8.24373	12.7714	-154.587832972322-133.635088788994i
2.16	239.875	8.60215	6.53002	-65.375+81.5i
2.25	220	8.96057	13.876	125.806062344042+182.932312104492i
2.34	243.25	9.319	5.49805	-61.8776101060063+62.5274190926548i
2.43	207.375	9.67742	5.40387	59.8814713932697+62.3687560769845i
2.52	245.25	10.0358	9.12982	127.20521279348-71.8147545195114i
2.61	235.75	10.3943	5.38668	-76.712467841347+39.2858395849994i
2.7	195	10.7527	7.06844	10.7463213923144-112.583339746582i
2.79	224.625	11.1111	10.3701	-151.185850273915-68.3585620291829i
B04
Time	Data	FFT Freq	FFT Mag	FFT Complex			Max
0	252.875	0	332.195	5315.125			22.7256
0.09	207.25	0.358423	8.17249	130.681328135628-4.53103354021457i
0.18	183.125	0.716846	17.9778	120.167383684694+261.341489075368i
0.27	129.125	1.07527	11.0237	124.504487403335-124.932757162219i
0.36	156.5	1.43369	14.9684	144.078656903985-191.308581272022i
0.45	162.75	1.79211	4.31293	32.6206541358431-60.8099136576769i
0.54	133.125	2.15054	9.91252	156.684250226932+24.5790153392496i
0.63	114.375	2.50896	16.8913	262.263289984932-65.2601224658672i
0.72	157.75	2.86738	10.3358	-104.25-128.375i
0.81	185.125	3.22581	9.97406	75.0179289656791-140.85335296319i
0.9	208.125	3.58423	1.11664	6.794411482633-16.5237984031359i
0.99	172.5	3.94265	7.18982	109.327703676273+35.7908222851827i
1.08	159	4.30108	11.4166	-167.578656903985+72.6914187279785i
1.17	178.375	4.6595	22.7256	207.817447054456-298.369340794026i
1.26	168.125	5.01792	14.3252	186.853954605741+132.738675332982i
1.35	206.375	5.37634	9.49693	101.767160643853+112.838416387796i
1.44	122.375	5.73477	0.210938	3.375
1.53	158.5	6.09319	9.49693	101.767160643853-112.838416387796i
1.62	193	6.45161	14.3252	186.853954605741-132.738675332982i
1.71	104.125	6.81004	22.7256	207.817447054457+298.369340794025i
1.8	154.875	7.16846	11.4166	-167.578656903986-72.6914187279783i
1.89	122.625	7.52688	7.18982	109.327703676273-35.7908222851829i
1.98	151.625	7.8853	1.11664	6.79441148263309+16.5237984031362i
2.07	199.375	8.24373	9.97406	75.0179289656796+140.85335296319i
2.16	99.875	8.60215	10.3358	-104.25+128.375i
2.25	221.25	8.96057	16.8913	262.263289984932+65.2601224658668i
2.34	172.625	9.319	9.91252	156.684250226932-24.5790153392497i
2.43	192	9.67742	4.31293	32.6206541358433+60.8099136576774i
2.52	174.25	10.0358	14.9684	144.078656903986+191.308581272021i
2.61	156.25	10.3943	11.0237	124.504487403336+124.932757162219i
2.7	172	10.7527	17.9778	120.167383684693-261.341489075368i
2.79	145.875	11.1111	8.17249	130.681328135628+4.53103354021487i
B08
Time	Data	FFT Freq	FFT Mag	FFT Complex			Max
0	81.625	0	161.398	2582.375			30.814
0.09	182.625	0.358423	15.5225	226.879052602387+101.038731892178i
0.18	118.375	0.716846	30.814	250.352792203969-424.730874605706i
0.27	121.5	1.07527	8.58038	-108.629627681423+83.946855610541i
0.36	76.125	1.43369	19.294	-132.908085182071-278.628278106444i
0.45	107.625	1.79211	14.1906	227.033954166319-2.69218723087083i
0.54	107.25	2.15054	25.9976	43.7120325231131-413.65853580976i
0.63	83.75	2.50896	6.00802	-33.5161544339921+90.0962369183991i
0.72	74.75	2.86738	7.95954	-83.2500000000001-96.375i
0.81	10.625	3.22581	13.0778	63.6944507101187-199.315527747218i
0.9	21.75	3.58423	11.3903	40.2827636568439+177.737630709918i
0.99	45.375	3.94265	9.77997	-154.33382119204-25.8247463296848i
1.08	93.875	4.30108	5.56954	75.1580851820706-47.8782781064444i
1.17	47.875	4.6595	10.5789	-168.771821791951+12.8724313665645i
1.26	25.375	5.01792	17.8239	-160.347588383927-235.834708086028i
1.35	13.25	5.37634	6.33104	-93.3560323794176-39.3148979186001i
1.44	86.75	5.73477	2.85156	45.625
1.53	104.875	6.09319	6.33104	-93.3560323794174+39.3148979186004i
1.62	154.625	6.45161	17.8239	-160.347588383927+235.834708086029i
1.71	156.5	6.81004	10.5789	-168.771821791951-12.8724313665642i
1.8	34.625	7.16846	5.56954	75.1580851820709+47.878278106444i
1.89	98.25	7.52688	9.77997	-154.33382119204+25.8247463296853i
1.98	107	7.8853	11.3903	40.2827636568433-177.737630709918i
2.07	26.75	8.24373	13.0778	63.6944507101189+199.315527747217i
2.16	50.125	8.60215	7.95954	-83.2499999999999+96.375i
2.25	64	8.96057	6.00802	-33.5161544339926-90.0962369183989i
2.34	112.25	9.319	25.9976	43.7120325231138+413.658535809759i
2.43	64.125	9.67742	14.1906	227.033954166319+2.6921872308701i
2.52	117.5	10.0358	19.294	-132.90808518207+278.628278106444i
2.61	66.5	10.3943	8.58038	-108.629627681423-83.9468556105408i
2.7	52	10.7527	30.814	250.35279220397+424.730874605706i
2.79	74.75	11.1111	15.5225	226.879052602387-101.038731892178i
B12
Time	Data	FFT Freq	FFT Mag	FFT Complex			Max
0	56.75	0	194.758	3116.125			33.7578
0.09	54.375	0.358423	26.5933	-279.637101947123-320.697637074512i
0.18	109.875	0.716846	21.7224	-347.544603285203-3.17934553295265i
0.27	75.75	1.07527	3.99149	-3.41954822330199+63.7721598513768i
0.36	78.5	1.43369	3.13283	41.1972221513642-28.554085374294i
0.45	48.875	1.79211	3.91875	49.1707286323396+38.9040451085068i
0.54	208	2.15054	9.65254	13.9351318085228-153.81059973779i
0.63	154.375	2.50896	18.1678	-189.921644927614-220.062142921304i
0.72	101	2.86738	17.0176	-146.125+229.75i
0.81	127.5	3.22581	3.16744	-29.7639500977768+41.018028429763i
0.9	159.375	3.58423	16.0715	148.985854604683+209.585260409569i
0.99	123.75	3.94265	10.7454	-43.597160492032-166.307379224955i
1.08	173.75	4.30108	10.9334	-67.6972221513643-161.304085374294i
1.17	44	4.6595	8.47628	-67.0080065834876+117.910284295151i
1.26	120.5	5.01792	8.95236	143.123616871997+5.7165146144054i
1.35	80.625	5.37634	11.5602	-141.823316361005+118.732083053792i
1.44	145	5.73477	33.7578	540.125
1.53	34.625	6.09319	11.5602	-141.823316361006-118.732083053792i
1.62	120.75	6.45161	8.95236	143.123616871997-5.71651461440578i
1.71	115.625	6.81004	8.47628	-67.0080065834881-117.910284295151i
1.8	90.75	7.16846	10.9334	-67.6972221513641+161.304085374294i
1.89	67.25	7.52688	10.7454	-43.5971604920315+166.307379224955i
1.98	120.75	7.8853	16.0715	148.985854604682-209.585260409569i
2.07	84.75	8.24373	3.16744	-29.7639500977768-41.0180284297634i
2.16	111.125	8.60215	17.0176	-146.125-229.75i
2.25	100.875	8.96057	18.1678	-189.921644927613+220.062142921304i
2.34	70.375	9.319	9.65254	13.9351318085235+153.81059973779i
2.43	78.625	9.67742	3.91875	49.1707286323397-38.9040451085072i
2.52	84.125	10.0358	3.13283	41.1972221513642+28.554085374294i
2.61	51.625	10.3943	3.99149	-3.41954822330215-63.7721598513768i
2.7	77.5	10.7527	21.7224	-347.544603285203+3.1793455329536i
2.79	45.375	11.1111	26.5933	-279.637101947121+320.697637074512i
B18
Time	Data	FFT Freq	FFT Mag	FFT Complex			Max
0	118.279	0	300.401	4806.41339			11.3697
0.09	151.827	0.358423	11.3697	-181.40314139368-13.6502871183876i
0.18	146.115	0.716846	5.68486	55.8192768523665-71.815978792139i
0.27	162.269	1.07527	6.27225	-98.6531999994023-18.4084958120077i
0.36	141.058	1.43369	0.958986	-6.49267004127177+13.9024031246295i
0.45	157.894	1.79211	6.86585	-74.3858962681808-80.8365854202074i
0.54	128.529	2.15054	8.11065	8.00070483740621-129.523501059703i
0.63	157.673	2.50896	8.1161	-76.6134701978378+104.849240916825i
0.72	180.731	2.86738	7.78453	121.057678+29.2979719999998i
0.81	129.096	3.22581	5.86923	-33.9215928217119-87.5670593070675i
0.9	120.413	3.58423	2.69063	-38.6329370337182+18.9948666614968i
0.99	150.077	3.94265	6.58593	-20.9182839953347+103.277808593353i
1.08	174.356	4.30108	1.18513	-14.2572059587283-12.5016528753703i
1.17	149.154	4.6595	3.07905	48.9562622276871-5.50451823373057i
1.26	149.231	5.01792	6.82201	-108.725372656055-9.64380307093872i
1.35	168.087	5.37634	8.7605	-107.675909551541-89.7384277775643i
1.44	186.356	5.73477	2.13762	34.2019660000001
1.53	181.231	6.09319	8.7605	-107.67590955154+89.7384277775644i
1.62	154.644	6.45161	6.82201	-108.725372656055+9.64380307093894i
1.71	145.452	6.81004	3.07905	48.9562622276871+5.50451823373025i
1.8	168.413	7.16846	1.18513	-14.2572059587283+12.5016528753703i
1.89	137.779	7.52688	6.58593	-20.9182839953349-103.277808593354i
1.98	182.769	7.8853	2.69063	-38.6329370337183-18.9948666614969i
2.07	140.49	8.24373	5.86923	-33.9215928217115+87.5670593070673i
2.16	144.788	8.60215	7.78453	121.057678-29.2979719999998i
2.25	128.173	8.96057	8.1161	-76.6134701978379-104.849240916826i
2.34	147.038	9.319	8.11065	8.00070483740641+129.523501059703i
2.43	144.433	9.67742	6.86585	-74.3858962681804+80.8365854202074i
2.52	156.702	10.0358	0.958986	-6.49267004127179-13.9024031246295i
2.61	143.25	10.3943	6.27225	-98.6531999994021+18.4084958120079i
2.7	120.885	10.7527	5.68486	55.8192768523666+71.8159787921389i
2.79	139.221	11.1111	11.3697	-181.40314139368+13.650287118388i
B21
Time	Data	FFT Freq	FFT Mag	FFT Complex			Max
0	201.15	0	290.473	4647.574952			18.0155
0.09	175.05	0.358423	10.9616	125.220780344677+122.800407062072i
0.18	137.825	0.716846	10.7604	39.5924861407023+167.552484916663i
0.27	101.825	1.07527	6.99015	107.550322066411+30.6865463024838i
0.36	115.25	1.43369	18.0155	265.814110716842-111.489879537813i
0.45	126.05	1.79211	13.3451	207.231943960455+51.4455878819247i
0.54	129.75	2.15054	4.73943	31.7961543765925+68.8427962252129i
0.63	145.225	2.50896	12.2912	146.790457988239-130.870994117473i
0.72	128.9	2.86738	4.39761	62.049988+33.1750480000001i
0.81	155.375	3.22581	4.76162	-60.1836346972844+46.714325241072i
0.9	179.3	3.58423	8.66078	132.669498083544+40.0140566750225i
0.99	114.85	3.94265	7.15643	-95.8842642512522-62.586810400535i
1.08	134.3	4.30108	10.6962	-12.1141587168419+170.710072462187i
1.17	155.85	4.6595	3.19114	-44.3650017470338+25.2721862776111i
1.26	118.45	5.01792	4.96957	-15.558138600838-77.9762066335274i
1.35	150.625	5.37634	5.51196	53.6393963357892+70.0037646782039i
1.44	146.15	5.73477	6.20469	-99.2750239999996
1.53	121.5	6.09319	5.51196	53.6393963357888-70.0037646782039i
1.62	137.3	6.45161	4.96957	-15.558138600838+77.9762066335276i
1.71	178.35	6.81004	3.19114	-44.3650017470339-25.2721862776108i
1.8	117.975	7.16846	10.6962	-12.1141587168423-170.710072462187i
1.89	127.725	7.52688	7.15643	-95.8842642512522+62.5868104005355i
1.98	99.65	7.8853	8.66078	132.669498083544-40.0140566750227i
2.07	167	8.24373	4.76162	-60.1836346972847-46.7143252410716i
2.16	171.275	8.60215	4.39761	62.049988-33.1750480000001i
2.25	171.8	8.96057	12.2912	146.790457988239+130.870994117473i
2.34	169.15	9.319	4.73943	31.7961543765923-68.8427962252128i
2.43	147.025	9.67742	13.3451	207.231943960455-51.4455878819251i
2.52	153.1	10.0358	18.0155	265.814110716842+111.489879537813i
2.61	136.775	10.3943	6.99015	107.550322066411-30.686546302484i
2.7	134.625	10.7527	10.7604	39.5924861407019-167.552484916663i
2.79	198.4	11.1111	10.9616	125.220780344676-122.800407062072i
B22
Time	Data	FFT Freq	FFT Mag	FFT Complex			Max
0	111.625	0	509.039	8144.625			41.5234
0.09	270.625	0.358423	30.5756	-475.035284058324+116.905291729072i
0.18	291.375	0.716846	7.67032	11.8548947621804-122.151189561685i
0.27	221.5	1.07527	24.8503	-163.813856525096+362.291131618556i
0.36	168.875	1.43369	41.5234	-517.185794773342-417.028372646398i
0.45	372	1.79211	5.49064	-55.6750282555346-67.9556355827262i
0.54	165.75	2.15054	21.2316	-304.375888269213-150.849395790811i
0.63	217.625	2.50896	14.3175	-20.6377702303384-228.149229550002i
0.72	245.5	2.86738	33.7151	14.3749999999997-539.25i
0.81	322.375	3.22581	23.1599	-368.129698268381+42.3506979829647i
0.9	228.125	3.58423	34.1388	-519.366039052289+169.163690352375i
0.99	265.75	3.94265	28.8729	-432.195017356769-163.158833632815i
1.08	269	4.30108	34.4205	529.685794773341-150.7783726464i
1.17	270.375	4.6595	11.5208	-159.24041269274+92.8507767911187i
1.26	289.125	5.01792	38.9087	530.88703255932-325.138103418499i
1.35	116.125	5.37634	25.3872	-340.272932612817-221.831937515308i
1.44	363.5	5.73477	2.14844	-34.375
1.53	235.25	6.09319	25.3872	-340.272932612816+221.831937515309i
1.62	378.125	6.45161	38.9087	530.887032559322+325.138103418498i
1.71	367.875	6.81004	11.5208	-159.24041269274-92.8507767911191i
1.8	272.875	7.16846	34.4205	529.685794773342+150.778372646398i
1.89	351.125	7.52688	28.8729	-432.195017356768+163.158833632816i
1.98	195.625	7.8853	34.1388	-519.366039052289-169.163690352374i
2.07	152.375	8.24373	23.1599	-368.129698268381-42.3506979829644i
2.16	299.875	8.60215	33.7151	14.3750000000003+539.25i
2.25	244.25	8.96057	14.3175	-20.637770230338+228.149229550002i
2.34	179.125	9.319	21.2316	-304.375888269212+150.849395790812i
2.43	317.875	9.67742	5.49064	-55.6750282555342+67.9556355827257i
2.52	303.5	10.0358	41.5234	-517.185794773341+417.0283726464i
2.61	248.375	10.3943	24.8503	-163.813856525097-362.291131618556i
2.7	293.125	10.7527	7.67032	11.8548947621808+122.151189561685i
2.79	116	11.1111	30.5756	-475.035284058324-116.905291729072i
B23
Time	Data	FFT Freq	FFT Mag	FFT Complex			Max
0	243.663	0	456.364	7301.817198			25.944
0.09	286.837	0.358423	4.15469	37.5210628675298-54.8734750168108i
0.18	248.106	0.716846	6.3395	-66.5827469543612-76.5192075969462i
0.27	247.74	1.07527	16.7603	-110.793006783798-244.207589697976i
0.36	217.846	1.43369	8.363	62.3671731051872-118.384690550405i
0.45	266.75	1.79211	11.4712	45.5898311993105-177.786922183437i
0.54	186.721	2.15054	13.2242	-45.5305833953574-206.630127088537i
0.63	269.942	2.50896	8.56575	-83.6335699644227-108.57576955304i
0.72	231.692	2.86738	25.6518	393.221223-117.596037i
0.81	241.673	3.22581	14.8545	-232.216471952497-50.6329778624721i
0.9	173.413	3.58423	9.12535	106.286410877317-100.104011390797i
0.99	224.548	3.94265	15.6757	-250.781806969963-3.8317037279828i
1.08	238.587	4.30108	17.6137	175.286696894812-220.673142550406i
1.17	267.779	4.6595	9.76424	124.332922687329+94.5962381264164i
1.26	197.49	5.01792	6.93144	22.4421514724009-108.608695899207i
1.35	199.413	5.37634	25.944	48.05794291651-412.312785957304i
1.44	296.404	5.73477	2.76743	44.2788080000005
1.53	228.183	6.09319	25.944	48.0579429165114+412.312785957303i
1.62	146.394	6.45161	6.93144	22.4421514724013+108.608695899206i
1.71	251.087	6.81004	9.76424	124.332922687329-94.5962381264172i
1.8	243.404	7.16846	17.6137	175.286696894813+220.673142550405i
1.89	174.99	7.52688	15.6757	-250.781806969962+3.83170372798344i
1.98	251.894	7.8853	9.12535	106.286410877317+100.104011390797i
2.07	190.827	8.24373	14.8545	-232.216471952497+50.6329778624724i
2.16	304.221	8.60215	25.6518	393.221223+117.596037i
2.25	219.875	8.96057	8.56575	-83.6335699644226+108.57576955304i
2.34	226.471	9.319	13.2242	-45.5305833953568+206.630127088537i
2.43	234.317	9.67742	11.4712	45.5898311993111+177.786922183437i
2.52	257.317	10.0358	8.363	62.3671731051875+118.384690550406i
2.61	187.096	10.3943	16.7603	-110.793006783798+244.207589697977i
2.7	209.423	10.7527	6.3395	-66.5827469543608+76.5192075969466i
2.79	137.712	11.1111	4.15469	37.5210628675302+54.8734750168109i
C04
Time	Data	FFT Freq	FFT Mag	FFT Complex			Max
0	192.125	0	328.422	5254.75			22.7893
0.09	213.75	0.358423	22.7893	361.686603395697-46.2255345608933i
0.18	201.125	0.716846	3.56888	-56.580041416111-7.70367389073608i
0.27	189.75	1.07527	11.4049	115.875842157374-140.965174366823i
0.36	181.75	1.43369	14.0667	103.436336368202-199.890764646288i
0.45	164.375	1.79211	5.10696	81.6569852659978-2.97988971692056i
0.54	156.125	2.15054	6.28446	-45.4370077640192+89.6997564397925i
0.63	162	2.50896	2.76057	44.0325106888447+3.47053832657609i
0.72	154.75	2.86738	8.75169	2.74999999999992-140i
0.81	187.875	3.22581	15.5658	70.7617999699562+238.789162479838i
0.9	194.5	3.58423	12.4291	-197.89209555715-19.6546897851677i
0.99	127.625	3.94265	7.15448	53.5617327586058-101.167674068743i
1.08	172.75	4.30108	13.9554	-222.186336368203-22.1407646462878i
1.17	128.375	4.6595	10.4211	129.394292529729-105.159055373056i
1.26	177.5	5.01792	9.80846	142.40914473728+65.9418798843033i
1.35	112.25	5.37634	15.8351	-252.969766766203+14.0869929379602i
1.44	116.625	5.73477	14.5156	232.25
1.53	139.5	6.09319	15.8351	-252.969766766204-14.0869929379591i
1.62	189.625	6.45161	9.80846	142.40914473728-65.9418798843037i
1.71	67	6.81004	10.4211	129.394292529729+105.159055373056i
1.8	199.25	7.16846	13.9554	-222.186336368203+22.140764646288i
1.89	142.375	7.52688	7.15448	53.5617327586059+101.167674068743i
1.98	132	7.8853	12.4291	-197.89209555715+19.6546897851682i
2.07	148.375	8.24373	15.5658	70.7617999699552-238.789162479838i
2.16	193.375	8.60215	8.75169	2.75000000000008+140i
2.25	218.5	8.96057	2.76057	44.0325106888443-3.47053832657613i
2.34	144.375	9.319	6.28446	-45.4370077640193-89.6997564397925i
2.43	190.125	9.67742	5.10696	81.6569852659977+2.97988971692048i
2.52	162.5	10.0358	14.0667	103.436336368203+199.890764646288i
2.61	130.875	10.3943	11.4049	115.875842157374+140.965174366823i
2.7	175.125	10.7527	3.56888	-56.5800414161111+7.7036738907361i
2.79	188.5	11.1111	22.7893	361.686603395697+46.2255345608923i
C07
Time	Data	FFT Freq	FFT Mag	FFT Complex			Max
0	131.5	0	199.672	3194.75			21.9937
0.09	70.75	0.358423	5.7454	19.0788318877324+89.9246950807781i
0.18	122.5	0.716846	2.13555	29.4061406500709-17.4006525384682i
0.27	80.75	1.07527	5.08196	-75.0685411747306+31.2451647970681i
0.36	80.875	1.43369	2.2553	-35.3574945521653-7.20799961555358i
0.45	93.875	1.79211	21.9937	349.900229121903-37.4536219411162i
0.54	118.375	2.15054	8.24215	-111.371505351695-70.6204690889451i
0.63	119.375	2.50896	4.38556	67.2615207902007+19.989263543709i
0.72	96.875	2.86738	7.91275	37.2500000000001+121i
0.81	92.125	3.22581	5.03532	-36.7287800229909+71.7059003103693i
0.9	28	3.58423	1.82277	-29.0934837526353-2.03237397232093i
0.99	106.875	3.94265	14.85	159.460461408277+176.143345898386i
1.08	96.875	4.30108	2.24317	20.8574945521652-29.2079996155536i
1.17	118.75	4.6595	13.2769	32.7193043051629+209.895650133414i
1.26	117.25	5.01792	7.245	-57.4411515457402+100.687442578156i
1.35	91.75	5.37634	12.1745	166.376973684446-101.305150655718i
1.44	46.125	5.73477	3.82812	-61.25
1.53	126.375	6.09319	12.1745	166.376973684446+101.305150655718i
1.62	92.375	6.45161	7.245	-57.4411515457405-100.687442578156i
1.71	146.625	6.81004	13.2769	32.7193043051623-209.895650133413i
1.8	127.625	7.16846	2.24317	20.8574945521653+29.2079996155536i
1.89	69.5	7.52688	14.85	159.460461408277-176.143345898386i
1.98	82.125	7.8853	1.82277	-29.0934837526353+2.03237397232084i
2.07	89.375	8.24373	5.03532	-36.7287800229911-71.705900310369i
2.16	122.875	8.60215	7.91275	37.2499999999999-121i
2.25	84	8.96057	4.38556	67.2615207902005-19.9892635437091i
2.34	134	9.319	8.24215	-111.371505351695+70.6204690889452i
2.43	119.375	9.67742	21.9937	349.900229121903+37.4536219411153i
2.52	99.25	10.0358	2.2553	-35.3574945521652+7.20799961555364i
2.61	98.125	10.3943	5.08196	-75.0685411747306-31.2451647970676i
2.7	70.125	10.7527	2.13555	29.4061406500709+17.4006525384681i
2.79	120.375	11.1111	5.7454	19.0788318877323-89.9246950807781i
C09
Time	Data	FFT Freq	FFT Mag	FFT Complex			Max
0	193.75	0	225.625	3610			34.4057
0.09	133.75	0.358423	12.8672	-12.8103284570247+205.476505892885i
0.18	114.5	0.716846	13.2468	-12.3614763100027+211.587884732804i
0.27	6.75	1.07527	7.58251	112.295123011857+45.9170835113513i
0.36	48.125	1.43369	34.4057	546.528372646399+65.9363363682023i
0.45	77.25	1.79211	16.5371	253.586293575713-75.5235655297005i
0.54	72.375	2.15054	3.73082	-27.5106243086614-52.9758589616377i
0.63	178.375	2.50896	19.814	198.849461296138-246.907341746726i
0.72	120	2.86738	6.52998	-9.99999999999994+104i
0.81	85.75	3.22581	12.5758	187.425106692192+73.2007915935802i
0.9	163.5	3.58423	8.47201	-133.218190587064-25.0458173011917i
0.99	64.25	3.94265	14.3828	-180.055797852635-143.308398634032i
1.08	80.625	4.30108	16.2848	-21.2783726463984+259.686336368203i
1.17	106.5	4.6595	15.5032	221.77310065972+111.11365407147i
1.26	133.25	5.01792	7.5986	-87.9097087942723-83.9820736067499i
1.35	170.375	5.37634	11.613	123.93704107404-138.433957102357i
1.44	80.625	5.73477	16.9688	271.5
1.53	100	6.09319	11.613	123.93704107404+138.433957102357i
1.62	135.25	6.45161	7.5986	-87.9097087942722+83.9820736067499i
1.71	108.875	6.81004	15.5032	221.77310065972-111.113654071471i
1.8	87.125	7.16846	16.2848	-21.2783726463991-259.686336368202i
1.89	87.125	7.52688	14.3828	-180.055797852635+143.308398634033i
1.98	118.25	7.8853	8.47201	-133.218190587063+25.0458173011919i
2.07	111.375	8.24373	12.5758	187.425106692192-73.2007915935806i
2.16	219.625	8.60215	6.52998	-10.0000000000001-104i
2.25	114.625	8.96057	19.814	198.849461296138+246.907341746726i
2.34	122.875	9.319	3.73082	-27.5106243086614+52.9758589616376i
2.43	105.5	9.67742	16.5371	253.586293575713+75.5235655297001i
2.52	135.5	10.0358	34.4057	546.528372646399-65.936336368203i
2.61	77.625	10.3943	7.58251	112.295123011857-45.917083511351i
2.7	115.375	10.7527	13.2468	-12.3614763100031-211.587884732804i
2.79	141.125	11.1111	12.8672	-12.810328457025-205.476505892885i
C11
Time	Data	FFT Freq	FFT Mag	FFT Complex			Max
0	133.875	0	174.156	2786.5			29.6153
0.09	129.375	0.358423	13.5483	200.959238753239+81.2772066633815i
0.18	127	0.716846	20.9166	302.781601061825-142.56282082038i
0.27	109.75	1.07527	28.7855	-11.3172120441727+460.428388347107i
0.36	17.25	1.43369	29.6153	193.066202090034-432.728891488805i
0.45	78.375	1.79211	7.48925	64.6225743688889-100.909237173221i
0.54	63.25	2.15054	4.9039	73.8477685363347+26.5114572083753i
0.63	125.375	2.50896	10.8592	-82.3105365104646-153.013688817358i
0.72	56.375	2.86738	4.2993	-49.875+47.375i
0.81	109.625	3.22581	7.85066	-48.7195450886492+115.777375472804i
0.9	138	3.58423	9.86	128.26440682561+91.850291973207i
0.99	19.75	3.94265	10.6775	60.896600712669-159.618661724165i
1.08	54.875	4.30108	16.954	23.1837979099662+270.271108511195i
1.17	10.5	4.6595	12.2442	140.734111825687+136.284368229506i
1.26	8.375	5.01792	12.1944	-43.3937764237702-190.223986055548i
1.35	100.5	5.37634	5.10611	-80.865232017196+11.6336753868881i
1.44	103.375	5.73477	15.3906	-246.25
1.53	123.25	6.09319	5.10611	-80.8652320171962-11.6336753868877i
1.62	132.5	6.45161	12.1944	-43.3937764237698+190.223986055548i
1.71	152	6.81004	12.2442	140.734111825686-136.284368229507i
1.8	94.125	7.16846	16.954	23.1837979099657-270.271108511195i
1.89	97.125	7.52688	10.6775	60.8966007126696+159.618661724165i
1.98	10.375	7.8853	9.86	128.26440682561-91.8502919732071i
2.07	35.625	8.24373	7.85066	-48.7195450886494-115.777375472803i
2.16	65.5	8.60215	4.2993	-49.875-47.375i
2.25	63.75	8.96057	10.8592	-82.3105365104643+153.013688817358i
2.34	108.25	9.319	4.9039	73.8477685363344-26.5114572083752i
2.43	108.125	9.67742	7.48925	64.622574368889+100.909237173221i
2.52	84.75	10.0358	29.6153	193.066202090034+432.728891488805i
2.61	122.5	10.3943	28.7855	-11.3172120441743-460.428388347106i
2.7	72.25	10.7527	20.9166	302.781601061825+142.56282082038i
2.79	130.75	11.1111	13.5483	200.959238753239-81.2772066633824i
C12
Time	Data	FFT Freq	FFT Mag	FFT Complex			Max
0	150.208	0	287.655	4602.486298			34.7822
0.09	135.792	0.358423	15.3218	183.795418653483+162.225630252735i
0.18	120.597	0.716846	28.9844	161.856712026913+434.587749239381i
0.27	123.681	1.07527	20.6651	-322.162202864324-74.4001458496471i
0.36	87.3333	1.43369	21.0624	332.201276855751+56.6562307052488i
0.45	215.861	1.79211	4.69686	10.5992370971133+74.3985201605174i
0.54	42.3889	2.15054	12.4697	198.759353076253+17.3536078482031i
0.63	153.694	2.50896	18.0969	103.609339646278+270.379269821925i
0.72	191.444	2.86738	22.3743	73.3055120000002+350.402648i
0.81	75.8889	3.22581	16.9252	-249.997661675717-104.092115951658i
0.9	106.764	3.58423	23.4829	-345.965255253716-146.553923976099i
0.99	161.75	3.94265	26.3864	-226.289886319797+356.414099556049i
1.08	118.153	4.30108	3.54902	56.4098671442493-6.51051729475105i
1.17	140.278	4.6595	10.49	153.882960522388-67.0100315536543i
1.26	145.375	5.01792	34.7822	-140.92864184945-538.375326584922i
1.35	211.875	5.37634	23.608	374.117970940576-52.0933886203861i
1.44	146.764	5.73477	32.638	-522.208282
1.53	241.556	6.09319	23.608	374.117970940577+52.0933886203852i
1.62	31.7361	6.45161	34.7822	-140.928641849449+538.375326584922i
1.71	168.986	6.81004	10.49	153.882960522389+67.010031553654i
1.8	27.1389	7.16846	3.54902	56.4098671442492+6.51051729475135i
1.89	94.9167	7.52688	26.3864	-226.289886319797-356.414099556048i
1.98	96.0139	7.8853	23.4829	-345.965255253716+146.5539239761i
2.07	198.069	8.24373	16.9252	-249.997661675717+104.092115951659i
2.16	137.097	8.60215	22.3743	73.3055119999998-350.402648i
2.25	139.639	8.96057	18.0969	103.609339646277-270.379269821925i
2.34	216.819	9.319	12.4697	198.759353076252-17.3536078482035i
2.43	216.153	9.67742	4.69686	10.5992370971131-74.3985201605176i
2.52	198.583	10.0358	21.0624	332.20127685575-56.656230705249i
2.61	62.0417	10.3943	20.6651	-322.162202864324+74.4001458496477i
2.7	223.722	10.7527	28.9844	161.856712026912-434.587749239381i
2.79	222.167	11.1111	15.3218	183.795418653482-162.225630252736i
C16
Time	Data	FFT Freq	FFT Mag	FFT Complex			Max
0	186.375	0	345.768	5532.291656			18.5129
0.09	160.917	0.358423	10.5354	146.244152529938+83.8282615976607i
0.18	149.375	0.716846	5.80899	77.5625412533847+51.2115635910008i
0.27	197.792	1.07527	8.99773	-101.589399970807-102.005643804632i
0.36	193.292	1.43369	3.27219	21.8172294712097+47.5926219751611i
0.45	195.583	1.79211	11.0646	4.83989479588317+176.966977968574i
0.54	151.333	2.15054	18.5129	143.10486742943+259.343896464326i
0.63	198.083	2.50896	6.79189	-80.8488766320035+72.6131683405413i
0.72	98.8333	2.86738	16.1046	-215.124969+141.833313i
0.81	151.042	3.22581	0.257127	-1.02888056799686+3.98329440964807i
0.9	189.042	3.58423	10.8127	-22.8062438465349-171.493847313701i
0.99	176.083	3.94265	16.6365	-92.6200035118013-249.551151902963i
1.08	142.625	4.30108	5.19201	71.43252652879-42.4073160248388i
1.17	158.667	4.6595	7.25922	109.885339456184-37.6223463339624i
1.26	181	5.01792	14.0204	218.80558316372-49.4594321870262i
1.35	183.958	5.37634	7.49561	-37.5487300993965-113.900184991025i
1.44	192.958	5.73477	3.28386	-52.5417179999999
1.53	146.958	6.09319	7.49561	-37.5487300993963+113.900184991025i
1.62	177.333	6.45161	14.0204	218.80558316372+49.4594321870258i
1.71	151	6.81004	7.25922	109.885339456185+37.6223463339619i
1.8	151.917	7.16846	5.19201	71.43252652879+42.4073160248388i
1.89	170.5	7.52688	16.6365	-92.6200035118006+249.551151902963i
1.98	166.75	7.8853	10.8127	-22.8062438465345+171.493847313702i
2.07	162.917	8.24373	0.257127	-1.02888056799683-3.9832944096479i
2.16	176.333	8.60215	16.1046	-215.124969-141.833313i
2.25	194.042	8.96057	6.79189	-80.8488766320039-72.613168340541i
2.34	200.5	9.319	18.5129	143.10486742943-259.343896464326i
2.43	216.542	9.67742	11.0646	4.83989479588281-176.966977968574i
2.52	120.042	10.0358	3.27219	21.8172294712097-47.5926219751611i
2.61	147.583	10.3943	8.99773	-101.589399970807+102.005643804632i
2.7	262.167	10.7527	5.80899	77.5625412533845-51.2115635910009i
2.79	180.75	11.1111	10.5354	146.244152529937-83.8282615976612i
C20
Time	Data	FFT Freq	FFT Mag	FFT Complex			Max
0	275.062	0	532.254	8516.0625			14.7649
0.09	288.25	0.358423	9.16532	39.4343174575622-141.243561449491i
0.18	236.188	0.716846	9.63266	150.477126104922-33.3223951453085i
0.27	256.25	1.07527	13.9109	-97.5762681324404+200.045002910708i
0.36	305.375	1.43369	7.02844	-112.290699429436+6.07865033333794i
0.45	271.062	1.79211	1.44031	19.0464206501509-12.9733354825807i
0.54	284.375	2.15054	11.1695	174.629723739034-37.980446813505i
0.63	297.75	2.50896	9.72783	122.884323570481+95.5243352301116i
0.72	231.312	2.86738	6.89272	-109.25-15.0625i
0.81	279.5	3.22581	4.7794	68.1572175109518-34.6744321095506i
0.9	281.812	3.58423	6.81481	17.5337501751319-107.617901627456i
0.99	242.562	3.94265	14.7649	77.3851466453948-223.204886675152i
1.08	278.25	4.30108	9.4025	-150.209300570564+8.32865033333798i
1.17	252.875	4.6595	11.8006	52.4347623664475+181.382300585379i
1.26	257.562	5.01792	10.4691	-130.140600019088-105.45984995926i
1.35	293.75	5.37634	8.97067	131.234079931452+58.1265200780898i
1.44	223.438	5.73477	13.8477	-221.5625
1.53	325.188	6.09319	8.97067	131.234079931452-58.1265200780899i
1.62	268.438	6.45161	10.4691	-130.140600019088+105.45984995926i
1.71	287.688	6.81004	11.8006	52.434762366447-181.382300585379i
1.8	231.875	7.16846	9.4025	-150.209300570564-8.32865033333794i
1.89	288.625	7.52688	14.7649	77.3851466453956+223.204886675152i
1.98	250.062	7.8853	6.81481	17.533750175132+107.617901627456i
2.07	234.625	8.24373	4.7794	68.1572175109519+34.6744321095506i
2.16	214.062	8.60215	6.89272	-109.25+15.0625i
2.25	207.188	8.96057	9.72783	122.884323570481-95.5243352301116i
2.34	278.25	9.319	11.1695	174.629723739034+37.9804468135048i
2.43	292.688	9.67742	1.44031	19.0464206501512+12.9733354825806i
2.52	259.625	10.0358	7.02844	-112.290699429436-6.07865033333798i
2.61	279.25	10.3943	13.9109	-97.5762681324411-200.045002910707i
2.7	271.562	10.7527	9.63266	150.477126104922+33.3223951453083i
2.79	271.562	11.1111	9.16532	39.4343174575626+141.243561449491i
C21
Time	Data	FFT Freq	FFT Mag	FFT Complex			Max
0	71.875	0	87.2891	1396.625			23.9698
0.09	7.25	0.358423	20.6364	-105.651727503083+312.822805885231i
0.18	11.5	0.716846	23.9698	193.615732901644+331.055706677399i
0.27	27	1.07527	4.77451	-65.1353762509434-39.9142535055712i
0.36	1.875	1.43369	8.84513	-24.3034540450585+139.419678887548i
0.45	4.75	1.79211	8.03804	10.4526590654643-128.183116173876i
0.54	20.5	2.15054	14.9092	199.68901320969+130.495442752122i
0.63	4.25	2.50896	8.9405	-89.4069942882473+111.665313802717i
0.72	13	2.86738	6.27713	-96.875-26.5i
0.81	1	3.22581	8.1274	108.703866556558+71.368305370609i
0.9	30.25	3.58423	8.13112	86.6623846880661-97.0314057306746i
0.99	61	3.94265	8.69736	26.1797547038535+136.67297659574i
1.08	12.375	4.30108	12.6911	190.303454045058-70.8303211124526i
1.17	71.5	4.6595	3.22489	-51.0785129703256+7.30549392240437i
1.26	105	5.01792	4.84623	77.5328692006008+1.02885819460315i
1.35	54.125	5.37634	6.27769	32.9363306867236+94.8894521114824i
1.44	88.5	5.73477	5.24219	-83.875
1.53	62.625	6.09319	6.27769	32.9363306867232-94.8894521114824i
1.62	5.75	6.45161	4.84623	77.5328692006007-1.02885819460303i
1.71	30.875	6.81004	3.22489	-51.0785129703257-7.30549392240414i
1.8	34.5	7.16846	12.6911	190.303454045059+70.8303211124524i
1.89	86.875	7.52688	8.69736	26.1797547038532-136.67297659574i
1.98	52	7.8853	8.13112	86.6623846880662+97.0314057306749i
2.07	33.5	8.24373	8.1274	108.703866556558-71.3683053706094i
2.16	8	8.60215	6.27713	-96.875+26.5i
2.25	70.75	8.96057	8.9405	-89.4069942882475-111.665313802717i
2.34	88.25	9.319	14.9092	199.689013209689-130.495442752122i
2.43	85.375	9.67742	8.03804	10.4526590654648+128.183116173876i
2.52	49.625	10.0358	8.84513	-24.3034540450587-139.419678887547i
2.61	78.625	10.3943	4.77451	-65.1353762509432+39.9142535055713i
2.7	63.375	10.7527	23.9698	193.615732901643-331.0557066774i
2.79	60.75	11.1111	20.6364	-105.651727503083-312.82280588523i
C22
Time	Data	FFT Freq	FFT Mag	FFT Complex			Max
0	171.214	0	338.201	5411.214234			14.3438
0.09	189.339	0.358423	9.03755	-143.912255128269+14.094617657706i
0.18	152.786	0.716846	11.1207	159.632606234835-78.5921328809045i
0.27	172.518	1.07527	7.95655	69.0708767354876+106.937942653851i
0.36	126.411	1.43369	2.68599	19.8806688250713+38.1010298394935i
0.45	155.286	1.79211	13.8887	218.591437412418-39.9896713665142i
0.54	178.821	2.15054	5.41282	-86.0041005666231+10.1857253670756i
0.63	186.696	2.50896	6.89637	-70.44841142871-84.9257029437745i
0.72	155.554	2.86738	2.9757	16.9285569999999-44.5000309999998i
0.81	171.25	3.22581	11.9213	137.330241982701+132.373149550645i
0.9	129.821	3.58423	5.68446	-56.1418450148819+71.5558791050771i
0.99	189.125	3.94265	4.66611	24.6382922470129+70.4751424906345i
1.08	147.411	4.30108	7.03303	-80.0234968250713-79.1132641605066i
1.17	193.893	4.6595	7.83921	-89.8685208967824-87.4967956866608i
1.26	186.893	5.01792	1.64579	-23.9866606533303-10.8648031429027i
1.35	184.518	5.37634	9.28287	52.8842270761418-138.791970045534i
1.44	146.429	5.73477	14.3438	-229.500059999999
1.53	195.839	6.09319	9.28287	52.8842270761422+138.791970045534i
1.62	190.268	6.45161	1.64579	-23.9866606533303+10.8648031429029i
1.71	195.732	6.81004	7.83921	-89.8685208967823+87.4967956866613i
1.8	207.875	7.16846	7.03303	-80.0234968250712+79.1132641605066i
1.89	192.375	7.52688	4.66611	24.6382922470127-70.4751424906344i
1.98	144.429	7.8853	5.68446	-56.1418450148822-71.555879105077i
2.07	140.554	8.24373	11.9213	137.330241982701-132.373149550646i
2.16	163.714	8.60215	2.9757	16.928557+44.5000309999998i
2.25	184.696	8.96057	6.89637	-70.4484114287099+84.9257029437748i
2.34	141.304	9.319	5.41282	-86.0041005666233-10.1857253670755i
2.43	126.179	9.67742	13.8887	218.591437412419+39.9896713665136i
2.52	185.286	10.0358	2.68599	19.8806688250712-38.1010298394935i
2.61	149.75	10.3943	7.95655	69.0708767354874-106.937942653851i
2.7	162.643	10.7527	11.1207	159.632606234836+78.592132880904i
2.79	192.607	11.1111	9.03755	-143.912255128269-14.0946176577056i
C23
Time	Data	FFT Freq	FFT Mag	FFT Complex			Max
0	225.545	0	288.546	4616.738648			34.7455
0.09	185.466	0.358423	19.1971	290.32953079005-100.259099934059i
0.18	137.489	0.716846	13.0463	187.972245227168+90.7687914894296i
0.27	171.25	1.07527	22.2527	266.322798041608+236.301898008365i
0.36	93.3523	1.43369	14.223	226.711806702134+19.7179767505828i
0.45	98.2727	1.79211	10.9965	60.8573727442513-165.083985640258i
0.54	161.705	2.15054	12.9759	205.73148013778-27.8935563885008i
0.63	141.716	2.50896	11.0752	-81.924191842644+157.128669015987i
0.72	230.841	2.86738	8.05623	-7.29550099999999+128.693085i
0.81	74.9091	3.22581	7.28309	12.8903401757491+115.81421828552i
0.9	217.33	3.58423	21.1623	228.867123638013-249.534620808032i
0.99	131.818	3.94265	17.0155	-32.9481339688209+270.246260616901i
1.08	107.477	4.30108	12.0083	192.015365297866+6.71803475058296i
1.17	142.989	4.6595	13.0326	33.6643027379519-205.786411192299i
1.26	125.25	5.01792	16.0905	-170.116501002961-193.235796930101i
1.35	107.261	5.37634	34.7455	34.9898693218567+554.82601387765i
1.44	152.523	5.73477	18.4638	-295.42035
1.53	183.375	6.09319	34.7455	34.9898693218552-554.82601387765i
1.62	50.3523	6.45161	16.0905	-170.116501002961+193.235796930102i
1.71	164.807	6.81004	13.0326	33.6643027379521+205.786411192299i
1.8	115.682	7.16846	12.0083	192.015365297866-6.71803475058292i
1.89	170.682	7.52688	17.0155	-32.9481339688215-270.246260616901i
1.98	103.057	7.8853	21.1623	228.867123638013+249.534620808032i
2.07	183.477	8.24373	7.28309	12.8903401757482-115.814218285519i
2.16	34.1136	8.60215	8.05623	-7.29550100000013-128.693085i
2.25	139.557	8.96057	11.0752	-81.9241918426445-157.128669015987i
2.34	133.568	9.319	12.9759	205.73148013778+27.8935563885007i
2.43	167.511	9.67742	10.9965	60.857372744251+165.083985640258i
2.52	117.148	10.0358	14.223	226.711806702134-19.7179767505829i
2.61	168.443	10.3943	22.2527	266.322798041608-236.301898008366i
2.7	155.227	10.7527	13.0463	187.972245227168-90.7687914894297i
2.79	224.545	11.1111	19.1971	290.32953079005+100.259099934058i
D01
Time	Data	FFT Freq	FFT Mag	FFT Complex			Max
0	176.554	0	373.846	5981.535768			11.4163
0.09	181.321	0.358423	2.75333	42.5557262963064-11.3886208916193i
0.18	201.804	0.716846	3.56944	-18.4099739785622+54.0624175079882i
0.27	188.821	1.07527	2.45715	2.56830605921638-39.2304420408934i
0.36	194.054	1.43369	6.6374	-106.181826725924-1.87503298492431i
0.45	194.196	1.79211	2.38724	-9.33829062014533-37.0367482141948i
0.54	178.875	2.15054	4.95663	-73.5400308191393+29.6872051077381i
0.63	167.089	2.50896	1.98527	-21.2740767214765-23.5877824210044i
0.72	208.893	2.86738	3.00402	39.142883-27.8928230000001i
0.81	171.143	3.22581	6.10107	-66.4178337253213-71.5386472042096i
0.9	195.161	3.58423	4.48617	56.8483377680447-43.822824143679i
0.99	182.268	3.94265	6.83392	17.5064703543925+107.932209879405i
1.08	197.5	4.30108	5.68966	65.0390047259235+63.6963790150753i
1.17	202.679	4.6595	4.57608	52.8611106176624+50.660306678685i
1.26	184.125	5.01792	5.89111	-92.3269209703431+18.9809722565714i
1.35	187.821	5.37634	11.4163	15.3955157393659+182.010776951154i
1.44	172.321	5.73477	8.79242	-140.678714
1.53	184.643	6.09319	11.4163	15.3955157393653-182.010776951154i
1.62	148.643	6.45161	5.89111	-92.3269209703432-18.9809722565712i
1.71	209.482	6.81004	4.57608	52.8611106176622-50.6603066786851i
1.8	185.839	7.16846	5.68966	65.0390047259234-63.6963790150755i
1.89	184.821	7.52688	6.83392	17.5064703543923-107.932209879405i
1.98	171.804	7.8853	4.48617	56.8483377680448+43.8228241436788i
2.07	198.232	8.24373	6.10107	-66.4178337253211+71.5386472042098i
2.16	171.839	8.60215	3.00402	39.142883+27.8928230000001i
2.25	193.946	8.96057	1.98527	-21.2740767214764+23.5877824210044i
2.34	191.107	9.319	4.95663	-73.5400308191393-29.687205107738i
2.43	197.071	9.67742	2.38724	-9.33829062014531+37.0367482141949i
2.52	172.786	10.0358	6.6374	-106.181826725924+1.87503298492445i
2.61	231.75	10.3943	2.45715	2.5683060592165+39.2304420408934i
2.7	169.125	10.7527	3.56944	-18.4099739785624-54.0624175079883i
2.79	185.821	11.1111	2.75333	42.5557262963063+11.3886208916192i
D04
Time	Data	FFT Freq	FFT Mag	FFT Complex			Max
0	86.5	0	284.781	4556.5			34.0733
0.09	182.5	0.358423	9.57795	-95.7285463402823-119.669274306052i
0.18	169.375	0.716846	5.84195	54.5737753463861-75.885215973814i
0.27	120.5	1.07527	7.33631	108.107500072971-45.7281656477079i
0.36	165.125	1.43369	34.0733	-531.100964621867+123.062968850777i
0.45	190.875	1.79211	12.6044	14.3939293331367-201.155312824557i
0.54	138.25	2.15054	13.8301	74.2408285288741-208.455047371003i
0.63	109.875	2.50896	4.55667	41.6884602760798+59.8118361558325i
0.72	164.25	2.86738	8.65	-83.0000000000001-110.75i
0.81	89.25	3.22581	15.6549	-169.92132231497-184.028379649303i
0.9	141	3.58423	18.764	-281.432477036092-104.549455779981i
0.99	152.375	3.94265	7.5333	-87.4407528601221-82.9593614622802i
1.08	203.875	4.30108	5.73987	61.1009646218667+68.5629688507768i
1.17	182.875	4.6595	6.35141	-45.3022712125793-90.9661971074488i
1.26	162.5	5.01792	8.76981	-74.3821268391687-118.979624382793i
1.35	121.625	5.37634	1.29225	-16.7969969542354+12.0565270667935i
1.44	117.875	5.73477	17.0938	273.5
1.53	107.125	6.09319	1.29225	-16.7969969542353-12.0565270667938i
1.62	158	6.45161	8.76981	-74.3821268391685+118.979624382792i
1.71	141.375	6.81004	6.35141	-45.302271212579+90.9661971074487i
1.8	166.75	7.16846	5.73987	61.1009646218669-68.5629688507773i
1.89	202.375	7.52688	7.5333	-87.4407528601218+82.9593614622803i
1.98	169.625	7.8853	18.764	-281.432477036092+104.549455779981i
2.07	122.125	8.24373	15.6549	-169.921322314969+184.028379649303i
2.16	96.875	8.60215	8.65	-82.9999999999999+110.75i
2.25	45.625	8.96057	4.55667	41.6884602760796-59.8118361558327i
2.34	142.5	9.319	13.8301	74.2408285288743+208.455047371003i
2.43	164.25	9.67742	12.6044	14.3939293331371+201.155312824557i
2.52	164.75	10.0358	34.0733	-531.100964621867-123.062968850777i
2.61	125.5	10.3943	7.33631	108.107500072971+45.7281656477077i
2.7	167.75	10.7527	5.84195	54.5737753463862+75.8852159738139i
2.79	83.25	11.1111	9.57795	-95.7285463402821+119.669274306053i
D07
Time	Data	FFT Freq	FFT Mag	FFT Complex			Max
0	8.07953	0	49.8025	796.840698			12.7255
0.09	24.7159	0.358423	4.85354	54.4022327016782+55.4162447269981i
0.18	78.0909	0.716846	5.25644	74.9045005595912-38.244558988621i
0.27	2.11365	1.07527	6.68264	-106.623770230558-7.98286647666324i
0.36	6.51135	1.43369	2.40616	34.8411166518313+16.3780729364884i
0.45	35.5909	1.79211	3.08427	15.8091875580139-46.7475109100238i
0.54	59.5455	2.15054	3.50528	41.3585208137492-37.8805362035936i
0.63	6.26135	2.50896	7.54397	-113.018787686604-42.380206998774i
0.72	10.875	2.86738	12.7255	-128.227234-158.15912i
0.81	24.75	3.22581	6.61276	-83.691855402166+64.7317734703577i
0.9	2.26135	3.58423	9.03327	-45.0111783402187+137.344841845799i
0.99	8.48865	3.94265	3.593	13.0671048997923+55.9832710110815i
1.08	3.30682	4.30108	4.71231	-6.36382265183118+75.1279509364883i
1.17	35.3295	4.6595	0.919592	1.47287217207658+14.6395656907803i
1.26	9.95453	5.01792	12.3861	-2.47913503312122+198.162707060772i
1.35	39.1932	5.37634	3.9907	15.7646559877671+61.8744674424683i
1.44	33.4318	5.73477	4.41904	-70.7045860000001
1.53	38.7614	6.09319	3.9907	15.7646559877669-61.8744674424683i
1.62	33.7727	6.45161	12.3861	-2.47913503312174-198.162707060772i
1.71	0.625	6.81004	0.919592	1.47287217207657-14.6395656907803i
1.8	26.9318	7.16846	4.71231	-6.36382265183134-75.1279509364883i
1.89	35.4091	7.52688	3.593	13.0671048997923-55.9832710110816i
1.98	24.1818	7.8853	9.03327	-45.0111783402191-137.344841845799i
2.07	7.71588	8.24373	6.61276	-83.6918554021661-64.7317734703576i
2.16	13.4432	8.60215	12.7255	-128.227234+158.15912i
2.25	50.8636	8.96057	7.54397	-113.018787686604+42.3802069987741i
2.34	23.3864	9.319	3.50528	41.3585208137492+37.8805362035935i
2.43	34.2159	9.67742	3.08427	15.809187558014+46.7475109100236i
2.52	14.8409	10.0358	2.40616	34.8411166518313-16.3780729364885i
2.61	50.5455	10.3943	6.68264	-106.623770230559+7.98286647666353i
2.7	14.4545	10.7527	5.25644	74.9045005595911+38.2445589886208i
2.79	39.1932	11.1111	4.85354	54.402232701678-55.4162447269983i
D09
Time	Data	FFT Freq	FFT Mag	FFT Complex			Max
0	76.375	0	156.664	2506.625			24.5859
0.09	49	0.358423	16.8459	-211.292703179792-167.343583340365i
0.18	56.875	0.716846	9.32162	-143.787975764685-39.6169834738511i
0.27	83.125	1.07527	6.19777	-92.4013581431861-35.9939863091312i
0.36	65.625	1.43369	13.5788	181.564601333352-119.316648507218i
0.45	105.75	1.79211	4.69349	52.4981067060508+53.6967453006729i
0.54	76.625	2.15054	7.42093	92.6623078415651+74.2405291554218i
0.63	94.375	2.50896	16.6287	97.8250301397806+247.422310083243i
0.72	91.125	2.86738	10.5001	-113.625-123.75i
0.81	131.625	3.22581	6.67914	-12.1243132258377+106.176239213454i
0.9	90.875	3.58423	3.76712	59.2716115286679-10.9461321696971i
0.99	93.375	3.94265	5.1191	-61.5276977957832+54.0635498821271i
1.08	40.375	4.30108	8.8373	123.935398666648-68.0666485072175i
1.17	135.125	4.6595	8.11619	129.817511212503-3.28120428790935i
1.26	67.625	5.01792	9.59165	15.3540563944523+152.69635520103i
1.35	73.875	5.37634	4.00116	47.2054242862654-43.2436767703856i
1.44	82.625	5.73477	24.5859	-393.375
1.53	139.875	6.09319	4.00116	47.2054242862657+43.2436767703856i
1.62	80.5	6.45161	9.59165	15.354056394452-152.69635520103i
1.71	72.625	6.81004	8.11619	129.817511212503+3.28120428790906i
1.8	48.75	7.16846	8.8373	123.935398666648+68.0666485072175i
1.89	70.75	7.52688	5.1191	-61.5276977957833-54.0635498821267i
1.98	97.5	7.8853	3.76712	59.2716115286679+10.946132169697i
2.07	64	8.24373	6.67914	-12.1243132258381-106.176239213454i
2.16	62	8.60215	10.5001	-113.625+123.75i
2.25	116.25	8.96057	16.6287	97.82503013978-247.422310083243i
2.34	77.125	9.319	7.42093	92.6623078415651-74.2405291554221i
2.43	105.375	9.67742	4.69349	52.4981067060509-53.6967453006733i
2.52	4.625	10.0358	13.5788	181.564601333352+119.316648507218i
2.61	38.5	10.3943	6.19777	-92.4013581431857+35.9939863091314i
2.7	38	10.7527	9.32162	-143.787975764685+39.6169834738514i
2.79	76.375	11.1111	16.8459	-211.292703179792+167.343583340365i
D12
Time	Data	FFT Freq	FFT Mag	FFT Complex			Max
0	252.5	0	507.445	8119.125			26.0229
0.09	302.5	0.358423	5.68731	64.6937652213152-63.9935064943681i
0.18	207.125	0.716846	15.8376	-205.473970834916+148.298400732416i
0.27	179.625	1.07527	12.2777	-186.488470183542-61.7391100284668i
0.36	324.5	1.43369	3.37665	-23.3915360203879-48.70004069933i
0.45	284.75	1.79211	16.3122	25.5110666737233-259.745308075502i
0.54	255	2.15054	23.2081	313.870682637742+198.421886140717i
0.63	233.375	2.50896	26.0229	329.706496305249-254.272346288655i
0.72	275.375	2.86738	16.4324	257.75-51.875i
0.81	272.5	3.22581	14.6588	-17.9996402500531-233.848391585073i
0.9	312.125	3.58423	9.45244	150.553811661148+14.3799492080562i
0.99	213.625	3.94265	9.52133	-152.285779751439-4.11196169583101i
1.08	250.75	4.30108	19.5336	-216.608463979612+225.29995930067i
1.17	245.875	4.6595	10.7769	-140.155214383222+100.441963565956i
1.26	236.375	5.01792	22.0245	-329.950523463973-123.743536200245i
1.35	329.25	5.37634	11.852	129.017776367968+138.978175423965i
1.44	246	5.73477	2.28906	-36.625
1.53	211.625	6.09319	11.852	129.017776367967-138.978175423966i
1.62	171.375	6.45161	22.0245	-329.950523463973+123.743536200246i
1.71	285.375	6.81004	10.7769	-140.155214383222-100.441963565956i
1.8	231.875	7.16846	19.5336	-216.608463979612-225.29995930067i
1.89	250.25	7.52688	9.52133	-152.285779751439+4.11196169583113i
1.98	231.75	7.8853	9.45244	150.553811661148-14.3799492080564i
2.07	254.625	8.24373	14.6588	-17.9996402500527+233.848391585073i
2.16	240.875	8.60215	16.4324	257.75+51.875i
2.25	248.75	8.96057	26.0229	329.70649630525+254.272346288654i
2.34	323.75	9.319	23.2081	313.870682637741-198.421886140718i
2.43	262.5	9.67742	16.3122	25.5110666737243+259.745308075502i
2.52	327.625	10.0358	3.37665	-23.391536020388+48.7000406993297i
2.61	248.625	10.3943	12.2777	-186.488470183542+61.7391100284677i
2.7	154.25	10.7527	15.8376	-205.473970834916-148.298400732416i
2.79	254.625	11.1111	5.68731	64.6937652213153+63.9935064943685i
D18
Time	Data	FFT Freq	FFT Mag	FFT Complex			Max
0	157.625	0	225.078	3601.25			28.9648
0.09	68.875	0.358423	10.4914	164.264442530984+34.5660144633971i
0.18	132.625	0.716846	9.46054	-70.9210467910955+133.726146892255i
0.27	158.125	1.07527	18.1254	131.031095538538-258.717716349264i
0.36	147	1.43369	7.75213	-51.1299423149111+113.005203820043i
0.45	67	1.79211	8.42284	-132.887620760648-22.4185440310194i
0.54	77.75	2.15054	4.62897	-38.4631304669285+63.2929974150172i
0.63	115.25	2.50896	27.1603	-394.003102903291+183.325397397692i
0.72	134.75	2.86738	14.784	208.75+111.25i
0.81	99.375	3.22581	21.4436	250.636375212889-234.303028494429i
0.9	31.25	3.58423	10.8379	-113.691721475885+130.934610028485i
0.99	191.5	3.94265	13.0403	208.102021914171+15.0349997670593i
1.08	155.25	4.30108	9.36366	-104.870057685089-106.994796179957i
1.17	91.5	4.6595	10.813	13.7638649274966-172.459825671759i
1.26	80.125	5.01792	9.41791	148.57589873391-25.1322404942772i
1.35	170.25	5.37634	28.9648	426.092923539858-182.258064549298i
1.44	74.25	5.73477	9.51562	152.25
1.53	87.625	6.09319	28.9648	426.092923539859+182.258064549297i
1.62	60.625	6.45161	9.41791	148.57589873391+25.1322404942769i
1.71	43.625	6.81004	10.813	13.7638649274976+172.459825671759i
1.8	104.875	7.16846	9.36366	-104.870057685089+106.994796179957i
1.89	146.375	7.52688	13.0403	208.102021914171-15.0349997670598i
1.98	129.875	7.8853	10.8379	-113.691721475885-130.934610028485i
2.07	113.625	8.24373	21.4436	250.63637521289+234.303028494429i
2.16	115.75	8.60215	14.784	208.75-111.25i
2.25	155.875	8.96057	27.1603	-394.003102903291-183.32539739769i
2.34	137.5	9.319	4.62897	-38.4631304669286-63.2929974150172i
2.43	55.125	9.67742	8.42284	-132.887620760648+22.4185440310201i
2.52	153.25	10.0358	7.75213	-51.1299423149113-113.005203820043i
2.61	90	10.3943	18.1254	131.031095538539+258.717716349264i
2.7	184.25	10.7527	9.46054	-70.9210467910958-133.726146892255i
2.79	70.375	11.1111	10.4914	164.264442530984-34.566014463397i
D19
Time	Data	FFT Freq	FFT Mag	FFT Complex			Max
0	125.25	0	367.859	5885.75			26.5818
0.09	229.5	0.358423	26.5818	-320.623745584254+279.441577433568i
0.18	126	0.716846	14.7642	-179.434058145536+153.644969407826i
0.27	108.75	1.07527	3.29931	16.852876255778+50.0265794880571i
0.36	153.625	1.43369	5.37813	17.402881362028-84.2719378937775i
0.45	168	1.79211	4.49032	-65.9754096882254-28.4422753661073i
0.54	137.625	2.15054	14.7643	176.326924642518-157.204017982619i
0.63	191.625	2.50896	6.50996	20.7443239285154-102.072715553606i
0.72	158	2.86738	5.67858	-47.625+77.375i
0.81	208.25	3.22581	22.2805	-118.06783162081-336.368843855542i
0.9	153.5	3.58423	16.6033	-123.371080519803-235.26877250213i
0.99	260.375	3.94265	4.56722	-47.8276715292436+55.2498487469239i
1.08	194.125	4.30108	21.0031	-184.652881362028-280.771937893777i
1.17	133	4.6595	7.3593	-116.546963349048+16.7808430692836i
1.26	210.875	5.01792	11.4955	181.47821402282-29.9197851116858i
1.35	178	5.37634	12.6762	-104.555578412712-173.792411400174i
1.44	217.25	5.73477	5.375	-86
1.53	196.25	6.09319	12.6762	-104.555578412712+173.792411400174i
1.62	190.25	6.45161	11.4955	181.47821402282+29.919785111685i
1.71	203.625	6.81004	7.3593	-116.546963349048-16.7808430692836i
1.8	210.625	7.16846	21.0031	-184.652881362028+280.771937893778i
1.89	164.25	7.52688	4.56722	-47.8276715292439-55.2498487469241i
1.98	236.75	7.8853	16.6033	-123.371080519802+235.268772502131i
2.07	243.625	8.24373	22.2805	-118.067831620809+336.368843855542i
2.16	170.75	8.60215	5.67858	-47.625-77.375i
2.25	193.375	8.96057	6.50996	20.7443239285157+102.072715553605i
2.34	218	9.319	14.7643	176.326924642518+157.204017982619i
2.43	221.875	9.67742	4.49032	-65.9754096882253+28.4422753661075i
2.52	196.5	10.0358	5.37813	17.4028813620281+84.2719378937775i
2.61	161.625	10.3943	3.29931	16.8528762557781-50.0265794880573i
2.7	200.75	10.7527	14.7642	-179.434058145536-153.644969407826i
2.79	123.75	11.1111	26.5818	-320.623745584255-279.441577433567i
E01
Time	Data	FFT Freq	FFT Mag	FFT Complex			Max
0	42.125	0	156.664	2506.625			39.8716
0.09	173.875	0.358423	15.1563	-98.3161125189718-221.677327545796i
0.18	96	0.716846	3.28616	47.9077886201213-21.6645347879735i
0.27	47.125	1.07527	8.41808	132.613448435652+23.5556717539693i
0.36	53.75	1.43369	6.17363	89.0668334192695+42.710601525575i
0.45	19	1.79211	14.1364	184.2987915459-131.120279517844i
0.54	154.125	2.15054	17.6048	-85.3201612774797-268.443907595836i
0.63	94	2.50896	12.8927	-204.6926253559-25.5649069454835i
0.72	138.75	2.86738	26.6113	-342-253.625i
0.81	2.25	3.22581	3.96781	-61.5183620296406+15.6789456461702i
0.9	155.625	3.58423	39.8716	153.045341383951-619.315534311715i
0.99	53.125	3.94265	11.8155	89.9891109216915+166.255420522797i
1.08	87.125	4.30108	3.5102	-56.0668334192694-3.28939847442489i
1.17	119.625	4.6595	5.4994	-81.8964271729302-32.1759695713947i
1.26	140.75	5.01792	25.1129	-393.132968726593-83.036161503852i
1.35	12.875	5.37634	20.9348	-97.477823825801+320.459183679852i
1.44	59.25	5.73477	18.0234	288.375
1.53	152.875	6.09319	20.9348	-97.4778238258019-320.459183679852i
1.62	42.75	6.45161	25.1129	-393.132968726593+83.0361615038522i
1.71	61.75	6.81004	5.4994	-81.8964271729304+32.1759695713951i
1.8	110.25	7.16846	3.5102	-56.0668334192695+3.28939847442504i
1.89	63	7.52688	11.8155	89.9891109216911-166.255420522798i
1.98	69.125	7.8853	39.8716	153.045341383952+619.315534311714i
2.07	97.25	8.24373	3.96781	-61.5183620296409-15.6789456461702i
2.16	32	8.60215	26.6113	-342+253.625i
2.25	30.375	8.96057	12.8927	-204.6926253559+25.5649069454838i
2.34	129	9.319	17.6048	-85.3201612774791+268.443907595836i
2.43	19.25	9.67742	14.1364	184.2987915459+131.120279517843i
2.52	4.5	10.0358	6.17363	89.0668334192694-42.7106015255751i
2.61	120.375	10.3943	8.41808	132.613448435652-23.5556717539696i
2.7	82.375	10.7527	3.28616	47.9077886201213+21.6645347879737i
2.79	42.375	11.1111	15.1563	-98.3161125189713+221.677327545796i
E07
Time	Data	FFT Freq	FFT Mag	FFT Complex			Max
0	40.25	0	79.0703	1265.125			18.1948
0.09	8.375	0.358423	7.94868	-39.2693138712944+120.964404853527i
0.18	9.375	0.716846	10.0948	47.1911731548426+154.469320559015i
0.27	27.5	1.07527	4.67659	-74.2052481366672+9.61440115943009i
0.36	44.625	1.43369	18.1948	-60.3121077423023+284.800743816065i
0.45	3.5	1.79211	6.54951	-68.6696977560981-79.1572763462453i
0.54	65.375	2.15054	4.50888	-50.7271667711718+51.2956225717943i
0.63	30.75	2.50896	9.94866	-17.0865332998815-158.258835990348i
0.72	20.625	2.86738	14.5852	223.5+67.125i
0.81	30.75	3.22581	12.7041	-63.5875728277007+193.06390588997i
0.9	24.375	3.58423	6.61421	105.633128186297+6.4099534265768i
0.99	20.125	3.94265	4.91071	24.9728412753666-74.4971428349935i
1.08	23.375	4.30108	10.37	-149.937892257697+71.0507438160651i
1.17	91.375	4.6595	17.3869	-70.0781261229572-269.219981419546i
1.26	25.5	5.01792	8.21197	31.4028654300324+127.583651413798i
1.35	97	5.37634	9.26086	146.923650739232-19.2073693563837i
1.44	60.375	5.73477	3.21094	51.375
1.53	9.75	6.09319	9.26086	146.923650739232+19.2073693563829i
1.62	14	6.45161	8.21197	31.4028654300321-127.583651413798i
1.71	6.375	6.81004	17.3869	-70.0781261229562+269.219981419546i
1.8	94.125	7.16846	10.37	-149.937892257697-71.0507438160649i
1.89	38.875	7.52688	4.91071	24.9728412753669+74.4971428349933i
1.98	7.25	7.8853	6.61421	105.633128186297-6.40995342657694i
2.07	78.375	8.24373	12.7041	-63.5875728277011-193.06390588997i
2.16	46.625	8.60215	14.5852	223.5-67.125i
2.25	39	8.96057	9.94866	-17.086533299881+158.258835990348i
2.34	7.5	9.319	4.50888	-50.7271667711719-51.2956225717941i
2.43	35.75	9.67742	6.54951	-68.6696977560978+79.1572763462456i
2.52	110.875	10.0358	18.1948	-60.3121077423029-284.800743816065i
2.61	48.25	10.3943	4.67659	-74.2052481366671-9.6144011594298i
2.7	64	10.7527	10.0948	47.1911731548422-154.469320559015i
2.79	41.125	11.1111	7.94868	-39.2693138712947-120.964404853527i
E10
Time	Data	FFT Freq	FFT Mag	FFT Complex			Max
0	59.75	0	114.008	1824.125			13.3267
0.09	32.625	0.358423	9.66159	-128.669826332096-85.6779593671292i
0.18	46.75	0.716846	8.10205	2.76913871415069-129.60329776655i
0.27	22.75	1.07527	12.9015	-204.634637561822+27.1225084307665i
0.36	94.875	1.43369	12.8377	185.765426548077+87.6442593906764i
0.45	63.25	1.79211	11.8896	73.1160282988093+175.621609082469i
0.54	79.75	2.15054	10.4311	-162.83495504386-36.6024282037743i
0.63	97.75	2.50896	9.15106	124.973027721794-76.2867359402456i
0.72	66.5	2.86738	2.29135	35.75-8.125i
0.81	41.25	3.22581	8.48621	125.872956468269+50.9122000190031i
0.9	58	3.58423	4.43002	-6.5684810543241-70.5753630830339i
0.99	32.625	3.94265	8.61144	-58.3725197674774-124.807121705578i
1.08	21.375	4.30108	13.3267	125.484573451924+172.394259390677i
1.17	86.625	4.6595	10.682	9.90732695266711+170.624801871906i
1.26	60.125	5.01792	12.4151	-96.8657026159669+173.423767354191i
1.35	79.75	5.37634	5.06404	52.8076442198565+61.4520008213068i
1.44	60.375	5.73477	4.32031	-69.125
1.53	83.375	6.09319	5.06404	52.8076442198563-61.4520008213068i
1.62	99.5	6.45161	12.4151	-96.8657026159673-173.423767354191i
1.71	78.875	6.81004	10.682	9.90732695266669-170.624801871906i
1.8	22.5	7.16846	13.3267	125.484573451923-172.394259390676i
1.89	40.75	7.52688	8.61144	-58.3725197674771+124.807121705578i
1.98	32	7.8853	4.43002	-6.56848105432395+70.5753630830336i
2.07	54.125	8.24373	8.48621	125.872956468269-50.9122000190034i
2.16	119.5	8.60215	2.29135	35.75+8.125i
2.25	46.125	8.96057	9.15106	124.973027721794+76.2867359402454i
2.34	27.375	9.319	10.4311	-162.83495504386+36.6024282037745i
2.43	43.75	9.67742	11.8896	73.1160282988092-175.621609082469i
2.52	11.75	10.0358	12.8377	185.765426548076-87.6442593906765i
2.61	83.375	10.3943	12.9015	-204.634637561822-27.1225084307659i
2.7	17.375	10.7527	8.10205	2.76913871415089+129.60329776655i
2.79	59.625	11.1111	9.66159	-128.669826332096+85.6779593671296i
E12
Time	Data	FFT Freq	FFT Mag	FFT Complex			Max
0	31.4167	0	59.638	954.208435			14.7028
0.09	51.7917	0.358423	12.8855	-42.920753613099-201.651356608794i
0.18	24.9583	0.716846	9.47352	147.43938732628+35.1713413246797i
0.27	65.1667	1.07527	8.80994	1.83632015691883-140.947045385144i
0.36	50.2083	1.43369	3.72568	-5.55521043968508-59.3514699304924i
0.45	22.7083	1.79211	3.87383	4.69526921152393-61.8031091236319i
0.54	27.5417	2.15054	7.00277	-8.16309425991933+111.746523600827i
0.63	3.70831	2.50896	7.45525	37.2461632748626+113.319930912904i
0.72	26.7917	2.86738	7.62527	56.8333129999999-107.958374i
0.81	67.875	3.22581	4.09426	-41.295805795691+50.8525373215923i
0.9	17.9167	3.58423	8.09132	119.511465849752+49.7713929218849i
0.99	39.4583	3.94265	3.04148	-36.3002665409159-32.4106629092026i
1.08	20.625	4.30108	2.1393	32.8053324396851-9.7682179304926i
1.17	98.1667	4.6595	14.7028	-198.683742349636-125.956490928778i
1.26	32.4583	5.01792	5.06474	9.04573708388756+80.529462645738i
1.35	36.2083	5.37634	5.67905	1.42281565603583-90.8536499581687i
1.44	65.6667	5.73477	6.54427	-104.708313
1.53	16.2917	6.09319	5.67905	1.42281565603623+90.8536499581684i
1.62	29.75	6.45161	5.06474	9.04573708388735-80.5294626457377i
1.71	12.75	6.81004	14.7028	-198.683742349636+125.956490928778i
1.8	20	7.16846	2.1393	32.8053324396852+9.76821793049253i
1.89	27.25	7.52688	3.04148	-36.3002665409159+32.4106629092026i
[truncated: 4,430 more rows]

## Sheet: Unsuccessful wells
	1	2	3	4	5	6	7	8	9	10	11	12	13	14	15	16	17	18	19	20	21	22	23	24
[truncated: 16 more rows]
