# Supplementary material for: High-Content Screening in Zebrafish Embryos Identifies Butafenacil as a Potent Inducer of Anemia
Source: PLoS One. 2014 Aug 4;9(8):e104190. doi: 10.1371/journal.pone.0104190 (PMC4121296; doi:10.1371/journal.pone.0104190)
Supplement: Dataset S1 — Microsoft Excel spreadsheets containing raw data for all chemical screening assays. (ZIP) [file pone.0104190.s036.zip › Dataset S1/7- Propargite/Propargite_Heart_Rate.xlsx]

## Sheet: DESCRIPTION
ToxCast Screen - Heart Rate
Propargite
Data was collected using the Heart Rate Journal in MetaXpress
Imaged 74 hpf fli1 larvae using ImageXpress
Incubated larvae in 100 mg/l MS-222 for 30 min
Centrifuged plate for 2 min at 200 rpm
Imaging parameters:
*live stream acquisition
*32 frames; 0.09 sec interval
*FITC
*2X magnification; 1 site/well
Had the doors off of the imager and the fan on to stablize temperature
Test Initation Date: 8/13/2013
Imaging Date: 8/16/13
Start Imaging Temperature: 26°C
End Imaging Temperature: 27°C
Total Imaging Duration: 2:18
W.O. = Wrong Orientation
U.H. = Unhatched
Malf. = Malformed
N.A. = Not Analyzed (did not meet analysis criteria)

## Sheet: ALL DATA
Measurement	Average (Show Region Statistics)
	1	2	3	4	5	6	7	8	9	10	11	12	13	14	15	16	17	18	19	20	21	22	23	24	25	26	27	28	29	30	31	32		# Peaks	Heart Rate
A01																																		0	0
A02																																		0	0
A03	161.433	169.702	169.118	157.309	167.565	169.301	161.612	160.404	169.228	169.253	158.907	167.278	170.185	165.32	160.079	168.295	168.396	157.722	167.733	169.461	162.244	161.772	168.399	166.924	157.93	167.514	168.823	161.298	163.154	168.598	164.767	159.728		9	193.548
A04	143.511	146.567	146.994	145.896	142.559	146.744	145.427	145.646	143.657	147.11	145.997	144.281	145.638	147.121	144.882	142.702	146.52	145.337	146.124	143.34	147.374	144.654	143.961	146.885	148.093	145.612	142.618	146.511	144.357	145.382	145.138	147.427		11	236.559
A05	171.68	154.913	144.166	171.817	169.677	153.365	143.539	177.458	171.284	153.624	146.256	179.823	165.879	148.978	147.138	179.938	162.219	147.919	154.666	178.028	158.803	145.638	166.75	171.879	154.41	143.767	173.034	166.354	151.27	145.587	178.433	162.944		8	172.043
A06	125.053	120.958	124.604	142.874	123.295	121.781	130.638	136.236	122.154	122.09	137.84	130.848	121.669	121.91	142.076	125.924	121.197	125.497	142.287	123.528	121.43	133.188	135.86	122.461	121.548	142.253	127.14	121.795	124.654	141.938	123.233	121.899		8	172.043
A07	166.5	180.449	210.983	189.421	165.396	184.371	209.188	184.463	164.531	192.329	208.194	179.983	163.949	199.213	204.16	174.112	163.947	206.688	200.371	169.767	168.171	209.41	195.688	166.601	180.326	207.433	184.949	164.348	191.649	206.303	176.711	162.77		8	172.043
A08	221.295	221.893	192.635	203.688	223.969	214.258	190.101	210.66	227.829	203.093	189.567	218.126	221.461	193.927	198.902	220.716	214.157	189.579	209.601	223.399	201.039	190.935	218.447	220.598	191.576	202.632	221.75	206.362	187.795	212.438	222.483	195.368		9	193.548
A09	244.775	286.691	255.525	242.778	245.354	289.258	250.75	242.157	248.337	286.983	249.893	241.309	255.713	281.621	246.978	237.708	268.107	268.511	245.112	241.629	282.028	254.933	242.112	244.59	287.508	250.458	242.705	252.16	282.612	248.376	237.924	267.152		8	172.043
A10	128.463	128.312	128.197	123.441	122.416	130.483	126.483	123.174	123.475	130.239	125.098	123.43	126.149	128.935	123.989	122.36	129.368	127.239	123.315	124.669	130.098	124.924	122.843	127.904	128.112	123.868	122.596	130.528	125.435	122.904	126.534	128.463		7	150.538
A11	117.958	106.346	102.747	111.688	116.938	104.096	103.157	115.86	113.747	103.334	105.258	118.904	109.014	103.199	109.874	118.11	105.16	103.346	116.323	113.185	103.194	106.244	119.084	108.129	103.27	112.396	117.115	104.222	104.41	118.233	110.514	103.219		8	172.043
A12	189.621	181.486	154.059	181.458	188.584	170.789	161.208	189.191	183.374	156.093	176.112	188.242	171.938	158.73	186.16	183.826	158.27	176.202	189.051	173.213	158.455	188.525	184.514	159.264	175.09	188.096	173.548	157.913	187.514	183.228	156.84	177.506		8	172.043
A13	122.261	122.146	122.357	121.278	119.449	121.963	121.747	120.152	120.652	122.84	122.301	119.792	121.75	122.669	121.949	119.18	122.66	122.188	120.472	120.846	122.576	122.612	119.348	121.728	122.458	121.449	119.365	122.27	122.171	119.851	121.081	122.261		8	172.043
A14	124.596	126.41	116.419	115.11	124.514	127.031	116.758	115.461	124.618	126.315	116.584	115.32	125.315	126.124	116.5	115.879	126.43	125.697	116.014	116.037	126.744	124.66	115.435	116.848	127.919	123.309	115.275	117.997	128.685	121.604	114.899	119.683		8	172.043
A15																																		0	0
A16	148.756	121.725	115.728	130.093	147.242	125.685	115.424	128.374	148.747	127.419	115.478	127.792	146.907	129.907	115.508	126.697	145.025	131.551	115.048	125.789	145.989	131.376	115.615	126.056	145.407	132.843	115.761	125.553	144.784	130.028	115.716	127.25		7	150.538
A17	148.303	151.098	143.02	137.893	151.722	149.413	132.548	148.323	150.815	140.506	138.888	150.441	148.098	131.969	149.882	150.115	137.051	142.624	150.542	145.121	135.121	150.022	148.921	132.301	148.576	149.632	138.975	140.919	150.882	145.124	135	150.921		9	193.548
A18	153.685	157.587	146.629	147.812	155.357	155.975	147.86	149.483	156.374	153.787	146.393	150.48	156.41	151.073	146.865	151.806	157.492	149.348	147.278	152.329	157.848	147.441	147.483	154.034	155.149	146.747	149.699	156.402	152.244	146.525	151.584	157.469		8	172.043
A19	122.157	171.671	127.298	106.969	122.624	172.475	126.68	106.997	130.744	170.565	118.733	107.062	138.494	167.98	113.792	107.413	146.98	160.767	110.343	108.371	158.966	148.831	107.831	112.41	168.486	136.562	107.806	126.084	171.228	120.933	107.787	142.045		8	172.043
A20	141.702	160.281	132.163	117.525	137.556	161.478	137.492	117.725	133.713	159.708	142.801	117.368	130.612	160.188	144.171	117.228	127.463	158.402	148.775	117.742	124.006	155.076	152.334	119.076	121.778	152.497	156.132	121.27	121.374	150.183	155.674	121.694		8	172.043
A21																																		0	0
A22																																		0	0
A23																																		0	0
A24																																		0	0
B01	227.612	250.879	271.202	233.371	227.272	248.879	271.486	239.09	227.118	247.216	270.778	243.337	226.455	242.697	267.466	242.427	224.562	244.733	267.927	237.68	227.059	244.646	264.112	238.713	225.545	244.986	263.154	230.287	224.778	249.902	262.669	226.935		8	172.043
B02	160.539	160.812	161.767	159.522	160.851	159.75	162.438	160.489	160.59	161.343	160.702	157.722	161.596	161.5	159.424	161.166	160.975	162.197	158.41	160.494	160.716	160.213	159.191	161.236	160.837	158.949	159.638	160.219	161.469	158.733	160.542	160.539		11	236.559
B03	120.228	120.874	118.056	119.916	121.919	119.146	119.135	120.573	121.132	117.654	119.913	122.031	118.798	119.475	120.337	121.171	117.902	119.747	121.607	119.323	119.834	119.334	121.654	118.09	119.876	121.424	118.43	119.39	119.612	120.079	118.202	119.969		10	215.054
B04	139.865	130.492	126.567	136.382	138.27	129.41	127.199	137.579	137.379	128.64	127.862	140.545	136.784	127.57	129.511	140.927	134.213	126.809	132.194	139.581	131.815	127.09	135.77	139.615	129.944	127.222	138.548	137.34	128.211	128.508	140.256	134.764		8	172.043
B05	139.472	134.163	123.761	127.666	140.753	130.402	123.688	131.86	139.798	127.003	123.806	136.683	136.593	124.385	125.326	139.671	132.096	123.433	129.935	140.292	127.944	123.834	137.388	136.239	123.994	127.11	139.865	129.992	123.253	133.188	137.522	125.096		8	172.043
B06	102.654	112.941	111.497	108.242	103.744	113.09	111.199	106.517	105.963	113.121	111.157	104.938	108.371	112.775	111.199	103.753	110.506	111.761	110.261	103.197	112.539	112.258	108.317	104.438	113.048	111.399	105.829	107.478	112.584	110.978	103.756	110.798		8	172.043
B07	166.039	163.388	161.43	163.874	165.239	161.975	162.772	164.677	165.461	161.399	163.329	163.93	164.635	160.635	163.781	164.433	163.64	161.357	163.478	164.079	162.787	162.992	164.301	164.719	161.065	163.312	163.809	163.784	160.27	163.264	164.351	162.992		8	172.043
B08																																		0	0
B09																																		0	0
B10	110.081	111.317	106.952	107.64	112.185	110.042	106.126	110.683	111.806	106.831	108.579	112.798	108.753	106.301	111.553	110.514	106.11	109.733	112.264	108.081	107.421	112.208	109.913	106.292	110.896	111.197	106.713	109.031	111.677	108.612	107.056	112.337		9	193.548
B11	164.301	169.07	176.64	166.666	169.129	167.854	176.194	164.112	168.118	172.197	170.059	164.506	166.93	175.77	163.309	168.615	169.351	171.486	165.202	168.584	176.885	164.753	169.955	171.792	170.528	164.239	168.253	176.772	164.688	168.944	174.326	166.744		10	215.054
B12																																		0	0
B13	186.955	161.565	149.975	156.784	186.051	158.303	149.261	169.006	175.017	155.528	145.711	182.025	166.997	153.449	148.017	186.579	163.514	151.896	152.722	186.489	158.503	149.573	165.52	182.323	160.919	147.924	180.449	167.73	153.573	147.652	186.079	160.666		8	172.043
B14																																		0	0
B15																																		0	0
B16	121.938	126.239	124.149	122.792	122.854	125.947	123.949	122.399	123.691	125.256	123.626	122.152	124.643	124.562	122.972	121.843	125.357	124.205	122.764	121.744	125.463	123.947	122.497	122.781	125.626	123.688	122.598	123.904	124.607	123.719	122	124.888		8	172.043
B17	182.795	174.469	167.638	181.118	183.598	177.531	168.921	175	186.306	177.683	171.669	171.542	187.438	176.463	170.194	169.626	186.461	178.486	171.36	168.702	187.91	178	172.11	167.761	185.924	179.003	171.124	166.573	186.961	179.351	170.815	166.478		7	150.538
B18	203.216	189.772	187.022	203.531	198.697	187.472	189.163	205.39	194.705	183.455	188.753	201.531	189.354	184.486	199.677	197.831	186.303	186.382	203.899	193.958	185.157	192.166	202.75	192.545	185.129	199.73	198.312	186.43	186.003	203.053	193.576	185.938		8	172.043
B19																																		0	0
B20	120.404	130.43	111.843	108.683	123.079	130.618	111.101	109.624	126.534	128.66	110.205	110.747	127.593	125.126	109.798	112.812	129.365	121.48	109.649	115.402	131.801	116.854	109.534	118.899	131.5	113.458	109.593	122.362	130.486	111.452	110.121	126.52		8	172.043
B21																																		0	0
B22																																		0	0
B23																																		0	0
B24																																		0	0
C01	140.784	144.986	132.671	131.458	140.065	144.758	120.576	139.994	143.365	137.452	129.022	138.916	144.725	123.278	139.11	143.669	138.621	129.306	138.935	145.919	122.323	140.34	143.792	134.989	129.753	139.669	145.14	121.831	140.388	143.466	130.154	134.34		9	193.548
C02	127.292	117.556	109.73	118.86	123.635	114.135	109.963	123.961	120.517	111.663	111.61	127.787	118.039	110.087	119.374	124.101	114.927	110.514	125.233	121.233	111.466	112.419	127.079	116.935	110.25	121.169	122.916	113.427	110.556	126.596	119.045	110.427		8	172.043
C03																																		0	0
C04	116.379	128.208	125.896	121.343	118.89	128.32	124.792	118.466	122.579	126.994	123.846	117	126.537	126.256	122.396	117.317	128.643	125.86	119.89	121.48	127.472	124.267	117.444	127.039	126.419	122.919	117.312	128.862	125.41	119.208	122.843	127.604		8	172.043
C05																																		0	0
C06	125.267	134.817	138.756	135.747	111.941	133.978	138.056	136.267	112.101	135.031	138.264	134.037	111.444	136.194	138.669	132.921	112.301	140.065	137.472	131.789	112.337	137.947	137.75	131.183	112.843	138.14	137.43	127.551	115.764	138.683	137.893	125.267		8	172.043
C07																																		0	0
C08																																		0	0
C09	124.295	153.522	155.14	120.983	131.539	162.699	140.975	121.022	139.41	165.216	127.705	125.365	153.767	154.306	121.728	133.671	162.202	137.303	121.778	144.073	161.402	123.188	128.955	159.966	142.733	121.719	141.022	163.61	125.697	128.118	160.843	142.143		9	193.548
C10																																		0	0
C11																																		0	0
C12	163.039	186.444	173.343	167.761	172.154	184.508	169.865	157.809	177.761	179.351	169.278	160.163	182.758	175.837	167.935	159.989	186.809	176.826	167.972	171.197	183.011	172.789	161.042	182.27	180.478	166.433	161.048	185.963	173.455	164.671	167.764	182.357		8	172.043
C13	157.098	142.553	150.927	165.778	162.567	144.163	150.652	164.093	161.556	144.517	149.472	161.242	161.368	145.211	149.242	160.528	162.989	145.753	148.559	161.801	162.309	145.545	148.624	162.329	161.042	144.699	147.399	159.708	160.876	144.989	148.14	162.66		7	150.538
C14																																		0	0
C15	235.211	242.478	244.466	236.371	234.222	246.654	238.23	234.621	235.48	245.368	236.89	236.416	240.143	246.601	236.921	236.16	237.41	239.132	232.39	230.699	244.09	240.806	235.449	236.292	247.216	239.829	237.947	240.36	242.421	233.478	230.025	237.935		8	172.043
C16	135.208	154.789	157.292	140.756	135.202	153.306	157.652	141.017	134.944	153.947	156.916	140.815	135.817	154.163	157.121	140.896	135.584	154.629	157.61	140.997	136.497	155.154	155.177	138.916	137.157	156.006	153.351	137.472	139.219	156.792	151.68	136.916		8	172.043
C17	133.576	131.68	151.879	137.522	131.492	135.031	151.371	135.503	132.994	139.051	148.511	133.197	132.323	144.146	143.694	134.449	131.522	149.798	138.89	132.23	134.402	151.011	134.197	131.5	138.879	147.966	134.076	132.236	145.975	141.756	132.716	133.576		8	172.043
C18	112.315	114.758	116.101	112.098	113.18	116.435	115.034	112.298	113.86	117.017	113.84	112.576	114.899	116.584	112.834	113.031	116.062	115.525	112.5	114.056	116.581	113.551	112.708	115.427	117.382	112.913	113.104	116.831	115.157	112.329	114.34	116.806		8	172.043
C19	174.129	174.25	177.067	162.323	160.171	170.902	173.612	174.629	171.225	159.334	164.239	173.716	173.427	175.75	160.379	160.222	171.534	173.236	173.829	170.371	159.096	165	171.767	173.362	176.601	159.98	159.713	171.876	172.048	173.64	169.907	158.118		7	150.538
C20	124.876	141.239	130.537	113.761	119.309	132.011	139.076	118.683	114.126	127.969	142.489	122.944	113.306	123.947	140.598	128.25	113.581	120.61	135.278	133.264	115.211	117.525	131.598	138.719	117.961	114.876	128.096	141.124	120.73	113.36	126.404	141.295		7	150.538
C21																																		0	0
C22																																		0	0
C23																																		0	0
C24																																		0	0
D01	180.736	173.433	194.374	182.461	178.89	180.882	188.629	180.43	172.57	191.199	182.09	178.368	176.449	191.084	179.612	173.157	189.567	181.834	176.829	175.834	189.112	179.865	172.624	189.674	180.093	176.643	175.73	188.581	179.874	173.194	190.581	180.506		9	193.548
D02	147.983	193.972	147.823	155.138	191.351	182.197	141.503	164.475	196.949	165.919	143.618	178.242	197.011	149.871	153.154	189.75	181.525	141.098	165.157	195.75	160.326	145.343	181.169	188.604	144.486	158.798	193.646	170.059	142.388	174.194	192.638	147.983		9	193.548
D03	157.421	156.854	157.972	146.635	157.051	155.374	158.36	147.289	157.787	155.803	160.177	148.284	157.275	156.135	160.371	149.25	156.778	156.871	157.475	152.652	154.413	155.919	152.152	155.278	155.236	156.98	148.604	158.006	155.011	158.593	148.652	158.272		13	279.57
D04																																		0	0
D05	165.343	150.539	151.264	158.463	166.722	150.708	150.868	157.66	162.947	150.25	151.472	156.944	166.587	149.264	151.961	158.011	166.135	149.365	154.081	159.48	163.376	148.18	154.34	159.065	162.157	148.534	156.385	161.062	155.469	149.281	157.371	165.449		7	150.538
D06	124.379	131.888	125.823	118.503	126.216	131.455	124.242	118.553	128.244	131.006	123.612	119.806	129.77	130.02	121.36	119.654	132.247	128.657	120.017	121.205	132.739	127.143	119.444	123.733	131.545	125.466	118.593	126.331	131.416	123.817	118.654	129.376		8	172.043
D07	121.57	120.882	116.736	121.801	121.803	121.037	117.916	121.14	122.112	121.528	118.09	120.382	121.975	121.528	118.542	120.826	122.258	121.551	118.851	121.376	122.435	121.787	118.421	121.329	122.298	121.944	118.331	121.902	121.854	121.52	117.329	122.275		7	150.538
D08	116.803	116.23	112.281	112.233	115.334	116.079	111.739	113.101	116.152	115.331	111.478	113.949	116.576	114.379	112.132	114.772	116.528	113.407	112.36	115.654	116.539	112.258	113.056	116.124	115.621	111.624	113.882	116.331	113.963	111.691	115.107	116.803		7	150.538
D09																																		0	0
D10	110.638	126.124	133.565	126.421	110.011	134.346	133.264	115.357	121.374	134.396	129.992	108.756	133.593	133.784	116.185	121.744	134.132	129.522	108.89	133.584	133.89	115.806	122.444	134.435	128.315	109.89	134.14	133.376	114.309	124.213	133.787	124.112		9	193.548
D11																																		0	0
D12	107.846	106.553	108.022	108.994	107.601	106.649	108.82	108.812	107.27	107.295	109.331	108.531	106.978	108.163	109.275	108.104	106.82	108.935	108.837	107.503	107.289	109.685	108.899	107.135	108.624	109.025	107.963	107.008	109.444	109.045	107.278	107.744		8	172.043
D13	121.039	122.399	122.419	123.028	122.104	122.809	123.076	123.733	122.152	122.997	123.154	122.947	122.23	122.904	123.851	122.646	122.213	122.522	123.674	122.056	122.059	122.478	123.638	121.449	122.508	122.185	123.053	121.407	122.126	121.879	122.416	121.039		10	215.054
D14	145.486	141.236	147.025	147.177	142.626	144.188	147.447	146.348	140.702	146.489	147.183	142.728	143.096	147.185	146.073	140.607	146.337	147.107	142.966	142.969	147.003	146.073	140.815	145.98	146.671	143.18	142.713	147.301	146.014	140.657	146.225	146.784		8	172.043
D15																																		0	0
D16	114.407	114.087	123.138	123.98	117.317	113.742	116.697	127.888	120.508	114.848	114.421	125.048	123.219	116.598	113.803	118.75	125.77	119.124	114.351	115.303	126.399	120.205	114.843	114.222	123.694	123.5	116.699	113.896	118.733	125.452	118.576	114.152		7	150.538
D17	115.767	117.382	117.772	116.59	115.638	118.295	118.107	116.539	116.565	118.357	117.388	116.253	117.461	118.177	116.809	115.941	118.404	118.239	116.312	116.871	118.362	117.087	115.896	117.812	117.947	116.781	116.065	117.919	117.242	116.236	117.006	118.124		8	172.043
D18																																		0	0
D19																																		0	0
D20	152.489	157.654	158.317	157.851	155.494	151.261	155.865	157.492	158.354	156.059	153.239	153.154	157.154	157.896	155.691	154.48	151.382	156.326	157.534	156.32	153.941	150.868	156.008	156.947	156.713	154.441	149.975	155.73	156.888	156.989	155.028	151.683		6	129.032
D21																																		0	0
D22																																		0	0
D23																																		0	0
D24																																		0	0
E01	130.379	131.992	133.733	130.506	130.143	132.157	132.652	129.775	130.202	133.169	131.823	129.374	130.902	133.913	131.258	129.385	131.309	134.183	130.458	129.882	131.542	132.581	129.691	130.492	132.983	131.393	129.27	131.371	133.784	130.472	130.096	131.23		8	172.043
E02	105.225	104.371	115.323	113.466	105.188	104.989	116.132	112.764	105.351	105.494	116.503	112.542	105.146	105.947	117.236	111.705	105.053	107.393	117.098	110.643	105.065	109.278	117.213	108.506	105.138	110.904	116.685	107.649	104.972	112.857	115.882	106.691		8	172.043
E03																																		0	0
E04	132	129.034	122.904	122.596	134.643	127.014	122.803	122.685	135.584	125.242	122.295	123.494	135.483	124.236	122.458	125.612	134.039	123.357	122.357	128.809	130.927	122.618	122.559	134.045	127.197	122.744	123.121	136.365	124.753	122.691	127.494	132.938		7	150.538
E05	144.792	149.014	146.09	151.992	144.902	147.64	147.478	150.562	145.992	146.77	150.43	147.958	148.079	145.23	151.91	144.216	148.542	146.784	150.893	146.407	146.216	149	146.764	148.323	145.834	152.163	145.43	147.43	147.567	150.573	145.66	145.343		13	279.57
E06																																		0	0
E07	108.393	105.306	106.997	109.185	108.994	105.514	107.323	109.303	109.039	105.89	107.449	109.272	109.017	105.739	107.907	109.815	108.733	105.725	108.09	109.795	108.441	105.989	108.376	109.753	107.801	105.885	108.596	109.851	107.146	106.219	108.969	109.871		7	150.538
E08																																		0	0
E09	155.607	161.652	161.126	154.913	155.407	161.851	162.135	155.907	154.225	161.632	161.522	155.896	155.826	161.183	160.963	157.52	153.045	160.244	161.407	157.809	153.435	159.753	161.382	157.632	153.978	160.461	161.225	156.59	153.357	160.211	160.466	155.607		8	172.043
E10																																		0	0
E11	143.809	147.228	147.767	146.919	143.065	148.663	146.826	146.955	142.893	149.053	146.503	145.486	145.334	148.385	146.708	144.14	148.312	147.542	146.89	142.803	149.581	147.121	145.972	144.508	148.36	146.472	143.944	147.551	147.34	147.098	142.893	148.694		9	193.548
E12	124.014	121.022	121.986	128.576	124.424	122.674	123.042	128.862	124.261	121.775	121.919	129.166	124.374	122.222	121.924	128.635	124.711	122.379	121.829	128.247	125.034	122.185	121.699	128.775	124.646	121.514	121.789	128.256	124.938	122.612	123.101	128.051		7	150.538
E13																																		0	0
E14																																		0	0
E15	133.334	129.331	125.666	124.711	133.823	128.831	124.969	126.506	133.034	128.438	124.039	129.222	132.18	127.334	123.404	131.014	131.511	127.225	123.604	133.07	130.421	126.051	124.107	133.461	129.854	125.225	127.051	133.177	128.115	123.435	129.899	131.927		7	150.538
E16	117.413	142.455	130.952	113.292	128.02	144.376	118.812	113.75	140.233	136.705	113.792	123.202	144.258	123.183	113.034	137.551	141.831	114.64	120.23	144.101	126.292	113.11	133.539	141.694	115.66	119.14	143.461	127.18	113.233	133.402	140.494	115.202		9	193.548
E17	117.503	122.031	122.23	118.059	118.244	122.952	122.514	117.947	118.882	123.278	122.27	116.941	120.034	123.483	121.458	116.935	121.222	123.233	120.596	116.941	122.065	122.671	118.702	117.874	122.494	122.441	117.514	119.511	122.916	121.539	116.531	120.888		8	172.043
E18	115.039	115.011	114.781	115.514	115.371	115.188	114.806	115.376	115.61	115.638	115.087	115.846	115.581	115.213	115.233	115.604	115.404	115.247	115.5	115.966	115.652	115.399	115.525	115.784	115.77	115.197	115.989	115.598	115.36	115.469	116.028	115.66		8	172.043
E19	122.952	122.629	117.837	117.657	124.244	128.739	127.067	118.916	121.857	129.935	125.284	124.817	115.927	122.961	124.435	122.846	119.73	117.056	122.632	123.143	121.817	115.761	119.581	122.68	122.045	119.034	115.851	121.961	123.202	120.862	115.975	119.298		6	129.032
E20																																		0	0
E21																																		0	0
E22																																		0	0
E23																																		0	0
E24																																		0	0
F01	125.365	129.062	160.022	131.91	125.163	142.907	152.542	125.986	125.888	155.652	138.871	125.508	134.073	158.52	128.098	125.649	149.18	143.806	125.77	129.624	159.514	130.834	125.935	146.747	147.548	125.958	128.449	160.399	131.553	125.593	145.52	148.323		8	172.043
F02																																		0	0
F03	103.556	104.121	105	102.91	104.831	105.534	103.607	103.975	104.61	105.604	103.146	104.955	105.758	104.309	104.121	104.992	105.876	103.472	105.062	105.902	104.202	104.41	105.236	105.463	103.761	105.222	106.067	103.559	104.699	105.337	105.017	104.258		9	193.548
F04																																		0	0
F05	112.051	112.067	111.379	110.834	111.989	112.331	111.354	111.424	112.309	112.744	110.876	111.851	112.104	112.756	110.511	112.045	111.843	112.295	110.89	112.239	112.36	111.166	111.694	112.685	113.202	110.919	112.261	111.986	112.41	110.961	112.028	112.652		10	215.054
F06	103.834	102.354	103.685	104.202	104.073	102.683	103.756	104.419	104.433	103.278	103.697	104.419	104.542	103.301	103.927	104.671	104.315	103.697	103.93	104.427	104.371	103.772	103.868	104.565	104.522	103.677	103.787	104.61	104.511	103.837	103.902	104.657		7	150.538
F07	120.222	150.919	144.289	115.034	122.034	153.739	139.185	114.663	123.949	154.806	134.958	114.93	126.868	157.955	128.32	115.666	134.261	156.764	120.556	117.733	140.048	152.927	117.199	120.152	146.978	143.843	115.242	122.823	154.862	132.826	114.989	130.138		8	172.043
F08	110.522	120.126	124.5	113.522	111.75	121.242	122.913	112.469	112.871	123.486	121.916	111.455	115.354	124.576	118.368	111.076	118.66	124.753	115.079	111.562	121.011	123.944	113.152	112.242	122.739	121.303	111.472	115.197	124.489	117.888	110.986	119.065		8	172.043
F09	158.298	159.879	143.233	135.326	158.927	160.11	142.208	135.39	158.542	159.761	142.132	135.067	156.949	160.421	143.537	135.441	156.295	159.978	142.961	134.843	157.331	159.39	142.048	135.52	159.455	158.34	140.124	135.843	161.528	157.522	139.247	137.295		8	172.043
F10																																		0	0
F11	118.036	118.408	124.277	121.634	118.369	118.354	124.807	122.539	118.455	118.432	124.557	122.369	118.56	118.56	124.467	121.902	118.61	118.634	124.824	121.932	118.351	119.057	125.565	121.19	118.292	119.893	124.935	120.75	118.432	121.021	124.845	119.726		8	172.043
F12	113.081	107.23	114.475	110.154	108.963	110.489	112.556	109.904	107.753	113.107	111.416	109.683	107.41	114.798	110.556	109.433	110.157	113.199	110.126	108.228	112.657	111.236	109.893	107.649	114.848	110.581	109.225	110.396	112.784	110.174	108.334	113.081		8	172.043
F13	133.149	134.837	134.281	131.756	133.75	134.753	133.815	131.907	134.548	135.267	132.702	132.447	134.666	134.958	132.02	133.093	134.357	134.955	131.573	133.865	135.157	134.295	131.716	134.272	135.382	133.416	132.525	134.744	135.374	131.907	133.444	134.893		8	172.043
F14	106.497	107.326	110.365	111.051	107.096	107.663	110.413	111.888	107.152	107.725	110.385	111.551	107.447	107.924	110.545	111.045	107.157	107.767	110.638	111.522	107.483	108.037	110.632	111.115	106.949	108.18	110.98	111.514	106.728	108.576	111.199	111.469		7	150.538
F15																																		0	0
F16	129.756	119.096	110.444	110.691	128.654	121.697	111.188	110.694	128.022	122.272	111.343	110.93	127.834	122.635	111.553	110.826	126.837	122.952	111.576	110.635	125.23	124.312	112.225	110.478	125.823	124.02	111.846	110.551	125.843	123.441	111.89	110.812		7	150.538
F17	101.674	104.27	103.118	101.326	102.199	104.517	103.399	101.798	102.531	104.41	103.43	101.728	102.86	104.407	103.36	101.82	103.107	104.629	103.486	101.638	103.27	104.57	103.199	101.767	103.697	104.472	103.185	101.713	103.904	104.534	103.154	101.674		8	172.043
F18																																		0	0
F19																																		0	0
F20	105.514	105.014	105.463	105.242	104.699	105.056	105.646	105.483	105.098	104.969	105.643	105.747	105.36	105.014	105.306	105.82	105.537	104.989	105.185	105.576	105.719	105.213	105.247	105.573	105.581	105.663	105.143	105.463	105.719	105.601	105.006	105.514		7	150.538
F21																																		0	0
F22																																		0	0
F23																																		0	0
F24																																		0	0
G01																																		0	0
G02																																		0	0
G03	103.781	108.017	106.393	104.36	103.924	107.972	107.303	104.612	104.315	107.73	107.438	104.565	104.213	107.433	107.815	104.646	104.228	107.371	108.129	104.888	104.138	107.163	108.115	104.761	104.197	107.492	108.132	104.949	104.565	107.657	107.826	104.573		8	172.043
G04	263.775	335.042	324.472	288.149	264.087	345.708	312.5	283.598	261.455	351.812	304.919	280.39	266.278	357.124	299.138	277.444	278.806	349.121	293.037	268.253	295.329	337.607	289.75	265.553	322.216	322.787	283.407	259.475	345.565	307.101	279.093	262.697		8	172.043
G05																																		0	0
G06	117.402	111.388	111.997	116.904	117.346	111.362	112.919	117.11	116.997	111.312	113.528	117.239	116	110.629	114.685	117.469	115.27	110.761	116.022	118.008	113.208	111.36	116.441	117.719	111.354	112.671	116.685	116.365	110.508	114.612	117.593	114.531		8	172.043
G07	162.02	165.18	176.121	153.961	162.096	167.216	178.236	156.081	159.559	167.351	178.452	157.081	158.525	167.048	176.851	158.334	158.115	167.194	177.264	157.36	157.197	166.376	175.919	158.671	156.652	166.424	176.317	158.379	156.787	165.615	176.25	156.848		8	172.043
G08	111.374	102.475	101.213	102.744	111.427	102.834	101.385	102.711	111.539	103.065	101.565	103.087	111.43	102.834	101.646	103.817	111.042	102.567	101.792	105.222	110.244	102.528	101.719	106.149	109.281	102.301	101.733	107.626	108.028	102.079	101.84	109.427		7	150.538
G09	256.98	263.542	261.256	258.463	256.048	262.798	261.553	257.542	255.289	262.438	262.539	257.806	255.472	263.48	260.66	257.014	254.688	262.669	260.362	256.581	255.34	261.124	259.351	258.008	256.994	261.747	259.517	255.699	255.787	262.823	259.452	255.331		8	172.043
G10	116.028	111.59	105.365	106.879	116.298	112.225	105.719	106.787	116.199	111.919	105.697	106.753	115.598	112.065	105.803	107.037	115.992	111.733	105.837	107.169	116.382	111.539	105.713	107.579	115.997	111.166	105.958	108.508	116.267	110.924	105.747	109.194		7	150.538
G11	112.228	130.823	123.433	111.933	112.444	131.171	124.239	111.902	112.719	129.5	124.711	112.211	112.624	130.188	124.205	112.508	112.893	129.601	124.573	112.073	112.868	130.295	123.789	112.185	112.935	130.711	122.649	112.362	113.219	131.711	122.301	112.045		8	172.043
G12	143.242	131.031	143.188	147.393	137.213	135.225	145.857	144.646	131.57	141.654	146.815	138.258	133.691	145.871	145.124	131.758	140.865	147.042	138.121	133.761	145.699	145.511	132.275	141.511	146.688	137.528	134.725	145.913	144.23	131.733	143.177	146.528		8	172.043
G13																																		0	0
G14	119.713	124.452	122.183	116.935	121.857	124.84	121.053	118.003	123.556	124.393	118.711	119.419	125.177	123.287	117.163	121.146	124.626	121.124	117.312	123.525	124.346	118.772	119.388	124.882	123.126	117.548	122.281	124.84	120.702	118.006	124.126	124.267		8	172.043
G15																																		0	0
G16																																		0	0
G17	158.07	160.601	160.489	162.542	158.472	159.699	161.733	160.225	159.211	160.374	161.927	159.716	159.475	159.188	162.666	158.542	160.278	159.789	162.89	157.907	160.27	159.208	161.742	158.006	159.663	161.042	159.969	158.756	157.306	161.396	159.295	159.975		11	236.559
G18	104.542	100.711	102.772	108.489	103.767	101.267	104.154	108.736	102.379	101.354	105.638	107.933	101.758	101.548	107.213	106.478	101.657	102.567	108.59	104.556	101.646	103.955	108.907	103.185	101.68	105.626	108.587	102.149	101.781	107.758	106.362	101.671		8	172.043
G19	133.702	133.579	134.393	133.317	135.076	133.646	132.848	133.978	134.427	133.952	133.537	134.287	132.371	133.107	133.337	133.596	133.893	134.879	134.486	132.868	133.337	133.834	133.986	133.169	134.626	132.73	132.57	133.635	133.705	133	135.132	133.986		9	193.548
G20	104.166	103.632	103.879	103.652	104.006	103.385	103.416	103.789	104.076	104.087	103.935	104	103.301	103.531	103.893	104.011	104.303	104.208	104.239	103.303	103.528	104.191	104.146	104.278	104.152	104.346	103.503	103.843	104.098	104.14	104.531	104.166		10	215.054
G21																																		0	0
G22																																		0	0
G23																																		0	0
G24																																		0	0
H01	185.666	180.287	163.559	184.559	185.312	173.772	167.315	186.008	183.756	168.817	175.475	184.972	180.941	164.008	182.916	185.851	174.031	167.935	185.354	182.781	167.685	176.587	184.761	179.907	164.949	182.91	184.039	172.486	169.674	184.64	182.652	165.062		8	172.043
H02	114.893	107.096	105.629	113.163	114.458	106.817	106.219	113.972	114.154	106.587	106.475	114.764	113.129	106.795	107.514	115.722	111.275	106.542	108.525	116.427	110.365	106.525	109.483	116.048	109.096	106.576	110.475	116.36	108.306	106.34	112.073	115.506		7	150.538
H03	104.197	101.489	111.183	104.107	101.348	101.559	110.242	105.006	101.674	101.669	109.924	105.722	101.601	101.896	109.41	105.663	101.545	102.022	109.222	105.874	101.812	101.801	109.545	105.596	101.702	101.888	110.242	104.666	101.646	102.037	110.831	104.197		8	172.043
H04																																		0	0
H05	103.09	102.343	102.75	103.006	103.208	102.809	103.143	103.152	102.983	102.955	103.191	103.374	102.958	103.275	103.399	103.576	103.154	103.567	103.466	103.27	102.992	103.461	103.393	103.166	103.284	103.371	103.497	103.115	103.36	103.489	103.396	103.09		8	172.043
H06																																		0	0
H07	105.596	104.817	104.966	103.548	102.801	105.733	104.961	103.236	104.25	105.73	104.5	102.893	105.598	105.542	103.739	103.517	105.997	104.997	103.149	105.09	105.52	104.202	102.77	106.211	105.247	103.615	104.553	105.904	104.551	103.062	105.89	105.596		9	193.548
H08	107.82	105.52	110.416	109.654	104.952	109.904	110.736	107.601	107.121	111.025	109.683	105.362	110.666	110.68	106.449	108.711	110.969	108.573	105.854	110.756	109.949	105.253	110.219	111.031	107.407	107.649	111.174	109.463	105.994	110.753	110.635	105.846		9	193.548
H09	114.289	114.346	115.421	115.284	114.048	115.183	115.666	115.022	114.348	115.685	115.677	114.472	115.14	115.784	115.261	114.455	115.351	115.57	114.702	114.801	115.82	115.514	114.281	115.169	115.674	114.677	114.919	115.685	115.472	114.396	115.39	115.565		8	172.043
H10	143.202	153.683	165.216	157.961	142.784	155.963	165.115	155.587	142.787	157.225	165.497	153.028	143.736	159.025	166.051	149.348	145.419	160.935	166.225	146.522	147.834	162.801	163.787	144.222	149.947	163.244	161.084	142.963	153.565	164.744	156.287	142.916		8	172.043
H11																																		0	0
H12																																		0	0
H13																																		0	0
H14	223.331	193.194	182.806	245.306	224.166	195.02	182.688	246.157	223.452	193.708	180.368	243.171	221.171	194.112	184.312	243.419	221.57	193.539	185.652	242.919	221.034	190.57	187.902	238.101	220.581	187.14	198.466	236.081	219.034	185.051	202.385	233.764		7	150.538
H15																																		0	0
H16	128.781	128.202	128.632	128.795	128.615	128.205	128.871	128.857	128.744	128.483	128.702	128.683	128.663	128.239	128.553	128.629	128.472	128.424	128.671	128.654	128.157	128.368	128.478	128.657	128.25	128.323	128.787	128.685	128.441	128.559	128.744	128.781		7	150.538
H17	115.924	115.846	113.219	113.301	115.994	116.09	113.219	114.056	116.522	116.126	113.216	114.093	116.531	115.767	112.75	114.722	116.494	115.537	112.781	115.365	116.466	114.57	112.958	115.893	116.419	113.334	113.784	116.478	115.938	113.27	114.59	116.343		7	150.538
H18	161.983	179.907	153.045	151.379	165.132	180.66	149.508	152.413	168.329	178.82	148.697	154.014	170.854	174.587	148.888	155.924	173.983	169.587	147.573	157.851	177.497	165.61	148.84	160.556	179.626	158.073	150.739	163.447	180.548	151.346	151.638	167.68		8	172.043
H19	106.728	104.61	104.517	106.031	115.756	109.278	105.548	104.961	105.208	113.947	112.185	105.846	104.994	104.935	109.615	114.25	106.913	105.607	105.028	107.197	115.674	108.539	105.576	105.222	105.503	114.843	110.744	105.846	105.261	105.053	112.944	112.154		6	129.032
H20																																		0	0
H21																																		0	0
H22																																		0	0
H23																																		0	0
H24																																		0	0
I01	196.419	199.388	200.705	194.553	198.104	200.228	200.711	195.104	198.317	198.652	199.893	193.539	197.174	199.079	197.059	193.868	197.927	199.792	194.233	196.076	196.222	198.938	194.278	196.694	197.742	197.247	192.879	197.43	199.36	195.295	193.199	196.419		8	172.043
I02	108.694	134.039	130.447	109.463	111.27	138.902	124.107	109.166	115.5	140.992	118.643	109.037	123.037	139.463	111.969	109.416	133.584	130.309	109.722	112.669	139.93	121.379	109.343	120.183	140.452	113.584	108.972	132.719	129.924	109.733	113.848	140.174		8	172.043
I03	106.795	106.32	101.683	105.994	107.081	105.447	102.525	107.006	107.346	104.716	103.59	107.334	107.351	103.43	104.694	107.202	107.163	102.522	105.921	107.584	106.478	102.525	106.787	107.427	105.219	103.506	107.32	107.32	103.829	105.031	107.511	106.949		7	150.538
I04	107.893	112.02	111.486	108.949	108.548	112.424	111.463	108.753	109.997	112.166	111.16	108.368	110.947	112.149	111.573	107.581	112.067	112.183	110.896	107.924	112.66	112.129	109.975	109.025	112.236	111.764	108.846	110.104	112.357	111.59	108.042	111.778		8	172.043
I05																																		0	0
I06	125.581	149.896	124.663	120.874	135.301	142.941	122.775	121.475	145.75	132.961	120.972	121.716	149.978	127.315	120.702	127.522	147.952	123.278	119.573	136.098	140.292	121.593	120.463	148.045	129.228	120.039	126.348	148.744	124.228	120.239	135.045	139.947		8	172.043
I07	121.11	108.938	108.792	119.157	113.503	108.916	112.079	119.84	109.402	109.143	121.612	111.199	109.084	115.216	116.924	109.096	109.949	122.188	109.888	108.899	119.295	113.194	108.826	113.458	119.177	109.157	109.362	122.138	110.093	108.815	119.399	113.008		9	193.548
I08	113.688	107.048	103.107	107.11	112.494	105.713	103.469	110.837	110.379	104.292	104.126	113.337	108.107	103.64	106.671	112.913	105.871	103.722	110.806	110.907	104.289	104.475	113.413	108.107	103.792	107.393	112.441	105.612	103.632	111.461	110.511	104.264		8	172.043
I09	149.447	148.57	148.287	150.261	149.618	148.669	147.888	151.497	149.537	149.017	147.61	150.823	149.534	149.258	148.68	150.812	149.188	150.587	149.435	150.556	148.593	149.545	149.831	149.59	147.837	148.593	150.677	149.537	149.017	147.022	150.264	148.663		9	193.548
I10	139.146	146.966	134.581	137.104	139.975	148.753	132.427	139.357	139.871	146.197	131.343	139.545	144.011	140.817	132.419	138.48	145.778	136	135.871	139.104	147.885	131.997	139.258	141.542	142.121	132.478	138.216	147.626	136.685	137.747	139.402	147.767		8	172.043
I11	118.604	125.042	123.438	119.837	120.983	125.138	123.115	119.003	123.045	124.261	121.91	118.57	124.489	124.073	121.084	119.652	125.331	123.778	119.579	122.008	124.725	122.258	118.73	124.669	124.073	120.607	120.02	125.076	122.893	118.882	122.705	124.503		8	172.043
I12	119.292	117.219	116.632	119.006	119.025	116.935	117.781	119.747	118.41	116.331	118.722	119.562	117.612	117.337	119.722	118.975	115.969	118.466	119.183	117.382	116.955	119.388	118.924	116.534	118.421	119.596	117.784	116.685	119.424	119.399	116.281	118.343		8	172.043
I13	196.256	203.065	196.907	203.042	204.27	200.556	197.337	204.556	204.697	199.051	199.284	206.334	203.107	196.992	202.039	204.924	200.688	197.59	203.006	204	197.952	198.385	204.635	202.989	196.385	202	204.289	201.913	197.958	203.39	203.298	196.256		9	193.548
I14	112.829	110.685	110.725	113.239	115.57	110.421	111.517	114.118	114.399	110.674	111.969	114.969	113.635	110.565	112.489	115.528	113.042	110.792	112.919	115.649	111.211	111.368	113.916	115.601	110.781	111.702	114.888	114.5	110.579	112.444	115.258	112.829		8	172.043
I15																																		0	0
I16	110.961	119.171	117.657	111.093	111.843	123.112	113.986	111.233	113.584	123.003	112.281	111.258	117.289	119.949	111.407	111.61	122.242	115.011	111.194	113.084	123.028	112.329	111.416	117.478	119.59	111.466	111.66	122.008	114.34	111.348	114.048	122.135		8	172.043
I17	132.924	131.559	133.098	135.562	133.256	131.843	133.228	135.466	133.348	131.879	133.362	136.191	133.654	131.756	133.292	135.876	133.11	131.879	133.537	135.86	132.989	131.941	133.416	135.82	133.323	131.803	133.846	136.034	132.624	131.565	133.657	135.567		7	150.538
I18																																		0	0
I19																																		0	0
I20																																		0	0
I21																																		0	0
I22																																		0	0
I23																																		0	0
I24																																		0	0
J01	103.652	102.126	105.506	105.256	103.553	102.699	106.079	105.708	103.132	103.492	106.351	105.73	102.452	104.115	106.357	105.562	102.407	104.868	105.705	105	102.556	105.992	106.025	104.315	102.688	106.43	106.096	103.539	103.424	106.534	105.772	102.708		8	172.043
J02	114.337	114.719	115.584	113.424	114.295	115.728	114.64	113.983	114.784	115.652	113.52	114.022	115.317	116.36	113.447	114.989	115.188	115.73	113.789	114.643	115.573	114.657	113.961	115.104	116.225	113.66	114.851	115.376	116.118	113.798	114.458	115.433		8	172.043
J03	112.522	117.23	123.065	120.975	112.972	115.857	123.545	122.309	114.399	114.77	122.219	122.73	115.399	114.07	122.048	123.354	116.208	113.646	121.413	123.559	116.767	113.551	120.983	124.048	118.135	112.893	119.893	123.18	118.764	112.792	118.997	123.278		7	150.538
J04	138.809	150.135	135.846	126.764	144.416	151.034	131.972	129.933	148.483	145.904	128.135	135.331	151.427	140.14	126.228	141.388	150.89	134.298	128.581	146.067	148.441	129.486	132.118	148.994	142.331	126.247	137.885	152.334	136.407	126.823	144.065	151.281		8	172.043
J05	184.143	171.385	198.143	205.702	179.371	171.219	206.228	198.989	175.643	173.281	214.851	191.787	173.289	184.924	211.596	183.961	170.98	198.053	202.27	178.86	171.517	210.298	193.39	172.539	180.399	209.36	184.197	171.067	197.834	202.197	176.36	170.978		8	172.043
J06	177.815	162.084	178.281	165.59	157.744	168.272	178.843	159.823	159.045	174.362	170.584	157.132	164.096	177.938	161.736	157.598	171.963	175.553	156.955	161.115	177.065	166.059	157.486	168.514	176.492	158.862	158.955	175.278	168.93	157.427	165.82	177.815		8	172.043
J07	117.739	109.879	111.132	120.972	117.329	110.132	111.66	123.183	116.683	110.258	112.525	121.663	116.556	110.025	113.511	122.593	115.728	110.138	115.289	121.955	114.834	110.146	115.75	121.084	113.654	110.169	117.233	120.969	112.798	110.542	118.657	119.89		7	150.538
J08	127.795	113.829	133.767	138.733	116.329	124.037	138.817	126.868	115.056	136.275	138.213	115.416	127.216	140.831	123.197	118.413	138.244	133.298	114.211	130.84	140.598	119.758	122.688	138.522	127.61	114.961	136.846	137.399	115.031	127.756	140.997	122.037		9	193.548
J09																																		0	0
J10																																		0	0
J11																																		0	0
J12	133.77	135.014	134.966	132.621	134.82	135.933	134.056	134.197	135.778	136.096	132.747	134.84	136.295	133.91	134.037	135.567	135.461	132.823	134.913	136.312	134.874	133.955	135.27	136.185	132.823	134.624	135.545	133.5	133.27	135.017	135.315	132.952		9	193.548
J13	125.017	120.781	122.705	125.247	124.413	120.89	124.149	125.216	123.508	121.16	125.764	124.626	122.213	121.626	125.775	124.904	120.885	123.573	125.629	124.115	120.857	125.022	125.006	122.764	121.371	125.711	125.292	121.264	123.421	125.581	124.034	120.882		8	172.043
J14	149.452	149.306	136.98	142.635	149.59	148.809	135.584	144.739	149.837	148.756	134.702	145.952	149.565	146.885	134.874	147.396	149.921	144.399	136.112	148.056	149.32	141.315	138.638	147.733	148.228	138.725	141.427	148.537	148.657	135.739	144.354	149.452		7	150.538
J15	123.843	111.548	119.663	151.809	118.963	111.879	129.576	143.899	113.739	112.031	139.362	135.149	112.301	113.787	148.348	123.511	112.239	126.924	144.452	113.913	111.989	143.388	130.809	112.233	118.941	148.725	118.295	112.115	133.857	137.674	112.868	112.817		8	172.043
J16	106.722	106.5	105.581	105.728	107.062	107.157	105.559	105.89	107.202	107.433	105.629	106.402	107.09	107.475	105.306	106.371	106.98	107.607	105.385	106.216	107.163	107.486	105.683	106.489	106.719	107.823	105.742	106.626	106.73	107.865	105.683	106.57		7	150.538
J17	191.958	176.677	180.357	207.393	184.393	176.719	187.334	205.722	178.64	177.129	195.267	197.216	176.722	176.565	204.548	187.278	176.43	185.152	204.671	178.317	174.84	195.16	196.73	176.632	176.933	204.357	185.576	175.376	186.494	202.966	177.441	175.048		8	172.043
J18																																		0	0
J19																																		0	0
J20	120.938	117.107	118.73	118.287	116.039	113.66	114.93	117.584	120.121	121.081	120.449	116.242	119.539	117.017	114.826	113.857	116.449	119.843	121.219	121.767	117.478	120.317	118.309	116.348	114.073	115.711	119.194	121.407	121.39	117.48	121.098	118.385		7	150.538
J21																																		0	0
J22																																		0	0
J23																																		0	0
J24																																		0	0
K01	109.017	110.303	107.834	109.517	108.638	110.621	108.14	109.961	108.708	110.933	108.287	109.531	108.77	110.865	108.402	109.447	108.75	110.404	109.028	109.539	108.885	110.831	109.087	109.039	108.86	110.562	109.469	109.368	109.621	110.093	110.034	109.017		13	279.57
K02																																		0	0
K03																																		0	0
K04	120.506	119.492	113.121	116.506	120.579	119.317	113.205	117.211	121.963	118.045	113.508	118.416	121.149	116.84	114.829	119.346	120.89	114.593	115.169	119.803	120.317	113.697	116.733	120.654	118.396	113.587	118.256	121.213	116.478	114.284	119.444	120.494		7	150.538
K05																																		0	0
K06	143.225	136.48	137.104	165.289	146.927	137.051	136.562	160.652	149.846	136.899	136.865	158.685	154.433	137.559	136.792	155.177	155.713	137.404	136.736	154.303	155.295	137.042	136.489	154.14	155.772	137.36	136.334	155.143	152.871	136.815	136.27	158.365		7	150.538
K07	254.84	251.18	304.57	292.781	252.565	251.205	314.888	277.733	250.008	258.281	317.607	265.334	248.736	276.868	309.868	254.393	248.433	300.146	292.191	250.388	253.596	317.691	267.596	248.261	275.77	309.424	253.688	247.846	299.169	287.09	249.27	254.677		8	172.043
K08	145.537	154.376	155.989	147.994	144.612	152.07	157.935	150.188	144.716	150.458	157.826	150.708	144.545	148.581	157.683	151.683	145.419	147.09	157.458	153.022	145.767	146.076	156.767	153.416	146.629	146.135	155.702	153.876	147.312	145.992	154.014	155.067		7	150.538
K09	109.416	109.489	108.902	109.312	110.787	109.486	109.657	109.626	110.649	109.281	109.809	110.295	110.312	109.062	109.567	110.744	109.93	109.621	109.778	110.688	109.803	109.874	110.663	109.969	109.289	109.632	111.093	109.916	109.958	109.896	110.258	109.416		11	236.559
K10	141.944	142.41	130.065	136.213	143.829	136.938	129.407	139.157	144.14	132.567	132.556	141.725	141.902	129.663	136.893	144.124	135.657	130.579	140.747	143.708	130.756	134.531	142.433	140.048	129.758	138.688	145.014	132.933	132.874	141.983	141.876	130.199		9	193.548
K11	120.508	133.084	135.025	114.508	127.795	137.885	122.683	117.376	134.093	138.666	115.236	124.376	138.014	129.483	115.278	131.365	139.834	118.463	120.452	134.93	134.567	114.508	128.576	140.351	120.441	119.073	135.343	137.34	114.761	125.798	138.677	124.421		9	193.548
K12																																		0	0
K13																																		0	0
K14	130.163	120.404	128.73	135.885	134.671	121.368	126.938	135.626	135.025	122.503	124.809	134.831	136.812	126.045	122.632	132.61	138.798	129.966	121.152	131.194	138.994	133.772	121.104	128.292	135.112	134.708	120.902	126.879	136.351	135.528	122.045	125.904		7	150.538
K15	170.854	184.045	199.424	173.871	169.017	176.632	183.323	171.329	170.809	181.615	190.376	170.781	170.955	187.115	184.89	166.357	169.787	186.612	182.736	168.669	173.764	183.458	175.77	168.312	173.494	188.736	173.292	169.053	175.893	183.112	169.848	170.362		8	172.043
K16																																		0	0
K17	108.742	113.208	118.938	112.618	109.163	113.601	119.16	112.688	109.157	113.994	119.174	112.278	109.522	114.256	119.413	111.949	109.225	115.317	119.385	111.598	109.455	116.008	118.006	110.941	109.66	116.612	118.104	110.747	109.846	118.065	116.986	110.059		8	172.043
K18	116.264	112.916	107.132	108.812	115.045	115.205	107.938	108.34	114.326	116.61	108.632	108.135	113.247	116.893	109.553	107.882	112.736	116.806	110.357	107.817	111.98	116.815	111.124	107.565	111.455	116.744	111.447	107.66	111.18	116.683	111.997	107.553		7	150.538
K19																																		0	0
K20	166.034	170.711	167.07	169.871	153.705	160.39	169.104	166.579	169.067	153.843	163.761	167.382	168.579	167.051	154.107	166.761	167.101	168.778	164.792	153.685	168.781	165.194	170.124	160.306	157.584	171.604	166.517	171.59	158.379	158.98	172.657	166.034		11	236.559
K21																																		0	0
K22																																		0	0
K23																																		0	0
K24																																		0	0
L01	163.062	158.371	160.098	190.612	163.604	158.573	159.975	187.646	163.079	158.132	160.472	188.506	163.222	157.73	159.904	192.784	161.767	157.865	160.719	188.126	160.362	157.809	160.014	188.978	161.14	157.728	160.39	187.705	160.281	157.458	160.809	189.581		7	150.538
L02																																		0	0
L03	121.174	138.312	118.68	110.309	120.691	138.733	119.716	110.416	118.874	138.312	122.272	110.525	118.596	138.197	122.264	110.697	118.879	138.902	121.663	110.671	121.376	139.093	118.84	110.472	124.624	138.713	116.618	110.508	125.497	137.778	115.222	110.559		8	172.043
L04																																		0	0
L05	147.006	168.896	157.89	151.416	156.216	165.233	155.264	141.831	169.368	161.07	154.213	142.517	171.843	158.506	151.545	153.798	165.896	156.447	141.64	168.41	159.584	154.239	147.017	168.624	157.48	146.885	160.921	162.188	155.017	141.404	171.463	158.413		9	193.548
L06																																		0	0
L07	118.82	118.772	118.379	121.635	120.331	118.098	120.07	121.567	120.244	117.753	122.154	121.348	119.298	119.048	122.298	120.438	118.379	120.382	121.537	119.584	117.593	122.135	120.435	118.685	120.205	122.034	120.407	117.98	121.548	121.177	119.323	118.82		8	172.043
L08	172.185	220.388	207.337	162.537	213.174	213.685	188.694	175.663	221.059	208.051	164.688	207.725	214.059	192.222	171.73	219.879	207.941	169.719	201.393	214.511	195.112	167.713	219.857	207.989	172.756	196.708	216.337	196.764	166.025	218.657	208.275	172.185		9	193.548
L09	111.871	108.744	112.351	114.037	111.413	108.705	113.494	113.022	110.045	109.916	114.351	112.143	109.188	112.343	113.924	111.466	109.025	113.983	113.222	109.913	110.963	114.014	112.087	109.205	113.837	113.303	110.702	109.329	113.275	112.02	108.725	112.604		8	172.043
L10	108.166	104.907	101.787	104.466	108.907	103.52	102.264	107.014	107.708	102.705	102.879	108.472	105.871	102.32	104.68	109.121	103.958	102.331	106.91	107.994	102.685	103.708	108.913	105.36	102.239	105.438	108.834	103.385	102.458	107.933	106.621	102.23		8	172.043
L11	145.683	135.135	149.761	146.365	122.657	131.185	147.955	148.247	128.188	128.587	144.017	149.438	135.16	125.23	140.784	150.48	140.205	122.952	137.079	149.478	143.944	122.531	134.169	149.079	148.16	124.149	130.419	146.545	150.138	126.792	128.385	145.683		7	150.538
L12																																		0	0
L13	181.331	182.559	182.846	180.75	184.725	179.758	182.629	183.82	184.596	179.244	183.492	184.247	181.171	181.539	180.621	185.469	178.542	181.86	182.444	181.008	179.458	179.868	183.326	178.124	180.677	182.843	179.784	179.958	181.93	181.534	177.542	181.258		10	215.054
L14																																		0	0
L15	169.48	167.837	166.419	166.09	170.096	167.261	165.118	168.407	167.919	166.076	164.801	169.23	167.272	165.076	166.997	167.899	166.056	164.643	169.612	166.705	165.621	167.014	167.621	165.61	164.461	168.944	166.654	165.037	167.688	167.927	165.823	165.399		8	172.043
L16	120.48	126.607	136.348	122.343	120.879	128.278	135.228	121.309	121.264	130.674	133.295	120.975	121.77	133.163	130.323	120.562	122.202	135.183	127.152	120.494	124.185	136.213	123.963	120.528	127.017	135.303	122.542	121.534	130.708	132.837	120.992	121.716		8	172.043
L17	116.711	117.14	112.199	111.75	116.938	117.112	112.767	111.927	118.067	117.073	111.896	111.331	118.671	116.466	111.846	111.489	119.463	116.138	112.292	112.228	119.666	114.885	112.587	112.997	120.461	114.298	112.407	114.14	119.618	112.975	111.826	114.68		8	172.043
L18	149.135	168.975	176.152	154.857	152.073	173.82	173.104	150.205	156.233	175.812	168.129	148.124	162.357	176.261	160.963	148.904	168.772	175.362	153.096	153.292	174.86	170.879	147.607	159.556	176.862	162.242	148.522	168.228	173.413	152.615	153.938	174.98		8	172.043
L19																																		0	0
L20																																		0	0
L21																																		0	0
L22																																		0	0
L23																																		0	0
L24																																		0	0
M01	109.978	113.494	112.685	109.427	111.236	114.354	111.284	109.424	112.444	114.171	109.222	109.862	114.803	112.357	109.292	111.77	114.463	109.812	109.792	113.41	112.685	109.14	111.458	114.419	110.16	109.772	113.298	113.553	109.076	110.955	114.334	110.565		9	193.548
M02	102.39	104.986	105.697	105.065	102.784	105.904	105.789	103.27	105.14	105.921	105.261	102.992	105.871	105.992	103.629	105.067	106.11	105.784	102.874	106.264	106.062	104.059	104.503	106.056	105.888	102.801	106.219	106	104.5	104.357	105.992	106.154		8	172.043
M03	111.295	121.076	110.584	108.469	114.708	119.208	109.708	108.601	117.551	116.618	109.385	109.52	120.933	113.014	108.933	112.983	120.803	110.34	108.458	117.472	116.725	109.469	110.011	120.868	111.843	108.733	114.014	118.924	109.725	108.565	119.671	114.18		9	193.548
M04	143.596	154.497	155.213	132.612	139.587	155.065	152.921	131.163	142.868	159.008	152.121	130.86	144.199	156.489	147.36	131.264	148.177	157.865	141.817	132.756	151.081	156.671	136.545	135.233	151.817	154.301	132.447	138.82	155.258	150.584	130.966	143.596		8	172.043
M05																																		0	0
M06	142.413	134.034	117.52	117.303	134.435	141.478	118.913	117.379	128.537	145.829	121.112	117.719	123.396	147.354	123.326	117.921	121.25	148.486	125.053	117.579	120.18	147.997	125.955	117.41	120.149	147.82	125.368	117.747	120.289	147.876	124.82	117.716		7	150.538
M07	118.315	127.306	134.017	117.618	119.371	129.994	129.556	117.449	121.07	133.312	125.222	117.756	124.382	135.601	121.452	118.567	128.02	132.685	117.798	119.713	131.486	126.211	117.795	123.126	133.66	121.331	118.506	128.132	132.902	117.691	119.531	131.719		8	172.043
M08	127.657	131.581	130.761	126.674	128.941	131.848	128.775	128.382	129.992	132.098	128.042	128.11	129.806	129.983	127.14	127.978	130.489	128.371	127.211	128.593	131.079	126.784	126.823	129.346	129.494	126.427	127.435	130.893	127.556	126.556	129.02	130.924		8	172.043
M09	232.567	218.455	200.354	204.379	230.907	211.16	199.014	208.899	228.91	207.118	198.093	216.126	227.272	203.096	196.882	223.222	221.921	200.615	200.287	229.14	214.185	197.93	207.098	227.146	206.854	197.534	218.419	222.41	200.635	197.972	228.424	215.494		8	172.043
M10																																		0	0
M11																																		0	0
M12	126.902	116.469	137.798	123.972	115.753	120.618	140.944	116.882	116.34	135.284	126.73	115.843	118.253	141.711	117.494	115.975	132.567	129.272	115.879	118.022	142.11	117.775	116.233	132.267	129.017	115.787	118.264	141.306	117.326	116.213	133.815	126.902		9	193.548
M13	115.169	132.402	139.531	118.376	115.514	137.952	133.944	116.638	117.199	140.719	129.848	115.775	120.126	143.306	126.233	115.376	124.924	141.444	121.371	115.624	134.247	136.447	117.051	116.803	140.334	129.91	115.643	122.247	143.107	123.455	115.41	132.006		8	172.043
M14																																		0	0
M15																																		0	0
M16																																		0	0
M17	108.32	119.463	141.258	126.902	108.278	118.949	139.59	126.18	108.747	119.39	139.691	125.694	108.68	120.039	140.947	125.452	108.573	120.764	141.124	122.955	108.949	123.289	141.711	119.486	109.317	126.25	141.458	116.419	109.949	129.994	139.972	112.876		8	172.043
M18	139.011	133.649	139.292	141.733	135.997	135.053	141.736	139.135	133.789	139.011	141.199	135.624	135.537	141.469	138.598	133.663	139.553	140.75	135.404	135.722	141.607	137.744	133.935	140.674	140.208	133.823	138.152	140.98	135.868	134.972	141.989	139.011		9	193.548
M19																																		0	0
M20																																		0	0
M21																																		0	0
M22																																		0	0
M23																																		0	0
M24																																		0	0
N01																																		0	0
N02	112.843	132.784	127.073	112.787	116.025	136.171	120.433	112.494	122.197	135.267	116.368	113.048	130.132	129.062	113.23	115.048	135.612	122.388	112.826	123.18	134.208	114.862	113.489	132.601	126.008	112.784	117.32	135.284	118.525	112.941	127.096	131.045		8	172.043
N03	195.382	188.73	216.205	209.702	194.865	190.694	216.062	208.893	193.688	192.994	216.587	209.034	193.851	195.407	218.402	208.61	193.23	197.157	215.817	207.747	191.228	198.289	213.941	209.07	189.287	200.722	212.531	204.73	187.893	202.657	211.601	203.36		8	172.043
N04	200.621	233.961	199.888	201.829	224.539	225.551	192.961	208.081	232.548	215.199	191.508	216.823	233.736	200.941	199.067	222.34	226.879	191.39	208.205	233.264	208.43	193.66	217.362	230.916	194.404	203.576	227.171	218.921	192.093	215.938	233.61	200.621		9	193.548
N05	137.034	143.935	132.84	139.615	139.823	140.494	135.713	142.096	141.551	136.719	137.669	138.708	139.719	133.621	139.924	139.632	141.848	133.261	139.517	140.183	137.124	136.657	141.312	141.098	134.129	138.753	139.14	140.871	132.522	138.284	138.994	137.034		10	215.054
N06																																		0	0
N07	152.621	136.747	121.59	128.725	151.247	139.722	122.379	126.778	149.334	142.118	123.416	125.287	147.542	142.02	124.879	124.388	144.213	145.772	126.205	123.736	142.39	148.183	127.674	123.171	140.604	148.253	128.365	122.663	139.89	147.267	127.612	122.399		7	150.538
N08	191.48	149.93	125.323	181.357	192.225	126.303	144.567	187.534	177.362	117.264	165.803	190.711	155.733	123.489	179.011	191.854	127.843	144.02	187.126	176.452	117.334	166.579	190.823	148.576	128.699	181.938	190.303	124.18	149.253	188.281	165.986	119.244		8	172.043
N09	263.573	253.91	238.885	247.393	266.862	250.938	233.657	256.076	258.93	236.728	226.222	257.374	260.66	237.685	234.348	261.416	249.716	230.149	242.014	264.354	241.775	226.545	252.994	256.177	241.43	232.236	261.652	256.674	242.77	236.77	260.438	253.374		8	172.043
N10	128.907	127.343	129.778	130.421	128.778	126.643	131.969	129.787	128.593	127.112	132.053	129.129	128.362	128.309	130.983	128.809	127.584	131.056	130.579	128.896	127.143	131.764	129.146	128.197	128.775	130.876	128.461	126.823	132.126	129.621	129.048	128.41		8	172.043
N11																																		0	0
N12	250.514	264.621	258.59	252.812	262.261	262.312	254.25	254.337	263.899	257.601	252.132	259.357	261.851	254.278	252.138	261.52	259.045	250.371	257.264	261.857	255.101	252.368	261.483	259.025	251.205	256.604	261.447	254.497	251.374	261.559	258.039	250.514		9	193.548
N13	119.961	119.983	121.553	129.545	127.978	119.014	123.022	129.646	126.171	119.506	124.896	130.14	124.365	119.812	126.213	129.576	121.618	121.149	128.374	129.388	119.829	122.511	129.994	126.902	119.593	124.955	130.419	123.537	120.362	128.014	129.413	119.961		8	172.043
N14																																		0	0
N15	117.596	128.337	133.598	127.166	118.629	130.27	134.365	124.228	120.876	131.767	133.379	120.152	124.528	133.767	131.157	117.551	127.52	133.447	127.396	119.07	130.337	133.18	120.955	123.652	131.969	131.205	117.882	127.857	133.365	125.742	119.624	131.087		8	172.043
N16	118.691	123.388	157.463	131.115	118.994	131.402	155.52	124.792	119.323	140.831	152.573	119.733	120.809	153.826	135.871	119.216	127.433	156.402	126.716	119.435	139.548	152.758	120.857	120.048	151.593	138.264	119.357	127.152	155.834	127.051	119.463	139.32		8	172.043
N17	110.646	113.694	120.758	118.694	110.146	117.087	120.955	116.073	110.348	120.289	121.317	113.006	112.081	121.258	119.787	111.062	116.211	121.154	117.874	110.621	119.584	121.5	113.281	112.669	121.823	119.317	110.618	116.699	121.025	116.424	110.289	119.761		8	172.043
N18	156.736	162.191	154.478	174.132	171.36	163.357	156.542	167.348	171.868	162.666	159.073	158.997	174.256	166.388	160.978	154.677	175.188	166.152	160.399	153.612	173.219	168.657	160.761	154.427	168.537	168.823	161.194	155.154	165.697	171.247	162.615	156.736		8	172.043
N19																																		0	0
N20																																		0	0
N21																																		0	0
N22																																		0	0
N23																																		0	0
N24																																		0	0
O01	116.525	114.955	107.463	114.871	115.708	111.801	109.817	117.463	116.104	107.885	115.022	116.626	112.438	109.952	116.949	115.461	108.154	115.18	116.107	112	110.337	117.045	115.261	107.846	115.497	116.545	109.739	112.225	116.846	113.697	108.579	116.705		8	172.043
O02																																		0	0
O03	140.826	121.014	154.494	185.177	133.475	122.031	165.933	179.36	126.185	122.469	175.98	173.461	123.511	126.927	184.011	157.124	122.494	142.556	186.36	139.927	121.688	160.949	182.09	127.542	122.604	180.301	162.34	122.093	136.837	185.213	141.587	121.463		8	172.043
O04																																		0	0
O05																																		0	0
O06	122.441	143.435	141.343	126.879	124.452	150.017	136.374	124.317	129.691	148.376	132.351	124.407	141.281	142.306	126.646	123.458	147.596	136.559	124.742	128.764	148.5	130.753	123.343	138.435	144.41	127.382	123.146	147.475	138.247	124.919	130.028	148.508		8	172.043
O07	182.713	166.343	162.607	172.396	179.084	162.997	164.879	176.138	180.98	160.073	167.624	175.551	177.933	158.461	169.638	178.154	172.421	158.705	170.972	178.941	165.89	163.087	172.154	178.708	159.559	166.621	174.222	176.66	158.244	169.775	177.722	169.688		8	172.043
O08	114.242	114.34	114.674	115.803	114.194	114.643	114.831	115.834	114.419	115.098	114.952	115.899	114.219	114.907	114.77	115.301	114.028	115.067	114.722	115.34	114.652	115.034	115.011	114.517	114.461	114.531	115.657	114.542	114.629	114.904	115.612	114.508		11	236.559
O09	137.143	124.966	124.362	129.419	138.253	125.348	124.388	129.051	138.663	126.065	124.368	128.497	139.303	125.933	124.483	128.191	139.444	126.323	124.666	128.68	138.787	126.02	124.615	129.472	138.705	125.497	124.663	130.25	137.567	125.346	124.374	131.098		7	150.538
O10																																		0	0
O11	128.27	137.393	135.986	133.461	129.514	137.469	135.944	131.455	131.874	136.042	136.427	129.138	134.972	134.848	135.449	128.64	136.317	134.938	132.753	129.994	136.143	136.514	129.868	134.343	134.368	136.065	128.576	137.087	135.407	132.379	131.427	136.545		9	193.548
O12																																		0	0
O13	110.132	110.739	126.486	114.329	110.711	115.823	125.545	111.098	110.36	122.876	118.433	110.632	112.236	127.483	112.584	110.346	119.433	121.612	110.632	111.079	126.837	113.657	110.688	118.034	123.258	110.865	111.062	127.188	114.823	110.666	117.407	123.654		8	172.043
O14	126.475	127.236	139.548	132.042	126.542	129.028	138.27	129.27	126.303	131.868	138.154	127.295	126.374	135.115	135.014	126.829	127.152	139.267	131.556	126.281	129.969	139.267	127.91	126.309	134.253	135.843	126.576	126.632	138.739	131.565	126.312	129.612		8	172.043
O15	136.413	135.492	129.947	129.101	138.354	134.576	129.36	129.812	138.688	134.101	128.289	131.407	138.666	133.573	127.699	131.795	138.27	132.287	127.896	134.441	137.683	131.955	128.295	136.076	136.469	130.604	128.059	136.986	134.806	129.587	129.772	138.362		7	150.538
O16																																		0	0
O17	158.393	158.989	157.831	157.635	157.562	158.902	157.632	157.913	156.986	158.972	157.02	157.787	156.441	158.826	157.281	158.222	156.789	159.508	157.028	158.466	156.837	158.699	156.947	158.118	157.371	158.871	157.413	157.812	158.039	157.548	157.697	157.947		13	279.57
O18	154.927	154.876	157.081	165.444	166.053	153.716	158.666	167.076	161.952	155.581	161.848	168.171	158.076	156.469	163.354	167.86	154.326	157.152	165.236	162.795	154.275	160.267	167.944	158.154	154.949	162.34	166.253	154.787	157.253	165.517	162.669	154.927		8	172.043
O19																																		0	0
O20	236.89	275.444	293.222	283.671	306.435	278.758	234.039	266.185	291.98	281.233	306.065	283.472	236.34	268.053	291.607	280.463	308.626	279.862	233.346	267.143	291.764	280.362	302.146	273.643	233.098	271.635	286.949	278.48	304.222	272.295	236.713	274.239		10	215.054
O21																																		0	0
O22																																		0	0
O23																																		0	0
O24																																		0	0
P01																																		0	0
P02																																		0	0
P03	112.287	113.831	119.022	115.354	112.635	116.435	118.146	114.275	112.376	119.112	116.817	113.014	114.216	119.034	115.452	112.654	116.983	118.02	113.989	112.823	120.008	116.219	113.104	116.261	118.424	114.132	112.421	118.947	116.744	112.904	114.84	118.472		8	172.043
P04	238.14	183.874	168.433	202.876	229.292	174.463	171.118	222.994	211.615	169.427	177.008	232.677	193.34	167.382	193.525	234.003	177.579	169.806	214.66	215.475	169.261	176.101	232.183	191.202	167.174	192.975	232.093	175.674	168.48	220.747	211.744	168.84		8	172.043
P05																																		0	0
P06																																		0	0
P07	161.177	170.396	154.02	152.944	165.899	167.646	149.494	156.399	168.225	161.997	150.197	159.039	169.576	154.239	153.053	165.062	165.787	150.216	157.253	169.371	159.107	151.407	162.817	169.831	149.567	154.834	168.854	162.239	150.992	160.888	170.593	151.424		9	193.548
P08	169.919	176.278	179.281	168.834	173.056	178.362	176.73	166.969	172.966	178.733	172.438	169.371	175.419	178.32	167.896	172.388	176.896	175.89	167.817	175.169	179.169	170.548	170.458	176.32	177.042	168.065	173.761	178.346	171.604	169.626	174.466	177.008		8	172.043
P09	167.261	175.933	171.781	165.963	173.722	175.874	167.955	167.935	175.228	170.107	165.379	173.107	172.174	165.924	169.736	174.284	167.404	166.048	174.758	169.865	164.907	172.812	172.157	164.612	169.789	175.728	168.933	167.39	174.77	170.022	165.256	172.961		9	193.548
P10	130.871	134.725	127.702	123.879	129.556	135.607	127.289	123.758	129.89	135.199	126.514	124.222	130.73	134.837	125.787	125.177	132.188	133.272	126.017	127.194	132.826	131.441	125.413	128.379	133.958	129.101	124.306	129.587	134.997	127.056	125.191	130.871		8	172.043
P11	181.374	208.758	227.14	199.452	182.683	212.798	229.607	195.559	182.365	215.829	231.303	192.118	185.154	220.11	227.567	186.522	187.48	223.924	222.315	183.267	192.865	228.933	215.506	180.41	198.494	234.298	208.916	179.351	205.27	232.98	200.638	180.857		8	172.043
P12																																		0	0
P13	188.011	219.963	159.048	156.331	220.028	189.449	147.801	190.264	214.537	156.065	159.671	216.68	183.64	148.244	195.559	211.354	152.334	166.264	217.64	174.725	149.82	203.469	203.73	149.413	175.654	217.683	163.261	155.722	217.581	186.506	148.508	194.944		9	193.548
P14	140.885	143.284	153.222	149.163	137.093	147.36	151.753	145.961	138.413	150.441	148.492	139.994	143.598	151.008	148.171	136.683	148.517	150.559	142.101	141.421	151.174	148.671	136.997	146.32	150.854	144.037	138.621	150.14	149.77	137.978	145.601	151.228		8	172.043
P15																																		0	0
P16	103.955	111.126	104.958	102.154	109	108.702	102.284	106.028	111.598	103.713	103.525	110.767	106.463	102.579	108.177	109.963	102.716	105.452	111.242	104.551	103.149	110.191	107.581	102.579	107.93	110.649	102.868	105.455	111.607	104.326	103.576	110.907		9	193.548
P17																																		0	0
P18	119.626	121.225	121.624	115.657	114.98	122.553	120.84	115.213	116.902	122.716	119.612	114.213	117.876	122.562	118.371	114.494	119.986	122.713	116.287	114.753	120.421	122.317	115.379	115.888	122.169	120.025	114.551	117.098	122.812	118.716	114.699	119.626		8	172.043
P19	131.463	119.826	120.669	128.065	131.02	131.944	131.469	123.941	118.846	124.826	129.694	130.624	131.298	126.713	119.034	123.183	128.64	130.301	130.388	129.646	118.893	120.947	127.612	130.404	131.649	130.506	121.213	120.298	127.795	130.34	131.334	131.463		4	86.0215
P20	158.671	151.556	132.059	139.267	151.402	157.837	150.396	131.657	140.365	155.896	157.876	148.781	130.868	141.376	157.017	156.514	146.157	131.104	142.542	159.98	155.638	142.865	133.604	144.393	160.441	154.376	136.876	137.126	148.871	158.646	151.93	133.688		6	129.032
P21																																		0	0
P22																																		0	0
P23																																		0	0
P24																																		0	0

## Sheet: HEART RATE
Column	Row	# Peaks	Heart Rate	Treatment (µM)
1	A	0		0
1	B	8	172.043	0
1	C	9	193.548	0
1	D	9	193.548	0
1	E	8	172.043	0
1	F	8	172.043	0
1	G	0		0
1	H	8	172.043	0
1	I	8	172.043	0
1	J	8	172.043	0
1	K	13	279.57	0
1	L	7	150.538	0
1	M	9	193.548	0
1	N	0		0
1	O	8	172.043	0
1	P	0		0
2	A	0		0
2	B	11	236.559	0
2	C	8	172.043	0
2	D	9	193.548	0
2	E	8	172.043	0
2	F	0		0
2	G	0		0
2	H	7	150.538	0
2	I	8	172.043	0
2	J	8	172.043	0
2	K	0		0
2	L	0		0
2	M	8	172.043	0
2	N	8	172.043	0
2	O	0		0
2	P	0		0
3	A	9	193.548	0.05
3	B	10	215.054	0.05
3	C	0		0.05
3	D	13	279.57	0.05
3	E	0		0.05
3	F	9	193.548	0.05
3	G	8	172.043	0.05
3	H	8	172.043	0.05
3	I	7	150.538	0.05
3	J	7	150.538	0.05
3	K	0		0.05
3	L	8	172.043	0.05
3	M	9	193.548	0.05
3	N	8	172.043	0.05
3	O	8	172.043	0.05
3	P	8	172.043	0.05
4	A	11	236.559	0.05
4	B	8	172.043	0.05
4	C	8	172.043	0.05
4	D	0		0.05
4	E	7	150.538	0.05
4	F	0		0.05
4	G	8	172.043	0.05
4	H	0		0.05
4	I	8	172.043	0.05
4	J	8	172.043	0.05
4	K	7	150.538	0.05
4	L	0		0.05
4	M	8	172.043	0.05
4	N	9	193.548	0.05
4	O	0		0.05
4	P	8	172.043	0.05
5	A	8	172.043	0.098
5	B	8	172.043	0.098
5	C	0		0.098
5	D	7	150.538	0.098
5	E	13	279.57	0.098
5	F	10	215.054	0.098
5	G	0		0.098
5	H	8	172.043	0.098
5	I	0		0.098
5	J	8	172.043	0.098
5	K	0		0.098
5	L	9	193.548	0.098
5	M	0		0.098
5	N	10	215.054	0.098
5	O	0		0.098
5	P	0		0.098
6	A	8	172.043	0.098
6	B	8	172.043	0.098
6	C	8	172.043	0.098
6	D	8	172.043	0.098
6	E	0		0.098
6	F	7	150.538	0.098
6	G	8	172.043	0.098
6	H	0		0.098
6	I	8	172.043	0.098
6	J	8	172.043	0.098
6	K	7	150.538	0.098
6	L	0		0.098
6	M	7	150.538	0.098
6	N	0		0.098
6	O	8	172.043	0.098
6	P	0		0.098
7	A	8	172.043	0.195
7	B	8	172.043	0.195
7	C	0		0.195
7	D	7	150.538	0.195
7	E	7	150.538	0.195
7	F	8	172.043	0.195
7	G	8	172.043	0.195
7	H	9	193.548	0.195
7	I	9	193.548	0.195
7	J	7	150.538	0.195
7	K	8	172.043	0.195
7	L	8	172.043	0.195
7	M	8	172.043	0.195
7	N	7	150.538	0.195
7	O	8	172.043	0.195
7	P	9	193.548	0.195
8	A	9	193.548	0.195
8	B	0		0.195
8	C	0		0.195
8	D	7	150.538	0.195
8	E	0		0.195
8	F	8	172.043	0.195
8	G	7	150.538	0.195
8	H	9	193.548	0.195
8	I	8	172.043	0.195
8	J	9	193.548	0.195
8	K	7	150.538	0.195
8	L	9	193.548	0.195
8	M	8	172.043	0.195
8	N	8	172.043	0.195
8	O	11	236.559	0.195
8	P	8	172.043	0.195
9	A	8	172.043	0.39
9	B	0		0.39
9	C	9	193.548	0.39
9	D	0		0.39
9	E	8	172.043	0.39
9	F	8	172.043	0.39
9	G	8	172.043	0.39
9	H	8	172.043	0.39
9	I	9	193.548	0.39
9	J	0		0.39
9	K	11	236.559	0.39
9	L	8	172.043	0.39
9	M	8	172.043	0.39
9	N	8	172.043	0.39
9	O	7	150.538	0.39
9	P	9	193.548	0.39
10	A	7	150.538	0.39
10	B	9	193.548	0.39
10	C	0		0.39
10	D	9	193.548	0.39
10	E	0		0.39
10	F	0		0.39
10	G	7	150.538	0.39
10	H	8	172.043	0.39
10	I	8	172.043	0.39
10	J	0		0.39
10	K	9	193.548	0.39
10	L	8	172.043	0.39
10	M	0		0.39
10	N	8	172.043	0.39
10	O	0		0.39
10	P	8	172.043	0.39
11	A	8	172.043	0.78
11	B	10	215.054	0.78
11	C	0		0.78
11	D	0		0.78
11	E	9	193.548	0.78
11	F	8	172.043	0.78
11	G	8	172.043	0.78
11	H	0		0.78
11	I	8	172.043	0.78
11	J	0		0.78
11	K	9	193.548	0.78
11	L	7	150.538	0.78
11	M	0		0.78
11	N	0		0.78
11	O	9	193.548	0.78
11	P	8	172.043	0.78
12	A	8	172.043	0.78
12	B	0		0.78
12	C	8	172.043	0.78
12	D	8	172.043	0.78
12	E	7	150.538	0.78
12	F	8	172.043	0.78
12	G	8	172.043	0.78
12	H	0		0.78
12	I	8	172.043	0.78
12	J	9	193.548	0.78
12	K	0		0.78
12	L	0		0.78
12	M	9	193.548	0.78
12	N	9	193.548	0.78
12	O	0		0.78
12	P	0		0.78
13	A	8	172.043	1.56
13	B	8	172.043	1.56
13	C	7	150.538	1.56
13	D	10	215.054	1.56
13	E	0		1.56
13	F	8	172.043	1.56
13	G	0		1.56
13	H	0		1.56
13	I	9	193.548	1.56
13	J	8	172.043	1.56
13	K	0		1.56
13	L	10	215.054	1.56
13	M	8	172.043	1.56
13	N	8	172.043	1.56
13	O	8	172.043	1.56
13	P	9	193.548	1.56
14	A	8	172.043	1.56
14	B	0		1.56
14	C	0		1.56
14	D	8	172.043	1.56
14	E	0		1.56
14	F	7	150.538	1.56
14	G	8	172.043	1.56
14	H	7	150.538	1.56
14	I	8	172.043	1.56
14	J	7	150.538	1.56
14	K	7	150.538	1.56
14	L	0		1.56
14	M	0		1.56
14	N	0		1.56
14	O	8	172.043	1.56
14	P	8	172.043	1.56
15	A	0		3.125
15	B	0		3.125
15	C	8	172.043	3.125
15	D	0		3.125
15	E	7	150.538	3.125
15	F	0		3.125
15	G	0		3.125
15	H	0		3.125
15	I	0		3.125
15	J	8	172.043	3.125
15	K	8	172.043	3.125
15	L	8	172.043	3.125
15	M	0		3.125
15	N	8	172.043	3.125
15	O	7	150.538	3.125
15	P	0		3.125
16	A	7	150.538	3.125
16	B	8	172.043	3.125
16	C	8	172.043	3.125
16	D	7	150.538	3.125
16	E	9	193.548	3.125
16	F	7	150.538	3.125
16	G	0		3.125
16	H	7	150.538	3.125
16	I	8	172.043	3.125
16	J	7	150.538	3.125
16	K	0		3.125
16	L	8	172.043	3.125
16	M	0		3.125
16	N	8	172.043	3.125
16	O	0		3.125
16	P	9	193.548	3.125
17	A	9	193.548	6.25
17	B	7	150.538	6.25
17	C	8	172.043	6.25
17	D	8	172.043	6.25
17	E	8	172.043	6.25
17	F	8	172.043	6.25
17	G	11	236.559	6.25
17	H	7	150.538	6.25
17	I	7	150.538	6.25
17	J	8	172.043	6.25
17	K	8	172.043	6.25
17	L	8	172.043	6.25
17	M	8	172.043	6.25
17	N	8	172.043	6.25
17	O	13	279.57	6.25
17	P	0		6.25
18	A	8	172.043	6.25
18	B	8	172.043	6.25
18	C	8	172.043	6.25
18	D	0		6.25
18	E	8	172.043	6.25
18	F	0		6.25
18	G	8	172.043	6.25
18	H	8	172.043	6.25
18	I	0		6.25
18	J	0		6.25
18	K	7	150.538	6.25
18	L	8	172.043	6.25
18	M	9	193.548	6.25
18	N	8	172.043	6.25
18	O	8	172.043	6.25
18	P	8	172.043	6.25
19	A	8		12.5
19	B	0		12.5
19	C	7		12.5
19	D	0		12.5
19	E	6		12.5
19	F	0		12.5
19	G	9		12.5
19	H	6		12.5
19	I	0		12.5
19	J	0		12.5
19	K	0		12.5
19	L	0		12.5
19	M	0		12.5
19	N	0		12.5
19	O	0		12.5
19	P	4		12.5
20	A	8		12.5
20	B	8		12.5
20	C	7		12.5
20	D	6		12.5
20	E	0		12.5
20	F	7		12.5
20	G	10		12.5
20	H	0		12.5
20	I	0		12.5
20	J	7		12.5
20	K	11		12.5
20	L	0		12.5
20	M	0		12.5
20	N	0		12.5
20	O	10		12.5
20	P	6		12.5
21	A	0		25
21	B	0		25
21	C	0		25
21	D	0		25
21	E	0		25
21	F	0		25
21	G	0		25
21	H	0		25
21	I	0		25
21	J	0		25
21	K	0		25
21	L	0		25
21	M	0		25
21	N	0		25
21	O	0		25
21	P	0		25
22	A	0		25
22	B	0		25
22	C	0		25
22	D	0		25
22	E	0		25
22	F	0		25
22	G	0		25
22	H	0		25
22	I	0		25
22	J	0		25
22	K	0		25
22	L	0		25
22	M	0		25
22	N	0		25
22	O	0		25
22	P	0		25
23	A	0		50
23	B	0		50
23	C	0		50
23	D	0		50
23	E	0		50
23	F	0		50
23	G	0		50
23	H	0		50
23	I	0		50
23	J	0		50
23	K	0		50
23	L	0		50
23	M	0		50
23	N	0		50
23	O	0		50
23	P	0		50
24	A	0		50
24	B	0		50
24	C	0		50
24	D	0		50
24	E	0		50
24	F	0		50
24	G	0		50
24	H	0		50
24	I	0		50
24	J	0		50
24	K	0		50
24	L	0		50
24	M	0		50
24	N	0		50
24	O	0		50
24	P	0		50

## Sheet: Unsuccessful wells
	1	2	3	4	5	6	7	8	9	10	11	12	13	14	15	16	17	18	19	20	21	22	23	24
A	W.O	W.O													W.O						N.A	N.A	N.A	N.A
B							W.O	W.O	W.O			W.O		W.O	W.O				W.O		N.A	N.A	N.A	N.A
C			W.O		W.O		W.O	W.O		W.O	W.O			W.O							N.A	N.A	N.A	N.A
D				W.O					W.O		W.O				W.O			W.O	Dead		N.A	N.A	N.A	N.A
E			W.O			W.O		W.O		W.O			W.O	W.O						Dead	N.A	N.A	N.A	N.A
F		W.O		W.O						W.O					W.O			W.O	W.O		N.A	N.A	N.A	N.A
G	W.O	W.O			W.O								W.O		W.O	W.O					N.A	N.A	N.A	N.A
H				W.O		W.O					W.O	W.O	W.O		W.O					Dead	N.A	N.A	N.A	N.A
I					Dead										W.O			W.O	W.O	Dead	N.A	N.A	N.A	N.A
J									W.O	W.O	N.E							N.E	Dead		N.A	N.A	N.A	N.A
K		W.O	W.O		W.O							W.O	Dead						Dead		N.A	N.A	N.A	N.A
L		W.O		W.O		W.O						W.O		N.E					Dead	Dead or W.O	N.A	N.A	N.A	N.A
M					W.O					W.O	Malf.			W.O	W.O	Malf.			Dead	Dead	N.A	N.A	N.A	N.A
N	W.O					W.O					W.O			N.E					Malf.	Dead	N.A	N.A	N.A	N.A
O		W.O		W.O	W.O					W.O		W.O				W.O			Dead		N.A	N.A	N.A	N.A
P	W.O	W.O			W.O	W.O						W.O			W.O		W.O		Malf	Malf	N.A	N.A	N.A	N.A
