# Supplementary material for: High-Content Screening in Zebrafish Embryos Identifies Butafenacil as a Potent Inducer of Anemia
Source: PLoS One. 2014 Aug 4;9(8):e104190. doi: 10.1371/journal.pone.0104190 (PMC4121296; doi:10.1371/journal.pone.0104190)
Supplement: Dataset S1 — Microsoft Excel spreadsheets containing raw data for all chemical screening assays. (ZIP) [file pone.0104190.s036.zip › Dataset S1/7- Propargite/Propargite_ISV.xlsx]

## Sheet: Description
ToxCast Screen - ISV
Propargite
Data was collected using the Intersegmental Vessel Journal in MetaXpress
Imaged 74 hpf fli1 larvae using ImageXpress
Incubated larvae in 100 mg/l MS-222 for 30 min
Centrifuged plate for 2 min at 200 rpm
Imaging parameters:
*1 frame
*FITC
*2X magnification; 1 site/well
Had the doors off of the imager and the fan on to stablize temperature
Test Initation Date:8/13/13
Imaging Date: 8/16/13
Start Imaging Temperature: 26°C
End Imaging Temperature: 26°C
Total Imaging Duration: 0:09
W.O. = Wrong Orientation
U.H. = Unhatched
N.A. = Not Analyzed (Did not meet analysis criteria)
Malf. = Malformed

## Sheet: ISV
Time point	1
Measurement	Thresholded Area (Show Region Statistics)
	1	2	3	4	5	6	7	8	9	10	11	12	13	14	15	16	17	18	19	20	21	22	23	24
A			354539		290017	205542	255288	227796	242187	151579	244989	268607		198242		319300		242323
B		179102	199419	226807		172865				202002	309636		300607			106156	316134
C	293193	303367		317550		243781			302440				233128			187069	177467	128867
D	262598	279864	299785		328724	264472	295182	240157		299576		127982	179238	353477		230056	141676
E	121255	222225			316603		204824		263900			243041			298108	275219		206906
F	330286	163013	197836		183497		321976	141822	343334		292224	211457				313541	129555
G			159150	263785		157348	266107	193296		246915	161826	288559		137906	185486		260349	230503
H	320258	207427			128191		143988	236877	324184	213581				342751		259203		256516
I	290673	259099		143998		239699	173500	136563	155776	263119	164784	116330				181091
J		186183	263566	292162		333545	126462	317352					161597	194660	352842	143655
K				163305				277281	156057	270606	177905			220871				264556
L			367670		323923		295661	351259	119287	147581	327662
M	86859.2	145894	332056	345104		198753	312989	316592				180164						335159
N		337690	282019	292172			184444	314041	172167			319862	161483			266003	206105
O	133137		341720			251726		123379	138375						253903			332056
P				332410			324725	240865	179956	350613				330234				168751

## Sheet: Normalized ISV
Row	Treatment (µM)	ISV Area	Body Length (µm)	Normalized ISV
A	0
B	0
C	0	293193	3120.31	93.9628
D	0	262598	2858.77	91.8569
E	0	121255	2877.44	42.14
F	0	330286	3037.57	108.734
G	0
H	0	320258	3064.83	104.494
I	0	290673	3121.44	93.1215
J	0
K	0
L	0
M	0	86859.2	3028.85	28.6773
N	0
O	0	133137	2892.41	46.0298
P	0
A	0
B	0	179102	3031.84	59.0739
C	0	303367	2995.71	101.267
D	0	279864	2944.58	95.0436
E	0	222225	2929.85	75.8484
F	0	163013	2876.49	56.6709
G	0
H	0	207427	3088.44	67.1624
I	0	259099	2913.58	88.9281
J	0	186183	3186.88	58.4219
K	0
L	0
M	0	145894	3140.95	46.4488
N	0	337690	3074.09	109.85
O	0
P	0
A	0.05	354539	3222.62	110.016
B	0.05	199419	3131.95	63.6726
C	0.05
D	0.05	299785	3091.27	96.9778
E	0.05
F	0.05	197836	3126.65	63.2742
G	0.05	159150	2819.71	56.4421
H	0.05
I	0.05
J	0.05	263566	3131.87	84.1563
K	0.05
L	0.05	367670	3096.42	118.74
M	0.05	332056	3003.72	110.548
N	0.05	282019	2939.7	95.9348
O	0.05	341720	3093.35	110.469
P	0.05
A	0.05
B	0.05	226807	2884.56	78.6277
C	0.05	317550	3043.52	104.336
D	0.05
E	0.05
F	0.05
G	0.05	263785	2933.5	89.9216
H	0.05
I	0.05	143998	3128.91	46.0219
J	0.05	292162	3128.47	93.3882
K	0.05	163305	3001.88	54.4008
L	0.05
M	0.05	345104	2918.99	118.227
N	0.05	292172	3091.01	94.5233
O	0.05
P	0.05	332410	3080.5	107.908
A	0.098	290017	3157.52	91.8495
B	0.098
C	0.098
D	0.098	328724	2977.99	110.385
E	0.098	316603	3075.34	102.949
F	0.098	183497	2933.95	62.5427
G	0.098
H	0.098	128191	2968.28	43.1868
I	0.098
J	0.098
K	0.098
L	0.098	323923	3073.84	105.381
M	0.098
N	0.098
O	0.098
P	0.098
A	0.098	205542	2895.14	70.9956
B	0.098	172865	2971.19	58.1803
C	0.098	243781	3078.24	79.195
D	0.098	264472	3120.17	84.7623
E	0.098
F	0.098
G	0.098	157348	3108.9	50.6122
H	0.098
I	0.098	239699	3063.77	78.2364
J	0.098	333545	3070.27	108.637
K	0.098
L	0.098
M	0.098	198753	3127.17	63.5567
N	0.098
O	0.098	251726	3126.13	80.5233
P	0.098
A	0.195	255288	3038.29	84.0234
B	0.195
C	0.195
D	0.195	295182	3032.55	97.338
E	0.195	204824	3106.77	65.9281
F	0.195	321976	3080.84	104.509
G	0.195	266107	3029.19	87.8477
H	0.195	143988	2946.3	48.8707
I	0.195	173500	2998.55	57.8612
J	0.195	126462	3031.49	41.7161
K	0.195
L	0.195	295661	3115.73	94.8931
M	0.195	312989	3087.78	101.364
N	0.195	184444	2922.43	63.1134
O	0.195
P	0.195	324725	3069.64	105.786
A	0.195	227796	2909.51	78.2936
B	0.195
C	0.195
D	0.195	240157	2844.82	84.4191
E	0.195
F	0.195	141822	2858.95	49.6063
G	0.195	193296	3092.35	62.5077
H	0.195	236877	3236.57	73.1875
I	0.195	136563	3067.73	44.516
J	0.195	317352	3034.68	104.575
K	0.195	277281	2999.65	92.4377
L	0.195	351259	2943.71	119.325
M	0.195	316592	3131.23	101.108
N	0.195	314041	2954.4	106.296
O	0.195	123379	2943.6	41.9145
P	0.195	240865	3023.06	79.6758
A	0.39	242187	3001.16	80.6979
B	0.39
C	0.39	302440	3001.45	100.765
D	0.39
E	0.39	263900	2910.89	90.6593
F	0.39	343334	2985.19	115.012
G	0.39
H	0.39	324184	3129.52	103.589
I	0.39	155776	2974.3	52.374
J	0.39
K	0.39	156057	3151.03	49.5257
L	0.39	119287	2901.17	41.1168
M	0.39
N	0.39	172167	2928.05	58.7992
O	0.39	138375	3003.67	46.0686
P	0.39	179956	3036.77	59.259
A	0.39	151579	3081.59	49.1887
B	0.39	202002	2906.52	69.4994
C	0.39
D	0.39	299576	3057.53	97.9799
E	0.39
F	0.39
G	0.39	246915	3033.43	81.398
H	0.39	213581	2850.1	74.9382
I	0.39	263119	2993.81	87.8875
J	0.39
K	0.39	270606	3093.62	87.4722
L	0.39	147581	3048.56	48.4099
M	0.39
N	0.39
O	0.39
P	0.39	350613	3149.6	111.32
A	0.78	244989	2990.43	81.9243
B	0.78	309636	3077.58	100.61
C	0.78
D	0.78
E	0.78
F	0.78	292224	2862.39	102.091
G	0.78	161826	3008.18	53.7954
H	0.78
I	0.78	164784	2940.72	56.0352
J	0.78
K	0.78	177905	2858.2	62.2437
L	0.78	327662	2939.52	111.468
M	0.78
N	0.78
O	0.78
P	0.78
A	0.78	268607	3100.11	86.6441
B	0.78
C	0.78
D	0.78	127982	2803.48	45.6512
E	0.78	243041	2885.16	84.2384
F	0.78	211457	3033.63	69.7043
G	0.78	288559	3186.61	90.5535
H	0.78
I	0.78	116330	2832.24	41.0733
J	0.78
K	0.78
L	0.78
M	0.78	180164	2882.36	62.5058
N	0.78	319862	2915.05	109.728
O	0.78
P	0.78
A	1.56
B	1.56	300607	3023.51	99.4233
C	1.56	233128	2888.59	80.7064
D	1.56	179238	3051.98	58.7282
E	1.56
F	1.56
G	1.56
H	1.56
I	1.56
J	1.56	161597	3029.89	53.3343
K	1.56
L	1.56
M	1.56
N	1.56	161483	3005.49	53.7293
O	1.56
P	1.56
A	1.56	198242	3093.22	64.0893
B	1.56
C	1.56
D	1.56	353477	2885.52	122.5
E	1.56
F	1.56
G	1.56	137906	3038.61	45.3847
H	1.56	342751	2928.88	117.024
I	1.56
J	1.56	194660	2908.05	66.9384
K	1.56	220871	2998.6	73.6581
L	1.56
M	1.56
N	1.56
O	1.56
P	1.56	330234	3071.03	107.532
A	3.125
B	3.125
C	3.125
D	3.125
E	3.125	298108	3004.78	99.2113
F	3.125
G	3.125	185486	2727.61	68.0031
H	3.125
I	3.125
J	3.125	352842	3100.04	113.818
K	3.125
L	3.125
M	3.125
N	3.125
O	3.125	253903	3014.54	84.2261
P	3.125
A	3.125	319300	2973.45	107.383
B	3.125	106156	2840.07	37.3778
C	3.125	187069	3009.21	62.1653
D	3.125	230056	3101.46	74.1767
E	3.125	275219	2750.09	100.076
F	3.125	313541	3027.66	103.559
G	3.125
H	3.125	259203	2869.76	90.3222
I	3.125	181091	3055.75	59.2624
J	3.125	143655	3116.99	46.0876
K	3.125
L	3.125
M	3.125
N	3.125	266003	2950.97	90.141
O	3.125
P	3.125
A	6.25
B	6.25	316134	3055.04	103.479
C	6.25	177467	2957.39	60.0081
D	6.25	141676	2840.01	49.8857
E	6.25
F	6.25	129555	2784.27	46.5309
G	6.25	260349	2960.2	87.9497
H	6.25
I	6.25
J	6.25
K	6.25
L	6.25
M	6.25
N	6.25	206105	3054.81	67.4689
O	6.25
P	6.25
A	6.25	242323	2882.43	84.069
B	6.25
C	6.25	128867	2928.09	44.0107
D	6.25
E	6.25	206906	2789.88	74.1632
F	6.25
G	6.25	230503	2938.55	78.4413
H	6.25	256516	2892.88	88.6717
I	6.25
J	6.25
K	6.25	264556	2805.83	94.2879
L	6.25
M	6.25	335159	3164.18	105.923
N	6.25
O	6.25	332056	2815.26	117.948
P	6.25	168751	2969.6	56.8263
A	12.5
B	12.5
C	12.5
D	12.5
E	12.5
F	12.5
G	12.5
H	12.5
I	12.5
J	12.5
K	12.5
L	12.5
M	12.5
N	12.5
O	12.5
P	12.5
A	12.5
B	12.5
C	12.5
D	12.5
E	12.5
F	12.5
G	12.5
H	12.5
I	12.5
J	12.5
K	12.5
L	12.5
M	12.5
N	12.5
O	12.5
P	12.5
A	25
B	25
C	25
D	25
E	25
F	25
G	25
H	25
I	25
J	25
K	25
L	25
M	25
N	25
O	25
P	25
A	25
B	25
C	25
D	25
E	25
F	25
G	25
H	25
I	25
J	25
K	25
L	25
M	25
N	25
O	25
P	25
A	50
B	50
C	50
D	50
E	50
F	50
G	50
H	50
I	50
J	50
K	50
L	50
M	50
N	50
O	50
P	50
A	50
B	50
C	50
D	50
E	50
F	50
G	50
H	50
I	50
J	50
K	50
L	50
M	50
N	50
O	50
P	50

## Sheet: Unsuccessful wells
	1	2	3	4	5	6	7	8	9	10	11	12	13	14	15	16	17	18	19	20	21	22	23	24
A	W.O	W.O		W.O									W.O		W.O		W.O				Dead	Dead	Dead	Dead
B	W.O				W.O		W.O	W.O	W.O			W.O		W.O	W.O			W.O			Dead	Dead	Dead	Dead
C			N.E or Dead		W.O		W.O	W.O		W.O	W.O	W.O		N.E or Dead	W.O						Dead	Dead	Dead	Dead
D				N.E or Dead					W.O		W.O				W.O			W.O	Dead		Dead	Dead	Dead	Dead
E			W.O	W.O		W.O		N.E or Dead		Dead	W.O		W.O	W.O			W.O			Dead	Dead	Dead	Dead	Dead
F				W.O		W.O				N.E or Dead			W.O	W.O	W.O			W.O	Dead		Dead	Dead	Dead	Dead
G	N.E or Dead	W.O			N.E or Dead				W.O				W.O			N.E or Dead				Malf.	Dead	Dead	Dead	Dead
H			W.O	W.O		W.O					N.E or Dead	W.O	N.E or Dead		W.O		W.O			Malf.	Dead	Dead	Dead	Dead
I			W.O		Dead								W.O	W.O	W.O			W.O	Dead	Malf.	Dead	Dead	Dead	Dead
J	W.O				W.O				W.O	W.O	N.E or Dead	W.O					W.O	N.E or Dead	Dead	Malf.	Dead	Dead	Dead	Dead
K	W.O	W.O	W.O		W.O	W.O	W.O					W.O	Dead		W.O	W.O			Dead		Dead	Dead	Dead	Dead
L	W.O	W.O		W.O		W.O						W.O	W.O	N.E or Dead	W.O	W.O		W.O	Dead		Dead	Dead	Dead	Dead
M					W.O				W.O	W.O	Malf.		W.O	W.O	W.O	U.H			Dead		Dead	Dead	Dead	Dead
N	W.O				W.O	W.O				W.O	W.O			N.E or Dead	W.O			W.O	Malf.	Malf.	Dead	Dead	Dead	Dead
O		W.O		W.O	W.O		W.O			W.O	W.O	W.O	W.O	W.O		W.O	W.O		Dead		Dead	Dead	Dead	Dead
P	W.O	W.O	W.O		W.O	W.O					W.O	W.O	W.O		W.O	W.O	W.O		Malf.		Dead	Dead	Dead	Dead
