# Supplementary material for: High-Content Screening in Zebrafish Embryos Identifies Butafenacil as a Potent Inducer of Anemia
Source: PLoS One. 2014 Aug 4;9(8):e104190. doi: 10.1371/journal.pone.0104190 (PMC4121296; doi:10.1371/journal.pone.0104190)
Supplement: Dataset S1 — Microsoft Excel spreadsheets containing raw data for all chemical screening assays. (ZIP) [file pone.0104190.s036.zip › Dataset S1/7- Propargite/Propargite_Pericardial_Area.xlsx]

## Sheet: Description
ToxCast Screen- Pericardial Area
Propargite
Data was collected using the Pericardial Area Journal in MetaXpress
Imaged 74 hpf fli1 larvae using ImageXpress
Incubated larvae in 100 mg/l MS-222 for 30 min
Centrifuged plate for 2 min at 200 rpm
Imaging parameters:
2X
Transmitted light
1 frame
Had the doors off of the imager and the fan on to stablize temperature
Test Initation Date: 8/13/13
Imaging Date: 8/16/13
Start Imaging Temperature: 26°C
End Imaging Temperature: 26°C
Total Imaging Duration: 0:09
W.O. = Wrong Orientation
N.A. = Not Analyzed (did not meet analysis criteria)

## Sheet: Area
Time point	1
Measurement	Area (Show Region Statistics)
	1	2	3	4	5	6	7	8	9	10	11	12	13	14	15	16	17	18	19	20	21	22	23	24
A			12246.3	8976.46	14162.4	13620.9	13058.6	13464.7	11309.1	15568.2	10330.2	11569.4	10996.7	12933.6		16797		12183.8	13870.8	11892.2
B		18390.3	8705.71		10767.6	17828				16203.5	13537.6		15453.7			15609.9	13870.8		11944.3	10434.4
C	11027.9	11871.4		11048.8		14349.8			16453.4			9153.49	10507.3	17140.7		15828.6	14079.1	10840.5	13308.5	14214.5
D	8976.46	11892.2	14131.2	12996.1	12537.9	15505.7	12496.2	19317.1		13870.8		13225.2	14797.6	17890.4		14599.8	12235.9			17213.6
E	10996.7	11225.8		7643.53	12975.3		12392.1	15162.1	12340	9205.56	10455.2	14245.7			19348.3	22118.3	13620.9	11288.3	11142.5
F	22118.3	9153.49	13662.5	20046	14204.1	13121	18786	14412.3	12725.3		14839.3	11663.2	11527.8	14433.2		12704.5	17640.5			14860.1
G			13766.7	10080.3	13829.2	11309.1	16359.7	11538.2		13308.5	17151.1	17463.5		12069.3	9372.18	15599.5	10850.9	17661.3
H	13121	14974.7	14391.5		18077.9		12517.1	11371.6	15401.6	10715.5	12381.7		21514.4	21431		13995.8	8226.69	18765.2	13620.9
I	14006.2	12340		9517.97	9517.97	8018.42	14516.5	15703.6	10621.8	15995.2	9538.79	14224.9	20066.9	13183.5		16807.4	16776.2		8705.71
J	10642.6	13850	15443.3	13912.5	6102.33	13870.8	13902.1	14152	9611.69	10788.4		10705.1	15089.2	9715.82	10934.2	13475.1	9611.69	14943.4
K	13891.6			14204.1	8372.48		14204.1	15058	13412.6	12683.7	15995.2			14381.1	8622.4		18015.4	13485.5		12100.5
L	8434.96		12371.3		11121.6		11225.8	15766.1	18327.8	12308.8	21295.7		14245.7	12454.6		7643.53	14495.6	11121.6		10788.4
M	16088.9	17494.7		14214.5		12069.3	20379.3	14079.1	11642.3			15474.5	8820.26				11954.7	10840.5
N		13266.8	15453.7	14381.1			18390.3	18525.7	11080	8664.06		9247.21	15703.6	10621.8	12996.1	13943.7	11756.9	8976.46
O	11663.2	8518.27	15151.7			14933	11225.8	19535.8	17046.9		8934.81		7914.28	8466.2	15182.9			11423.6		14204.1
P		9976.16	9976.16	15151.7			15995.2	10538.5	10715.5	12954.4			10163.6	12475.4		9788.72		11850.6		11944.3

## Sheet: SPSS Input
Row	Treatment (µM)	Pericardial Area
A	0
B	0
C	0	11027.9
D	0	8976.46
E	0	10996.7
F	0	22118.3
G	0
H	0	13121
I	0	14006.2
J	0	10642.6
K	0	13891.6
L	0	8434.96
M	0	16088.9
N	0
O	0	11663.2
P	0
A	0
B	0	18390.3
C	0	11871.4
D	0	11892.2
E	0	11225.8
F	0	9153.49
G	0
H	0	14974.7
I	0	12340
J	0	13850
K	0
L	0
M	0	17494.7
N	0	13266.8
O	0	8518.27
P	0	9976.16
A	0.05	12246.3
B	0.05	8705.71
C	0.05
D	0.05	14131.2
E	0.05
F	0.05	13662.5
G	0.05	13766.7
H	0.05	14391.5
I	0.05
J	0.05	15443.3
K	0.05
L	0.05	12371.3
M	0.05
N	0.05	15453.7
O	0.05	15151.7
P	0.05	9976.16
A	0.05	8976.46
B	0.05
C	0.05	11048.8
D	0.05	12996.1
E	0.05	7643.53
F	0.05	20046
G	0.05	10080.3
H	0.05
I	0.05	9517.97
J	0.05	13912.5
K	0.05	14204.1
L	0.05
M	0.05	14214.5
N	0.05	14381.1
O	0.05
P	0.05	15151.7
A	0.098	14162.4
B	0.098	10767.6
C	0.098
D	0.098	12537.9
E	0.098	12975.3
F	0.098	14204.1
G	0.098	13829.2
H	0.098	18077.9
I	0.098
J	0.098	6102.33
K	0.098	8372.48
L	0.098	11121.6
M	0.098
N	0.098
O	0.098
P	0.098
A	0.098	13620.9
B	0.098	17828
C	0.098	14349.8
D	0.098	15505.7
E	0.098
F	0.098	13121
G	0.098	11309.1
H	0.098
I	0.098	8018.42
J	0.098	13870.8
K	0.098
L	0.098
M	0.098	12069.3
N	0.098
O	0.098	14933
P	0.098
A	0.195	13058.6
B	0.195
C	0.195
D	0.195	12496.2
E	0.195	12392.1
F	0.195	18786
G	0.195	16359.7
H	0.195	12517.1
I	0.195	14516.5
J	0.195	13902.1
K	0.195	14204.1
L	0.195	11225.8
M	0.195	20379.3
N	0.195	18390.3
O	0.195	11225.8
P	0.195	15995.2
A	0.195	13464.7
B	0.195
C	0.195
D	0.195	19317.1
E	0.195	15162.1
F	0.195	14412.3
G	0.195	11538.2
H	0.195	11371.6
I	0.195	15703.6
J	0.195	14152
K	0.195	15058
L	0.195	15766.1
M	0.195	14079.1
N	0.195	18525.7
O	0.195	19535.8
P	0.195	10538.5
A	0.39	11309.1
B	0.39
C	0.39	16453.4
D	0.39
E	0.39	12340
F	0.39	12725.3
G	0.39
H	0.39	15401.6
I	0.39	10621.8
J	0.39	9611.69
K	0.39	13412.6
L	0.39	18327.8
M	0.39	11642.3
N	0.39	11080
O	0.39	17046.9
P	0.39	10715.5
A	0.39	15568.2
B	0.39	16203.5
C	0.39
D	0.39	13870.8
E	0.39	9205.56
F	0.39
G	0.39	13308.5
H	0.39	10715.5
I	0.39
J	0.39	10788.4
K	0.39	12683.7
L	0.39	12308.8
M	0.39
N	0.39	8664.06
O	0.39
P	0.39	12954.4
A	0.78	10330.2
B	0.78	13537.6
C	0.78
D	0.78
E	0.78	10455.2
F	0.78	14839.3
G	0.78	17151.1
H	0.78	12381.7
I	0.78	9538.79
J	0.78
K	0.78	15995.2
L	0.78	21295.7
M	0.78
N	0.78
O	0.78	8934.81
P	0.78
A	0.78	11569.4
B	0.78
C	0.78	9153.49
D	0.78	13225.2
E	0.78	14245.7
F	0.78	11663.2
G	0.78	17463.5
H	0.78
I	0.78	14224.9
J	0.78	10705.1
K	0.78
L	0.78
M	0.78	15474.5
N	0.78	9247.21
O	0.78
P	0.78
A	1.56	10996.7
B	1.56	15453.7
C	1.56	10507.3
D	1.56	14797.6
E	1.56
F	1.56	11527.8
G	1.56
H	1.56	21514.4
I	1.56	20066.9
J	1.56	15089.2
K	1.56
L	1.56	14245.7
M	1.56	8820.26
N	1.56	15703.6
O	1.56	7914.28
P	1.56	10163.6
A	1.56	12933.6
B	1.56
C	1.56	17140.7
D	1.56	17890.4
E	1.56
F	1.56	14433.2
G	1.56	12069.3
H	1.56	21431
I	1.56	13183.5
J	1.56	9715.82
K	1.56	14381.1
L	1.56	12454.6
M	1.56
N	1.56	10621.8
O	1.56	8466.2
P	1.56	12475.4
A	3.125
B	3.125
C	3.125
D	3.125
E	3.125	19348.3
F	3.125
G	3.125	9372.18
H	3.125
I	3.125
J	3.125	10934.2
K	3.125	8622.4
L	3.125
M	3.125
N	3.125	12996.1
O	3.125	15182.9
P	3.125
A	3.125	16797
B	3.125	15609.9
C	3.125	15828.6
D	3.125	14599.8
E	3.125	22118.3
F	3.125	12704.5
G	3.125	15599.5
H	3.125	13995.8
I	3.125	16807.4
J	3.125	13475.1
K	3.125
L	3.125	7643.53
M	3.125
N	3.125	13943.7
O	3.125
P	3.125	9788.72
A	6.25
B	6.25	13870.8
C	6.25	14079.1
D	6.25	12235.9
E	6.25	13620.9
F	6.25	17640.5
G	6.25	10850.9
H	6.25	8226.69
I	6.25	16776.2
J	6.25	9611.69
K	6.25	18015.4
L	6.25	14495.6
M	6.25	11954.7
N	6.25	11756.9
O	6.25
P	6.25
A	6.25	12183.8
B	6.25
C	6.25	10840.5
D	6.25
E	6.25	11288.3
F	6.25
G	6.25	17661.3
H	6.25	18765.2
I	6.25
J	6.25	14943.4
K	6.25	13485.5
L	6.25	11121.6
M	6.25	10840.5
N	6.25	8976.46
O	6.25	11423.6
P	6.25	11850.6
A	12.5
B	12.5
C	12.5
D	12.5
E	12.5
F	12.5
G	12.5
H	12.5
I	12.5
J	12.5
K	12.5
L	12.5
M	12.5
N	12.5
O	12.5
P	12.5
A	12.5
B	12.5
C	12.5
D	12.5
E	12.5
F	12.5
G	12.5
H	12.5
I	12.5
J	12.5
K	12.5
L	12.5
M	12.5
N	12.5
O	12.5
P	12.5
A	25
B	25
C	25
D	25
E	25
F	25
G	25
H	25
I	25
J	25
K	25
L	25
M	25
N	25
O	25
P	25
A	25
B	25
C	25
D	25
E	25
F	25
G	25
H	25
I	25
J	25
K	25
L	25
M	25
N	25
O	25
P	25
A	50
B	50
C	50
D	50
E	50
F	50
G	50
H	50
I	50
J	50
K	50
L	50
M	50
N	50
O	50
P	50
A	50
B	50
C	50
D	50
E	50
F	50
G	50
H	50
I	50
J	50
K	50
L	50
M	50
N	50
O	50
P	50

## Sheet: Unsuccessful wells
	1	2	3	4	5	6	7	8	9	10	11	12	13	14	15	16	17	18	19	20	21	22	23	24
A	W.O	W.O													W.O		W.O				N.A	N.A	N.A	N.A
B	W.O			W.O			W.O	W.O	W.O			W.O		W.O	W.O			W.O			N.A	N.A	N.A	N.A
C			W.O		W.O		W.O	W.O		W.O	W.O				W.O						N.A	N.A	N.A	N.A
D									W.O		W.O				W.O			W.O.	Dead		N.A	N.A	N.A	N.A
E			W.O			W.O				Dead			W.O	W.O						Dead	N.A	N.A	N.A	N.A
F										W.O					W.O			W.O	Malf.		N.A	N.A	N.A	N.A
G	W.O	W.O							W.O				W.O						Malf.	Malf.	N.A	N.A	N.A	N.A
H				W.O		W.O						W.O			W.O					Malf.	N.A	N.A	N.A	N.A
I			W.O		Dead										W.O			W.O		Malf.	N.A	N.A	N.A	N.A
J											W.O								Dead	Malf.	N.A	N.A	N.A	N.A
K		W.O	W.O			W.O						W.O	Dead			W.O			Dead		N.A	N.A	N.A	N.A
L		W.O		W.O		W.O						W.O			W.O				Dead		N.A	N.A	N.A	N.A
M			W.O		W.O					W.O	Dead			W.O	W.O	U.H			Dead	Dead	N.A	N.A	N.A	N.A
N	W.O				W.O	W.O					W.O								Malf.	Dead	N.A	N.A	N.A	N.A
O				W.O	W.O					W.O		W.O				W.O	W.O		Dead		N.A	N.A	N.A	N.A
P	W.O				W.O	W.O					W.O	W.O			W.O		W.O		Malf.		N.A	N.A	N.A	N.A
