# Supplementary material for: High-Content Screening in Zebrafish Embryos Identifies Butafenacil as a Potent Inducer of Anemia
Source: PLoS One. 2014 Aug 4;9(8):e104190. doi: 10.1371/journal.pone.0104190 (PMC4121296; doi:10.1371/journal.pone.0104190)
Supplement: Dataset S1 — Microsoft Excel spreadsheets containing raw data for all chemical screening assays. (ZIP) [file pone.0104190.s036.zip › Dataset S1/8- Pyraclostrobin/Pyraclostrobin_Body_Length.xlsx]

## Sheet: Description
ToxCast Screen -Body Length
Pyraclostrobin
Data was collected using the Fish Measurement Journal in MetaXpress
Imaged 74 hpf fli1 larvae using ImageXpress
Incubated larvae in 100 mg/l MS-222 for 30 min
Centrifuged plate for 2 min at 200 rpm
Imaging parameters:
*1 frame
*FITC
*2X magnification; 1 site/well
Had the doors off of the imager and the fan on to stablize temperature
Test Initation Date: 9/10/13
Imaging Date: 9/13/13
Start Imaging Temperature: 27°C
End Imaging Temperature: 27°C
Total Imaging Duration: 0:11
W.O. = Wrong Orientation
U.H. = Unhatched

## Sheet: Length
Stage Label	Length
A01	2730.06
A02	4013.82
A03	3183.57
A04	2638.83
A05	3671.44
A06	2711.66
A07	3189.44
A08	1222.6
A09	3055.58
A10	3087.02
A11	3173.28
A12	2870.12
A13	3125.76
A14	2530.91
A15	39.9158
A16	1067.9
A17	34.9053
A18	77.448
A19	4027.49
A20	4084.57
A21	3981.82
A22	3968.14
A23	3974.96
A24	3904.25
B01	2965.81
B02	2995.51
B03	1710.11
B04	2941.92
B05	1542.52
B06	3060.13
B07	3050.42
B08	2950.81
B09	3006.55
B10	3095.14
B11	3045.67
B12	3085
B13	2937.87
B14	1233.95
B15	51.0233
B16	368.797
B17	52.5318
B18	49.3636
B19	3852.19
B20	3970.71
B21	3913.46
B22	3950.49
B23	3988.71
B24	4025.25
C01	2866.68
C02	3048.11
C03	3242.96
C04	3349.91
C05	2159.11
C06	2916.01
C07	2977.81
C08	2987.26
C09	2898.88
C10	1694.6
C11	3032.68
C12	1815.36
C13	1271.16
C14	1153.34
C15	47.9728
C16	314.678
C17	75.3351
C18	49.3636
C19	3943.03
C20	3945.92
C21	3961.27
C22	2912.45
C23	435.753
C24	2468.66
D01	2893.49
D02	1301.77
D03	2936.34
D04	2657.47
D05	3106.73
D06	2967.15
D07	1636.43
D08	1816.84
D09	3178.78
D10	2771.13
D11	2851.46
D12	2904.63
D13	1186.25
D14	1206.89
D15	914.062
D16	842.587
D17	79.701
D18	74.8497
D19	3981.88
D20	4004.9
D21	3995.51
D22	3696.67
D23	4016.15
D24	3961.27
E01	1782.44
E02	2958.54
E03	2910.05
E04	979.356
E05	2879.14
E06	3018.87
E07	3334.39
E08	3038.99
E09	3111.63
E10	2861.99
E11	2995.57
E12	3096.91
E13	1123.56
E14	1197.55
E15	337.418
E16	240.471
E17	52.5318
E18	2412.19
E19	3753.7
E20	3936.16
E21	3739.98
E22	4020.61
E23	4073.12
E24	4043.43
F01	3075.83
F02	2784.78
F03	2868.93
F04	42.4446
F05	3062.42
F06	65.262
F07	2680.08
F08	2968.58
F09	2849.75
F10	2990.25
F11	3161.18
F12	3089.16
F13	1247.65
F14	1262.75
F15	136.147
F16	242.712
F17	3580.41
F18	72.1579
F19	1090.9
F20	4016.12
F21	4054.82
F22	4029.76
F23	4066.35
F24	4068.54
G01	3001.95
G02	3032.18
G03	3075.78
G04	2976.13
G05	3209.33
G06	3072.46
G07	3087.3
G08	3963.58
G09	2505.35
G10	3020.38
G11	2572.46
G12	2996.69
G13	1191.2
G14	1278.49
G15	123.303
G16	101.073
G17	70.4787
G18	3017.96
G19	3893.58
G20	4054.9
G21	3841.76
G22	3968.14
G23	4089.07
G24	4057.12
H01	2798.69
H02	3134.05
H03	1827.07
H04	2960.87
H05	2237.88
H06	3058.16
H07	3142.11
H08	2865.64
H09	3256.24
H10	3223.59
H11	3132.96
H12	3028.43
H13	1212.4
H14	1193.66
H15	79.3737
H16	4102.76
H17	51.0233
H18	3738.19
H19	3952.18
H20	3979.61
H21	3988.74
H22	3975
H23	3995.51
H24	4057.14
I01	3069.53
I02	3018.85
I03	3140.3
I04	1703.47
I05	2899.16
I06	3053.13
I07	3010.76
I08	3101.51
I09	3185.3
I10	3000.5
I11	2783.14
I12	2913.34
I13	1177.75
I14	204.221
I15	54.0944
I16	194.96
I17	3947.61
I18	3913.54
I19	4013.78
I20	4054.9
I21	4075.42
I22	4034.3
I23	4093.62
I24	4061.7
J01	3027.38
J02	2902.02
J03	3036.04
J04	3043.59
J05	2081.73
J06	2996.8
J07	2996.5
J08	59.5029
J09	3076.32
J10	3100.51
J11	3074.69
J12	3059.86
J13	1218.81
J14	1221.77
J15	249.128
J16	270.337
J17	320.969
J18	66.5263
J19	4066.25
J20	3972.86
J21	4084.52
J22	3694.6
J23	4095.91
J24	4054.82
K01	3091.09
K02	4121.08
K03	2958.91
K04	2865.56
K05	2943.73
K06	3084.84
K07	1960.93
K08	2907.86
K09	2824.03
K10	1171.92
K11	3061.95
K12	2864.41
K13	1274.6
K14	48.8334
K15	125.563
K16	561.257
K17	716.423
K18	658.34
K19	3965.96
K20	3996.04
K21	4050.29
K22	3952.65
K23	4043.42
K24	3958.99
L01	3015.13
L02	2991.68
L03	1780.64
L04	3068.25
L05	2840.11
L06	3066.84
L07	3054.97
L08	2976.6
L09	3140.07
L10	3182.33
L11	2966.78
L12	3088.9
L13	1235.79
L14	1202.36
L15	23.2702
L16	354.28
L17	1058.63
L18	855.855
L19	4068.56
L20	4070.95
L21	4036.8
L22	4004.63
L23	4075.42
L24	4062.1
M01	3092.62
M02	3116.39
M03	3011.21
M04	1986.23
M05	3069.31
M06	2928.64
M07	3089.57
M08	3025.2
M09	3074.6
M10	3285.83
M11	1759.77
M12	3201.42
M13	1213.65
M14	1231.45
M15	93.0809
M16	200.724
M17	115.317
M18	61.6517
M19	4036.67
M20	3464.26
M21	1158.51
M22	4021.17
M23	3977.52
M24	4034.29
N01	3065.9
N02	2936.69
N03	2815.01
N04	3136.88
N05	3031.05
N06	1675.06
N07	3089.61
N08	1643.63
N09	3156.54
N10	3159.51
N11	2959.17
N12	3001.62
N13	1200.13
N14	1184.81
N15	276.564
N16	59.3277
N17	73.7283
N18	226.258
N19	4045.7
N20	4064
N21	3997.81
N22	3972.78
N23	4011.5
N24	4052.58
O01	3049.82
O02	3078.65
O03	308.259
O04	2996.16
O05	1570.33
O06	3069.77
O07	2915.11
O08	2701.04
O09	3060.83
O10	3099.7
O11	2942.6
O12	2171.32
O13	1165.92
O14	1208.14
O15	358.139
O16	62.657
O17	105.36
O18	206.629
O19	4089.05
O20	3970.77
O21	3968.26
O22	4004.67
O23	153.715
O24	3741.91
P01	2966.61
P02	2800.95
P03	3202.51
P04	3067.06
P05	1091.04
P06	2929.12
P07	3040.17
P08	3107.6
P09	2915.61
P10	2936.14
P11	1310.1
P12	3005.46
P13	1151.96
P14	52.9267
P15	75.5421
P16	58.4435
P17	1030.87
P18	3664.81
P19	3233.33
P20	122.881
P21	1651.65
P22	3744.51
P23	303.492
P24	3943.1

## Sheet: Length by Treatment
Row	Treatment (µM)	Body Length (µm)	Average	SD
A	0	2730.06
B	0	2965.81
C	0
D	0
E	0
F	0	3075.83
G	0	3001.95
H	0
I	0	3069.53
J	0	3027.38
K	0	3091.09
L	0	3015.13
M	0	3092.62
N	0	3065.9
O	0
P	0	2966.61
A	0
B	0
C	0	3048.11
D	0
E	0	2958.54
F	0
G	0	3032.18
H	0	3134.05
I	0	3018.85
J	0	2902.02
K	0
L	0
M	0	3116.39
N	0
O	0	3078.65
P	0		3020.56	92.0845
A	0.05
B	0.05
C	0.05	3242.96
D	0.05	2936.34
E	0.05
F	0.05	2868.93
G	0.05	3075.78
H	0.05
I	0.05	3140.3
J	0.05	3036.04
K	0.05	2958.91
L	0.05
M	0.05	3011.21
N	0.05
O	0.05
P	0.05	3202.51
A	0.05
B	0.05
C	0.05
D	0.05
E	0.05
F	0.05
G	0.05	2976.13
H	0.05
I	0.05
J	0.05
K	0.05
L	0.05	3068.25
M	0.05
N	0.05	3136.88
O	0.05	2996.16
P	0.05	3067.06	3051.25	104.336
A	0.098	3671.44
B	0.098
C	0.098	2159.11
D	0.098	3106.73
E	0.098	2879.14
F	0.098	3062.42
G	0.098	3209.33
H	0.098
I	0.098	2899.16
J	0.098
K	0.098	2943.73
L	0.098
M	0.098	3069.31
N	0.098	3031.05
O	0.098
P	0.098
A	0.098
B	0.098	3060.13
C	0.098
D	0.098	2967.15
E	0.098	3018.87
F	0.098
G	0.098	3072.46
H	0.098	3058.16
I	0.098	3053.13
J	0.098
K	0.098	3084.84
L	0.098
M	0.098	2928.64
N	0.098
O	0.098	3069.77
P	0.098	2929.12	3013.68	260.13
A	0.195	3189.44
B	0.195	3050.42
C	0.195	2977.81
D	0.195
E	0.195	3334.39
F	0.195
G	0.195	3087.3
H	0.195	3142.11
I	0.195
J	0.195	2996.5
K	0.195
L	0.195	3054.97
M	0.195
N	0.195	3089.61
O	0.195
P	0.195	3040.17
A	0.195
B	0.195	2950.81
C	0.195	2987.26
D	0.195
E	0.195	3038.99
F	0.195	2968.58
G	0.195
H	0.195	2865.64
I	0.195	3101.51
J	0.195
K	0.195
L	0.195	2976.6
M	0.195	3025.2
N	0.195
O	0.195
P	0.195	3107.6	3051.84	101.757
A	0.39
B	0.39	3006.55
C	0.39	2898.88
D	0.39	3178.78
E	0.39	3111.63
F	0.39
G	0.39
H	0.39	3256.24
I	0.39
J	0.39
K	0.39
L	0.39	3140.07
M	0.39	3074.6
N	0.39	3156.54
O	0.39
P	0.39	2915.61
A	0.39	3087.02
B	0.39	3095.14
C	0.39
D	0.39	2771.13
E	0.39	2861.99
F	0.39	2990.25
G	0.39	3020.38
H	0.39	3223.59
I	0.39	3000.5
J	0.39	3100.51
K	0.39
L	0.39	3182.33
M	0.39
N	0.39	3159.51
O	0.39	3099.7
P	0.39	2936.14	3057.59	124.507
A	0.78	3173.28
B	0.78	3045.67
C	0.78	3032.68
D	0.78
E	0.78	2995.57
F	0.78	3161.18
G	0.78
H	0.78	3132.96
I	0.78	2783.14
J	0.78	3074.69
K	0.78	3061.95
L	0.78	2966.78
M	0.78
N	0.78	2959.17
O	0.78	2942.6
P	0.78
A	0.78
B	0.78	3085
C	0.78
D	0.78
E	0.78	3096.91
F	0.78	3089.16
G	0.78	2996.69
H	0.78	3028.43
I	0.78	2913.34
J	0.78	3059.86
K	0.78	2864.41
L	0.78	3088.9
M	0.78
N	0.78	3001.62
O	0.78
P	0.78	3005.46	3024.32	92.5792
A	1.56
B	1.56
C	1.56
D	1.56
E	1.56
F	1.56
G	1.56
H	1.56
I	1.56
J	1.56
K	1.56
L	1.56
M	1.56
N	1.56
O	1.56
P	1.56
A	1.56
B	1.56
C	1.56
D	1.56
E	1.56
F	1.56
G	1.56
H	1.56
I	1.56
J	1.56
K	1.56
L	1.56
M	1.56
N	1.56
O	1.56
P	1.56		#DIV/0!	#DIV/0!
A	3.125
B	3.125
C	3.125
D	3.125
E	3.125
F	3.125
G	3.125
H	3.125
I	3.125
J	3.125
K	3.125
L	3.125
M	3.125
N	3.125
O	3.125
P	3.125
A	3.125
B	3.125
C	3.125
D	3.125
E	3.125
F	3.125
G	3.125
H	3.125
I	3.125
J	3.125
K	3.125
L	3.125
M	3.125
N	3.125
O	3.125
P	3.125		#DIV/0!	#DIV/0!
A	6.25
B	6.25
C	6.25
D	6.25
E	6.25
F	6.25
G	6.25
H	6.25
I	6.25
J	6.25
K	6.25
L	6.25
M	6.25
N	6.25
O	6.25
P	6.25
A	6.25
B	6.25
C	6.25
D	6.25
E	6.25
F	6.25
G	6.25
H	6.25
I	6.25
J	6.25
K	6.25
L	6.25
M	6.25
N	6.25
O	6.25
P	6.25		#DIV/0!	#DIV/0!
A	12.5
B	12.5
C	12.5
D	12.5
E	12.5
F	12.5
G	12.5
H	12.5
I	12.5
J	12.5
K	12.5
L	12.5
M	12.5
N	12.5
O	12.5
P	12.5
A	12.5
B	12.5
C	12.5
D	12.5
E	12.5
F	12.5
G	12.5
H	12.5
I	12.5
J	12.5
K	12.5
L	12.5
M	12.5
N	12.5
O	12.5
P	12.5		#DIV/0!	#DIV/0!
A	25
B	25
C	25
D	25
E	25
F	25
G	25
H	25
I	25
J	25
K	25
L	25
M	25
N	25
O	25
P	25
A	25
B	25
C	25
D	25
E	25
F	25
G	25
H	25
I	25
J	25
K	25
L	25
M	25
N	25
O	25
P	25		#DIV/0!	#DIV/0!
A	50
B	50
C	50
D	50
E	50
F	50
G	50
H	50
I	50
J	50
K	50
L	50
M	50
N	50
O	50
P	50
A	50
B	50
C	50
D	50
E	50
F	50
G	50
H	50
I	50
J	50
K	50
L	50
M	50
N	50
O	50
P	50		#DIV/0!	#DIV/0!

## Sheet: Unsuccessful wells
	1	2	3	4	5	6	7	8	9	10	11	12	13	14	15	16	17	18	19	20	21	22	23	24
A		Dead	W.O	W.O		W.O		U.H	W.O			W.O		Dead	Dead	Dead	Dead	Dead	Dead	Dead	Dead	Dead	Dead	Dead
B		W.O	W.O	W.O	Malf.									U.H	Dead	Dead	Dead	Dead	Dead	Dead	Dead	Dead	Dead	Dead
C	W.O			W.O		W.O				W.O		Malf?	U.H	U.H	Dead	Dead	Dead	Dead	Dead	Dead	Dead	Dead	Dead	Dead
D	W.O	U.H		W.O			W.O	W.O				W.O	U.H	U.H	Dead	Dead	Dead	Dead	Dead	Dead	Dead	Dead	Dead	Dead
E	W.O		W.O	W.O									U.H	U.H	Dead	Dead	Dead	Dead	Dead	Dead	Dead	Dead	Dead	Dead
F		W.O		N.E or Dead		N.E or Dead	W.O		W.O				U.H	U.H	Dead	Dead	Dead	Dead	Dead	Dead	Dead	Dead	Dead	Dead
G								Dead	W.O		W.O		U.H	U.H	Dead	Dead	Dead	Dead	Dead	Dead	Dead	Dead	Dead	Dead
H	W.O		W.O	W.O	W.O								U.H	U.H	Dead	Dead	Dead	Dead	Dead	Dead	Dead	Dead	Dead	Dead
I				W.O			W.O		W.O				U.H	Dead	Dead	Dead	Dead	Dead	Dead	Dead	Dead	Dead	Dead	Dead
J				W.O	W.O	W.O		N.E or Dead	W.O				U.H	Dead	Dead	Dead	Dead	Dead	Dead	Dead	Dead	Dead	Dead	Dead
K		Dead		W.O			W.O	W.O	W.O	U.H			U.H	Dead	Dead	Dead	Dead	Dead	Dead	Dead	Dead	Dead	Dead	Dead
L		W.O	W.O		W.O	W.O							U.H	Dead	Dead	Dead	Dead	Dead	Dead	Dead	Dead	Dead	Dead	Dead
M				W.O			W.O			W.O	W.O	W.O	U.H	U.H	Dead	Dead	Dead	Dead	Dead	Dead	Dead	Dead	Dead	Dead
N		W.O	W.O			W.O		W.O					U.H	U.H	Dead	Dead	Dead	Dead	Dead	Dead	Dead	Dead	Dead	Dead
O	W.O		N.E or Dead		W.O		W.O	W.O	W.O			Malf.	U.H	U.H	Dead	Dead	Dead	Dead	Dead	Dead	Dead	Dead	Dead	Dead
P		W.O			W.O						U.H		U.H	U.H	Dead	Dead	Dead	Dead	Dead	Dead	Dead	Dead	Dead	Dead
