# Supplementary material for: High-Content Screening in Zebrafish Embryos Identifies Butafenacil as a Potent Inducer of Anemia
Source: PLoS One. 2014 Aug 4;9(8):e104190. doi: 10.1371/journal.pone.0104190 (PMC4121296; doi:10.1371/journal.pone.0104190)
Supplement: Dataset S1 — Microsoft Excel spreadsheets containing raw data for all chemical screening assays. (ZIP) [file pone.0104190.s036.zip › Dataset S1/8- Pyraclostrobin/Pyraclostrobin_Circulation_FFTAnalysis.xlsm]

## Sheet: Description
ToxCast Screen - Circulation
Pyraclostrobin
Data was collected using the Circulation Journal in MetaXpress
Imaged 74 hpf fli1 larvae using ImageXpress
Incubated larvae in 100 mg/l MS-222 for 30 min
Centrifuged plate for 2 min at 200 rpm
Imaging parameters:
*32 frames (0.09 sec interval)
*Transmitted light
*4X magnification; 1 site/well
Had the doors off of the imager and the fan on to stablize temperature
Test Initation Date: 9/10/13
Imaging Date: 9/13/13
Start Imaging Temperature: 27°C
End Imaging Temperature: 27°C
Total Imaging Duration: 2:20
W.O. = Wrong Orientation
N.F. = No fish in viewing screen
N.A. = Not Analyzed (did not meet analysis criteria)
O.F. = Out of Focus

## Sheet: Background
Measurement	Average (Show Region Statistics)
	1	2	3	4	5	6	7	8	9	10	11	12	13	14	15	16	17	18	19	20	21	22	23	24	25	26	27	28	29	30	31	32
A01	647.125	651	647.875	656.625	657.875	649.25	648.875	654.5	650.25	649.875	645.25	653.75	654.5	650.25	647.25	651.375	644.25	653.375	652	651	646	648.875	643.875	650.125	643.75	649.875	644.625	650	648.375	648.5	649.125	649.625
A02
A03
A04
A05	439	441.5	441.875	444.5	447.5	438.25	446.625	439	440	440.25	442.25	435.375	442.25	443.125	436	443.75	440	442.375	438.625	443.25	440.375	445.75	440.875	439.625	443.375	446.125	441.5	439.625	437.5	436.875	444.625	432.75
A06
A07	624.375	626.5	625.75	630.5	630.625	629.5	627.125	626.875	630.75	621.375	626.125	626.25	626.75	626.25	626.875	629.75	630.875	627	629.625	628.25	629.625	627.75	631.75	627	627	629.75	623.75	631.625	629.625	624.625	622.25	625.375
A08
A09
A10	651.875	650.875	653.25	647.375	645.625	647.75	655	648	651	650.125	650	649.25	647.125	653	648.5	655	645.625	654	645	651.625	646	653	653.125	652.5	649.25	654	651.5	644.875	645.875	654.5	648	647
A11	583.625	580.75	587.5	590	588.5	585.25	583.125	581.625	585.25	587	580.875	583.5	583.5	581.5	587.625	586.125	588.875	588.5	585.25	582.375	577.75	590.125	590.125	583.25	589.375	588.625	584	588	586.125	580.625	591.5	586.625
A12
A13
A14
A15
A16
A17
A18
A19
A20
A21
A22
A23
A24
B01	652.875	653.5	655.875	652.375	653.125	656.75	651.375	650.25	651.5	648.25	655.75	652.25	659.5	654.25	657.875	653.75	651.25	649.75	649.5	657.125	652.5	654.375	648.125	656.125	650.125	650.875	656	657.875	649.625	653.5	647.25	656.875
B02
B03
B04
B05
B06	614.25	611.75	614.75	615.75	616.875	617.25	613.875	617.625	617.25	616.625	621.5	616.25	618.875	617.125	623.625	621.25	620.5	620	619.75	621.375	626.125	617	618.5	617	620.125	615.5	616	620.625	618.5	609.375	617.25	620.25
B07
B08	569.625	571.625	566.625	574	584.875	577.25	576.75	581.375	570.875	579.125	570.125	569.125	577.625	583.875	577.25	569	580.25	573.5	577.875	581.75	575	578.75	581.5	578.25	580.625	585	578.25	576.25	576.75	575.25	576.625	579.875
B09	645.875	649.625	638.375	648.625	644.125	646.25	641.5	650.75	644.375	638.25	639.125	650.25	648.625	644.375	649.5	642.75	648.625	648.25	648.125	649.875	645	651.125	642.5	646.125	648.625	645	643.75	638.625	648.75	646.75	647.875	650.75
B10	544	543.125	546.875	542.625	548	552.75	550.375	544.75	544.875	546.75	550.375	553.625	547.75	542.875	547.75	548	545.625	545.5	545.5	545	552.375	545	541.375	545.5	551.25	543	544.375	549	543.625	549.5	550.75	545.25
B11	635.875	629.875	630.25	632.5	638.125	624.375	635.75	629.875	627.25	631.375	629.25	636.75	634.875	629.75	622.375	630.625	627.375	633.375	631.625	634.125	639.625	634.25	634.375	628.375	633.625	636.125	634.75	631.75	636.625	626.75	634.375	636.75
B12	544.5	549.25	541.125	546.25	542	542.875	544.125	544.625	548	543.875	543	538.75	548.625	543.5	541.375	544.625	543.125	549.125	546.5	545.625	547.875	546.5	541.75	540.125	540	541.875	540.125	543.75	543.25	544.875	543.75	544.125
B13
B14
B15
B16
B17
B18
B19
B20
B21
B22
B23
B24
C01
C02
C03	637.875	639.25	646.125	638.125	640.875	638.875	640	639.875	644	637.75	641.625	643.25	641.5	642.75	637.25	635.125	641.125	640.5	642.5	636.25	634.5	635.25	642.5	647	634.75	642	646.5	637.875	643	641.875	651.625	642.375
C04
C05	635.375	637.875	639	650.125	640.375	646.625	641.625	644.5	640.25	637.625	640.125	642.25	635.25	639	629.625	637.125	637	638.625	643.375	637.5	640.875	641.125	640.5	639.5	635.25	639.75	639.875	638.625	637.625	633.625	635	643.5
C06
C07	609.375	608.875	617.125	611.375	615.875	597.25	608	613.375	613.375	610.5	609.875	610.125	608.375	608.125	607.125	614.625	612.375	615.25	603.875	612.625	606.625	609.5	614.25	609.5	613.625	614	609.5	610.875	608.375	601.375	607.75	605.125
C08	570.75	567.25	569.875	568.5	571.5	571.125	567.75	569.625	572.75	571.75	569.875	568.625	564.375	569.75	566.5	568	566.75	566.875	566.5	569.625	568.625	571.25	571.125	568.75	567.5	566.5	563.875	570.5	561.875	568.125	563.5	571.875
C09	637.625	634.75	638.25	638.875	638.75	639.5	632.25	643	638.5	641.625	644.25	641.5	638.75	642.75	644.25	639.125	634.875	642.25	640	638.875	638.25	640.875	642.25	643.875	643.875	641	643.125	636.25	645.25	636.5	639.375	642.875
C10
C11
C12
C13
C14
C15
C16
C17
C18
C19
C20
C21
C22
C23
C24
D01
D02
D03
D04
D05	626.625	623.5	627.375	626.5	624.125	624.75	623.75	620.875	631.125	622.125	629	622.625	624.75	623.5	624.125	625.125	623.25	625.5	624.75	629.625	626.625	622	618.5	623.375	625.25	628.5	625.375	631	625.875	635.125	625.5	623.125
D06	630.5	643.375	639.75	643	636.5	630.75	633.125	633.5	636.5	629.5	629.625	633.625	634.875	634.625	632.5	633.25	632.75	630.25	637.625	634.25	632.875	634.75	629.5	631.375	637.375	628.25	629.25	629.75	635	640.375	630.375	630.125
D07	619.5	617.875	619.375	616.875	618.625	616.5	614.375	616.375	615.375	620.25	617.125	617.375	614	610	616.625	620.125	616.5	616.25	615.25	617.5	615.125	616	618.25	618.5	615.25	614.625	608.75	613.375	619.75	613.625	617.25	622.125
D08
D09	535.125	533.125	536	534.25	540.375	531.125	539.25	538.125	535.875	535	540.75	537.125	535.375	542.75	538.375	540.125	535	538.25	535.625	540.375	542.125	541.875	539.375	540.25	539.625	541.25	537.75	542.875	541.875	538.75	544.75	541.75
D10	550.375	548.5	543.25	544.125	539.75	548.875	546.875	545.75	550.5	553.625	549.625	550.75	549.375	546.75	548.375	549	550.375	548.5	548	549.375	546.875	546.625	551.25	548.75	545.75	546.5	544.5	551	553.5	550.5	549.5	557.875
D11
D12
D13
D14
D15
D16
D17
D18
D19
D20
D21
D22
D23
D24
E01	663.75	658.375	660.875	657.625	662	659.875	654.25	659.125	662.5	658.625	661.375	661.125	660.375	657.625	663.125	665	662.5	656.375	658	666.125	658.875	661.25	658.625	656.875	662.5	663.25	662.875	660.625	660.5	661	659.625	659
E02	542.5	544.125	540.375	540.625	544.5	543.125	542.125	542.625	541	541.5	542.75	545.125	543.125	547	545	543.25	540.875	540.625	541.875	537.75	545.875	541.5	547	543.75	545.625	537.75	546.125	543.625	545.875	543.125	542	544.125
E03
E04
E05
E06	625.125	619.5	615.25	614.625	618.5	618.25	625.375	618	627.5	623.875	620.75	616.75	625.125	622.375	625.375	624.75	622.125	622.25	620.375	622.375	623.5	622.5	624.375	623.375	627.375	621.75	617.75	621.625	627.125	627.5	627.25	619.25
E07	651	651.625	648.125	648.625	645.25	654.375	651	646.125	653.625	647	651	649.625	645.25	653.5	647.75	651.5	648.625	651.625	652.625	649.625	648.625	650.25	648.375	640.375	647	645.875	653.875	650.25	649.25	641.75	644.875	645.375
E08
E09
E10	655.25	652.875	653.75	648	654.625	652	657.5	648.125	658	658.375	655.625	652.75	654	655.625	651.5	659.75	652.5	650.75	657.25	653.375	657.75	655.25	655.25	658.625	652.25	655.5	650.5	651.5	654.25	653.75	645.5	655.375
E11	640	633.625	636.375	631	633.875	632.875	635.375	635.375	632.125	633.125	634.125	639.625	635.625	633	636.125	639.625	629.125	636.625	631	632.5	626	634.5	640.5	633.5	628.125	628.625	634.125	631.25	634.25	635.5	629	635.375
E12
E13
E14
E15
E16
E17
E18
E19
E20
E21
E22
E23
E24
F01	666.25	666.5	658.375	657.625	664.625	666.875	666.625	663	662.875	665.625	662.625	661.5	658.875	664.75	659.375	660.75	662.625	666.125	660.625	657.125	663.625	661.25	665.375	659.625	664.5	666.125	661.25	660.5	667	656.75	659.375	666
F02
F03	670	672.125	672.375	666.25	667.75	669.75	675	667.625	663.375	666.75	667.75	676.375	671	673.875	672.5	673.625	672.375	667.25	672.5	669.625	665.5	673	673.5	667.875	677.5	671.625	676	689	674.125	672.5	670.125	674.25
F04	623.5	617	627.375	628.625	619.75	613.125	613.75	613.375	614.5	614.625	611.375	617.375	609.625	623.875	613.625	623.875	617.375	623.5	620.5	623.625	625.25	623.5	630.25	628.375	629.25	625.75	630.25	621.25	622.75	628.25	622.125	631.25
F05	555.375	551.875	557.5	551.75	549.625	552.75	559	552.125	556.25	549.875	555.5	557.625	553.5	555.375	550.625	553.25	554	555.75	557.75	548.25	551.5	551.125	556.375	554.125	551.625	555.75	557.25	557.125	552.125	554.375	549.875	554.75
F06
F07
F08	559.125	555.375	562.375	567	563.125	562.375	560.375	562	564.75	562.875	558.25	564.5	563.125	560	558.5	566.75	560.625	558.5	562.75	561.5	563.25	561.5	564.875	558.75	560.25	563.25	566.125	561.625	564	558.25	561.375	564.875
F09
F10
F11
F12	558.375	555.125	562.5	565.375	558.375	558.625	561.625	565.375	565.375	569.25	558.25	558.625	560.875	559.75	564.875	560	555.25	562.5	563.375	563.5	566.625	561.625	567.625	562.625	558.125	564.125	564.125	563.125	555.5	561.625	564.875	557.75
F13
F14
F15
F16
F17
F18
F19
F20
F21
F22
F23
F24
G01	550.25	549.375	548.125	548.5	547.75	555	547.75	549.75	555.5	545.125	553.5	549.875	546.125	548	547.75	551.875	550.125	547.125	547.375	551.875	549.375	552.125	554.875	550.625	551.625	559.75	550	552.75	559.125	558	551.875	552.625
G02	667	665.5	671.625	670	668.625	665.75	671.5	665.625	662.5	673.75	668.25	666.125	667.875	663.75	672.625	670	664.375	666.75	673.125	676.875	667.875	661.875	669.875	671.75	666	671.875	671.25	670.625	670.125	666.25	666.25	671.875
G03	548.875	559.375	552.875	555.5	551.75	552.5	549.875	550.875	550.75	555.625	556.75	553.375	554.375	555.875	551	559.25	555.375	554.5	553.375	551.75	555.375	558.625	549.5	553.125	552.625	553.75	555.5	550.5	554.875	552.875	556.375	551.625
G04	543.5	545.375	542.25	545.25	547.875	541.5	543.375	538.25	544.75	551.375	547.25	543.75	546.75	543	544.375	542.25	540.875	540.5	544	548.375	540.625	543.75	540.125	542.625	541	544.125	547.125	547.25	543	542.25	549.25	545.375
G05	512.375	513.5	518	513.875	514.625	509.25	515.625	511.25	522.875	513	519.875	520	513.5	510.125	518.375	517	519.5	521.375	521	509.875	521.25	516	520.125	510.75	519.625	523.125	519.875	515	518.625	516	522.375	519.75
G06	600	603.5	597.875	605.125	604.75	604	603	599.75	603.5	607.125	602.5	605.5	601.75	605.25	603.125	606.125	606.125	604.75	603.25	600.875	605	602.25	604.375	602.25	600.25	601.375	603.875	604.625	607.875	607.875	605.375	608
G07
G08
G09
G10	544.125	539.375	542.875	549.125	547.25	550.5	551.125	548.625	548.375	547.25	543.75	546.625	545.875	546	544.375	543.875	552.125	545.875	553.875	550	544.125	549.5	546.125	546.125	544.5	548.125	548.75	540.5	550	551.125	544.875	543.5
G11
G12
G13
G14
G15
G16
G17
G18
G19
G20
G21
G22
G23
G24
H01
H02	644.875	649.625	639.375	654	644.75	648.375	649.625	641.625	646.125	648	643.75	651.375	648.75	652.625	654.625	647.875	646.375	646.125	644.375	644.25	646	647.875	651.25	652.75	651	647.75	646.875	645.625	646.625	649.375	649.25	649.75
H03	700.125	695.625	699.625	701.25	698	702.625	695.625	701.75	698	696.875	696.375	697.5	690.125	699.5	698.75	697.75	694.5	703.375	690.125	691.625	695.75	699.75	697.75	694.25	690.625	696.875	696.625	694.875	696.875	701	698.625	695.25
H04
H05
H06	567.5	566.625	562.625	564.75	564.375	566.375	560.375	561.75	564.5	561.5	562.25	566.75	559.5	561.125	565	566.75	564.5	565	559.875	560.375	564.125	560.5	563.25	564.5	560.25	563	558.875	560	561.375	563.375	563	560.625
H07	648.875	651.875	649.75	653	654.375	650.625	651.875	648.875	651.875	648.875	651.75	655.375	652.25	645.625	650.5	658.25	650.875	650.125	648.875	647.125	650	655.625	645.75	650.25	653.625	649.625	649.375	652.75	651.125	648.875	658	653.625
H08	622.625	626.125	622.5	622.625	624.375	623.125	624.875	623	624.125	622.75	625.375	623.625	627.75	620.375	621	625.375	621.625	616.25	619.875	622.25	621	625.125	628.125	624.5	622.875	628	621.25	619.125	631.125	618	623.875	624.25
H09
H10
H11
H12
H13
H14
H15
H16
H17
H18
H19
H20
H21
H22
H23
H24
I01	651.25	649.75	647.375	648.25	649	655	653.75	656.75	659.5	653.375	645.25	653.625	651.75	652.625	655	651.125	650.75	648.25	660.75	650.875	656.25	646.5	654	653	647.875	656.625	653.875	651.5	657.875	657.75	647.5	654.25
I02	646.5	655.875	649.375	653.875	656.5	649.75	647.875	651.375	647.375	648.75	645	651.25	648.25	650.75	648.75	652	651.5	656.25	646.375	649.375	650.375	645.375	653.375	645.875	648.375	653.25	645.625	644.5	654.375	648.125	647.625	648.125
I03	583.125	580.875	575.375	574.25	579.5	576.375	578	578.625	583.25	579	578.375	576.375	577.625	575.25	578.5	580.125	582.25	582.25	578.125	585	574.5	586.125	583.875	581.125	575.25	572.75	582.25	579.875	582.75	582.875	576.625	582.75
I04	657.375	658.125	660.375	656.375	653.125	653.625	660.5	657	651.875	663	658.125	659.5	661.25	655.875	657.375	665.5	656.5	663.875	655.75	662.625	650.5	654.625	659.75	662.875	662.25	653.75	657.875	654.75	660.625	654.5	658	655
I05
I06
I07	649.375	649.375	653.125	647.875	645.5	653	649.25	655.125	649.75	651.25	653	651.75	647.5	648.75	649.375	647.875	653.375	651.75	654.25	654.375	648.125	648.25	656.75	650.25	649.25	652.625	642.125	650.75	653.125	650.25	647.75	651.75
I08	632.75	638.25	634.375	639.875	639.875	642.125	637.625	643.125	644.75	636.875	635	641.125	632.125	642.375	642.625	635.75	639.5	639.875	643.375	644.375	638.75	641.375	638.625	646.375	636.125	641.375	646.5	640.125	643.125	636.75	640.125	641.875
I09
I10
I11
I12	577.125	579.625	581.125	584.375	580.75	584.25	580.375	577	576	577	576.5	584	580.125	573	577.375	576.75	569.25	574.625	582.875	576.375	578.625	578.875	576.375	583.625	577.75	586.25	583.25	578	579.125	575	581.875	582.5
I13
I14
I15
I16
I17
I18
I19
I20
I21
I22
I23
I24
J01
J02	658.375	664.75	660.875	655.625	660.125	657.125	663.5	656.125	660.5	662.5	657.875	658.75	666.25	670.625	658.625	661.625	667.75	666.375	658.25	667	662.25	666.875	667.125	666.25	659.25	660.75	659.625	667.875	666.25	663.75	665	662
J03	635.375	631.75	637.625	640.875	635.75	636	636.5	640.5	633.25	640.375	634.25	636.5	634.625	639.375	630	637	641.5	637.625	640.625	642.75	636.875	635	632.625	640.625	632.375	639.5	634.875	640.125	639	634	637.75	633.75
J04
J05	622	625.375	628.375	624.875	618.125	621.75	625.75	625.375	623.125	620.75	623.5	625.125	621.75	622.875	623.5	626.875	628	619.875	623.5	620.75	626.25	624.375	628.125	626	624.625	630.25	626.625	624	626	630.875	624.75	628.25
J06	632.875	630	627.25	630.375	625.625	627.875	632.75	632.125	627.375	628.875	624.375	627.25	634.25	624.75	635.25	630.75	628.625	631.5	629.625	634	629.75	626.5	631.5	630.125	629.75	634.25	631.875	631.125	638.5	626.375	621.5	631.25
J07	672.375	663.625	664.75	664.625	661.625	669.25	666.75	662.625	670.25	672	668.25	672	667.375	663.375	667.125	668.25	665.25	667.625	670.625	674.625	664.25	669	668.125	674.375	660.625	668.125	672.125	670.875	672.375	674.75	671.875	665.125
J08	659.25	657.5	659	658.375	655.75	656.625	652.5	649.625	649.5	654	650.875	654.875	653.5	659.875	657.625	654.625	653.75	654.5	653.125	657.5	661.625	655.25	656.5	658.25	661.875	655.25	654.625	657.625	653.875	652.625	655.25	658.625
J09
J10
J11
J12
J13
J14
J15
J16
J17
J18
J19
J20
J21
J22
J23
J24
K01	641.5	641.375	649.25	644.75	644.25	650.125	640.75	648.875	647.25	649.875	641.375	641	643.375	637	637.25	641.375	639.125	642.375	637.25	642.625	635	643.875	635	640.375	645.25	639.5	640.625	642.75	641.875	643.375	644.375	637.625
K02
K03	664.375	671.5	671.625	670.875	668.375	668	666.25	667.625	667.875	670.125	672	667.25	666.375	667	668.5	671.75	671	673	676.375	668.875	666.375	669.5	672.875	672.125	674.5	674.75	667.5	666.875	670.75	669.25	668.125	677.375
K04
K05	472.75	466	471	472.125	472.125	468	471.5	470.875	468.625	464.75	473.875	471.125	472.25	473.125	471.125	473.625	471.625	471.75	464.5	471.625	470.375	477.5	474.375	472.625	468.75	476	474.5	469.375	473.125	473.625	468.125	475
K06	584.125	582.875	581.625	588.25	583.5	585.875	585.5	592.125	587.25	586.625	587.75	581.5	582.125	586.125	586.625	586.125	575.625	590.875	586.25	588.5	590.125	587.25	585.5	585.625	587.125	587.625	586.125	585.625	590.125	587.5	583.375	586.25
K07
K08
K09
K10
K11
K12
K13
K14
K15
K16
K17
K18
K19
K20
K21
K22
K23
K24
L01	604.5	611.25	608.875	605	608.625	607.875	607	604.5	603.875	602.875	607	610.125	610.875	606.375	607.125	602.625	610.125	608	609	607.375	611	610.375	607	600.875	603.875	605.125	608.375	601.625	605.75	608.125	609.625	602.125
L02
L03
L04	614.5	619.25	621.25	616.375	613.875	613.75	614.75	614.625	617.75	620	619.375	615.625	619.875	615.75	615.75	615.5	622.25	619.125	618.125	617.375	616.75	618.5	622.25	618.625	618.75	618.125	623.75	618.375	619.375	622.5	619.875	613.125
L05
L06
L07	550.25	553.875	550.75	555.25	555.5	550.5	554	549.25	555.375	556	550.625	551.375	546.125	553.375	551.5	546	547	546.875	550.875	551.625	553.5	549.5	551.5	547.25	551.25	551.625	553.125	550.25	549.125	550.75	549.25	550.375
L08	584	583.5	583.75	579.375	585.125	585	584	595.25	586.5	587.875	596.125	593.5	579	582.625	582.5	581.25	583.125	587.125	587.75	585.25	587.875	591.625	588.25	586.625	582.375	586.375	585.625	586.75	585.75	588	582.5	581.125
L09
L10
L11
L12
L13
L14
L15
L16
L17
L18
L19
L20
L21
L22
L23
L24
M01	520.625	523.25	521.5	521.25	526	523.875	523.875	525.75	523.375	526.125	527.375	528.75	522.125	518.75	523.375	516.375	519.75	523.5	521.625	526.625	523.625	519	528.625	521.375	519.5	522.625	527	528.375	528.25	529.25	519.625	529.75
M02	550	543.125	537.5	543.625	538.75	547.875	545.375	549.125	558	552.875	552.625	555.625	546.375	550.625	545.375	551.75	548	549.625	552.75	550.125	553.875	546.25	548.375	551.5	552.125	552.625	554	547.125	548.25	551.375	547.5	539.625
M03	655	651.125	655.25	650.75	659	656.75	656.125	656.125	655.375	655.875	662.25	659.375	659.875	651.25	657.25	661.625	653.125	654.25	657.5	660.125	660.5	650	653.5	652.125	649.75	659.875	658.125	656.375	655.125	653	654.75	658.75
M04
M05
M06
M07
M08	546	550.125	547	554.75	554.875	553.75	551.875	550	550	549.125	557.25	546.5	552.75	544.875	552.375	549.625	546.625	551.875	557	547.75	552.75	550.75	549.125	548.25	553.375	552.875	551.375	555.125	550.125	551.375	549.25	550.25
M09	541.25	542	539.125	540.5	541.375	538.125	543.75	541.75	543.125	540.375	546.875	545.625	548.625	547.75	544	538.5	537.5	541.75	545.125	540.875	547.375	541.25	537.375	541.5	542.625	540.625	540.875	541.875	545.75	548.5	538.25	532.25
M10	669.5	675.75	668.625	671.125	665.875	675.375	665.25	670.875	671.75	665.375	668.75	667.75	676.625	674.25	667.375	668.5	671.875	672.125	673.625	665.25	668.5	673	667.25	671	665.5	668.875	671.375	667	670.125	670.625	670.125	669.5
M11
M12
M13
M14
M15
M16
M17
M18
M19
M20
M21
M22
M23
M24
N01	540.625	537.75	537.875	542.625	540.5	538.75	540.75	539.75	547	538.625	535.75	542.375	541.375	545.75	546.5	541.75	535.375	546.5	540.375	536.75	542.875	544.125	540.25	549	541.5	544	539.125	544.25	544	549.5	543.375	538.25
N02
N03
N04	536.25	534.625	539.5	539.75	543.75	538.75	538.625	541.125	537.25	536.75	536.375	534.625	539.75	533.375	539	538.5	540.375	536.125	539.25	541.125	537	542.125	546.5	540.5	538.875	542.125	543.5	539.5	540.75	544.25	541.875	541.875
N05	600	599.25	601.125	604.375	605.25	601.625	599.375	598.625	600.875	608.625	604	603.125	600.25	602.5	599	599.75	603.75	607.875	606.125	604.375	598.75	610.375	602.375	604.625	597.625	606.375	601.75	605.125	606	603.125	603.375	604.625
N06
N07	542.75	543.75	546.5	538.75	544.125	539.25	547.375	545.125	543.5	545.25	545.125	542.75	543.25	543.25	540.5	535.25	537.625	542.875	540.25	542.5	543.875	546.5	540.75	541.375	543.375	544.125	542.5	548.25	542.625	540.875	547.5	544.5
N08
N09	587.625	595.375	591.875	590.25	585	586.375	587.5	587.875	591.625	590.75	592.375	584.75	592.5	588.75	596.75	589.125	588	588.5	585.875	589.875	591.125	593	592.875	584.75	586.5	590.375	592.625	593	588.625	586.625	590.875	592.5
N10	546.75	542.5	543.25	542.875	542.75	545.75	545.375	541.125	547.375	542.625	541	544.875	542.625	546.75	543.125	545.75	545	545.625	547.625	540.875	547.625	549.25	546.125	540.75	542.375	547.625	542.75	545.5	548.875	545.25	543	543.25
N11
N12	561	557.5	559.125	560.875	560.375	561.625	563	557.625	565.875	564.375	559.375	562.875	561.875	556.875	566.5	571.5	560.375	567.625	564	563.625	563.75	565.125	562.125	564	559.75	563.75	559.875	560.5	564.625	560.875	559.875	561.5
N13
N14
N15
N16
N17
N18
N19
N20
N21
N22
N23
N24
O01
O02
O03
O04	543	534.125	543	542.25	532.625	537.5	538.125	539.125	537.875	539.125	535.625	538	543.375	547.5	536.75	537.75	539	538.125	537.625	539.375	542.75	537.25	535.875	538.625	541.5	542.375	534.25	534.75	542.5	541.125	535.875	537.875
O05	613	617	615.375	607	616	613.875	606	613.375	608.75	615.375	618	613.875	614.75	611.75	616.125	606.5	609.625	608.75	602.75	610.25	604.125	616.625	612.375	610.625	608.375	609.25	610.875	612.5	612	617.5	614.25	606.5
O06	537.875	542.5	542.625	535.875	535.125	538.375	537.125	538.125	537.625	541	538.75	532.625	530.25	540.625	538.125	539	541.125	539.5	538.125	533.875	534.125	536.125	538.625	536.125	540.25	539.75	542.5	540.125	539	536.875	541.75	542.875
O07
O08
O09
O10	518.875	530.25	529.375	526.75	526.625	531.375	527.25	526	524.875	524.875	529.125	524.25	525.375	524.25	524.125	527.5	522.75	518.75	525.125	523.75	528.375	523.75	528	530.625	526	521.125	530.5	529.625	522.375	522.875	529.875	523.5
O11	545.875	543.25	543.25	545.5	543.625	546.5	546	552	544.5	552.625	544.125	553.5	547.75	547.75	540.5	544.75	544.125	543.5	551.5	547	545.875	548.125	551.5	546.375	544.625	547.625	544.5	546.5	549.375	543.125	543.25	545
O12
O13
O14
O15
O16
O17
O18
O19
O20
O21
O22
O23
O24
P01	554.75	562.625	564.375	557.375	563.125	560.875	560.5	563	565	558.75	562.625	562.25	553.375	558.875	558.875	564.875	564.5	558.625	563	556.625	561	559	563	559.125	562.25	554.5	572.375	560.375	562.125	565.125	559.625	562.25
P02	658.875	663.25	659.5	662	666.375	671.5	670.25	673.75	660	670	668	664	669.375	668.5	657.75	663.75	668.375	667.625	667.625	668.25	671.5	672	669.125	669.25	666	666.625	664.25	666.5	665.125	668.125	673.375	670.875
P03	643.75	634.375	649.875	644.25	640	642.875	639.875	644.75	639.625	636.875	643.625	648.875	650.25	648.125	647.75	639.875	645.25	644.875	650.875	644.5	654.75	644.625	651.875	650.375	644.125	648.625	647.875	653	649.625	656.25	655.5	650.375
P04	544.375	542.25	539.75	544	542.375	539.125	536.125	543.5	538.125	539.5	538.125	536.125	542.5	538.625	541.625	544.25	544.125	542.75	541.875	535.875	543.75	539.375	535	541.5	537	537.625	539.5	537.875	547	545.125	543.375	541.625
P05
P06	642.375	646.625	646.125	647.125	639.875	641.5	638.125	638.375	644.125	649.625	638	642.125	639.375	643.375	639.375	643.875	644.125	646.125	639.25	642.625	645.875	646.25	643.625	642.25	650.125	641.75	641.625	645.75	639.5	643.75	637.875	645.25
P07	544.25	544	540.625	542.375	546.25	539.75	543.25	545.125	536.25	541.625	542.375	539.25	540.125	544.5	539	539.75	541.75	542.125	541.875	542.75	539.25	543.125	545.75	545.375	539.75	540.875	544.25	552.75	548	548.25	539.5	543.75
P08	662.625	663.125	655.5	661.875	661.25	653.125	657.25	661.75	657.625	660.75	659.25	648.875	662.5	661.5	660.375	659.875	660.625	662.375	658.625	658	658.5	661.625	658.5	658.125	652.625	656.625	659.875	658.5	656.125	661.125	658.875	660.75
P09
P10	611.5	606.75	602.375	604	607.25	603	605.125	605.625	606.875	608.75	604	602.375	610	611	609.25	606.25	604.125	604.25	610.625	601	605.25	610.25	608.25	607.5	608.25	609.625	606.375	607.25	601.5	607	607.875	605.375
P11
P12	718	719.625	723.5	707.625	717.5	713.375	715.375	717.75	716.5	712.875	720.5	715.75	714	719.125	721.25	715.125	713.875	717.25	721	718.5	714.125	718.125	711	716.375	714.75	714.625	716.125	713.75	720.625	712.375	718.625	713.5
P13
P14
P15
P16
P17
P18
P19
P20
P21
P22
P23
P24

## Sheet: DA
Measurement	Average (Show Region Statistics)
	1	2	3	4	5	6	7	8	9	10	11	12	13	14	15	16	17	18	19	20	21	22	23	24	25	26	27	28	29	30	31	32
A01	349.5	368.125	305.25	363.5	340.375	316.375	339.25	332.125	349	338.375	336.375	375.5	365.375	309.875	306.5	366.875	355.875	323.75	350.5	348	325.375	347.875	353.625	281.375	356.75	341	340.625	368	354.25	347	321.375	349.5
A02
A03
A04
A05	510.125	518	494.5	543.25	530	468.375	559	515.75	524.5	538.125	496.875	541.375	551	566	490.75	506.375	532.5	535.75	488.25	554.625	510.75	531.875	544.875	503.375	548	442.5	497.125	489.75	601	486.125	477.125	510.125
A06
A07	586.375	591.25	593.5	591.25	579.375	597.625	587.75	593	588.375	594.875	587.25	590.875	601.375	601.5	583.125	586.75	597.5	592.75	586.5	599.75	600.5	590.625	594.125	588.875	588.875	591.125	589.875	588.25	587.375	594.25	598.25	596
A08
A09
A10	547.167	578.5	594.5	578.833	582.667	567.667	539.5	611.167	631.667	611.667	572.667	559.167	617.833	614.667	577.833	645.667	556.5	602.667	519.667	604.167	566.667	679	653.833	603.333	562.333	641.833	566.333	603.667	599.167	525	627.333	547.167
A11	424.125	394.375	416.625	410.5	418.375	412.5	421.25	417.125	405.25	411.125	404.125	421.375	416.25	412.875	400.375	384.125	425.25	422.875	404.5	423.625	431.125	408.375	419.875	405.5	396	414.875	428.25	427.375	433.875	425.875	413.75	424.125
A12
A13
A14
A15
A16
A17
A18
A19
A20
A21
A22
A23
A24
B01	419	403.769	393.462	390.462	403.538	382.154	413.923	387.077	397.231	366.308	380.615	406.923	399.462	358.231	377.154	392.462	369.154	397.538	391.462	405.615	377.769	403.231	401.846	398.154	410.462	379.846	410.846	383.462	398.846	397.462	402.308	397.462
B02
B03
B04
B05
B06	480.667	480.917	474.833	476.917	485	450.083	490	473.917	482	485.75	453.167	465.333	479	488.833	481.833	469.167	485.5	477.917	480.583	468.083	485.417	473.25	458.667	469.083	469.917	473	475.75	482.833	485.75	480	483.75	466.5
B07
B08	556.692	542.692	522.615	572.308	593.154	538.615	558.385	556.692	553.077	562.385	576.385	551.692	554.846	564.769	563.769	567.308	523.923	554.462	569.154	518.692	546.385	525.615	566.154	536.308	544.462	537.769	544.077	546.462	524.846	588.385	524.538	556.692
B09	504.375	499.625	497.25	502.75	467.5	501.25	485.125	495.625	484.75	511.25	493.5	588.875	503.75	500.125	510.625	506.25	493.625	501.625	488.125	498.25	488.75	497.875	500.25	481.25	502.75	517.125	497.5	504.875	510.375	497.875	500.625	504.375
B10	570.125	575	571.25	573.875	571.25	569.875	568	570	571.25	568.875	570.5	568	575.625	571.375	572.5	571.75	564.625	562.5	575.5	569.25	564	578.75	571.75	567.75	565.75	571.125	573	566.5	567.125	572.625	568.625	570.125
B11	534	531.25	532.625	534	534	517.25	531.625	530.5	532.125	530.75	538	534.75	532.5	530.375	528	531.375	535.25	526.25	537.75	528	538.125	529	533.625	532.75	533.5	540.625	513.125	529.75	530.75	535.625	534.5	531
B12	500.2	501.7	510.4	506.9	501.9	511.9	509.5	499.9	501.4	500	507.4	508.1	511	503.6	501.8	505.9	503.4	501.8	505.9	501.1	510.4	498.6	499.2	504.2	501.9	500.1	505.6	505.1	499.4	505.3	506.9	505
B13
B14
B15
B16
B17
B18
B19
B20
B21
B22
B23
B24
C01
C02
C03	455.625	469.5	477.75	469.875	471.5	448.875	458.75	448	473.25	442.5	477.5	470.125	442.75	456.875	466.375	458.5	463.875	476.875	448	450.75	478.75	449.375	451.75	451.25	463.25	459.875	480.625	458.5	445.5	454	483.5	455.625
C04
C05	467.909	484.091	466.182	485.909	495.364	461	441.636	471.455	450.636	488.182	518.727	443.364	452.727	484.545	466.364	437	468.545	489.364	500.364	542.545	486	470.364	503.273	497.273	499.364	450.545	515.273	491.636	472.818	454	470.636	467.909
C06
C07	515.364	494.273	459.727	493.455	470.091	501.818	504.091	547.727	483.182	486.909	484.818	503.182	510.364	496.091	446.909	495.091	487.091	500.909	533.455	501.909	479.364	497.273	469.273	493.091	490.091	461.545	517.727	490.636	457.364	505.636	516.636	515.364
C08	541.556	529.667	530.5	538.444	538.444	535.444	521.444	514.167	531.5	531.833	516.611	536.5	532.5	506.056	527.444	520.556	539.889	485.667	533.667	536.889	540.389	547.333	521.389	537	533.278	535.556	537.778	537.5	541.278	536.833	534.833	531.389
C09	425.143	443.857	406.571	400.286	501.429	454.143	462.429	396.571	467.143	413.714	359.429	420.429	437.571	475	429.286	451.143	428.429	470.429	482.714	417.714	428.857	455.571	453.714	424.429	401.571	484.429	381.143	395.143	425	459.714	441.286	425.143
C10
C11
C12
C13
C14
C15
C16
C17
C18
C19
C20
C21
C22
C23
C24
D01
D02
D03
D04
D05	377.75	430.125	389.25	408.25	409.625	409.375	407.5	391.125	400.5	399.75	411.625	391.625	393	394.25	413	408.625	408.375	403.375	391.25	403.5	410.625	428	383.625	396.25	407	432.875	400.625	404.125	408.125	424.75	411.5	398.5
D06	411.714	444.714	477	437.429	459.429	446.571	485.143	440.857	422.429	450.143	462.714	458.429	454.286	424.143	446.714	449	433.286	459.571	479	496.143	447.571	448.143	465.143	491.714	454.714	420.143	428.571	438.571	409.571	363.429	451.429	463.143
D07	429	449.6	450.5	432.7	449	444.6	419	461.8	438.1	438.4	412.8	401.2	462.9	429.5	444.9	464.2	429.8	448.7	432.2	452	454.4	443	440.2	449.3	430	433.4	429.3	444	415.7	429.8	445	429
D08
D09	518.727	480.273	519.455	535.364	496.273	537.273	469.182	517	527.636	523	508.273	514.818	509.182	556.545	543.364	547.545	466.909	554.455	521.545	522.182	543.727	576.273	529.545	516.182	525	490.364	475	503.273	500.455	518	492.909	518.727
D11	508	510.875	510.5	509.125	522.125	504.625	509.625	505.25	511.5	511.25	511	513	512.75	510.375	520.75	514.5	505.5	510.625	511.875	507.875	502.5	511.375	512.25	507	512.125	512.5	505.375	519.375	515.75	509.5	509.875	512.375
D11
D12
D13
D14
D15
D16
D17
D18
D19
D20
D21
D22
D23
D24
E01	472.636	457.909	465.909	460.364	475.091	455.818	477.364	440.818	463.182	477.545	483.455	460	472.273	448	444.364	506.636	427.364	435.273	406.455	476.273	481.909	468.273	473.364	449.818	469.636	456.455	447.818	470.182	470.909	475	463.273	463.818
E02	375.778	377.389	371.056	374.5	380.722	373.778	376.278	377.222	378.167	397.111	379.722	363.556	363.444	379.111	382.778	384	384.278	378.556	385.222	382.389	385	380	378	377.667	380.444	385.222	385.667	372.778	387.889	382.111	377.722	375.778
E03
E04
E05
E06	421.167	380.333	437.167	427.833	431.5	388.75	432.25	431.5	410.333	425.25	431.5	434.167	416.25	427.5	422.583	445.5	421.917	434.583	419	388.417	425.5	441.083	436.833	428.167	428.833	408	437.917	440.5	405.417	421	425.75	425.583
E07	565.625	576.5	581.25	578.625	535.25	535.125	583.875	571.875	496.25	616.625	565.875	561.375	616.75	579.25	541.125	546.25	594.875	570.375	579.625	579.75	570.75	547.625	558	609.625	523.125	593.875	555.5	570.625	600	558.5	550	565.625
E08
E09
E10	535	537.333	522.167	554.333	535.333	453.333	549.5	584.333	580.167	540.333	545.333	628.167	585.667	514.5	552	582	527.833	529	577.667	522	567.833	559.833	569.667	486.167	565	589.833	514.667	569.667	585.667	556.667	539.167	535
E11	407.875	406.25	417	412.125	412.125	415.125	405.625	413.25	412.5	414.5	408.5	405.375	401.625	409.5	407.75	407.5	414.625	411.5	405.75	408.125	416.125	403.375	412.25	399.125	401.5	409.875	413.375	412.875	407.25	406.75	413.25	408.875
E12
E13
E14
E15
E16
E17
E18
E19
E20
E21
E22
E23
E24
F01	501.4	417.1	450.9	467.6	487.7	485.9	484.6	489.2	472.9	486	437.9	481	480.9	496	484.6	479.9	491.8	468.9	468	438.7	502.2	448.1	439.7	471.6	477.9	458.2	499.1	477.5	501.6	474.3	482.6	501.4
F02
F03	451.5	500	467.25	480.417	512	450.5	487.833	481.167	454.667	497.5	449.333	392.75	417	495.833	450.083	514.5	480.167	491.25	538.167	471.333	457.917	468.5	473.083	464.417	469.833	513.333	453.917	492.333	546.917	478.833	504.917	451.5
F04	510.25	518.875	532.375	574.5	517.5	605.375	539.125	478.625	475.75	510.75	586.375	569.625	529.125	501.25	556.75	558.875	528.25	439.375	548.5	520.875	479.25	582.5	650.125	477.75	528.875	536.25	539.5	480.125	537.25	644	510.375	510.25
F05	493.556	460.444	453.778	453.111	497.889	426.111	486.556	469.111	479.889	455.333	483.222	457.222	417.556	486	478.556	479.667	469.444	440.778	479.222	461.667	473.333	450.889	428	487.889	465.222	469.778	477.667	533	436	466.778	457.333	493.556
F06
F07
F08	435.25	564.75	428.5	397.875	404.25	441	394.625	435.25	362.375	409.75	379.5	408.375	394	501.875	433.625	438.875	355	471.625	442.125	485.875	397	431.5	476.5	461.75	484.25	381.375	453.375	410.75	432.625	484.125	392.875	435.25
F09
F10
F11
F12	569.375	575.25	569.75	577.125	576.375	576.125	570.25	571.625	573.375	569.5	573.125	575.75	570.375	570.125	566.625	570.75	566.625	574	572.125	571.125	569.5	576.625	571.625	571.25	575.125	577.5	572.625	570.125	570.625	570.875	569.125	570
F13
F14
F15
F16
F17
F18
F19
F20
F21
F22
F23
F24
G01	483.889	419.778	453.556	480	454.222	480.889	434	461.333	450.889	458.333	462.889	444.111	461.667	479.778	451.556	419.778	424.556	439.333	456.333	472.667	499.444	447.556	445.778	479.778	473.222	465	464.556	473.889	493.111	429.667	459.667	483.889
G02	483	533	525.556	488.222	522.778	530.889	533.889	505.111	522.222	537.778	520.889	531.444	552.444	562.556	535.667	506.889	550.556	542.444	531.778	483.778	542.778	541	496	515.222	526.222	561.222	518.111	547	548.444	509.333	526	483
G03	521.071	518.071	498.429	500.071	499.643	500.5	534.429	522	533.071	523.214	541.714	504	524.857	538.643	500.214	516.714	510.286	510.857	528.429	519.143	465.143	540.286	514.071	473.357	508.857	516.714	507.786	554.5	523.286	510.714	521.286	521.071
G04	481.462	484.846	461.769	472.308	474.538	476.077	488.615	489.769	491.154	494.538	487.923	485.692	478.308	487.154	489.923	480.846	472.615	474.077	487.692	457.615	491.923	476.154	487	482.385	495.923	491	499.154	482.615	486.846	487	492.385	481.462
G05	451.786	460.571	474.714	504.643	485.643	492.214	493.143	473.643	489.143	461.143	508.929	490.143	481.357	472.857	469.143	487.214	476.643	491.643	505.143	473.786	470.929	477	490.143	476.429	480.929	445.5	419.929	474.5	478.5	463	475.214	451.786
G06	565.9	573	566.9	557.3	566.8	569.5	528	523.1	570.6	574	570.3	562	575.1	569	560.8	550.1	578.2	569.7	562.3	564.4	554.2	569.9	559.5	572.2	570.2	570.7	541	562.2	575.2	561.8	566.6	575
G07
G08
G09
G10	373.5	379.7	380.1	379.5	363.2	361.7	353.5	372.5	368.3	408.3	386.9	399	389.9	384.7	411	384.7	389.4	399.1	393.1	407.3	382.3	381.9	385.3	374.8	374.2	367.2	384.4	424.4	375.4	395.7	371	373.5
G11
G12
G13
G14
G15
G16
G17
G18
G19
G20
G21
G22
G23
G24
H01
H02	524.273	499.727	508.091	534.909	519	517.364	516.909	500.727	521.909	525.909	529	522.455	503.091	543.273	510	520.182	482.364	515.364	514.727	492	525.909	514	499.909	499.545	507.545	506.727	524.455	518.909	524.091	516.636	514.636	524.364
H03	509.25	516.75	563.25	532.5	532.625	564	504.125	546.625	475.625	481.25	489.25	544.5	596.625	424.5	545.5	536	497.5	535.875	491	640.375	494.875	516.375	531	538.875	530.375	486.75	473.625	534	563.875	527.5	517	512.625
H04
H05
H06	420.636	445.455	448.636	443.455	481.636	466.727	463	453.727	444	445	465.364	468.545	444.364	492.636	446.182	435.909	441.364	446.182	453.182	437.455	452.545	455.455	462.636	458.091	440.545	412.182	442.909	435.182	449.909	456	449.727	420.636
H07	439	479.333	508.667	500.222	496.556	481.556	486.111	492.556	504.778	489.667	450.889	508.222	466.556	505.222	502.333	503	480	483.556	502.667	481	506	487.444	507.444	478.778	461.333	463.556	498.444	491.111	486.778	498.222	508	500.667
H08	443.25	422.875	434.25	444.75	414.25	414	436.75	429.125	423	420.125	434	434.125	429.875	459	397.625	419.625	427.375	429.25	434.375	432.875	429	411.375	427.375	406.375	444.25	417.75	404.375	403.875	426.75	431	415.25	437.375
H09
H10
H11
H12
H13
H14
H15
H16
H17
H18
H19
H20
H21
H22
H23
H24
I01	471.2	468.8	468.1	483.4	494.1	473.1	487.6	484.1	472.8	480.7	451.3	476.5	476.4	472.6	470.9	476	467.3	474.5	476.3	462.4	466.4	468.9	473.6	486.7	466.4	444.8	471.1	466.3	454.9	454.9	464.9	471.2
I02	505.364	501	525.818	492.636	493.091	500	495.636	508.636	521.818	495.818	491.545	512.818	502.727	486.182	492.727	500.727	496.818	495.091	501.364	492.273	508.909	496.909	505.545	522.727	481.636	502.636	487.818	520.364	507.818	520	498.818	505.364
I03	547.7	545.7	518.5	555.1	551.2	499.1	530.3	538.7	539.1	556.4	530.8	552.4	576	525.3	522.4	537.8	525.5	533.6	531.1	512.6	503	537.2	504.2	513.7	562.8	508.2	466.8	554.9	608.2	578.8	563.1	549.9
I04	588.375	580.25	550.75	566.75	579.375	566.375	599	601.75	605.75	590.375	582.875	598	607	621.25	575.125	562.625	561.125	589.25	586.625	609.125	589.875	584.75	544.75	637.25	592	600.25	584.25	582.25	594.375	584.625	585.125	588.375
I05
I06
I07
I08	420.625	434.625	405.875	426	409.75	451.25	446.625	442.75	422.5	419	386.375	462.75	440.625	445.25	407.125	476	437.5	413.875	410.625	462.75	434.5	394.375	432.5	430.375	431.625	444.375	435.125	430.125	457	378.625	437.5	451.25
I09
I10
I11
I12	472.8	474.8	474.5	476.9	473.3	478.7	475.1	471.6	474	476.2	475.3	470.9	474	474.4	469.9	478.5	470.2	474.3	476.3	470.2	478.7	478.4	474.3	473.8	472.9	479	473.4	478.7	482.1	479.7	473.4	475.9
I13
I14
I15
I16
I17
I18
I19
I20
I21
I22
I23
I24
J01
J02	375.909	373.545	365.091	378.909	359.364	367.182	369.455	407.364	409.364	383.636	364.364	381.364	375.636	358.182	351.273	368.545	394.818	369.091	374.455	361.727	420.182	355.727	357.273	398.727	376.545	399.727	380.091	411	365.545	359.182	362.273	378.091
J03	540.091	571.818	551	557.364	535	579.182	524	518.364	554.273	524.455	584.273	553.636	549.545	535	562.909	560.636	500.818	514.182	551.182	574.455	570.182	507.636	566.455	545.091	547.455	553.182	573.364	491.364	562.182	560.182	548.818	540.091
J04
J05	595	583.571	638.714	578.429	581.286	512.143	613.714	543.429	626.286	518.429	606	585	553.571	596.286	575.571	585.571	584.571	598.429	604.714	526.714	592	589.857	602.571	532.714	556.571	588.143	510.286	610	571.429	595.429	592.857	595
J06	517.333	513.083	521.083	527	512.083	515.417	488.583	509.75	509.833	517.083	518.667	498.417	516.417	518.5	509.75	506.667	521.833	511.083	519.417	527	519.167	501.25	519.417	529.5	520	514.917	488.75	525.667	524.417	498.083	494.667	517.333
J07	511.7	510.2	497.9	461.2	505.8	479.7	494	503.1	513.9	504.2	497.3	499.4	507	506	504.3	487.4	514.4	489.3	504	504.2	503	512	500.1	500.6	501.8	497.6	468.5	504.9	535.4	497.4	500.9	489.7
J08	491.7	515.8	571.6	526.1	499.5	529.4	468.3	515.4	526.8	525.9	504.7	542.8	526.7	554.5	526.1	539.4	547.6	546.5	538.1	478.4	432.7	533.8	467.2	605.8	557.2	567.4	556.9	491.4	591.7	522.9	518.6	531.7
J09
J10
J11
J12
J13
J14
J15
J16
J17
J18
J19
J20
J21
J22
J23
J24
K01	542.364	552.727	562.727	525.455	527.091	563	554.364	524.727	589.182	529.182	538	574	579.273	529.182	558.273	523.909	532.091	521.818	498.273	510.182	539	579.273	514.273	532.727	494.455	484.455	505.545	505.636	532.182	531.273	525.364	542.364
K02
K03	539.2	471.5	460.2	479.3	595.2	521.3	468.5	503.9	531.1	471	502.4	511.6	463.4	478.4	515.2	472.1	510.4	508.9	470.8	457.7	491.3	518	501.8	471.6	566.3	495.1	496.8	515.5	425.5	496.3	468.5	539.2
K04
K05	519.7	492.9	517.7	513.6	530.1	502.1	519.3	508.2	482.5	508.1	507.2	503	518.3	498.2	514.3	523.8	514.7	522.5	476.3	562.2	514.7	500.9	514.9	513.9	517.6	560.1	528.6	515.1	495.8	442.5	500.5	519.7
K06	406.083	399.25	388.75	382.167	372.167	403.167	397.75	417.667	405.917	407.417	417.25	401	380.333	426.75	395.083	396.833	389.083	380.583	400.75	397.167	356.25	395.25	380.833	380.5	401.167	404.083	355	375.417	395.917	387.333	426.5	406.083
K07
K08
K09
K10
K11
K12
K13
K14
K15
K16
K17
K18
K19
K20
K21
K22
K23
K24
L01	521.636	498	527.182	505.364	513.455	522.455	529.636	535.636	506.545	501.909	499.727	513.818	528.455	519.364	505.909	531.727	452.545	490.455	524.636	480	524.727	497.364	515	446.364	512.273	526.273	551	488.727	525	503.818	502.364	521.636
L02
L03
L04	497	505.7	465.5	462.5	421.5	462	499	492.4	459.5	491	483.3	460.5	463.2	431.1	460	472.3	425.6	449.1	498.8	482.5	451.1	449	461.7	452.2	430.4	422.4	450.8	460.7	460.6	448.7	466.2	497
L05
L06
L07	449.75	469.875	454.125	447.125	446.375	466.75	479.875	433	451.375	445.375	442.25	466.125	466.375	451.625	463	468.25	443.375	421.375	439.5	428.25	447.125	438.5	447	460.75	458.875	439.5	453.25	455.625	457.125	459.75	425.75	449.75
L08	478.375	364.875	426.125	416.5	485.25	437.25	379.375	458.875	473.875	451	446.875	441.375	472.25	455.875	465.5	470.75	449.875	469	478.875	446.625	423.375	341.75	468.25	451.875	460.5	405.25	405.5	488.5	348.125	475.875	453.25	462.375
L09
L10
L11
L12
L13
L14
L15
L16
L17
L18
L19
L20
L21
L22
L23
L24
M01	412.857	413.714	415.286	408	434	401	416.429	418.857	409	399.857	415.429	391.571	355	392.714	417.571	452.286	374.286	411.571	413.857	406.143	384.429	424.571	408.143	387	414.571	434	410.429	438.143	424	438.714	421.286	412.857
M02	527	544.875	533.625	562.125	538	532.875	526.375	536.625	542	542.25	592.375	538.375	525.75	571	528.125	529.125	553.25	538.5	523.5	552.625	567.625	545.25	525	503.375	524.75	524.375	589.375	544.375	537.375	540.625	551	527
M03	584.6	561	593.2	547.8	607.4	635.3	628.1	587.5	638.1	620.3	637.9	564.9	595.8	606.5	583.8	624.7	611.1	609.2	559.5	600.3	588.3	646.6	633.9	599.4	614.3	599.2	624.7	601.6	638.3	677.6	631.7	584.6
M04
M05
M06
M07
M08	570.143	542.714	486.143	520.286	496.571	550.429	516	475.429	474.143	503.143	537.286	550.571	514.857	518.143	576.571	463.571	538	465.571	504.571	518	552.429	501.571	527.857	509.143	581.286	453.571	514.714	468.857	534.286	499.857	511.429	570.143
M09	493.25	514.5	507.375	500.25	487.625	509	500.25	484.375	455.25	489.75	451.25	478.75	490.875	507	503.875	508.125	467.125	495.125	496.5	528	506.875	504.875	508.5	485	499.25	511.875	506.875	506.25	496.625	478	459.125	493.25
M10	457.125	453.625	458.125	455.5	426	445.75	456.25	461.5	453.5	475	456.25	496.25	443.5	450.5	454.375	442.875	433.5	460.125	448.5	464.25	459.5	457.125	454.375	450.25	458.375	447.75	474.5	425.625	454	448.25	421.875	452.5
M11
M12
M13
M14
M15
M16
M17
M18
M19
M20
M21
M22
M23
M24
N01	641.444	596	571.889	545.222	564.222	557	555.111	659.444	564.889	559.333	536	598.556	572.111	512.444	576.667	584	584.667	551.889	553.556	540.667	556	578.556	588.333	598.333	545.333	546.444	584.778	547.222	508.444	579.111	587.667	568.111
N02
N03
N04	518.75	561.625	627.25	507.625	540.125	610.75	502.375	527.125	456.125	495.625	514.375	529.375	614.625	531.125	498	516.75	453	500.625	538	571.125	577.125	532.125	552.5	506	523.5	493.375	457.75	504.375	538.875	541.875	575.75	518.75
N05	470.778	479.667	477.889	466.778	474	475.111	476.667	476.556	473.556	478	474.444	476.333	473.778	477.667	478.778	476.556	470.889	478.111	474.556	478.556	476.444	476	475.444	474.222	475.333	477.444	471.889	473.667	475.556	481.111	476.222	473.444
N06
N07	543.5	604.625	554.875	539.375	570.625	593.375	591.25	570.5	598.625	575.125	552.875	683.75	553.125	574.375	548.625	577.25	572.75	563.125	517.875	584.25	546.125	625	534.5	537.625	608.875	549.5	579.125	566.625	534	570.625	524.125	543.5
N08
N09	496.231	451.154	412.538	479.923	504.154	527.615	586.769	498.308	497.923	512.462	493.692	484	514.692	488.077	465.308	496.923	459.615	487.923	471.692	575	522.923	504.154	497.231	422.769	515.154	495.308	510.308	505.308	515.923	536.538	500.769	522.923
N10	506.125	477.75	505.375	497	480.125	501	505.375	475.75	482.5	498.25	506.375	476.5	526.75	501.25	540.75	498.75	502.625	497.25	493.5	474.125	477.75	529.125	526.5	502.125	486	544.125	503.375	503.5	526.25	469.5	455.625	506.125
N11
N12	425.692	421.077	425.769	422.769	424.615	421.846	418.769	422.846	422.615	430.385	429.462	424.462	425.154	425.769	422.231	424.308	424.923	427.538	428	423.769	426.923	426.923	425.154	422.538	425.077	424.692	424.231	427.615	431.692	424.308	423.231	431.154
N13
N14
N15
N16
N17
N18
N19
N20
N21
N22
N23
N24
O01
O02
O03
O04	511.143	441.143	507.714	490.714	516	535.143	496	482.714	514.143	494.429	508.143	500.857	484.571	450	500.714	500.429	511.286	491.857	503.571	455.286	511.429	478	493.429	473.143	485.857	485.714	472.429	504.286	498.714	487.286	464.857	502.143
O05	491.125	485.625	450.625	474.375	444.375	464.375	446.625	443.5	417.875	450.875	470.625	431.75	450.75	457.875	431.625	479.375	462.5	449.125	479.375	457.125	450.875	461	472.125	471.25	432.375	484.5	456.625	464.125	479	454.25	449.5	435.25
O06	513.429	520.143	601.143	514.143	597.429	516.286	530.143	454	559.143	542.286	592.571	596.429	582.429	604	522	548	557.429	556.714	561	538.857	562.429	537.714	525.429	568.286	501.714	556.143	586.857	555.429	600.286	583.571	526.571	513.429
O07
O08
O09
O10	508.857	506.857	494.429	509.429	513.286	506.714	508.857	508.857	505.857	485	489.857	500.714	508	507.429	476.714	483	504	511.143	507.429	501.429	505.571	502.429	506.286	510.714	503.857	486	484.571	509.429	509.714	506.429	502.429	510.286
O11	501.5	492.333	491.833	491.333	498.667	488.167	488.167	449.5	496.667	464	485	498.833	493.333	498.167	500.333	504.833	494.333	494.333	478.833	505.167	493.5	494.667	491.167	495.167	495.833	492	494.167	491.167	489.5	491.333	492.5	494.667
O12
O13
O14
O15
O16
O17
O18
O19
O20
O21
O22
O23
O24
P01	468	431.286	521.714	458.714	447.429	477.143	452.429	434.286	440.857	466	402.143	438.429	441.714	519.286	445.857	441.571	441.429	472.286	421.857	444.286	446.429	489.714	453.714	457	467	439.143	457.286	445.429	466.143	434.571	475	454.286
P02	450.571	440.429	457.143	458.857	468.429	459.571	494	491.571	466.857	442.286	453.714	479.571	433	424.714	462	471.143	419.857	440.857	475.429	495.429	482.857	490.429	469.857	417.143	478.429	457.857	433.429	470.857	459.571	459.714	475.143	450.571
P03	572.889	580	531.556	576.889	580.778	574.222	578.333	579.889	579.444	587.667	581.111	573.222	579	571.556	579.778	579.778	556.889	559.556	582.111	572.444	580.111	578	577.444	554.444	584	574.889	573.444	579	577.111	578.778	556.222	580.222
P04	543.625	579.375	506.125	543.375	561.125	563.625	573.5	527	518.875	546.25	583.5	594	549.125	571.875	565.5	559.5	537.375	511.25	482	533.875	645.875	548.375	541.25	521.75	635.25	537.25	529.5	578	533.75	536.875	589.625	543.625
P05
P06	444.333	449.222	523.556	460	479.889	527.889	482.889	459.444	486.111	501	487.556	529.667	448.556	462.556	433.556	482.556	465.222	474.889	439	523.667	480.444	473.889	462.444	480.444	477.444	424.111	489.667	448.222	430.444	518.889	497.778	451.333
P07	584.875	583.125	587.125	582.375	586.375	583.875	582.75	565.375	582.75	578.875	565.875	589.875	553.375	586.875	593.375	587.875	582	564.625	585	629.875	580.375	585.625	580.75	581.875	586.75	581	582.5	584.125	551.375	581.25	549.625	548.5
P08	532	530.429	527.929	505	553.357	516.643	517.714	531.643	515.643	536.286	530.929	520.429	519.643	519.643	533.429	539.5	525	528.857	542.071	561.071	531.786	526.571	525.857	533.286	534	527.5	539.714	550.571	517.857	533.786	517.071	531.643
P09
P10	452.286	466.571	478	455.286	470.286	505.429	468	494.143	452	456	454.429	464.714	463	481.286	462.714	460.286	451.429	518	472.429	467.714	478.429	466.429	451.714	499.571	427.143	482.143	466.143	409	485.429	451.429	495.143	503
P11
P12	528.111	529.444	525.667	533.667	531.444	514.778	521.111	527.222	519.333	525.222	526.556	528.222	527.667	523.889	527.111	529.333	518.889	526.778	530.778	520.778	524.778	532.889	530.222	525.778	526.667	530.889	520.333	522.444	533.333	528.667	523	527
P13
P14
P15
P16
P17
P18
P19
P20
P21
P22
P23
P24

## Sheet: PCV
PCV

## Sheet: DA-Normalized
DA Normalized to Background (Abs(DA-Background))
	1	2	3	4	5	6	7	8	9	10	11	12	13	14	15	16	17	18	19	20	21	22	23	24	25	26	27	28	29	30	31	32
A01	297.625	282.875	342.625	293.125	317.5	332.875	309.625	322.375	301.25	311.5	308.875	278.25	289.125	340.375	340.75	284.5	288.375	329.625	301.5	303	320.625	301	290.25	368.75	287	308.875	304	282	294.125	301.5	327.75	300.125
A02	0	0	0	0	0	0	0	0	0	0	0	0	0	0	0	0	0	0	0	0	0	0	0	0	0	0	0	0	0	0	0	0
A03	0	0	0	0	0	0	0	0	0	0	0	0	0	0	0	0	0	0	0	0	0	0	0	0	0	0	0	0	0	0	0	0
A04	0	0	0	0	0	0	0	0	0	0	0	0	0	0	0	0	0	0	0	0	0	0	0	0	0	0	0	0	0	0	0	0
A05	71.125	76.5	52.625	98.75	82.5	30.125	112.375	76.75	84.5	97.875	54.625	106	108.75	122.875	54.75	62.625	92.5	93.375	49.625	111.375	70.375	86.125	104	63.75	104.625	3.625	55.625	50.125	163.5	49.25	32.5	77.375
A06	0	0	0	0	0	0	0	0	0	0	0	0	0	0	0	0	0	0	0	0	0	0	0	0	0	0	0	0	0	0	0	0
A07	38	35.25	32.25	39.25	51.25	31.875	39.375	33.875	42.375	26.5	38.875	35.375	25.375	24.75	43.75	43	33.375	34.25	43.125	28.5	29.125	37.125	37.625	38.125	38.125	38.625	33.875	43.375	42.25	30.375	24	29.375
A08	0	0	0	0	0	0	0	0	0	0	0	0	0	0	0	0	0	0	0	0	0	0	0	0	0	0	0	0	0	0	0	0
A09	0	0	0	0	0	0	0	0	0	0	0	0	0	0	0	0	0	0	0	0	0	0	0	0	0	0	0	0	0	0	0	0
A10	104.708	72.375	58.75	68.5417	62.9583	80.0833	115.5	36.8333	19.3333	38.4583	77.3333	90.0833	29.2917	38.3333	70.6667	9.33331	89.125	51.3333	125.333	47.4583	79.3333	26	0.708313	49.1667	86.9167	12.1667	85.1667	41.2083	46.7083	129.5	20.6667	99.8333
A11	159.5	186.375	170.875	179.5	170.125	172.75	161.875	164.5	180	175.875	176.75	162.125	167.25	168.625	187.25	202	163.625	165.625	180.75	158.75	146.625	181.75	170.25	177.75	193.375	173.75	155.75	160.625	152.25	154.75	177.75	162.5
A12	0	0	0	0	0	0	0	0	0	0	0	0	0	0	0	0	0	0	0	0	0	0	0	0	0	0	0	0	0	0	0	0
A13	0	0	0	0	0	0	0	0	0	0	0	0	0	0	0	0	0	0	0	0	0	0	0	0	0	0	0	0	0	0	0	0
A14	0	0	0	0	0	0	0	0	0	0	0	0	0	0	0	0	0	0	0	0	0	0	0	0	0	0	0	0	0	0	0	0
A15	0	0	0	0	0	0	0	0	0	0	0	0	0	0	0	0	0	0	0	0	0	0	0	0	0	0	0	0	0	0	0	0
A16	0	0	0	0	0	0	0	0	0	0	0	0	0	0	0	0	0	0	0	0	0	0	0	0	0	0	0	0	0	0	0	0
A17	0	0	0	0	0	0	0	0	0	0	0	0	0	0	0	0	0	0	0	0	0	0	0	0	0	0	0	0	0	0	0	0
A18	0	0	0	0	0	0	0	0	0	0	0	0	0	0	0	0	0	0	0	0	0	0	0	0	0	0	0	0	0	0	0	0
A19	0	0	0	0	0	0	0	0	0	0	0	0	0	0	0	0	0	0	0	0	0	0	0	0	0	0	0	0	0	0	0	0
A20	0	0	0	0	0	0	0	0	0	0	0	0	0	0	0	0	0	0	0	0	0	0	0	0	0	0	0	0	0	0	0	0
A21	0	0	0	0	0	0	0	0	0	0	0	0	0	0	0	0	0	0	0	0	0	0	0	0	0	0	0	0	0	0	0	0
A22	0	0	0	0	0	0	0	0	0	0	0	0	0	0	0	0	0	0	0	0	0	0	0	0	0	0	0	0	0	0	0	0
A23	0	0	0	0	0	0	0	0	0	0	0	0	0	0	0	0	0	0	0	0	0	0	0	0	0	0	0	0	0	0	0	0
A24	0	0	0	0	0	0	0	0	0	0	0	0	0	0	0	0	0	0	0	0	0	0	0	0	0	0	0	0	0	0	0	0
B01	233.875	249.731	262.413	261.913	249.587	274.596	237.452	263.173	254.269	281.942	275.135	245.327	260.038	296.019	280.721	261.288	282.096	252.212	258.038	251.51	274.731	251.144	246.279	257.971	239.663	271.029	245.154	274.413	250.779	256.038	244.942	259.413
B02	0	0	0	0	0	0	0	0	0	0	0	0	0	0	0	0	0	0	0	0	0	0	0	0	0	0	0	0	0	0	0	0
B03	0	0	0	0	0	0	0	0	0	0	0	0	0	0	0	0	0	0	0	0	0	0	0	0	0	0	0	0	0	0	0	0
B04	0	0	0	0	0	0	0	0	0	0	0	0	0	0	0	0	0	0	0	0	0	0	0	0	0	0	0	0	0	0	0	0
B05	0	0	0	0	0	0	0	0	0	0	0	0	0	0	0	0	0	0	0	0	0	0	0	0	0	0	0	0	0	0	0	0
B06	133.583	130.833	139.917	138.833	131.875	167.167	123.875	143.708	135.25	130.875	168.333	150.917	139.875	128.292	141.792	152.083	135	142.083	139.167	153.292	140.708	143.75	159.833	147.917	150.208	142.5	140.25	137.792	132.75	129.375	133.5	153.75
B07	0	0	0	0	0	0	0	0	0	0	0	0	0	0	0	0	0	0	0	0	0	0	0	0	0	0	0	0	0	0	0	0
B08	12.9327	28.9327	44.0096	1.69232	8.27887	38.6346	18.3654	24.6827	17.7981	16.7404	6.25964	17.4327	22.7789	19.1058	13.4808	1.69232	56.3269	19.0385	8.72113	63.0577	28.6154	53.1346	15.3461	41.9423	36.1635	47.2308	34.1731	29.7885	51.9039	13.1346	52.0865	23.1827
B09	141.5	150	141.125	145.875	176.625	145	156.375	155.125	159.625	127	145.625	61.375	144.875	144.25	138.875	136.5	155	146.625	160	151.625	156.25	153.25	142.25	164.875	145.875	127.875	146.25	133.75	138.375	148.875	147.25	146.375
B10	26.125	31.875	24.375	31.25	23.25	17.125	17.625	25.25	26.375	22.125	20.125	14.375	27.875	28.5	24.75	23.75	19	17	30	24.25	11.625	33.75	30.375	22.25	14.5	28.125	28.625	17.5	23.5	23.125	17.875	24.875
B11	101.875	98.625	97.625	98.5	104.125	107.125	104.125	99.375	95.125	100.625	91.25	102	102.375	99.375	94.375	99.25	92.125	107.125	93.875	106.125	101.5	105.25	100.75	95.625	100.125	95.5	121.625	102	105.875	91.125	99.875	105.75
B12	44.3	47.55	30.725	39.35	40.1	30.975	34.625	44.725	46.6	43.875	35.6	30.65	37.625	39.9	39.575	38.725	39.725	47.325	40.6	44.525	37.475	47.9	42.55	35.925	38.1	41.775	34.525	38.65	43.85	39.575	36.85	39.125
B13	0	0	0	0	0	0	0	0	0	0	0	0	0	0	0	0	0	0	0	0	0	0	0	0	0	0	0	0	0	0	0	0
B14	0	0	0	0	0	0	0	0	0	0	0	0	0	0	0	0	0	0	0	0	0	0	0	0	0	0	0	0	0	0	0	0
B15	0	0	0	0	0	0	0	0	0	0	0	0	0	0	0	0	0	0	0	0	0	0	0	0	0	0	0	0	0	0	0	0
B16	0	0	0	0	0	0	0	0	0	0	0	0	0	0	0	0	0	0	0	0	0	0	0	0	0	0	0	0	0	0	0	0
B17	0	0	0	0	0	0	0	0	0	0	0	0	0	0	0	0	0	0	0	0	0	0	0	0	0	0	0	0	0	0	0	0
B18	0	0	0	0	0	0	0	0	0	0	0	0	0	0	0	0	0	0	0	0	0	0	0	0	0	0	0	0	0	0	0	0
B19	0	0	0	0	0	0	0	0	0	0	0	0	0	0	0	0	0	0	0	0	0	0	0	0	0	0	0	0	0	0	0	0
B20	0	0	0	0	0	0	0	0	0	0	0	0	0	0	0	0	0	0	0	0	0	0	0	0	0	0	0	0	0	0	0	0
B21	0	0	0	0	0	0	0	0	0	0	0	0	0	0	0	0	0	0	0	0	0	0	0	0	0	0	0	0	0	0	0	0
B22	0	0	0	0	0	0	0	0	0	0	0	0	0	0	0	0	0	0	0	0	0	0	0	0	0	0	0	0	0	0	0	0
B23	0	0	0	0	0	0	0	0	0	0	0	0	0	0	0	0	0	0	0	0	0	0	0	0	0	0	0	0	0	0	0	0
B24	0	0	0	0	0	0	0	0	0	0	0	0	0	0	0	0	0	0	0	0	0	0	0	0	0	0	0	0	0	0	0	0
C01	0	0	0	0	0	0	0	0	0	0	0	0	0	0	0	0	0	0	0	0	0	0	0	0	0	0	0	0	0	0	0	0
C02	0	0	0	0	0	0	0	0	0	0	0	0	0	0	0	0	0	0	0	0	0	0	0	0	0	0	0	0	0	0	0	0
C03	182.25	169.75	168.375	168.25	169.375	190	181.25	191.875	170.75	195.25	164.125	173.125	198.75	185.875	170.875	176.625	177.25	163.625	194.5	185.5	155.75	185.875	190.75	195.75	171.5	182.125	165.875	179.375	197.5	187.875	168.125	186.75
C04	0	0	0	0	0	0	0	0	0	0	0	0	0	0	0	0	0	0	0	0	0	0	0	0	0	0	0	0	0	0	0	0
C05	167.466	153.784	172.818	164.216	145.011	185.625	199.989	173.045	189.614	149.443	121.398	198.886	182.523	154.455	163.261	200.125	168.455	149.261	143.011	94.9545	154.875	170.761	137.227	142.227	135.886	189.205	124.602	146.989	164.807	179.625	164.364	175.591
C06	0	0	0	0	0	0	0	0	0	0	0	0	0	0	0	0	0	0	0	0	0	0	0	0	0	0	0	0	0	0	0	0
C07	94.0114	114.602	157.398	117.92	145.784	95.4318	103.909	65.6477	130.193	123.591	125.057	106.943	98.0114	112.034	160.216	119.534	125.284	114.341	70.4205	110.716	127.261	112.227	144.977	116.409	123.534	152.455	91.7727	120.239	151.011	95.7386	91.1136	89.7614
C08	29.1945	37.5833	39.375	30.0555	33.0555	35.6805	46.3055	55.4583	41.25	39.9167	53.2639	32.125	31.875	63.6945	39.0555	47.4445	26.8611	81.2083	32.8333	32.7361	28.2361	23.9167	49.7361	31.75	34.2222	30.9445	26.0972	33	20.5972	31.2917	28.6667	40.4861
C09	212.482	190.893	231.679	238.589	137.321	185.357	169.821	246.429	171.357	227.911	284.821	221.071	201.179	167.75	214.964	187.982	206.446	171.821	157.286	221.161	209.393	185.304	188.536	219.446	242.304	156.571	261.982	241.107	220.25	176.786	198.089	217.732
C10	0	0	0	0	0	0	0	0	0	0	0	0	0	0	0	0	0	0	0	0	0	0	0	0	0	0	0	0	0	0	0	0
C11	0	0	0	0	0	0	0	0	0	0	0	0	0	0	0	0	0	0	0	0	0	0	0	0	0	0	0	0	0	0	0	0
C12	0	0	0	0	0	0	0	0	0	0	0	0	0	0	0	0	0	0	0	0	0	0	0	0	0	0	0	0	0	0	0	0
C13	0	0	0	0	0	0	0	0	0	0	0	0	0	0	0	0	0	0	0	0	0	0	0	0	0	0	0	0	0	0	0	0
C14	0	0	0	0	0	0	0	0	0	0	0	0	0	0	0	0	0	0	0	0	0	0	0	0	0	0	0	0	0	0	0	0
C15	0	0	0	0	0	0	0	0	0	0	0	0	0	0	0	0	0	0	0	0	0	0	0	0	0	0	0	0	0	0	0	0
C16	0	0	0	0	0	0	0	0	0	0	0	0	0	0	0	0	0	0	0	0	0	0	0	0	0	0	0	0	0	0	0	0
C17	0	0	0	0	0	0	0	0	0	0	0	0	0	0	0	0	0	0	0	0	0	0	0	0	0	0	0	0	0	0	0	0
C18	0	0	0	0	0	0	0	0	0	0	0	0	0	0	0	0	0	0	0	0	0	0	0	0	0	0	0	0	0	0	0	0
C19	0	0	0	0	0	0	0	0	0	0	0	0	0	0	0	0	0	0	0	0	0	0	0	0	0	0	0	0	0	0	0	0
C20	0	0	0	0	0	0	0	0	0	0	0	0	0	0	0	0	0	0	0	0	0	0	0	0	0	0	0	0	0	0	0	0
C21	0	0	0	0	0	0	0	0	0	0	0	0	0	0	0	0	0	0	0	0	0	0	0	0	0	0	0	0	0	0	0	0
C22	0	0	0	0	0	0	0	0	0	0	0	0	0	0	0	0	0	0	0	0	0	0	0	0	0	0	0	0	0	0	0	0
C23	0	0	0	0	0	0	0	0	0	0	0	0	0	0	0	0	0	0	0	0	0	0	0	0	0	0	0	0	0	0	0	0
C24	0	0	0	0	0	0	0	0	0	0	0	0	0	0	0	0	0	0	0	0	0	0	0	0	0	0	0	0	0	0	0	0
D01	0	0	0	0	0	0	0	0	0	0	0	0	0	0	0	0	0	0	0	0	0	0	0	0	0	0	0	0	0	0	0	0
D02	0	0	0	0	0	0	0	0	0	0	0	0	0	0	0	0	0	0	0	0	0	0	0	0	0	0	0	0	0	0	0	0
D03	0	0	0	0	0	0	0	0	0	0	0	0	0	0	0	0	0	0	0	0	0	0	0	0	0	0	0	0	0	0	0	0
D04	0	0	0	0	0	0	0	0	0	0	0	0	0	0	0	0	0	0	0	0	0	0	0	0	0	0	0	0	0	0	0	0
D05	248.875	193.375	238.125	218.25	214.5	215.375	216.25	229.75	230.625	222.375	217.375	231	231.75	229.25	211.125	216.5	214.875	222.125	233.5	226.125	216	194	234.875	227.125	218.25	195.625	224.75	226.875	217.75	210.375	214	224.625
D06	218.786	198.661	162.75	205.571	177.071	184.179	147.982	192.643	214.071	179.357	166.911	175.196	180.589	210.482	185.786	184.25	199.464	170.679	158.625	138.107	185.304	186.607	164.357	139.661	182.661	208.107	200.679	191.179	225.429	276.946	178.946	166.982
D07	190.5	168.275	168.875	184.175	169.625	171.9	195.375	154.575	177.275	181.85	204.325	216.175	151.1	180.5	171.725	155.925	186.7	167.55	183.05	165.5	160.725	173	178.05	169.2	185.25	181.225	179.45	169.375	204.05	183.825	172.25	193.125
D08	0	0	0	0	0	0	0	0	0	0	0	0	0	0	0	0	0	0	0	0	0	0	0	0	0	0	0	0	0	0	0	0
D09	16.3977	52.8523	16.5455	1.11365	44.1023	6.1477	70.0682	21.125	8.23865	12	32.4773	22.3068	26.1932	13.7955	4.98865	7.42047	68.0909	16.2045	14.0795	18.1932	1.6023	34.3977	9.82953	24.0682	14.625	50.8864	62.75	39.6023	41.4204	20.75	51.8409	23.0227
D10	42.375	37.625	32.75	35	17.625	44.25	37.25	40.5	39	42.375	38.625	37.75	36.625	36.375	27.625	34.5	44.875	37.875	36.125	41.5	44.375	35.25	39	41.75	33.625	34	39.125	31.625	37.75	41	39.625	45.5
D11	0	0	0	0	0	0	0	0	0	0	0	0	0	0	0	0	0	0	0	0	0	0	0	0	0	0	0	0	0	0	0	0
D12	0	0	0	0	0	0	0	0	0	0	0	0	0	0	0	0	0	0	0	0	0	0	0	0	0	0	0	0	0	0	0	0
D13	0	0	0	0	0	0	0	0	0	0	0	0	0	0	0	0	0	0	0	0	0	0	0	0	0	0	0	0	0	0	0	0
D14	0	0	0	0	0	0	0	0	0	0	0	0	0	0	0	0	0	0	0	0	0	0	0	0	0	0	0	0	0	0	0	0
D15	0	0	0	0	0	0	0	0	0	0	0	0	0	0	0	0	0	0	0	0	0	0	0	0	0	0	0	0	0	0	0	0
D16	0	0	0	0	0	0	0	0	0	0	0	0	0	0	0	0	0	0	0	0	0	0	0	0	0	0	0	0	0	0	0	0
D17	0	0	0	0	0	0	0	0	0	0	0	0	0	0	0	0	0	0	0	0	0	0	0	0	0	0	0	0	0	0	0	0
D18	0	0	0	0	0	0	0	0	0	0	0	0	0	0	0	0	0	0	0	0	0	0	0	0	0	0	0	0	0	0	0	0
D19	0	0	0	0	0	0	0	0	0	0	0	0	0	0	0	0	0	0	0	0	0	0	0	0	0	0	0	0	0	0	0	0
D20	0	0	0	0	0	0	0	0	0	0	0	0	0	0	0	0	0	0	0	0	0	0	0	0	0	0	0	0	0	0	0	0
D21	0	0	0	0	0	0	0	0	0	0	0	0	0	0	0	0	0	0	0	0	0	0	0	0	0	0	0	0	0	0	0	0
D22	0	0	0	0	0	0	0	0	0	0	0	0	0	0	0	0	0	0	0	0	0	0	0	0	0	0	0	0	0	0	0	0
D23	0	0	0	0	0	0	0	0	0	0	0	0	0	0	0	0	0	0	0	0	0	0	0	0	0	0	0	0	0	0	0	0
D24	0	0	0	0	0	0	0	0	0	0	0	0	0	0	0	0	0	0	0	0	0	0	0	0	0	0	0	0	0	0	0	0
E01	191.114	200.466	194.966	197.261	186.909	204.057	176.886	218.307	199.318	181.08	177.92	201.125	188.102	209.625	218.761	158.364	235.136	221.102	251.545	189.852	176.966	192.977	185.261	207.057	192.864	206.795	215.057	190.443	189.591	186	196.352	195.182
E02	166.722	166.736	169.319	166.125	163.778	169.347	165.847	165.403	162.833	144.389	163.028	181.569	179.681	167.889	162.222	159.25	156.597	162.069	156.653	155.361	160.875	161.5	169	166.083	165.181	152.528	160.458	170.847	157.986	161.014	164.278	168.347
E03	0	0	0	0	0	0	0	0	0	0	0	0	0	0	0	0	0	0	0	0	0	0	0	0	0	0	0	0	0	0	0	0
E04	0	0	0	0	0	0	0	0	0	0	0	0	0	0	0	0	0	0	0	0	0	0	0	0	0	0	0	0	0	0	0	0
E05	0	0	0	0	0	0	0	0	0	0	0	0	0	0	0	0	0	0	0	0	0	0	0	0	0	0	0	0	0	0	0	0
E06	203.958	239.167	178.083	186.792	187	229.5	193.125	186.5	217.167	198.625	189.25	182.583	208.875	194.875	202.792	179.25	200.208	187.667	201.375	233.958	198	181.417	187.542	195.208	198.542	213.75	179.833	181.125	221.708	206.5	201.5	193.667
E07	85.375	75.125	66.875	70	110	119.25	67.125	74.25	157.375	30.375	85.125	88.25	28.5	74.25	106.625	105.25	53.75	81.25	73	69.875	77.875	102.625	90.375	30.75	123.875	52	98.375	79.625	49.25	83.25	94.875	79.75
E08	0	0	0	0	0	0	0	0	0	0	0	0	0	0	0	0	0	0	0	0	0	0	0	0	0	0	0	0	0	0	0	0
E09	0	0	0	0	0	0	0	0	0	0	0	0	0	0	0	0	0	0	0	0	0	0	0	0	0	0	0	0	0	0	0	0
E10	120.25	115.542	131.583	93.6667	119.292	198.667	108	63.7917	77.8333	118.042	110.292	24.5833	68.3333	141.125	99.5	77.75	124.667	121.75	79.5833	131.375	89.9167	95.4167	85.5833	172.458	87.25	65.6667	135.833	81.8333	68.5833	97.0833	106.333	120.375
E11	232.125	227.375	219.375	218.875	221.75	217.75	229.75	222.125	219.625	218.625	225.625	234.25	234	223.5	228.375	232.125	214.5	225.125	225.25	224.375	209.875	231.125	228.25	234.375	226.625	218.75	220.75	218.375	227	228.75	215.75	226.5
E12	0	0	0	0	0	0	0	0	0	0	0	0	0	0	0	0	0	0	0	0	0	0	0	0	0	0	0	0	0	0	0	0
E13	0	0	0	0	0	0	0	0	0	0	0	0	0	0	0	0	0	0	0	0	0	0	0	0	0	0	0	0	0	0	0	0
E14	0	0	0	0	0	0	0	0	0	0	0	0	0	0	0	0	0	0	0	0	0	0	0	0	0	0	0	0	0	0	0	0
E15	0	0	0	0	0	0	0	0	0	0	0	0	0	0	0	0	0	0	0	0	0	0	0	0	0	0	0	0	0	0	0	0
E16	0	0	0	0	0	0	0	0	0	0	0	0	0	0	0	0	0	0	0	0	0	0	0	0	0	0	0	0	0	0	0	0
E17	0	0	0	0	0	0	0	0	0	0	0	0	0	0	0	0	0	0	0	0	0	0	0	0	0	0	0	0	0	0	0	0
E18	0	0	0	0	0	0	0	0	0	0	0	0	0	0	0	0	0	0	0	0	0	0	0	0	0	0	0	0	0	0	0	0
E19	0	0	0	0	0	0	0	0	0	0	0	0	0	0	0	0	0	0	0	0	0	0	0	0	0	0	0	0	0	0	0	0
E20	0	0	0	0	0	0	0	0	0	0	0	0	0	0	0	0	0	0	0	0	0	0	0	0	0	0	0	0	0	0	0	0
E21	0	0	0	0	0	0	0	0	0	0	0	0	0	0	0	0	0	0	0	0	0	0	0	0	0	0	0	0	0	0	0	0
E22	0	0	0	0	0	0	0	0	0	0	0	0	0	0	0	0	0	0	0	0	0	0	0	0	0	0	0	0	0	0	0	0
E23	0	0	0	0	0	0	0	0	0	0	0	0	0	0	0	0	0	0	0	0	0	0	0	0	0	0	0	0	0	0	0	0
E24	0	0	0	0	0	0	0	0	0	0	0	0	0	0	0	0	0	0	0	0	0	0	0	0	0	0	0	0	0	0	0	0
F01	164.85	249.4	207.475	190.025	176.925	180.975	182.025	173.8	189.975	179.625	224.725	180.5	177.975	168.75	174.775	180.85	170.825	197.225	192.625	218.425	161.425	213.15	225.675	188.025	186.6	207.925	162.15	183	165.4	182.45	176.775	164.6
F02	0	0	0	0	0	0	0	0	0	0	0	0	0	0	0	0	0	0	0	0	0	0	0	0	0	0	0	0	0	0	0	0
F03	218.5	172.125	205.125	185.833	155.75	219.25	187.167	186.458	208.708	169.25	218.417	283.625	254	178.042	222.417	159.125	192.208	176	134.333	198.292	207.583	204.5	200.417	203.458	207.667	158.292	222.083	196.667	127.208	193.667	165.208	222.75
F04	113.25	98.125	95	54.125	102.25	7.75	74.625	134.75	138.75	103.875	25	47.75	80.5	122.625	56.875	65	89.125	184.125	72	102.75	146	41	19.875	150.625	100.375	89.5	90.75	141.125	85.5	15.75	111.75	121
F05	61.8195	91.4305	103.722	98.6389	51.7361	126.639	72.4445	83.0139	76.3611	94.5417	72.2778	100.403	135.944	69.375	72.0695	73.5833	84.5555	114.972	78.5278	86.5833	78.1667	100.236	128.375	66.2361	86.4028	85.9722	79.5833	24.125	116.125	87.5972	92.5417	61.1945
F06	0	0	0	0	0	0	0	0	0	0	0	0	0	0	0	0	0	0	0	0	0	0	0	0	0	0	0	0	0	0	0	0
F07	0	0	0	0	0	0	0	0	0	0	0	0	0	0	0	0	0	0	0	0	0	0	0	0	0	0	0	0	0	0	0	0
F08	123.875	9.375	133.875	169.125	158.875	121.375	165.75	126.75	202.375	153.125	178.75	156.125	169.125	58.125	124.875	127.875	205.625	86.875	120.625	75.625	166.25	130	88.375	97	76	181.875	112.75	150.875	131.375	74.125	168.5	129.625
F09	0	0	0	0	0	0	0	0	0	0	0	0	0	0	0	0	0	0	0	0	0	0	0	0	0	0	0	0	0	0	0	0
F10	0	0	0	0	0	0	0	0	0	0	0	0	0	0	0	0	0	0	0	0	0	0	0	0	0	0	0	0	0	0	0	0
F11	0	0	0	0	0	0	0	0	0	0	0	0	0	0	0	0	0	0	0	0	0	0	0	0	0	0	0	0	0	0	0	0
F12	11	20.125	7.25	11.75	18	17.5	8.625	6.25	8	0.25	14.875	17.125	9.5	10.375	1.75	10.75	11.375	11.5	8.75	7.625	2.875	15	4	8.625	17	13.375	8.5	7	15.125	9.25	4.25	12.25
F13	0	0	0	0	0	0	0	0	0	0	0	0	0	0	0	0	0	0	0	0	0	0	0	0	0	0	0	0	0	0	0	0
F14	0	0	0	0	0	0	0	0	0	0	0	0	0	0	0	0	0	0	0	0	0	0	0	0	0	0	0	0	0	0	0	0
F15	0	0	0	0	0	0	0	0	0	0	0	0	0	0	0	0	0	0	0	0	0	0	0	0	0	0	0	0	0	0	0	0
F16	0	0	0	0	0	0	0	0	0	0	0	0	0	0	0	0	0	0	0	0	0	0	0	0	0	0	0	0	0	0	0	0
F17	0	0	0	0	0	0	0	0	0	0	0	0	0	0	0	0	0	0	0	0	0	0	0	0	0	0	0	0	0	0	0	0
F18	0	0	0	0	0	0	0	0	0	0	0	0	0	0	0	0	0	0	0	0	0	0	0	0	0	0	0	0	0	0	0	0
F19	0	0	0	0	0	0	0	0	0	0	0	0	0	0	0	0	0	0	0	0	0	0	0	0	0	0	0	0	0	0	0	0
F20	0	0	0	0	0	0	0	0	0	0	0	0	0	0	0	0	0	0	0	0	0	0	0	0	0	0	0	0	0	0	0	0
F21	0	0	0	0	0	0	0	0	0	0	0	0	0	0	0	0	0	0	0	0	0	0	0	0	0	0	0	0	0	0	0	0
F22	0	0	0	0	0	0	0	0	0	0	0	0	0	0	0	0	0	0	0	0	0	0	0	0	0	0	0	0	0	0	0	0
F23	0	0	0	0	0	0	0	0	0	0	0	0	0	0	0	0	0	0	0	0	0	0	0	0	0	0	0	0	0	0	0	0
F24	0	0	0	0	0	0	0	0	0	0	0	0	0	0	0	0	0	0	0	0	0	0	0	0	0	0	0	0	0	0	0	0
G01	66.3611	129.597	94.5695	68.5	93.5278	74.1111	113.75	88.4167	104.611	86.7917	90.6111	105.764	84.4583	68.2222	96.1945	132.097	125.569	107.792	91.0417	79.2083	49.9305	104.569	109.097	70.8472	78.4028	94.75	85.4445	78.8611	66.0139	128.333	92.2083	68.7361
G02	184	132.5	146.069	181.778	145.847	134.861	137.611	160.514	140.278	135.972	147.361	134.681	115.431	101.194	136.958	163.111	113.819	124.306	141.347	193.097	125.097	120.875	173.875	156.528	139.778	110.653	153.139	123.625	121.681	156.917	140.25	188.875
G03	27.8036	41.3036	54.4464	55.4286	52.1071	52	15.4464	28.875	17.6786	32.4107	15.0357	49.375	29.5179	17.2321	50.7857	42.5357	45.0893	43.6429	24.9464	32.6071	90.2321	18.3393	35.4286	79.7679	43.7679	37.0357	47.7143	4	31.5893	42.1607	35.0893	30.5536
G04	62.0385	60.5288	80.4808	72.9423	73.3365	65.4231	54.7596	48.4808	53.5962	56.8365	59.3269	58.0577	68.4423	55.8462	54.4519	61.4038	68.2596	66.4231	56.3077	90.7596	48.7019	67.5962	53.125	60.2404	45.0769	53.125	47.9712	64.6346	56.1538	55.25	56.8654	63.9135
G05	60.5893	52.9286	43.2857	9.23215	28.9821	17.0357	22.4821	37.6071	33.7321	51.8571	10.9464	29.8571	32.1429	37.2679	49.2321	29.7857	42.8571	29.7321	15.8571	36.0893	50.3214	39	29.9821	34.3214	38.6964	77.625	99.9464	40.5	40.125	53	47.1607	67.9643
G06	34.1	30.5	30.975	47.825	37.95	34.5	75	76.65	32.9	33.125	32.2	43.5	26.65	36.25	42.325	56.025	27.925	35.05	40.95	36.475	50.8	32.35	44.875	30.05	30.05	30.675	62.875	42.425	32.675	46.075	38.775	33
G07	0	0	0	0	0	0	0	0	0	0	0	0	0	0	0	0	0	0	0	0	0	0	0	0	0	0	0	0	0	0	0	0
G08	0	0	0	0	0	0	0	0	0	0	0	0	0	0	0	0	0	0	0	0	0	0	0	0	0	0	0	0	0	0	0	0
G09	0	0	0	0	0	0	0	0	0	0	0	0	0	0	0	0	0	0	0	0	0	0	0	0	0	0	0	0	0	0	0	0
G10	170.625	159.675	162.775	169.625	184.05	188.8	197.625	176.125	180.075	138.95	156.85	147.625	155.975	161.3	133.375	159.175	162.725	146.775	160.775	142.7	161.825	167.6	160.825	171.325	170.3	180.925	164.35	116.1	174.6	155.425	173.875	170
G11	0	0	0	0	0	0	0	0	0	0	0	0	0	0	0	0	0	0	0	0	0	0	0	0	0	0	0	0	0	0	0	0
G12	0	0	0	0	0	0	0	0	0	0	0	0	0	0	0	0	0	0	0	0	0	0	0	0	0	0	0	0	0	0	0	0
G13	0	0	0	0	0	0	0	0	0	0	0	0	0	0	0	0	0	0	0	0	0	0	0	0	0	0	0	0	0	0	0	0
G14	0	0	0	0	0	0	0	0	0	0	0	0	0	0	0	0	0	0	0	0	0	0	0	0	0	0	0	0	0	0	0	0
G15	0	0	0	0	0	0	0	0	0	0	0	0	0	0	0	0	0	0	0	0	0	0	0	0	0	0	0	0	0	0	0	0
G16	0	0	0	0	0	0	0	0	0	0	0	0	0	0	0	0	0	0	0	0	0	0	0	0	0	0	0	0	0	0	0	0
G17	0	0	0	0	0	0	0	0	0	0	0	0	0	0	0	0	0	0	0	0	0	0	0	0	0	0	0	0	0	0	0	0
G18	0	0	0	0	0	0	0	0	0	0	0	0	0	0	0	0	0	0	0	0	0	0	0	0	0	0	0	0	0	0	0	0
G19	0	0	0	0	0	0	0	0	0	0	0	0	0	0	0	0	0	0	0	0	0	0	0	0	0	0	0	0	0	0	0	0
G20	0	0	0	0	0	0	0	0	0	0	0	0	0	0	0	0	0	0	0	0	0	0	0	0	0	0	0	0	0	0	0	0
G21	0	0	0	0	0	0	0	0	0	0	0	0	0	0	0	0	0	0	0	0	0	0	0	0	0	0	0	0	0	0	0	0
G22	0	0	0	0	0	0	0	0	0	0	0	0	0	0	0	0	0	0	0	0	0	0	0	0	0	0	0	0	0	0	0	0
G23	0	0	0	0	0	0	0	0	0	0	0	0	0	0	0	0	0	0	0	0	0	0	0	0	0	0	0	0	0	0	0	0
G24	0	0	0	0	0	0	0	0	0	0	0	0	0	0	0	0	0	0	0	0	0	0	0	0	0	0	0	0	0	0	0	0
H01	0	0	0	0	0	0	0	0	0	0	0	0	0	0	0	0	0	0	0	0	0	0	0	0	0	0	0	0	0	0	0	0
H02	120.602	149.898	131.284	119.091	125.75	131.011	132.716	140.898	124.216	122.091	114.75	128.92	145.659	109.352	144.625	127.693	164.011	130.761	129.648	152.25	120.091	133.875	151.341	153.205	143.455	141.023	122.42	126.716	122.534	132.739	134.614	125.386
H03	190.875	178.875	136.375	168.75	165.375	138.625	191.5	155.125	222.375	215.625	207.125	153	93.5	275	153.25	161.75	197	167.5	199.125	51.25	200.875	183.375	166.75	155.375	160.25	210.125	223	160.875	133	173.5	181.625	182.625
H04	0	0	0	0	0	0	0	0	0	0	0	0	0	0	0	0	0	0	0	0	0	0	0	0	0	0	0	0	0	0	0	0
H05	0	0	0	0	0	0	0	0	0	0	0	0	0	0	0	0	0	0	0	0	0	0	0	0	0	0	0	0	0	0	0	0
H06	146.864	121.17	113.989	121.295	82.7386	99.6477	97.375	108.023	120.5	116.5	96.8864	98.2046	115.136	68.4886	118.818	130.841	123.136	118.818	106.693	122.92	111.58	105.045	100.614	106.409	119.705	150.818	115.966	124.818	111.466	107.375	113.273	139.989
H07	209.875	172.542	141.083	152.778	157.819	169.069	165.764	156.319	147.097	159.208	200.861	147.153	185.694	140.403	148.167	155.25	170.875	166.569	146.208	166.125	144	168.181	138.306	171.472	192.292	186.069	150.931	161.639	164.347	150.653	150	152.958
H08	179.375	203.25	188.25	177.875	210.125	209.125	188.125	193.875	201.125	202.625	191.375	189.5	197.875	161.375	223.375	205.75	194.25	187	185.5	189.375	192	213.75	200.75	218.125	178.625	210.25	216.875	215.25	204.375	187	208.625	186.875
H09	0	0	0	0	0	0	0	0	0	0	0	0	0	0	0	0	0	0	0	0	0	0	0	0	0	0	0	0	0	0	0	0
H10	0	0	0	0	0	0	0	0	0	0	0	0	0	0	0	0	0	0	0	0	0	0	0	0	0	0	0	0	0	0	0	0
H11	0	0	0	0	0	0	0	0	0	0	0	0	0	0	0	0	0	0	0	0	0	0	0	0	0	0	0	0	0	0	0	0
H12	0	0	0	0	0	0	0	0	0	0	0	0	0	0	0	0	0	0	0	0	0	0	0	0	0	0	0	0	0	0	0	0
H13	0	0	0	0	0	0	0	0	0	0	0	0	0	0	0	0	0	0	0	0	0	0	0	0	0	0	0	0	0	0	0	0
H14	0	0	0	0	0	0	0	0	0	0	0	0	0	0	0	0	0	0	0	0	0	0	0	0	0	0	0	0	0	0	0	0
H15	0	0	0	0	0	0	0	0	0	0	0	0	0	0	0	0	0	0	0	0	0	0	0	0	0	0	0	0	0	0	0	0
H16	0	0	0	0	0	0	0	0	0	0	0	0	0	0	0	0	0	0	0	0	0	0	0	0	0	0	0	0	0	0	0	0
H17	0	0	0	0	0	0	0	0	0	0	0	0	0	0	0	0	0	0	0	0	0	0	0	0	0	0	0	0	0	0	0	0
H18	0	0	0	0	0	0	0	0	0	0	0	0	0	0	0	0	0	0	0	0	0	0	0	0	0	0	0	0	0	0	0	0
H19	0	0	0	0	0	0	0	0	0	0	0	0	0	0	0	0	0	0	0	0	0	0	0	0	0	0	0	0	0	0	0	0
H20	0	0	0	0	0	0	0	0	0	0	0	0	0	0	0	0	0	0	0	0	0	0	0	0	0	0	0	0	0	0	0	0
H21	0	0	0	0	0	0	0	0	0	0	0	0	0	0	0	0	0	0	0	0	0	0	0	0	0	0	0	0	0	0	0	0
H22	0	0	0	0	0	0	0	0	0	0	0	0	0	0	0	0	0	0	0	0	0	0	0	0	0	0	0	0	0	0	0	0
H23	0	0	0	0	0	0	0	0	0	0	0	0	0	0	0	0	0	0	0	0	0	0	0	0	0	0	0	0	0	0	0	0
H24	0	0	0	0	0	0	0	0	0	0	0	0	0	0	0	0	0	0	0	0	0	0	0	0	0	0	0	0	0	0	0	0
I01	180.05	180.95	179.275	164.85	154.9	181.9	166.15	172.65	186.7	172.675	193.95	177.125	175.35	180.025	184.1	175.125	183.45	173.75	184.45	188.475	189.85	177.6	180.4	166.3	181.475	211.825	182.775	185.2	202.975	202.85	182.6	183.05
I02	141.136	154.875	123.557	161.239	163.409	149.75	152.239	142.739	125.557	152.932	153.455	138.432	145.523	164.568	156.023	151.273	154.682	161.159	145.011	157.102	141.466	148.466	147.83	123.148	166.739	150.614	157.807	124.136	146.557	128.125	148.807	142.761
I03	35.425	35.175	56.875	19.15	28.3	77.275	47.7	39.925	44.15	22.6	47.575	23.975	1.625	49.95	56.1	42.325	56.75	48.65	47.025	72.4	71.5	48.925	79.675	67.425	12.45	64.55	115.45	24.975	25.45	4.07501	13.525	32.85
I04	69	77.875	109.625	89.625	73.75	87.25	61.5	55.25	46.125	72.625	75.25	61.5	54.25	34.625	82.25	102.875	95.375	74.625	69.125	53.5	60.625	69.875	115	25.625	70.25	53.5	73.625	72.5	66.25	69.875	72.875	66.625
I05	0	0	0	0	0	0	0	0	0	0	0	0	0	0	0	0	0	0	0	0	0	0	0	0	0	0	0	0	0	0	0	0
I06	0	0	0	0	0	0	0	0	0	0	0	0	0	0	0	0	0	0	0	0	0	0	0	0	0	0	0	0	0	0	0	0
I07	649.375	649.375	653.125	647.875	645.5	653	649.25	655.125	649.75	651.25	653	651.75	647.5	648.75	649.375	647.875	653.375	651.75	654.25	654.375	648.125	648.25	656.75	650.25	649.25	652.625	642.125	650.75	653.125	650.25	647.75	651.75
I08	212.125	203.625	228.5	213.875	230.125	190.875	191	200.375	222.25	217.875	248.625	178.375	191.5	197.125	235.5	159.75	202	226	232.75	181.625	204.25	247	206.125	216	204.5	197	211.375	210	186.125	258.125	202.625	190.625
I09	0	0	0	0	0	0	0	0	0	0	0	0	0	0	0	0	0	0	0	0	0	0	0	0	0	0	0	0	0	0	0	0
I10	0	0	0	0	0	0	0	0	0	0	0	0	0	0	0	0	0	0	0	0	0	0	0	0	0	0	0	0	0	0	0	0
I11	0	0	0	0	0	0	0	0	0	0	0	0	0	0	0	0	0	0	0	0	0	0	0	0	0	0	0	0	0	0	0	0
I12	104.325	104.825	106.625	107.475	107.45	105.55	105.275	105.4	102	100.8	101.2	113.1	106.125	98.6	107.475	98.25	99.05	100.325	106.575	106.175	99.925	100.475	102.075	109.825	104.85	107.25	109.85	99.3	97.025	95.3	108.475	106.6
I13	0	0	0	0	0	0	0	0	0	0	0	0	0	0	0	0	0	0	0	0	0	0	0	0	0	0	0	0	0	0	0	0
I14	0	0	0	0	0	0	0	0	0	0	0	0	0	0	0	0	0	0	0	0	0	0	0	0	0	0	0	0	0	0	0	0
I15	0	0	0	0	0	0	0	0	0	0	0	0	0	0	0	0	0	0	0	0	0	0	0	0	0	0	0	0	0	0	0	0
I16	0	0	0	0	0	0	0	0	0	0	0	0	0	0	0	0	0	0	0	0	0	0	0	0	0	0	0	0	0	0	0	0
I17	0	0	0	0	0	0	0	0	0	0	0	0	0	0	0	0	0	0	0	0	0	0	0	0	0	0	0	0	0	0	0	0
I18	0	0	0	0	0	0	0	0	0	0	0	0	0	0	0	0	0	0	0	0	0	0	0	0	0	0	0	0	0	0	0	0
I19	0	0	0	0	0	0	0	0	0	0	0	0	0	0	0	0	0	0	0	0	0	0	0	0	0	0	0	0	0	0	0	0
I20	0	0	0	0	0	0	0	0	0	0	0	0	0	0	0	0	0	0	0	0	0	0	0	0	0	0	0	0	0	0	0	0
I21	0	0	0	0	0	0	0	0	0	0	0	0	0	0	0	0	0	0	0	0	0	0	0	0	0	0	0	0	0	0	0	0
I22	0	0	0	0	0	0	0	0	0	0	0	0	0	0	0	0	0	0	0	0	0	0	0	0	0	0	0	0	0	0	0	0
I23	0	0	0	0	0	0	0	0	0	0	0	0	0	0	0	0	0	0	0	0	0	0	0	0	0	0	0	0	0	0	0	0
I24	0	0	0	0	0	0	0	0	0	0	0	0	0	0	0	0	0	0	0	0	0	0	0	0	0	0	0	0	0	0	0	0
J01	0	0	0	0	0	0	0	0	0	0	0	0	0	0	0	0	0	0	0	0	0	0	0	0	0	0	0	0	0	0	0	0
J02	282.466	291.205	295.784	276.716	300.761	289.943	294.045	248.761	251.136	278.864	293.511	277.386	290.614	312.443	307.352	293.08	272.932	297.284	283.795	305.273	242.068	311.148	309.852	267.523	282.705	261.023	279.534	256.875	300.705	304.568	302.727	283.909
J03	95.2841	59.9318	86.625	83.5114	100.75	56.8182	112.5	122.136	78.9773	115.92	49.9773	82.8636	85.0795	104.375	67.0909	76.3636	140.682	123.443	89.4432	68.2955	66.6932	127.364	66.1705	95.5341	84.9205	86.3182	61.5114	148.761	76.8182	73.8182	88.9318	93.6591
J04	0	0	0	0	0	0	0	0	0	0	0	0	0	0	0	0	0	0	0	0	0	0	0	0	0	0	0	0	0	0	0	0
J05	27	41.8036	10.3393	46.4464	36.8393	109.607	12.0357	81.9464	3.16071	102.321	17.5	40.125	68.1786	26.5893	47.9286	41.3036	43.4286	21.4464	18.7857	94.0357	34.25	34.5179	25.5536	93.2857	68.0536	42.1071	116.339	14	54.5714	35.4464	31.8929	33.25
J06	115.542	116.917	106.167	103.375	113.542	112.458	144.167	122.375	117.542	111.792	105.708	128.833	117.833	106.25	125.5	124.083	106.792	120.417	110.208	107	110.583	125.25	112.083	100.625	109.75	119.333	143.125	105.458	114.083	128.292	126.833	113.917
J07	160.675	153.425	166.85	203.425	155.825	189.55	172.75	159.525	156.35	167.8	170.95	172.6	160.375	157.375	162.825	180.85	150.85	178.325	166.625	170.425	161.25	157	168.025	173.775	158.825	170.525	203.625	165.975	136.975	177.35	170.975	175.425
J08	167.55	141.7	87.4	132.275	156.25	127.225	184.2	134.225	122.7	128.1	146.175	112.075	126.8	105.375	131.525	115.225	106.15	108	115.025	179.1	228.925	121.45	189.3	52.45	104.675	87.85	97.725	166.225	62.175	129.725	136.65	126.925
J09	0	0	0	0	0	0	0	0	0	0	0	0	0	0	0	0	0	0	0	0	0	0	0	0	0	0	0	0	0	0	0	0
J10	0	0	0	0	0	0	0	0	0	0	0	0	0	0	0	0	0	0	0	0	0	0	0	0	0	0	0	0	0	0	0	0
J11	0	0	0	0	0	0	0	0	0	0	0	0	0	0	0	0	0	0	0	0	0	0	0	0	0	0	0	0	0	0	0	0
J12	0	0	0	0	0	0	0	0	0	0	0	0	0	0	0	0	0	0	0	0	0	0	0	0	0	0	0	0	0	0	0	0
J13	0	0	0	0	0	0	0	0	0	0	0	0	0	0	0	0	0	0	0	0	0	0	0	0	0	0	0	0	0	0	0	0
J14	0	0	0	0	0	0	0	0	0	0	0	0	0	0	0	0	0	0	0	0	0	0	0	0	0	0	0	0	0	0	0	0
J15	0	0	0	0	0	0	0	0	0	0	0	0	0	0	0	0	0	0	0	0	0	0	0	0	0	0	0	0	0	0	0	0
J16	0	0	0	0	0	0	0	0	0	0	0	0	0	0	0	0	0	0	0	0	0	0	0	0	0	0	0	0	0	0	0	0
J17	0	0	0	0	0	0	0	0	0	0	0	0	0	0	0	0	0	0	0	0	0	0	0	0	0	0	0	0	0	0	0	0
J18	0	0	0	0	0	0	0	0	0	0	0	0	0	0	0	0	0	0	0	0	0	0	0	0	0	0	0	0	0	0	0	0
J19	0	0	0	0	0	0	0	0	0	0	0	0	0	0	0	0	0	0	0	0	0	0	0	0	0	0	0	0	0	0	0	0
J20	0	0	0	0	0	0	0	0	0	0	0	0	0	0	0	0	0	0	0	0	0	0	0	0	0	0	0	0	0	0	0	0
J21	0	0	0	0	0	0	0	0	0	0	0	0	0	0	0	0	0	0	0	0	0	0	0	0	0	0	0	0	0	0	0	0
J22	0	0	0	0	0	0	0	0	0	0	0	0	0	0	0	0	0	0	0	0	0	0	0	0	0	0	0	0	0	0	0	0
J23	0	0	0	0	0	0	0	0	0	0	0	0	0	0	0	0	0	0	0	0	0	0	0	0	0	0	0	0	0	0	0	0
J24	0	0	0	0	0	0	0	0	0	0	0	0	0	0	0	0	0	0	0	0	0	0	0	0	0	0	0	0	0	0	0	0
K01	99.1364	88.6477	86.5227	119.295	117.159	87.125	86.3864	124.148	58.0682	120.693	103.375	67	64.1023	107.818	78.9773	117.466	107.034	120.557	138.977	132.443	96	64.6023	120.727	107.648	150.795	155.045	135.08	137.114	109.693	112.102	119.011	95.2614
K02	0	0	0	0	0	0	0	0	0	0	0	0	0	0	0	0	0	0	0	0	0	0	0	0	0	0	0	0	0	0	0	0
K03	125.175	200	211.425	191.575	73.175	146.7	197.75	163.725	136.775	199.125	169.6	155.65	202.975	188.6	153.3	199.65	160.6	164.1	205.575	211.175	175.075	151.5	171.075	200.525	108.2	179.65	170.7	151.375	245.25	172.95	199.625	138.175
K04	0	0	0	0	0	0	0	0	0	0	0	0	0	0	0	0	0	0	0	0	0	0	0	0	0	0	0	0	0	0	0	0
K05	46.95	26.9	46.7	41.475	57.975	34.1	47.8	37.325	13.875	43.35	33.325	31.875	46.05	25.075	43.175	50.175	43.075	50.75	11.8	90.575	44.325	23.4	40.525	41.275	48.85	84.1	54.1	45.725	22.675	31.125	32.375	44.7
K06	178.042	183.625	192.875	206.083	211.333	182.708	187.75	174.458	181.333	179.208	170.5	180.5	201.792	159.375	191.542	189.292	186.542	210.292	185.5	191.333	233.875	192	204.667	205.125	185.958	183.542	231.125	210.208	194.208	200.167	156.875	180.167
K07	0	0	0	0	0	0	0	0	0	0	0	0	0	0	0	0	0	0	0	0	0	0	0	0	0	0	0	0	0	0	0	0
K08	0	0	0	0	0	0	0	0	0	0	0	0	0	0	0	0	0	0	0	0	0	0	0	0	0	0	0	0	0	0	0	0
K09	0	0	0	0	0	0	0	0	0	0	0	0	0	0	0	0	0	0	0	0	0	0	0	0	0	0	0	0	0	0	0	0
K10	0	0	0	0	0	0	0	0	0	0	0	0	0	0	0	0	0	0	0	0	0	0	0	0	0	0	0	0	0	0	0	0
K11	0	0	0	0	0	0	0	0	0	0	0	0	0	0	0	0	0	0	0	0	0	0	0	0	0	0	0	0	0	0	0	0
K12	0	0	0	0	0	0	0	0	0	0	0	0	0	0	0	0	0	0	0	0	0	0	0	0	0	0	0	0	0	0	0	0
K13	0	0	0	0	0	0	0	0	0	0	0	0	0	0	0	0	0	0	0	0	0	0	0	0	0	0	0	0	0	0	0	0
K14	0	0	0	0	0	0	0	0	0	0	0	0	0	0	0	0	0	0	0	0	0	0	0	0	0	0	0	0	0	0	0	0
K15	0	0	0	0	0	0	0	0	0	0	0	0	0	0	0	0	0	0	0	0	0	0	0	0	0	0	0	0	0	0	0	0
K16	0	0	0	0	0	0	0	0	0	0	0	0	0	0	0	0	0	0	0	0	0	0	0	0	0	0	0	0	0	0	0	0
K17	0	0	0	0	0	0	0	0	0	0	0	0	0	0	0	0	0	0	0	0	0	0	0	0	0	0	0	0	0	0	0	0
K18	0	0	0	0	0	0	0	0	0	0	0	0	0	0	0	0	0	0	0	0	0	0	0	0	0	0	0	0	0	0	0	0
K19	0	0	0	0	0	0	0	0	0	0	0	0	0	0	0	0	0	0	0	0	0	0	0	0	0	0	0	0	0	0	0	0
K20	0	0	0	0	0	0	0	0	0	0	0	0	0	0	0	0	0	0	0	0	0	0	0	0	0	0	0	0	0	0	0	0
K21	0	0	0	0	0	0	0	0	0	0	0	0	0	0	0	0	0	0	0	0	0	0	0	0	0	0	0	0	0	0	0	0
K22	0	0	0	0	0	0	0	0	0	0	0	0	0	0	0	0	0	0	0	0	0	0	0	0	0	0	0	0	0	0	0	0
K23	0	0	0	0	0	0	0	0	0	0	0	0	0	0	0	0	0	0	0	0	0	0	0	0	0	0	0	0	0	0	0	0
K24	0	0	0	0	0	0	0	0	0	0	0	0	0	0	0	0	0	0	0	0	0	0	0	0	0	0	0	0	0	0	0	0
L01	82.8636	113.25	81.6932	99.6364	95.1705	85.4205	77.3636	68.8636	97.3296	100.966	107.273	96.3068	82.4205	87.0114	101.216	70.8977	157.58	117.545	84.3636	127.375	86.2727	113.011	92	154.511	91.6023	78.8523	57.375	112.898	80.75	104.307	107.261	80.4886
L02	0	0	0	0	0	0	0	0	0	0	0	0	0	0	0	0	0	0	0	0	0	0	0	0	0	0	0	0	0	0	0	0
L03	0	0	0	0	0	0	0	0	0	0	0	0	0	0	0	0	0	0	0	0	0	0	0	0	0	0	0	0	0	0	0	0
L04	117.5	113.55	155.75	153.875	192.375	151.75	115.75	122.225	158.25	129	136.075	155.125	156.675	184.65	155.75	143.2	196.65	170.025	119.325	134.875	165.65	169.5	160.55	166.425	188.35	195.725	172.95	157.675	158.775	173.8	153.675	116.125
L05	0	0	0	0	0	0	0	0	0	0	0	0	0	0	0	0	0	0	0	0	0	0	0	0	0	0	0	0	0	0	0	0
L06	0	0	0	0	0	0	0	0	0	0	0	0	0	0	0	0	0	0	0	0	0	0	0	0	0	0	0	0	0	0	0	0
L07	100.5	84	96.625	108.125	109.125	83.75	74.125	116.25	104	110.625	108.375	85.25	79.75	101.75	88.5	77.75	103.625	125.5	111.375	123.375	106.375	111	104.5	86.5	92.375	112.125	99.875	94.625	92	91	123.5	100.625
L08	105.625	218.625	157.625	162.875	99.875	147.75	204.625	136.375	112.625	136.875	149.25	152.125	106.75	126.75	117	110.5	133.25	118.125	108.875	138.625	164.5	249.875	120	134.75	121.875	181.125	180.125	98.25	237.625	112.125	129.25	118.75
L09	0	0	0	0	0	0	0	0	0	0	0	0	0	0	0	0	0	0	0	0	0	0	0	0	0	0	0	0	0	0	0	0
L10	0	0	0	0	0	0	0	0	0	0	0	0	0	0	0	0	0	0	0	0	0	0	0	0	0	0	0	0	0	0	0	0
L11	0	0	0	0	0	0	0	0	0	0	0	0	0	0	0	0	0	0	0	0	0	0	0	0	0	0	0	0	0	0	0	0
L12	0	0	0	0	0	0	0	0	0	0	0	0	0	0	0	0	0	0	0	0	0	0	0	0	0	0	0	0	0	0	0	0
L13	0	0	0	0	0	0	0	0	0	0	0	0	0	0	0	0	0	0	0	0	0	0	0	0	0	0	0	0	0	0	0	0
L14	0	0	0	0	0	0	0	0	0	0	0	0	0	0	0	0	0	0	0	0	0	0	0	0	0	0	0	0	0	0	0	0
L15	0	0	0	0	0	0	0	0	0	0	0	0	0	0	0	0	0	0	0	0	0	0	0	0	0	0	0	0	0	0	0	0
L16	0	0	0	0	0	0	0	0	0	0	0	0	0	0	0	0	0	0	0	0	0	0	0	0	0	0	0	0	0	0	0	0
L17	0	0	0	0	0	0	0	0	0	0	0	0	0	0	0	0	0	0	0	0	0	0	0	0	0	0	0	0	0	0	0	0
L18	0	0	0	0	0	0	0	0	0	0	0	0	0	0	0	0	0	0	0	0	0	0	0	0	0	0	0	0	0	0	0	0
L19	0	0	0	0	0	0	0	0	0	0	0	0	0	0	0	0	0	0	0	0	0	0	0	0	0	0	0	0	0	0	0	0
L20	0	0	0	0	0	0	0	0	0	0	0	0	0	0	0	0	0	0	0	0	0	0	0	0	0	0	0	0	0	0	0	0
L21	0	0	0	0	0	0	0	0	0	0	0	0	0	0	0	0	0	0	0	0	0	0	0	0	0	0	0	0	0	0	0	0
L22	0	0	0	0	0	0	0	0	0	0	0	0	0	0	0	0	0	0	0	0	0	0	0	0	0	0	0	0	0	0	0	0
L23	0	0	0	0	0	0	0	0	0	0	0	0	0	0	0	0	0	0	0	0	0	0	0	0	0	0	0	0	0	0	0	0
L24	0	0	0	0	0	0	0	0	0	0	0	0	0	0	0	0	0	0	0	0	0	0	0	0	0	0	0	0	0	0	0	0
M01	107.768	109.536	106.214	113.25	92	122.875	107.446	106.893	114.375	126.268	111.946	137.179	167.125	126.036	105.804	64.0893	145.464	111.929	107.768	120.482	139.196	94.4286	120.482	134.375	104.929	88.625	116.571	90.2321	104.25	90.5357	98.3393	116.893
M02	23	1.75	3.875	18.5	0.75	15	19	12.5	16	10.625	39.75	17.25	20.625	20.375	17.25	22.625	5.25	11.125	29.25	2.5	13.75	1	23.375	48.125	27.375	28.25	35.375	2.75	10.875	10.75	3.5	12.625
M03	70.4	90.125	62.05	102.95	51.6	21.45	28.025	68.625	17.275	35.575	24.35	94.475	64.075	44.75	73.45	36.925	42.025	45.05	98	59.825	72.2	3.40002	19.6	52.725	35.45	60.675	33.425	54.775	16.825	24.6	23.05	74.15
M04	0	0	0	0	0	0	0	0	0	0	0	0	0	0	0	0	0	0	0	0	0	0	0	0	0	0	0	0	0	0	0	0
M05	0	0	0	0	0	0	0	0	0	0	0	0	0	0	0	0	0	0	0	0	0	0	0	0	0	0	0	0	0	0	0	0
M06	0	0	0	0	0	0	0	0	0	0	0	0	0	0	0	0	0	0	0	0	0	0	0	0	0	0	0	0	0	0	0	0
M07	0	0	0	0	0	0	0	0	0	0	0	0	0	0	0	0	0	0	0	0	0	0	0	0	0	0	0	0	0	0	0	0
M08	24.1429	7.41071	60.8571	34.4643	58.3036	3.32141	35.875	74.5714	75.8571	45.9821	19.9643	4.07141	37.8929	26.7321	24.1964	86.0536	8.625	86.3036	52.4286	29.75	0.321411	49.1786	21.2679	39.1071	27.9107	99.3036	36.6607	86.2679	15.8393	51.5179	37.8214	19.8929
M09	48	27.5	31.75	40.25	53.75	29.125	43.5	57.375	87.875	50.625	95.625	66.875	57.75	40.75	40.125	30.375	70.375	46.625	48.625	12.875	40.5	36.375	28.875	56.5	43.375	28.75	34	35.625	49.125	70.5	79.125	39
M10	212.375	222.125	210.5	215.625	239.875	229.625	209	209.375	218.25	190.375	212.5	171.5	233.125	223.75	213	225.625	238.375	212	225.125	201	209	215.875	212.875	220.75	207.125	221.125	196.875	241.375	216.125	222.375	248.25	217
M11	0	0	0	0	0	0	0	0	0	0	0	0	0	0	0	0	0	0	0	0	0	0	0	0	0	0	0	0	0	0	0	0
M12	0	0	0	0	0	0	0	0	0	0	0	0	0	0	0	0	0	0	0	0	0	0	0	0	0	0	0	0	0	0	0	0
M13	0	0	0	0	0	0	0	0	0	0	0	0	0	0	0	0	0	0	0	0	0	0	0	0	0	0	0	0	0	0	0	0
M14	0	0	0	0	0	0	0	0	0	0	0	0	0	0	0	0	0	0	0	0	0	0	0	0	0	0	0	0	0	0	0	0
M15	0	0	0	0	0	0	0	0	0	0	0	0	0	0	0	0	0	0	0	0	0	0	0	0	0	0	0	0	0	0	0	0
M16	0	0	0	0	0	0	0	0	0	0	0	0	0	0	0	0	0	0	0	0	0	0	0	0	0	0	0	0	0	0	0	0
M17	0	0	0	0	0	0	0	0	0	0	0	0	0	0	0	0	0	0	0	0	0	0	0	0	0	0	0	0	0	0	0	0
M18	0	0	0	0	0	0	0	0	0	0	0	0	0	0	0	0	0	0	0	0	0	0	0	0	0	0	0	0	0	0	0	0
M19	0	0	0	0	0	0	0	0	0	0	0	0	0	0	0	0	0	0	0	0	0	0	0	0	0	0	0	0	0	0	0	0
M20	0	0	0	0	0	0	0	0	0	0	0	0	0	0	0	0	0	0	0	0	0	0	0	0	0	0	0	0	0	0	0	0
M21	0	0	0	0	0	0	0	0	0	0	0	0	0	0	0	0	0	0	0	0	0	0	0	0	0	0	0	0	0	0	0	0
M22	0	0	0	0	0	0	0	0	0	0	0	0	0	0	0	0	0	0	0	0	0	0	0	0	0	0	0	0	0	0	0	0
M23	0	0	0	0	0	0	0	0	0	0	0	0	0	0	0	0	0	0	0	0	0	0	0	0	0	0	0	0	0	0	0	0
M24	0	0	0	0	0	0	0	0	0	0	0	0	0	0	0	0	0	0	0	0	0	0	0	0	0	0	0	0	0	0	0	0
N01	100.819	58.25	34.0139	2.59723	23.7222	18.25	14.3611	119.694	17.8889	20.7083	0.25	56.1805	30.7361	33.3055	30.1667	42.25	49.2917	5.38892	13.1805	3.91669	13.125	34.4305	48.0833	49.3333	3.83331	2.44446	45.6528	2.97223	35.5555	29.6111	44.2917	29.8611
N02	0	0	0	0	0	0	0	0	0	0	0	0	0	0	0	0	0	0	0	0	0	0	0	0	0	0	0	0	0	0	0	0
N03	0	0	0	0	0	0	0	0	0	0	0	0	0	0	0	0	0	0	0	0	0	0	0	0	0	0	0	0	0	0	0	0
N04	17.5	27	87.75	32.125	3.625	72	36.25	14	81.125	41.125	22	5.25	74.875	2.25	41	21.75	87.375	35.5	1.25	30	40.125	10	6	34.5	15.375	48.75	85.75	35.125	1.875	2.375	33.875	23.125
N05	129.222	119.583	123.236	137.597	131.25	126.514	122.708	122.069	127.319	130.625	129.556	126.792	126.472	124.833	120.222	123.194	132.861	129.764	131.569	125.819	122.306	134.375	126.931	130.403	122.292	128.931	129.861	131.458	130.444	122.014	127.153	131.181
N06	0	0	0	0	0	0	0	0	0	0	0	0	0	0	0	0	0	0	0	0	0	0	0	0	0	0	0	0	0	0	0	0
N07	0.75	60.875	8.375	0.625	26.5	54.125	43.875	25.375	55.125	29.875	7.75	141	9.875	31.125	8.125	42	35.125	20.25	22.375	41.75	2.25	78.5	6.25	3.75	65.5	5.375	36.625	18.375	8.625	29.75	23.375	1
N08	0	0	0	0	0	0	0	0	0	0	0	0	0	0	0	0	0	0	0	0	0	0	0	0	0	0	0	0	0	0	0	0
N09	91.3942	144.221	179.337	110.327	80.8462	58.7596	0.730774	89.5673	93.7019	78.2885	98.6827	100.75	77.8077	100.673	131.442	92.2019	128.385	100.577	114.183	14.875	68.2019	88.8462	95.6442	161.981	71.3461	95.0673	82.3173	87.6923	72.7019	50.0865	90.1058	69.5769
N10	40.625	64.75	37.875	45.875	62.625	44.75	40	65.375	64.875	44.375	34.625	68.375	15.875	45.5	2.375	47	42.375	48.375	54.125	66.75	69.875	20.125	19.625	38.625	56.375	3.5	39.375	42	22.625	75.75	87.375	37.125
N11	0	0	0	0	0	0	0	0	0	0	0	0	0	0	0	0	0	0	0	0	0	0	0	0	0	0	0	0	0	0	0	0
N12	135.308	136.423	133.356	138.106	135.76	139.779	144.231	134.779	143.26	133.99	129.913	138.413	136.721	131.106	144.269	147.192	135.452	140.087	136	139.856	136.827	138.202	136.971	141.462	134.673	139.058	135.644	132.885	132.933	136.567	136.644	130.346
N13	0	0	0	0	0	0	0	0	0	0	0	0	0	0	0	0	0	0	0	0	0	0	0	0	0	0	0	0	0	0	0	0
N14	0	0	0	0	0	0	0	0	0	0	0	0	0	0	0	0	0	0	0	0	0	0	0	0	0	0	0	0	0	0	0	0
N15	0	0	0	0	0	0	0	0	0	0	0	0	0	0	0	0	0	0	0	0	0	0	0	0	0	0	0	0	0	0	0	0
N16	0	0	0	0	0	0	0	0	0	0	0	0	0	0	0	0	0	0	0	0	0	0	0	0	0	0	0	0	0	0	0	0
N17	0	0	0	0	0	0	0	0	0	0	0	0	0	0	0	0	0	0	0	0	0	0	0	0	0	0	0	0	0	0	0	0
N18	0	0	0	0	0	0	0	0	0	0	0	0	0	0	0	0	0	0	0	0	0	0	0	0	0	0	0	0	0	0	0	0
N19	0	0	0	0	0	0	0	0	0	0	0	0	0	0	0	0	0	0	0	0	0	0	0	0	0	0	0	0	0	0	0	0
N20	0	0	0	0	0	0	0	0	0	0	0	0	0	0	0	0	0	0	0	0	0	0	0	0	0	0	0	0	0	0	0	0
N21	0	0	0	0	0	0	0	0	0	0	0	0	0	0	0	0	0	0	0	0	0	0	0	0	0	0	0	0	0	0	0	0
N22	0	0	0	0	0	0	0	0	0	0	0	0	0	0	0	0	0	0	0	0	0	0	0	0	0	0	0	0	0	0	0	0
N23	0	0	0	0	0	0	0	0	0	0	0	0	0	0	0	0	0	0	0	0	0	0	0	0	0	0	0	0	0	0	0	0
N24	0	0	0	0	0	0	0	0	0	0	0	0	0	0	0	0	0	0	0	0	0	0	0	0	0	0	0	0	0	0	0	0
O01	0	0	0	0	0	0	0	0	0	0	0	0	0	0	0	0	0	0	0	0	0	0	0	0	0	0	0	0	0	0	0	0
O02	0	0	0	0	0	0	0	0	0	0	0	0	0	0	0	0	0	0	0	0	0	0	0	0	0	0	0	0	0	0	0	0
O03	0	0	0	0	0	0	0	0	0	0	0	0	0	0	0	0	0	0	0	0	0	0	0	0	0	0	0	0	0	0	0	0
O04	31.8571	92.9821	35.2857	51.5357	16.625	2.35712	42.125	56.4107	23.7321	44.6964	27.4821	37.1429	58.8036	97.5	36.0357	37.3214	27.7143	46.2679	34.0536	84.0893	31.3214	59.25	42.4464	65.4821	55.6429	56.6607	61.8214	30.4643	43.7857	53.8393	71.0179	35.7321
O05	121.875	131.375	164.75	132.625	171.625	149.5	159.375	169.875	190.875	164.5	147.375	182.125	164	153.875	184.5	127.125	147.125	159.625	123.375	153.125	153.25	155.625	140.25	139.375	176	124.75	154.25	148.375	133	163.25	164.75	171.25
O06	24.4464	22.3571	58.5179	21.7321	62.3036	22.0893	6.98212	84.125	21.5179	1.28571	53.8214	63.8036	52.1786	63.375	16.125	9	16.3036	17.2143	22.875	4.98212	28.3036	1.58929	13.1964	32.1607	38.5357	16.3929	44.3571	15.3036	61.2857	46.6964	15.1786	29.4464
O07	0	0	0	0	0	0	0	0	0	0	0	0	0	0	0	0	0	0	0	0	0	0	0	0	0	0	0	0	0	0	0	0
O08	0	0	0	0	0	0	0	0	0	0	0	0	0	0	0	0	0	0	0	0	0	0	0	0	0	0	0	0	0	0	0	0
O09	0	0	0	0	0	0	0	0	0	0	0	0	0	0	0	0	0	0	0	0	0	0	0	0	0	0	0	0	0	0	0	0
O10	10.0179	23.3929	34.9464	17.3214	13.3393	24.6607	18.3929	17.1429	19.0179	39.875	39.2679	23.5357	17.375	16.8214	47.4107	44.5	18.75	7.60715	17.6964	22.3214	22.8036	21.3214	21.7143	19.9107	22.1429	35.125	45.9286	20.1964	12.6607	16.4464	27.4464	13.2143
O11	44.375	50.9167	51.4167	54.1667	44.9583	58.3333	57.8333	102.5	47.8333	88.625	59.125	54.6667	54.4167	49.5833	40.1667	39.9167	49.7917	49.1667	72.6667	41.8333	52.375	53.4583	60.3333	51.2083	48.7917	55.625	50.3333	55.3333	59.875	51.7917	50.75	50.3333
O12	0	0	0	0	0	0	0	0	0	0	0	0	0	0	0	0	0	0	0	0	0	0	0	0	0	0	0	0	0	0	0	0
O13	0	0	0	0	0	0	0	0	0	0	0	0	0	0	0	0	0	0	0	0	0	0	0	0	0	0	0	0	0	0	0	0
O14	0	0	0	0	0	0	0	0	0	0	0	0	0	0	0	0	0	0	0	0	0	0	0	0	0	0	0	0	0	0	0	0
O15	0	0	0	0	0	0	0	0	0	0	0	0	0	0	0	0	0	0	0	0	0	0	0	0	0	0	0	0	0	0	0	0
O16	0	0	0	0	0	0	0	0	0	0	0	0	0	0	0	0	0	0	0	0	0	0	0	0	0	0	0	0	0	0	0	0
O17	0	0	0	0	0	0	0	0	0	0	0	0	0	0	0	0	0	0	0	0	0	0	0	0	0	0	0	0	0	0	0	0
O18	0	0	0	0	0	0	0	0	0	0	0	0	0	0	0	0	0	0	0	0	0	0	0	0	0	0	0	0	0	0	0	0
O19	0	0	0	0	0	0	0	0	0	0	0	0	0	0	0	0	0	0	0	0	0	0	0	0	0	0	0	0	0	0	0	0
O20	0	0	0	0	0	0	0	0	0	0	0	0	0	0	0	0	0	0	0	0	0	0	0	0	0	0	0	0	0	0	0	0
O21	0	0	0	0	0	0	0	0	0	0	0	0	0	0	0	0	0	0	0	0	0	0	0	0	0	0	0	0	0	0	0	0
O22	0	0	0	0	0	0	0	0	0	0	0	0	0	0	0	0	0	0	0	0	0	0	0	0	0	0	0	0	0	0	0	0
O23	0	0	0	0	0	0	0	0	0	0	0	0	0	0	0	0	0	0	0	0	0	0	0	0	0	0	0	0	0	0	0	0
O24	0	0	0	0	0	0	0	0	0	0	0	0	0	0	0	0	0	0	0	0	0	0	0	0	0	0	0	0	0	0	0	0
P01	86.75	131.339	42.6607	98.6607	115.696	83.7321	108.071	128.714	124.143	92.75	160.482	123.821	111.661	39.5893	113.018	123.304	123.071	86.3393	141.143	112.339	114.571	69.2857	109.286	102.125	95.25	115.357	115.089	114.946	95.9821	130.554	84.625	107.964
P02	208.304	222.821	202.357	203.143	197.946	211.929	176.25	182.179	193.143	227.714	214.286	184.429	236.375	243.786	195.75	192.607	248.518	226.768	192.196	172.821	188.643	181.571	199.268	252.107	187.571	208.768	230.821	195.643	205.554	208.411	198.232	220.304
P03	70.8611	54.375	118.319	67.3611	59.2222	68.6528	61.5417	64.8611	60.1805	49.2083	62.5139	75.6528	71.25	76.5695	67.9722	60.0972	88.3611	85.3195	68.7639	72.0555	74.6389	66.625	74.4305	95.9305	60.125	73.7361	74.4305	74	72.5139	77.4722	99.2778	70.1528
P04	0.75	37.125	33.625	0.625	18.75	24.5	37.375	16.5	19.25	6.75	45.375	57.875	6.625	33.25	23.875	15.25	6.75	31.5	59.875	2	102.125	9	6.25	19.75	98.25	0.375	10	40.125	13.25	8.25	46.25	2
P05	0	0	0	0	0	0	0	0	0	0	0	0	0	0	0	0	0	0	0	0	0	0	0	0	0	0	0	0	0	0	0	0
P06	198.042	197.403	122.569	187.125	159.986	113.611	155.236	178.931	158.014	148.625	150.444	112.458	190.819	180.819	205.819	161.319	178.903	171.236	200.25	118.958	165.431	172.361	181.181	161.806	172.681	217.639	151.958	197.528	209.056	124.861	140.097	193.917
P07	40.625	39.125	46.5	40	40.125	44.125	39.5	20.25	46.5	37.25	23.5	50.625	13.25	42.375	54.375	48.125	40.25	22.5	43.125	87.125	41.125	42.5	35	36.5	47	40.125	38.25	31.375	3.375	33	10.125	4.75
P08	130.625	132.696	127.571	156.875	107.893	136.482	139.536	130.107	141.982	124.464	128.321	128.446	142.857	141.857	126.946	120.375	135.625	133.518	116.554	96.9286	126.714	135.054	132.643	124.839	118.625	129.125	120.161	107.929	138.268	127.339	141.804	129.107
P09	0	0	0	0	0	0	0	0	0	0	0	0	0	0	0	0	0	0	0	0	0	0	0	0	0	0	0	0	0	0	0	0
P10	159.214	140.179	124.375	148.714	136.964	97.5714	137.125	111.482	154.875	152.75	149.571	137.661	147	129.714	146.536	145.964	152.696	86.25	138.196	133.286	126.821	143.821	156.536	107.929	181.107	127.482	140.232	198.25	116.071	155.571	112.732	102.375
P11	0	0	0	0	0	0	0	0	0	0	0	0	0	0	0	0	0	0	0	0	0	0	0	0	0	0	0	0	0	0	0	0
P12	189.889	190.181	197.833	173.958	186.056	198.597	194.264	190.528	197.167	187.653	193.944	187.528	186.333	195.236	194.139	185.792	194.986	190.472	190.222	197.722	189.347	185.236	180.778	190.597	188.083	183.736	195.792	191.306	187.292	183.708	195.625	186.5
P13	0	0	0	0	0	0	0	0	0	0	0	0	0	0	0	0	0	0	0	0	0	0	0	0	0	0	0	0	0	0	0	0
P14	0	0	0	0	0	0	0	0	0	0	0	0	0	0	0	0	0	0	0	0	0	0	0	0	0	0	0	0	0	0	0	0
P15	0	0	0	0	0	0	0	0	0	0	0	0	0	0	0	0	0	0	0	0	0	0	0	0	0	0	0	0	0	0	0	0
P16	0	0	0	0	0	0	0	0	0	0	0	0	0	0	0	0	0	0	0	0	0	0	0	0	0	0	0	0	0	0	0	0
P17	0	0	0	0	0	0	0	0	0	0	0	0	0	0	0	0	0	0	0	0	0	0	0	0	0	0	0	0	0	0	0	0
P18	0	0	0	0	0	0	0	0	0	0	0	0	0	0	0	0	0	0	0	0	0	0	0	0	0	0	0	0	0	0	0	0
P19	0	0	0	0	0	0	0	0	0	0	0	0	0	0	0	0	0	0	0	0	0	0	0	0	0	0	0	0	0	0	0	0
P20	0	0	0	0	0	0	0	0	0	0	0	0	0	0	0	0	0	0	0	0	0	0	0	0	0	0	0	0	0	0	0	0
P21	0	0	0	0	0	0	0	0	0	0	0	0	0	0	0	0	0	0	0	0	0	0	0	0	0	0	0	0	0	0	0	0
P22	0	0	0	0	0	0	0	0	0	0	0	0	0	0	0	0	0	0	0	0	0	0	0	0	0	0	0	0	0	0	0	0
P23	0	0	0	0	0	0	0	0	0	0	0	0	0	0	0	0	0	0	0	0	0	0	0	0	0	0	0	0	0	0	0	0
P24	0	0	0	0	0	0	0	0	0	0	0	0	0	0	0	0	0	0	0	0	0	0	0	0	0	0	0	0	0	0	0	0
Last Cell

## Sheet: PCV-Normalized
PCV Normalized to the Notochord (abs(PCV-Notochord))
	1	2	3	4	5	6	7	8	9	10	11	12	13	14	15	16	17	18	19	20	21	22	23	24	25	26	27	28	29	30	31	32
A01	647.125	651	647.875	656.625	657.875	649.25	648.875	654.5	650.25	649.875	645.25	653.75	654.5	650.25	647.25	651.375	644.25	653.375	652	651	646	648.875	643.875	650.125	643.75	649.875	644.625	650	648.375	648.5	649.125	649.625
A02	0	0	0	0	0	0	0	0	0	0	0	0	0	0	0	0	0	0	0	0	0	0	0	0	0	0	0	0	0	0	0	0
A03	0	0	0	0	0	0	0	0	0	0	0	0	0	0	0	0	0	0	0	0	0	0	0	0	0	0	0	0	0	0	0	0
A04	0	0	0	0	0	0	0	0	0	0	0	0	0	0	0	0	0	0	0	0	0	0	0	0	0	0	0	0	0	0	0	0
A05	439	441.5	441.875	444.5	447.5	438.25	446.625	439	440	440.25	442.25	435.375	442.25	443.125	436	443.75	440	442.375	438.625	443.25	440.375	445.75	440.875	439.625	443.375	446.125	441.5	439.625	437.5	436.875	444.625	432.75
A06	0	0	0	0	0	0	0	0	0	0	0	0	0	0	0	0	0	0	0	0	0	0	0	0	0	0	0	0	0	0	0	0
A07	624.375	626.5	625.75	630.5	630.625	629.5	627.125	626.875	630.75	621.375	626.125	626.25	626.75	626.25	626.875	629.75	630.875	627	629.625	628.25	629.625	627.75	631.75	627	627	629.75	623.75	631.625	629.625	624.625	622.25	625.375
A08	0	0	0	0	0	0	0	0	0	0	0	0	0	0	0	0	0	0	0	0	0	0	0	0	0	0	0	0	0	0	0	0
A09	0	0	0	0	0	0	0	0	0	0	0	0	0	0	0	0	0	0	0	0	0	0	0	0	0	0	0	0	0	0	0	0
A10	651.875	650.875	653.25	647.375	645.625	647.75	655	648	651	650.125	650	649.25	647.125	653	648.5	655	645.625	654	645	651.625	646	653	653.125	652.5	649.25	654	651.5	644.875	645.875	654.5	648	647
A11	583.625	580.75	587.5	590	588.5	585.25	583.125	581.625	585.25	587	580.875	583.5	583.5	581.5	587.625	586.125	588.875	588.5	585.25	582.375	577.75	590.125	590.125	583.25	589.375	588.625	584	588	586.125	580.625	591.5	586.625
A12	0	0	0	0	0	0	0	0	0	0	0	0	0	0	0	0	0	0	0	0	0	0	0	0	0	0	0	0	0	0	0	0
A13	0	0	0	0	0	0	0	0	0	0	0	0	0	0	0	0	0	0	0	0	0	0	0	0	0	0	0	0	0	0	0	0
A14	0	0	0	0	0	0	0	0	0	0	0	0	0	0	0	0	0	0	0	0	0	0	0	0	0	0	0	0	0	0	0	0
A15	0	0	0	0	0	0	0	0	0	0	0	0	0	0	0	0	0	0	0	0	0	0	0	0	0	0	0	0	0	0	0	0
A16	0	0	0	0	0	0	0	0	0	0	0	0	0	0	0	0	0	0	0	0	0	0	0	0	0	0	0	0	0	0	0	0
A17	0	0	0	0	0	0	0	0	0	0	0	0	0	0	0	0	0	0	0	0	0	0	0	0	0	0	0	0	0	0	0	0
A18	0	0	0	0	0	0	0	0	0	0	0	0	0	0	0	0	0	0	0	0	0	0	0	0	0	0	0	0	0	0	0	0
A19	0	0	0	0	0	0	0	0	0	0	0	0	0	0	0	0	0	0	0	0	0	0	0	0	0	0	0	0	0	0	0	0
A20	0	0	0	0	0	0	0	0	0	0	0	0	0	0	0	0	0	0	0	0	0	0	0	0	0	0	0	0	0	0	0	0
A21	0	0	0	0	0	0	0	0	0	0	0	0	0	0	0	0	0	0	0	0	0	0	0	0	0	0	0	0	0	0	0	0
A22	0	0	0	0	0	0	0	0	0	0	0	0	0	0	0	0	0	0	0	0	0	0	0	0	0	0	0	0	0	0	0	0
A23	0	0	0	0	0	0	0	0	0	0	0	0	0	0	0	0	0	0	0	0	0	0	0	0	0	0	0	0	0	0	0	0
A24	0	0	0	0	0	0	0	0	0	0	0	0	0	0	0	0	0	0	0	0	0	0	0	0	0	0	0	0	0	0	0	0
B01	652.875	653.5	655.875	652.375	653.125	656.75	651.375	650.25	651.5	648.25	655.75	652.25	659.5	654.25	657.875	653.75	651.25	649.75	649.5	657.125	652.5	654.375	648.125	656.125	650.125	650.875	656	657.875	649.625	653.5	647.25	656.875
B02	0	0	0	0	0	0	0	0	0	0	0	0	0	0	0	0	0	0	0	0	0	0	0	0	0	0	0	0	0	0	0	0
B03	0	0	0	0	0	0	0	0	0	0	0	0	0	0	0	0	0	0	0	0	0	0	0	0	0	0	0	0	0	0	0	0
B04	0	0	0	0	0	0	0	0	0	0	0	0	0	0	0	0	0	0	0	0	0	0	0	0	0	0	0	0	0	0	0	0
B05	0	0	0	0	0	0	0	0	0	0	0	0	0	0	0	0	0	0	0	0	0	0	0	0	0	0	0	0	0	0	0	0
B06	614.25	611.75	614.75	615.75	616.875	617.25	613.875	617.625	617.25	616.625	621.5	616.25	618.875	617.125	623.625	621.25	620.5	620	619.75	621.375	626.125	617	618.5	617	620.125	615.5	616	620.625	618.5	609.375	617.25	620.25
B07	0	0	0	0	0	0	0	0	0	0	0	0	0	0	0	0	0	0	0	0	0	0	0	0	0	0	0	0	0	0	0	0
B08	569.625	571.625	566.625	574	584.875	577.25	576.75	581.375	570.875	579.125	570.125	569.125	577.625	583.875	577.25	569	580.25	573.5	577.875	581.75	575	578.75	581.5	578.25	580.625	585	578.25	576.25	576.75	575.25	576.625	579.875
B09	645.875	649.625	638.375	648.625	644.125	646.25	641.5	650.75	644.375	638.25	639.125	650.25	648.625	644.375	649.5	642.75	648.625	648.25	648.125	649.875	645	651.125	642.5	646.125	648.625	645	643.75	638.625	648.75	646.75	647.875	650.75
B10	544	543.125	546.875	542.625	548	552.75	550.375	544.75	544.875	546.75	550.375	553.625	547.75	542.875	547.75	548	545.625	545.5	545.5	545	552.375	545	541.375	545.5	551.25	543	544.375	549	543.625	549.5	550.75	545.25
B11	635.875	629.875	630.25	632.5	638.125	624.375	635.75	629.875	627.25	631.375	629.25	636.75	634.875	629.75	622.375	630.625	627.375	633.375	631.625	634.125	639.625	634.25	634.375	628.375	633.625	636.125	634.75	631.75	636.625	626.75	634.375	636.75
B12	544.5	549.25	541.125	546.25	542	542.875	544.125	544.625	548	543.875	543	538.75	548.625	543.5	541.375	544.625	543.125	549.125	546.5	545.625	547.875	546.5	541.75	540.125	540	541.875	540.125	543.75	543.25	544.875	543.75	544.125
B13	0	0	0	0	0	0	0	0	0	0	0	0	0	0	0	0	0	0	0	0	0	0	0	0	0	0	0	0	0	0	0	0
B14	0	0	0	0	0	0	0	0	0	0	0	0	0	0	0	0	0	0	0	0	0	0	0	0	0	0	0	0	0	0	0	0
B15	0	0	0	0	0	0	0	0	0	0	0	0	0	0	0	0	0	0	0	0	0	0	0	0	0	0	0	0	0	0	0	0
B16	0	0	0	0	0	0	0	0	0	0	0	0	0	0	0	0	0	0	0	0	0	0	0	0	0	0	0	0	0	0	0	0
B17	0	0	0	0	0	0	0	0	0	0	0	0	0	0	0	0	0	0	0	0	0	0	0	0	0	0	0	0	0	0	0	0
B18	0	0	0	0	0	0	0	0	0	0	0	0	0	0	0	0	0	0	0	0	0	0	0	0	0	0	0	0	0	0	0	0
B19	0	0	0	0	0	0	0	0	0	0	0	0	0	0	0	0	0	0	0	0	0	0	0	0	0	0	0	0	0	0	0	0
B20	0	0	0	0	0	0	0	0	0	0	0	0	0	0	0	0	0	0	0	0	0	0	0	0	0	0	0	0	0	0	0	0
B21	0	0	0	0	0	0	0	0	0	0	0	0	0	0	0	0	0	0	0	0	0	0	0	0	0	0	0	0	0	0	0	0
B22	0	0	0	0	0	0	0	0	0	0	0	0	0	0	0	0	0	0	0	0	0	0	0	0	0	0	0	0	0	0	0	0
B23	0	0	0	0	0	0	0	0	0	0	0	0	0	0	0	0	0	0	0	0	0	0	0	0	0	0	0	0	0	0	0	0
B24	0	0	0	0	0	0	0	0	0	0	0	0	0	0	0	0	0	0	0	0	0	0	0	0	0	0	0	0	0	0	0	0
C01	0	0	0	0	0	0	0	0	0	0	0	0	0	0	0	0	0	0	0	0	0	0	0	0	0	0	0	0	0	0	0	0
C02	0	0	0	0	0	0	0	0	0	0	0	0	0	0	0	0	0	0	0	0	0	0	0	0	0	0	0	0	0	0	0	0
C03	637.875	639.25	646.125	638.125	640.875	638.875	640	639.875	644	637.75	641.625	643.25	641.5	642.75	637.25	635.125	641.125	640.5	642.5	636.25	634.5	635.25	642.5	647	634.75	642	646.5	637.875	643	641.875	651.625	642.375
C04	0	0	0	0	0	0	0	0	0	0	0	0	0	0	0	0	0	0	0	0	0	0	0	0	0	0	0	0	0	0	0	0
C05	635.375	637.875	639	650.125	640.375	646.625	641.625	644.5	640.25	637.625	640.125	642.25	635.25	639	629.625	637.125	637	638.625	643.375	637.5	640.875	641.125	640.5	639.5	635.25	639.75	639.875	638.625	637.625	633.625	635	643.5
C06	0	0	0	0	0	0	0	0	0	0	0	0	0	0	0	0	0	0	0	0	0	0	0	0	0	0	0	0	0	0	0	0
C07	609.375	608.875	617.125	611.375	615.875	597.25	608	613.375	613.375	610.5	609.875	610.125	608.375	608.125	607.125	614.625	612.375	615.25	603.875	612.625	606.625	609.5	614.25	609.5	613.625	614	609.5	610.875	608.375	601.375	607.75	605.125
C08	570.75	567.25	569.875	568.5	571.5	571.125	567.75	569.625	572.75	571.75	569.875	568.625	564.375	569.75	566.5	568	566.75	566.875	566.5	569.625	568.625	571.25	571.125	568.75	567.5	566.5	563.875	570.5	561.875	568.125	563.5	571.875
C09	637.625	634.75	638.25	638.875	638.75	639.5	632.25	643	638.5	641.625	644.25	641.5	638.75	642.75	644.25	639.125	634.875	642.25	640	638.875	638.25	640.875	642.25	643.875	643.875	641	643.125	636.25	645.25	636.5	639.375	642.875
C10	0	0	0	0	0	0	0	0	0	0	0	0	0	0	0	0	0	0	0	0	0	0	0	0	0	0	0	0	0	0	0	0
C11	0	0	0	0	0	0	0	0	0	0	0	0	0	0	0	0	0	0	0	0	0	0	0	0	0	0	0	0	0	0	0	0
C12	0	0	0	0	0	0	0	0	0	0	0	0	0	0	0	0	0	0	0	0	0	0	0	0	0	0	0	0	0	0	0	0
C13	0	0	0	0	0	0	0	0	0	0	0	0	0	0	0	0	0	0	0	0	0	0	0	0	0	0	0	0	0	0	0	0
C14	0	0	0	0	0	0	0	0	0	0	0	0	0	0	0	0	0	0	0	0	0	0	0	0	0	0	0	0	0	0	0	0
C15	0	0	0	0	0	0	0	0	0	0	0	0	0	0	0	0	0	0	0	0	0	0	0	0	0	0	0	0	0	0	0	0
C16	0	0	0	0	0	0	0	0	0	0	0	0	0	0	0	0	0	0	0	0	0	0	0	0	0	0	0	0	0	0	0	0
C17	0	0	0	0	0	0	0	0	0	0	0	0	0	0	0	0	0	0	0	0	0	0	0	0	0	0	0	0	0	0	0	0
C18	0	0	0	0	0	0	0	0	0	0	0	0	0	0	0	0	0	0	0	0	0	0	0	0	0	0	0	0	0	0	0	0
C19	0	0	0	0	0	0	0	0	0	0	0	0	0	0	0	0	0	0	0	0	0	0	0	0	0	0	0	0	0	0	0	0
C20	0	0	0	0	0	0	0	0	0	0	0	0	0	0	0	0	0	0	0	0	0	0	0	0	0	0	0	0	0	0	0	0
C21	0	0	0	0	0	0	0	0	0	0	0	0	0	0	0	0	0	0	0	0	0	0	0	0	0	0	0	0	0	0	0	0
C22	0	0	0	0	0	0	0	0	0	0	0	0	0	0	0	0	0	0	0	0	0	0	0	0	0	0	0	0	0	0	0	0
C23	0	0	0	0	0	0	0	0	0	0	0	0	0	0	0	0	0	0	0	0	0	0	0	0	0	0	0	0	0	0	0	0
C24	0	0	0	0	0	0	0	0	0	0	0	0	0	0	0	0	0	0	0	0	0	0	0	0	0	0	0	0	0	0	0	0
D01	0	0	0	0	0	0	0	0	0	0	0	0	0	0	0	0	0	0	0	0	0	0	0	0	0	0	0	0	0	0	0	0
D02	0	0	0	0	0	0	0	0	0	0	0	0	0	0	0	0	0	0	0	0	0	0	0	0	0	0	0	0	0	0	0	0
D03	0	0	0	0	0	0	0	0	0	0	0	0	0	0	0	0	0	0	0	0	0	0	0	0	0	0	0	0	0	0	0	0
D04	0	0	0	0	0	0	0	0	0	0	0	0	0	0	0	0	0	0	0	0	0	0	0	0	0	0	0	0	0	0	0	0
D05	626.625	623.5	627.375	626.5	624.125	624.75	623.75	620.875	631.125	622.125	629	622.625	624.75	623.5	624.125	625.125	623.25	625.5	624.75	629.625	626.625	622	618.5	623.375	625.25	628.5	625.375	631	625.875	635.125	625.5	623.125
D06	630.5	643.375	639.75	643	636.5	630.75	633.125	633.5	636.5	629.5	629.625	633.625	634.875	634.625	632.5	633.25	632.75	630.25	637.625	634.25	632.875	634.75	629.5	631.375	637.375	628.25	629.25	629.75	635	640.375	630.375	630.125
D07	619.5	617.875	619.375	616.875	618.625	616.5	614.375	616.375	615.375	620.25	617.125	617.375	614	610	616.625	620.125	616.5	616.25	615.25	617.5	615.125	616	618.25	618.5	615.25	614.625	608.75	613.375	619.75	613.625	617.25	622.125
D08	0	0	0	0	0	0	0	0	0	0	0	0	0	0	0	0	0	0	0	0	0	0	0	0	0	0	0	0	0	0	0	0
D09	535.125	533.125	536	534.25	540.375	531.125	539.25	538.125	535.875	535	540.75	537.125	535.375	542.75	538.375	540.125	535	538.25	535.625	540.375	542.125	541.875	539.375	540.25	539.625	541.25	537.75	542.875	541.875	538.75	544.75	541.75
D10	550.375	548.5	543.25	544.125	539.75	548.875	546.875	545.75	550.5	553.625	549.625	550.75	549.375	546.75	548.375	549	550.375	548.5	548	549.375	546.875	546.625	551.25	548.75	545.75	546.5	544.5	551	553.5	550.5	549.5	557.875
D11	0	0	0	0	0	0	0	0	0	0	0	0	0	0	0	0	0	0	0	0	0	0	0	0	0	0	0	0	0	0	0	0
D12	0	0	0	0	0	0	0	0	0	0	0	0	0	0	0	0	0	0	0	0	0	0	0	0	0	0	0	0	0	0	0	0
D13	0	0	0	0	0	0	0	0	0	0	0	0	0	0	0	0	0	0	0	0	0	0	0	0	0	0	0	0	0	0	0	0
D14	0	0	0	0	0	0	0	0	0	0	0	0	0	0	0	0	0	0	0	0	0	0	0	0	0	0	0	0	0	0	0	0
D15	0	0	0	0	0	0	0	0	0	0	0	0	0	0	0	0	0	0	0	0	0	0	0	0	0	0	0	0	0	0	0	0
D16	0	0	0	0	0	0	0	0	0	0	0	0	0	0	0	0	0	0	0	0	0	0	0	0	0	0	0	0	0	0	0	0
D17	0	0	0	0	0	0	0	0	0	0	0	0	0	0	0	0	0	0	0	0	0	0	0	0	0	0	0	0	0	0	0	0
D18	0	0	0	0	0	0	0	0	0	0	0	0	0	0	0	0	0	0	0	0	0	0	0	0	0	0	0	0	0	0	0	0
D19	0	0	0	0	0	0	0	0	0	0	0	0	0	0	0	0	0	0	0	0	0	0	0	0	0	0	0	0	0	0	0	0
D20	0	0	0	0	0	0	0	0	0	0	0	0	0	0	0	0	0	0	0	0	0	0	0	0	0	0	0	0	0	0	0	0
D21	0	0	0	0	0	0	0	0	0	0	0	0	0	0	0	0	0	0	0	0	0	0	0	0	0	0	0	0	0	0	0	0
D22	0	0	0	0	0	0	0	0	0	0	0	0	0	0	0	0	0	0	0	0	0	0	0	0	0	0	0	0	0	0	0	0
D23	0	0	0	0	0	0	0	0	0	0	0	0	0	0	0	0	0	0	0	0	0	0	0	0	0	0	0	0	0	0	0	0
D24	0	0	0	0	0	0	0	0	0	0	0	0	0	0	0	0	0	0	0	0	0	0	0	0	0	0	0	0	0	0	0	0
E01	663.75	658.375	660.875	657.625	662	659.875	654.25	659.125	662.5	658.625	661.375	661.125	660.375	657.625	663.125	665	662.5	656.375	658	666.125	658.875	661.25	658.625	656.875	662.5	663.25	662.875	660.625	660.5	661	659.625	659
E02	542.5	544.125	540.375	540.625	544.5	543.125	542.125	542.625	541	541.5	542.75	545.125	543.125	547	545	543.25	540.875	540.625	541.875	537.75	545.875	541.5	547	543.75	545.625	537.75	546.125	543.625	545.875	543.125	542	544.125
E03	0	0	0	0	0	0	0	0	0	0	0	0	0	0	0	0	0	0	0	0	0	0	0	0	0	0	0	0	0	0	0	0
E04	0	0	0	0	0	0	0	0	0	0	0	0	0	0	0	0	0	0	0	0	0	0	0	0	0	0	0	0	0	0	0	0
E05	0	0	0	0	0	0	0	0	0	0	0	0	0	0	0	0	0	0	0	0	0	0	0	0	0	0	0	0	0	0	0	0
E06	625.125	619.5	615.25	614.625	618.5	618.25	625.375	618	627.5	623.875	620.75	616.75	625.125	622.375	625.375	624.75	622.125	622.25	620.375	622.375	623.5	622.5	624.375	623.375	627.375	621.75	617.75	621.625	627.125	627.5	627.25	619.25
E07	651	651.625	648.125	648.625	645.25	654.375	651	646.125	653.625	647	651	649.625	645.25	653.5	647.75	651.5	648.625	651.625	652.625	649.625	648.625	650.25	648.375	640.375	647	645.875	653.875	650.25	649.25	641.75	644.875	645.375
E08	0	0	0	0	0	0	0	0	0	0	0	0	0	0	0	0	0	0	0	0	0	0	0	0	0	0	0	0	0	0	0	0
E09	0	0	0	0	0	0	0	0	0	0	0	0	0	0	0	0	0	0	0	0	0	0	0	0	0	0	0	0	0	0	0	0
E10	655.25	652.875	653.75	648	654.625	652	657.5	648.125	658	658.375	655.625	652.75	654	655.625	651.5	659.75	652.5	650.75	657.25	653.375	657.75	655.25	655.25	658.625	652.25	655.5	650.5	651.5	654.25	653.75	645.5	655.375
E11	640	633.625	636.375	631	633.875	632.875	635.375	635.375	632.125	633.125	634.125	639.625	635.625	633	636.125	639.625	629.125	636.625	631	632.5	626	634.5	640.5	633.5	628.125	628.625	634.125	631.25	634.25	635.5	629	635.375
E12	0	0	0	0	0	0	0	0	0	0	0	0	0	0	0	0	0	0	0	0	0	0	0	0	0	0	0	0	0	0	0	0
E13	0	0	0	0	0	0	0	0	0	0	0	0	0	0	0	0	0	0	0	0	0	0	0	0	0	0	0	0	0	0	0	0
E14	0	0	0	0	0	0	0	0	0	0	0	0	0	0	0	0	0	0	0	0	0	0	0	0	0	0	0	0	0	0	0	0
E15	0	0	0	0	0	0	0	0	0	0	0	0	0	0	0	0	0	0	0	0	0	0	0	0	0	0	0	0	0	0	0	0
E16	0	0	0	0	0	0	0	0	0	0	0	0	0	0	0	0	0	0	0	0	0	0	0	0	0	0	0	0	0	0	0	0
E17	0	0	0	0	0	0	0	0	0	0	0	0	0	0	0	0	0	0	0	0	0	0	0	0	0	0	0	0	0	0	0	0
E18	0	0	0	0	0	0	0	0	0	0	0	0	0	0	0	0	0	0	0	0	0	0	0	0	0	0	0	0	0	0	0	0
E19	0	0	0	0	0	0	0	0	0	0	0	0	0	0	0	0	0	0	0	0	0	0	0	0	0	0	0	0	0	0	0	0
E20	0	0	0	0	0	0	0	0	0	0	0	0	0	0	0	0	0	0	0	0	0	0	0	0	0	0	0	0	0	0	0	0
E21	0	0	0	0	0	0	0	0	0	0	0	0	0	0	0	0	0	0	0	0	0	0	0	0	0	0	0	0	0	0	0	0
E22	0	0	0	0	0	0	0	0	0	0	0	0	0	0	0	0	0	0	0	0	0	0	0	0	0	0	0	0	0	0	0	0
E23	0	0	0	0	0	0	0	0	0	0	0	0	0	0	0	0	0	0	0	0	0	0	0	0	0	0	0	0	0	0	0	0
E24	0	0	0	0	0	0	0	0	0	0	0	0	0	0	0	0	0	0	0	0	0	0	0	0	0	0	0	0	0	0	0	0
F01	666.25	666.5	658.375	657.625	664.625	666.875	666.625	663	662.875	665.625	662.625	661.5	658.875	664.75	659.375	660.75	662.625	666.125	660.625	657.125	663.625	661.25	665.375	659.625	664.5	666.125	661.25	660.5	667	656.75	659.375	666
F02	0	0	0	0	0	0	0	0	0	0	0	0	0	0	0	0	0	0	0	0	0	0	0	0	0	0	0	0	0	0	0	0
F03	670	672.125	672.375	666.25	667.75	669.75	675	667.625	663.375	666.75	667.75	676.375	671	673.875	672.5	673.625	672.375	667.25	672.5	669.625	665.5	673	673.5	667.875	677.5	671.625	676	689	674.125	672.5	670.125	674.25
F04	623.5	617	627.375	628.625	619.75	613.125	613.75	613.375	614.5	614.625	611.375	617.375	609.625	623.875	613.625	623.875	617.375	623.5	620.5	623.625	625.25	623.5	630.25	628.375	629.25	625.75	630.25	621.25	622.75	628.25	622.125	631.25
F05	555.375	551.875	557.5	551.75	549.625	552.75	559	552.125	556.25	549.875	555.5	557.625	553.5	555.375	550.625	553.25	554	555.75	557.75	548.25	551.5	551.125	556.375	554.125	551.625	555.75	557.25	557.125	552.125	554.375	549.875	554.75
F06	0	0	0	0	0	0	0	0	0	0	0	0	0	0	0	0	0	0	0	0	0	0	0	0	0	0	0	0	0	0	0	0
F07	0	0	0	0	0	0	0	0	0	0	0	0	0	0	0	0	0	0	0	0	0	0	0	0	0	0	0	0	0	0	0	0
F08	559.125	555.375	562.375	567	563.125	562.375	560.375	562	564.75	562.875	558.25	564.5	563.125	560	558.5	566.75	560.625	558.5	562.75	561.5	563.25	561.5	564.875	558.75	560.25	563.25	566.125	561.625	564	558.25	561.375	564.875
F09	0	0	0	0	0	0	0	0	0	0	0	0	0	0	0	0	0	0	0	0	0	0	0	0	0	0	0	0	0	0	0	0
F10	0	0	0	0	0	0	0	0	0	0	0	0	0	0	0	0	0	0	0	0	0	0	0	0	0	0	0	0	0	0	0	0
F11	0	0	0	0	0	0	0	0	0	0	0	0	0	0	0	0	0	0	0	0	0	0	0	0	0	0	0	0	0	0	0	0
F12	558.375	555.125	562.5	565.375	558.375	558.625	561.625	565.375	565.375	569.25	558.25	558.625	560.875	559.75	564.875	560	555.25	562.5	563.375	563.5	566.625	561.625	567.625	562.625	558.125	564.125	564.125	563.125	555.5	561.625	564.875	557.75
F13	0	0	0	0	0	0	0	0	0	0	0	0	0	0	0	0	0	0	0	0	0	0	0	0	0	0	0	0	0	0	0	0
F14	0	0	0	0	0	0	0	0	0	0	0	0	0	0	0	0	0	0	0	0	0	0	0	0	0	0	0	0	0	0	0	0
F15	0	0	0	0	0	0	0	0	0	0	0	0	0	0	0	0	0	0	0	0	0	0	0	0	0	0	0	0	0	0	0	0
F16	0	0	0	0	0	0	0	0	0	0	0	0	0	0	0	0	0	0	0	0	0	0	0	0	0	0	0	0	0	0	0	0
F17	0	0	0	0	0	0	0	0	0	0	0	0	0	0	0	0	0	0	0	0	0	0	0	0	0	0	0	0	0	0	0	0
F18	0	0	0	0	0	0	0	0	0	0	0	0	0	0	0	0	0	0	0	0	0	0	0	0	0	0	0	0	0	0	0	0
F19	0	0	0	0	0	0	0	0	0	0	0	0	0	0	0	0	0	0	0	0	0	0	0	0	0	0	0	0	0	0	0	0
F20	0	0	0	0	0	0	0	0	0	0	0	0	0	0	0	0	0	0	0	0	0	0	0	0	0	0	0	0	0	0	0	0
F21	0	0	0	0	0	0	0	0	0	0	0	0	0	0	0	0	0	0	0	0	0	0	0	0	0	0	0	0	0	0	0	0
F22	0	0	0	0	0	0	0	0	0	0	0	0	0	0	0	0	0	0	0	0	0	0	0	0	0	0	0	0	0	0	0	0
F23	0	0	0	0	0	0	0	0	0	0	0	0	0	0	0	0	0	0	0	0	0	0	0	0	0	0	0	0	0	0	0	0
F24	0	0	0	0	0	0	0	0	0	0	0	0	0	0	0	0	0	0	0	0	0	0	0	0	0	0	0	0	0	0	0	0
G01	550.25	549.375	548.125	548.5	547.75	555	547.75	549.75	555.5	545.125	553.5	549.875	546.125	548	547.75	551.875	550.125	547.125	547.375	551.875	549.375	552.125	554.875	550.625	551.625	559.75	550	552.75	559.125	558	551.875	552.625
G02	667	665.5	671.625	670	668.625	665.75	671.5	665.625	662.5	673.75	668.25	666.125	667.875	663.75	672.625	670	664.375	666.75	673.125	676.875	667.875	661.875	669.875	671.75	666	671.875	671.25	670.625	670.125	666.25	666.25	671.875
G03	548.875	559.375	552.875	555.5	551.75	552.5	549.875	550.875	550.75	555.625	556.75	553.375	554.375	555.875	551	559.25	555.375	554.5	553.375	551.75	555.375	558.625	549.5	553.125	552.625	553.75	555.5	550.5	554.875	552.875	556.375	551.625
G04	543.5	545.375	542.25	545.25	547.875	541.5	543.375	538.25	544.75	551.375	547.25	543.75	546.75	543	544.375	542.25	540.875	540.5	544	548.375	540.625	543.75	540.125	542.625	541	544.125	547.125	547.25	543	542.25	549.25	545.375
G05	512.375	513.5	518	513.875	514.625	509.25	515.625	511.25	522.875	513	519.875	520	513.5	510.125	518.375	517	519.5	521.375	521	509.875	521.25	516	520.125	510.75	519.625	523.125	519.875	515	518.625	516	522.375	519.75
G06	600	603.5	597.875	605.125	604.75	604	603	599.75	603.5	607.125	602.5	605.5	601.75	605.25	603.125	606.125	606.125	604.75	603.25	600.875	605	602.25	604.375	602.25	600.25	601.375	603.875	604.625	607.875	607.875	605.375	608
G07	0	0	0	0	0	0	0	0	0	0	0	0	0	0	0	0	0	0	0	0	0	0	0	0	0	0	0	0	0	0	0	0
G08	0	0	0	0	0	0	0	0	0	0	0	0	0	0	0	0	0	0	0	0	0	0	0	0	0	0	0	0	0	0	0	0
G09	0	0	0	0	0	0	0	0	0	0	0	0	0	0	0	0	0	0	0	0	0	0	0	0	0	0	0	0	0	0	0	0
G10	544.125	539.375	542.875	549.125	547.25	550.5	551.125	548.625	548.375	547.25	543.75	546.625	545.875	546	544.375	543.875	552.125	545.875	553.875	550	544.125	549.5	546.125	546.125	544.5	548.125	548.75	540.5	550	551.125	544.875	543.5
G11	0	0	0	0	0	0	0	0	0	0	0	0	0	0	0	0	0	0	0	0	0	0	0	0	0	0	0	0	0	0	0	0
G12	0	0	0	0	0	0	0	0	0	0	0	0	0	0	0	0	0	0	0	0	0	0	0	0	0	0	0	0	0	0	0	0
G13	0	0	0	0	0	0	0	0	0	0	0	0	0	0	0	0	0	0	0	0	0	0	0	0	0	0	0	0	0	0	0	0
G14	0	0	0	0	0	0	0	0	0	0	0	0	0	0	0	0	0	0	0	0	0	0	0	0	0	0	0	0	0	0	0	0
G15	0	0	0	0	0	0	0	0	0	0	0	0	0	0	0	0	0	0	0	0	0	0	0	0	0	0	0	0	0	0	0	0
G16	0	0	0	0	0	0	0	0	0	0	0	0	0	0	0	0	0	0	0	0	0	0	0	0	0	0	0	0	0	0	0	0
G17	0	0	0	0	0	0	0	0	0	0	0	0	0	0	0	0	0	0	0	0	0	0	0	0	0	0	0	0	0	0	0	0
G18	0	0	0	0	0	0	0	0	0	0	0	0	0	0	0	0	0	0	0	0	0	0	0	0	0	0	0	0	0	0	0	0
G19	0	0	0	0	0	0	0	0	0	0	0	0	0	0	0	0	0	0	0	0	0	0	0	0	0	0	0	0	0	0	0	0
G20	0	0	0	0	0	0	0	0	0	0	0	0	0	0	0	0	0	0	0	0	0	0	0	0	0	0	0	0	0	0	0	0
G21	0	0	0	0	0	0	0	0	0	0	0	0	0	0	0	0	0	0	0	0	0	0	0	0	0	0	0	0	0	0	0	0
G22	0	0	0	0	0	0	0	0	0	0	0	0	0	0	0	0	0	0	0	0	0	0	0	0	0	0	0	0	0	0	0	0
G23	0	0	0	0	0	0	0	0	0	0	0	0	0	0	0	0	0	0	0	0	0	0	0	0	0	0	0	0	0	0	0	0
G24	0	0	0	0	0	0	0	0	0	0	0	0	0	0	0	0	0	0	0	0	0	0	0	0	0	0	0	0	0	0	0	0
H01	0	0	0	0	0	0	0	0	0	0	0	0	0	0	0	0	0	0	0	0	0	0	0	0	0	0	0	0	0	0	0	0
H02	644.875	649.625	639.375	654	644.75	648.375	649.625	641.625	646.125	648	643.75	651.375	648.75	652.625	654.625	647.875	646.375	646.125	644.375	644.25	646	647.875	651.25	652.75	651	647.75	646.875	645.625	646.625	649.375	649.25	649.75
H03	700.125	695.625	699.625	701.25	698	702.625	695.625	701.75	698	696.875	696.375	697.5	690.125	699.5	698.75	697.75	694.5	703.375	690.125	691.625	695.75	699.75	697.75	694.25	690.625	696.875	696.625	694.875	696.875	701	698.625	695.25
H04	0	0	0	0	0	0	0	0	0	0	0	0	0	0	0	0	0	0	0	0	0	0	0	0	0	0	0	0	0	0	0	0
H05	0	0	0	0	0	0	0	0	0	0	0	0	0	0	0	0	0	0	0	0	0	0	0	0	0	0	0	0	0	0	0	0
H06	567.5	566.625	562.625	564.75	564.375	566.375	560.375	561.75	564.5	561.5	562.25	566.75	559.5	561.125	565	566.75	564.5	565	559.875	560.375	564.125	560.5	563.25	564.5	560.25	563	558.875	560	561.375	563.375	563	560.625
H07	648.875	651.875	649.75	653	654.375	650.625	651.875	648.875	651.875	648.875	651.75	655.375	652.25	645.625	650.5	658.25	650.875	650.125	648.875	647.125	650	655.625	645.75	650.25	653.625	649.625	649.375	652.75	651.125	648.875	658	653.625
H08	622.625	626.125	622.5	622.625	624.375	623.125	624.875	623	624.125	622.75	625.375	623.625	627.75	620.375	621	625.375	621.625	616.25	619.875	622.25	621	625.125	628.125	624.5	622.875	628	621.25	619.125	631.125	618	623.875	624.25
H09	0	0	0	0	0	0	0	0	0	0	0	0	0	0	0	0	0	0	0	0	0	0	0	0	0	0	0	0	0	0	0	0
H10	0	0	0	0	0	0	0	0	0	0	0	0	0	0	0	0	0	0	0	0	0	0	0	0	0	0	0	0	0	0	0	0
H11	0	0	0	0	0	0	0	0	0	0	0	0	0	0	0	0	0	0	0	0	0	0	0	0	0	0	0	0	0	0	0	0
H12	0	0	0	0	0	0	0	0	0	0	0	0	0	0	0	0	0	0	0	0	0	0	0	0	0	0	0	0	0	0	0	0
H13	0	0	0	0	0	0	0	0	0	0	0	0	0	0	0	0	0	0	0	0	0	0	0	0	0	0	0	0	0	0	0	0
H14	0	0	0	0	0	0	0	0	0	0	0	0	0	0	0	0	0	0	0	0	0	0	0	0	0	0	0	0	0	0	0	0
H15	0	0	0	0	0	0	0	0	0	0	0	0	0	0	0	0	0	0	0	0	0	0	0	0	0	0	0	0	0	0	0	0
H16	0	0	0	0	0	0	0	0	0	0	0	0	0	0	0	0	0	0	0	0	0	0	0	0	0	0	0	0	0	0	0	0
H17	0	0	0	0	0	0	0	0	0	0	0	0	0	0	0	0	0	0	0	0	0	0	0	0	0	0	0	0	0	0	0	0
H18	0	0	0	0	0	0	0	0	0	0	0	0	0	0	0	0	0	0	0	0	0	0	0	0	0	0	0	0	0	0	0	0
H19	0	0	0	0	0	0	0	0	0	0	0	0	0	0	0	0	0	0	0	0	0	0	0	0	0	0	0	0	0	0	0	0
H20	0	0	0	0	0	0	0	0	0	0	0	0	0	0	0	0	0	0	0	0	0	0	0	0	0	0	0	0	0	0	0	0
H21	0	0	0	0	0	0	0	0	0	0	0	0	0	0	0	0	0	0	0	0	0	0	0	0	0	0	0	0	0	0	0	0
H22	0	0	0	0	0	0	0	0	0	0	0	0	0	0	0	0	0	0	0	0	0	0	0	0	0	0	0	0	0	0	0	0
H23	0	0	0	0	0	0	0	0	0	0	0	0	0	0	0	0	0	0	0	0	0	0	0	0	0	0	0	0	0	0	0	0
H24	0	0	0	0	0	0	0	0	0	0	0	0	0	0	0	0	0	0	0	0	0	0	0	0	0	0	0	0	0	0	0	0
I01	651.25	649.75	647.375	648.25	649	655	653.75	656.75	659.5	653.375	645.25	653.625	651.75	652.625	655	651.125	650.75	648.25	660.75	650.875	656.25	646.5	654	653	647.875	656.625	653.875	651.5	657.875	657.75	647.5	654.25
I02	646.5	655.875	649.375	653.875	656.5	649.75	647.875	651.375	647.375	648.75	645	651.25	648.25	650.75	648.75	652	651.5	656.25	646.375	649.375	650.375	645.375	653.375	645.875	648.375	653.25	645.625	644.5	654.375	648.125	647.625	648.125
I03	583.125	580.875	575.375	574.25	579.5	576.375	578	578.625	583.25	579	578.375	576.375	577.625	575.25	578.5	580.125	582.25	582.25	578.125	585	574.5	586.125	583.875	581.125	575.25	572.75	582.25	579.875	582.75	582.875	576.625	582.75
I04	657.375	658.125	660.375	656.375	653.125	653.625	660.5	657	651.875	663	658.125	659.5	661.25	655.875	657.375	665.5	656.5	663.875	655.75	662.625	650.5	654.625	659.75	662.875	662.25	653.75	657.875	654.75	660.625	654.5	658	655
I05	0	0	0	0	0	0	0	0	0	0	0	0	0	0	0	0	0	0	0	0	0	0	0	0	0	0	0	0	0	0	0	0
I06	0	0	0	0	0	0	0	0	0	0	0	0	0	0	0	0	0	0	0	0	0	0	0	0	0	0	0	0	0	0	0	0
I07	649.375	649.375	653.125	647.875	645.5	653	649.25	655.125	649.75	651.25	653	651.75	647.5	648.75	649.375	647.875	653.375	651.75	654.25	654.375	648.125	648.25	656.75	650.25	649.25	652.625	642.125	650.75	653.125	650.25	647.75	651.75
I08	632.75	638.25	634.375	639.875	639.875	642.125	637.625	643.125	644.75	636.875	635	641.125	632.125	642.375	642.625	635.75	639.5	639.875	643.375	644.375	638.75	641.375	638.625	646.375	636.125	641.375	646.5	640.125	643.125	636.75	640.125	641.875
I09	0	0	0	0	0	0	0	0	0	0	0	0	0	0	0	0	0	0	0	0	0	0	0	0	0	0	0	0	0	0	0	0
I10	0	0	0	0	0	0	0	0	0	0	0	0	0	0	0	0	0	0	0	0	0	0	0	0	0	0	0	0	0	0	0	0
I11	0	0	0	0	0	0	0	0	0	0	0	0	0	0	0	0	0	0	0	0	0	0	0	0	0	0	0	0	0	0	0	0
I12	577.125	579.625	581.125	584.375	580.75	584.25	580.375	577	576	577	576.5	584	580.125	573	577.375	576.75	569.25	574.625	582.875	576.375	578.625	578.875	576.375	583.625	577.75	586.25	583.25	578	579.125	575	581.875	582.5
I13	0	0	0	0	0	0	0	0	0	0	0	0	0	0	0	0	0	0	0	0	0	0	0	0	0	0	0	0	0	0	0	0
I14	0	0	0	0	0	0	0	0	0	0	0	0	0	0	0	0	0	0	0	0	0	0	0	0	0	0	0	0	0	0	0	0
I15	0	0	0	0	0	0	0	0	0	0	0	0	0	0	0	0	0	0	0	0	0	0	0	0	0	0	0	0	0	0	0	0
I16	0	0	0	0	0	0	0	0	0	0	0	0	0	0	0	0	0	0	0	0	0	0	0	0	0	0	0	0	0	0	0	0
I17	0	0	0	0	0	0	0	0	0	0	0	0	0	0	0	0	0	0	0	0	0	0	0	0	0	0	0	0	0	0	0	0
I18	0	0	0	0	0	0	0	0	0	0	0	0	0	0	0	0	0	0	0	0	0	0	0	0	0	0	0	0	0	0	0	0
I19	0	0	0	0	0	0	0	0	0	0	0	0	0	0	0	0	0	0	0	0	0	0	0	0	0	0	0	0	0	0	0	0
I20	0	0	0	0	0	0	0	0	0	0	0	0	0	0	0	0	0	0	0	0	0	0	0	0	0	0	0	0	0	0	0	0
I21	0	0	0	0	0	0	0	0	0	0	0	0	0	0	0	0	0	0	0	0	0	0	0	0	0	0	0	0	0	0	0	0
I22	0	0	0	0	0	0	0	0	0	0	0	0	0	0	0	0	0	0	0	0	0	0	0	0	0	0	0	0	0	0	0	0
I23	0	0	0	0	0	0	0	0	0	0	0	0	0	0	0	0	0	0	0	0	0	0	0	0	0	0	0	0	0	0	0	0
I24	0	0	0	0	0	0	0	0	0	0	0	0	0	0	0	0	0	0	0	0	0	0	0	0	0	0	0	0	0	0	0	0
J01	0	0	0	0	0	0	0	0	0	0	0	0	0	0	0	0	0	0	0	0	0	0	0	0	0	0	0	0	0	0	0	0
J02	658.375	664.75	660.875	655.625	660.125	657.125	663.5	656.125	660.5	662.5	657.875	658.75	666.25	670.625	658.625	661.625	667.75	666.375	658.25	667	662.25	666.875	667.125	666.25	659.25	660.75	659.625	667.875	666.25	663.75	665	662
J03	635.375	631.75	637.625	640.875	635.75	636	636.5	640.5	633.25	640.375	634.25	636.5	634.625	639.375	630	637	641.5	637.625	640.625	642.75	636.875	635	632.625	640.625	632.375	639.5	634.875	640.125	639	634	637.75	633.75
J04	0	0	0	0	0	0	0	0	0	0	0	0	0	0	0	0	0	0	0	0	0	0	0	0	0	0	0	0	0	0	0	0
J05	622	625.375	628.375	624.875	618.125	621.75	625.75	625.375	623.125	620.75	623.5	625.125	621.75	622.875	623.5	626.875	628	619.875	623.5	620.75	626.25	624.375	628.125	626	624.625	630.25	626.625	624	626	630.875	624.75	628.25
J06	632.875	630	627.25	630.375	625.625	627.875	632.75	632.125	627.375	628.875	624.375	627.25	634.25	624.75	635.25	630.75	628.625	631.5	629.625	634	629.75	626.5	631.5	630.125	629.75	634.25	631.875	631.125	638.5	626.375	621.5	631.25
J07	672.375	663.625	664.75	664.625	661.625	669.25	666.75	662.625	670.25	672	668.25	672	667.375	663.375	667.125	668.25	665.25	667.625	670.625	674.625	664.25	669	668.125	674.375	660.625	668.125	672.125	670.875	672.375	674.75	671.875	665.125
J08	659.25	657.5	659	658.375	655.75	656.625	652.5	649.625	649.5	654	650.875	654.875	653.5	659.875	657.625	654.625	653.75	654.5	653.125	657.5	661.625	655.25	656.5	658.25	661.875	655.25	654.625	657.625	653.875	652.625	655.25	658.625
J09	0	0	0	0	0	0	0	0	0	0	0	0	0	0	0	0	0	0	0	0	0	0	0	0	0	0	0	0	0	0	0	0
J10	0	0	0	0	0	0	0	0	0	0	0	0	0	0	0	0	0	0	0	0	0	0	0	0	0	0	0	0	0	0	0	0
J11	0	0	0	0	0	0	0	0	0	0	0	0	0	0	0	0	0	0	0	0	0	0	0	0	0	0	0	0	0	0	0	0
J12	0	0	0	0	0	0	0	0	0	0	0	0	0	0	0	0	0	0	0	0	0	0	0	0	0	0	0	0	0	0	0	0
J13	0	0	0	0	0	0	0	0	0	0	0	0	0	0	0	0	0	0	0	0	0	0	0	0	0	0	0	0	0	0	0	0
J14	0	0	0	0	0	0	0	0	0	0	0	0	0	0	0	0	0	0	0	0	0	0	0	0	0	0	0	0	0	0	0	0
J15	0	0	0	0	0	0	0	0	0	0	0	0	0	0	0	0	0	0	0	0	0	0	0	0	0	0	0	0	0	0	0	0
J16	0	0	0	0	0	0	0	0	0	0	0	0	0	0	0	0	0	0	0	0	0	0	0	0	0	0	0	0	0	0	0	0
J17	0	0	0	0	0	0	0	0	0	0	0	0	0	0	0	0	0	0	0	0	0	0	0	0	0	0	0	0	0	0	0	0
J18	0	0	0	0	0	0	0	0	0	0	0	0	0	0	0	0	0	0	0	0	0	0	0	0	0	0	0	0	0	0	0	0
J19	0	0	0	0	0	0	0	0	0	0	0	0	0	0	0	0	0	0	0	0	0	0	0	0	0	0	0	0	0	0	0	0
J20	0	0	0	0	0	0	0	0	0	0	0	0	0	0	0	0	0	0	0	0	0	0	0	0	0	0	0	0	0	0	0	0
J21	0	0	0	0	0	0	0	0	0	0	0	0	0	0	0	0	0	0	0	0	0	0	0	0	0	0	0	0	0	0	0	0
J22	0	0	0	0	0	0	0	0	0	0	0	0	0	0	0	0	0	0	0	0	0	0	0	0	0	0	0	0	0	0	0	0
J23	0	0	0	0	0	0	0	0	0	0	0	0	0	0	0	0	0	0	0	0	0	0	0	0	0	0	0	0	0	0	0	0
J24	0	0	0	0	0	0	0	0	0	0	0	0	0	0	0	0	0	0	0	0	0	0	0	0	0	0	0	0	0	0	0	0
K01	641.5	641.375	649.25	644.75	644.25	650.125	640.75	648.875	647.25	649.875	641.375	641	643.375	637	637.25	641.375	639.125	642.375	637.25	642.625	635	643.875	635	640.375	645.25	639.5	640.625	642.75	641.875	643.375	644.375	637.625
K02	0	0	0	0	0	0	0	0	0	0	0	0	0	0	0	0	0	0	0	0	0	0	0	0	0	0	0	0	0	0	0	0
K03	664.375	671.5	671.625	670.875	668.375	668	666.25	667.625	667.875	670.125	672	667.25	666.375	667	668.5	671.75	671	673	676.375	668.875	666.375	669.5	672.875	672.125	674.5	674.75	667.5	666.875	670.75	669.25	668.125	677.375
K04	0	0	0	0	0	0	0	0	0	0	0	0	0	0	0	0	0	0	0	0	0	0	0	0	0	0	0	0	0	0	0	0
K05	472.75	466	471	472.125	472.125	468	471.5	470.875	468.625	464.75	473.875	471.125	472.25	473.125	471.125	473.625	471.625	471.75	464.5	471.625	470.375	477.5	474.375	472.625	468.75	476	474.5	469.375	473.125	473.625	468.125	475
K06	584.125	582.875	581.625	588.25	583.5	585.875	585.5	592.125	587.25	586.625	587.75	581.5	582.125	586.125	586.625	586.125	575.625	590.875	586.25	588.5	590.125	587.25	585.5	585.625	587.125	587.625	586.125	585.625	590.125	587.5	583.375	586.25
K07	0	0	0	0	0	0	0	0	0	0	0	0	0	0	0	0	0	0	0	0	0	0	0	0	0	0	0	0	0	0	0	0
K08	0	0	0	0	0	0	0	0	0	0	0	0	0	0	0	0	0	0	0	0	0	0	0	0	0	0	0	0	0	0	0	0
K09	0	0	0	0	0	0	0	0	0	0	0	0	0	0	0	0	0	0	0	0	0	0	0	0	0	0	0	0	0	0	0	0
K10	0	0	0	0	0	0	0	0	0	0	0	0	0	0	0	0	0	0	0	0	0	0	0	0	0	0	0	0	0	0	0	0
K11	0	0	0	0	0	0	0	0	0	0	0	0	0	0	0	0	0	0	0	0	0	0	0	0	0	0	0	0	0	0	0	0
K12	0	0	0	0	0	0	0	0	0	0	0	0	0	0	0	0	0	0	0	0	0	0	0	0	0	0	0	0	0	0	0	0
K13	0	0	0	0	0	0	0	0	0	0	0	0	0	0	0	0	0	0	0	0	0	0	0	0	0	0	0	0	0	0	0	0
K14	0	0	0	0	0	0	0	0	0	0	0	0	0	0	0	0	0	0	0	0	0	0	0	0	0	0	0	0	0	0	0	0
K15	0	0	0	0	0	0	0	0	0	0	0	0	0	0	0	0	0	0	0	0	0	0	0	0	0	0	0	0	0	0	0	0
K16	0	0	0	0	0	0	0	0	0	0	0	0	0	0	0	0	0	0	0	0	0	0	0	0	0	0	0	0	0	0	0	0
K17	0	0	0	0	0	0	0	0	0	0	0	0	0	0	0	0	0	0	0	0	0	0	0	0	0	0	0	0	0	0	0	0
K18	0	0	0	0	0	0	0	0	0	0	0	0	0	0	0	0	0	0	0	0	0	0	0	0	0	0	0	0	0	0	0	0
K19	0	0	0	0	0	0	0	0	0	0	0	0	0	0	0	0	0	0	0	0	0	0	0	0	0	0	0	0	0	0	0	0
K20	0	0	0	0	0	0	0	0	0	0	0	0	0	0	0	0	0	0	0	0	0	0	0	0	0	0	0	0	0	0	0	0
K21	0	0	0	0	0	0	0	0	0	0	0	0	0	0	0	0	0	0	0	0	0	0	0	0	0	0	0	0	0	0	0	0
K22	0	0	0	0	0	0	0	0	0	0	0	0	0	0	0	0	0	0	0	0	0	0	0	0	0	0	0	0	0	0	0	0
K23	0	0	0	0	0	0	0	0	0	0	0	0	0	0	0	0	0	0	0	0	0	0	0	0	0	0	0	0	0	0	0	0
K24	0	0	0	0	0	0	0	0	0	0	0	0	0	0	0	0	0	0	0	0	0	0	0	0	0	0	0	0	0	0	0	0
L01	604.5	611.25	608.875	605	608.625	607.875	607	604.5	603.875	602.875	607	610.125	610.875	606.375	607.125	602.625	610.125	608	609	607.375	611	610.375	607	600.875	603.875	605.125	608.375	601.625	605.75	608.125	609.625	602.125
L02	0	0	0	0	0	0	0	0	0	0	0	0	0	0	0	0	0	0	0	0	0	0	0	0	0	0	0	0	0	0	0	0
L03	0	0	0	0	0	0	0	0	0	0	0	0	0	0	0	0	0	0	0	0	0	0	0	0	0	0	0	0	0	0	0	0
L04	614.5	619.25	621.25	616.375	613.875	613.75	614.75	614.625	617.75	620	619.375	615.625	619.875	615.75	615.75	615.5	622.25	619.125	618.125	617.375	616.75	618.5	622.25	618.625	618.75	618.125	623.75	618.375	619.375	622.5	619.875	613.125
L05	0	0	0	0	0	0	0	0	0	0	0	0	0	0	0	0	0	0	0	0	0	0	0	0	0	0	0	0	0	0	0	0
L06	0	0	0	0	0	0	0	0	0	0	0	0	0	0	0	0	0	0	0	0	0	0	0	0	0	0	0	0	0	0	0	0
L07	550.25	553.875	550.75	555.25	555.5	550.5	554	549.25	555.375	556	550.625	551.375	546.125	553.375	551.5	546	547	546.875	550.875	551.625	553.5	549.5	551.5	547.25	551.25	551.625	553.125	550.25	549.125	550.75	549.25	550.375
L08	584	583.5	583.75	579.375	585.125	585	584	595.25	586.5	587.875	596.125	593.5	579	582.625	582.5	581.25	583.125	587.125	587.75	585.25	587.875	591.625	588.25	586.625	582.375	586.375	585.625	586.75	585.75	588	582.5	581.125
L09	0	0	0	0	0	0	0	0	0	0	0	0	0	0	0	0	0	0	0	0	0	0	0	0	0	0	0	0	0	0	0	0
L10	0	0	0	0	0	0	0	0	0	0	0	0	0	0	0	0	0	0	0	0	0	0	0	0	0	0	0	0	0	0	0	0
L11	0	0	0	0	0	0	0	0	0	0	0	0	0	0	0	0	0	0	0	0	0	0	0	0	0	0	0	0	0	0	0	0
L12	0	0	0	0	0	0	0	0	0	0	0	0	0	0	0	0	0	0	0	0	0	0	0	0	0	0	0	0	0	0	0	0
L13	0	0	0	0	0	0	0	0	0	0	0	0	0	0	0	0	0	0	0	0	0	0	0	0	0	0	0	0	0	0	0	0
L14	0	0	0	0	0	0	0	0	0	0	0	0	0	0	0	0	0	0	0	0	0	0	0	0	0	0	0	0	0	0	0	0
L15	0	0	0	0	0	0	0	0	0	0	0	0	0	0	0	0	0	0	0	0	0	0	0	0	0	0	0	0	0	0	0	0
L16	0	0	0	0	0	0	0	0	0	0	0	0	0	0	0	0	0	0	0	0	0	0	0	0	0	0	0	0	0	0	0	0
L17	0	0	0	0	0	0	0	0	0	0	0	0	0	0	0	0	0	0	0	0	0	0	0	0	0	0	0	0	0	0	0	0
L18	0	0	0	0	0	0	0	0	0	0	0	0	0	0	0	0	0	0	0	0	0	0	0	0	0	0	0	0	0	0	0	0
L19	0	0	0	0	0	0	0	0	0	0	0	0	0	0	0	0	0	0	0	0	0	0	0	0	0	0	0	0	0	0	0	0
L20	0	0	0	0	0	0	0	0	0	0	0	0	0	0	0	0	0	0	0	0	0	0	0	0	0	0	0	0	0	0	0	0
L21	0	0	0	0	0	0	0	0	0	0	0	0	0	0	0	0	0	0	0	0	0	0	0	0	0	0	0	0	0	0	0	0
L22	0	0	0	0	0	0	0	0	0	0	0	0	0	0	0	0	0	0	0	0	0	0	0	0	0	0	0	0	0	0	0	0
L23	0	0	0	0	0	0	0	0	0	0	0	0	0	0	0	0	0	0	0	0	0	0	0	0	0	0	0	0	0	0	0	0
L24	0	0	0	0	0	0	0	0	0	0	0	0	0	0	0	0	0	0	0	0	0	0	0	0	0	0	0	0	0	0	0	0
M01	520.625	523.25	521.5	521.25	526	523.875	523.875	525.75	523.375	526.125	527.375	528.75	522.125	518.75	523.375	516.375	519.75	523.5	521.625	526.625	523.625	519	528.625	521.375	519.5	522.625	527	528.375	528.25	529.25	519.625	529.75
M02	550	543.125	537.5	543.625	538.75	547.875	545.375	549.125	558	552.875	552.625	555.625	546.375	550.625	545.375	551.75	548	549.625	552.75	550.125	553.875	546.25	548.375	551.5	552.125	552.625	554	547.125	548.25	551.375	547.5	539.625
M03	655	651.125	655.25	650.75	659	656.75	656.125	656.125	655.375	655.875	662.25	659.375	659.875	651.25	657.25	661.625	653.125	654.25	657.5	660.125	660.5	650	653.5	652.125	649.75	659.875	658.125	656.375	655.125	653	654.75	658.75
M04	0	0	0	0	0	0	0	0	0	0	0	0	0	0	0	0	0	0	0	0	0	0	0	0	0	0	0	0	0	0	0	0
M05	0	0	0	0	0	0	0	0	0	0	0	0	0	0	0	0	0	0	0	0	0	0	0	0	0	0	0	0	0	0	0	0
M06	0	0	0	0	0	0	0	0	0	0	0	0	0	0	0	0	0	0	0	0	0	0	0	0	0	0	0	0	0	0	0	0
M07	0	0	0	0	0	0	0	0	0	0	0	0	0	0	0	0	0	0	0	0	0	0	0	0	0	0	0	0	0	0	0	0
M08	546	550.125	547	554.75	554.875	553.75	551.875	550	550	549.125	557.25	546.5	552.75	544.875	552.375	549.625	546.625	551.875	557	547.75	552.75	550.75	549.125	548.25	553.375	552.875	551.375	555.125	550.125	551.375	549.25	550.25
M09	541.25	542	539.125	540.5	541.375	538.125	543.75	541.75	543.125	540.375	546.875	545.625	548.625	547.75	544	538.5	537.5	541.75	545.125	540.875	547.375	541.25	537.375	541.5	542.625	540.625	540.875	541.875	545.75	548.5	538.25	532.25
M10	669.5	675.75	668.625	671.125	665.875	675.375	665.25	670.875	671.75	665.375	668.75	667.75	676.625	674.25	667.375	668.5	671.875	672.125	673.625	665.25	668.5	673	667.25	671	665.5	668.875	671.375	667	670.125	670.625	670.125	669.5
M11	0	0	0	0	0	0	0	0	0	0	0	0	0	0	0	0	0	0	0	0	0	0	0	0	0	0	0	0	0	0	0	0
M12	0	0	0	0	0	0	0	0	0	0	0	0	0	0	0	0	0	0	0	0	0	0	0	0	0	0	0	0	0	0	0	0
M13	0	0	0	0	0	0	0	0	0	0	0	0	0	0	0	0	0	0	0	0	0	0	0	0	0	0	0	0	0	0	0	0
M14	0	0	0	0	0	0	0	0	0	0	0	0	0	0	0	0	0	0	0	0	0	0	0	0	0	0	0	0	0	0	0	0
M15	0	0	0	0	0	0	0	0	0	0	0	0	0	0	0	0	0	0	0	0	0	0	0	0	0	0	0	0	0	0	0	0
M16	0	0	0	0	0	0	0	0	0	0	0	0	0	0	0	0	0	0	0	0	0	0	0	0	0	0	0	0	0	0	0	0
M17	0	0	0	0	0	0	0	0	0	0	0	0	0	0	0	0	0	0	0	0	0	0	0	0	0	0	0	0	0	0	0	0
M18	0	0	0	0	0	0	0	0	0	0	0	0	0	0	0	0	0	0	0	0	0	0	0	0	0	0	0	0	0	0	0	0
M19	0	0	0	0	0	0	0	0	0	0	0	0	0	0	0	0	0	0	0	0	0	0	0	0	0	0	0	0	0	0	0	0
M20	0	0	0	0	0	0	0	0	0	0	0	0	0	0	0	0	0	0	0	0	0	0	0	0	0	0	0	0	0	0	0	0
M21	0	0	0	0	0	0	0	0	0	0	0	0	0	0	0	0	0	0	0	0	0	0	0	0	0	0	0	0	0	0	0	0
M22	0	0	0	0	0	0	0	0	0	0	0	0	0	0	0	0	0	0	0	0	0	0	0	0	0	0	0	0	0	0	0	0
M23	0	0	0	0	0	0	0	0	0	0	0	0	0	0	0	0	0	0	0	0	0	0	0	0	0	0	0	0	0	0	0	0
M24	0	0	0	0	0	0	0	0	0	0	0	0	0	0	0	0	0	0	0	0	0	0	0	0	0	0	0	0	0	0	0	0
N01	540.625	537.75	537.875	542.625	540.5	538.75	540.75	539.75	547	538.625	535.75	542.375	541.375	545.75	546.5	541.75	535.375	546.5	540.375	536.75	542.875	544.125	540.25	549	541.5	544	539.125	544.25	544	549.5	543.375	538.25
N02	0	0	0	0	0	0	0	0	0	0	0	0	0	0	0	0	0	0	0	0	0	0	0	0	0	0	0	0	0	0	0	0
N03	0	0	0	0	0	0	0	0	0	0	0	0	0	0	0	0	0	0	0	0	0	0	0	0	0	0	0	0	0	0	0	0
N04	536.25	534.625	539.5	539.75	543.75	538.75	538.625	541.125	537.25	536.75	536.375	534.625	539.75	533.375	539	538.5	540.375	536.125	539.25	541.125	537	542.125	546.5	540.5	538.875	542.125	543.5	539.5	540.75	544.25	541.875	541.875
N05	600	599.25	601.125	604.375	605.25	601.625	599.375	598.625	600.875	608.625	604	603.125	600.25	602.5	599	599.75	603.75	607.875	606.125	604.375	598.75	610.375	602.375	604.625	597.625	606.375	601.75	605.125	606	603.125	603.375	604.625
N06	0	0	0	0	0	0	0	0	0	0	0	0	0	0	0	0	0	0	0	0	0	0	0	0	0	0	0	0	0	0	0	0
N07	542.75	543.75	546.5	538.75	544.125	539.25	547.375	545.125	543.5	545.25	545.125	542.75	543.25	543.25	540.5	535.25	537.625	542.875	540.25	542.5	543.875	546.5	540.75	541.375	543.375	544.125	542.5	548.25	542.625	540.875	547.5	544.5
N08	0	0	0	0	0	0	0	0	0	0	0	0	0	0	0	0	0	0	0	0	0	0	0	0	0	0	0	0	0	0	0	0
N09	587.625	595.375	591.875	590.25	585	586.375	587.5	587.875	591.625	590.75	592.375	584.75	592.5	588.75	596.75	589.125	588	588.5	585.875	589.875	591.125	593	592.875	584.75	586.5	590.375	592.625	593	588.625	586.625	590.875	592.5
N10	546.75	542.5	543.25	542.875	542.75	545.75	545.375	541.125	547.375	542.625	541	544.875	542.625	546.75	543.125	545.75	545	545.625	547.625	540.875	547.625	549.25	546.125	540.75	542.375	547.625	542.75	545.5	548.875	545.25	543	543.25
N11	0	0	0	0	0	0	0	0	0	0	0	0	0	0	0	0	0	0	0	0	0	0	0	0	0	0	0	0	0	0	0	0
N12	561	557.5	559.125	560.875	560.375	561.625	563	557.625	565.875	564.375	559.375	562.875	561.875	556.875	566.5	571.5	560.375	567.625	564	563.625	563.75	565.125	562.125	564	559.75	563.75	559.875	560.5	564.625	560.875	559.875	561.5
N13	0	0	0	0	0	0	0	0	0	0	0	0	0	0	0	0	0	0	0	0	0	0	0	0	0	0	0	0	0	0	0	0
N14	0	0	0	0	0	0	0	0	0	0	0	0	0	0	0	0	0	0	0	0	0	0	0	0	0	0	0	0	0	0	0	0
N15	0	0	0	0	0	0	0	0	0	0	0	0	0	0	0	0	0	0	0	0	0	0	0	0	0	0	0	0	0	0	0	0
N16	0	0	0	0	0	0	0	0	0	0	0	0	0	0	0	0	0	0	0	0	0	0	0	0	0	0	0	0	0	0	0	0
N17	0	0	0	0	0	0	0	0	0	0	0	0	0	0	0	0	0	0	0	0	0	0	0	0	0	0	0	0	0	0	0	0
N18	0	0	0	0	0	0	0	0	0	0	0	0	0	0	0	0	0	0	0	0	0	0	0	0	0	0	0	0	0	0	0	0
N19	0	0	0	0	0	0	0	0	0	0	0	0	0	0	0	0	0	0	0	0	0	0	0	0	0	0	0	0	0	0	0	0
N20	0	0	0	0	0	0	0	0	0	0	0	0	0	0	0	0	0	0	0	0	0	0	0	0	0	0	0	0	0	0	0	0
N21	0	0	0	0	0	0	0	0	0	0	0	0	0	0	0	0	0	0	0	0	0	0	0	0	0	0	0	0	0	0	0	0
N22	0	0	0	0	0	0	0	0	0	0	0	0	0	0	0	0	0	0	0	0	0	0	0	0	0	0	0	0	0	0	0	0
N23	0	0	0	0	0	0	0	0	0	0	0	0	0	0	0	0	0	0	0	0	0	0	0	0	0	0	0	0	0	0	0	0
N24	0	0	0	0	0	0	0	0	0	0	0	0	0	0	0	0	0	0	0	0	0	0	0	0	0	0	0	0	0	0	0	0
O01	0	0	0	0	0	0	0	0	0	0	0	0	0	0	0	0	0	0	0	0	0	0	0	0	0	0	0	0	0	0	0	0
O02	0	0	0	0	0	0	0	0	0	0	0	0	0	0	0	0	0	0	0	0	0	0	0	0	0	0	0	0	0	0	0	0
O03	0	0	0	0	0	0	0	0	0	0	0	0	0	0	0	0	0	0	0	0	0	0	0	0	0	0	0	0	0	0	0	0
O04	543	534.125	543	542.25	532.625	537.5	538.125	539.125	537.875	539.125	535.625	538	543.375	547.5	536.75	537.75	539	538.125	537.625	539.375	542.75	537.25	535.875	538.625	541.5	542.375	534.25	534.75	542.5	541.125	535.875	537.875
O05	613	617	615.375	607	616	613.875	606	613.375	608.75	615.375	618	613.875	614.75	611.75	616.125	606.5	609.625	608.75	602.75	610.25	604.125	616.625	612.375	610.625	608.375	609.25	610.875	612.5	612	617.5	614.25	606.5
O06	537.875	542.5	542.625	535.875	535.125	538.375	537.125	538.125	537.625	541	538.75	532.625	530.25	540.625	538.125	539	541.125	539.5	538.125	533.875	534.125	536.125	538.625	536.125	540.25	539.75	542.5	540.125	539	536.875	541.75	542.875
O07	0	0	0	0	0	0	0	0	0	0	0	0	0	0	0	0	0	0	0	0	0	0	0	0	0	0	0	0	0	0	0	0
O08	0	0	0	0	0	0	0	0	0	0	0	0	0	0	0	0	0	0	0	0	0	0	0	0	0	0	0	0	0	0	0	0
O09	0	0	0	0	0	0	0	0	0	0	0	0	0	0	0	0	0	0	0	0	0	0	0	0	0	0	0	0	0	0	0	0
O10	518.875	530.25	529.375	526.75	526.625	531.375	527.25	526	524.875	524.875	529.125	524.25	525.375	524.25	524.125	527.5	522.75	518.75	525.125	523.75	528.375	523.75	528	530.625	526	521.125	530.5	529.625	522.375	522.875	529.875	523.5
O11	545.875	543.25	543.25	545.5	543.625	546.5	546	552	544.5	552.625	544.125	553.5	547.75	547.75	540.5	544.75	544.125	543.5	551.5	547	545.875	548.125	551.5	546.375	544.625	547.625	544.5	546.5	549.375	543.125	543.25	545
O12	0	0	0	0	0	0	0	0	0	0	0	0	0	0	0	0	0	0	0	0	0	0	0	0	0	0	0	0	0	0	0	0
O13	0	0	0	0	0	0	0	0	0	0	0	0	0	0	0	0	0	0	0	0	0	0	0	0	0	0	0	0	0	0	0	0
O14	0	0	0	0	0	0	0	0	0	0	0	0	0	0	0	0	0	0	0	0	0	0	0	0	0	0	0	0	0	0	0	0
O15	0	0	0	0	0	0	0	0	0	0	0	0	0	0	0	0	0	0	0	0	0	0	0	0	0	0	0	0	0	0	0	0
O16	0	0	0	0	0	0	0	0	0	0	0	0	0	0	0	0	0	0	0	0	0	0	0	0	0	0	0	0	0	0	0	0
O17	0	0	0	0	0	0	0	0	0	0	0	0	0	0	0	0	0	0	0	0	0	0	0	0	0	0	0	0	0	0	0	0
O18	0	0	0	0	0	0	0	0	0	0	0	0	0	0	0	0	0	0	0	0	0	0	0	0	0	0	0	0	0	0	0	0
O19	0	0	0	0	0	0	0	0	0	0	0	0	0	0	0	0	0	0	0	0	0	0	0	0	0	0	0	0	0	0	0	0
O20	0	0	0	0	0	0	0	0	0	0	0	0	0	0	0	0	0	0	0	0	0	0	0	0	0	0	0	0	0	0	0	0
O21	0	0	0	0	0	0	0	0	0	0	0	0	0	0	0	0	0	0	0	0	0	0	0	0	0	0	0	0	0	0	0	0
O22	0	0	0	0	0	0	0	0	0	0	0	0	0	0	0	0	0	0	0	0	0	0	0	0	0	0	0	0	0	0	0	0
O23	0	0	0	0	0	0	0	0	0	0	0	0	0	0	0	0	0	0	0	0	0	0	0	0	0	0	0	0	0	0	0	0
O24	0	0	0	0	0	0	0	0	0	0	0	0	0	0	0	0	0	0	0	0	0	0	0	0	0	0	0	0	0	0	0	0
P01	554.75	562.625	564.375	557.375	563.125	560.875	560.5	563	565	558.75	562.625	562.25	553.375	558.875	558.875	564.875	564.5	558.625	563	556.625	561	559	563	559.125	562.25	554.5	572.375	560.375	562.125	565.125	559.625	562.25
P02	658.875	663.25	659.5	662	666.375	671.5	670.25	673.75	660	670	668	664	669.375	668.5	657.75	663.75	668.375	667.625	667.625	668.25	671.5	672	669.125	669.25	666	666.625	664.25	666.5	665.125	668.125	673.375	670.875
P03	643.75	634.375	649.875	644.25	640	642.875	639.875	644.75	639.625	636.875	643.625	648.875	650.25	648.125	647.75	639.875	645.25	644.875	650.875	644.5	654.75	644.625	651.875	650.375	644.125	648.625	647.875	653	649.625	656.25	655.5	650.375
P04	544.375	542.25	539.75	544	542.375	539.125	536.125	543.5	538.125	539.5	538.125	536.125	542.5	538.625	541.625	544.25	544.125	542.75	541.875	535.875	543.75	539.375	535	541.5	537	537.625	539.5	537.875	547	545.125	543.375	541.625
P05	0	0	0	0	0	0	0	0	0	0	0	0	0	0	0	0	0	0	0	0	0	0	0	0	0	0	0	0	0	0	0	0
P06	642.375	646.625	646.125	647.125	639.875	641.5	638.125	638.375	644.125	649.625	638	642.125	639.375	643.375	639.375	643.875	644.125	646.125	639.25	642.625	645.875	646.25	643.625	642.25	650.125	641.75	641.625	645.75	639.5	643.75	637.875	645.25
P07	544.25	544	540.625	542.375	546.25	539.75	543.25	545.125	536.25	541.625	542.375	539.25	540.125	544.5	539	539.75	541.75	542.125	541.875	542.75	539.25	543.125	545.75	545.375	539.75	540.875	544.25	552.75	548	548.25	539.5	543.75
P08	662.625	663.125	655.5	661.875	661.25	653.125	657.25	661.75	657.625	660.75	659.25	648.875	662.5	661.5	660.375	659.875	660.625	662.375	658.625	658	658.5	661.625	658.5	658.125	652.625	656.625	659.875	658.5	656.125	661.125	658.875	660.75
P09	0	0	0	0	0	0	0	0	0	0	0	0	0	0	0	0	0	0	0	0	0	0	0	0	0	0	0	0	0	0	0	0
P10	611.5	606.75	602.375	604	607.25	603	605.125	605.625	606.875	608.75	604	602.375	610	611	609.25	606.25	604.125	604.25	610.625	601	605.25	610.25	608.25	607.5	608.25	609.625	606.375	607.25	601.5	607	607.875	605.375
P11	0	0	0	0	0	0	0	0	0	0	0	0	0	0	0	0	0	0	0	0	0	0	0	0	0	0	0	0	0	0	0	0
P12	718	719.625	723.5	707.625	717.5	713.375	715.375	717.75	716.5	712.875	720.5	715.75	714	719.125	721.25	715.125	713.875	717.25	721	718.5	714.125	718.125	711	716.375	714.75	714.625	716.125	713.75	720.625	712.375	718.625	713.5
P13	0	0	0	0	0	0	0	0	0	0	0	0	0	0	0	0	0	0	0	0	0	0	0	0	0	0	0	0	0	0	0	0
P14	0	0	0	0	0	0	0	0	0	0	0	0	0	0	0	0	0	0	0	0	0	0	0	0	0	0	0	0	0	0	0	0
P15	0	0	0	0	0	0	0	0	0	0	0	0	0	0	0	0	0	0	0	0	0	0	0	0	0	0	0	0	0	0	0	0
P16	0	0	0	0	0	0	0	0	0	0	0	0	0	0	0	0	0	0	0	0	0	0	0	0	0	0	0	0	0	0	0	0
P17	0	0	0	0	0	0	0	0	0	0	0	0	0	0	0	0	0	0	0	0	0	0	0	0	0	0	0	0	0	0	0	0
P18	0	0	0	0	0	0	0	0	0	0	0	0	0	0	0	0	0	0	0	0	0	0	0	0	0	0	0	0	0	0	0	0
P19	0	0	0	0	0	0	0	0	0	0	0	0	0	0	0	0	0	0	0	0	0	0	0	0	0	0	0	0	0	0	0	0
P20	0	0	0	0	0	0	0	0	0	0	0	0	0	0	0	0	0	0	0	0	0	0	0	0	0	0	0	0	0	0	0	0
P21	0	0	0	0	0	0	0	0	0	0	0	0	0	0	0	0	0	0	0	0	0	0	0	0	0	0	0	0	0	0	0	0
P22	0	0	0	0	0	0	0	0	0	0	0	0	0	0	0	0	0	0	0	0	0	0	0	0	0	0	0	0	0	0	0	0
P23	0	0	0	0	0	0	0	0	0	0	0	0	0	0	0	0	0	0	0	0	0	0	0	0	0	0	0	0	0	0	0	0
P24	0	0	0	0	0	0	0	0	0	0	0	0	0	0	0	0	0	0	0	0	0	0	0	0	0	0	0	0	0	0	0	0
Last Cell

## Sheet: Summary Sheet
DA Normalize				PCV Normalized
Row	Column	Max	FFT Value	Row	Column	Max	FFT Value			Row	Column	DA-Max	Treatment (µM)
A	5	17.2394	2.86738							B	1	8.77416	0
A	7	4.92823	3.22581							E	1	9.71498	0
A	10	17.5397	1.79211							F	1	11.3941	0
A	11	7.16671	3.58423							G	1	12.9968	0
B	1	8.77416	0.358423							I	1	6.60992	0
B	6	5.62165	4.6595							K	1	17.2794	0
B	8	11.3013	0.358423							L	1	13.8856	0
B	9	12.3022	0.716846							M	1	11.6295	0
B	10	3.48381	3.22581							N	1	15.9542	0
B	11	3.9566	5.37634							P	1	18.6283	0
B	12	2.65957	2.86738							E	2	4.77832	0
C	3	8.98235	3.58423							G	2	18.6883	0
C	5	14.6054	2.50896							H	2	6.47197	0
C	7	16.6573	1.79211							I	2	6.70503	0
C	8	8.13128	0.358423							J	2	12.385	0
C	9	21.7384	2.86738							M	2	6.92634	0
D	5	7.3612	2.86738							P	2	12.1137	0
D	6	19.3918	2.86738							C	3	8.98235	0.05
D	7	8.67585	4.6595							F	3	20.7176	0.05
D	9	12.3572	4.6595							G	3	12.4009	0.05
D	10	4.16824	1.07527							H	3	26.0078	0.05
E	1	9.71498	5.01792							I	3	15.2799	0.05
E	2	4.77832	2.15054							J	3	14.5099	0.05
E	6	9.59275	2.50896							K	3	19.4698	0.05
E	7	20.2977	3.58423							M	3	14.1888	0.05
E	10	25.0368	3.22581							P	3	6.93702	0.05
E	11	3.73052	2.15054							F	4	22.7806	0.05
F	1	11.3941	2.86738							G	4	7.446	0.05
F	3	20.7176	1.07527							I	4	12.7747	0.05
F	4	22.7806	3.22581							L	4	16.3323	0.05
F	5	13.3102	5.01792							N	4	22.3061	0.05
F	8	29.9453	5.73477							O	4	13.2489	0.05
F	12	2.39813	2.86738							P	4	20.4041	0.05
G	1	12.9968	3.22581							A	5	17.2394	0.098
G	2	18.6883	2.86738							C	5	14.6054	0.098
G	3	12.4009	3.94265							D	5	7.3612	0.098
G	4	7.446	0.716846							F	5	13.3102	0.098
G	5	13.2541	0.358423							G	5	13.2541	0.098
G	6	8.06563	2.86738							J	5	21.3126	0.098
G	10	9.81271	0.716846							K	5	9.17548	0.098
H	2	6.47197	3.22581							N	5	3.44464	0.098
H	3	26.0078	4.6595							O	5	13.4309	0.098
H	6	12.9881	1.43369							B	6	5.62165	0.098
H	7	9.35512	5.01792							D	6	19.3918	0.098
H	8	7.50014	5.01792							E	6	9.59275	0.098
I	1	6.60992	0.716846							G	6	8.06563	0.098
I	2	6.70503	5.01792							H	6	12.9881	0.098
I	3	15.2799	3.94265							J	6	5.52187	0.098
I	4	12.7747	1.79211							K	6	10.8214	0.098
I	7	2.33103	3.94265							O	6	14.5242	0.098
I	8	13.362	2.86738							P	6	18.182	0.098
I	12	2.9957	1.79211							A	7	4.92823	0.195
J	2	12.385	2.86738							C	7	16.6573	0.195
J	3	14.5099	5.01792							D	7	8.67585	0.195
J	5	21.3126	5.01792							E	7	20.2977	0.195
J	6	5.52187	2.50896							H	7	9.35512	0.195
J	7	9.39325	2.86738							I	7	2.33103	0.195
J	8	18.8162	4.30108							J	7	9.39325	0.195
K	1	17.2794	0.358423							L	7	8.31778	0.195
K	3	19.4698	3.58423							N	7	16.5983	0.195
K	5	9.17548	4.6595							P	7	10.5232	0.195
K	6	10.8214	3.94265							B	8	11.3013	0.195
L	1	13.8856	1.79211							C	8	8.13128	0.195
L	4	16.3323	1.07527							F	8	29.9453	0.195
L	7	8.31778	2.50896							H	8	7.50014	0.195
L	8	27.4767	4.6595							I	8	13.362	0.195
M	1	11.6295	3.22581							J	8	18.8162	0.195
M	2	6.92634	0.716846							L	8	27.4767	0.195
M	3	14.1888	1.43369							M	8	17.7134	0.195
M	8	17.7134	5.37634							P	8	7.17683	0.195
M	9	11.6001	1.79211							B	9	12.3022	0.39
M	10	9.27281	3.94265							C	9	21.7384	0.39
N	1	15.9542	1.43369							D	9	12.3572	0.39
N	4	22.3061	3.22581							M	9	11.6001	0.39
N	5	3.44464	2.50896							N	9	24.9623	0.39
N	7	16.5983	4.6595							A	10	17.5397	0.39
N	9	24.9623	1.07527							B	10	3.48381	0.39
N	10	12.8141	3.58423							D	10	4.16824	0.39
N	12	2.44993	3.94265							E	10	25.0368	0.39
O	4	13.2489	5.73477							G	10	9.81271	0.39
O	5	13.4309	4.6595							M	10	9.27281	0.39
O	6	14.5242	4.30108							N	10	12.8141	0.39
O	10	7.31054	2.15054							O	10	7.31054	0.39
O	11	7.58252	0.716846							P	10	16.1572	0.39
P	1	18.6283	5.37634							A	11	7.16671	0.78
P	2	12.1137	3.22581							B	11	3.9566	0.78
P	3	6.93702	3.94265							E	11	3.73052	0.78
P	4	20.4041	3.58423							O	11	7.58252	0.78
P	6	18.182	3.22581							B	12	2.65957	0.78
P	7	10.5232	4.30108							F	12	2.39813	0.78
P	8	7.17683	4.6595							I	12	2.9957	0.78
P	10	16.1572	4.30108							N	12	2.44993	0.78
P	12	3.70334	3.22581							P	12	3.70334	0.78

## Sheet: David's Results
A05
Time	Data	FFT Freq	FFT Mag	FFT Complex			Max
0	71.125	0	156.281	2500.5			17.2394
0.09	76.5	0.358423	10.7218	-140.088189095399-99.0162820735569i
0.18	52.625	0.716846	1.24429	-17.7063519698875+9.1016438480926i
0.27	98.75	1.07527	5.79385	85.2343093435306+36.4512673902069i
0.36	82.5	1.43369	9.44577	-145.030221766918+42.5114087934249i
0.45	30.125	1.79211	5.99001	-58.6052313870533-75.8338832356127i
0.54	112.375	2.15054	16.8377	-4.07460829269212-269.37304310862i
0.63	76.75	2.50896	5.15875	74.2812966343416+35.9880693909987i
0.72	84.5	2.86738	17.2394	261.75+87i
0.81	97.875	3.22581	10.5985	5.9382829941985+169.47165892613i
0.9	54.625	3.58423	12.7165	146.998643033103+140.673574633821i
0.99	106	3.94265	3.05953	-46.6642472160049-14.7916943750244i
1.08	108.75	4.30108	8.73368	0.280221766917592-139.738591206575i
1.17	122.875	4.6595	16.3133	-254.615894707874+57.4317500584891i
1.26	54.75	5.01792	14.6619	-227.217682770523-58.351738409466i
1.35	62.625	5.37634	14.5898	163.51967343426-166.594398730732i
1.44	92.5	5.73477	5.46875	87.5
1.53	93.375	6.09319	14.5898	163.519673434261+166.594398730732i
1.62	49.625	6.45161	14.6619	-227.217682770523+58.3517384094665i
1.71	111.375	6.81004	16.3133	-254.615894707874-57.4317500584884i
1.8	70.375	7.16846	8.73368	0.28022176691789+139.738591206575i
1.89	86.125	7.52688	3.05953	-46.664247216005+14.7916943750246i
1.98	104	7.8853	12.7165	146.998643033102-140.673574633821i
2.07	63.75	8.24373	10.5985	5.93828299419798-169.471658926131i
2.16	104.625	8.60215	17.2394	261.75-87i
2.25	3.625	8.96057	5.15875	74.2812966343415-35.9880693909989i
2.34	55.625	9.319	16.8377	-4.07460829269158+269.37304310862i
2.43	50.125	9.67742	5.99001	-58.6052313870531+75.8338832356126i
2.52	163.5	10.0358	9.44577	-145.030221766918-42.5114087934247i
2.61	49.25	10.3943	5.79385	85.2343093435305-36.4512673902073i
2.7	32.5	10.7527	1.24429	-17.7063519698874-9.10164384809251i
2.79	77.375	11.1111	10.7218	-140.088189095399+99.0162820735573i
A07
Time	Data	FFT Freq	FFT Mag	FFT Complex			Max
0	38	0	71.3984	1142.375			4.92823
0.09	35.25	0.358423	0.495167	6.96168779097497+3.78202501797957i
0.18	32.25	0.716846	1.97696	-18.9404050260139-25.3337804120205i
0.27	39.25	1.07527	3.75284	-52.4334190862666-29.2607356385213i
0.36	51.25	1.43369	0.982913	9.79701929243733-12.3022231124802i
0.45	31.875	1.79211	2.38187	-30.2252044068047-23.2120304612481i
0.54	39.375	2.15054	1.27716	20.3588321003133+1.75780371141419i
0.63	33.875	2.50896	2.83629	44.7420757741269-7.58619310381315i
0.72	42.375	2.86738	2.05493	7.00000000000002+32.125i
0.81	26.5	3.22581	4.92823	78.7373168351131-4.24580969288915i
0.9	38.875	3.58423	1.87837	-29.2396672495916-6.94841023540524i
0.99	35.375	3.94265	0.690272	1.75501874529231-10.9040162985603i
1.08	25.375	4.30108	0.369847	-2.04701929243734-5.55222311248016i
1.17	24.75	4.6595	1.37481	-10.9050531173226-19.1034790709161i
1.26	43.75	5.01792	1.19072	-8.67875982470786+16.9600056411599i
1.35	43	5.37634	2.43786	-1.63242253511357+38.971650833821i
1.44	33.375	5.73477	2.69531	43.125
1.53	34.25	6.09319	2.43786	-1.63242253511369-38.971650833821i
1.62	43.125	6.45161	1.19072	-8.67875982470789-16.9600056411599i
1.71	28.5	6.81004	1.37481	-10.9050531173226+19.1034790709161i
1.8	29.125	7.16846	0.369847	-2.04701929243733+5.55222311248016i
1.89	37.125	7.52688	0.690272	1.75501874529232+10.9040162985602i
1.98	37.625	7.8853	1.87837	-29.2396672495916+6.94841023540528i
2.07	38.125	8.24373	4.92823	78.7373168351131+4.24580969288895i
2.16	38.125	8.60215	2.05493	6.99999999999998-32.125i
2.25	38.625	8.96057	2.83629	44.742075774127+7.58619310381303i
2.34	33.875	9.319	1.27716	20.3588321003133-1.75780371141427i
2.43	43.375	9.67742	2.38187	-30.2252044068045+23.2120304612482i
2.52	42.25	10.0358	0.982913	9.79701929243735+12.3022231124802i
2.61	30.375	10.3943	3.75284	-52.4334190862665+29.2607356385215i
2.7	24	10.7527	1.97696	-18.9404050260138+25.3337804120206i
2.79	29.375	11.1111	0.495167	6.96168779097494-3.78202501797951i
A10
Time	Data	FFT Freq	FFT Mag	FFT Complex			Max
0	104.708	0	122.701	1963.20813			17.5397
0.09	72.375	0.358423	10.0558	153.626675773189-47.802684693022i
0.18	58.75	0.716846	12.3528	191.957980606251-47.0676787319379i
0.27	68.5417	1.07527	7.78935	-55.8632279913504+111.408416564972i
0.36	62.9583	1.43369	6.78237	-25.4822898846714-105.483531054026i
0.45	80.0833	1.79211	17.5397	93.5286697680915+264.591505160616i
0.54	115.5	2.15054	5.86419	83.8221602348258-42.1588783540132i
0.63	36.8333	2.50896	15.1092	78.713507818911-228.574007129931i
0.72	19.3333	2.86738	2.26351	-35.7500610000001-5.79168700000002i
0.81	38.4583	3.22581	9.90375	75.4909147484061+139.32219080153i
0.9	77.3333	3.58423	9.07987	95.9995278966339-109.040240291466i
0.99	90.0833	3.94265	16.2595	251.975447428152+64.7090173429594i
1.08	29.2917	4.30108	16.0001	189.065663884671+172.599720945973i
1.17	38.3333	4.6595	15.3681	-230.253800437133+86.2822731796376i
1.26	70.6667	5.01792	9.54567	-21.4464167377106+151.217463330609i
1.35	9.33331	5.37634	15.4276	-242.551683108266-45.8171343292378i
1.44	89.125	5.73477	11.362	181.791748
1.53	51.3333	6.09319	15.4276	-242.551683108266+45.8171343292388i
1.62	125.333	6.45161	9.54567	-21.4464167377109-151.217463330609i
1.71	47.4583	6.81004	15.3681	-230.253800437133-86.2822731796367i
1.8	79.3333	7.16846	16.0001	189.065663884671-172.599720945974i
1.89	26	7.52688	16.2595	251.975447428151-64.7090173429601i
1.98	0.708313	7.8853	9.07987	95.999527896634+109.040240291466i
2.07	49.1667	8.24373	9.90375	75.4909147484055-139.322190801531i
2.16	86.9167	8.60215	2.26351	-35.7500610000001+5.79168700000002i
2.25	12.1667	8.96057	15.1092	78.7135078189115+228.574007129931i
2.34	85.1667	9.319	5.86419	83.8221602348258+42.1588783540132i
2.43	41.2083	9.67742	17.5397	93.5286697680907-264.591505160617i
2.52	46.7083	10.0358	6.78237	-25.4822898846711+105.483531054026i
2.61	129.5	10.3943	7.78935	-55.863227991351-111.408416564972i
2.7	20.6667	10.7527	12.3528	191.957980606251+47.0676787319377i
2.79	99.8333	11.1111	10.0558	153.626675773189+47.8026846930212i
A11
Time	Data	FFT Freq	FFT Mag	FFT Complex			Max
0	159.5	0	341.328	5461.25			7.16671
0.09	186.375	0.358423	3.91083	-48.7624556987295-39.2126367695205i
0.18	170.875	0.716846	1.45197	3.29065747908638-22.9973317437676i
0.27	179.5	1.07527	6.95227	11.4978987077363-110.640496812519i
0.36	170.125	1.43369	7.06623	109.393921292465+28.556349186104i
0.45	172.75	1.79211	3.94084	-61.8520117477419-12.2497730677348i
0.54	161.875	2.15054	4.78177	-63.1603554042212+43.1774389839992i
0.63	164.5	2.50896	2.4755	29.898553275427-25.9781426382375i
0.72	180	2.86738	3.11894	-48.5-11.75i
0.81	175.875	3.22581	2.77575	32.1552455410055-30.6344191679654i
0.9	176.75	3.58423	7.16671	-110.87874983918+29.2320025013692i
0.99	162.125	3.94265	6.48903	2.13225693667946-103.802661535701i
1.08	167.25	4.30108	0.71228	11.106078707535+2.55634918610411i
1.17	168.625	4.6595	2.53333	7.68022554298294-39.7989409777567i
1.26	187.25	5.01792	3.54308	-30.2515522356855-47.9427682263976i
1.35	202	5.37634	0.805006	-5.74971255736065+11.5255310034796i
1.44	163.625	5.73477	2.07812	-33.25
1.53	165.625	6.09319	0.805006	-5.74971255736068-11.5255310034798i
1.62	180.75	6.45161	3.54308	-30.2515522356854+47.9427682263976i
1.71	158.75	6.81004	2.53333	7.68022554298314+39.7989409777566i
1.8	146.625	7.16846	0.71228	11.1060787075349-2.55634918610401i
1.89	181.75	7.52688	6.48903	2.13225693667976+103.802661535701i
1.98	170.25	7.8853	7.16671	-110.87874983918-29.232002501369i
2.07	177.75	8.24373	2.77575	32.1552455410057+30.6344191679653i
2.16	193.375	8.60215	3.11894	-48.5+11.75i
2.25	173.75	8.96057	2.4755	29.8985532754272+25.9781426382374i
2.34	155.75	9.319	4.78177	-63.1603554042214-43.1774389839992i
2.43	160.625	9.67742	3.94084	-61.8520117477417+12.249773067735i
2.52	152.25	10.0358	7.06623	109.393921292465-28.5563491861041i
2.61	154.75	10.3943	6.95227	11.4978987077367+110.640496812519i
2.7	177.75	10.7527	1.45197	3.29065747908641+22.9973317437674i
2.79	162.5	11.1111	3.91083	-48.7624556987293+39.2126367695208i
B01
Time	Data	FFT Freq	FFT Mag	FFT Complex			Max
0	233.875	0	518.931	8302.894195			8.77416
0.09	249.731	0.358423	8.77416	-117.202643837001-77.2782540755938i
0.18	262.413	0.716846	4.16355	11.9054685266429+65.5443668289055i
0.27	261.913	1.07527	3.73183	-46.2653596802112-37.7454126446989i
0.36	249.587	1.43369	2.27558	-35.2730366241605-9.02467539052111i
0.45	274.596	1.79211	5.0116	-15.6404404013518-78.6453780927937i
0.54	237.452	2.15054	5.61793	-45.9027204742769+77.2824778304116i
0.63	263.173	2.50896	2.5047	36.1843249019309+17.2255909071434i
0.72	254.269	2.86738	3.62041	-5.09616100000042-57.7019660000001i
0.81	281.942	3.22581	7.70546	-93.5521835863534+80.2979509599111i
0.9	275.135	3.58423	1.98061	30.4467246642354-8.78823390923586i
0.99	245.327	3.94265	5.35252	-79.8192869082036+31.0345538937515i
1.08	260.038	4.30108	3.48596	-15.1885113758394+53.6675226094789i
1.17	296.019	4.6595	3.48926	46.1491944127673-31.4170469334498i
1.26	280.721	5.01792	6.10142	91.7044592833985+33.4737790892579i
1.35	261.288	5.37634	7.22657	-115.622892901577-0.711268298122228i
1.44	282.096	5.73477	7.03425	-112.548065
1.53	252.212	6.09319	7.22657	-115.622892901577+0.711268298122448i
1.62	258.038	6.45161	6.10142	91.7044592833984-33.4737790892581i
1.71	251.51	6.81004	3.48926	46.1491944127673+31.4170469334496i
1.8	274.731	7.16846	3.48596	-15.1885113758395-53.6675226094789i
1.89	251.144	7.52688	5.35252	-79.8192869082036-31.0345538937514i
1.98	246.279	7.8853	1.98061	30.4467246642355+8.78823390923588i
2.07	257.971	8.24373	7.70546	-93.5521835863537-80.297950959911i
2.16	239.663	8.60215	3.62041	-5.09616100000036+57.7019660000001i
2.25	271.029	8.96057	2.5047	36.1843249019309-17.2255909071438i
2.34	245.154	9.319	5.61793	-45.902720474277-77.2824778304114i
2.43	274.413	9.67742	5.0116	-15.6404404013516+78.6453780927936i
2.52	250.779	10.0358	2.27558	-35.2730366241605+9.02467539052111i
2.61	256.038	10.3943	3.73183	-46.265359680211+37.7454126446989i
2.7	244.942	10.7527	4.16355	11.9054685266427-65.5443668289055i
2.79	259.413	11.1111	8.77416	-117.202643837001+77.278254075594i
B06
Time	Data	FFT Freq	FFT Mag	FFT Complex			Max
0	133.583	0	283.693	4539.083344			5.62165
0.09	130.833	0.358423	3.73695	-57.5316042743116+16.2819838194423i
0.18	139.917	0.716846	3.70597	-50.0531795784568-31.7906754465162i
0.27	138.833	1.07527	3.24631	46.5750069234508-22.9920995257869i
0.36	131.875	1.43369	0.310075	4.82645837058262-1.14842464129586i
0.45	167.167	1.79211	4.24929	-30.4448364478438+60.7911982186574i
0.54	123.875	2.15054	4.94514	61.2380562672906+50.1021454658741i
0.63	143.708	2.50896	2.76131	25.6185025649937-35.9951971483489i
0.72	135.25	2.86738	4.94896	-47.4166239999999+63.4166559999999i
0.81	130.875	3.22581	1.02674	11.9302281130612-11.2934646267141i
0.9	168.333	3.58423	2.8818	-41.3657166025872+20.3691064408968i
0.99	150.917	3.94265	5.24039	-62.3814449680945+56.024539369222i
1.08	139.875	4.30108	3.60209	12.8402296294175+56.1848873587041i
1.17	128.292	4.6595	5.62165	85.7216635281184+27.2426911167803i
1.26	141.792	5.01792	4.50625	-37.3191600862466-61.6903384714936i
1.35	152.083	5.37634	2.42926	-30.820763439374-23.6815861669204i
1.44	135	5.73477	2.95312	-47.2499680000001
1.53	142.083	6.09319	2.42926	-30.820763439374+23.6815861669205i
1.62	139.167	6.45161	4.50625	-37.3191600862464+61.6903384714937i
1.71	153.292	6.81004	5.62165	85.7216635281184-27.2426911167805i
1.8	140.708	7.16846	3.60209	12.8402296294174-56.1848873587041i
1.89	143.75	7.52688	5.24039	-62.3814449680947-56.0245393692219i
1.98	159.833	7.8853	2.8818	-41.3657166025873-20.3691064408967i
2.07	147.917	8.24373	1.02674	11.9302281130613+11.293464626714i
2.16	150.208	8.60215	4.94896	-47.416624-63.4166559999999i
2.25	142.5	8.96057	2.76131	25.6185025649937+35.9951971483488i
2.34	140.25	9.319	4.94514	61.2380562672905-50.1021454658743i
2.43	137.792	9.67742	4.24929	-30.444836447844-60.7911982186573i
2.52	132.75	10.0358	0.310075	4.82645837058261+1.14842464129585i
2.61	129.375	10.3943	3.24631	46.5750069234508+22.9920995257867i
2.7	133.5	10.7527	3.70597	-50.0531795784567+31.7906754465163i
2.79	153.75	11.1111	3.73695	-57.5316042743116-16.2819838194421i
B08
Time	Data	FFT Freq	FFT Mag	FFT Complex			Max
0	12.9327	0	54.1665	866.663514			11.3013
0.09	28.9327	0.358423	11.3013	19.1102574586198+179.808628206529i
0.18	44.0096	0.716846	2.33081	-22.9072122692313-29.4281987716736i
0.27	1.69232	1.07527	2.4864	-15.9241681024603+36.456219109875i
0.36	8.27887	1.43369	0.710338	-11.3640837397538+0.172992056651109i
0.45	38.6346	1.79211	2.80119	44.7529471052632-2.43358304940866i
0.54	18.3654	2.15054	1.1423	0.77950525376084-18.2602371093651i
0.63	24.6827	2.50896	6.61916	-88.5130835180136-58.1517901913513i
0.72	17.7981	2.86738	3.33601	42.355774-32.4808359999999i
0.81	16.7404	3.22581	9.12876	-146.060220074038-9.42651893971558E-003i
0.9	6.25964	3.58423	2.75573	-32.6264390390193+29.6578820520273i
0.99	17.4327	3.94265	9.36781	-143.370338145273+43.7085277343863i
1.08	22.7789	4.30108	2.29314	34.6524117397538-12.0575959433491i
1.17	19.1058	4.6595	5.33972	-83.8930162413407+16.1615452610159i
1.26	13.4808	5.01792	11.0119	115.94628205449-132.664135610281i
1.35	1.69232	5.37634	4.44562	66.7438135172431+24.5913592462862i
1.44	56.3269	5.73477	0.761417	-12.182678
1.53	19.0385	6.09319	4.44562	66.743813517243-24.5913592462866i
1.62	8.72113	6.45161	11.0119	115.94628205449+132.664135610281i
1.71	63.0577	6.81004	5.33972	-83.8930162413407-16.1615452610157i
1.8	28.6154	7.16846	2.29314	34.6524117397539+12.057595943349i
1.89	53.1346	7.52688	9.36781	-143.370338145274-43.708527734386i
1.98	15.3461	7.8853	2.75573	-32.6264390390193-29.6578820520272i
2.07	41.9423	8.24373	9.12876	-146.060220074038+9.42651894003887E-003i
2.16	36.1635	8.60215	3.33601	42.355774+32.4808359999999i
2.25	47.2308	8.96057	6.61916	-88.5130835180136+58.1517901913514i
2.34	34.1731	9.319	1.1423	0.779505253760911+18.2602371093652i
2.43	29.7885	9.67742	2.80119	44.752947105263+2.43358304940845i
2.52	51.9039	10.0358	0.710338	-11.3640837397537-0.17299205665106i
2.61	13.1346	10.3943	2.4864	-15.9241681024605-36.4562191098751i
2.7	52.0865	10.7527	2.33081	-22.9072122692312+29.4281987716737i
2.79	23.1827	11.1111	11.3013	19.1102574586193-179.808628206529i
B09
Time	Data	FFT Freq	FFT Mag	FFT Complex			Max
0	141.5	0	289.641	4634.25			12.3022
0.09	150	0.358423	3.91776	38.2094683609713+49.6924644555181i
0.18	141.125	0.716846	12.3022	30.1908095965133-194.505777963567i
0.27	145.875	1.07527	6.18184	-87.6822270458695+45.7700952341196i
0.36	176.625	1.43369	6.5118	35.6376397260034+97.9044055256304i
0.45	145	1.79211	1.94839	7.92985567347401-30.1488265935436i
0.54	156.375	2.15054	5.92579	-94.7792766231778+2.51289836161215i
0.63	155.125	2.50896	6.0498	65.5996825842871+71.1778670482008i
0.72	159.625	2.86738	3.89036	40.375-47.375i
0.81	127	3.22581	4.0997	-64.8651604783933+9.75937787333147i
0.9	145.625	3.58423	6.54762	81.3754707008903-65.9779566567733i
0.99	61.375	3.94265	6.44712	-19.2612705626511-101.339703278043i
1.08	144.875	4.30108	8.18965	-63.8876397260031+114.404405525631i
1.17	144.25	4.6595	0.453733	5.76921557919305-4.4068024728262i
1.26	138.875	5.01792	5.20902	-52.7870036742262-64.4966329819523i
1.35	136.5	5.37634	8.1761	-53.6995641110111+119.287954258203i
1.44	155	5.73477	9.84375	157.5
1.53	146.625	6.09319	8.1761	-53.6995641110115-119.287954258202i
1.62	160	6.45161	5.20902	-52.7870036742259+64.4966329819523i
1.71	151.625	6.81004	0.453733	5.76921557919304+4.40680247282605i
1.8	156.25	7.16846	8.18965	-63.8876397260034-114.40440552563i
1.89	153.25	7.52688	6.44712	-19.2612705626508+101.339703278043i
1.98	142.25	7.8853	6.54762	81.3754707008904+65.977956656773i
2.07	164.875	8.24373	4.0997	-64.8651604783934-9.75937787333119i
2.16	145.875	8.60215	3.89036	40.375+47.375i
2.25	127.875	8.96057	6.0498	65.5996825842868-71.177867048201i
2.34	146.25	9.319	5.92579	-94.7792766231778-2.5128983616119i
2.43	133.75	9.67742	1.94839	7.92985567347414+30.1488265935435i
2.52	138.375	10.0358	6.5118	35.6376397260031-97.9044055256305i
2.61	148.875	10.3943	6.18184	-87.6822270458697-45.7700952341194i
2.7	147.25	10.7527	12.3022	30.1908095965138+194.505777963567i
2.79	146.375	11.1111	3.91776	38.209468360971-49.6924644555183i
B10
Time	Data	FFT Freq	FFT Mag	FFT Complex			Max
0	26.125	0	46.9453	751.125			3.48381
0.09	31.875	0.358423	0.742071	10.3759427784836+5.77158439926935i
0.18	24.375	0.716846	1.1077	13.5237154760679-11.455210318335i
0.27	31.25	1.07527	2.19828	22.3683821568385-27.1432643784807i
0.36	23.25	1.43369	0.330858	3.55069894887769-3.92633027811312i
0.45	17.125	1.79211	2.75205	15.0003855389517-41.3989123474271i
0.54	17.625	2.15054	1.42307	-18.5420111583505-13.2145922464223i
0.63	25.25	2.50896	3.13202	7.59315914143306+49.5336742571816i
0.72	26.375	2.86738	1.75753	-21.5-18.125i
0.81	22.125	3.22581	3.48381	43.2596866736574-35.1519142916049i
0.9	20.125	3.58423	2.76792	26.6884577677573+35.3417569396816i
0.99	14.375	3.94265	1.47544	-9.28932408337541-21.702584638602i
1.08	27.875	4.30108	1.34122	-4.05069894887767+21.0736697218869i
1.17	28.5	4.6595	1.39386	-20.0855402668248-9.69210267371655i
1.26	24.75	5.01792	1.82961	-4.67016208547465-28.8988611322309i
1.35	23.75	5.37634	1.15407	-12.2226919391641+13.8408298464219i
1.44	19	5.73477	1.19531	-19.125
1.53	17	6.09319	1.15407	-12.2226919391641-13.8408298464219i
1.62	30	6.45161	1.82961	-4.67016208547459+28.8988611322309i
1.71	24.25	6.81004	1.39386	-20.0855402668249+9.6921026737166i
1.8	11.625	7.16846	1.34122	-4.05069894887771-21.0736697218869i
1.89	33.75	7.52688	1.47544	-9.28932408337537+21.7025846386021i
1.98	30.375	7.8853	2.76792	26.6884577677572-35.3417569396817i
2.07	22.25	8.24373	3.48381	43.2596866736574+35.1519142916048i
2.16	14.5	8.60215	1.75753	-21.5+18.125i
2.25	28.125	8.96057	3.13202	7.59315914143291-49.5336742571816i
2.34	28.625	9.319	1.42307	-18.5420111583505+13.2145922464224i
2.43	17.5	9.67742	2.75205	15.0003855389518+41.3989123474271i
2.52	23.5	10.0358	0.330858	3.55069894887769+3.9263302781131i
2.61	23.125	10.3943	2.19828	22.3683821568386+27.1432643784806i
2.7	17.875	10.7527	1.1077	13.5237154760679+11.455210318335i
2.79	24.875	11.1111	0.742071	10.3759427784836-5.77158439926932i
B11
Time	Data	FFT Freq	FFT Mag	FFT Complex			Max
0	101.875	0	201.25	3220			3.9566
0.09	98.625	0.358423	1.97847	21.154774890849+23.5488103659406i
0.18	97.625	0.716846	1.08457	-13.8783041101937-10.4173852966117i
0.27	98.5	1.07527	1.37027	-21.8630852005996+1.63711609202245i
0.36	104.125	1.43369	2.07397	-31.4309027689205-10.6416892065474i
0.45	107.125	1.79211	2.9375	46.7414329353376+4.92401739048421i
0.54	104.125	2.15054	3.15506	48.5200194239993+13.9332299506616i
0.63	99.375	2.50896	2.25839	3.95665960549214+35.9169050856244i
0.72	95.125	2.86738	0.243319	-0.374999999999998+3.875i
0.81	100.625	3.22581	1.19724	-18.7175045720592-4.07454481618646i
0.9	91.25	3.58423	0.437862	-5.76518542806017+3.98043415515089i
0.99	102	3.94265	1.47941	19.3787339408849+13.5927812414861i
1.08	102.375	4.30108	1.11373	-17.8190972310795-0.141689206547435i
1.17	99.375	4.6595	2.23997	-22.5811978146933+27.8310062088714i
1.26	94.375	5.01792	2.86451	-33.8765298857454-30.8701810921224i
1.35	99.25	5.37634	3.9566	49.9301862147885-38.9175132700232i
1.44	92.125	5.73477	0.421875	-6.75
1.53	107.125	6.09319	3.9566	49.9301862147886+38.9175132700231i
1.62	93.875	6.45161	2.86451	-33.8765298857453+30.8701810921225i
1.71	106.125	6.81004	2.23997	-22.5811978146933-27.8310062088713i
1.8	101.5	7.16846	1.11373	-17.8190972310795+0.141689206547419i
1.89	105.25	7.52688	1.47941	19.3787339408849-13.5927812414861i
1.98	100.75	7.8853	0.437862	-5.76518542806024-3.98043415515086i
2.07	95.625	8.24373	1.19724	-18.7175045720592+4.07454481618655i
2.16	100.125	8.60215	0.243319	-0.375000000000002-3.875i
2.25	95.5	8.96057	2.25839	3.95665960549202-35.9169050856244i
2.34	121.625	9.319	3.15506	48.5200194239992-13.9332299506617i
2.43	102	9.67742	2.9375	46.7414329353375-4.92401739048436i
2.52	105.875	10.0358	2.07397	-31.4309027689205+10.6416892065474i
2.61	91.125	10.3943	1.37027	-21.8630852005996-1.63711609202238i
2.7	99.875	10.7527	1.08457	-13.8783041101937+10.4173852966117i
2.79	105.75	11.1111	1.97847	21.154774890849-23.5488103659406i
B12
Time	Data	FFT Freq	FFT Mag	FFT Complex			Max
0	44.3	0	79.5859	1273.37503			2.65957
0.09	47.55	0.358423	1.23853	-11.8636039992109+15.8727758201243i
0.18	30.725	0.716846	1.1766	11.3863803506774-14.9918394836037i
0.27	39.35	1.07527	2.17786	8.43398910464026+33.8096613920389i
0.36	40.1	1.43369	1.82009	29.1204244826301+0.235261707569428i
0.45	30.975	1.79211	2.29595	4.39516243949934-36.4713067053325i
0.54	34.625	2.15054	1.0449	-12.5543863444617-11.04048206716i
0.63	44.725	2.50896	1.94079	15.1033355531082+27.1322412680259i
0.72	46.6	2.86738	2.65957	32.725006-27.200012i
0.81	43.875	3.22581	2.30295	36.7325040475855-2.90605516195614i
0.9	35.6	3.58423	0.661182	10.5678948444241-0.482803076376626i
0.99	30.65	3.94265	1.6735	-14.7472014491845-22.348850969268i
1.08	37.625	4.30108	1.62328	-9.77044848263009-24.0647262924305i
1.17	39.9	4.6595	0.381361	-4.81361911952181+3.74976250845429i
1.26	39.575	5.01792	1.46279	-12.0999608506399-20.0341364928203i
1.35	38.725	5.37634	0.63875	3.35928942308365+9.65212477049314i
1.44	39.725	5.73477	1.73281	-27.7249459999999
1.53	47.325	6.09319	0.63875	3.35928942308363-9.65212477049314i
1.62	40.6	6.45161	1.46279	-12.0999608506399+20.0341364928203i
1.71	44.525	6.81004	0.381361	-4.81361911952187-3.7497625084543i
1.8	37.475	7.16846	1.62328	-9.77044848263006+24.0647262924306i
1.89	47.9	7.52688	1.6735	-14.7472014491844+22.3488509692681i
1.98	42.55	7.8853	0.661182	10.5678948444241+0.482803076376588i
2.07	35.925	8.24373	2.30295	36.7325040475855+2.90605516195605i
2.16	38.1	8.60215	2.65957	32.725006+27.200012i
2.25	41.775	8.96057	1.94079	15.1033355531082-27.132241268026i
2.34	34.525	9.319	1.0449	-12.5543863444617+11.04048206716i
2.43	38.65	9.67742	2.29595	4.39516243949946+36.4713067053325i
2.52	43.85	10.0358	1.82009	29.12042448263-0.235261707569459i
2.61	39.575	10.3943	2.17786	8.43398910464018-33.8096613920389i
2.7	36.85	10.7527	1.1766	11.3863803506775+14.9918394836037i
2.79	39.125	11.1111	1.23853	-11.8636039992109-15.8727758201242i
C03
Time	Data	FFT Freq	FFT Mag	FFT Complex			Max
0	182.25	0	359.039	5744.625			8.98235
0.09	169.75	0.358423	1.06905	-10.1870167726665+13.7403539582409i
0.18	168.375	0.716846	3.41018	-46.2280144448631+28.9842451563212i
0.27	168.25	1.07527	2.25956	8.11519113804904+35.2303405161176i
0.36	169.375	1.43369	4.92441	-15.470747660529+77.256804576725i
0.45	190	1.79211	1.92825	12.0135418098879+28.4168826002264i
0.54	181.25	2.15054	6.15566	-7.97136132032185-98.1674818593337i
0.63	191.875	2.50896	5.17439	80.3357753000813+20.0096066510405i
0.72	170.75	2.86738	1.21888	19.25-3.125i
0.81	195.25	3.22581	2.42158	6.45075373847154-38.204560033831i
0.9	164.125	3.58423	8.98235	42.6481380156184+137.243836561994i
0.99	173.125	3.94265	1.93792	-11.7345991790959-28.7005350567615i
1.08	198.75	4.30108	2.96267	-23.7792523394709+41.0068045767251i
1.17	185.875	4.6595	2.05866	-23.395919437575+23.1857763397293i
1.26	170.875	5.01792	5.18889	80.5512377495664-20.1044364223513i
1.35	176.625	5.37634	1.39142	-21.5977265971522-5.40095924603111i
1.44	177.25	5.73477	5.66406	-90.625
1.53	163.625	6.09319	1.39142	-21.5977265971522+5.40095924603119i
1.62	194.5	6.45161	5.18889	80.5512377495665+20.1044364223512i
1.71	185.5	6.81004	2.05866	-23.3959194375751-23.1857763397292i
1.8	155.75	7.16846	2.96267	-23.779252339471-41.006804576725i
1.89	185.875	7.52688	1.93792	-11.7345991790959+28.7005350567615i
1.98	190.75	7.8853	8.98235	42.6481380156182-137.243836561994i
2.07	195.75	8.24373	2.42158	6.45075373847158+38.2045600338311i
2.16	171.5	8.60215	1.21888	19.25+3.125i
2.25	182.125	8.96057	5.17439	80.3357753000812-20.0096066510407i
2.34	165.875	9.319	6.15566	-7.97136132032157+98.1674818593337i
2.43	179.375	9.67742	1.92825	12.0135418098878-28.4168826002264i
2.52	197.5	10.0358	4.92441	-15.4707476605291-77.2568045767251i
2.61	187.875	10.3943	2.25956	8.11519113804895-35.2303405161176i
2.7	168.125	10.7527	3.41018	-46.228014444863-28.984245156321i
2.79	186.75	11.1111	1.06905	-10.1870167726665-13.7403539582409i
C05
Time	Data	FFT Freq	FFT Mag	FFT Complex			Max
0	167.466	0	322.719	5163.49997			14.6054
0.09	153.784	0.358423	13.7178	85.3947652670191-202.190724954147i
0.18	172.818	0.716846	5.8748	34.2487786338972+87.5352743200571i
0.27	164.216	1.07527	4.82218	-68.5541686490496-35.4005754149493i
0.36	145.011	1.43369	12.6476	40.4880281836878+198.26991690893i
0.45	185.625	1.79211	1.30785	15.3539693667265-14.2174831021675i
0.54	199.989	2.15054	5.46729	78.0448994208794-39.5114238719676i
0.63	173.045	2.50896	14.6054	-230.674345711225-37.4019451518789i
0.72	189.614	2.86738	5.59835	81.965944-36.1250299999999i
0.81	149.443	3.22581	5.34461	82.0928942666765-23.9452132965178i
0.9	121.398	3.58423	13.7496	-142.394227975091+167.692453505671i
0.99	198.886	3.94265	9.35481	119.904533639259+89.5885829746438i
1.08	182.523	4.30108	0.897058	-12.0789121836876-7.75284709106977i
1.17	154.455	4.6595	7.78195	7.34785040720219-124.294126021443i
1.26	163.261	5.01792	7.94774	71.7824339203152+104.966323697696i
1.35	200.125	5.37634	3.24373	-18.7746745866092+48.3847422179096i
1.44	168.455	5.73477	5.8054	-92.8863219999998
1.53	149.261	6.09319	3.24373	-18.7746745866091-48.3847422179096i
1.62	143.011	6.45161	7.94774	71.7824339203148-104.966323697696i
1.71	94.9545	6.81004	7.78195	7.34785040720247+124.294126021443i
1.8	154.875	7.16846	0.897058	-12.0789121836876+7.7528470910699i
1.89	170.761	7.52688	9.35481	119.904533639259-89.5885829746442i
1.98	137.227	7.8853	13.7496	-142.394227975092-167.692453505671i
2.07	142.227	8.24373	5.34461	82.0928942666766+23.9452132965174i
2.16	135.886	8.60215	5.59835	81.9659440000001+36.1250299999999i
2.25	189.205	8.96057	14.6054	-230.674345711225+37.4019451518796i
2.34	124.602	9.319	5.46729	78.0448994208794+39.5114238719673i
2.43	146.989	9.67742	1.30785	15.3539693667264+14.2174831021675i
2.52	164.807	10.0358	12.6476	40.4880281836875-198.26991690893i
2.61	179.625	10.3943	4.82218	-68.5541686490494+35.4005754149495i
2.7	164.364	10.7527	5.8748	34.2487786338969-87.5352743200572i
2.79	175.591	11.1111	13.7178	85.3947652670197+202.190724954147i
C07
Time	Data	FFT Freq	FFT Mag	FFT Complex			Max
0	94.0114	0	231.722	3707.545379			16.6573
0.09	114.602	0.358423	3.79592	-35.3572309710883+49.3819925236589i
0.18	157.398	0.716846	2.67381	-42.6855475797953-2.85506261922783i
0.27	117.92	1.07527	13.5393	-13.4797368910738-216.20913366917i
0.36	145.784	1.43369	3.86557	-31.3035091918485-53.3423672957088i
0.45	95.4318	1.79211	16.6573	-183.749501223256-193.048182239583i
0.54	103.909	2.15054	6.37574	-52.9798952145213+87.1753838815952i
0.63	65.6477	2.50896	5.81301	49.1006348997351-78.9914770005252i
0.72	130.193	2.86738	5.55102	50.2272049999999-73.2500600000001i
0.81	123.591	3.22581	3.93511	13.3804065776465+61.5236013962639i
0.9	125.057	3.58423	3.87275	-34.8793047207144+51.2150348666612i
0.99	106.943	3.94265	13.0889	-131.010450430296+163.383235239881i
1.08	98.0114	4.30108	11.0951	-66.7873748081516-164.478717295709i
1.17	112.034	4.6595	1.00575	0.851904834591139+16.0695002972328i
1.26	160.216	5.01792	3.60776	-7.18254448496876+57.2755283658382i
1.35	119.534	5.37634	8.07031	50.0820932037405+119.016991407385i
1.44	125.284	5.73477	10.7727	172.363619
1.53	114.341	6.09319	8.07031	50.0820932037401-119.016991407385i
1.62	70.4205	6.45161	3.60776	-7.18254448496887-57.2755283658382i
1.71	110.716	6.81004	1.00575	0.851904834591217-16.0695002972329i
1.8	127.261	7.16846	11.0951	-66.7873748081513+164.478717295709i
1.89	112.227	7.52688	13.0889	-131.010450430296-163.383235239881i
1.98	144.977	7.8853	3.87275	-34.8793047207145-51.2150348666612i
2.07	116.409	8.24373	3.93511	13.3804065776464-61.5236013962642i
2.16	123.534	8.60215	5.55102	50.227205+73.2500600000001i
2.25	152.455	8.96057	5.81301	49.1006348997354+78.9914770005246i
2.34	91.7727	9.319	6.37574	-52.9798952145215-87.1753838815953i
2.43	120.239	9.67742	16.6573	-183.749501223255+193.048182239584i
2.52	151.011	10.0358	3.86557	-31.3035091918484+53.3423672957089i
2.61	95.7386	10.3943	13.5393	-13.4797368910731+216.20913366917i
2.7	91.1136	10.7527	2.67381	-42.6855475797954+2.85506261922777i
2.79	89.7614	11.1111	3.79592	-35.3572309710885-49.3819925236585i
C08
Time	Data	FFT Freq	FFT Mag	FFT Complex			Max
0	29.1945	0	75.4948	1207.916596			8.13128
0.09	37.5833	0.358423	8.13128	-86.3822440300448-97.2844296192691i
0.18	39.375	0.716846	0.928336	13.0997392120191-7.00139476997297i
0.27	30.0555	1.07527	1.42129	-22.1010847936961+5.35530525518607i
0.36	33.0555	1.43369	4.92164	75.9529046997777+20.7877249975106i
0.45	35.6805	1.79211	0.940671	1.1290719653968+15.0083212196769i
0.54	46.3055	2.15054	4.03138	-6.25477410031536-64.1980864884976i
0.63	55.4583	2.50896	3.3954	18.7088306677876+51.0032357569978i
0.72	41.25	2.86738	5.07817	-70.0416869999999-41.1806950000001i
0.81	39.9167	3.22581	4.46119	7.35122827338794+70.999527129735i
0.9	53.2639	3.58423	3.42509	17.5867074397196-51.9028371966459i
0.99	32.125	3.94265	2.83082	-40.9207024698177+19.4156472280661i
1.08	31.875	4.30108	2.53657	-40.4250726997774-3.60106900248924i
1.17	63.6945	4.6595	5.84562	89.4930789674183+27.1813864004257i
1.26	39.0555	5.01792	6.86651	-102.098420551423+40.5714425218788i
1.35	47.4445	5.37634	3.21988	51.3888134195681-3.64721510968101i
1.44	26.8611	5.73477	5.41667	-86.6667180000002
1.53	81.2083	6.09319	3.21988	51.3888134195683+3.64721510968094i
1.62	32.8333	6.45161	6.86651	-102.098420551423-40.5714425218786i
1.71	32.7361	6.81004	5.84562	89.4930789674183-27.181386400426i
1.8	28.2361	7.16846	2.53657	-40.4250726997774+3.60106900248936i
1.89	23.9167	7.52688	2.83082	-40.9207024698176-19.4156472280659i
1.98	49.7361	7.8853	3.42509	17.5867074397197+51.9028371966458i
2.07	31.75	8.24373	4.46119	7.35122827338778-70.9995271297351i
2.16	34.2222	8.60215	5.07817	-70.0416869999999+41.1806950000001i
2.25	30.9445	8.96057	3.3954	18.7088306677875-51.0032357569978i
2.34	26.0972	9.319	4.03138	-6.25477410031524+64.1980864884976i
2.43	33	9.67742	0.940671	1.12907196539687-15.0083212196771i
2.52	20.5972	10.0358	4.92164	75.9529046997776-20.7877249975107i
2.61	31.2917	10.3943	1.42129	-22.1010847936961-5.35530525518603i
2.7	28.6667	10.7527	0.928336	13.0997392120191+7.00139476997295i
2.79	40.4861	11.1111	8.13128	-86.3822440300444+97.2844296192694i
C09
Time	Data	FFT Freq	FFT Mag	FFT Complex			Max
0	212.482	0	410.239	6563.821473			21.7384
0.09	190.893	0.358423	4.96758	78.1917161602305+14.2592277819788i
0.18	231.679	0.716846	15.2202	-154.284253265066+188.414806718846i
0.27	238.589	1.07527	9.02531	144.2847734107-5.88995279644415i
0.36	137.321	1.43369	14.2785	51.4786237707362-222.579813480037i
0.45	185.357	1.79211	9.45452	-48.6837303468684-143.224282868139i
0.54	169.821	2.15054	5.51276	73.2282907807583+49.1690701082863i
0.63	246.429	2.50896	7.94573	-13.648353972613-126.397019215881i
0.72	171.357	2.86738	21.7384	-106.446442+331.125029i
0.81	227.911	3.22581	15.8766	-123.708926255957+221.866714769744i
0.9	284.821	3.58423	8.22449	83.17354404853-101.973365244055i
0.99	221.071	3.94265	1.09679	14.9051919345671+9.26219279259168i
1.08	201.179	4.30108	8.21048	77.4142582292635+106.134420519963i
1.17	167.75	4.6595	11.4948	63.5431349319088+172.591249212332i
1.26	214.964	5.01792	16.3919	18.9539544357774-261.584680633495i
1.35	187.982	5.37634	11.9399	-66.5981658619681-179.053599884351i
1.44	206.446	5.73477	3.25	51.9999990000001
1.53	171.821	6.09319	11.9399	-66.5981658619678+179.053599884351i
1.62	157.286	6.45161	16.3919	18.953954435778+261.584680633495i
1.71	221.161	6.81004	11.4948	63.5431349319083-172.591249212333i
1.8	209.393	7.16846	8.21048	77.4142582292634-106.134420519963i
1.89	185.304	7.52688	1.09679	14.9051919345671-9.26219279259159i
1.98	188.536	7.8853	8.22449	83.1735440485303+101.973365244054i
2.07	219.446	8.24373	15.8766	-123.708926255957-221.866714769744i
2.16	242.304	8.60215	21.7384	-106.446442-331.125029i
2.25	156.571	8.96057	7.94573	-13.648353972613+126.39701921588i
2.34	261.982	9.319	5.51276	73.2282907807584-49.1690701082863i
2.43	241.107	9.67742	9.45452	-48.6837303468681+143.22428286814i
2.52	220.25	10.0358	14.2785	51.4786237707366+222.579813480037i
2.61	176.786	10.3943	9.02531	144.2847734107+5.88995279644394i
2.7	198.089	10.7527	15.2202	-154.284253265066-188.414806718846i
2.79	217.732	11.1111	4.96758	78.1917161602305-14.2592277819791i
D05
Time	Data	FFT Freq	FFT Mag	FFT Complex			Max
0	248.875	0	441.586	7065.375			7.3612
0.09	193.375	0.358423	3.01811	-11.9297232651248-46.793022590608i
0.18	238.125	0.716846	1.03786	6.89901975793719+15.104747712678i
0.27	218.25	1.07527	2.98165	42.7781167367152+21.1172377199193i
0.36	214.5	1.43369	2.18401	18.6596410715657-29.5450487116513i
0.45	215.375	1.79211	2.31784	29.7798584776378+22.1018738082552i
0.54	216.25	2.15054	5.48789	-10.05882854438-87.2282303276006i
0.63	229.75	2.50896	6.68176	69.2579985555198+81.4413668209074i
0.72	230.625	2.86738	7.3612	2.62500000000007+117.75i
0.81	222.375	3.22581	1.84047	-28.4261245317574-7.68864638606529i
0.9	217.375	3.58423	2.8445	34.859081076074+29.2606223841061i
0.99	231	3.94265	3.88601	33.612910772165+52.3073211253658i
1.08	231.75	4.30108	4.06818	46.5903589284343+45.4549512883486i
1.17	229.25	4.6595	5.15746	73.6697344470481+37.1780240963572i
1.26	211.125	5.01792	3.88483	27.8007277103688+55.5936004243847i
1.35	216.5	5.37634	5.08113	63.2572288077964-51.0676967382534i
1.44	214.875	5.73477	6.24219	99.875
1.53	222.125	6.09319	5.08113	63.2572288077966+51.0676967382534i
1.62	233.5	6.45161	3.88483	27.8007277103686-55.5936004243847i
1.71	226.125	6.81004	5.15746	73.669734447048-37.1780240963573i
1.8	216	7.16846	4.06818	46.5903589284343-45.4549512883487i
1.89	194	7.52688	3.88601	33.6129107721649-52.3073211253657i
1.98	234.875	7.8853	2.8445	34.859081076074-29.2606223841062i
2.07	227.125	8.24373	1.84047	-28.4261245317574+7.68864638606546i
2.16	218.25	8.60215	7.3612	2.62499999999993-117.75i
2.25	195.625	8.96057	6.68176	69.2579985555196-81.4413668209075i
2.34	224.75	9.319	5.48789	-10.0588285443798+87.2282303276006i
2.43	226.875	9.67742	2.31784	29.7798584776377-22.1018738082553i
2.52	217.75	10.0358	2.18401	18.6596410715657+29.5450487116514i
2.61	210.375	10.3943	2.98165	42.7781167367152-21.1172377199194i
2.7	214	10.7527	1.03786	6.89901975793717-15.1047477126779i
2.79	224.625	11.1111	3.01811	-11.9297232651247+46.7930225906081i
D06
Time	Data	FFT Freq	FFT Mag	FFT Complex			Max
0	218.786	0	372.376	5958.017853			19.3918
0.09	198.661	0.358423	12.316	194.695940597597+30.4045103276532i
0.18	162.75	0.716846	16.4882	62.5809244227915+256.281142253899i
0.27	205.571	1.07527	6.6454	-99.5919632030134+37.2390762325751i
0.36	177.071	1.43369	3.75565	-43.86989800273+41.0644222187072i
0.45	184.179	1.79211	10.8338	-44.2568345537763-167.59506562689i
0.54	147.982	2.15054	4.35566	-69.3387861099511+6.99314941282217i
0.63	192.643	2.50896	6.27657	-100.150552321738+7.42054752028618i
0.72	214.071	2.86738	19.3918	217.339294-221.428557i
0.81	179.357	3.22581	12.0862	182.267094810046-64.6068840771893i
0.9	166.911	3.58423	7.06585	103.636644335608-45.1726702093022i
0.99	175.196	3.94265	4.46608	65.344541049703+28.9176673641358i
1.08	180.589	4.30108	9.47608	137.04849000273+64.8500662187072i
1.17	210.482	4.6595	4.18981	52.2492543442885-41.9996655161114i
1.26	185.786	5.01792	1.96616	-10.8073746484484+29.5439146317751i
1.35	184.25	5.37634	7.28361	-95.9861847231063-66.088508009534i
1.44	199.464	5.73477	3.69978	-59.1964410000001
1.53	170.679	6.09319	7.28361	-95.9861847231061+66.0885080095343i
1.62	158.625	6.45161	1.96616	-10.8073746484486-29.543914631775i
1.71	138.107	6.81004	4.18981	52.2492543442884+41.9996655161112i
1.8	185.304	7.16846	9.47608	137.04849000273-64.8500662187073i
1.89	186.607	7.52688	4.46608	65.3445410497031-28.917667364136i
1.98	164.357	7.8853	7.06585	103.636644335608+45.172670209302i
2.07	139.661	8.24373	12.0862	182.267094810046+64.6068840771887i
2.16	182.661	8.60215	19.3918	217.339294+221.428557i
2.25	208.107	8.96057	6.27657	-100.150552321738-7.42054752028577i
2.34	200.679	9.319	4.35566	-69.3387861099511-6.99314941282191i
2.43	191.179	9.67742	10.8338	-44.2568345537758+167.595065626891i
2.52	225.429	10.0358	3.75565	-43.8698980027301-41.0644222187071i
2.61	276.946	10.3943	6.6454	-99.5919632030137-37.2390762325746i
2.7	178.946	10.7527	16.4882	62.5809244227909-256.281142253899i
2.79	166.982	11.1111	12.316	194.695940597597-30.4045103276537i
D07
Time	Data	FFT Freq	FFT Mag	FFT Complex			Max
0	190.5	0	355.906	5694.5			8.67585
0.09	168.275	0.358423	3.82902	57.9360126932882-19.9184580322928i
0.18	168.875	0.716846	6.52414	-36.7904990415203+97.6880822251954i
0.27	184.175	1.07527	3.63989	44.510671411222+37.5564954527999i
0.36	169.625	1.43369	3.4496	2.80068230877106-55.1225696891639i
0.45	171.9	1.79211	6.73278	-64.2182041970308+86.4902989694465i
0.54	195.375	2.15054	4.53674	72.4626530586089+4.26147266240072i
0.63	154.575	2.50896	3.86429	33.3405757768135-52.0689655930163i
0.72	177.275	2.86738	1.74219	-27.875-7.50120000000152E-002i
0.81	181.85	3.22581	8.20379	92.7288859101511+92.9017124410871i
0.9	204.325	3.58423	4.16742	43.5786997707061+50.4672597451729i
0.99	216.175	3.94265	4.73967	-19.154200351065+73.3758615492339i
1.08	151.1	4.30108	6.7038	105.649329691229-18.522533689164i
1.17	180.5	4.6595	8.67585	-120.876464646427-68.2500988713564i
1.26	171.725	5.01792	3.07452	-20.5507817877943+44.6939173079677i
1.35	155.925	5.37634	2.00203	6.13262740304797-31.4399849021334i
1.44	186.7	5.73477	3.88438	62.1500240000005
1.53	167.55	6.09319	2.00203	6.13262740304804+31.4399849021335i
1.62	183.05	6.45161	3.07452	-20.5507817877945-44.6939173079675i
1.71	165.5	6.81004	8.67585	-120.876464646426+68.2500988713569i
1.8	160.725	7.16846	6.7038	105.649329691229+18.5225336891639i
1.89	173	7.52688	4.73967	-19.1542003510654-73.3758615492339i
1.98	178.05	7.8853	4.16742	43.578699770706-50.4672597451729i
2.07	169.2	8.24373	8.20379	92.7288859101508-92.9017124410873i
2.16	185.25	8.60215	1.74219	-27.875+7.50120000000152E-002i
2.25	181.225	8.96057	3.86429	33.3405757768136+52.0689655930163i
2.34	179.45	9.319	4.53674	72.4626530586089-4.26147266240089i
2.43	169.375	9.67742	6.73278	-64.2182041970312-86.4902989694463i
2.52	204.05	10.0358	3.4496	2.80068230877119+55.122569689164i
2.61	183.825	10.3943	3.63989	44.5106714112219-37.5564954528002i
2.7	172.25	10.7527	6.52414	-36.7904990415205-97.6880822251954i
2.79	193.125	11.1111	3.82902	57.9360126932882+19.9184580322926i
D09
Time	Data	FFT Freq	FFT Mag	FFT Complex			Max
0	16.3977	0	52.946	847.136258			12.3572
0.09	52.8523	0.358423	8.13781	113.080909558096+64.5449269547918i
0.18	16.5455	0.716846	5.10279	-26.8931095495857+77.0883485363202i
0.27	1.11365	1.07527	7.60874	-121.066216143078+12.7894947945797i
0.36	44.1023	1.43369	2.81209	30.2893661023842-33.270966112245i
0.45	6.1477	1.79211	3.66798	38.9433370834419+43.9052015477882i
0.54	70.0682	2.15054	10.4531	165.236637461961-25.8750715849542i
0.63	21.125	2.50896	7.5935	-119.61748792327-21.2821725259967i
0.72	8.23865	2.86738	4.08627	-41.909088-50.1817639999999i
0.81	12	3.22581	4.22505	-62.5328663196569-25.6809315848852i
0.9	32.4773	3.58423	5.72409	81.9979853788489-40.7950685617587i
0.99	22.3068	3.94265	9.17617	-94.4716813642512-112.387078368722i
1.08	26.1932	4.30108	4.33461	-42.2211901023842-55.020966112245i
1.17	13.7955	4.6595	12.3572	-193.455542058283-40.8185173631568i
1.26	4.98865	5.01792	2.28178	26.1583667087759-25.4678804404844i
1.35	7.42047	5.37634	7.1643	25.5738911670017+111.739611654677i
1.44	68.0909	5.73477	7.46023	119.363678
1.53	16.2045	6.09319	7.1643	25.5738911670014-111.739611654678i
1.62	14.0795	6.45161	2.28178	26.1583667087759+25.4678804404844i
1.71	18.1932	6.81004	12.3572	-193.455542058283+40.8185173631571i
1.8	1.6023	7.16846	4.33461	-42.2211901023841+55.020966112245i
1.89	34.3977	7.52688	9.17617	-94.4716813642509+112.387078368722i
1.98	9.82953	7.8853	5.72409	81.997985378849+40.7950685617587i
2.07	24.0682	8.24373	4.22505	-62.5328663196569+25.6809315848854i
2.16	14.625	8.60215	4.08627	-41.909088+50.1817639999999i
2.25	50.8864	8.96057	7.5935	-119.61748792327+21.282172525997i
2.34	62.75	9.319	10.4531	165.236637461961+25.875071584954i
2.43	39.6023	9.67742	3.66798	38.9433370834417-43.9052015477884i
2.52	41.4204	10.0358	2.81209	30.2893661023842+33.270966112245i
2.61	20.75	10.3943	7.60874	-121.066216143078-12.7894947945796i
2.7	51.8409	10.7527	5.10279	-26.8931095495858-77.0883485363199i
2.79	23.0227	11.1111	8.13781	113.080909558096-64.5449269547923i
D10
Time	Data	FFT Freq	FFT Mag	FFT Complex			Max
0	42.375	0	75.2031	1203.25			4.16824
0.09	37.625	0.358423	0.747408	-4.42554827865821+11.1095002024141i
0.18	32.75	0.716846	0.210625	1.01175990901814+3.21453625712029i
0.27	35	1.07527	4.16824	31.9068037853804+58.5640928482327i
0.36	17.625	1.43369	2.10907	31.543339635997+11.9894074478624i
0.45	44.25	1.79211	0.981511	11.5334593112185+10.6583609906318i
0.54	37.25	2.15054	1.48427	21.4492503250122-10.1939009554743i
0.63	40.5	2.50896	1.09559	-13.1402693375227-11.6023610671974i
0.72	39	2.86738	0.3848	6.125-0.625i
0.81	42.375	3.22581	2.6934	-43.0791665531948+1.14386854242535i
0.9	38.625	3.58423	2.26327	33.0798171024069+14.7328757398224i
0.99	37.75	3.94265	2.23801	10.7947751850162+34.1423438627027i
1.08	36.625	4.30108	1.49424	15.456660364003+18.2394074478625i
1.17	36.375	4.6595	1.25411	8.24340679000632-18.2943303819964i
1.26	27.625	5.01792	1.34767	2.95917266356276-21.3586870475831i
1.35	34.5	5.37634	2.49848	-21.8334609022454-33.4866762902631i
1.44	44.875	5.73477	1.90625	-30.5
1.53	37.875	6.09319	2.49848	-21.8334609022454+33.4866762902632i
1.62	36.125	6.45161	1.34767	2.9591726635628+21.3586870475831i
1.71	41.5	6.81004	1.25411	8.24340679000633+18.2943303819964i
1.8	44.375	7.16846	1.49424	15.456660364003-18.2394074478624i
1.89	35.25	7.52688	2.23801	10.7947751850161-34.1423438627027i
1.98	39	7.8853	2.26327	33.0798171024069-14.7328757398224i
2.07	41.75	8.24373	2.6934	-43.0791665531948-1.14386854242525i
2.16	33.625	8.60215	0.3848	6.125+0.625i
2.25	34	8.96057	1.09559	-13.1402693375227+11.6023610671974i
2.34	39.125	9.319	1.48427	21.4492503250122+10.1939009554743i
2.43	31.625	9.67742	0.981511	11.5334593112184-10.6583609906318i
2.52	37.75	10.0358	2.10907	31.543339635997-11.9894074478625i
2.61	41	10.3943	4.16824	31.9068037853802-58.5640928482328i
2.7	39.625	10.7527	0.210625	1.01175990901816-3.21453625712026i
2.79	45.5	11.1111	0.747408	-4.42554827865824-11.1095002024142i
E01
Time	Data	FFT Freq	FFT Mag	FFT Complex			Max
0	191.114	0	396.028	6336.443116			9.71498
0.09	200.466	0.358423	5.87374	-88.0881337908656+32.7519145566931i
0.18	194.966	0.716846	4.7409	71.9082198282509-24.1473842053821i
0.27	197.261	1.07527	7.07594	-113.214889039093-0.16193553334208i
0.36	186.909	1.43369	7.22631	88.8925331969718-73.9346936846917i
0.45	204.057	1.79211	6.5057	60.4015313850422+84.7739460334587i
0.54	176.886	2.15054	7.72573	-50.411197281692-112.865168589336i
0.63	218.307	2.50896	8.42611	2.27138433522692+134.798607122496i
0.72	199.318	2.86738	4.50773	-56.7499419999999-44.511352i
0.81	181.08	3.22581	3.11188	49.789169619327-0.313952067782225i
0.9	177.92	3.58423	5.64437	-32.0661916968295-84.4252929701074i
0.99	201.125	3.94265	4.80056	-51.0146068596382+57.4206601228304i
1.08	188.102	4.30108	5.13711	64.8347608030282+50.5198963153083i
1.17	209.625	4.6595	6.79099	-104.596940573235-29.4203211218444i
1.26	218.761	5.01792	9.71498	146.84187715027-50.980212586154i
1.35	158.364	5.37634	7.4936	-107.729163076764-52.6295123114587i
1.44	235.136	5.73477	1.06605	17.0567639999999
1.53	221.102	6.09319	7.4936	-107.729163076763+52.629512311459i
1.62	251.545	6.45161	9.71498	146.84187715027+50.9802125861535i
1.71	189.852	6.81004	6.79099	-104.596940573235+29.4203211218446i
1.8	176.966	7.16846	5.13711	64.8347608030282-50.5198963153083i
1.89	192.977	7.52688	4.80056	-51.0146068596385-57.4206601228302i
1.98	185.261	7.8853	5.64437	-32.0661916968291+84.4252929701075i
2.07	207.057	8.24373	3.11188	49.7891696193269+0.313952067782026i
2.16	192.864	8.60215	4.50773	-56.7499419999999+44.511352i
2.25	206.795	8.96057	8.42611	2.27138433522649-134.798607122496i
2.34	215.057	9.319	7.72573	-50.4111972816917+112.865168589336i
2.43	190.443	9.67742	6.5057	60.401531385042-84.7739460334591i
2.52	189.591	10.0358	7.22631	88.8925331969719+73.9346936846917i
2.61	186	10.3943	7.07594	-113.214889039093+0.161935533342108i
2.7	196.352	10.7527	4.7409	71.908219828251+24.1473842053822i
2.79	195.182	11.1111	5.87374	-88.0881337908656-32.7519145566931i
E02
Time	Data	FFT Freq	FFT Mag	FFT Complex			Max
0	166.722	0	327.682	5242.916719			4.77832
0.09	166.736	0.358423	2.64649	24.8397550455296-34.2926395189675i
0.18	169.319	0.716846	1.18567	4.44906368657866+18.4416597750176i
0.27	166.125	1.07527	4.41777	43.6949922453655-55.5609978187757i
0.36	163.778	1.43369	3.26046	-45.5262901609654+25.4712126703471i
0.45	169.347	1.79211	2.48118	21.9652527782021+33.0685779294749i
0.54	165.847	2.15054	4.77832	40.5377224027972-64.8211014219031i
0.63	165.403	2.50896	1.88176	-23.7553095981692+18.498285165418i
0.72	162.833	2.86738	2.97495	2.8471990000003+47.5139180000001i
0.81	144.389	3.22581	0.441009	-5.39365652594345-4.54947022673758i
0.9	163.028	3.58423	2.98739	-41.6377100791688-23.4726688254634i
0.99	181.569	3.94265	0.873242	3.0190125185242+13.6418024538569i
1.08	179.681	4.30108	1.47593	23.5541221609656+1.69344267034688i
1.17	167.889	4.6595	1.58035	24.9715720072078+3.97240072155896i
1.26	162.222	5.01792	1.46498	-22.126788010207+7.7345483714572i
1.35	159.25	5.37634	0.550783	-8.34161847071651+2.84219510482973i
1.44	156.597	5.73477	0.374998	5.99997099999973
1.53	162.069	6.09319	0.550783	-8.3416184707165-2.84219510482965i
1.62	156.653	6.45161	1.46498	-22.126788010207-7.7345483714572i
1.71	155.361	6.81004	1.58035	24.9715720072078-3.97240072155896i
1.8	160.875	7.16846	1.47593	23.5541221609657-1.69344267034695i
1.89	161.5	7.52688	0.873242	3.01901251852414-13.6418024538569i
1.98	169	7.8853	2.98739	-41.6377100791687+23.4726688254634i
2.07	166.083	8.24373	0.441009	-5.39365652594346+4.54947022673762i
2.16	165.181	8.60215	2.97495	2.84719900000025-47.5139180000001i
2.25	152.528	8.96057	1.88176	-23.7553095981693-18.4982851654179i
2.34	160.458	9.319	4.77832	40.5377224027973+64.821101421903i
2.43	170.847	9.67742	2.48118	21.9652527782019-33.068577929475i
2.52	157.986	10.0358	3.26046	-45.5262901609654-25.471212670347i
2.61	161.014	10.3943	4.41777	43.6949922453657+55.5609978187756i
2.7	164.278	10.7527	1.18567	4.4490636865786-18.4416597750176i
2.79	168.347	11.1111	2.64649	24.8397550455297+34.2926395189675i
E06
Time	Data	FFT Freq	FFT Mag	FFT Complex			Max
0	203.958	0	397.471	6359.541656			9.59275
0.09	239.167	0.358423	2.69518	43.1209481791332+0.39985682830825i
0.18	178.083	0.716846	2.44369	35.9127475297216-15.4598401153797i
0.27	186.792	1.07527	4.35682	9.03504130641017+69.1211353340138i
0.36	187	1.43369	0.270605	2.22924613659455-3.7116858323366i
0.45	229.5	1.79211	6.24128	94.2311748473623+33.0547525616484i
0.54	193.125	2.15054	5.23393	-77.2990092323863-32.2140479057699i
0.63	186.5	2.50896	9.59275	94.3048482150044-121.094718509716i
0.72	217.167	2.86738	9.48539	101.958344-112.416624i
0.81	198.625	3.22581	7.45483	-35.8541806824585-113.760965236938i
0.9	189.25	3.58423	2.54245	6.13250011170119+40.2143103927865i
0.99	182.583	3.94265	5.8336	-77.5916993635934+51.8789884817027i
1.08	208.875	4.30108	4.80051	6.35406586340535-76.5449338323365i
1.17	194.875	4.6595	3.51549	-15.8599966887694-53.9655053889389i
1.26	202.792	5.01792	7.86493	-10.9127344090365-125.364857816823i
1.35	179.25	5.37634	5.17031	-81.3861358130885+14.8227334580796i
1.44	200.208	5.73477	1.35156	-21.6249680000001
1.53	187.667	6.09319	5.17031	-81.3861358130886-14.8227334580795i
1.62	201.375	6.45161	7.86493	-10.9127344090362+125.364857816823i
1.71	233.958	6.81004	3.51549	-15.8599966887694+53.965505388939i
1.8	198	7.16846	4.80051	6.35406586340549+76.5449338323365i
1.89	181.417	7.52688	5.8336	-77.5916993635936-51.8789884817025i
1.98	187.542	7.8853	2.54245	6.13250011170115-40.2143103927865i
2.07	195.208	8.24373	7.45483	-35.8541806824583+113.760965236938i
2.16	198.542	8.60215	9.48539	101.958344+112.416624i
2.25	213.75	8.96057	9.59275	94.3048482150046+121.094718509716i
2.34	179.833	9.319	5.23393	-77.2990092323863+32.2140479057701i
2.43	181.125	9.67742	6.24128	94.2311748473621-33.0547525616486i
2.52	221.708	10.0358	0.270605	2.22924613659457+3.71168583233663i
2.61	206.5	10.3943	4.35682	9.03504130640996-69.1211353340138i
2.7	201.5	10.7527	2.44369	35.9127475297217+15.4598401153796i
2.79	193.667	11.1111	2.69518	43.1209481791332-0.399856828308373i
E07
Time	Data	FFT Freq	FFT Mag	FFT Complex			Max
0	85.375	0	161.516	2584.25			20.2977
0.09	75.125	0.358423	4.15799	42.3917348929143-51.2728058968621i
0.18	66.875	0.716846	5.42583	-34.9327690150421-79.4747856994364i
0.27	70	1.07527	4.84184	-75.4681614297444+17.4945559493362i
0.36	110	1.43369	8.10995	42.7619635295806+122.510745738297i
0.45	119.25	1.79211	3.18325	21.0290067475822-46.3879956632957i
0.54	67.125	2.15054	11.9724	1.88645535700934+191.548618748819i
0.63	74.25	2.50896	2.65408	20.8932577246249+36.9697930589656i
0.72	157.375	2.86738	1.29343	3.62499999999999-20.375i
0.81	30.375	3.22581	11.9965	157.815646320433-109.254903472245i
0.9	85.125	3.58423	20.2977	-286.666785442899-152.621844654123i
0.99	88.25	3.94265	3.55302	-37.3522068012335+42.854860368114i
1.08	28.5	4.30108	16.9762	266.73803647042+51.2607457382969i
1.17	74.25	4.6595	4.30709	68.7382772624408+4.91077052473343i
1.26	106.625	5.01792	15.5848	-248.786900899068+16.8547508976215i
1.35	105.25	5.37634	3.95333	54.9524452829826-31.3241438840848i
1.44	53.75	5.73477	9.53125	152.5
1.53	81.25	6.09319	3.95333	54.9524452829828+31.3241438840848i
1.62	73	6.45161	15.5848	-248.786900899068-16.8547508976212i
1.71	69.875	6.81004	4.30709	68.7382772624407-4.91077052473364i
1.8	77.875	7.16846	16.9762	266.73803647042-51.260745738297i
1.89	102.625	7.52688	3.55302	-37.3522068012335-42.8548603681138i
1.98	90.375	7.8853	20.2977	-286.666785442899+152.621844654124i
2.07	30.75	8.24373	11.9965	157.815646320433+109.254903472245i
2.16	123.875	8.60215	1.29343	3.62500000000001+20.375i
2.25	52	8.96057	2.65408	20.8932577246249-36.9697930589654i
2.34	98.375	9.319	11.9724	1.88645535700871-191.548618748819i
2.43	79.625	9.67742	3.18325	21.0290067475824+46.3879956632957i
2.52	49.25	10.0358	8.10995	42.7619635295804-122.510745738297i
2.61	83.25	10.3943	4.84184	-75.4681614297444-17.4945559493359i
2.7	94.875	10.7527	5.42583	-34.9327690150421+79.474785699436i
2.79	79.75	11.1111	4.15799	42.3917348929144+51.2728058968621i
E10
Time	Data	FFT Freq	FFT Mag	FFT Complex			Max
0	120.25	0	208.247	3331.958313			25.0368
0.09	115.542	0.358423	7.17277	114.734743152208-2.60454873527927i
0.18	131.583	0.716846	16.0259	102.071116346563-235.222712970505i
0.27	93.6667	1.07527	7.99508	-68.8759487798423-107.795907953713i
0.36	119.292	1.43369	6.88018	57.9530676816969+93.5931507088304i
0.45	198.667	1.79211	6.43783	-5.74958527363595+102.844629294168i
0.54	108	2.15054	6.12908	43.8327783539991+87.7239411739872i
0.63	63.7917	2.50896	18.0035	287.744149312131+13.4031539956789i
0.72	77.8333	2.86738	13.2962	-100.583252-187.458373i
0.81	118.042	3.22581	25.0368	-400.096937606447+19.8425092461106i
0.9	110.292	3.58423	12.0499	147.948460136242-123.622277594395i
0.99	24.5833	3.94265	8.04242	-1.39352623522607+128.671165396242i
1.08	68.3333	4.30108	13.792	69.7969323183034+209.343150708831i
1.17	141.125	4.6595	2.86201	-25.4398412819016+38.0753161565943i
1.26	99.5	5.01792	9.96569	25.4811411631959-157.401939738886i
1.35	77.75	5.37634	5.00778	63.7434507127146+48.5459985233841i
1.44	124.667	5.73477	6.64324	-106.291809
1.53	121.75	6.09319	5.00778	63.7434507127143-48.5459985233841i
1.62	79.5833	6.45161	9.96569	25.4811411631964+157.401939738886i
1.71	131.375	6.81004	2.86201	-25.4398412819014-38.0753161565941i
1.8	89.9167	7.16846	13.792	69.796932318303-209.34315070883i
1.89	95.4167	7.52688	8.04242	-1.3935262352265-128.671165396242i
1.98	85.5833	7.8853	12.0499	147.948460136242+123.622277594394i
2.07	172.458	8.24373	25.0368	-400.096937606448-19.8425092461093i
2.16	87.25	8.60215	13.2962	-100.583252+187.458373i
2.25	65.6667	8.96057	18.0035	287.744149312131-13.40315399568i
2.34	135.833	9.319	6.12908	43.832778353999-87.7239411739871i
2.43	81.8333	9.67742	6.43783	-5.74958527363637-102.844629294168i
2.52	68.5833	10.0358	6.88018	57.9530676816967-93.5931507088305i
2.61	97.0833	10.3943	7.99508	-68.8759487798419+107.795907953713i
2.7	106.333	10.7527	16.0259	102.071116346564+235.222712970505i
2.79	120.375	11.1111	7.17277	114.734743152207+2.60454873527892i
E11
Time	Data	FFT Freq	FFT Mag	FFT Complex			Max
0	232.125	0	448.789	7180.625			3.73052
0.09	227.375	0.358423	1.21549	-19.445099572112-0.324898149802531i
0.18	219.375	0.716846	1.73531	2.96727788558937+27.6059096968859i
0.27	218.875	1.07527	3.22687	42.8831255313271-28.7520565359988i
0.36	221.75	1.43369	2.07632	5.9068542494924+32.6917568261897i
0.45	217.75	1.79211	1.33992	0.721590333763707+21.4266031311889i
0.54	229.75	2.15054	3.73052	23.5681098594053-54.8383174071885i
0.63	222.125	2.50896	2.17677	26.5074715804655-22.5913554262541i
0.72	219.625	2.86738	1.33776	-7.62499999999999+20i
0.81	218.625	3.22581	3.46998	52.4034754074852-18.3389460395987i
0.9	225.625	3.58423	1.31696	-0.72102294732569+21.0590220365853i
0.99	234.25	3.94265	2.33903	35.5572187027246-11.6735179323559i
1.08	234	4.30108	0.734912	-5.40685424949236+10.4417568261897i
1.17	223.5	4.6595	1.85996	-22.4505168009531+19.5343843800409i
1.26	228.375	5.01792	1.75345	-24.3143647976689-13.9967508593403i
1.35	232.125	5.37634	2.40075	24.822734817299+29.3140732164372i
1.44	214.5	5.73477	1.46094	-23.375
1.53	225.125	6.09319	2.40075	24.8227348172989-29.3140732164372i
1.62	225.25	6.45161	1.75345	-24.314364797669+13.9967508593404i
1.71	224.375	6.81004	1.85996	-22.4505168009531-19.5343843800408i
1.8	209.875	7.16846	0.734912	-5.40685424949239-10.4417568261897i
1.89	231.125	7.52688	2.33903	35.5572187027246+11.6735179323558i
1.98	228.25	7.8853	1.31696	-0.721022947325745-21.0590220365853i
2.07	234.375	8.24373	3.46998	52.4034754074853+18.3389460395986i
2.16	226.625	8.60215	1.33776	-7.62500000000001-20i
2.25	218.75	8.96057	2.17677	26.5074715804656+22.5913554262541i
2.34	220.75	9.319	3.73052	23.5681098594054+54.8383174071885i
2.43	218.375	9.67742	1.33992	0.721590333763679-21.4266031311888i
2.52	227	10.0358	2.07632	5.90685424949234-32.6917568261897i
2.61	228.75	10.3943	3.22687	42.8831255313272+28.7520565359987i
2.7	215.75	10.7527	1.73531	2.96727788558932-27.6059096968858i
2.79	226.5	11.1111	1.21549	-19.445099572112+0.324898149802694i
F01
Time	Data	FFT Freq	FFT Mag	FFT Complex			Max
0	164.85	0	374.933	5998.924958			11.3941
0.09	249.4	0.358423	2.50808	-19.718437515895+34.9505916423747i
0.18	207.475	0.716846	9.82392	-31.0279176015402-154.089853231504i
0.27	190.025	1.07527	9.84762	150.567552629452-46.4239040946885i
0.36	176.925	1.43369	9.02272	47.6193519499034-136.283579125821i
0.45	180.975	1.79211	5.3991	-72.3406150812909-47.2156268427091i
0.54	182.025	2.15054	5.64026	3.92230422178643-90.1589559043825i
0.63	173.8	2.50896	5.64668	-2.12644894983457-90.3218101365106i
0.72	189.975	2.86738	11.3941	-152.24997-100.275024i
0.81	179.625	3.22581	6.38518	44.4793431151926-91.9720305014986i
0.9	224.725	3.58423	1.92632	-25.0171920274842+18.002157985251i
0.99	180.5	3.94265	10.5351	-152.92060864957-70.9105561964243i
1.08	177.975	4.30108	5.12136	13.4307560500965-80.8335071258205i
1.17	168.75	4.6595	2.67053	42.5205317026511-4.21070798002876i
1.26	174.775	5.01792	8.09778	-111.477170592762-66.0288353418707i
1.35	180.85	5.37634	8.24254	-38.261365250706+126.208496745761i
1.44	170.825	5.73477	7.40781	-118.524994
1.53	197.225	6.09319	8.24254	-38.2613652507063-126.208496745761i
1.62	192.625	6.45161	8.09778	-111.477170592762+66.0288353418709i
1.71	218.425	6.81004	2.67053	42.5205317026511+4.2107079800285i
1.8	161.425	7.16846	5.12136	13.4307560500967+80.8335071258205i
1.89	213.15	7.52688	10.5351	-152.92060864957+70.9105561964246i
1.98	225.675	7.8853	1.92632	-25.0171920274843-18.0021579852512i
2.07	188.025	8.24373	6.38518	44.4793431151929+91.9720305014984i
2.16	186.6	8.60215	11.3941	-152.24997+100.275024i
2.25	207.925	8.96057	5.64668	-2.12644894983434+90.3218101365105i
2.34	162.15	9.319	5.64026	3.92230422178662+90.1589559043824i
2.43	183	9.67742	5.3991	-72.3406150812908+47.2156268427094i
2.52	165.4	10.0358	9.02272	47.6193519499036+136.283579125821i
2.61	182.45	10.3943	9.84762	150.567552629452+46.4239040946881i
2.7	176.775	10.7527	9.82392	-31.0279176015398+154.089853231504i
2.79	164.6	11.1111	2.50808	-19.7184375158952-34.9505916423744i
F03
Time	Data	FFT Freq	FFT Mag	FFT Complex			Max
0	218.5	0	389.633	6234.124969			20.7176
0.09	172.125	0.358423	9.79056	-75.4695647349186-137.270688548095i
0.18	205.125	0.716846	10.6683	-122.214367337869+119.163550101504i
0.27	185.833	1.07527	20.7176	302.066791627499-136.513283074298i
0.36	155.75	1.43369	4.32421	-67.6595263468429+14.4597263868691i
0.45	219.25	1.79211	10.0184	131.302512022123+91.9451585317434i
0.54	187.167	2.15054	12.9832	207.477255864162+10.2698241784677i
0.63	186.458	2.50896	8.23427	-131.617954910076+5.85852633077675i
0.72	208.708	2.86738	10.3689	16.4583760000001+165.083345i
0.81	169.25	3.22581	5.82569	-86.176729340118-35.5229606349003i
0.9	218.417	3.58423	7.69749	-75.9749994786933-96.9337176769775i
0.99	283.625	3.94265	17.4164	145.790824640249+237.482060179438i
1.08	254	4.30108	14.6233	232.742900346843+23.9597283868688i
1.17	178.042	4.6595	13.6943	31.2343785491593+216.871077140626i
1.26	222.417	5.01792	4.2233	-31.9545130476004-59.5398677539414i
1.35	159.125	5.37634	7.07494	-106.797009853916+37.5287870534569i
1.44	192.208	5.73477	1.21614	19.4582829999995
1.53	176	6.09319	7.07494	-106.797009853916-37.5287870534562i
1.62	134.333	6.45161	4.2233	-31.9545130476003+59.5398677539414i
1.71	198.292	6.81004	13.6943	31.2343785491585-216.871077140626i
1.8	207.583	7.16846	14.6233	232.742900346843-23.9597283868691i
1.89	204.5	7.52688	17.4164	145.790824640248-237.482060179438i
1.98	200.417	7.8853	7.69749	-75.9749994786931+96.9337176769778i
2.07	203.458	8.24373	5.82569	-86.176729340118+35.5229606349004i
2.16	207.667	8.60215	10.3689	16.458376-165.083345i
2.25	158.292	8.96057	8.23427	-131.617954910077-5.85852633077649i
2.34	222.083	9.319	12.9832	207.477255864162-10.2698241784681i
2.43	196.667	9.67742	10.0184	131.302512022122-91.9451585317438i
2.52	127.208	10.0358	4.32421	-67.6595263468428-14.4597263868688i
2.61	193.667	10.3943	20.7176	302.0667916275+136.513283074297i
2.7	165.208	10.7527	10.6683	-122.214367337869-119.163550101504i
2.79	222.75	11.1111	9.79056	-75.4695647349182+137.270688548096i
F04
Time	Data	FFT Freq	FFT Mag	FFT Complex			Max
0	113.25	0	180.094	2881.5			22.7806
0.09	98.125	0.358423	7.60428	-16.4298206824958+120.554042078419i
0.18	95	0.716846	4.32637	64.2549103899332-25.7482403814006i
0.27	54.125	1.07527	9.88092	-66.7718823321695+143.301936037759i
0.36	102.25	1.43369	21.7066	320.080595758879-134.795016985759i
0.45	7.75	1.79211	16.4645	255.474253094339-64.261220332071i
0.54	74.625	2.15054	13.7299	-182.66024679206-122.039126837011i
0.63	134.75	2.50896	17.917	38.8634667806646+284.025313688382i
0.72	138.75	2.86738	21.6375	309.875+154.375i
0.81	103.875	3.22581	22.7806	-281.535186711241+231.496806325548i
0.9	25	3.58423	20.3806	-68.1467785904675-318.889262076296i
0.99	47.75	3.94265	2.04546	10.6285451919753+30.9534061480555i
1.08	80.5	4.30108	17.6403	-265.580595758879-95.5450169857586i
1.17	122.625	4.6595	3.33131	6.77063512976966-52.8692598134916i
1.26	56.875	5.01792	7.09469	39.5521149925937+106.401624379315i
1.35	65	5.37634	16.2394	245.999989529158+83.639712384207i
1.44	89.125	5.73477	4.89062	-78.25
1.53	184.125	6.09319	16.2394	245.999989529158-83.6397123842075i
1.62	72	6.45161	7.09469	39.5521149925936-106.401624379315i
1.71	102.75	6.81004	3.33131	6.77063512976994+52.8692598134919i
1.8	146	7.16846	17.6403	-265.580595758879+95.5450169857591i
1.89	41	7.52688	2.04546	10.6285451919755-30.9534061480551i
1.98	19.875	7.8853	20.3806	-68.1467785904666+318.889262076296i
2.07	150.625	8.24373	22.7806	-281.535186711242-231.496806325547i
2.16	100.375	8.60215	21.6375	309.875-154.375i
2.25	89.5	8.96057	17.917	38.8634667806636-284.025313688382i
2.34	90.75	9.319	13.7299	-182.66024679206+122.039126837012i
2.43	141.125	9.67742	16.4645	255.474253094339+64.2612203320701i
2.52	85.5	10.0358	21.7066	320.080595758879+134.795016985759i
2.61	15.75	10.3943	9.88092	-66.7718823321698-143.301936037759i
2.7	111.75	10.7527	4.32637	64.2549103899331+25.7482403814006i
2.79	121	11.1111	7.60428	-16.4298206824963-120.554042078419i
F05
Time	Data	FFT Freq	FFT Mag	FFT Complex			Max
0	61.8195	0	172.2	2755.194489			13.3102
0.09	91.4305	0.358423	4.73399	-68.0300822416055-33.3022561867788i
0.18	103.722	0.716846	3.90609	-13.4800893746019-61.0262902690186i
0.27	98.6389	1.07527	5.22074	80.9413665199155-20.6413219548469i
0.36	51.7361	1.43369	5.5953	-88.851270986766+10.9607037211199i
0.45	126.639	1.79211	8.02489	-104.994972555401+73.9063928050897i
0.54	72.4445	2.15054	9.78566	0.602442181475849-156.569422800613i
0.63	83.0139	2.50896	9.5273	-152.373595210807-4.3911458110741i
0.72	76.3611	2.86738	11.0742	-8.43057200000008-176.986083i
0.81	94.5417	3.22581	5.52321	-5.67098615687101-88.1891939679195i
0.9	72.2778	3.58423	11.4798	-25.1502563380016+181.946655667654i
0.99	100.403	3.94265	7.51857	0.131207819320316+120.296989843325i
1.08	135.944	4.30108	4.80016	-56.8154150132341-51.6782102788802i
1.17	69.375	4.6595	4.96037	63.7928139072498+47.2169326022397i
1.26	72.0695	5.01792	13.3102	-27.5276404688725-211.176959800752i
1.35	73.5833	5.37634	11.0012	4.3155759181983-175.965894824772i
1.44	84.5555	5.73477	1.63194	26.1111149999997
1.53	114.972	6.09319	11.0012	4.31557591819893+175.965894824772i
1.62	78.5278	6.45161	13.3102	-27.5276404688721+211.176959800752i
1.71	86.5833	6.81004	4.96037	63.7928139072497-47.2169326022399i
1.8	78.1667	7.16846	4.80016	-56.815415013234+51.6782102788801i
1.89	100.236	7.52688	7.51857	0.131207819320025-120.296989843325i
1.98	128.375	7.8853	11.4798	-25.1502563380019-181.946655667654i
2.07	66.2361	8.24373	5.52321	-5.67098615687053+88.1891939679193i
2.16	86.4028	8.60215	11.0742	-8.43057199999989+176.986083i
2.25	85.9722	8.96057	9.5273	-152.373595210807+4.39114581107454i
2.34	79.5833	9.319	9.78566	0.602442181476107+156.569422800613i
2.43	24.125	9.67742	8.02489	-104.994972555401-73.9063928050895i
2.52	116.125	10.0358	5.5953	-88.851270986766-10.9607037211198i
2.61	87.5972	10.3943	5.22074	80.9413665199155+20.6413219548466i
2.7	92.5417	10.7527	3.90609	-13.4800893746016+61.0262902690186i
2.79	61.1945	11.1111	4.73399	-68.0300822416053+33.3022561867789i
F08
Time	Data	FFT Freq	FFT Mag	FFT Complex			Max
0	123.875	0	260.93	4174.875			29.9453
0.09	9.375	0.358423	18.5432	-36.3038366349303-294.460947572381i
0.18	133.875	0.716846	13.8403	-206.088521452362+81.0274789733818i
0.27	169.125	1.07527	13.2389	-141.824492224244+157.334690621494i
0.36	158.875	1.43369	5.54785	-33.9250676196423-82.0269885276609i
0.45	121.375	1.79211	10.4077	-164.644136286069+24.9421926582628i
0.54	165.75	2.15054	23.6489	138.652556316722+352.064184890564i
0.63	126.75	2.50896	22.4134	-315.08247813843+171.252418046686i
0.72	202.375	2.86738	16.1993	140+218.125i
0.81	153.125	3.22581	7.50473	-26.0312537731203+117.220118521035i
0.9	178.75	3.58423	12.4349	-39.5845368320608+194.980400759616i
0.99	156.125	3.94265	5.05659	42.4485422212577+68.8752998704296i
1.08	169.125	4.30108	5.3151	-1.57493238035784-85.026988527661i
1.17	58.125	4.6595	14.2307	64.652860293227-218.318728252174i
1.26	124.875	5.01792	19.5205	311.520501967702+22.4436948424329i
1.35	127.875	5.37634	15.9311	-77.2152054576909+242.920226816134i
1.44	205.625	5.73477	29.9453	479.125
1.53	86.875	6.09319	15.9311	-77.2152054576913-242.920226816134i
1.62	120.625	6.45161	19.5205	311.520501967702-22.4436948424334i
1.71	75.625	6.81004	14.2307	64.6528602932275+218.318728252174i
1.8	166.25	7.16846	5.3151	-1.57493238035767+85.0269885276609i
1.89	130	7.52688	5.05659	42.4485422212579-68.8752998704299i
1.98	88.375	7.8853	12.4349	-39.584536832061-194.980400759616i
2.07	97	8.24373	7.50473	-26.0312537731207-117.220118521035i
2.16	76	8.60215	16.1993	140-218.125i
2.25	181.875	8.96057	22.4134	-315.08247813843-171.252418046686i
2.34	112.75	9.319	23.6489	138.652556316721-352.064184890565i
2.43	150.875	9.67742	10.4077	-164.644136286069-24.9421926582626i
2.52	131.375	10.0358	5.54785	-33.9250676196422+82.026988527661i
2.61	74.125	10.3943	13.2389	-141.824492224244-157.334690621494i
2.7	168.5	10.7527	13.8403	-206.088521452362-81.0274789733815i
2.79	129.625	11.1111	18.5432	-36.3038366349296+294.46094757238i
F12
Time	Data	FFT Freq	FFT Mag	FFT Complex			Max
0	11	0	20.6016	329.625			2.39813
0.09	20.125	0.358423	1.59629	24.8375069713825-5.95134982622339i
0.18	7.25	0.716846	0.533125	4.86706235481099-7.00519001036955i
0.27	11.75	1.07527	2.0302	-3.70852647873224-32.2708334737358i
0.36	18	1.43369	1.31571	-6.96383476483186-19.8661165235168i
0.45	17.5	1.79211	2.39356	-6.91341092888749+37.6678579059877i
0.54	8.625	2.15054	2.17517	33.5554763676611-9.23367740969274i
0.63	6.25	2.50896	1.48193	-2.53153656303869-23.5752805482987i
0.72	8	2.86738	2.39813	34.875-16i
0.81	0.25	3.22581	1.91674	30.6181009305356-1.74642713451556i
0.9	14.875	3.58423	1.20068	-19.0064864944377-2.79433758147249i
0.99	17.125	3.94265	1.80115	-27.1804657188739-9.57724270867899i
1.08	9.5	4.30108	1.50884	10.7138347648319+21.6338834764832i
1.17	10.375	4.6595	1.74361	-22.3874597119899-16.6458764033136i
1.26	1.75	5.01792	2.10771	-29.9160522280343-15.5658501821493i
1.35	10.75	5.37634	0.498931	4.26579149960399+6.7475612726486i
1.44	11.375	5.73477	1.74219	-27.875
1.53	11.5	6.09319	0.498931	4.26579149960398-6.74756127264862i
1.62	8.75	6.45161	2.10771	-29.9160522280343+15.5658501821494i
1.71	7.625	6.81004	1.74361	-22.3874597119898+16.6458764033137i
1.8	2.875	7.16846	1.50884	10.7138347648318-21.6338834764832i
1.89	15	7.52688	1.80115	-27.1804657188739+9.57724270867904i
1.98	4	7.8853	1.20068	-19.0064864944378+2.79433758147253i
2.07	8.625	8.24373	1.91674	30.6181009305356+1.74642713451549i
2.16	17	8.60215	2.39813	34.875+16i
2.25	13.375	8.96057	1.48193	-2.53153656303864+23.5752805482987i
2.34	8.5	9.319	2.17517	33.5554763676611+9.23367740969265i
2.43	7	9.67742	2.39356	-6.9134109288876-37.6678579059876i
2.52	15.125	10.0358	1.31571	-6.96383476483182+19.8661165235168i
2.61	9.25	10.3943	2.0302	-3.70852647873219+32.2708334737357i
2.7	4.25	10.7527	0.533125	4.867062354811+7.00519001036954i
2.79	12.25	11.1111	1.59629	24.8375069713825+5.95134982622335i
G01
Time	Data	FFT Freq	FFT Mag	FFT Complex			Max
0	66.3611	0	183.024	2928.388979			12.9968
0.09	129.597	0.358423	5.94	-68.6107954348845-65.7659329008461i
0.18	94.5695	0.716846	4.81054	74.0319448254637+21.0582637558889i
0.27	68.5	1.07527	4.96487	-78.8083633366017+9.98161305699478i
0.36	93.5278	1.43369	8.56313	131.542551359927+38.31877235124i
0.45	74.1111	1.79211	9.2495	-138.798981935428-51.3466729327912i
0.54	113.75	2.15054	6.80336	81.3877358437787-72.2853902007423i
0.63	88.4167	2.50896	10.5875	-149.087645329932-80.4330387254842i
0.72	104.611	2.86738	9.09475	-104.041717-101.736114i
0.81	86.7917	3.22581	12.9968	67.4825092644393-196.695083896502i
0.9	90.6111	3.58423	1.78953	-28.3561617102207+3.96779328884021i
0.99	105.764	3.94265	5.11494	-15.7878532262032-80.3017399538971i
1.08	84.4583	4.30108	4.25359	30.4852826400729-60.8479156487601i
1.17	68.2222	4.6595	5.67081	-74.5809504322693+51.673563240129i
1.26	96.1945	5.01792	7.16702	-91.3967709590213+69.2557832454712i
1.35	132.097	5.37634	6.21853	-15.4746635691217+98.285791132376i
1.44	125.569	5.73477	2.80035	-44.8055410000002
1.53	107.792	6.09319	6.21853	-15.4746635691219-98.2857911323763i
1.62	91.0417	6.45161	7.16702	-91.3967709590216-69.2557832454709i
1.71	79.2083	6.81004	5.67081	-74.5809504322695-51.6735632401292i
1.8	49.9305	7.16846	4.25359	30.4852826400729+60.8479156487602i
1.89	104.569	7.52688	5.11494	-15.7878532262029+80.3017399538968i
1.98	109.097	7.8853	1.78953	-28.3561617102209-3.96779328884013i
2.07	70.8472	8.24373	12.9968	67.48250926444+196.695083896502i
2.16	78.4028	8.60215	9.09475	-104.041717+101.736114i
2.25	94.75	8.96057	10.5875	-149.087645329931+80.4330387254846i
2.34	85.4445	9.319	6.80336	81.3877358437787+72.2853902007421i
2.43	78.8611	9.67742	9.2495	-138.798981935428+51.3466729327916i
2.52	66.0139	10.0358	8.56313	131.542551359927-38.31877235124i
2.61	128.333	10.3943	4.96487	-78.8083633366017-9.98161305699458i
2.7	92.2083	10.7527	4.81054	74.0319448254636-21.058263755889i
2.79	68.7361	11.1111	5.94	-68.6107954348844+65.7659329008464i
G02
Time	Data	FFT Freq	FFT Mag	FFT Complex			Max
0	184	0	286.377	4582.027679			18.6883
0.09	132.5	0.358423	9.61476	152.701363720639+18.6511663422564i
0.18	146.069	0.716846	10.0952	71.4827220964537-144.845272975043i
0.27	181.778	1.07527	8.1235	110.871644707161+67.8324565113936i
0.36	145.847	1.43369	5.87326	87.8015886177598+33.4912168075347i
0.45	134.861	1.79211	2.24054	-21.9932191580591+28.3094970526915i
0.54	137.611	2.15054	5.93221	-41.3685280393305+85.425820749743i
0.63	160.514	2.50896	6.17993	98.8512412489127+2.34070124331537i
0.72	140.278	2.86738	18.6883	-90.6805419999999+284.930573i
0.81	135.972	3.22581	8.13732	88.218861528812-95.7535269420843i
0.9	147.361	3.58423	9.47415	143.875047360822+47.7325627004898i
0.99	134.681	3.94265	4.72307	61.7060131428149+43.6240582012134i
1.08	115.431	4.30108	3.80532	51.8373273822408+31.9357968075348i
1.17	101.194	4.6595	8.34184	53.7701969399365+122.159210968736i
1.26	136.958	5.01792	7.07759	-102.933577417945-47.2050350242958i
1.35	163.111	5.37634	2.52111	17.3182338697833-36.4308685343231i
1.44	113.819	5.73477	3.55903	-56.9444269999999
1.53	124.306	6.09319	2.52111	17.3182338697834+36.4308685343234i
1.62	141.347	6.45161	7.07759	-102.933577417945+47.2050350242962i
1.71	193.097	6.81004	8.34184	53.770196939936-122.159210968735i
1.8	125.097	7.16846	3.80532	51.8373273822407-31.9357968075348i
1.89	120.875	7.52688	4.72307	61.7060131428147-43.6240582012134i
1.98	173.875	7.8853	9.47415	143.875047360822-47.7325627004901i
2.07	156.528	8.24373	8.13732	88.2188615288122+95.7535269420842i
2.16	139.778	8.60215	18.6883	-90.6805420000002-284.930573i
2.25	110.653	8.96057	6.17993	98.8512412489127-2.34070124331539i
2.34	153.139	9.319	5.93221	-41.3685280393308-85.4258207497429i
2.43	123.625	9.67742	2.24054	-21.9932191580593-28.3094970526912i
2.52	121.681	10.0358	5.87326	87.8015886177597-33.4912168075347i
2.61	156.917	10.3943	8.1235	110.871644707161-67.8324565113938i
2.7	140.25	10.7527	10.0952	71.4827220964541+144.845272975043i
2.79	188.875	11.1111	9.61476	152.701363720639-18.6511663422567i
G03
Time	Data	FFT Freq	FFT Mag	FFT Complex			Max
0	27.8036	0	76.4967	1223.946443			12.4009
0.09	41.3036	0.358423	4.7131	-15.045879578131+73.8934393378497i
0.18	54.4464	0.716846	8.4695	38.5114414648039-129.924524889109i
0.27	55.4286	1.07527	7.85641	17.7313823919766-124.445711906651i
0.36	52.1071	1.43369	1.49028	-23.1577846525117+5.68095962397224i
0.45	52	1.79211	5.54674	-80.8891494213735+36.5121064241613i
0.54	15.4464	2.15054	5.28377	-54.6537911875868+64.4983142841304i
0.63	28.875	2.50896	6.51443	-54.0747375313274-89.1066240944475i
0.72	17.6786	2.86738	4.41534	58.892943+39.017852i
0.81	32.4107	3.22581	4.95338	-66.7073206570949-42.7943343711906i
0.9	15.0357	3.58423	7.75056	4.51265007534659-123.926845969746i
0.99	49.375	3.94265	12.4009	110.200288032183+164.99683064682i
1.08	29.5179	4.30108	7.2643	-115.056507347488+16.4666656239723i
1.17	17.2321	4.6595	0.947836	-14.2103919307348-5.29655087383803i
1.26	50.7857	5.01792	3.61195	57.415463647436+6.57878285701446i
1.35	42.5357	5.37634	6.50084	-35.2898313054978-97.8439461287397i
1.44	45.0893	5.73477	0.588178	9.41085499999986
1.53	43.6429	6.09319	6.50084	-35.2898313054977+97.8439461287397i
1.62	24.9464	6.45161	3.61195	57.4154636474361-6.57878285701464i
1.71	32.6071	6.81004	0.947836	-14.2103919307347+5.29655087383814i
1.8	90.2321	7.16846	7.2643	-115.056507347488-16.4666656239722i
1.89	18.3393	7.52688	12.4009	110.200288032182-164.99683064682i
1.98	35.4286	7.8853	7.75056	4.51265007534689+123.926845969746i
2.07	79.7679	8.24373	4.95338	-66.7073206570946+42.7943343711907i
2.16	43.7679	8.60215	4.41534	58.8929429999999-39.017852i
2.25	37.0357	8.96057	6.51443	-54.0747375313272+89.1066240944475i
2.34	47.7143	9.319	5.28377	-54.6537911875869-64.4983142841302i
2.43	4	9.67742	5.54674	-80.8891494213736-36.512106424161i
2.52	31.5893	10.0358	1.49028	-23.1577846525118-5.68095962397234i
2.61	42.1607	10.3943	7.85641	17.731382391977+124.445711906651i
2.7	35.0893	10.7527	8.4695	38.5114414648041+129.924524889109i
2.79	30.5536	11.1111	4.7131	-15.0458795781312-73.8934393378496i
G04
Time	Data	FFT Freq	FFT Mag	FFT Complex			Max
0	62.0385	0	121.272	1940.355805			7.446
0.09	60.5288	0.358423	1.80502	4.1500751957904-28.5805420510888i
0.18	80.4808	0.716846	7.446	93.2390760671498-74.1609664248618i
0.27	72.9423	1.07527	1.16331	9.25839935370791-16.1469509179179i
0.36	73.3365	1.43369	5.15428	-59.7771429058351-56.8131987535056i
0.45	65.4231	1.79211	1.94806	-29.9320077879396+8.69383801448032i
0.54	54.7596	2.15054	0.28082	3.56413854085691+2.73587086010429i
0.63	48.4808	2.50896	0.956072	10.0714368289221+11.5138621170476i
0.72	53.5962	2.86738	2.58026	12.317322+39.403839i
0.81	56.8365	3.22581	3.11022	-46.7389748986512-17.0845171676299i
0.9	59.3269	3.58423	2.91184	13.1255544212523+44.7023046510349i
0.99	58.0577	3.94265	2.40421	-38.281204947934+3.77931456931891i
1.08	68.4423	4.30108	1.59029	24.450176905835-7.04397275350566i
1.17	55.8462	4.6595	3.08145	-0.84995959547693+49.2959078929282i
1.26	54.4519	5.01792	2.84667	16.5711069707411-42.425244633931i
1.35	61.4038	5.37634	5.73697	42.5529478515816+81.3322689202412i
1.44	68.2596	5.73477	3.91045	-62.567229
1.53	66.4231	6.09319	5.73697	42.5529478515814-81.3322689202412i
1.62	56.3077	6.45161	2.84667	16.5711069707412+42.4252446339311i
1.71	90.7596	6.81004	3.08145	-0.849959595477009-49.2959078929282i
1.8	48.7019	7.16846	1.59029	24.4501769058351+7.04397275350556i
1.89	67.5962	7.52688	2.40421	-38.281204947934-3.77931456931885i
1.98	53.125	7.8853	2.91184	13.1255544212521-44.7023046510349i
2.07	60.2404	8.24373	3.11022	-46.7389748986512+17.08451716763i
2.16	45.0769	8.60215	2.58026	12.317322-39.403839i
2.25	53.125	8.96057	0.956072	10.0714368289221-11.5138621170477i
2.34	47.9712	9.319	0.28082	3.56413854085682-2.73587086010424i
2.43	64.6346	9.67742	1.94806	-29.9320077879397-8.69383801448028i
2.52	56.1538	10.0358	5.15428	-59.777142905835+56.8131987535057i
2.61	55.25	10.3943	1.16331	9.25839935370793+16.1469509179179i
2.7	56.8654	10.7527	7.446	93.23907606715+74.1609664248616i
2.79	63.9135	11.1111	1.80502	4.15007519579041+28.5805420510888i
G05
Time	Data	FFT Freq	FFT Mag	FFT Complex			Max
0	60.5893	0	80.6339	1290.142944			13.2541
0.09	52.9286	0.358423	13.2541	113.22664767186+179.309132536719i
0.18	43.2857	0.716846	8.96854	9.60506289435994+143.174816448788i
0.27	9.23215	1.07527	0.902472	9.74908113324275-10.6515818079808i
0.36	28.9821	1.43369	7.06099	109.042765440008-29.5502336576477i
0.45	17.0357	1.79211	11.1283	159.727315653042-78.6767065325479i
0.54	22.4821	2.15054	7.54956	20.0157003353599+119.123135458344i
0.63	37.6071	2.50896	5.00317	-66.0827540172655+45.179633823738i
0.72	33.7321	2.86738	4.59925	8.55358799999995-73.089234i
0.81	51.8571	3.22581	4.05314	-26.5740559618157-59.1554224966641i
0.9	10.9464	3.58423	3.81874	53.0812354447616-30.2582961483908i
0.99	29.8571	3.94265	5.32692	25.811704100269+81.2282792768167i
1.08	32.1429	4.30108	3.8611	-60.4355894400083+12.8069463423525i
1.17	37.2679	4.6595	7.63487	-86.5797931741044+86.1770221119116i
1.26	49.2321	5.01792	2.9266	41.3694093255189+21.9363288420529i
1.35	29.7857	5.37634	1.90804	12.5790305947723-27.816665673155i
1.44	42.8571	5.73477	0.158485	2.53576799999996
1.53	29.7321	6.09319	1.90804	12.5790305947723+27.8166656731551i
1.62	15.8571	6.45161	2.9266	41.3694093255188-21.9363288420529i
1.71	36.0893	6.81004	7.63487	-86.5797931741047-86.1770221119112i
1.8	50.3214	7.16846	3.8611	-60.4355894400084-12.8069463423523i
1.89	39	7.52688	5.32692	25.8117041002687-81.2282792768167i
1.98	29.9821	7.8853	3.81874	53.0812354447617+30.2582961483909i
2.07	34.3214	8.24373	4.05314	-26.5740559618156+59.1554224966642i
2.16	38.6964	8.60215	4.59925	8.55358800000003+73.089234i
2.25	77.625	8.96057	5.00317	-66.0827540172658-45.1796338237378i
2.34	99.9464	9.319	7.54956	20.0157003353597-119.123135458344i
2.43	40.5	9.67742	11.1283	159.727315653042+78.6767065325475i
2.52	40.125	10.0358	7.06099	109.042765440008+29.5502336576475i
2.61	53	10.3943	0.902472	9.74908113324263+10.6515818079808i
2.7	47.1607	10.7527	8.96854	9.60506289435958-143.174816448788i
2.79	67.9643	11.1111	13.2541	113.226647671859-179.309132536719i
G06
Time	Data	FFT Freq	FFT Mag	FFT Complex			Max
0	34.1	0	80.3438	1285.5			8.06563
0.09	30.5	0.358423	2.71481	11.8923611194167-41.7771990290274i
0.18	30.975	0.716846	3.93329	-54.1252180935234-32.1087368455173i
0.27	47.825	1.07527	7.16392	-102.988293367655+50.3166830506928i
0.36	37.95	1.43369	4.29552	-19.0871710756408+66.0247017689686i
0.45	34.5	1.79211	5.54706	73.1797639072406-50.2177622243364i
0.54	75	2.15054	1.54624	23.9725370865381-6.1137623321569i
0.63	76.65	2.50896	4.43405	-68.9743776921807-16.6042565828894i
0.72	32.9	2.86738	8.06563	-94.925048+87.425048i
0.81	33.125	3.22581	3.13455	50.1290186678768-1.54489660206603i
0.9	32.2	3.58423	4.69829	61.7525247928529-42.8667362728911i
0.99	43.5	3.94265	4.82985	71.5175708210625-29.275492181364i
1.08	26.65	4.30108	1.69882	-27.1129009243592-1.92537023103145i
1.17	36.25	4.6595	0.429203	2.29495970687047+6.47241681970814i
1.26	42.325	5.01792	3.76625	-35.3000357858678+48.8382412137484i
1.35	56.025	5.37634	4.36282	12.3489008373685-68.7040873221603i
1.44	27.925	5.73477	0.215622	-3.44995199999994
1.53	35.05	6.09319	4.36282	12.3489008373687+68.7040873221602i
1.62	40.95	6.45161	3.76625	-35.3000357858679-48.8382412137484i
1.71	36.475	6.81004	0.429203	2.29495970687039-6.4724168197082i
1.8	50.8	7.16846	1.69882	-27.1129009243592+1.92537023103149i
1.89	32.35	7.52688	4.82985	71.5175708210626+29.2754921813638i
1.98	44.875	7.8853	4.69829	61.7525247928529+42.866736272891i
2.07	30.05	8.24373	3.13455	50.1290186678768+1.54489660206582i
2.16	30.05	8.60215	8.06563	-94.9250480000001-87.425048i
2.25	30.675	8.96057	4.43405	-68.9743776921805+16.6042565828897i
2.34	62.875	9.319	1.54624	23.9725370865382+6.11376233215685i
2.43	42.425	9.67742	5.54706	73.1797639072408+50.2177622243362i
2.52	32.675	10.0358	4.29552	-19.0871710756409-66.0247017689686i
2.61	46.075	10.3943	7.16392	-102.988293367655-50.3166830506924i
2.7	38.775	10.7527	3.93329	-54.1252180935233+32.1087368455174i
2.79	33	11.1111	2.71481	11.892361119417+41.7771990290274i
G10
Time	Data	FFT Freq	FFT Mag	FFT Complex			Max
0	170.625	0	326.422	5222.75			9.81271
0.09	159.675	0.358423	9.13882	137.163676124104-50.6629787182513i
0.18	162.775	0.716846	9.81271	-77.4387606586981-136.577052495872i
0.27	169.625	1.07527	3.14144	-45.8892926251237-20.5071105308267i
0.36	184.05	1.43369	8.31909	45.299656915666+125.159852664164i
0.45	188.8	1.79211	6.80881	33.0915452826637+103.793477835444i
0.54	197.625	2.15054	0.457306	-2.8594969029794+6.73499625321547i
0.63	176.125	2.50896	5.10924	-80.9598201374896-11.3235817072134i
0.72	180.075	2.86738	4.26673	49.7250059999999-46.774934i
0.81	138.95	3.22581	2.72395	42.094895032701-11.2920704506907i
0.9	156.85	3.58423	4.01464	37.8938923365934+51.8661395477319i
0.99	147.625	3.94265	2.22888	-25.7345347081203+24.6884269964654i
1.08	155.975	4.30108	5.54729	-30.7496689156658+83.259828664164i
1.17	161.3	4.6595	8.51972	-45.4089221130504-128.52998760297i
1.26	133.375	5.01792	2.48046	-25.6956107749161-30.2459572013557i
1.35	159.175	5.37634	3.05381	48.8424051443154-1.34910169489302i
1.44	162.725	5.73477	7.40625	118.50006
1.53	146.775	6.09319	3.05381	48.8424051443155+1.34910169489284i
1.62	160.775	6.45161	2.48046	-25.695610774916+30.2459572013557i
1.71	142.7	6.81004	8.51972	-45.40892211305+128.52998760297i
1.8	161.825	7.16846	5.54729	-30.749668915666-83.2598286641639i
1.89	167.6	7.52688	2.22888	-25.7345347081204-24.6884269964653i
1.98	160.825	7.8853	4.01464	37.8938923365933-51.8661395477321i
2.07	171.325	8.24373	2.72395	42.094895032701+11.2920704506906i
2.16	170.3	8.60215	4.26673	49.7250059999999+46.774934i
2.25	180.925	8.96057	5.10924	-80.9598201374896+11.3235817072138i
2.34	164.35	9.319	0.457306	-2.85949690297933-6.73499625321552i
2.43	116.1	9.67742	6.80881	33.0915452826633-103.793477835444i
2.52	174.6	10.0358	8.31909	45.2996569156657-125.159852664164i
2.61	155.425	10.3943	3.14144	-45.8892926251238+20.5071105308267i
2.7	173.875	10.7527	9.81271	-77.4387606586977+136.577052495872i
2.79	170	11.1111	9.13882	137.163676124104+50.6629787182509i
H02
Time	Data	FFT Freq	FFT Mag	FFT Complex			Max
0	120.602	0	265.789	4252.624938			6.47197
0.09	149.898	0.358423	6.13998	-60.8317270132239+77.1397746540835i
0.18	131.284	0.716846	3.50958	5.93430173920435-55.8388105398318i
0.27	119.091	1.07527	2.70487	-6.953083855067-42.7157368336751i
0.36	125.75	1.43369	5.93883	78.5550879418468+53.4616946725547i
0.45	131.011	1.79211	2.00908	-14.5198311385494+28.67913014119i
0.54	132.716	2.15054	5.12158	1.11510908987798-81.9377687839037i
0.63	140.898	2.50896	4.37082	-45.8287631869635-52.8240066403866i
0.72	124.216	2.86738	1.49504	4.92047200000003+23.409056i
0.81	122.091	3.22581	6.47197	-41.8306107829199-94.7264592768216i
0.9	114.75	3.58423	0.423526	5.98161049650141+3.18435446710409i
0.99	128.92	3.94265	3.87903	-61.4293059253009-8.85715778571472i
1.08	145.659	4.30108	4.80951	-2.05508794184681-76.9246573274453i
1.17	109.352	4.6595	5.5236	-41.3331271843344+78.1163824997017i
1.26	144.625	5.01792	5.08206	54.741810674416-60.1259912888243i
1.35	127.693	5.37634	5.27853	-74.5460149136406+39.6963052779296i
1.44	164.011	5.73477	0.175426	2.80682200000001
1.53	130.761	6.09319	5.27853	-74.5460149136408-39.6963052779295i
1.62	129.648	6.45161	5.08206	54.7418106744162+60.1259912888242i
1.71	152.25	6.81004	5.5236	-41.3331271843346-78.1163824997017i
1.8	120.091	7.16846	4.80951	-2.05508794184672+76.9246573274453i
1.89	133.875	7.52688	3.87903	-61.429305925301+8.8571577857147i
1.98	151.341	7.8853	0.423526	5.98161049650147-3.18435446710411i
2.07	153.205	8.24373	6.47197	-41.8306107829196+94.7264592768216i
2.16	143.455	8.60215	1.49504	4.920472-23.409056i
2.25	141.023	8.96057	4.37082	-45.8287631869634+52.8240066403866i
2.34	122.42	9.319	5.12158	1.11510908987819+81.9377687839038i
2.43	126.716	9.67742	2.00908	-14.5198311385494-28.6791301411901i
2.52	122.534	10.0358	5.93883	78.5550879418467-53.4616946725547i
2.61	132.739	10.3943	2.70487	-6.95308385506693+42.715736833675i
2.7	134.614	10.7527	3.50958	5.93430173920454+55.8388105398319i
2.79	125.386	11.1111	6.13998	-60.8317270132241-77.1397746540834i
H03
Time	Data	FFT Freq	FFT Mag	FFT Complex			Max
0	190.875	0	347.086	5553.375			26.0078
0.09	178.875	0.358423	3.98396	3.81700003015678-63.628951834613i
0.18	136.375	0.716846	11.9302	-107.740071928365+157.570208852063i
0.27	168.75	1.07527	0.535617	3.41365977866367+7.86063091738805i
0.36	165.375	1.43369	16.5454	264.458969043+11.910872004144i
0.45	138.625	1.79211	7.57656	31.9835915044209-116.929559035891i
0.54	191.5	2.15054	13.4006	41.1349342592204+210.426853808988i
0.63	155.125	2.50896	16.1159	-14.7031158196409+257.435001295569i
0.72	222.375	2.86738	22.9084	-95.5000000000002-353.875i
0.81	215.625	3.22581	11.8921	40.5336590496215+185.905824627089i
0.9	207.125	3.58423	13.6081	136.242266100805-169.835862510095i
0.99	153	3.94265	5.02641	51.4842522377286-61.7832175825708i
1.08	93.5	4.30108	11.3381	91.0410309569998+156.910872004144i
1.17	275	4.6595	26.0078	-122.695212019799-397.625061985256i
1.26	153.25	5.01792	21.2379	-48.6371284316595+336.30749253298i
1.35	161.75	5.37634	6.72978	-42.8338347611521-98.7901628590574i
1.44	197	5.73477	5.66406	90.625
1.53	167.5	6.09319	6.72978	-42.8338347611518+98.7901628590573i
1.62	199.125	6.45161	21.2379	-48.6371284316604-336.30749253298i
1.71	51.25	6.81004	26.0078	-122.695212019798+397.625061985257i
1.8	200.875	7.16846	11.3381	91.0410309569995-156.910872004144i
1.89	183.375	7.52688	5.02641	51.4842522377288+61.7832175825709i
1.98	166.75	7.8853	13.6081	136.242266100805+169.835862510095i
2.07	155.375	8.24373	11.8921	40.5336590496207-185.905824627089i
2.16	160.25	8.60215	22.9084	-95.4999999999998+353.875i
2.25	210.125	8.96057	16.1159	-14.7031158196417-257.435001295569i
2.34	223	9.319	13.4006	41.1349342592202-210.426853808988i
2.43	160.875	9.67742	7.57656	31.9835915044211+116.929559035891i
2.52	133	10.0358	16.5454	264.458969043-11.9108720041443i
2.61	173.5	10.3943	0.535617	3.41365977866388-7.86063091738814i
2.7	181.625	10.7527	11.9302	-107.740071928366-157.570208852063i
2.79	182.625	11.1111	3.98396	3.81700003015696+63.6289518346128i
H06
Time	Data	FFT Freq	FFT Mag	FFT Complex			Max
0	146.864	0	227.194	3635.102294			12.9881
0.09	121.17	0.358423	8.40978	69.4747619720298+115.233292973623i
0.18	113.989	0.716846	5.69335	83.3788929873554+36.6877890886651i
0.27	121.295	1.07527	1.34537	-5.72742917791437+20.7499666651904i
0.36	82.7386	1.43369	12.9881	191.653870649423-80.3362715407463i
0.45	99.6477	1.79211	4.70244	64.5405886791025-38.6708857314689i
0.54	97.375	2.15054	5.29962	18.3241719295758+82.7903332494326i
0.63	108.023	2.50896	2.88786	-42.999354387568-16.9123011996031i
0.72	120.5	2.86738	5.84154	67.5113830000001+64.636383i
0.81	116.5	3.22581	2.02799	29.1182012476416-14.3174213992764i
0.9	96.8864	3.58423	6.97931	-18.0338427112036+110.203232689778i
0.99	98.2046	3.94265	4.31896	56.822768671171+39.3249427840701i
1.08	115.136	4.30108	4.66151	-13.0856946494231-73.4272135407462i
1.17	68.4886	4.6595	4.7052	71.2292405150396+24.371188261692i
1.26	118.818	5.01792	4.63123	35.5125417942726-65.0355474709892i
1.35	130.841	5.37634	4.52974	-52.6404255195014+49.8170938549123i
1.44	123.136	5.73477	2.85156	-45.6249399999999
1.53	118.818	6.09319	4.52974	-52.6404255195016-49.817093854912i
1.62	106.693	6.45161	4.63123	35.5125417942727+65.0355474709893i
1.71	122.92	6.81004	4.7052	71.2292405150394-24.3711882616921i
1.8	111.58	7.16846	4.66151	-13.085694649423+73.4272135407463i
1.89	105.045	7.52688	4.31896	56.8227686711709-39.3249427840703i
1.98	100.614	7.8853	6.97931	-18.0338427112039-110.203232689778i
2.07	106.409	8.24373	2.02799	29.1182012476416+14.3174213992764i
2.16	119.705	8.60215	5.84154	67.511383-64.636383i
2.25	150.818	8.96057	2.88786	-42.999354387568+16.9123011996032i
2.34	115.966	9.319	5.29962	18.3241719295755-82.7903332494326i
2.43	124.818	9.67742	4.70244	64.5405886791026+38.6708857314688i
2.52	111.466	10.0358	12.9881	191.653870649423+80.3362715407461i
2.61	107.375	10.3943	1.34537	-5.72742917791449-20.7499666651902i
2.7	113.273	10.7527	5.69335	83.3788929873554-36.6877890886654i
2.79	139.989	11.1111	8.40978	69.4747619720294-115.233292973623i
H07
Time	Data	FFT Freq	FFT Mag	FFT Complex			Max
0	209.875	0	324.357	5189.708374			9.35512
0.09	172.542	0.358423	2.32961	33.8968813905072+15.5026085865047i
0.18	141.083	0.716846	3.52127	-46.0195640209915+32.5028070170524i
0.27	152.778	1.07527	4.13958	45.9049973261897-47.7448256127508i
0.36	157.819	1.43369	8.37149	113.807622977472-70.6312471569712i
0.45	169.069	1.79211	7.59788	42.6381339491179+113.843337202405i
0.54	165.764	2.15054	7.16564	114.62592168381+2.36408405198858i
0.63	156.319	2.50896	7.95988	49.0571719165929-117.530765823744i
0.72	147.097	2.86738	8.72282	130.680602-49i
0.81	159.208	3.22581	4.60335	41.5786396722995+60.7952676174028i
0.9	200.861	3.58423	4.34456	67.6608180524164+15.9395899233272i
0.99	147.153	3.94265	6.1635	7.00379963223907-98.3669777040571i
1.08	185.694	4.30108	1.43457	22.7478570225285+3.06327684302891i
1.17	140.403	4.6595	5.26407	81.7448207777309+20.2889788790459i
1.26	148.167	5.01792	9.35512	29.1772842847644-146.810603111609i
1.35	155.25	5.37634	7.06103	10.1755553353229+112.517345425911i
1.44	170.875	5.73477	2.30816	36.9305420000001
1.53	166.569	6.09319	7.06103	10.1755553353225-112.517345425911i
1.62	146.208	6.45161	9.35512	29.1772842847647+146.810603111609i
1.71	166.125	6.81004	5.26407	81.744820777731-20.2889788790461i
1.8	144	7.16846	1.43457	22.7478570225284-3.06327684302885i
1.89	168.181	7.52688	6.1635	7.00379963223926+98.3669777040571i
1.98	138.306	7.8853	4.34456	67.6608180524164-15.9395899233272i
2.07	171.472	8.24373	4.60335	41.5786396722993-60.7952676174027i
2.16	192.292	8.60215	8.72282	130.680602+49i
2.25	186.069	8.96057	7.95988	49.0571719165932+117.530765823744i
2.34	150.931	9.319	7.16564	114.62592168381-2.36408405198871i
2.43	161.639	9.67742	7.59788	42.6381339491176-113.843337202405i
2.52	164.347	10.0358	8.37149	113.807622977472+70.6312471569711i
2.61	150.653	10.3943	4.13958	45.9049973261898+47.7448256127508i
2.7	150	10.7527	3.52127	-46.0195640209914-32.5028070170522i
2.79	152.958	11.1111	2.32961	33.8968813905072-15.5026085865047i
H08
Time	Data	FFT Freq	FFT Mag	FFT Complex			Max
0	179.375	0	394.477	6311.625			7.50014
0.09	203.25	0.358423	4.34561	14.0409907700198+68.0972484058891i
0.18	188.25	0.716846	5.28873	-81.6896888026301+22.0743423418747i
0.27	177.875	1.07527	4.26505	-65.195647111522-20.1577902699074i
0.36	210.125	1.43369	2.48578	-5.39161261346764+39.4053300858899i
0.45	209.125	1.79211	5.56211	-40.8142175165661-79.0827749885994i
0.54	188.125	2.15054	6.50273	75.1780074941965+71.9260593677757i
0.63	193.875	2.50896	2.1571	34.2078188950544+4.58461292470809i
0.72	201.125	2.86738	2.82382	-45.125+2.25i
0.81	202.625	3.22581	7.19636	-16.8137995247472-113.907513959086i
0.9	191.375	3.58423	6.65535	-99.6255994696644-37.6022684114356i
0.99	189.5	3.94265	0.896437	9.21350888205634+10.9923877045464i
1.08	197.875	4.30108	6.49624	-96.6083873865323-38.34466991411i
1.17	161.375	4.6595	2.17455	-32.3536622008433+12.7978377484128i
1.26	223.375	5.01792	7.50014	81.6372807780979-87.953985437337i
1.35	205.75	5.37634	4.72163	-21.2849921934519+72.4855868472689i
1.44	194.25	5.73477	0.601562	9.625
1.53	187	6.09319	4.72163	-21.2849921934522-72.4855868472689i
1.62	185.5	6.45161	7.50014	81.6372807780982+87.9539854373367i
1.71	189.375	6.81004	2.17455	-32.3536622008433-12.7978377484129i
1.8	192	7.16846	6.49624	-96.6083873865323+38.3446699141101i
1.89	213.75	7.52688	0.896437	9.21350888205634-10.9923877045466i
1.98	200.75	7.8853	6.65535	-99.6255994696642+37.6022684114359i
2.07	218.125	8.24373	7.19636	-16.8137995247469+113.907513959086i
2.16	178.625	8.60215	2.82382	-45.125-2.25i
2.25	210.25	8.96057	2.1571	34.2078188950544-4.58461292470827i
2.34	216.875	9.319	6.50273	75.1780074941963-71.9260593677758i
2.43	215.25	9.67742	5.56211	-40.8142175165659+79.0827749885995i
2.52	204.375	10.0358	2.48578	-5.39161261346774-39.40533008589i
2.61	187	10.3943	4.26505	-65.1956471115219+20.1577902699076i
2.7	208.625	10.7527	5.28873	-81.6896888026301-22.0743423418746i
2.79	186.875	11.1111	4.34561	14.0409907700195-68.0972484058891i
I01
Time	Data	FFT Freq	FFT Mag	FFT Complex			Max
0	180.05	0	362.675	5802.800048			6.60992
0.09	180.95	0.358423	6.54172	5.44477346895182+104.525763137885i
0.18	179.275	0.716846	6.60992	-3.88812263018044+105.687271607548i
0.27	164.85	1.07527	4.44641	-1.96885570981861+71.1152660908285i
0.36	154.9	1.43369	2.41545	-6.74424085023296-38.0541477602611i
0.45	181.9	1.79211	2.37905	30.278057981005-23.06872308912i
0.54	166.15	2.15054	2.21025	-27.0584871448553+22.7694071821657i
0.63	172.65	2.50896	5.03315	-23.6240765815389-76.9873306732087i
0.72	186.7	2.86738	4.3005	1.0500180000001-68.8000180000001i
0.81	172.675	3.22581	2.4359	38.2581885976504-7.43747490691779i
0.9	193.95	3.58423	2.73147	7.59679023276221+43.038217648372i
0.99	177.125	3.94265	6.18971	-68.5894445552438+71.4386610557598i
1.08	175.35	4.30108	1.81198	23.9442528502329+16.3458762397389i
1.17	180.025	4.6595	3.58366	47.398408913949-32.2662350364103i
1.26	184.1	5.01792	0.597004	4.64974754227368-8.34396592624599i
1.35	175.125	5.37634	3.58087	-54.3972441149547+17.9867816320576i
1.44	183.45	5.73477	0.881252	14.1000360000007
1.53	173.75	6.09319	3.58087	-54.3972441149548-17.9867816320574i
1.62	184.45	6.45161	0.597004	4.64974754227366+8.34396592624601i
1.71	188.475	6.81004	3.58366	47.398408913949+32.2662350364101i
1.8	189.85	7.16846	1.81198	23.9442528502329-16.3458762397389i
1.89	177.6	7.52688	6.18971	-68.589444555244-71.4386610557596i
1.98	180.4	7.8853	2.73147	7.59679023276215-43.038217648372i
2.07	166.3	8.24373	2.4359	38.2581885976504+7.43747490691763i
2.16	181.475	8.60215	4.3005	1.05001800000017+68.8000180000001i
2.25	211.825	8.96057	5.03315	-23.6240765815388+76.9873306732087i
2.34	182.775	9.319	2.21025	-27.0584871448554-22.7694071821656i
2.43	185.2	9.67742	2.37905	30.278057981005+23.06872308912i
2.52	202.975	10.0358	2.41545	-6.74424085023288+38.0541477602612i
2.61	202.85	10.3943	4.44641	-1.96885570981884-71.1152660908284i
2.7	182.6	10.7527	6.60992	-3.88812263018069-105.687271607548i
2.79	183.05	11.1111	6.54172	5.44477346895152-104.525763137885i
I02
Time	Data	FFT Freq	FFT Mag	FFT Complex			Max
0	141.136	0	295.07	4721.11371			6.70503
0.09	154.875	0.358423	4.40559	-65.6655854253966-25.6281397458252i
0.18	123.557	0.716846	2.80425	33.4737736752975-29.8771432050189i
0.27	161.239	1.07527	5.37101	-51.693090709-68.6501763309485i
0.36	163.409	1.43369	0.663047	-3.40904215771843-10.0460930855429i
0.45	149.75	1.79211	4.19609	24.5627753745208+62.4828334030443i
0.54	152.239	2.15054	5.26728	-0.529509461245603+84.2747824873935i
0.63	142.739	2.50896	0.907393	13.1399132482454+6.17441002709181i
0.72	125.557	2.86738	4.35375	0.340881999999926-69.659118i
0.81	152.932	3.22581	3.85568	38.5343211063222+48.1753697626073i
0.9	153.455	3.58423	3.86225	61.2186610055748-8.42697986105436i
0.99	138.432	3.94265	5.54234	-46.0162007833336-75.8037524998971i
1.08	145.523	4.30108	3.86574	-14.2727818422816-60.182505085543i
1.17	164.568	4.6595	3.065	-46.0248846322415+16.930361419015i
1.26	156.023	5.01792	6.70503	-80.0721012196267-71.3971455534665i
1.35	151.273	5.37634	5.78733	24.7989838208829-89.2146403574049i
1.44	154.682	5.73477	1.15483	18.4773580000001
1.53	161.159	6.09319	5.78733	24.7989838208832+89.2146403574047i
1.62	145.011	6.45161	6.70503	-80.0721012196266+71.3971455534668i
1.71	157.102	6.81004	3.065	-46.0248846322415-16.9303614190149i
1.8	141.466	7.16846	3.86574	-14.2727818422815+60.182505085543i
1.89	148.466	7.52688	5.54234	-46.0162007833335+75.8037524998973i
1.98	147.83	7.8853	3.86225	61.2186610055747+8.42697986105425i
2.07	123.148	8.24373	3.85568	38.5343211063221-48.1753697626074i
2.16	166.739	8.60215	4.35375	0.340882000000004+69.659118i
2.25	150.614	8.96057	0.907393	13.1399132482454-6.17441002709183i
2.34	157.807	9.319	5.26728	-0.529509461245837-84.2747824873934i
2.43	124.136	9.67742	4.19609	24.5627753745207-62.4828334030445i
2.52	146.557	10.0358	0.663047	-3.4090421577184+10.0460930855429i
2.61	128.125	10.3943	5.37101	-51.6930907089998+68.6501763309486i
2.7	148.807	10.7527	2.80425	33.4737736752975+29.8771432050188i
2.79	142.761	11.1111	4.40559	-65.6655854253964+25.6281397458254i
I03
Time	Data	FFT Freq	FFT Mag	FFT Complex			Max
0	35.425	0	88.3625	1413.800018			15.2799
0.09	35.175	0.358423	12.1737	-137.324267962024+138.133577103921i
0.18	56.875	0.716846	13.1059	-91.1836307244404-188.831458209683i
0.27	19.15	1.07527	6.79495	-89.8734313413495-61.1771121849163i
0.36	28.3	1.43369	3.51633	45.0754020843415-33.6681520373006i
0.45	77.275	1.79211	10.6085	140.276397483734-95.5655982615476i
0.54	47.7	2.15054	10.017	131.956427841869+90.9658016661261i
0.63	39.925	2.50896	3.08803	42.2952266864666+25.5405390992893i
0.72	44.15	2.86738	11.8982	-188.275024-28.175018i
0.81	22.6	3.22581	7.38029	-79.3544562134175-87.4461824607492i
0.9	47.575	3.58423	7.42152	104.479686260487-56.4286939821368i
0.99	23.975	3.94265	15.2799	-64.1448266527371+235.912622717294i
1.08	1.625	4.30108	6.63685	-1.27535408434133+106.1819439627i
1.17	49.95	4.6595	3.06419	-16.7574119476905-46.0743351244394i
1.26	56.1	5.01792	2.83888	-2.95267537791553-45.3260498579457i
1.35	42.325	5.37634	3.18149	34.2826739470172-37.6284923744823i
1.44	56.75	5.73477	4.08438	65.3501260000002
1.53	48.65	6.09319	3.18149	34.2826739470173+37.6284923744821i
1.62	47.025	6.45161	2.83888	-2.95267537791533+45.3260498579457i
1.71	72.4	6.81004	3.06419	-16.7574119476903+46.0743351244395i
1.8	71.5	7.16846	6.63685	-1.27535408434153-106.1819439627i
1.89	48.925	7.52688	15.2799	-64.1448266527377-235.912622717294i
1.98	79.675	7.8853	7.42152	104.479686260487+56.4286939821366i
2.07	67.425	8.24373	7.38029	-79.3544562134173+87.4461824607494i
2.16	12.45	8.60215	11.8982	-188.275024+28.175018i
2.25	64.55	8.96057	3.08803	42.2952266864666-25.5405390992897i
2.34	115.45	9.319	10.017	131.956427841869-90.9658016661263i
2.43	24.975	9.67742	10.6085	140.276397483735+95.5655982615472i
2.52	25.45	10.0358	3.51633	45.0754020843415+33.6681520373005i
2.61	4.07501	10.3943	6.79495	-89.873431341349+61.1771121849165i
2.7	13.525	10.7527	13.1059	-91.1836307244399+188.831458209683i
2.79	32.85	11.1111	12.1737	-137.324267962024-138.133577103921i
I04
Time	Data	FFT Freq	FFT Mag	FFT Complex			Max
0	69	0	141.414	2262.625			12.7747
0.09	77.875	0.358423	2.79914	43.8443671854884-9.13667344063615i
0.18	109.625	0.716846	10.3776	143.609824571002-83.3417400036558i
0.27	89.625	1.07527	5.83052	-56.3275155332966-74.3634583945051i
0.36	73.75	1.43369	2.05948	18.9807088834311-26.9359216769114i
0.45	87.25	1.79211	12.7747	-181.052187201403-94.8549960239541i
0.54	61.5	2.15054	8.7003	126.186946746141+58.7779803115612i
0.63	55.25	2.50896	3.48634	-49.0663695664318-26.5341800137275i
0.72	46.125	2.86738	7.76755	-123.625-12.75i
0.81	72.625	3.22581	2.56444	16.5278328404792-37.5549993910257i
0.9	75.25	3.58423	6.98634	-42.2077620263117+103.506425383183i
0.99	61.5	3.94265	2.20776	-32.9096906773171-12.8355968057451i
1.08	54.25	4.30108	2.99371	32.7692911165688-34.9359216769115i
1.17	34.625	4.6595	8.90616	93.7251619027688+107.337921339043i
1.26	82.25	5.01792	2.46201	-35.5890092908308+16.8867050679657i
1.35	102.875	5.37634	7.64674	-45.7415989502882-113.475512302595i
1.44	95.375	5.73477	7.94531	127.125
1.53	74.625	6.09319	7.64674	-45.7415989502878+113.475512302595i
1.62	69.125	6.45161	2.46201	-35.589009290831-16.8867050679653i
1.71	53.5	6.81004	8.90616	93.7251619027686-107.337921339044i
1.8	60.625	7.16846	2.99371	32.7692911165689+34.9359216769114i
1.89	69.875	7.52688	2.20776	-32.909690677317+12.835596805745i
1.98	115	7.8853	6.98634	-42.2077620263122-103.506425383182i
2.07	25.625	8.24373	2.56444	16.5278328404795+37.5549993910254i
2.16	70.25	8.60215	7.76755	-123.625+12.75i
2.25	53.5	8.96057	3.48634	-49.0663695664317+26.5341800137276i
2.34	73.625	9.319	8.7003	126.18694674614-58.7779803115615i
2.43	72.5	9.67742	12.7747	-181.052187201403+94.8549960239545i
2.52	66.25	10.0358	2.05948	18.9807088834312+26.9359216769115i
2.61	69.875	10.3943	5.83052	-56.3275155332964+74.3634583945053i
2.7	72.875	10.7527	10.3776	143.609824571002+83.3417400036554i
2.79	66.625	11.1111	2.79914	43.8443671854884+9.13667344063607i
I07
Time	Data	FFT Freq	FFT Mag	FFT Complex			Max
0	649.375	0	1301.04	20816.625			2.33103
0.09	649.375	0.358423	0.67796	-10.8346236950385-0.525626569012446i
0.18	653.125	0.716846	0.703468	-2.67319922075407-10.9334401146836i
0.27	647.875	1.07527	1.30301	4.87498389798111+20.2702182538301i
0.36	645.5	1.43369	0.707993	11.0355339059327-2.55698051533946i
0.45	653	1.79211	0.71868	-10.3796717784536+4.94841307295743i
0.54	649.25	2.15054	1.49672	0.420404269670319-23.9439024853695i
0.63	655.125	2.50896	0.875989	7.75238681941075-11.6766276919036i
0.72	649.75	2.86738	0.664062	-9.625+4.5i
0.81	651.25	3.22581	0.592146	7.63520743593766+5.60950447449071i
0.9	653	3.58423	1.25402	2.30662495732046+19.9313590197621i
0.99	651.75	3.94265	2.33103	-33.7107828504475+15.9564413265824i
1.08	647.5	4.30108	0.343523	3.96446609406726-3.80698051533946i
1.17	648.75	4.6595	0.99276	14.7301893566814+5.94372272829895i
1.26	649.375	5.01792	0.983873	14.9461699937633+4.94182139044796i
1.35	647.875	5.37634	0.806591	-12.0676891860714-4.57401818177417i
1.44	653.375	5.73477	0.835938	-13.375
1.53	651.75	6.09319	0.806591	-12.0676891860713+4.57401818177421i
1.62	654.25	6.45161	0.983873	14.9461699937633-4.94182139044798i
1.71	654.375	6.81004	0.99276	14.7301893566814-5.943722728299i
1.8	648.125	7.16846	0.343523	3.96446609406726+3.80698051533946i
1.89	648.25	7.52688	2.33103	-33.7107828504475-15.9564413265823i
1.98	656.75	7.8853	1.25402	2.30662495732043-19.9313590197621i
2.07	650.25	8.24373	0.592146	7.63520743593764-5.60950447449075i
2.16	649.25	8.60215	0.664062	-9.625-4.5i
2.25	652.625	8.96057	0.875989	7.75238681941077+11.6766276919036i
2.34	642.125	9.319	1.49672	0.42040426967038+23.9439024853695i
2.43	650.75	9.67742	0.71868	-10.3796717784536-4.94841307295742i
2.52	653.125	10.0358	0.707993	11.0355339059327+2.55698051533946i
2.61	650.25	10.3943	1.30301	4.87498389798105-20.2702182538301i
2.7	647.75	10.7527	0.703468	-2.67319922075404+10.9334401146837i
2.79	651.75	11.1111	0.67796	-10.8346236950385+0.525626569012448i
I08
Time	Data	FFT Freq	FFT Mag	FFT Complex			Max
0	212.125	0	418.602	6697.625			13.362
0.09	203.625	0.358423	2.63706	35.417565367792+22.9313047837612i
0.18	228.5	0.716846	3.38706	-20.7228204431271-50.074427403075i
0.27	213.875	1.07527	5.30709	62.9932511260628+56.9398153522526i
0.36	230.125	1.43369	4.13228	-17.6172708630156-63.7261363926237i
0.45	190.875	1.79211	10.5537	-160.415991258422-52.7281422306404i
0.54	191	2.15054	5.3115	-84.7478359603691+6.33171712013683i
0.63	200.375	2.50896	6.0751	44.2417621702922+86.5495159696452i
0.72	222.25	2.86738	13.362	-103.625-187i
0.81	217.875	3.22581	8.33257	113.683760687563+69.6456379620118i
0.9	248.625	3.58423	10.2115	-0.252687049894469-163.383271984194i
0.99	178.375	3.94265	5.44482	83.3124770523237-25.463954700684i
1.08	191.5	4.30108	8.24513	75.3672708630156+108.273863607376i
1.17	197.125	4.6595	6.35302	-3.37249297726164+101.592350530528i
1.26	235.5	5.01792	3.48076	55.2233434533903+7.21058349259421i
1.35	159.75	5.37634	11.9178	-94.8603321683493+165.415774424447i
1.44	202	5.73477	7.57031	121.125
1.53	226	6.09319	11.9178	-94.8603321683499-165.415774424446i
1.62	232.75	6.45161	3.48076	55.2233434533904-7.21058349259453i
1.71	181.625	6.81004	6.35302	-3.37249297726208-101.592350530528i
1.8	204.25	7.16846	8.24513	75.3672708630154-108.273863607376i
1.89	247	7.52688	5.44482	83.3124770523237+25.4639547006837i
1.98	206.125	7.8853	10.2115	-0.252687049894007+163.383271984194i
2.07	216	8.24373	8.33257	113.683760687562-69.6456379620121i
2.16	204.5	8.60215	13.362	-103.625+187i
2.25	197	8.96057	6.0751	44.241762170292-86.5495159696453i
2.34	211.375	9.319	5.3115	-84.7478359603689-6.33171712013659i
2.43	210	9.67742	10.5537	-160.415991258421+52.7281422306408i
2.52	186.125	10.0358	4.13228	-17.6172708630154+63.7261363926238i
2.61	258.125	10.3943	5.30709	62.9932511260626-56.9398153522528i
2.7	202.625	10.7527	3.38706	-20.7228204431271+50.0744274030751i
2.79	190.625	11.1111	2.63706	35.4175653677918-22.9313047837614i
I12
Time	Data	FFT Freq	FFT Mag	FFT Complex			Max
0	104.325	0	207.972	3327.550048			2.9957
0.09	104.825	0.358423	1.19872	16.1540394204641-10.3394208051224i
0.18	106.625	0.716846	1.20667	-12.2997579636391-14.8816199569365i
0.27	107.475	1.07527	2.12995	14.3494978193616-30.9108957800918i
0.36	107.45	1.43369	0.959502	4.86192544378734-14.5618175378411i
0.45	105.55	1.79211	2.9957	26.017044009597+40.2556504047418i
0.54	105.275	2.15054	0.580607	-6.10932276973814+6.99821136663263i
0.63	105.4	2.50896	0.72609	-6.9661426980153+9.29719195300064i
0.72	102	2.86738	2.65698	-26.800048+33i
0.81	100.8	3.22581	1.23625	4.27912596970916-19.3115557312369i
0.9	101.2	3.58423	1.2009	-16.0434850257727-10.5734950812366i
0.99	113.1	3.94265	0.973958	7.8526394460322+13.4601608161838i
1.08	106.125	4.30108	0.861851	-5.46190144378734-12.661793537841i
1.17	98.6	4.6595	1.41723	-22.6643634652037+0.716324433069563i
1.26	107.475	5.01792	1.61089	20.5525417591498-15.5533024048057i
1.35	98.25	5.37634	0.287506	3.17835149805526-3.32550668764065i
1.44	99.05	5.73477	0.565628	9.05004800000006
1.53	100.325	6.09319	0.287506	3.17835149805528+3.32550668764066i
1.62	106.575	6.45161	1.61089	20.5525417591499+15.5533024048057i
1.71	106.175	6.81004	1.41723	-22.6643634652037-0.716324433069458i
1.8	99.925	7.16846	0.861851	-5.46190144378731+12.661793537841i
1.89	100.475	7.52688	0.973958	7.85263944603211-13.4601608161838i
1.98	102.075	7.8853	1.2009	-16.0434850257726+10.5734950812366i
2.07	109.825	8.24373	1.23625	4.2791259697092+19.3115557312369i
2.16	104.85	8.60215	2.65698	-26.8000480000001-33i
2.25	107.25	8.96057	0.72609	-6.96614269801534-9.2971919530006i
2.34	109.85	9.319	0.580607	-6.10932276973814-6.99821136663262i
2.43	99.3	9.67742	2.9957	26.0170440095969-40.2556504047419i
2.52	97.025	10.0358	0.959502	4.86192544378737+14.5618175378411i
2.61	95.3	10.3943	2.12995	14.3494978193617+30.9108957800917i
2.7	108.475	10.7527	1.20667	-12.2997579636391+14.8816199569365i
2.79	106.6	11.1111	1.19872	16.1540394204641+10.3394208051224i
J02
Time	Data	FFT Freq	FFT Mag	FFT Complex			Max
0	282.466	0	571.624	9145.988617			12.385
0.09	291.205	0.358423	1.40801	-21.988773440055+4.9000974221508i
0.18	295.784	0.716846	9.85317	155.891600198783+23.4852331090824i
0.27	276.716	1.07527	4.96175	46.9083303605557-64.0472604575656i
0.36	300.761	1.43369	10.3285	-124.603202513132+108.551618723892i
0.45	289.943	1.79211	5.97534	-80.7511782140773+51.1823461830138i
0.54	294.045	2.15054	1.61028	-4.40761273038687-25.3847478031018i
0.63	248.761	2.50896	5.25893	81.2453247609026-21.8909997093299i
0.72	251.136	2.86738	12.385	-143.21582-136.954557i
0.81	278.864	3.22581	2.9915	44.2877513339067-18.1536174977415i
0.9	293.511	3.58423	4.86922	29.5382469362579+72.0907841374476i
0.99	277.386	3.94265	4.735	-58.1257473380006-48.5897482244003i
1.08	290.614	4.30108	2.34713	34.7850285131324-14.1529072761085i
1.17	312.443	4.6595	7.43134	-64.4458358870339+99.9214337851229i
1.26	307.352	5.01792	7.47762	-94.7949384046535-72.993942950368i
1.35	293.08	5.37634	8.16605	129.142832423802+19.832620283841i
1.44	272.932	5.73477	2.12428	33.9885549999999
1.53	297.284	6.09319	8.16605	129.142832423802-19.8326202838413i
1.62	283.795	6.45161	7.47762	-94.7949384046535+72.9939429503684i
1.71	305.273	6.81004	7.43134	-64.445835887034-99.9214337851227i
1.8	242.068	7.16846	2.34713	34.7850285131325+14.1529072761084i
1.89	311.148	7.52688	4.735	-58.1257473380006+48.5897482244004i
1.98	309.852	7.8853	4.86922	29.5382469362576-72.0907841374476i
2.07	267.523	8.24373	2.9915	44.2877513339068+18.1536174977415i
2.16	282.705	8.60215	12.385	-143.21582+136.954557i
2.25	261.023	8.96057	5.25893	81.2453247609028+21.8909997093297i
2.34	279.534	9.319	1.61028	-4.40761273038702+25.3847478031018i
2.43	256.875	9.67742	5.97534	-80.7511782140774-51.1823461830136i
2.52	300.705	10.0358	10.3285	-124.603202513132-108.551618723892i
2.61	304.568	10.3943	4.96175	46.9083303605558+64.0472604575654i
2.7	302.727	10.7527	9.85317	155.891600198783-23.4852331090828i
2.79	283.909	11.1111	1.40801	-21.988773440055-4.90009742215058i
J03
Time	Data	FFT Freq	FFT Mag	FFT Complex			Max
0	95.2841	0	179.411	2870.568298			14.5099
0.09	59.9318	0.358423	3.04562	-48.6901960394582+1.96797601610047i
0.18	86.625	0.716846	0.780257	7.43308299498342-10.0300738494234i
0.27	83.5114	1.07527	9.83113	-139.026169829739+73.5828307080878i
0.36	100.75	1.43369	6.00493	89.9683083232507+33.7174211504361i
0.45	56.8182	1.79211	2.93439	-31.4897621764018-34.8240646856965i
0.54	112.5	2.15054	9.18106	96.240318404932-110.979880632268i
0.63	122.136	2.50896	13.5256	-68.2910935804359+205.351591689574i
0.72	78.9773	2.86738	6.83928	106.95459+23.1364160000001i
0.81	115.92	3.22581	13.3196	-65.4603738138559+202.811378207211i
0.9	49.9773	3.58423	0.717303	-11.4044309195331+1.28719955163751i
0.99	82.8636	3.94265	11.1741	-3.42738088291102-178.752767747802i
1.08	85.0795	4.30108	4.95126	51.0773476767495-60.5552828495638i
1.17	104.375	4.6595	6.80197	-80.6081169829518+73.1207113425925i
1.26	67.0909	5.01792	14.5099	196.003737519617+124.418890334482i
1.35	76.3636	5.37634	7.53625	73.8114533057546+95.3489382303472i
1.44	140.682	5.73477	10.4787	-167.659118
1.53	123.443	6.09319	7.53625	73.8114533057544-95.3489382303474i
1.62	89.4432	6.45161	14.5099	196.003737519617-124.418890334482i
1.71	68.2955	6.81004	6.80197	-80.608116982952-73.1207113425924i
1.8	66.6932	7.16846	4.95126	51.0773476767496+60.5552828495639i
1.89	127.364	7.52688	11.1741	-3.42738088291036+178.752767747802i
1.98	66.1705	7.8853	0.717303	-11.4044309195329-1.28719955163739i
2.07	95.5341	8.24373	13.3196	-65.4603738138565-202.811378207211i
2.16	84.9205	8.60215	6.83928	106.95459-23.1364160000001i
2.25	86.3182	8.96057	13.5256	-68.2910935804364-205.351591689574i
2.34	61.5114	9.319	9.18106	96.2403184049324+110.979880632268i
2.43	148.761	9.67742	2.93439	-31.4897621764016+34.8240646856962i
2.52	76.8182	10.0358	6.00493	89.9683083232506-33.7174211504361i
2.61	73.8182	10.3943	9.83113	-139.02616982974-73.5828307080875i
2.7	88.9318	10.7527	0.780257	7.43308299498344+10.0300738494237i
2.79	93.6591	11.1111	3.04562	-48.6901960394582-1.96797601610063i
J05
Time	Data	FFT Freq	FFT Mag	FFT Complex			Max
0	27	0	92.1306	1474.089295			21.3126
0.09	41.8036	0.358423	3.28031	-21.0806386721158+48.0652879842056i
0.18	10.3393	0.716846	13.2176	-211.348021743067-7.51896718735034i
0.27	46.4464	1.07527	6.83657	-87.3173971700986-65.8845491756583i
0.36	36.8393	1.43369	0.893688	-12.1059926058537-7.60963547773557i
0.45	109.607	1.79211	7.1014	74.43910888813+85.8420902067278i
0.54	12.0357	2.15054	6.44951	-30.1408131505005+98.6921403453064i
0.63	81.9464	2.50896	7.80451	100.557763634961-74.0349633885102i
0.72	3.16071	2.86738	3.93815	55.107117+30.55359i
0.81	102.321	3.22581	14.9384	-169.061707982388-168.954865921306i
0.9	17.5	3.58423	7.31726	116.932458417683-5.80013988575845i
0.99	40.125	3.94265	5.68382	84.6765666047048+33.168700917777i
1.08	68.1786	4.30108	7.77834	-92.2868273941463+83.4974185222646i
1.17	26.5893	4.6595	13.4358	-106.349352359829+186.824134265383i
1.26	47.9286	5.01792	21.3126	121.413552475884-318.654071418416i
1.35	41.3036	5.37634	16.2949	-7.29305494336541-260.615605818599i
1.44	43.4286	5.73477	15.1484	-242.374817
1.53	21.4464	6.09319	16.2949	-7.29305494336477+260.615605818599i
1.62	18.7857	6.45161	21.3126	121.413552475885+318.654071418415i
1.71	94.0357	6.81004	13.4358	-106.349352359829-186.824134265383i
1.8	34.25	7.16846	7.77834	-92.2868273941464-83.4974185222645i
1.89	34.5179	7.52688	5.68382	84.6765666047045-33.1687009177773i
1.98	25.5536	7.8853	7.31726	116.932458417683+5.80013988575818i
2.07	93.2857	8.24373	14.9384	-169.061707982387+168.954865921307i
2.16	68.0536	8.60215	3.93815	55.107117-30.55359i
2.25	42.1071	8.96057	7.80451	100.557763634961+74.0349633885099i
2.34	116.339	9.319	6.44951	-30.1408131505005-98.6921403453062i
2.43	14	9.67742	7.1014	74.4391088881298-85.842090206728i
2.52	54.5714	10.0358	0.893688	-12.1059926058537+7.60963547773547i
2.61	35.4464	10.3943	6.83657	-87.3173971700985+65.8845491756585i
2.7	31.8929	10.7527	13.2176	-211.348021743067+7.51896718735094i
2.79	33.25	11.1111	3.28031	-21.0806386721158-48.0652879842056i
J06
Time	Data	FFT Freq	FFT Mag	FFT Complex			Max
0	115.542	0	232.865	3725.833282			5.52187
0.09	116.917	0.358423	1.56568	19.8148446215995-15.3269826803899i
0.18	106.167	0.716846	3.42965	-21.449600229937+50.5085807710429i
0.27	103.375	1.07527	3.98019	-51.6943721633819+37.1917498654293i
0.36	113.542	1.43369	3.6036	2.45175905873302+57.6055239713793i
0.45	112.458	1.79211	4.13905	66.1995985328396+1.82712918514319i
0.54	144.167	2.15054	3.45921	53.9004961594192+12.5721745091602i
0.63	122.375	2.50896	5.52187	-87.6024427807395-11.4680365300476i
0.72	117.542	2.86738	4.78806	-68.12497-35.0416239999999i
0.81	111.792	3.22581	4.7037	55.7941471115962-50.5069806821216i
0.9	105.708	3.58423	1.08648	-12.3751295093387-12.2086157534612i
0.99	128.833	3.94265	5.18362	82.9120694476735+2.07368292695522i
1.08	117.833	4.30108	2.05684	-15.2849510587328-29.1444760286207i
1.17	106.25	4.6595	4.0787	-60.1782393660769+25.2458265917837i
1.26	125.5	5.01792	2.51736	-39.9088944201432-5.43871349157844i
1.35	124.083	5.37634	2.80959	44.7543945964894-4.2251558479214i
1.44	106.792	5.73477	2.06771	33.0832820000001
1.53	120.417	6.09319	2.80959	44.7543945964895+4.22515584792128i
1.62	110.208	6.45161	2.51736	-39.9088944201432+5.43871349157851i
1.71	107	6.81004	4.0787	-60.178239366077-25.2458265917835i
1.8	110.583	7.16846	2.05684	-15.2849510587328+29.1444760286207i
1.89	125.25	7.52688	5.18362	82.9120694476735-2.07368292695546i
1.98	112.083	7.8853	1.08648	-12.3751295093387+12.2086157534613i
2.07	100.625	8.24373	4.7037	55.7941471115964+50.5069806821214i
2.16	109.75	8.60215	4.78806	-68.1249699999999+35.0416239999999i
2.25	119.333	8.96057	5.52187	-87.6024427807394+11.468036530048i
2.34	143.125	9.319	3.45921	53.9004961594191-12.5721745091603i
2.43	105.458	9.67742	4.13905	66.1995985328396-1.82712918514334i
2.52	114.083	10.0358	3.6036	2.45175905873292-57.6055239713793i
2.61	128.292	10.3943	3.98019	-51.694372163382-37.1917498654291i
2.7	126.833	10.7527	3.42965	-21.4496002299371-50.5085807710428i
2.79	113.917	11.1111	1.56568	19.8148446215996+15.3269826803899i
J07
Time	Data	FFT Freq	FFT Mag	FFT Complex			Max
0	160.675	0	336.069	5377.099916			9.39325
0.09	153.425	0.358423	2.37245	37.9519894189839-0.740945759134533i
0.18	166.85	0.716846	1.93212	-13.5186036706678-27.8013811364052i
0.27	203.425	1.07527	4.37094	-55.7139066906493-42.2714181379908i
0.36	155.825	1.43369	2.70939	-11.8020346273241-41.7127957581826i
0.45	189.55	1.79211	4.64096	-11.774276120556+73.3159300539614i
0.54	172.75	2.15054	5.65158	14.9551808452531+89.1800742198389i
0.63	159.525	2.50896	3.51495	-35.0952730554431+43.9449810943451i
0.72	156.35	2.86738	9.39325	-141.50009+50.6499939999999i
0.81	167.8	3.22581	2.84993	-30.1191241687957-34.2358424273015i
0.9	170.95	3.58423	2.85979	45.7330627099894+1.46992197745001i
0.99	172.6	3.94265	8.98425	134.885253479698+49.6938400340263i
1.08	160.375	4.30108	2.76585	36.351962627324+25.2372162418174i
1.17	157.375	4.6595	3.35502	53.4324231434419-5.15228476723628i
1.26	162.825	5.01792	4.48778	-61.7697358845748-36.6113893787938i
1.35	180.85	5.37634	2.55147	-14.9669900066795-37.9808338900918i
1.44	150.85	5.73477	8.1	-129.599976
1.53	178.325	6.09319	2.55147	-14.9669900066795+37.9808338900919i
1.62	166.625	6.45161	4.48778	-61.7697358845747+36.611389378794i
1.71	170.425	6.81004	3.35502	53.432423143442+5.15228476723622i
1.8	161.25	7.16846	2.76585	36.351962627324-25.2372162418174i
1.89	157	7.52688	8.98425	134.885253479698-49.6938400340266i
1.98	168.025	7.8853	2.85979	45.7330627099893-1.46992197745009i
2.07	173.775	8.24373	2.84993	-30.1191241687955+34.2358424273016i
2.16	158.825	8.60215	9.39325	-141.50009-50.6499939999999i
2.25	170.525	8.96057	3.51495	-35.0952730554432-43.944981094345i
2.34	203.625	9.319	5.65158	14.9551808452529-89.1800742198389i
2.43	165.975	9.67742	4.64096	-11.7742761205562-73.3159300539613i
2.52	136.975	10.0358	2.70939	-11.802034627324+41.7127957581826i
2.61	177.35	10.3943	4.37094	-55.7139066906492+42.271418137991i
2.7	170.975	10.7527	1.93212	-13.5186036706677+27.8013811364052i
2.79	175.425	11.1111	2.37245	37.9519894189838+0.740945759134398i
J08
Time	Data	FFT Freq	FFT Mag	FFT Complex			Max
0	167.55	0	258.197	4131.149964			18.8162
0.09	141.7	0.358423	5.28868	-9.73173904203104-84.057371657645i
0.18	87.4	0.716846	17.3769	32.4173413390119-276.134042376642i
0.27	132.275	1.07527	17.9656	159.638923073711+239.045976064484i
0.36	156.25	1.43369	13.8023	-199.629456045113+94.4281527728991i
0.45	127.225	1.79211	14.5077	211.105937965951-96.5165708856005i
0.54	184.2	2.15054	15.7313	166.257486285499+188.974615107555i
0.63	134.225	2.50896	3.61588	36.0364518780909-45.2599803799252i
0.72	122.7	2.86738	4.39041	-12.7750840000001+69.0750720000001i
0.81	128.1	3.22581	1.81052	-24.8480636364475-14.8909690052431i
0.9	146.175	3.58423	10.9604	133.998901994681-113.127822023234i
0.99	112.075	3.94265	9.05007	24.1387738748909-142.774911197809i
1.08	126.8	4.30108	18.8162	53.4795520451131-296.271919227101i
1.17	105.375	4.6595	16.146	239.059231371974+97.9187353391932i
1.26	131.525	5.01792	15.8592	-147.373681619192+206.563568492569i
1.35	115.225	5.37634	9.0166	-144.199803486139-4.35706869604354i
1.44	106.15	5.73477	12.2063	195.300108
1.53	108	6.09319	9.0166	-144.199803486139+4.35706869604412i
1.62	115.025	6.45161	15.8592	-147.373681619192-206.563568492568i
1.71	179.1	6.81004	16.146	239.059231371973-97.9187353391939i
1.8	228.925	7.16846	18.8162	53.4795520451137+296.271919227101i
1.89	121.45	7.52688	9.05007	24.1387738748914+142.77491119781i
1.98	189.3	7.8853	10.9604	133.998901994681+113.127822023234i
2.07	52.45	8.24373	1.81052	-24.8480636364476+14.8909690052432i
2.16	104.675	8.60215	4.39041	-12.7750840000001-69.0750720000001i
2.25	87.85	8.96057	3.61588	36.0364518780908+45.2599803799254i
2.34	97.725	9.319	15.7313	166.257486285498-188.974615107556i
2.43	166.225	9.67742	14.5077	211.105937965951+96.5165708856001i
2.52	62.175	10.0358	13.8023	-199.629456045113-94.4281527728988i
2.61	129.725	10.3943	17.9656	159.63892307371-239.045976064484i
2.7	136.65	10.7527	17.3769	32.4173413390124+276.134042376642i
2.79	126.925	11.1111	5.28868	-9.73173904203072+84.057371657645i
K01
Time	Data	FFT Freq	FFT Mag	FFT Complex			Max
0	99.1364	0	214.251	3428.011353			17.2794
0.09	88.6477	0.358423	17.2794	27.7607784505559+275.072612715722i
0.18	86.5227	0.716846	3.31704	-53.0702553391024+0.51121601015339i
0.27	119.295	1.07527	13.7371	-219.787591736901+1.65179542272777i
0.36	117.159	1.43369	11.1169	100.180158131636-146.975435818577i
0.45	87.125	1.79211	6.94974	-13.7958119699955+110.336765940755i
0.54	86.3864	2.15054	9.3083	-126.841127690114+78.053261457777i
0.63	124.148	2.50896	4.58959	73.302012813217+4.39021308120075i
0.72	58.0682	2.86738	5.00593	-67.0681449999999+43.7840259999999i
0.81	120.693	3.22581	2.73365	30.2691039809971+31.5725762610445i
0.9	103.375	3.58423	9.55009	152.680093319751-6.08989265855183i
0.99	67	3.94265	11.5775	-91.7636359967823-160.91367732942i
1.08	64.1023	4.30108	3.30403	-44.0211601316365-29.2709718185769i
1.17	107.818	4.6595	6.8618	104.958465126871+32.2069538064088i
1.26	78.9773	5.01792	4.7272	16.4587097094651+73.8226538938249i
1.35	117.466	5.37634	8.7604	25.8745513320381-137.757542450578i
1.44	107.034	5.73477	5.37002	-85.920347
1.53	120.557	6.09319	8.7604	25.8745513320384+137.757542450577i
1.62	138.977	6.45161	4.7272	16.4587097094649-73.8226538938249i
1.71	132.443	6.81004	6.8618	104.958465126871-32.2069538064093i
1.8	96	7.16846	3.30403	-44.0211601316365+29.270971818577i
1.89	64.6023	7.52688	11.5775	-91.7636359967818+160.913677329421i
1.98	120.727	7.8853	9.55009	152.680093319751+6.08989265855142i
2.07	107.648	8.24373	2.73365	30.2691039809973-31.5725762610444i
2.16	150.795	8.60215	5.00593	-67.068145-43.7840259999999i
2.25	155.045	8.96057	4.58959	73.3020128132169-4.3902130812009i
[truncated: 1,162 more rows]

## Sheet: David's Results2
A03
Time	Data	FFT Freq	FFT Mag	FFT Complex			Max
0	45.6945	0	328.449	5255.180634			29.863
0.09	182.278	0.358423	11.8437	111.777426239229-153.022110882299i
0.18	219.847	0.716846	7.56859	-100.318481959925+67.8292141060192i
0.27	150.444	1.07527	20.7422	53.8797799659856+327.472423692417i
0.36	137.722	1.43369	2.69902	-40.7317543186633-14.3459244490285i
0.45	188.639	1.79211	21.5619	-299.622217629244-171.009801995132i
0.54	118.653	2.15054	18.8133	-295.979264049931+54.818464212338i
0.63	215.681	2.50896	10.0579	-69.0236191273264-145.372171305863i
0.72	181.903	2.86738	10.8191	-106.972229-136.097137i
0.81	248.75	3.22581	15.191	-163.34880086311+179.980656140825i
0.9	201.806	3.58423	15.8814	-221.622646737041+124.303027338887i
0.99	162	3.94265	29.863	-473.016715070614-67.4931122365845i
1.08	86.2917	4.30108	8.11818	-45.7404136813366+121.570701550971i
1.17	206.236	4.6595	2.4308	-16.1363968816571-35.3873098025926i
1.26	116.639	5.01792	9.27851	-5.07936325310257+148.369197232568i
1.35	164.556	5.37634	16.7877	-48.0651206332626-264.267874689167i
1.44	158.639	5.73477	22.0599	-352.958344
1.53	130.625	6.09319	16.7877	-48.0651206332616+264.267874689167i
1.62	166.597	6.45161	9.27851	-5.07936325310283-148.369197232568i
1.71	160.764	6.81004	2.4308	-16.1363968816571+35.3873098025922i
1.8	167.486	7.16846	8.11818	-45.7404136813368-121.570701550971i
1.89	167.486	7.52688	29.863	-473.016715070614+67.4931122365858i
1.98	160.944	7.8853	15.8814	-221.622646737041-124.303027338887i
2.07	111.264	8.24373	15.191	-163.34880086311-179.980656140825i
2.16	178.181	8.60215	10.8191	-106.972229+136.097137i
2.25	155.319	8.96057	10.0579	-69.0236191273263+145.372171305863i
2.34	85.25	9.319	18.8133	-295.979264049931-54.8184642123378i
2.43	173.944	9.67742	21.5619	-299.622217629244+171.009801995133i
2.52	216.153	10.0358	2.69902	-40.7317543186633+14.3459244490285i
2.61	190.75	10.3943	20.7422	53.8797799659843-327.472423692417i
2.7	209.306	10.7527	7.56859	-100.318481959925-67.8292141060195i
2.79	195.333	11.1111	11.8437	111.77742623923+153.022110882298i
A06
Time	Data	FFT Freq	FFT Mag	FFT Complex			Max
0	48.5	0	142.539	2280.625			27.3346
0.09	33.25	0.358423	23.0994	159.82849091883-333.243849183661i
0.18	80.625	0.716846	6.30408	-91.7793066773163+41.8372088396258i
0.27	129.75	1.07527	6.01639	-62.5310668066297-73.1865794479655i
0.36	77.75	1.43369	11.1952	92.7851640818291+153.218145750508i
0.45	100.125	1.79211	6.06749	-86.2817547011044-44.4966495893044i
0.54	103.125	2.15054	18.1125	-96.1409431867464+273.388689974224i
0.63	88.875	2.50896	9.6396	-11.6553036625891+153.792524506204i
0.72	64.625	2.86738	8.09258	27.6249999999999-126.5i
0.81	181.5	3.22581	27.3346	-129.446153280078+417.757643505788i
0.9	54.625	3.58423	8.45943	-18.9622403797426+134.015953786034i
0.99	44.25	3.94265	5.86689	87.8770298006979+33.0037914629855i
1.08	64.125	4.30108	10.2835	1.21483591817094-164.531854249492i
1.17	84.75	4.6595	15.9769	-82.2860336999112+242.024539722979i
1.26	127.125	5.01792	4.11462	61.8824902438057+22.4644726514359i
1.35	32.375	5.37634	15.171	-177.505208569215-165.568052065421i
1.44	86.25	5.73477	4.86719	-77.875
1.53	67.5	6.09319	15.171	-177.505208569214+165.568052065422i
1.62	7.375	6.45161	4.11462	61.8824902438058-22.4644726514359i
1.71	8.375	6.81004	15.9769	-82.286033699912-242.024539722979i
1.8	66.625	7.16846	10.2835	1.21483591817115+164.531854249492i
1.89	64.5	7.52688	5.86689	87.8770298006975-33.0037914629857i
1.98	49.25	7.8853	8.45943	-18.9622403797429-134.015953786034i
2.07	21.125	8.24373	27.3346	-129.446153280079-417.757643505788i
2.16	106.375	8.60215	8.09258	27.6250000000001+126.5i
2.25	62.375	8.96057	9.6396	-11.6553036625898-153.792524506204i
2.34	46.375	9.319	18.1125	-96.140943186747-273.388689974224i
2.43	66.625	9.67742	6.06749	-86.2817547011044+44.4966495893041i
2.52	50.25	10.0358	11.1952	92.7851640818288-153.218145750508i
2.61	58.875	10.3943	6.01639	-62.5310668066297+73.1865794479655i
2.7	68.375	10.7527	6.30408	-91.7793066773164-41.837208839626i
2.79	135	11.1111	23.0994	159.828490918831+333.24384918366i
A08
Time	Data	FFT Freq	FFT Mag	FFT Complex			Max
0	178.556	0	368.499	5895.986268			19.2695
0.09	180.167	0.358423	4.16192	-41.8817931769877+51.771113021909i
0.18	172.194	0.716846	10.373	108.988662403345+125.166249066894i
0.27	174.806	1.07527	11.4034	35.2601695023279-179.01447169769i
0.36	201.194	1.43369	15.5592	-51.0668626686148+243.653823473309i
0.45	171.403	1.79211	3.68105	-58.4971025883358-6.8493085153993i
0.54	169.292	2.15054	5.12226	81.398359747936+9.54618151051255i
0.63	185.764	2.50896	4.45437	-41.4947227535414+57.9447643296731i
0.72	152.528	2.86738	3.52108	-41.1944880000001-38.4305099999999i
0.81	143.028	3.22581	13.8473	210.864575985312+67.9964569907558i
0.9	178.222	3.58423	2.08545	23.9262234356095-23.2573493184241i
0.99	206.861	3.94265	19.2695	-266.475475535478+155.071796739007i
1.08	176.417	4.30108	13.9179	-22.0165713313854-221.596054526691i
1.17	210.333	4.6595	5.80324	24.5782816391937+89.5397929549755i
1.26	250.153	5.01792	4.37925	64.964466413109+26.2516342379574i
1.35	176.403	5.37634	9.70404	-18.7985170724905+154.122469081251i
1.44	198.111	5.73477	12.4575	-199.319336
1.53	203.25	6.09319	9.70404	-18.7985170724909-154.122469081251i
1.62	125.264	6.45161	4.37925	64.9644664131089-26.2516342379574i
1.71	179.292	6.81004	5.80324	24.5782816391934-89.5397929549754i
1.8	150.569	7.16846	13.9179	-22.016571331385+221.596054526691i
1.89	205.264	7.52688	19.2695	-266.475475535479-155.071796739006i
1.98	232.347	7.8853	2.08545	23.9262234356096+23.2573493184242i
2.07	176.278	8.24373	13.8473	210.864575985312-67.9964569907565i
2.16	154.319	8.60215	3.52108	-41.1944880000001+38.4305099999999i
2.25	236.042	8.96057	4.45437	-41.4947227535416-57.9447643296732i
2.34	130.389	9.319	5.12226	81.3983597479359-9.54618151051258i
2.43	192.583	9.67742	3.68105	-58.4971025883357+6.84930851539924i
2.52	191.875	10.0358	15.5592	-51.0668626686151-243.653823473309i
2.61	193.556	10.3943	11.4034	35.2601695023283+179.014471697689i
2.7	186.903	10.7527	10.373	108.988662403345-125.166249066894i
2.79	212.625	11.1111	4.16192	-41.8817931769878-51.7711130219089i
A09
Time	Data	FFT Freq	FFT Mag	FFT Complex			Max
0	217.375	0	434.195	6947.125			22.2014
0.09	303.875	0.358423	3.15617	37.5438074294038+33.7726244481436i
0.18	147.625	0.716846	7.25214	-112.17629722548+29.6721285390114i
0.27	199.5	1.07527	5.81033	-92.6670166444324-7.44173882374292i
0.36	197.625	1.43369	16.4039	186.26587296526-184.908793104386i
0.45	244.75	1.79211	16.7399	267.77413713117+5.8581430728819i
0.54	212.75	2.15054	17.8774	276.456197162737+73.4166687582663i
0.63	243	2.50896	5.74536	-46.3557150863726-79.3819712517612i
0.72	216.625	2.86738	12.5971	201.375+8.5i
0.81	208.5	3.22581	13.8619	-219.921629144961-28.7307724714063i
0.9	235.625	3.58423	11.044	36.6862448333131-172.854452894224i
0.99	215	3.94265	22.2014	-285.114255832232-211.879714902246i
1.08	208.25	4.30108	9.23875	108.48412703474-100.408793104386i
1.17	220	4.6595	11.3502	-100.608827991863-151.187479122016i
1.26	170.25	5.01792	9.78023	-10.9661447705705-156.098993113479i
1.35	191.125	5.37634	13.3068	-187.650499860713-100.584059094645i
1.44	295.75	5.73477	6.83594	-109.375
1.53	185.5	6.09319	13.3068	-187.650499860713+100.584059094645i
1.62	188.375	6.45161	9.78023	-10.9661447705702+156.098993113479i
1.71	238.25	6.81004	11.3502	-100.608827991862+151.187479122016i
1.8	225.625	7.16846	9.23875	108.48412703474+100.408793104386i
1.89	205.5	7.52688	22.2014	-285.114255832232+211.879714902247i
1.98	179.25	7.8853	11.044	36.6862448333135+172.854452894224i
2.07	198.5	8.24373	13.8619	-219.921629144961+28.7307724714068i
2.16	249	8.60215	12.5971	201.375-8.5i
2.25	246.25	8.96057	5.74536	-46.3557150863729+79.3819712517612i
2.34	253.875	9.319	17.8774	276.456197162737-73.4166687582667i
2.43	268.125	9.67742	16.7399	267.77413713117-5.8581430728829i
2.52	199.875	10.0358	16.4039	186.26587296526+184.908793104386i
2.61	145.5	10.3943	5.81033	-92.6670166444326+7.44173882374314i
2.7	221	10.7527	7.25214	-112.17629722548-29.672128539011i
2.79	214.875	11.1111	3.15617	37.5438074294038-33.772624448144i
A12
Time	Data	FFT Freq	FFT Mag	FFT Complex			Max
0	58.7639	0	92.1207	1473.930694			22.075
0.09	51.8195	0.358423	8.57287	-96.9666641468529+97.0151310775384i
0.18	12.6389	0.716846	10.3202	87.4518574747173-140.063761031953i
0.27	43.2917	1.07527	11.0637	-18.0071688334866+176.101623153632i
0.36	99.3055	1.43369	15.9029	-163.900318295369-194.626549333324i
0.45	14.8611	1.79211	6.58754	72.9857559224708+76.0418630708671i
0.54	20.0695	2.15054	7.02895	-105.497758649859+38.9638324254497i
0.63	64.4445	2.50896	8.77359	66.6116174935193-123.56672227633i
0.72	11	2.86738	16.8123	264.902679+46.7499389999998i
0.81	49.1945	3.22581	4.16366	50.3980361797619-43.5669710554815i
0.9	50.2639	3.58423	20.3995	290.062075270596-149.651718987524i
0.99	30.0139	3.94265	5.76473	-91.5225892300482+11.4469509645786i
1.08	56.5278	4.30108	11.9212	-125.127267704631-143.959861333324i
1.17	33.125	4.6595	22.075	82.8545373586096+343.343828680465i
1.26	19.2917	5.01792	16.3315	-245.127138095455-90.5126884449263i
1.35	35.7361	5.37634	11.507	173.424307256026-61.8147520684916i
1.44	28.7917	5.73477	4.91058	-78.5693040000002
1.53	109.167	6.09319	11.507	173.424307256026+61.8147520684914i
1.62	5.25	6.45161	16.3315	-245.127138095455+90.5126884449269i
1.71	175.861	6.81004	22.075	82.8545373586087-343.343828680465i
1.8	86.9167	7.16846	11.9212	-125.127267704631+143.959861333324i
1.89	9.56946	7.52688	5.76473	-91.5225892300482-11.4469509645783i
1.98	45.6528	7.8853	20.3995	290.062075270596+149.651718987523i
2.07	9.40277	8.24373	4.16366	50.3980361797622+43.5669710554813i
2.16	69.8333	8.60215	16.8123	264.902679-46.7499389999998i
2.25	25.1945	8.96057	8.77359	66.6116174935197+123.56672227633i
2.34	52.7083	9.319	7.02895	-105.497758649859-38.9638324254493i
2.43	23.2917	9.67742	6.58754	72.9857559224709-76.0418630708673i
2.52	70.1528	10.0358	15.9029	-163.900318295369+194.626549333324i
2.61	71.8195	10.3943	11.0637	-18.0071688334872-176.101623153632i
2.7	10.5139	10.7527	10.3202	87.4518574747177+140.063761031953i
2.79	29.4583	11.1111	8.57287	-96.966664146853-97.0151310775381i
A13
Time	Data	FFT Freq	FFT Mag	FFT Complex			Max
0	206	0	396.492	6343.875			19.728
0.09	238	0.358423	11.746	42.8768552919993+182.97974912757i
0.18	188.875	0.716846	14.3448	-222.732119970872-55.3940063809787i
0.27	153.25	1.07527	9.11718	88.5640570511319+115.913247613099i
0.36	164.25	1.43369	2.11458	15.0842622740244-30.2846410715657i
0.45	187	1.79211	19.728	238.550876559877-206.705654599852i
0.54	214.25	2.15054	15.8093	-39.0557412125272-249.915264421544i
0.63	213.75	2.50896	13.3752	213.897197874384+6.74841456064062i
0.72	212	2.86738	10.6518	143.625-91.75i
0.81	246.125	3.22581	12.1601	-193.458746279069-20.6802247062806i
0.9	152.25	3.58423	8.34343	88.137739674741+100.262711480439i
0.99	147.75	3.94265	7.07645	34.1484325675589-107.950864956012i
1.08	222.875	4.30108	4.04194	28.1657377259756+58.2153589284343i
1.17	209.5	4.6595	13.0078	-171.856728567019+117.392387980828i
1.26	173.125	5.01792	8.23044	126.150121508657+37.7839695210034i
1.35	133.125	5.37634	13.8772	-173.721944498861+138.275460584538i
1.44	196.125	5.73477	11.7891	-188.625
1.53	149.875	6.09319	13.8772	-173.721944498861-138.275460584538i
1.62	215.25	6.45161	8.23044	126.150121508657-37.7839695210038i
1.71	235.125	6.81004	13.0078	-171.85672856702-117.392387980827i
1.8	200.875	7.16846	4.04194	28.1657377259755-58.2153589284343i
1.89	233.25	7.52688	7.07645	34.1484325675589+107.950864956012i
1.98	193.5	7.8853	8.34343	88.1377396747411-100.262711480439i
2.07	248.875	8.24373	12.1601	-193.45874627907+20.6802247062812i
2.16	202	8.60215	10.6518	143.625+91.75i
2.25	198.25	8.96057	13.3752	213.897197874383-6.74841456064136i
2.34	199.25	9.319	15.8093	-39.0557412125263+249.915264421544i
2.43	254.875	9.67742	19.728	238.550876559877+206.705654599851i
2.52	206.5	10.0358	2.11458	15.0842622740245+30.2846410715657i
2.61	217	10.3943	9.11718	88.5640570511315-115.913247613099i
2.7	130.5	10.7527	14.3448	-222.732119970871+55.3940063809795i
2.79	200.5	11.1111	11.746	42.8768552919986-182.97974912757i
A14
Time	Data	FFT Freq	FFT Mag	FFT Complex			Max
0	152.625	0	355.727	5691.625			26.0515
0.09	165.75	0.358423	10.6951	-71.2685431102172-155.574308430936i
0.18	180.25	0.716846	6.7778	-103.967706675096+30.8378856941093i
0.27	217.5	1.07527	23.7193	35.1590966637279-377.877420469261i
0.36	195.25	1.43369	26.0515	-409.659577619781+76.9529489816703i
0.45	224	1.79211	4.47516	70.5986917954695+11.9482529137813i
0.54	187.625	2.15054	10.9989	159.463531819401-74.4374588276256i
0.63	164.75	2.50896	4.03421	-64.5419990774839-0.83435237045402i
0.72	158.25	2.86738	5.67947	-20.625+88.5i
0.81	103.125	3.22581	8.6129	110.322721496556-82.5802297563143i
0.9	195.875	3.58423	7.61603	82.9974526715724+89.2211810906011i
0.99	244.125	3.94265	9.41872	-87.025923007156+123.031808149711i
1.08	217.625	4.30108	10.422	54.9095776197809+157.45294898167i
1.17	254.5	4.6595	9.73066	6.89198020845911-155.537985216865i
1.26	156.875	5.01792	13.0891	-202.993277815877-51.503474387664i
1.35	215.25	5.37634	9.19403	145.863975030643-19.0643058003314i
1.44	134.375	5.73477	13.7422	-219.875
1.53	145.25	6.09319	9.19403	145.863975030644+19.0643058003308i
1.62	133	6.45161	13.0891	-202.993277815877+51.5034743876644i
1.71	182.375	6.81004	9.73066	6.89198020845978+155.537985216866i
1.8	157.75	7.16846	10.422	54.9095776197808-157.45294898167i
1.89	203.375	7.52688	9.41872	-87.0259230071564-123.031808149711i
1.98	202.625	7.8853	7.61603	82.997452671572-89.2211810906013i
2.07	179.625	8.24373	8.6129	110.322721496556+82.580229756314i
2.16	144.875	8.60215	5.67947	-20.6250000000001-88.5i
2.25	179.125	8.96057	4.03421	-64.5419990774837+0.834352370454191i
2.34	200.125	9.319	10.9989	159.463531819402+74.4374588276251i
2.43	157.75	9.67742	4.47516	70.5986917954695-11.9482529137815i
2.52	196.875	10.0358	26.0515	-409.659577619781-76.95294898167i
2.61	158.5	10.3943	23.7193	35.1590966637292+377.877420469261i
2.7	121.875	10.7527	6.7778	-103.967706675096-30.8378856941091i
2.79	160.75	11.1111	10.6951	-71.2685431102166+155.574308430937i
A20
Time	Data	FFT Freq	FFT Mag	FFT Complex			Max
0	63	0	269.102	4305.625			34.2839
0.09	191.875	0.358423	23.0769	114.116126678577+351.153915148998i
0.18	71.5	0.716846	29.0058	-318.307648150397-337.731734271539i
0.27	64.75	1.07527	17.8491	-284.682625174721+22.6840354905799i
0.36	199	1.43369	34.2839	316.936304642311+447.716111717937i
0.45	197.5	1.79211	20.4402	-296.883927934789+137.174657588067i
0.54	135.875	2.15054	5.00751	-76.3163209604982-24.393590736769i
0.63	177.375	2.50896	7.40846	-73.4437218601901-93.0411709143202i
0.72	139.875	2.86738	22.2226	113.75-336.875i
0.81	150.25	3.22581	32.9897	-203.811057573611-486.899865647305i
0.9	71.875	3.58423	5.92617	-47.0143251088709-82.3422921845483i
0.99	12.125	3.94265	28.6841	-121.352573181441-442.611138644113i
1.08	107.375	4.30108	15.9375	-254.93630464231+5.71611171793722i
1.17	94.75	4.6595	14.7446	225.061695190569+70.7262331072567i
1.26	17.125	5.01792	19.4078	-306.361705780235-50.6804357193183i
1.35	235.625	5.37634	15.6221	233.996083855605-87.8767857351295i
1.44	113.875	5.73477	20.6953	-331.125
1.53	178.625	6.09319	15.6221	233.996083855605+87.8767857351281i
1.62	83.375	6.45161	19.4078	-306.361705780235+50.6804357193185i
1.71	134.875	6.81004	14.7446	225.06169519057-70.7262331072582i
1.8	99	7.16846	15.9375	-254.93630464231-5.71611171793651i
1.89	160.875	7.52688	28.6841	-121.352573181439+442.611138644112i
1.98	218.125	7.8853	5.92617	-47.0143251088709+82.3422921845479i
2.07	194.625	8.24373	32.9897	-203.811057573609+486.899865647305i
2.16	224	8.60215	22.2226	113.75+336.875i
2.25	164	8.96057	7.40846	-73.4437218601896+93.0411709143207i
2.34	131.125	9.319	5.00751	-76.3163209604979+24.3935907367688i
2.43	102.375	9.67742	20.4402	-296.883927934789-137.174657588066i
2.52	104.375	10.0358	34.2839	316.93630464231-447.716111717937i
2.61	189.75	10.3943	17.8491	-284.682625174721-22.6840354905789i
2.7	207.75	10.7527	29.0058	-318.307648150396+337.731734271539i
2.79	69	11.1111	23.0769	114.116126678576-351.153915148998i
A24
Time	Data	FFT Freq	FFT Mag	FFT Complex			Max
0	252.375	0	537.75	8604			37.9375
0.09	273	0.358423	31.2095	-77.390851435134-493.317735845329i
0.18	291.5	0.716846	22.6115	361.767500771507+3.48748200362127i
0.27	367.75	1.07527	17.0899	39.2801512639644-270.602936592569i
0.36	270	1.43369	14.2934	-191.644597488888+124.79252339471i
0.45	336.25	1.79211	24.3706	-376.213681325946+102.511739274328i
0.54	256.875	2.15054	8.93986	142.85033110606-7.32127429016509i
0.63	256.625	2.50896	8.42759	-115.414458629378-69.725978771644i
0.72	212.375	2.86738	1.46908	-20.5+11.5i
0.81	248.625	3.22581	9.13237	-45.2191245416919+138.944788586777i
0.9	336.625	3.58423	12.8862	156.337223053427+134.418318069749i
0.99	299.375	3.94265	16.4317	-253.908872617435-68.1968003908955i
1.08	297.5	4.30108	14.6183	230.144597488888-41.7074766052906i
1.17	331.125	4.6595	13.5746	212.955840699832-42.6938541552703i
1.26	265.375	5.01792	9.41098	9.54494506900724-150.272925636464i
1.35	323.125	5.37634	10.5773	-33.0890034142127+165.970653615613i
1.44	333.5	5.73477	37.9375	-607
1.53	289	6.09319	10.5773	-33.0890034142129-165.970653615613i
1.62	195.375	6.45161	9.41098	9.54494506900753+150.272925636464i
1.71	280.75	6.81004	13.5746	212.955840699833+42.6938541552694i
1.8	185.5	7.16846	14.6183	230.144597488888+41.7074766052902i
1.89	287.25	7.52688	16.4317	-253.908872617435+68.1968003908959i
1.98	258.875	7.8853	12.8862	156.337223053426-134.418318069749i
2.07	242.875	8.24373	9.13237	-45.2191245416922-138.944788586777i
2.16	205.875	8.60215	1.46908	-20.5-11.5i
2.25	248.625	8.96057	8.42759	-115.414458629377+69.7259787716441i
2.34	139.625	9.319	8.93986	142.850331106059+7.32127429016513i
2.43	266.25	9.67742	24.3706	-376.213681325947-102.511739274327i
2.52	231.875	10.0358	14.2934	-191.644597488888-124.792523394709i
2.61	283.125	10.3943	17.0899	39.2801512639652+270.602936592568i
2.7	265.25	10.7527	22.6115	361.767500771507-3.48748200362184i
2.79	271.75	11.1111	31.2095	-77.3908514351326+493.317735845329i
B03
Time	Data	FFT Freq	FFT Mag	FFT Complex			Max
0	220	0	451.539	7224.625			13.876
0.09	218.75	0.358423	10.3701	-151.185850273914+68.3585620291834i
0.18	237.125	0.716846	7.06844	10.7463213923147+112.583339746581i
0.27	182.875	1.07527	5.38668	-76.7124678413474-39.2858395849992i
0.36	181.25	1.43369	9.12982	127.20521279348+71.8147545195112i
0.45	213.875	1.79211	5.40387	59.8814713932695-62.3687560769847i
0.54	268	2.15054	5.49805	-61.8776101060064-62.5274190926546i
0.63	184	2.50896	13.876	125.806062344042-182.932312104493i
0.72	243.875	2.86738	6.53002	-65.375-81.5i
0.81	207.375	3.22581	12.7714	-154.587832972321+133.635088788995i
0.9	258.875	3.58423	7.69713	123.151996723646+0.704813954378775i
0.99	185.25	3.94265	7.76706	23.3169295300789+122.06596075113i
1.08	204.875	4.30108	12.2931	51.5447872065199+189.814754519511i
1.17	278.125	4.6595	10.7398	-98.2666329919949-140.965913170145i
1.26	248.625	5.01792	7.65109	-113.520708009954+45.8155727936153i
1.35	239.625	5.37634	8.18108	4.7483208121881+130.811172509409i
1.44	253.375	5.73477	12.8516	205.625
1.53	218.75	6.09319	8.18108	4.7483208121875-130.811172509409i
1.62	235.375	6.45161	7.65109	-113.520708009954-45.815572793615i
1.71	221.875	6.81004	10.7398	-98.2666329919944+140.965913170146i
1.8	236.375	7.16846	12.2931	51.5447872065196-189.814754519511i
1.89	202.875	7.52688	7.76706	23.3169295300785-122.06596075113i
1.98	204	7.8853	7.69713	123.151996723646-0.704813954379112i
2.07	268.375	8.24373	12.7714	-154.587832972322-133.635088788994i
2.16	239.875	8.60215	6.53002	-65.375+81.5i
2.25	220	8.96057	13.876	125.806062344042+182.932312104492i
2.34	243.25	9.319	5.49805	-61.8776101060063+62.5274190926548i
2.43	207.375	9.67742	5.40387	59.8814713932697+62.3687560769845i
2.52	245.25	10.0358	9.12982	127.20521279348-71.8147545195114i
2.61	235.75	10.3943	5.38668	-76.712467841347+39.2858395849994i
2.7	195	10.7527	7.06844	10.7463213923144-112.583339746582i
2.79	224.625	11.1111	10.3701	-151.185850273915-68.3585620291829i
B04
Time	Data	FFT Freq	FFT Mag	FFT Complex			Max
0	252.875	0	332.195	5315.125			22.7256
0.09	207.25	0.358423	8.17249	130.681328135628-4.53103354021457i
0.18	183.125	0.716846	17.9778	120.167383684694+261.341489075368i
0.27	129.125	1.07527	11.0237	124.504487403335-124.932757162219i
0.36	156.5	1.43369	14.9684	144.078656903985-191.308581272022i
0.45	162.75	1.79211	4.31293	32.6206541358431-60.8099136576769i
0.54	133.125	2.15054	9.91252	156.684250226932+24.5790153392496i
0.63	114.375	2.50896	16.8913	262.263289984932-65.2601224658672i
0.72	157.75	2.86738	10.3358	-104.25-128.375i
0.81	185.125	3.22581	9.97406	75.0179289656791-140.85335296319i
0.9	208.125	3.58423	1.11664	6.794411482633-16.5237984031359i
0.99	172.5	3.94265	7.18982	109.327703676273+35.7908222851827i
1.08	159	4.30108	11.4166	-167.578656903985+72.6914187279785i
1.17	178.375	4.6595	22.7256	207.817447054456-298.369340794026i
1.26	168.125	5.01792	14.3252	186.853954605741+132.738675332982i
1.35	206.375	5.37634	9.49693	101.767160643853+112.838416387796i
1.44	122.375	5.73477	0.210938	3.375
1.53	158.5	6.09319	9.49693	101.767160643853-112.838416387796i
1.62	193	6.45161	14.3252	186.853954605741-132.738675332982i
1.71	104.125	6.81004	22.7256	207.817447054457+298.369340794025i
1.8	154.875	7.16846	11.4166	-167.578656903986-72.6914187279783i
1.89	122.625	7.52688	7.18982	109.327703676273-35.7908222851829i
1.98	151.625	7.8853	1.11664	6.79441148263309+16.5237984031362i
2.07	199.375	8.24373	9.97406	75.0179289656796+140.85335296319i
2.16	99.875	8.60215	10.3358	-104.25+128.375i
2.25	221.25	8.96057	16.8913	262.263289984932+65.2601224658668i
2.34	172.625	9.319	9.91252	156.684250226932-24.5790153392497i
2.43	192	9.67742	4.31293	32.6206541358433+60.8099136576774i
2.52	174.25	10.0358	14.9684	144.078656903986+191.308581272021i
2.61	156.25	10.3943	11.0237	124.504487403336+124.932757162219i
2.7	172	10.7527	17.9778	120.167383684693-261.341489075368i
2.79	145.875	11.1111	8.17249	130.681328135628+4.53103354021487i
B08
Time	Data	FFT Freq	FFT Mag	FFT Complex			Max
0	81.625	0	161.398	2582.375			30.814
0.09	182.625	0.358423	15.5225	226.879052602387+101.038731892178i
0.18	118.375	0.716846	30.814	250.352792203969-424.730874605706i
0.27	121.5	1.07527	8.58038	-108.629627681423+83.946855610541i
0.36	76.125	1.43369	19.294	-132.908085182071-278.628278106444i
0.45	107.625	1.79211	14.1906	227.033954166319-2.69218723087083i
0.54	107.25	2.15054	25.9976	43.7120325231131-413.65853580976i
0.63	83.75	2.50896	6.00802	-33.5161544339921+90.0962369183991i
0.72	74.75	2.86738	7.95954	-83.2500000000001-96.375i
0.81	10.625	3.22581	13.0778	63.6944507101187-199.315527747218i
0.9	21.75	3.58423	11.3903	40.2827636568439+177.737630709918i
0.99	45.375	3.94265	9.77997	-154.33382119204-25.8247463296848i
1.08	93.875	4.30108	5.56954	75.1580851820706-47.8782781064444i
1.17	47.875	4.6595	10.5789	-168.771821791951+12.8724313665645i
1.26	25.375	5.01792	17.8239	-160.347588383927-235.834708086028i
1.35	13.25	5.37634	6.33104	-93.3560323794176-39.3148979186001i
1.44	86.75	5.73477	2.85156	45.625
1.53	104.875	6.09319	6.33104	-93.3560323794174+39.3148979186004i
1.62	154.625	6.45161	17.8239	-160.347588383927+235.834708086029i
1.71	156.5	6.81004	10.5789	-168.771821791951-12.8724313665642i
1.8	34.625	7.16846	5.56954	75.1580851820709+47.878278106444i
1.89	98.25	7.52688	9.77997	-154.33382119204+25.8247463296853i
1.98	107	7.8853	11.3903	40.2827636568433-177.737630709918i
2.07	26.75	8.24373	13.0778	63.6944507101189+199.315527747217i
2.16	50.125	8.60215	7.95954	-83.2499999999999+96.375i
2.25	64	8.96057	6.00802	-33.5161544339926-90.0962369183989i
2.34	112.25	9.319	25.9976	43.7120325231138+413.658535809759i
2.43	64.125	9.67742	14.1906	227.033954166319+2.6921872308701i
2.52	117.5	10.0358	19.294	-132.90808518207+278.628278106444i
2.61	66.5	10.3943	8.58038	-108.629627681423-83.9468556105408i
2.7	52	10.7527	30.814	250.35279220397+424.730874605706i
2.79	74.75	11.1111	15.5225	226.879052602387-101.038731892178i
B12
Time	Data	FFT Freq	FFT Mag	FFT Complex			Max
0	56.75	0	194.758	3116.125			33.7578
0.09	54.375	0.358423	26.5933	-279.637101947123-320.697637074512i
0.18	109.875	0.716846	21.7224	-347.544603285203-3.17934553295265i
0.27	75.75	1.07527	3.99149	-3.41954822330199+63.7721598513768i
0.36	78.5	1.43369	3.13283	41.1972221513642-28.554085374294i
0.45	48.875	1.79211	3.91875	49.1707286323396+38.9040451085068i
0.54	208	2.15054	9.65254	13.9351318085228-153.81059973779i
0.63	154.375	2.50896	18.1678	-189.921644927614-220.062142921304i
0.72	101	2.86738	17.0176	-146.125+229.75i
0.81	127.5	3.22581	3.16744	-29.7639500977768+41.018028429763i
0.9	159.375	3.58423	16.0715	148.985854604683+209.585260409569i
0.99	123.75	3.94265	10.7454	-43.597160492032-166.307379224955i
1.08	173.75	4.30108	10.9334	-67.6972221513643-161.304085374294i
1.17	44	4.6595	8.47628	-67.0080065834876+117.910284295151i
1.26	120.5	5.01792	8.95236	143.123616871997+5.7165146144054i
1.35	80.625	5.37634	11.5602	-141.823316361005+118.732083053792i
1.44	145	5.73477	33.7578	540.125
1.53	34.625	6.09319	11.5602	-141.823316361006-118.732083053792i
1.62	120.75	6.45161	8.95236	143.123616871997-5.71651461440578i
1.71	115.625	6.81004	8.47628	-67.0080065834881-117.910284295151i
1.8	90.75	7.16846	10.9334	-67.6972221513641+161.304085374294i
1.89	67.25	7.52688	10.7454	-43.5971604920315+166.307379224955i
1.98	120.75	7.8853	16.0715	148.985854604682-209.585260409569i
2.07	84.75	8.24373	3.16744	-29.7639500977768-41.0180284297634i
2.16	111.125	8.60215	17.0176	-146.125-229.75i
2.25	100.875	8.96057	18.1678	-189.921644927613+220.062142921304i
2.34	70.375	9.319	9.65254	13.9351318085235+153.81059973779i
2.43	78.625	9.67742	3.91875	49.1707286323397-38.9040451085072i
2.52	84.125	10.0358	3.13283	41.1972221513642+28.554085374294i
2.61	51.625	10.3943	3.99149	-3.41954822330215-63.7721598513768i
2.7	77.5	10.7527	21.7224	-347.544603285203+3.1793455329536i
2.79	45.375	11.1111	26.5933	-279.637101947121+320.697637074512i
B18
Time	Data	FFT Freq	FFT Mag	FFT Complex			Max
0	118.279	0	300.401	4806.41339			11.3697
0.09	151.827	0.358423	11.3697	-181.40314139368-13.6502871183876i
0.18	146.115	0.716846	5.68486	55.8192768523665-71.815978792139i
0.27	162.269	1.07527	6.27225	-98.6531999994023-18.4084958120077i
0.36	141.058	1.43369	0.958986	-6.49267004127177+13.9024031246295i
0.45	157.894	1.79211	6.86585	-74.3858962681808-80.8365854202074i
0.54	128.529	2.15054	8.11065	8.00070483740621-129.523501059703i
0.63	157.673	2.50896	8.1161	-76.6134701978378+104.849240916825i
0.72	180.731	2.86738	7.78453	121.057678+29.2979719999998i
0.81	129.096	3.22581	5.86923	-33.9215928217119-87.5670593070675i
0.9	120.413	3.58423	2.69063	-38.6329370337182+18.9948666614968i
0.99	150.077	3.94265	6.58593	-20.9182839953347+103.277808593353i
1.08	174.356	4.30108	1.18513	-14.2572059587283-12.5016528753703i
1.17	149.154	4.6595	3.07905	48.9562622276871-5.50451823373057i
1.26	149.231	5.01792	6.82201	-108.725372656055-9.64380307093872i
1.35	168.087	5.37634	8.7605	-107.675909551541-89.7384277775643i
1.44	186.356	5.73477	2.13762	34.2019660000001
1.53	181.231	6.09319	8.7605	-107.67590955154+89.7384277775644i
1.62	154.644	6.45161	6.82201	-108.725372656055+9.64380307093894i
1.71	145.452	6.81004	3.07905	48.9562622276871+5.50451823373025i
1.8	168.413	7.16846	1.18513	-14.2572059587283+12.5016528753703i
1.89	137.779	7.52688	6.58593	-20.9182839953349-103.277808593354i
1.98	182.769	7.8853	2.69063	-38.6329370337183-18.9948666614969i
2.07	140.49	8.24373	5.86923	-33.9215928217115+87.5670593070673i
2.16	144.788	8.60215	7.78453	121.057678-29.2979719999998i
2.25	128.173	8.96057	8.1161	-76.6134701978379-104.849240916826i
2.34	147.038	9.319	8.11065	8.00070483740641+129.523501059703i
2.43	144.433	9.67742	6.86585	-74.3858962681804+80.8365854202074i
2.52	156.702	10.0358	0.958986	-6.49267004127179-13.9024031246295i
2.61	143.25	10.3943	6.27225	-98.6531999994021+18.4084958120079i
2.7	120.885	10.7527	5.68486	55.8192768523666+71.8159787921389i
2.79	139.221	11.1111	11.3697	-181.40314139368+13.650287118388i
B21
Time	Data	FFT Freq	FFT Mag	FFT Complex			Max
0	201.15	0	290.473	4647.574952			18.0155
0.09	175.05	0.358423	10.9616	125.220780344677+122.800407062072i
0.18	137.825	0.716846	10.7604	39.5924861407023+167.552484916663i
0.27	101.825	1.07527	6.99015	107.550322066411+30.6865463024838i
0.36	115.25	1.43369	18.0155	265.814110716842-111.489879537813i
0.45	126.05	1.79211	13.3451	207.231943960455+51.4455878819247i
0.54	129.75	2.15054	4.73943	31.7961543765925+68.8427962252129i
0.63	145.225	2.50896	12.2912	146.790457988239-130.870994117473i
0.72	128.9	2.86738	4.39761	62.049988+33.1750480000001i
0.81	155.375	3.22581	4.76162	-60.1836346972844+46.714325241072i
0.9	179.3	3.58423	8.66078	132.669498083544+40.0140566750225i
0.99	114.85	3.94265	7.15643	-95.8842642512522-62.586810400535i
1.08	134.3	4.30108	10.6962	-12.1141587168419+170.710072462187i
1.17	155.85	4.6595	3.19114	-44.3650017470338+25.2721862776111i
1.26	118.45	5.01792	4.96957	-15.558138600838-77.9762066335274i
1.35	150.625	5.37634	5.51196	53.6393963357892+70.0037646782039i
1.44	146.15	5.73477	6.20469	-99.2750239999996
1.53	121.5	6.09319	5.51196	53.6393963357888-70.0037646782039i
1.62	137.3	6.45161	4.96957	-15.558138600838+77.9762066335276i
1.71	178.35	6.81004	3.19114	-44.3650017470339-25.2721862776108i
1.8	117.975	7.16846	10.6962	-12.1141587168423-170.710072462187i
1.89	127.725	7.52688	7.15643	-95.8842642512522+62.5868104005355i
1.98	99.65	7.8853	8.66078	132.669498083544-40.0140566750227i
2.07	167	8.24373	4.76162	-60.1836346972847-46.7143252410716i
2.16	171.275	8.60215	4.39761	62.049988-33.1750480000001i
2.25	171.8	8.96057	12.2912	146.790457988239+130.870994117473i
2.34	169.15	9.319	4.73943	31.7961543765923-68.8427962252128i
2.43	147.025	9.67742	13.3451	207.231943960455-51.4455878819251i
2.52	153.1	10.0358	18.0155	265.814110716842+111.489879537813i
2.61	136.775	10.3943	6.99015	107.550322066411-30.686546302484i
2.7	134.625	10.7527	10.7604	39.5924861407019-167.552484916663i
2.79	198.4	11.1111	10.9616	125.220780344676-122.800407062072i
B22
Time	Data	FFT Freq	FFT Mag	FFT Complex			Max
0	111.625	0	509.039	8144.625			41.5234
0.09	270.625	0.358423	30.5756	-475.035284058324+116.905291729072i
0.18	291.375	0.716846	7.67032	11.8548947621804-122.151189561685i
0.27	221.5	1.07527	24.8503	-163.813856525096+362.291131618556i
0.36	168.875	1.43369	41.5234	-517.185794773342-417.028372646398i
0.45	372	1.79211	5.49064	-55.6750282555346-67.9556355827262i
0.54	165.75	2.15054	21.2316	-304.375888269213-150.849395790811i
0.63	217.625	2.50896	14.3175	-20.6377702303384-228.149229550002i
0.72	245.5	2.86738	33.7151	14.3749999999997-539.25i
0.81	322.375	3.22581	23.1599	-368.129698268381+42.3506979829647i
0.9	228.125	3.58423	34.1388	-519.366039052289+169.163690352375i
0.99	265.75	3.94265	28.8729	-432.195017356769-163.158833632815i
1.08	269	4.30108	34.4205	529.685794773341-150.7783726464i
1.17	270.375	4.6595	11.5208	-159.24041269274+92.8507767911187i
1.26	289.125	5.01792	38.9087	530.88703255932-325.138103418499i
1.35	116.125	5.37634	25.3872	-340.272932612817-221.831937515308i
1.44	363.5	5.73477	2.14844	-34.375
1.53	235.25	6.09319	25.3872	-340.272932612816+221.831937515309i
1.62	378.125	6.45161	38.9087	530.887032559322+325.138103418498i
1.71	367.875	6.81004	11.5208	-159.24041269274-92.8507767911191i
1.8	272.875	7.16846	34.4205	529.685794773342+150.778372646398i
1.89	351.125	7.52688	28.8729	-432.195017356768+163.158833632816i
1.98	195.625	7.8853	34.1388	-519.366039052289-169.163690352374i
2.07	152.375	8.24373	23.1599	-368.129698268381-42.3506979829644i
2.16	299.875	8.60215	33.7151	14.3750000000003+539.25i
2.25	244.25	8.96057	14.3175	-20.637770230338+228.149229550002i
2.34	179.125	9.319	21.2316	-304.375888269212+150.849395790812i
2.43	317.875	9.67742	5.49064	-55.6750282555342+67.9556355827257i
2.52	303.5	10.0358	41.5234	-517.185794773341+417.0283726464i
2.61	248.375	10.3943	24.8503	-163.813856525097-362.291131618556i
2.7	293.125	10.7527	7.67032	11.8548947621808+122.151189561685i
2.79	116	11.1111	30.5756	-475.035284058324-116.905291729072i
B23
Time	Data	FFT Freq	FFT Mag	FFT Complex			Max
0	243.663	0	456.364	7301.817198			25.944
0.09	286.837	0.358423	4.15469	37.5210628675298-54.8734750168108i
0.18	248.106	0.716846	6.3395	-66.5827469543612-76.5192075969462i
0.27	247.74	1.07527	16.7603	-110.793006783798-244.207589697976i
0.36	217.846	1.43369	8.363	62.3671731051872-118.384690550405i
0.45	266.75	1.79211	11.4712	45.5898311993105-177.786922183437i
0.54	186.721	2.15054	13.2242	-45.5305833953574-206.630127088537i
0.63	269.942	2.50896	8.56575	-83.6335699644227-108.57576955304i
0.72	231.692	2.86738	25.6518	393.221223-117.596037i
0.81	241.673	3.22581	14.8545	-232.216471952497-50.6329778624721i
0.9	173.413	3.58423	9.12535	106.286410877317-100.104011390797i
0.99	224.548	3.94265	15.6757	-250.781806969963-3.8317037279828i
1.08	238.587	4.30108	17.6137	175.286696894812-220.673142550406i
1.17	267.779	4.6595	9.76424	124.332922687329+94.5962381264164i
1.26	197.49	5.01792	6.93144	22.4421514724009-108.608695899207i
1.35	199.413	5.37634	25.944	48.05794291651-412.312785957304i
1.44	296.404	5.73477	2.76743	44.2788080000005
1.53	228.183	6.09319	25.944	48.0579429165114+412.312785957303i
1.62	146.394	6.45161	6.93144	22.4421514724013+108.608695899206i
1.71	251.087	6.81004	9.76424	124.332922687329-94.5962381264172i
1.8	243.404	7.16846	17.6137	175.286696894813+220.673142550405i
1.89	174.99	7.52688	15.6757	-250.781806969962+3.83170372798344i
1.98	251.894	7.8853	9.12535	106.286410877317+100.104011390797i
2.07	190.827	8.24373	14.8545	-232.216471952497+50.6329778624724i
2.16	304.221	8.60215	25.6518	393.221223+117.596037i
2.25	219.875	8.96057	8.56575	-83.6335699644226+108.57576955304i
2.34	226.471	9.319	13.2242	-45.5305833953568+206.630127088537i
2.43	234.317	9.67742	11.4712	45.5898311993111+177.786922183437i
2.52	257.317	10.0358	8.363	62.3671731051875+118.384690550406i
2.61	187.096	10.3943	16.7603	-110.793006783798+244.207589697977i
2.7	209.423	10.7527	6.3395	-66.5827469543608+76.5192075969466i
2.79	137.712	11.1111	4.15469	37.5210628675302+54.8734750168109i
C04
Time	Data	FFT Freq	FFT Mag	FFT Complex			Max
0	192.125	0	328.422	5254.75			22.7893
0.09	213.75	0.358423	22.7893	361.686603395697-46.2255345608933i
0.18	201.125	0.716846	3.56888	-56.580041416111-7.70367389073608i
0.27	189.75	1.07527	11.4049	115.875842157374-140.965174366823i
0.36	181.75	1.43369	14.0667	103.436336368202-199.890764646288i
0.45	164.375	1.79211	5.10696	81.6569852659978-2.97988971692056i
0.54	156.125	2.15054	6.28446	-45.4370077640192+89.6997564397925i
0.63	162	2.50896	2.76057	44.0325106888447+3.47053832657609i
0.72	154.75	2.86738	8.75169	2.74999999999992-140i
0.81	187.875	3.22581	15.5658	70.7617999699562+238.789162479838i
0.9	194.5	3.58423	12.4291	-197.89209555715-19.6546897851677i
0.99	127.625	3.94265	7.15448	53.5617327586058-101.167674068743i
1.08	172.75	4.30108	13.9554	-222.186336368203-22.1407646462878i
1.17	128.375	4.6595	10.4211	129.394292529729-105.159055373056i
1.26	177.5	5.01792	9.80846	142.40914473728+65.9418798843033i
1.35	112.25	5.37634	15.8351	-252.969766766203+14.0869929379602i
1.44	116.625	5.73477	14.5156	232.25
1.53	139.5	6.09319	15.8351	-252.969766766204-14.0869929379591i
1.62	189.625	6.45161	9.80846	142.40914473728-65.9418798843037i
1.71	67	6.81004	10.4211	129.394292529729+105.159055373056i
1.8	199.25	7.16846	13.9554	-222.186336368203+22.140764646288i
1.89	142.375	7.52688	7.15448	53.5617327586059+101.167674068743i
1.98	132	7.8853	12.4291	-197.89209555715+19.6546897851682i
2.07	148.375	8.24373	15.5658	70.7617999699552-238.789162479838i
2.16	193.375	8.60215	8.75169	2.75000000000008+140i
2.25	218.5	8.96057	2.76057	44.0325106888443-3.47053832657613i
2.34	144.375	9.319	6.28446	-45.4370077640193-89.6997564397925i
2.43	190.125	9.67742	5.10696	81.6569852659977+2.97988971692048i
2.52	162.5	10.0358	14.0667	103.436336368203+199.890764646288i
2.61	130.875	10.3943	11.4049	115.875842157374+140.965174366823i
2.7	175.125	10.7527	3.56888	-56.5800414161111+7.7036738907361i
2.79	188.5	11.1111	22.7893	361.686603395697+46.2255345608923i
C07
Time	Data	FFT Freq	FFT Mag	FFT Complex			Max
0	131.5	0	199.672	3194.75			21.9937
0.09	70.75	0.358423	5.7454	19.0788318877324+89.9246950807781i
0.18	122.5	0.716846	2.13555	29.4061406500709-17.4006525384682i
0.27	80.75	1.07527	5.08196	-75.0685411747306+31.2451647970681i
0.36	80.875	1.43369	2.2553	-35.3574945521653-7.20799961555358i
0.45	93.875	1.79211	21.9937	349.900229121903-37.4536219411162i
0.54	118.375	2.15054	8.24215	-111.371505351695-70.6204690889451i
0.63	119.375	2.50896	4.38556	67.2615207902007+19.989263543709i
0.72	96.875	2.86738	7.91275	37.2500000000001+121i
0.81	92.125	3.22581	5.03532	-36.7287800229909+71.7059003103693i
0.9	28	3.58423	1.82277	-29.0934837526353-2.03237397232093i
0.99	106.875	3.94265	14.85	159.460461408277+176.143345898386i
1.08	96.875	4.30108	2.24317	20.8574945521652-29.2079996155536i
1.17	118.75	4.6595	13.2769	32.7193043051629+209.895650133414i
1.26	117.25	5.01792	7.245	-57.4411515457402+100.687442578156i
1.35	91.75	5.37634	12.1745	166.376973684446-101.305150655718i
1.44	46.125	5.73477	3.82812	-61.25
1.53	126.375	6.09319	12.1745	166.376973684446+101.305150655718i
1.62	92.375	6.45161	7.245	-57.4411515457405-100.687442578156i
1.71	146.625	6.81004	13.2769	32.7193043051623-209.895650133413i
1.8	127.625	7.16846	2.24317	20.8574945521653+29.2079996155536i
1.89	69.5	7.52688	14.85	159.460461408277-176.143345898386i
1.98	82.125	7.8853	1.82277	-29.0934837526353+2.03237397232084i
2.07	89.375	8.24373	5.03532	-36.7287800229911-71.705900310369i
2.16	122.875	8.60215	7.91275	37.2499999999999-121i
2.25	84	8.96057	4.38556	67.2615207902005-19.9892635437091i
2.34	134	9.319	8.24215	-111.371505351695+70.6204690889452i
2.43	119.375	9.67742	21.9937	349.900229121903+37.4536219411153i
2.52	99.25	10.0358	2.2553	-35.3574945521652+7.20799961555364i
2.61	98.125	10.3943	5.08196	-75.0685411747306-31.2451647970676i
2.7	70.125	10.7527	2.13555	29.4061406500709+17.4006525384681i
2.79	120.375	11.1111	5.7454	19.0788318877323-89.9246950807781i
C09
Time	Data	FFT Freq	FFT Mag	FFT Complex			Max
0	193.75	0	225.625	3610			34.4057
0.09	133.75	0.358423	12.8672	-12.8103284570247+205.476505892885i
0.18	114.5	0.716846	13.2468	-12.3614763100027+211.587884732804i
0.27	6.75	1.07527	7.58251	112.295123011857+45.9170835113513i
0.36	48.125	1.43369	34.4057	546.528372646399+65.9363363682023i
0.45	77.25	1.79211	16.5371	253.586293575713-75.5235655297005i
0.54	72.375	2.15054	3.73082	-27.5106243086614-52.9758589616377i
0.63	178.375	2.50896	19.814	198.849461296138-246.907341746726i
0.72	120	2.86738	6.52998	-9.99999999999994+104i
0.81	85.75	3.22581	12.5758	187.425106692192+73.2007915935802i
0.9	163.5	3.58423	8.47201	-133.218190587064-25.0458173011917i
0.99	64.25	3.94265	14.3828	-180.055797852635-143.308398634032i
1.08	80.625	4.30108	16.2848	-21.2783726463984+259.686336368203i
1.17	106.5	4.6595	15.5032	221.77310065972+111.11365407147i
1.26	133.25	5.01792	7.5986	-87.9097087942723-83.9820736067499i
1.35	170.375	5.37634	11.613	123.93704107404-138.433957102357i
1.44	80.625	5.73477	16.9688	271.5
1.53	100	6.09319	11.613	123.93704107404+138.433957102357i
1.62	135.25	6.45161	7.5986	-87.9097087942722+83.9820736067499i
1.71	108.875	6.81004	15.5032	221.77310065972-111.113654071471i
1.8	87.125	7.16846	16.2848	-21.2783726463991-259.686336368202i
1.89	87.125	7.52688	14.3828	-180.055797852635+143.308398634033i
1.98	118.25	7.8853	8.47201	-133.218190587063+25.0458173011919i
2.07	111.375	8.24373	12.5758	187.425106692192-73.2007915935806i
2.16	219.625	8.60215	6.52998	-10.0000000000001-104i
2.25	114.625	8.96057	19.814	198.849461296138+246.907341746726i
2.34	122.875	9.319	3.73082	-27.5106243086614+52.9758589616376i
2.43	105.5	9.67742	16.5371	253.586293575713+75.5235655297001i
2.52	135.5	10.0358	34.4057	546.528372646399-65.936336368203i
2.61	77.625	10.3943	7.58251	112.295123011857-45.917083511351i
2.7	115.375	10.7527	13.2468	-12.3614763100031-211.587884732804i
2.79	141.125	11.1111	12.8672	-12.810328457025-205.476505892885i
C11
Time	Data	FFT Freq	FFT Mag	FFT Complex			Max
0	133.875	0	174.156	2786.5			29.6153
0.09	129.375	0.358423	13.5483	200.959238753239+81.2772066633815i
0.18	127	0.716846	20.9166	302.781601061825-142.56282082038i
0.27	109.75	1.07527	28.7855	-11.3172120441727+460.428388347107i
0.36	17.25	1.43369	29.6153	193.066202090034-432.728891488805i
0.45	78.375	1.79211	7.48925	64.6225743688889-100.909237173221i
0.54	63.25	2.15054	4.9039	73.8477685363347+26.5114572083753i
0.63	125.375	2.50896	10.8592	-82.3105365104646-153.013688817358i
0.72	56.375	2.86738	4.2993	-49.875+47.375i
0.81	109.625	3.22581	7.85066	-48.7195450886492+115.777375472804i
0.9	138	3.58423	9.86	128.26440682561+91.850291973207i
0.99	19.75	3.94265	10.6775	60.896600712669-159.618661724165i
1.08	54.875	4.30108	16.954	23.1837979099662+270.271108511195i
1.17	10.5	4.6595	12.2442	140.734111825687+136.284368229506i
1.26	8.375	5.01792	12.1944	-43.3937764237702-190.223986055548i
1.35	100.5	5.37634	5.10611	-80.865232017196+11.6336753868881i
1.44	103.375	5.73477	15.3906	-246.25
1.53	123.25	6.09319	5.10611	-80.8652320171962-11.6336753868877i
1.62	132.5	6.45161	12.1944	-43.3937764237698+190.223986055548i
1.71	152	6.81004	12.2442	140.734111825686-136.284368229507i
1.8	94.125	7.16846	16.954	23.1837979099657-270.271108511195i
1.89	97.125	7.52688	10.6775	60.8966007126696+159.618661724165i
1.98	10.375	7.8853	9.86	128.26440682561-91.8502919732071i
2.07	35.625	8.24373	7.85066	-48.7195450886494-115.777375472803i
2.16	65.5	8.60215	4.2993	-49.875-47.375i
2.25	63.75	8.96057	10.8592	-82.3105365104643+153.013688817358i
2.34	108.25	9.319	4.9039	73.8477685363344-26.5114572083752i
2.43	108.125	9.67742	7.48925	64.622574368889+100.909237173221i
2.52	84.75	10.0358	29.6153	193.066202090034+432.728891488805i
2.61	122.5	10.3943	28.7855	-11.3172120441743-460.428388347106i
2.7	72.25	10.7527	20.9166	302.781601061825+142.56282082038i
2.79	130.75	11.1111	13.5483	200.959238753239-81.2772066633824i
C12
Time	Data	FFT Freq	FFT Mag	FFT Complex			Max
0	150.208	0	287.655	4602.486298			34.7822
0.09	135.792	0.358423	15.3218	183.795418653483+162.225630252735i
0.18	120.597	0.716846	28.9844	161.856712026913+434.587749239381i
0.27	123.681	1.07527	20.6651	-322.162202864324-74.4001458496471i
0.36	87.3333	1.43369	21.0624	332.201276855751+56.6562307052488i
0.45	215.861	1.79211	4.69686	10.5992370971133+74.3985201605174i
0.54	42.3889	2.15054	12.4697	198.759353076253+17.3536078482031i
0.63	153.694	2.50896	18.0969	103.609339646278+270.379269821925i
0.72	191.444	2.86738	22.3743	73.3055120000002+350.402648i
0.81	75.8889	3.22581	16.9252	-249.997661675717-104.092115951658i
0.9	106.764	3.58423	23.4829	-345.965255253716-146.553923976099i
0.99	161.75	3.94265	26.3864	-226.289886319797+356.414099556049i
1.08	118.153	4.30108	3.54902	56.4098671442493-6.51051729475105i
1.17	140.278	4.6595	10.49	153.882960522388-67.0100315536543i
1.26	145.375	5.01792	34.7822	-140.92864184945-538.375326584922i
1.35	211.875	5.37634	23.608	374.117970940576-52.0933886203861i
1.44	146.764	5.73477	32.638	-522.208282
1.53	241.556	6.09319	23.608	374.117970940577+52.0933886203852i
1.62	31.7361	6.45161	34.7822	-140.928641849449+538.375326584922i
1.71	168.986	6.81004	10.49	153.882960522389+67.010031553654i
1.8	27.1389	7.16846	3.54902	56.4098671442492+6.51051729475135i
1.89	94.9167	7.52688	26.3864	-226.289886319797-356.414099556048i
1.98	96.0139	7.8853	23.4829	-345.965255253716+146.5539239761i
2.07	198.069	8.24373	16.9252	-249.997661675717+104.092115951659i
2.16	137.097	8.60215	22.3743	73.3055119999998-350.402648i
2.25	139.639	8.96057	18.0969	103.609339646277-270.379269821925i
2.34	216.819	9.319	12.4697	198.759353076252-17.3536078482035i
2.43	216.153	9.67742	4.69686	10.5992370971131-74.3985201605176i
2.52	198.583	10.0358	21.0624	332.20127685575-56.656230705249i
2.61	62.0417	10.3943	20.6651	-322.162202864324+74.4001458496477i
2.7	223.722	10.7527	28.9844	161.856712026912-434.587749239381i
2.79	222.167	11.1111	15.3218	183.795418653482-162.225630252736i
C16
Time	Data	FFT Freq	FFT Mag	FFT Complex			Max
0	186.375	0	345.768	5532.291656			18.5129
0.09	160.917	0.358423	10.5354	146.244152529938+83.8282615976607i
0.18	149.375	0.716846	5.80899	77.5625412533847+51.2115635910008i
0.27	197.792	1.07527	8.99773	-101.589399970807-102.005643804632i
0.36	193.292	1.43369	3.27219	21.8172294712097+47.5926219751611i
0.45	195.583	1.79211	11.0646	4.83989479588317+176.966977968574i
0.54	151.333	2.15054	18.5129	143.10486742943+259.343896464326i
0.63	198.083	2.50896	6.79189	-80.8488766320035+72.6131683405413i
0.72	98.8333	2.86738	16.1046	-215.124969+141.833313i
0.81	151.042	3.22581	0.257127	-1.02888056799686+3.98329440964807i
0.9	189.042	3.58423	10.8127	-22.8062438465349-171.493847313701i
0.99	176.083	3.94265	16.6365	-92.6200035118013-249.551151902963i
1.08	142.625	4.30108	5.19201	71.43252652879-42.4073160248388i
1.17	158.667	4.6595	7.25922	109.885339456184-37.6223463339624i
1.26	181	5.01792	14.0204	218.80558316372-49.4594321870262i
1.35	183.958	5.37634	7.49561	-37.5487300993965-113.900184991025i
1.44	192.958	5.73477	3.28386	-52.5417179999999
1.53	146.958	6.09319	7.49561	-37.5487300993963+113.900184991025i
1.62	177.333	6.45161	14.0204	218.80558316372+49.4594321870258i
1.71	151	6.81004	7.25922	109.885339456185+37.6223463339619i
1.8	151.917	7.16846	5.19201	71.43252652879+42.4073160248388i
1.89	170.5	7.52688	16.6365	-92.6200035118006+249.551151902963i
1.98	166.75	7.8853	10.8127	-22.8062438465345+171.493847313702i
2.07	162.917	8.24373	0.257127	-1.02888056799683-3.9832944096479i
2.16	176.333	8.60215	16.1046	-215.124969-141.833313i
2.25	194.042	8.96057	6.79189	-80.8488766320039-72.613168340541i
2.34	200.5	9.319	18.5129	143.10486742943-259.343896464326i
2.43	216.542	9.67742	11.0646	4.83989479588281-176.966977968574i
2.52	120.042	10.0358	3.27219	21.8172294712097-47.5926219751611i
2.61	147.583	10.3943	8.99773	-101.589399970807+102.005643804632i
2.7	262.167	10.7527	5.80899	77.5625412533845-51.2115635910009i
2.79	180.75	11.1111	10.5354	146.244152529937-83.8282615976612i
C20
Time	Data	FFT Freq	FFT Mag	FFT Complex			Max
0	275.062	0	532.254	8516.0625			14.7649
0.09	288.25	0.358423	9.16532	39.4343174575622-141.243561449491i
0.18	236.188	0.716846	9.63266	150.477126104922-33.3223951453085i
0.27	256.25	1.07527	13.9109	-97.5762681324404+200.045002910708i
0.36	305.375	1.43369	7.02844	-112.290699429436+6.07865033333794i
0.45	271.062	1.79211	1.44031	19.0464206501509-12.9733354825807i
0.54	284.375	2.15054	11.1695	174.629723739034-37.980446813505i
0.63	297.75	2.50896	9.72783	122.884323570481+95.5243352301116i
0.72	231.312	2.86738	6.89272	-109.25-15.0625i
0.81	279.5	3.22581	4.7794	68.1572175109518-34.6744321095506i
0.9	281.812	3.58423	6.81481	17.5337501751319-107.617901627456i
0.99	242.562	3.94265	14.7649	77.3851466453948-223.204886675152i
1.08	278.25	4.30108	9.4025	-150.209300570564+8.32865033333798i
1.17	252.875	4.6595	11.8006	52.4347623664475+181.382300585379i
1.26	257.562	5.01792	10.4691	-130.140600019088-105.45984995926i
1.35	293.75	5.37634	8.97067	131.234079931452+58.1265200780898i
1.44	223.438	5.73477	13.8477	-221.5625
1.53	325.188	6.09319	8.97067	131.234079931452-58.1265200780899i
1.62	268.438	6.45161	10.4691	-130.140600019088+105.45984995926i
1.71	287.688	6.81004	11.8006	52.434762366447-181.382300585379i
1.8	231.875	7.16846	9.4025	-150.209300570564-8.32865033333794i
1.89	288.625	7.52688	14.7649	77.3851466453956+223.204886675152i
1.98	250.062	7.8853	6.81481	17.533750175132+107.617901627456i
2.07	234.625	8.24373	4.7794	68.1572175109519+34.6744321095506i
2.16	214.062	8.60215	6.89272	-109.25+15.0625i
2.25	207.188	8.96057	9.72783	122.884323570481-95.5243352301116i
2.34	278.25	9.319	11.1695	174.629723739034+37.9804468135048i
2.43	292.688	9.67742	1.44031	19.0464206501512+12.9733354825806i
2.52	259.625	10.0358	7.02844	-112.290699429436-6.07865033333798i
2.61	279.25	10.3943	13.9109	-97.5762681324411-200.045002910707i
2.7	271.562	10.7527	9.63266	150.477126104922+33.3223951453083i
2.79	271.562	11.1111	9.16532	39.4343174575626+141.243561449491i
C21
Time	Data	FFT Freq	FFT Mag	FFT Complex			Max
0	71.875	0	87.2891	1396.625			23.9698
0.09	7.25	0.358423	20.6364	-105.651727503083+312.822805885231i
0.18	11.5	0.716846	23.9698	193.615732901644+331.055706677399i
0.27	27	1.07527	4.77451	-65.1353762509434-39.9142535055712i
0.36	1.875	1.43369	8.84513	-24.3034540450585+139.419678887548i
0.45	4.75	1.79211	8.03804	10.4526590654643-128.183116173876i
0.54	20.5	2.15054	14.9092	199.68901320969+130.495442752122i
0.63	4.25	2.50896	8.9405	-89.4069942882473+111.665313802717i
0.72	13	2.86738	6.27713	-96.875-26.5i
0.81	1	3.22581	8.1274	108.703866556558+71.368305370609i
0.9	30.25	3.58423	8.13112	86.6623846880661-97.0314057306746i
0.99	61	3.94265	8.69736	26.1797547038535+136.67297659574i
1.08	12.375	4.30108	12.6911	190.303454045058-70.8303211124526i
1.17	71.5	4.6595	3.22489	-51.0785129703256+7.30549392240437i
1.26	105	5.01792	4.84623	77.5328692006008+1.02885819460315i
1.35	54.125	5.37634	6.27769	32.9363306867236+94.8894521114824i
1.44	88.5	5.73477	5.24219	-83.875
1.53	62.625	6.09319	6.27769	32.9363306867232-94.8894521114824i
1.62	5.75	6.45161	4.84623	77.5328692006007-1.02885819460303i
1.71	30.875	6.81004	3.22489	-51.0785129703257-7.30549392240414i
1.8	34.5	7.16846	12.6911	190.303454045059+70.8303211124524i
1.89	86.875	7.52688	8.69736	26.1797547038532-136.67297659574i
1.98	52	7.8853	8.13112	86.6623846880662+97.0314057306749i
2.07	33.5	8.24373	8.1274	108.703866556558-71.3683053706094i
2.16	8	8.60215	6.27713	-96.875+26.5i
2.25	70.75	8.96057	8.9405	-89.4069942882475-111.665313802717i
2.34	88.25	9.319	14.9092	199.689013209689-130.495442752122i
2.43	85.375	9.67742	8.03804	10.4526590654648+128.183116173876i
2.52	49.625	10.0358	8.84513	-24.3034540450587-139.419678887547i
2.61	78.625	10.3943	4.77451	-65.1353762509432+39.9142535055713i
2.7	63.375	10.7527	23.9698	193.615732901643-331.0557066774i
2.79	60.75	11.1111	20.6364	-105.651727503083-312.82280588523i
C22
Time	Data	FFT Freq	FFT Mag	FFT Complex			Max
0	171.214	0	338.201	5411.214234			14.3438
0.09	189.339	0.358423	9.03755	-143.912255128269+14.094617657706i
0.18	152.786	0.716846	11.1207	159.632606234835-78.5921328809045i
0.27	172.518	1.07527	7.95655	69.0708767354876+106.937942653851i
0.36	126.411	1.43369	2.68599	19.8806688250713+38.1010298394935i
0.45	155.286	1.79211	13.8887	218.591437412418-39.9896713665142i
0.54	178.821	2.15054	5.41282	-86.0041005666231+10.1857253670756i
0.63	186.696	2.50896	6.89637	-70.44841142871-84.9257029437745i
0.72	155.554	2.86738	2.9757	16.9285569999999-44.5000309999998i
0.81	171.25	3.22581	11.9213	137.330241982701+132.373149550645i
0.9	129.821	3.58423	5.68446	-56.1418450148819+71.5558791050771i
0.99	189.125	3.94265	4.66611	24.6382922470129+70.4751424906345i
1.08	147.411	4.30108	7.03303	-80.0234968250713-79.1132641605066i
1.17	193.893	4.6595	7.83921	-89.8685208967824-87.4967956866608i
1.26	186.893	5.01792	1.64579	-23.9866606533303-10.8648031429027i
1.35	184.518	5.37634	9.28287	52.8842270761418-138.791970045534i
1.44	146.429	5.73477	14.3438	-229.500059999999
1.53	195.839	6.09319	9.28287	52.8842270761422+138.791970045534i
1.62	190.268	6.45161	1.64579	-23.9866606533303+10.8648031429029i
1.71	195.732	6.81004	7.83921	-89.8685208967823+87.4967956866613i
1.8	207.875	7.16846	7.03303	-80.0234968250712+79.1132641605066i
1.89	192.375	7.52688	4.66611	24.6382922470127-70.4751424906344i
1.98	144.429	7.8853	5.68446	-56.1418450148822-71.555879105077i
2.07	140.554	8.24373	11.9213	137.330241982701-132.373149550646i
2.16	163.714	8.60215	2.9757	16.928557+44.5000309999998i
2.25	184.696	8.96057	6.89637	-70.4484114287099+84.9257029437748i
2.34	141.304	9.319	5.41282	-86.0041005666233-10.1857253670755i
2.43	126.179	9.67742	13.8887	218.591437412419+39.9896713665136i
2.52	185.286	10.0358	2.68599	19.8806688250712-38.1010298394935i
2.61	149.75	10.3943	7.95655	69.0708767354874-106.937942653851i
2.7	162.643	10.7527	11.1207	159.632606234836+78.592132880904i
2.79	192.607	11.1111	9.03755	-143.912255128269-14.0946176577056i
C23
Time	Data	FFT Freq	FFT Mag	FFT Complex			Max
0	225.545	0	288.546	4616.738648			34.7455
0.09	185.466	0.358423	19.1971	290.32953079005-100.259099934059i
0.18	137.489	0.716846	13.0463	187.972245227168+90.7687914894296i
0.27	171.25	1.07527	22.2527	266.322798041608+236.301898008365i
0.36	93.3523	1.43369	14.223	226.711806702134+19.7179767505828i
0.45	98.2727	1.79211	10.9965	60.8573727442513-165.083985640258i
0.54	161.705	2.15054	12.9759	205.73148013778-27.8935563885008i
0.63	141.716	2.50896	11.0752	-81.924191842644+157.128669015987i
0.72	230.841	2.86738	8.05623	-7.29550099999999+128.693085i
0.81	74.9091	3.22581	7.28309	12.8903401757491+115.81421828552i
0.9	217.33	3.58423	21.1623	228.867123638013-249.534620808032i
0.99	131.818	3.94265	17.0155	-32.9481339688209+270.246260616901i
1.08	107.477	4.30108	12.0083	192.015365297866+6.71803475058296i
1.17	142.989	4.6595	13.0326	33.6643027379519-205.786411192299i
1.26	125.25	5.01792	16.0905	-170.116501002961-193.235796930101i
1.35	107.261	5.37634	34.7455	34.9898693218567+554.82601387765i
1.44	152.523	5.73477	18.4638	-295.42035
1.53	183.375	6.09319	34.7455	34.9898693218552-554.82601387765i
1.62	50.3523	6.45161	16.0905	-170.116501002961+193.235796930102i
1.71	164.807	6.81004	13.0326	33.6643027379521+205.786411192299i
1.8	115.682	7.16846	12.0083	192.015365297866-6.71803475058292i
1.89	170.682	7.52688	17.0155	-32.9481339688215-270.246260616901i
1.98	103.057	7.8853	21.1623	228.867123638013+249.534620808032i
2.07	183.477	8.24373	7.28309	12.8903401757482-115.814218285519i
2.16	34.1136	8.60215	8.05623	-7.29550100000013-128.693085i
2.25	139.557	8.96057	11.0752	-81.9241918426445-157.128669015987i
2.34	133.568	9.319	12.9759	205.73148013778+27.8935563885007i
2.43	167.511	9.67742	10.9965	60.857372744251+165.083985640258i
2.52	117.148	10.0358	14.223	226.711806702134-19.7179767505829i
2.61	168.443	10.3943	22.2527	266.322798041608-236.301898008366i
2.7	155.227	10.7527	13.0463	187.972245227168-90.7687914894297i
2.79	224.545	11.1111	19.1971	290.32953079005+100.259099934058i
D01
Time	Data	FFT Freq	FFT Mag	FFT Complex			Max
0	176.554	0	373.846	5981.535768			11.4163
0.09	181.321	0.358423	2.75333	42.5557262963064-11.3886208916193i
0.18	201.804	0.716846	3.56944	-18.4099739785622+54.0624175079882i
0.27	188.821	1.07527	2.45715	2.56830605921638-39.2304420408934i
0.36	194.054	1.43369	6.6374	-106.181826725924-1.87503298492431i
0.45	194.196	1.79211	2.38724	-9.33829062014533-37.0367482141948i
0.54	178.875	2.15054	4.95663	-73.5400308191393+29.6872051077381i
0.63	167.089	2.50896	1.98527	-21.2740767214765-23.5877824210044i
0.72	208.893	2.86738	3.00402	39.142883-27.8928230000001i
0.81	171.143	3.22581	6.10107	-66.4178337253213-71.5386472042096i
0.9	195.161	3.58423	4.48617	56.8483377680447-43.822824143679i
0.99	182.268	3.94265	6.83392	17.5064703543925+107.932209879405i
1.08	197.5	4.30108	5.68966	65.0390047259235+63.6963790150753i
1.17	202.679	4.6595	4.57608	52.8611106176624+50.660306678685i
1.26	184.125	5.01792	5.89111	-92.3269209703431+18.9809722565714i
1.35	187.821	5.37634	11.4163	15.3955157393659+182.010776951154i
1.44	172.321	5.73477	8.79242	-140.678714
1.53	184.643	6.09319	11.4163	15.3955157393653-182.010776951154i
1.62	148.643	6.45161	5.89111	-92.3269209703432-18.9809722565712i
1.71	209.482	6.81004	4.57608	52.8611106176622-50.6603066786851i
1.8	185.839	7.16846	5.68966	65.0390047259234-63.6963790150755i
1.89	184.821	7.52688	6.83392	17.5064703543923-107.932209879405i
1.98	171.804	7.8853	4.48617	56.8483377680448+43.8228241436788i
2.07	198.232	8.24373	6.10107	-66.4178337253211+71.5386472042098i
2.16	171.839	8.60215	3.00402	39.142883+27.8928230000001i
2.25	193.946	8.96057	1.98527	-21.2740767214764+23.5877824210044i
2.34	191.107	9.319	4.95663	-73.5400308191393-29.687205107738i
2.43	197.071	9.67742	2.38724	-9.33829062014531+37.0367482141949i
2.52	172.786	10.0358	6.6374	-106.181826725924+1.87503298492445i
2.61	231.75	10.3943	2.45715	2.5683060592165+39.2304420408934i
2.7	169.125	10.7527	3.56944	-18.4099739785624-54.0624175079883i
2.79	185.821	11.1111	2.75333	42.5557262963063+11.3886208916192i
D04
Time	Data	FFT Freq	FFT Mag	FFT Complex			Max
0	86.5	0	284.781	4556.5			34.0733
0.09	182.5	0.358423	9.57795	-95.7285463402823-119.669274306052i
0.18	169.375	0.716846	5.84195	54.5737753463861-75.885215973814i
0.27	120.5	1.07527	7.33631	108.107500072971-45.7281656477079i
0.36	165.125	1.43369	34.0733	-531.100964621867+123.062968850777i
0.45	190.875	1.79211	12.6044	14.3939293331367-201.155312824557i
0.54	138.25	2.15054	13.8301	74.2408285288741-208.455047371003i
0.63	109.875	2.50896	4.55667	41.6884602760798+59.8118361558325i
0.72	164.25	2.86738	8.65	-83.0000000000001-110.75i
0.81	89.25	3.22581	15.6549	-169.92132231497-184.028379649303i
0.9	141	3.58423	18.764	-281.432477036092-104.549455779981i
0.99	152.375	3.94265	7.5333	-87.4407528601221-82.9593614622802i
1.08	203.875	4.30108	5.73987	61.1009646218667+68.5629688507768i
1.17	182.875	4.6595	6.35141	-45.3022712125793-90.9661971074488i
1.26	162.5	5.01792	8.76981	-74.3821268391687-118.979624382793i
1.35	121.625	5.37634	1.29225	-16.7969969542354+12.0565270667935i
1.44	117.875	5.73477	17.0938	273.5
1.53	107.125	6.09319	1.29225	-16.7969969542353-12.0565270667938i
1.62	158	6.45161	8.76981	-74.3821268391685+118.979624382792i
1.71	141.375	6.81004	6.35141	-45.302271212579+90.9661971074487i
1.8	166.75	7.16846	5.73987	61.1009646218669-68.5629688507773i
1.89	202.375	7.52688	7.5333	-87.4407528601218+82.9593614622803i
1.98	169.625	7.8853	18.764	-281.432477036092+104.549455779981i
2.07	122.125	8.24373	15.6549	-169.921322314969+184.028379649303i
2.16	96.875	8.60215	8.65	-82.9999999999999+110.75i
2.25	45.625	8.96057	4.55667	41.6884602760796-59.8118361558327i
2.34	142.5	9.319	13.8301	74.2408285288743+208.455047371003i
2.43	164.25	9.67742	12.6044	14.3939293331371+201.155312824557i
2.52	164.75	10.0358	34.0733	-531.100964621867-123.062968850777i
2.61	125.5	10.3943	7.33631	108.107500072971+45.7281656477077i
2.7	167.75	10.7527	5.84195	54.5737753463862+75.8852159738139i
2.79	83.25	11.1111	9.57795	-95.7285463402821+119.669274306053i
D07
Time	Data	FFT Freq	FFT Mag	FFT Complex			Max
0	8.07953	0	49.8025	796.840698			12.7255
0.09	24.7159	0.358423	4.85354	54.4022327016782+55.4162447269981i
0.18	78.0909	0.716846	5.25644	74.9045005595912-38.244558988621i
0.27	2.11365	1.07527	6.68264	-106.623770230558-7.98286647666324i
0.36	6.51135	1.43369	2.40616	34.8411166518313+16.3780729364884i
0.45	35.5909	1.79211	3.08427	15.8091875580139-46.7475109100238i
0.54	59.5455	2.15054	3.50528	41.3585208137492-37.8805362035936i
0.63	6.26135	2.50896	7.54397	-113.018787686604-42.380206998774i
0.72	10.875	2.86738	12.7255	-128.227234-158.15912i
0.81	24.75	3.22581	6.61276	-83.691855402166+64.7317734703577i
0.9	2.26135	3.58423	9.03327	-45.0111783402187+137.344841845799i
0.99	8.48865	3.94265	3.593	13.0671048997923+55.9832710110815i
1.08	3.30682	4.30108	4.71231	-6.36382265183118+75.1279509364883i
1.17	35.3295	4.6595	0.919592	1.47287217207658+14.6395656907803i
1.26	9.95453	5.01792	12.3861	-2.47913503312122+198.162707060772i
1.35	39.1932	5.37634	3.9907	15.7646559877671+61.8744674424683i
1.44	33.4318	5.73477	4.41904	-70.7045860000001
1.53	38.7614	6.09319	3.9907	15.7646559877669-61.8744674424683i
1.62	33.7727	6.45161	12.3861	-2.47913503312174-198.162707060772i
1.71	0.625	6.81004	0.919592	1.47287217207657-14.6395656907803i
1.8	26.9318	7.16846	4.71231	-6.36382265183134-75.1279509364883i
1.89	35.4091	7.52688	3.593	13.0671048997923-55.9832710110816i
1.98	24.1818	7.8853	9.03327	-45.0111783402191-137.344841845799i
2.07	7.71588	8.24373	6.61276	-83.6918554021661-64.7317734703576i
2.16	13.4432	8.60215	12.7255	-128.227234+158.15912i
2.25	50.8636	8.96057	7.54397	-113.018787686604+42.3802069987741i
2.34	23.3864	9.319	3.50528	41.3585208137492+37.8805362035935i
2.43	34.2159	9.67742	3.08427	15.809187558014+46.7475109100236i
2.52	14.8409	10.0358	2.40616	34.8411166518313-16.3780729364885i
2.61	50.5455	10.3943	6.68264	-106.623770230559+7.98286647666353i
2.7	14.4545	10.7527	5.25644	74.9045005595911+38.2445589886208i
2.79	39.1932	11.1111	4.85354	54.402232701678-55.4162447269983i
D09
Time	Data	FFT Freq	FFT Mag	FFT Complex			Max
0	76.375	0	156.664	2506.625			24.5859
0.09	49	0.358423	16.8459	-211.292703179792-167.343583340365i
0.18	56.875	0.716846	9.32162	-143.787975764685-39.6169834738511i
0.27	83.125	1.07527	6.19777	-92.4013581431861-35.9939863091312i
0.36	65.625	1.43369	13.5788	181.564601333352-119.316648507218i
0.45	105.75	1.79211	4.69349	52.4981067060508+53.6967453006729i
0.54	76.625	2.15054	7.42093	92.6623078415651+74.2405291554218i
0.63	94.375	2.50896	16.6287	97.8250301397806+247.422310083243i
0.72	91.125	2.86738	10.5001	-113.625-123.75i
0.81	131.625	3.22581	6.67914	-12.1243132258377+106.176239213454i
0.9	90.875	3.58423	3.76712	59.2716115286679-10.9461321696971i
0.99	93.375	3.94265	5.1191	-61.5276977957832+54.0635498821271i
1.08	40.375	4.30108	8.8373	123.935398666648-68.0666485072175i
1.17	135.125	4.6595	8.11619	129.817511212503-3.28120428790935i
1.26	67.625	5.01792	9.59165	15.3540563944523+152.69635520103i
1.35	73.875	5.37634	4.00116	47.2054242862654-43.2436767703856i
1.44	82.625	5.73477	24.5859	-393.375
1.53	139.875	6.09319	4.00116	47.2054242862657+43.2436767703856i
1.62	80.5	6.45161	9.59165	15.354056394452-152.69635520103i
1.71	72.625	6.81004	8.11619	129.817511212503+3.28120428790906i
1.8	48.75	7.16846	8.8373	123.935398666648+68.0666485072175i
1.89	70.75	7.52688	5.1191	-61.5276977957833-54.0635498821267i
1.98	97.5	7.8853	3.76712	59.2716115286679+10.946132169697i
2.07	64	8.24373	6.67914	-12.1243132258381-106.176239213454i
2.16	62	8.60215	10.5001	-113.625+123.75i
2.25	116.25	8.96057	16.6287	97.82503013978-247.422310083243i
2.34	77.125	9.319	7.42093	92.6623078415651-74.2405291554221i
2.43	105.375	9.67742	4.69349	52.4981067060509-53.6967453006733i
2.52	4.625	10.0358	13.5788	181.564601333352+119.316648507218i
2.61	38.5	10.3943	6.19777	-92.4013581431857+35.9939863091314i
2.7	38	10.7527	9.32162	-143.787975764685+39.6169834738514i
2.79	76.375	11.1111	16.8459	-211.292703179792+167.343583340365i
D12
Time	Data	FFT Freq	FFT Mag	FFT Complex			Max
0	252.5	0	507.445	8119.125			26.0229
0.09	302.5	0.358423	5.68731	64.6937652213152-63.9935064943681i
0.18	207.125	0.716846	15.8376	-205.473970834916+148.298400732416i
0.27	179.625	1.07527	12.2777	-186.488470183542-61.7391100284668i
0.36	324.5	1.43369	3.37665	-23.3915360203879-48.70004069933i
0.45	284.75	1.79211	16.3122	25.5110666737233-259.745308075502i
0.54	255	2.15054	23.2081	313.870682637742+198.421886140717i
0.63	233.375	2.50896	26.0229	329.706496305249-254.272346288655i
0.72	275.375	2.86738	16.4324	257.75-51.875i
0.81	272.5	3.22581	14.6588	-17.9996402500531-233.848391585073i
0.9	312.125	3.58423	9.45244	150.553811661148+14.3799492080562i
0.99	213.625	3.94265	9.52133	-152.285779751439-4.11196169583101i
1.08	250.75	4.30108	19.5336	-216.608463979612+225.29995930067i
1.17	245.875	4.6595	10.7769	-140.155214383222+100.441963565956i
1.26	236.375	5.01792	22.0245	-329.950523463973-123.743536200245i
1.35	329.25	5.37634	11.852	129.017776367968+138.978175423965i
1.44	246	5.73477	2.28906	-36.625
1.53	211.625	6.09319	11.852	129.017776367967-138.978175423966i
1.62	171.375	6.45161	22.0245	-329.950523463973+123.743536200246i
1.71	285.375	6.81004	10.7769	-140.155214383222-100.441963565956i
1.8	231.875	7.16846	19.5336	-216.608463979612-225.29995930067i
1.89	250.25	7.52688	9.52133	-152.285779751439+4.11196169583113i
1.98	231.75	7.8853	9.45244	150.553811661148-14.3799492080564i
2.07	254.625	8.24373	14.6588	-17.9996402500527+233.848391585073i
2.16	240.875	8.60215	16.4324	257.75+51.875i
2.25	248.75	8.96057	26.0229	329.70649630525+254.272346288654i
2.34	323.75	9.319	23.2081	313.870682637741-198.421886140718i
2.43	262.5	9.67742	16.3122	25.5110666737243+259.745308075502i
2.52	327.625	10.0358	3.37665	-23.391536020388+48.7000406993297i
2.61	248.625	10.3943	12.2777	-186.488470183542+61.7391100284677i
2.7	154.25	10.7527	15.8376	-205.473970834916-148.298400732416i
2.79	254.625	11.1111	5.68731	64.6937652213153+63.9935064943685i
D18
Time	Data	FFT Freq	FFT Mag	FFT Complex			Max
0	157.625	0	225.078	3601.25			28.9648
0.09	68.875	0.358423	10.4914	164.264442530984+34.5660144633971i
0.18	132.625	0.716846	9.46054	-70.9210467910955+133.726146892255i
0.27	158.125	1.07527	18.1254	131.031095538538-258.717716349264i
0.36	147	1.43369	7.75213	-51.1299423149111+113.005203820043i
0.45	67	1.79211	8.42284	-132.887620760648-22.4185440310194i
0.54	77.75	2.15054	4.62897	-38.4631304669285+63.2929974150172i
0.63	115.25	2.50896	27.1603	-394.003102903291+183.325397397692i
0.72	134.75	2.86738	14.784	208.75+111.25i
0.81	99.375	3.22581	21.4436	250.636375212889-234.303028494429i
0.9	31.25	3.58423	10.8379	-113.691721475885+130.934610028485i
0.99	191.5	3.94265	13.0403	208.102021914171+15.0349997670593i
1.08	155.25	4.30108	9.36366	-104.870057685089-106.994796179957i
1.17	91.5	4.6595	10.813	13.7638649274966-172.459825671759i
1.26	80.125	5.01792	9.41791	148.57589873391-25.1322404942772i
1.35	170.25	5.37634	28.9648	426.092923539858-182.258064549298i
1.44	74.25	5.73477	9.51562	152.25
1.53	87.625	6.09319	28.9648	426.092923539859+182.258064549297i
1.62	60.625	6.45161	9.41791	148.57589873391+25.1322404942769i
1.71	43.625	6.81004	10.813	13.7638649274976+172.459825671759i
1.8	104.875	7.16846	9.36366	-104.870057685089+106.994796179957i
1.89	146.375	7.52688	13.0403	208.102021914171-15.0349997670598i
1.98	129.875	7.8853	10.8379	-113.691721475885-130.934610028485i
2.07	113.625	8.24373	21.4436	250.63637521289+234.303028494429i
2.16	115.75	8.60215	14.784	208.75-111.25i
2.25	155.875	8.96057	27.1603	-394.003102903291-183.32539739769i
2.34	137.5	9.319	4.62897	-38.4631304669286-63.2929974150172i
2.43	55.125	9.67742	8.42284	-132.887620760648+22.4185440310201i
2.52	153.25	10.0358	7.75213	-51.1299423149113-113.005203820043i
2.61	90	10.3943	18.1254	131.031095538539+258.717716349264i
2.7	184.25	10.7527	9.46054	-70.9210467910958-133.726146892255i
2.79	70.375	11.1111	10.4914	164.264442530984-34.566014463397i
D19
Time	Data	FFT Freq	FFT Mag	FFT Complex			Max
0	125.25	0	367.859	5885.75			26.5818
0.09	229.5	0.358423	26.5818	-320.623745584254+279.441577433568i
0.18	126	0.716846	14.7642	-179.434058145536+153.644969407826i
0.27	108.75	1.07527	3.29931	16.852876255778+50.0265794880571i
0.36	153.625	1.43369	5.37813	17.402881362028-84.2719378937775i
0.45	168	1.79211	4.49032	-65.9754096882254-28.4422753661073i
0.54	137.625	2.15054	14.7643	176.326924642518-157.204017982619i
0.63	191.625	2.50896	6.50996	20.7443239285154-102.072715553606i
0.72	158	2.86738	5.67858	-47.625+77.375i
0.81	208.25	3.22581	22.2805	-118.06783162081-336.368843855542i
0.9	153.5	3.58423	16.6033	-123.371080519803-235.26877250213i
0.99	260.375	3.94265	4.56722	-47.8276715292436+55.2498487469239i
1.08	194.125	4.30108	21.0031	-184.652881362028-280.771937893777i
1.17	133	4.6595	7.3593	-116.546963349048+16.7808430692836i
1.26	210.875	5.01792	11.4955	181.47821402282-29.9197851116858i
1.35	178	5.37634	12.6762	-104.555578412712-173.792411400174i
1.44	217.25	5.73477	5.375	-86
1.53	196.25	6.09319	12.6762	-104.555578412712+173.792411400174i
1.62	190.25	6.45161	11.4955	181.47821402282+29.919785111685i
1.71	203.625	6.81004	7.3593	-116.546963349048-16.7808430692836i
1.8	210.625	7.16846	21.0031	-184.652881362028+280.771937893778i
1.89	164.25	7.52688	4.56722	-47.8276715292439-55.2498487469241i
1.98	236.75	7.8853	16.6033	-123.371080519802+235.268772502131i
2.07	243.625	8.24373	22.2805	-118.067831620809+336.368843855542i
2.16	170.75	8.60215	5.67858	-47.625-77.375i
2.25	193.375	8.96057	6.50996	20.7443239285157+102.072715553605i
2.34	218	9.319	14.7643	176.326924642518+157.204017982619i
2.43	221.875	9.67742	4.49032	-65.9754096882253+28.4422753661075i
2.52	196.5	10.0358	5.37813	17.4028813620281+84.2719378937775i
2.61	161.625	10.3943	3.29931	16.8528762557781-50.0265794880573i
2.7	200.75	10.7527	14.7642	-179.434058145536-153.644969407826i
2.79	123.75	11.1111	26.5818	-320.623745584255-279.441577433567i
E01
Time	Data	FFT Freq	FFT Mag	FFT Complex			Max
0	42.125	0	156.664	2506.625			39.8716
0.09	173.875	0.358423	15.1563	-98.3161125189718-221.677327545796i
0.18	96	0.716846	3.28616	47.9077886201213-21.6645347879735i
0.27	47.125	1.07527	8.41808	132.613448435652+23.5556717539693i
0.36	53.75	1.43369	6.17363	89.0668334192695+42.710601525575i
0.45	19	1.79211	14.1364	184.2987915459-131.120279517844i
0.54	154.125	2.15054	17.6048	-85.3201612774797-268.443907595836i
0.63	94	2.50896	12.8927	-204.6926253559-25.5649069454835i
0.72	138.75	2.86738	26.6113	-342-253.625i
0.81	2.25	3.22581	3.96781	-61.5183620296406+15.6789456461702i
0.9	155.625	3.58423	39.8716	153.045341383951-619.315534311715i
0.99	53.125	3.94265	11.8155	89.9891109216915+166.255420522797i
1.08	87.125	4.30108	3.5102	-56.0668334192694-3.28939847442489i
1.17	119.625	4.6595	5.4994	-81.8964271729302-32.1759695713947i
1.26	140.75	5.01792	25.1129	-393.132968726593-83.036161503852i
1.35	12.875	5.37634	20.9348	-97.477823825801+320.459183679852i
1.44	59.25	5.73477	18.0234	288.375
1.53	152.875	6.09319	20.9348	-97.4778238258019-320.459183679852i
1.62	42.75	6.45161	25.1129	-393.132968726593+83.0361615038522i
1.71	61.75	6.81004	5.4994	-81.8964271729304+32.1759695713951i
1.8	110.25	7.16846	3.5102	-56.0668334192695+3.28939847442504i
1.89	63	7.52688	11.8155	89.9891109216911-166.255420522798i
1.98	69.125	7.8853	39.8716	153.045341383952+619.315534311714i
2.07	97.25	8.24373	3.96781	-61.5183620296409-15.6789456461702i
2.16	32	8.60215	26.6113	-342+253.625i
2.25	30.375	8.96057	12.8927	-204.6926253559+25.5649069454838i
2.34	129	9.319	17.6048	-85.3201612774791+268.443907595836i
2.43	19.25	9.67742	14.1364	184.2987915459+131.120279517843i
2.52	4.5	10.0358	6.17363	89.0668334192694-42.7106015255751i
2.61	120.375	10.3943	8.41808	132.613448435652-23.5556717539696i
2.7	82.375	10.7527	3.28616	47.9077886201213+21.6645347879737i
2.79	42.375	11.1111	15.1563	-98.3161125189713+221.677327545796i
E07
Time	Data	FFT Freq	FFT Mag	FFT Complex			Max
0	40.25	0	79.0703	1265.125			18.1948
0.09	8.375	0.358423	7.94868	-39.2693138712944+120.964404853527i
0.18	9.375	0.716846	10.0948	47.1911731548426+154.469320559015i
0.27	27.5	1.07527	4.67659	-74.2052481366672+9.61440115943009i
0.36	44.625	1.43369	18.1948	-60.3121077423023+284.800743816065i
0.45	3.5	1.79211	6.54951	-68.6696977560981-79.1572763462453i
0.54	65.375	2.15054	4.50888	-50.7271667711718+51.2956225717943i
0.63	30.75	2.50896	9.94866	-17.0865332998815-158.258835990348i
0.72	20.625	2.86738	14.5852	223.5+67.125i
0.81	30.75	3.22581	12.7041	-63.5875728277007+193.06390588997i
0.9	24.375	3.58423	6.61421	105.633128186297+6.4099534265768i
0.99	20.125	3.94265	4.91071	24.9728412753666-74.4971428349935i
1.08	23.375	4.30108	10.37	-149.937892257697+71.0507438160651i
1.17	91.375	4.6595	17.3869	-70.0781261229572-269.219981419546i
1.26	25.5	5.01792	8.21197	31.4028654300324+127.583651413798i
1.35	97	5.37634	9.26086	146.923650739232-19.2073693563837i
1.44	60.375	5.73477	3.21094	51.375
1.53	9.75	6.09319	9.26086	146.923650739232+19.2073693563829i
1.62	14	6.45161	8.21197	31.4028654300321-127.583651413798i
1.71	6.375	6.81004	17.3869	-70.0781261229562+269.219981419546i
1.8	94.125	7.16846	10.37	-149.937892257697-71.0507438160649i
1.89	38.875	7.52688	4.91071	24.9728412753669+74.4971428349933i
1.98	7.25	7.8853	6.61421	105.633128186297-6.40995342657694i
2.07	78.375	8.24373	12.7041	-63.5875728277011-193.06390588997i
2.16	46.625	8.60215	14.5852	223.5-67.125i
2.25	39	8.96057	9.94866	-17.086533299881+158.258835990348i
2.34	7.5	9.319	4.50888	-50.7271667711719-51.2956225717941i
2.43	35.75	9.67742	6.54951	-68.6696977560978+79.1572763462456i
2.52	110.875	10.0358	18.1948	-60.3121077423029-284.800743816065i
2.61	48.25	10.3943	4.67659	-74.2052481366671-9.6144011594298i
2.7	64	10.7527	10.0948	47.1911731548422-154.469320559015i
2.79	41.125	11.1111	7.94868	-39.2693138712947-120.964404853527i
E10
Time	Data	FFT Freq	FFT Mag	FFT Complex			Max
0	59.75	0	114.008	1824.125			13.3267
0.09	32.625	0.358423	9.66159	-128.669826332096-85.6779593671292i
0.18	46.75	0.716846	8.10205	2.76913871415069-129.60329776655i
0.27	22.75	1.07527	12.9015	-204.634637561822+27.1225084307665i
0.36	94.875	1.43369	12.8377	185.765426548077+87.6442593906764i
0.45	63.25	1.79211	11.8896	73.1160282988093+175.621609082469i
0.54	79.75	2.15054	10.4311	-162.83495504386-36.6024282037743i
0.63	97.75	2.50896	9.15106	124.973027721794-76.2867359402456i
0.72	66.5	2.86738	2.29135	35.75-8.125i
0.81	41.25	3.22581	8.48621	125.872956468269+50.9122000190031i
0.9	58	3.58423	4.43002	-6.5684810543241-70.5753630830339i
0.99	32.625	3.94265	8.61144	-58.3725197674774-124.807121705578i
1.08	21.375	4.30108	13.3267	125.484573451924+172.394259390677i
1.17	86.625	4.6595	10.682	9.90732695266711+170.624801871906i
1.26	60.125	5.01792	12.4151	-96.8657026159669+173.423767354191i
1.35	79.75	5.37634	5.06404	52.8076442198565+61.4520008213068i
1.44	60.375	5.73477	4.32031	-69.125
1.53	83.375	6.09319	5.06404	52.8076442198563-61.4520008213068i
1.62	99.5	6.45161	12.4151	-96.8657026159673-173.423767354191i
1.71	78.875	6.81004	10.682	9.90732695266669-170.624801871906i
1.8	22.5	7.16846	13.3267	125.484573451923-172.394259390676i
1.89	40.75	7.52688	8.61144	-58.3725197674771+124.807121705578i
1.98	32	7.8853	4.43002	-6.56848105432395+70.5753630830336i
2.07	54.125	8.24373	8.48621	125.872956468269-50.9122000190034i
2.16	119.5	8.60215	2.29135	35.75+8.125i
2.25	46.125	8.96057	9.15106	124.973027721794+76.2867359402454i
2.34	27.375	9.319	10.4311	-162.83495504386+36.6024282037745i
2.43	43.75	9.67742	11.8896	73.1160282988092-175.621609082469i
2.52	11.75	10.0358	12.8377	185.765426548076-87.6442593906765i
2.61	83.375	10.3943	12.9015	-204.634637561822-27.1225084307659i
2.7	17.375	10.7527	8.10205	2.76913871415089+129.60329776655i
2.79	59.625	11.1111	9.66159	-128.669826332096+85.6779593671296i
E12
Time	Data	FFT Freq	FFT Mag	FFT Complex			Max
0	31.4167	0	59.638	954.208435			14.7028
0.09	51.7917	0.358423	12.8855	-42.920753613099-201.651356608794i
0.18	24.9583	0.716846	9.47352	147.43938732628+35.1713413246797i
0.27	65.1667	1.07527	8.80994	1.83632015691883-140.947045385144i
0.36	50.2083	1.43369	3.72568	-5.55521043968508-59.3514699304924i
0.45	22.7083	1.79211	3.87383	4.69526921152393-61.8031091236319i
0.54	27.5417	2.15054	7.00277	-8.16309425991933+111.746523600827i
0.63	3.70831	2.50896	7.45525	37.2461632748626+113.319930912904i
0.72	26.7917	2.86738	7.62527	56.8333129999999-107.958374i
0.81	67.875	3.22581	4.09426	-41.295805795691+50.8525373215923i
0.9	17.9167	3.58423	8.09132	119.511465849752+49.7713929218849i
0.99	39.4583	3.94265	3.04148	-36.3002665409159-32.4106629092026i
1.08	20.625	4.30108	2.1393	32.8053324396851-9.7682179304926i
1.17	98.1667	4.6595	14.7028	-198.683742349636-125.956490928778i
1.26	32.4583	5.01792	5.06474	9.04573708388756+80.529462645738i
1.35	36.2083	5.37634	5.67905	1.42281565603583-90.8536499581687i
1.44	65.6667	5.73477	6.54427	-104.708313
1.53	16.2917	6.09319	5.67905	1.42281565603623+90.8536499581684i
1.62	29.75	6.45161	5.06474	9.04573708388735-80.5294626457377i
1.71	12.75	6.81004	14.7028	-198.683742349636+125.956490928778i
1.8	20	7.16846	2.1393	32.8053324396852+9.76821793049253i
1.89	27.25	7.52688	3.04148	-36.3002665409159+32.4106629092026i
1.98	6.79169	7.8853	8.09132	119.511465849752-49.771392921885i
2.07	5.41669	8.24373	4.09426	-41.2958057956914-50.8525373215923i
2.16	3.33331	8.60215	7.62527	56.833313+107.958374i
2.25	28.8333	8.96057	7.45525	37.2461632748622-113.319930912905i
2.34	31.75	9.319	7.00277	-8.16309425991965-111.746523600827i
2.43	7	9.67742	3.87383	4.69526921152404+61.8031091236316i
2.52	22.75	10.0358	3.72568	-5.55521043968495+59.3514699304925i
2.61	5.79169	10.3943	8.80994	1.83632015691936+140.947045385144i
2.7	12.7917	10.7527	9.47352	147.43938732628-35.17134132468i
2.79	41.0417	11.1111	12.8855	-42.9207536130984+201.651356608794i
E17
Time	Data	FFT Freq	FFT Mag	FFT Complex			Max
0	95.75	0	157.32	2517.125			27.4297
0.09	4.875	0.358423	8.49237	-130.677104104441-37.2329789427028i
0.18	49.625	0.716846	15.6351	9.29717119746669-249.988018479138i
0.27	34.125	1.07527	18.2793	-233.733300630189+175.802099112326i
0.36	162.25	1.43369	5.43543	-81.5984261636302+30.0819218691347i
0.45	100.75	1.79211	24.7795	306.653477251495+251.303835321236i
0.54	142.25	2.15054	15.7262	-45.2195988617393+247.522280107659i
0.63	48.375	2.50896	15.9941	243.454454233339+78.8509096703695i
0.72	106.125	2.86738	9.09875	123+77.875i
0.81	62.5	3.22581	5.09878	-67.2607515298322+46.1666081902982i
0.9	69.75	3.58423	9.80467	-1.88826551452916+156.863423551488i
0.99	25.125	3.94265	9.00528	-123.169289097198-74.7640712996368i
1.08	80.5	4.30108	1.26927	15.0984261636302+13.5819218691346i
1.17	90.625	4.6595	5.05782	-77.4877379291358+23.3350039271597i
1.26	69.125	5.01792	6.07962	-84.6893068211979+47.8531249646916i
1.35	75.125	5.37634	15.5406	202.220251805963+144.683531012932i
1.44	80.75	5.73477	27.4297	438.875
1.53	74.625	6.09319	15.5406	202.220251805963-144.683531012933i
1.62	133.5	6.45161	6.07962	-84.6893068211979-47.8531249646912i
1.71	162.375	6.81004	5.05782	-77.4877379291358-23.3350039271594i
1.8	94.75	7.16846	1.26927	15.0984261636302-13.5819218691347i
1.89	65	7.52688	9.00528	-123.169289097198+74.7640712996374i
1.98	50	7.8853	9.80467	-1.88826551452973-156.863423551488i
2.07	40.75	8.24373	5.09878	-67.2607515298325-46.1666081902977i
2.16	101	8.60215	9.09875	123-77.875i
2.25	73.5	8.96057	15.9941	243.454454233339-78.85090967037i
2.34	81.75	9.319	15.7262	-45.21959886174-247.522280107659i
2.43	67	9.67742	24.7795	306.653477251494-251.303835321237i
2.52	79.375	10.0358	5.43543	-81.5984261636302-30.0819218691346i
2.61	8.75	10.3943	18.2793	-233.73330063019-175.802099112325i
2.7	81.5	10.7527	15.6351	9.29717119746727+249.988018479138i
2.79	105.625	11.1111	8.49237	-130.677104104441+37.232978942703i
E19
Time	Data	FFT Freq	FFT Mag	FFT Complex			Max
0	143.136	0	430.83	6893.272738			24.1349
0.09	262.239	0.358423	4.20787	-67.2504126362602+3.18773867908002i
0.18	200.307	0.716846	7.91115	-24.2455286933358-124.234709462575i
0.27	197.466	1.07527	9.17419	-8.27728857698872-146.553526997385i
0.36	280.852	1.43369	5.01772	70.0344001833007+39.2509517324972i
0.45	213.886	1.79211	8.12871	-62.2339673440478+114.203195043578i
0.54	197.125	2.15054	9.72424	-68.8757307759045+139.512330995208i
0.63	221.261	2.50896	5.12576	-57.2316973778562+58.7412547174397i
0.72	185.023	2.86738	10.0162	56.8408819999999-149.840972i
0.81	245.511	3.22581	11.3346	-145.754770731565-107.910626730776i
0.9	215.261	3.58423	4.26702	68.2600025665827-1.29563922392332i
0.99	159.136	3.94265	16.7601	-244.930822721931-109.177054613437i
1.08	260.33	4.30108	24.1349	-382.738924183301-51.2718122675024i
1.17	200.591	4.6595	14.1521	-185.769391173238+129.469020809788i
1.26	222.341	5.01792	11.1239	-49.6842750973427-170.906451681706i
1.35	203.068	5.37634	8.7385	-131.915417438113-46.3340493049483i
1.44	256.057	5.73477	9.66478	154.636442
1.53	213.273	6.09319	8.7385	-131.915417438113+46.3340493049485i
1.62	198.716	6.45161	11.1239	-49.6842750973422+170.906451681707i
1.71	223.761	6.81004	14.1521	-185.769391173239-129.469020809788i
1.8	217.602	7.16846	24.1349	-382.738924183301+51.2718122675028i
1.89	208.568	7.52688	16.7601	-244.930822721931+109.177054613437i
1.98	237.489	7.8853	4.26702	68.2600025665827+1.29563922392315i
2.07	221.909	8.24373	11.3346	-145.754770731565+107.910626730776i
2.16	232.807	8.60215	10.0162	56.8408820000001+149.840972i
2.25	240.932	8.96057	5.12576	-57.2316973778566-58.7412547174397i
2.34	229.864	9.319	9.72424	-68.8757307759048-139.512330995208i
2.43	146.591	9.67742	8.12871	-62.2339673440481-114.203195043578i
2.52	214.591	10.0358	5.01772	70.0344001833005-39.2509517324976i
2.61	174.58	10.3943	9.17419	-8.2772885769885+146.553526997385i
2.7	232.455	10.7527	7.91115	-24.2455286933355+124.234709462575i
2.79	236.545	11.1111	4.20787	-67.2504126362603-3.18773867908008i
E24
Time	Data	FFT Freq	FFT Mag	FFT Complex			Max
0	183.875	0	302.109	4833.75			24.7629
0.09	171.875	0.358423	12.5218	-188.278395700755+68.4912544130349i
0.18	179.375	0.716846	18.9403	283.256282621459-107.712919781636i
0.27	129.125	1.07527	24.7629	386.676137070747+86.3766361697087i
0.36	128.375	1.43369	7.47606	-6.55237629863962+119.437414114622i
0.45	97.75	1.79211	14.877	88.0052466045587-221.166273419278i
0.54	91.375	2.15054	13.8733	-167.453346926192-145.710253561366i
0.63	150.625	2.50896	6.82595	9.83458700487783+108.771539897421i
0.72	197.875	2.86738	14.7225	226.875+63.375i
0.81	117.125	3.22581	6.9506	-25.1245943845652-108.334294858554i
0.9	126.25	3.58423	13.0914	81.9393679486382+192.770500189252i
0.99	127	3.94265	20.7486	-326.301337352223-61.1311891129508i
1.08	174.75	4.30108	18.3213	215.30237629864+198.937414114621i
1.17	223.375	4.6595	10.7677	-163.227503059266+55.1220922223719i
1.26	120.625	5.01792	15.2404	-216.742303643905-111.732166031017i
1.35	157.375	5.37634	16.7892	148.415859816625-223.904208596606i
1.44	192.625	5.73477	22.3125	357
1.53	103.125	6.09319	16.7892	148.415859816626+223.904208596605i
1.62	169.625	6.45161	15.2404	-216.742303643905+111.732166031017i
1.71	230.375	6.81004	10.7677	-163.227503059266-55.1220922223714i
1.8	155.5	7.16846	18.3213	215.30237629864-198.937414114622i
1.89	196.75	7.52688	20.7486	-326.301337352223+61.1311891129519i
1.98	210.875	7.8853	13.0914	81.9393679486376-192.770500189253i
2.07	104.875	8.24373	6.9506	-25.1245943845651+108.334294858554i
2.16	183.375	8.60215	14.7225	226.875-63.375i
2.25	56.125	8.96057	6.82595	9.83458700487722-108.771539897421i
2.34	136.75	9.319	13.8733	-167.453346926192+145.710253561366i
2.43	71.875	9.67742	14.877	88.005246604559+221.166273419278i
2.52	194.75	10.0358	7.47606	-6.55237629863976-119.437414114621i
2.61	121.375	10.3943	24.7629	386.676137070747-86.3766361697099i
2.7	149.375	10.7527	18.9403	283.256282621459+107.712919781635i
2.79	179.625	11.1111	12.5218	-188.278395700755-68.4912544130342i
F06
Time	Data	FFT Freq	FFT Mag	FFT Complex			Max
0	142.375	0	257.57	4121.125			17.6055
0.09	147.75	0.358423	3.51261	42.9532796333013-36.2443155050151i
0.18	121	0.716846	16.4593	70.8213698828264+253.646485026128i
0.27	157.125	1.07527	11.9282	-101.146516389681-161.844105155888i
0.36	101.75	1.43369	2.7843	21.491824445832-39.0217847076181i
0.45	69.5	1.79211	17.0796	249.874016723625-110.641888503136i
0.54	170.625	2.15054	15.2329	-177.645820954254-166.867426478804i
0.63	107.125	2.50896	1.04105	9.8892388186438-13.403461550626i
0.72	160	2.86738	17.3762	228.5+158.375i
0.81	116.25	3.22581	6.76917	-88.1708083843895+62.898701269254i
0.9	75.125	3.58423	6.89639	53.4625777804433+96.5254487931341i
0.99	116	3.94265	16.9992	271.056001417481+22.4853739745289i
1.08	207.125	4.30108	8.33958	-53.9918244458321-122.021784707618i
1.17	145.375	4.6595	10.1712	-148.186261653187+67.2676990478072i
1.26	159.875	5.01792	17.6055	-238.138126709016-150.460639701933i
1.35	146.25	5.37634	8.91811	58.7310498342056+130.042389040896i
1.44	105.5	5.73477	2.24219	35.875
1.53	136.5	6.09319	8.91811	58.7310498342051-130.042389040896i
1.62	83.625	6.45161	17.6055	-238.138126709016+150.460639701933i
1.71	151.75	6.81004	10.1712	-148.186261653187-67.2676990478066i
1.8	107.25	7.16846	8.33958	-53.9918244458319+122.021784707618i
1.89	88.375	7.52688	16.9992	271.056001417481-22.4853739745296i
1.98	62.375	7.8853	6.89639	53.4625777804431-96.5254487931344i
2.07	139	8.24373	6.76917	-88.1708083843898-62.8987012692538i
2.16	160.75	8.60215	17.3762	228.5-158.375i
2.25	112.375	8.96057	1.04105	9.88923881864386+13.4034615506259i
2.34	162	9.319	15.2329	-177.645820954253+166.867426478804i
2.43	140.5	9.67742	17.0796	249.874016723625+110.641888503135i
2.52	168.75	10.0358	2.7843	21.491824445832+39.0217847076181i
2.61	126	10.3943	11.9282	-101.14651638968+161.844105155889i
2.7	90.375	10.7527	16.4593	70.8213698828258-253.646485026129i
2.79	142.75	11.1111	3.51261	42.9532796333014+36.2443155050153i
F09
Time	Data	FFT Freq	FFT Mag	FFT Complex			Max
0	59.625	0	114.992	1839.875			26.4505
0.09	60.625	0.358423	13.9524	104.483806299168-197.277933966514i
0.18	13.25	0.716846	15.0594	-126.521896959295-205.058998522505i
0.27	86	1.07527	5.13022	-81.9768709710746-4.18251684617087i
0.36	136.25	1.43369	7.16162	-56.6468930265903-99.60452281804i
0.45	108	1.79211	19.6989	-92.9994656868759+301.149754912646i
0.54	107.875	2.15054	6.3687	96.4529122335433+32.8677570130825i
0.63	4.125	2.50896	26.4505	363.19380368622+217.243603450764i
0.72	73.375	2.86738	17.5366	-150-237.125i
0.81	79.875	3.22581	7.33696	105.533926552813+51.4133711169717i
0.9	99.875	3.58423	8.96358	112.115936633699-89.4344978252901i
0.99	54.75	3.94265	6.79543	53.9451319107696+94.4004636656499i
1.08	8.5	4.30108	3.44614	-39.8531069734098-38.1045228180401i
1.17	90.125	4.6595	12.8496	-59.6704181242334-196.743424551098i
1.26	29.75	5.01792	14.767	-186.046951907948+145.638746639123i
1.35	5.625	5.37634	5.07842	22.4900863332146+78.0802172417616i
1.44	7.75	5.73477	3.80469	-60.875
1.53	114	6.09319	5.07842	22.4900863332144-78.0802172417613i
1.62	98.5	6.45161	14.767	-186.046951907948-145.638746639123i
1.71	25.625	6.81004	12.8496	-59.6704181242328+196.743424551099i
1.8	27.375	7.16846	3.44614	-39.8531069734097+38.10452281804i
1.89	29.25	7.52688	6.79543	53.9451319107691-94.4004636656498i
1.98	80.625	7.8853	8.96358	112.115936633699+89.4344978252897i
2.07	74.625	8.24373	7.33696	105.533926552812-51.4133711169715i
2.16	20	8.60215	17.5366	-150+237.125i
2.25	63.75	8.96057	26.4505	363.19380368622-217.243603450765i
2.34	63.625	9.319	6.3687	96.4529122335434-32.8677570130828i
2.43	39.25	9.67742	19.6989	-92.9994656868768-301.149754912646i
2.52	36.875	10.0358	7.16162	-56.6468930265901+99.6045228180401i
2.61	48.125	10.3943	5.13022	-81.9768709710744+4.18251684617078i
2.7	26.25	10.7527	15.0594	-126.521896959295+205.058998522505i
2.79	66.625	11.1111	13.9524	104.483806299168+197.277933966514i
F11
Time	Data	FFT Freq	FFT Mag	FFT Complex			Max
0	170.875	0	345.477	5527.625			13.6058
0.09	209.625	0.358423	4.75538	-40.605607926859+64.3450244201126i
0.18	177.375	0.716846	4.64633	25.7814448574864+69.727586975401i
0.27	128	1.07527	11.6028	169.547724500411+75.6165065598587i
0.36	180.875	1.43369	9.57693	138.638086143187-65.2625631329236i
0.45	130	1.79211	8.23882	-105.918800413289-78.4731271603715i
0.54	128.5	2.15054	1.19182	14.3924057228708+12.5097041869593i
0.63	181.75	2.50896	4.25481	18.0668808476161-65.6357554085641i
0.72	178.25	2.86738	3.37653	1.62500000000003+54i
0.81	192.125	3.22581	8.09266	26.1394851067786-126.81669709679i
0.9	189.5	3.58423	10.1243	-137.656384700425-85.3890511014447i
0.99	194	3.94265	13.6058	-113.193726310516-185.950595155145i
1.08	154.75	4.30108	4.44385	21.6119138568133+67.7374368670765i
1.17	151.5	4.6595	11.4461	-149.770767576289+105.393872561025i
1.26	166.25	5.01792	1.33626	2.98253412006747-21.1711683130031i
1.35	192.125	5.37634	5.84446	82.7348117721467-43.5810832721745i
1.44	185	5.73477	1.97656	31.625
1.53	153.25	6.09319	5.84446	82.7348117721468+43.5810832721741i
1.62	183.25	6.45161	1.33626	2.98253412006751+21.171168313003i
1.71	186.125	6.81004	11.4461	-149.77076757629-105.393872561025i
1.8	147.625	7.16846	4.44385	21.6119138568131-67.7374368670764i
1.89	204	7.52688	13.6058	-113.193726310515+185.950595155145i
1.98	172	7.8853	10.1243	-137.656384700425+85.389051101445i
2.07	175.25	8.24373	8.09266	26.139485106779+126.81669709679i
2.16	201.25	8.60215	3.37653	1.62499999999997-54i
2.25	138.75	8.96057	4.25481	18.0668808476163+65.6357554085641i
2.34	177.625	9.319	1.19182	14.3924057228707-12.5097041869593i
2.43	171.25	9.67742	8.23882	-105.918800413288+78.4731271603719i
2.52	172	10.0358	9.57693	138.638086143187+65.2625631329235i
2.61	167.75	10.3943	11.6028	169.547724500411-75.6165065598592i
2.7	194.5	10.7527	4.64633	25.7814448574862-69.7275869754011i
2.79	172.5	11.1111	4.75538	-40.6056079268592-64.3450244201124i
F15
Time	Data	FFT Freq	FFT Mag	FFT Complex			Max
0	211.125	0	425.062	6801			8.00155
0.09	236.375	0.358423	0.667644	-10.2489451192693-3.01174661695851i
0.18	209.625	0.716846	4.2024	22.881470132755-63.2252695513872i
0.27	210.625	1.07527	1.02704	15.91917792114-4.07558789908194i
0.36	199.75	1.43369	8.00155	118.147416036854+49.3104752597279i
0.45	200.625	1.79211	3.95703	61.2479468873364-16.0364909468215i
0.54	235.5	2.15054	0.512769	-6.07857269282665+5.51013715600784i
0.63	222.5	2.50896	6.02332	-93.0026967993562-25.2644393287836i
0.72	212.75	2.86738	6.61324	-43.1250000000001-96.625i
0.81	203.75	3.22581	4.32453	-11.3657219376633+68.2525686158962i
0.9	221	3.58423	6.66279	89.0782028687228-58.5630861486957i
0.99	191.625	3.94265	3.26294	-51.4165036493377-9.05128017325963i
1.08	195.625	4.30108	1.17548	-18.1474160368535-4.93952474027197i
1.17	227.875	4.6595	6.23845	-53.7219235558234-84.1251713832453i
1.26	213.375	5.01792	1.52567	-24.3811003086513+1.20150714390943i
1.35	201.375	5.37634	3.0271	-48.4113337470264+1.47046706999632i
1.44	235	5.73477	3.76562	60.25
1.53	215.125	6.09319	3.0271	-48.4113337470264-1.47046706999632i
1.62	210.375	6.45161	1.52567	-24.3811003086513-1.20150714390937i
1.71	200.5	6.81004	6.23845	-53.7219235558232+84.1251713832454i
1.8	227.25	7.16846	1.17548	-18.1474160368535+4.93952474027212i
1.89	216	7.52688	3.26294	-51.4165036493377+9.05128017325977i
1.98	213	7.8853	6.66279	89.0782028687229+58.5630861486955i
2.07	210.875	8.24373	4.32453	-11.3657219376636-68.2525686158963i
2.16	213	8.60215	6.61324	-43.1249999999999+96.625i
2.25	227.75	8.96057	6.02332	-93.0026967993562+25.2644393287838i
2.34	213.875	9.319	0.512769	-6.0785726928266-5.51013715600774i
2.43	183.75	9.67742	3.95703	61.2479468873363+16.0364909468213i
2.52	199.25	10.0358	8.00155	118.147416036853-49.310475259728i
2.61	206	10.3943	1.02704	15.91917792114+4.07558789908185i
2.7	220.125	10.7527	4.2024	22.8814701327552+63.2252695513873i
2.79	215.625	11.1111	0.667644	-10.2489451192692+3.01174661695846i
F16
Time	Data	FFT Freq	FFT Mag	FFT Complex			Max
0	9.125	0	97.0547	1552.875			28.3512
0.09	72.25	0.358423	6.66771	-72.6397930858407+78.133277635233i
0.18	39.125	0.716846	5.62871	39.2309724479036-81.0655081134683i
0.27	33.125	1.07527	28.3512	-453.454402598038-12.2235166581136i
0.36	73.25	1.43369	15.5356	116.434997116652-219.612666646316i
0.45	74.5	1.79211	1.7447	-3.72026823846097+27.6662394815514i
0.54	50.25	2.15054	10.5592	147.885308918448+81.6877672591718i
0.63	62.875	2.50896	12.9857	-165.749996513201-125.284153361815i
0.72	16.25	2.86738	12.2958	184-69.625i
0.81	56.75	3.22581	10.7629	-171.258983242464+18.0340690140911i
0.9	21.625	3.58423	7.65958	-90.2336584889986-82.928872274608i
0.99	25.375	3.94265	8.78308	-65.397323326092-124.385143064471i
1.08	38.25	4.30108	11.2581	-156.684997116652-88.8626666463155i
1.17	5.125	4.6595	1.82808	13.1351796513121+26.1339573520336i
1.26	20.75	5.01792	2.28829	13.1173771226467-34.1821476472484i
1.35	83.25	5.37634	11.0102	-2.91441264721639-176.13964343269i
1.44	124.375	5.73477	4.72656	75.625
1.53	100.25	6.09319	11.0102	-2.9144126472159+176.13964343269i
1.62	45.125	6.45161	2.28829	13.1173771226468+34.1821476472484i
1.71	40.625	6.81004	1.82808	13.1351796513122-26.1339573520342i
1.8	83	7.16846	11.2581	-156.684997116652+88.8626666463157i
1.89	14.625	7.52688	8.78308	-65.3973233260914+124.385143064471i
1.98	2.25	7.8853	7.65958	-90.2336584889986+82.9288722746083i
2.07	8.875	8.24373	10.7629	-171.258983242463-18.034069014091i
2.16	89.75	8.60215	12.2958	184+69.625i
2.25	75.625	8.96057	12.9857	-165.749996513201+125.284153361815i
2.34	84.375	9.319	10.5592	147.885308918448-81.6877672591721i
2.43	74.375	9.67742	1.7447	-3.72026823846063-27.6662394815517i
2.52	65.125	10.0358	15.5356	116.434997116652+219.612666646316i
2.61	5	10.3943	28.3512	-453.454402598038+12.2235166581148i
2.7	51.625	10.7527	5.62871	39.2309724479038+81.0655081134683i
2.79	6	11.1111	6.66771	-72.6397930858407-78.1332776352331i
F20
Time	Data	FFT Freq	FFT Mag	FFT Complex			Max
0	197	0	404.68	6474.875			9.14566
0.09	222.75	0.358423	4.52751	-57.8075108095946-43.6562619611986i
0.18	205.625	0.716846	3.4828	55.7211051738058+0.635056965076942i
0.27	173.875	1.07527	3.03865	45.3650813045933+17.4859869154119i
0.36	209.625	1.43369	5.46701	-18.9610479427585+85.3923971288626i
0.45	185.875	1.79211	5.90055	92.8291696228665-17.1983087626678i
0.54	216.625	2.15054	8.7147	-54.8462913706885-128.19536545198i
0.63	199.625	2.50896	7.08284	-78.1084514370491+82.1080824480551i
0.72	228.75	2.86738	7.98736	41.1249999999999-121i
0.81	194.125	3.22581	8.01464	-48.9987636046271-118.503794329796i
0.9	161.875	3.58423	3.01821	2.41899166512836-48.2307461717535i
0.99	216.25	3.94265	0.370781	-4.99708321633851+3.19745549332768i
1.08	215.875	4.30108	2.37831	37.9610479427586+2.64239712886256i
1.17	245.125	4.6595	9.14566	-139.678877747892-43.6172028080659i
1.26	192.875	5.01792	7.3863	11.7061945317543+117.599676245304i
1.35	189.25	5.37634	5.88968	55.3964358880413+76.2329072814771i
1.44	214	5.73477	3.07031	-49.125
1.53	204.375	6.09319	5.88968	55.3964358880412-76.2329072814775i
1.62	208.5	6.45161	7.3863	11.706194531754-117.599676245304i
1.71	202.625	6.81004	9.14566	-139.678877747892+43.6172028080663i
1.8	199.375	7.16846	2.37831	37.9610479427586-2.64239712886258i
1.89	219	7.52688	0.370781	-4.99708321633848-3.19745549332773i
1.98	197	7.8853	3.01821	2.41899166512852+48.2307461717534i
2.07	208.125	8.24373	8.01464	-48.9987636046269+118.503794329796i
2.16	178.5	8.60215	7.98736	41.1250000000001+121i
2.25	198.875	8.96057	7.08284	-78.1084514370493-82.1080824480549i
2.34	196.25	9.319	8.7147	-54.8462913706882+128.19536545198i
2.43	187	9.67742	5.90055	92.8291696228664+17.1983087626675i
2.52	183.875	10.0358	5.46701	-18.9610479427586-85.3923971288626i
2.61	221.375	10.3943	3.03865	45.3650813045933-17.4859869154122i
2.7	207.125	10.7527	3.4828	55.7211051738057-0.635056965076942i
2.79	193.75	11.1111	4.52751	-57.8075108095945+43.6562619611987i
F21
Time	Data	FFT Freq	FFT Mag	FFT Complex			Max
0	17.125	0	157.055	2512.875			33.0374
0.09	27.25	0.358423	13.6545	-150.529108419802+158.338304112617i
0.18	42.375	0.716846	9.14752	-6.1127810207289+146.232654612416i
0.27	9.625	1.07527	33.0374	-122.533423266525+514.199887775544i
0.36	107.125	1.43369	13.3615	-111.780113447946-182.233387386532i
0.45	83.375	1.79211	10.6941	-170.738938814865+11.201141624563i
0.54	14.125	2.15054	22.597	65.7505162399203+355.523864810549i
0.63	42.75	2.50896	10.0769	76.6098050637468+141.866766157954i
0.72	111	2.86738	7.48935	77.3749999999999-91.5i
0.81	139.125	3.22581	6.66041	-87.521317076869+60.7984140388753i
0.9	99.75	3.58423	24.861	-393.06542394559+61.0341192644754i
0.99	92.25	3.94265	23.8982	-286.93811092761-252.734614388341i
1.08	13.625	4.30108	12.4828	177.780113447946+91.0166126134675i
1.17	76.625	4.6595	7.17573	-105.984007187477-44.1486025033182i
1.26	33.625	5.01792	17.977	144.4276887264+248.742909066342i
1.35	79.375	5.37634	2.61959	-28.3648993705973+30.8572177275797i
1.44	126.625	5.73477	7.60156	-121.625
1.53	68.875	6.09319	2.61959	-28.3648993705974-30.85721772758i
1.62	155.75	6.45161	17.977	144.4276887264-248.742909066342i
1.71	91.375	6.81004	7.17573	-105.984007187477+44.148602503318i
1.8	93.375	7.16846	12.4828	177.780113447946-91.0166126134678i
1.89	144.75	7.52688	23.8982	-286.938110927609+252.734614388341i
1.98	33.375	7.8853	24.861	-393.065423945591-61.0341192644743i
2.07	5.25	8.24373	6.66041	-87.5213170768693-60.7984140388751i
2.16	80	8.60215	7.48935	77.3750000000001+91.5i
2.25	81.875	8.96057	10.0769	76.6098050637464-141.866766157954i
2.34	50	9.319	22.597	65.7505162399193-355.523864810549i
2.43	180.5	9.67742	10.6941	-170.738938814865-11.2011416245629i
2.52	87.625	10.0358	13.3615	-111.780113447945+182.233387386533i
2.61	82.5	10.3943	33.0374	-122.533423266527-514.199887775544i
2.7	130.125	10.7527	9.14752	-6.1127810207295-146.232654612416i
2.79	111.75	11.1111	13.6545	-150.529108419802-158.338304112617i
F22
Time	Data	FFT Freq	FFT Mag	FFT Complex			Max
0	362.554	0	729.355	11669.678525			22.1362
0.09	433.679	0.358423	7.68318	120.69887860509-23.3195482888291i
0.18	317	0.716846	16.7319	98.6172950516725+248.884632797506i
0.27	328.893	1.07527	5.91833	-20.6029446277489+92.4248325574117i
0.36	375.304	1.43369	3.44382	55.0946148345308-0.847019772953871i
0.45	378.375	1.79211	8.49658	77.4857382797895-111.700943443144i
0.54	302.821	2.15054	8.70936	0.645943773980193+139.348243448779i
0.63	374.643	2.50896	8.17531	50.5109505567007-120.659023277357i
0.72	398.286	2.86738	16.3724	259.071409-38.7857060000001i
0.81	363.839	3.22581	18.9972	-25.8004931485863-302.858696685168i
0.9	369.518	3.58423	10.3632	101.776159588127-130.899855856576i
0.99	351.75	3.94265	11.481	-76.5532532709166+166.985351731604i
1.08	378.071	4.30108	18.9248	-254.416086834531+164.188686227046i
1.17	361.036	4.6595	8.94087	-102.162022770439-100.136600783933i
1.26	363.018	5.01792	10.3424	-39.6823464137794-160.649358507848i
1.35	400.179	5.37634	10.7934	-101.57685362389+139.661521787268i
1.44	372.304	5.73477	22.1362	-354.178647000001
1.53	341.518	6.09319	10.7934	-101.57685362389-139.661521787268i
1.62	314.536	6.45161	10.3424	-39.6823464137791+160.649358507848i
1.71	384.464	6.81004	8.94087	-102.162022770439+100.136600783933i
1.8	371.804	7.16846	18.9248	-254.416086834531-164.188686227046i
1.89	336.964	7.52688	11.481	-76.5532532709171-166.985351731604i
1.98	295.143	7.8853	10.3632	101.776159588127+130.899855856576i
2.07	397.464	8.24373	18.9972	-25.8004931485858+302.858696685168i
2.16	296.232	8.60215	16.3724	259.071409+38.7857060000001i
2.25	399.482	8.96057	8.17531	50.5109505567011+120.659023277357i
2.34	389.875	9.319	8.70936	0.645943773979795-139.348243448778i
2.43	344.589	9.67742	8.49658	77.4857382797895+111.700943443144i
2.52	403.857	10.0358	3.44382	55.0946148345306+0.84701977295353i
2.61	410.464	10.3943	5.91833	-20.6029446277491-92.4248325574115i
2.7	347.429	10.7527	16.7319	98.6172950516719-248.884632797507i
2.79	404.589	11.1111	7.68318	120.69887860509+23.3195482888288i
G01
Time	Data	FFT Freq	FFT Mag	FFT Complex			Max
0	19.375	0	80.9375	1295			14.9337
0.09	32.125	0.358423	1.95923	4.95639655764832-30.953307636974i
0.18	99.125	0.716846	8.31024	-132.96386950371-0.108120464589945i
0.27	7	1.07527	8.96067	137.153698980232-41.7617936310606i
0.36	77	1.43369	6.92493	-81.1504960899509-75.4387084989848i
0.45	18.875	1.79211	10.0733	-119.9071272838-107.698584901057i
0.54	7.625	2.15054	9.26734	-139.50836253504-50.2353771098612i
0.63	64.5	2.50896	7.52289	109.795170904868-49.3259011369816i
0.72	11.125	2.86738	3.51371	54.25-14.75i
0.81	111.125	3.22581	10.537	-99.7941025191506+135.883487756202i
0.9	39.125	3.58423	10.0035	-157.738002675707-27.1456495106624i
0.99	44.5	3.94265	8.49811	-62.3910015309917-120.810290613142i
1.08	46.125	4.30108	11.1617	-170.599503910049+52.8112915010153i
1.17	49.125	4.6595	14.9337	-53.414751040806+232.89174229288i
1.26	40.125	5.01792	11.9066	188.210234714457+29.4816071346084i
1.35	27	5.37634	14.2943	226.601715931999-30.9786771077661i
1.44	1.5	5.73477	5.125	-82
1.53	37	6.09319	14.2943	226.601715931999+30.9786771077656i
1.62	21.75	6.45161	11.9066	188.210234714457-29.4816071346091i
1.71	46.75	6.81004	14.9337	-53.4147510408064-232.89174229288i
1.8	37.875	7.16846	11.1617	-170.599503910049-52.8112915010152i
1.89	69.5	7.52688	8.49811	-62.3910015309914+120.810290613142i
1.98	18.875	7.8853	10.0035	-157.738002675707+27.1456495106626i
2.07	69.375	8.24373	10.537	-99.7941025191509-135.883487756202i
2.16	70.25	8.60215	3.51371	54.25+14.75i
2.25	15.375	8.96057	7.52289	109.795170904868+49.3259011369813i
2.34	10.125	9.319	9.26734	-139.50836253504+50.2353771098614i
2.43	58.375	9.67742	10.0733	-119.907127283799+107.698584901057i
2.52	67.125	10.0358	6.92493	-81.1504960899508+75.4387084989847i
2.61	18.5	10.3943	8.96067	137.153698980232+41.7617936310603i
2.7	39.375	10.7527	8.31024	-132.96386950371+0.108120464590257i
2.79	19.375	11.1111	1.95923	4.95639655764843+30.9533076369742i
G06
Time	Data	FFT Freq	FFT Mag	FFT Complex			Max
0	99.3068	0	220.941	3535.056795			24.5823
0.09	59.8409	0.358423	2.5399	-34.7745871028052-21.0286090300402i
0.18	122.818	0.716846	2.74727	38.1664304875418+21.8055100923067i
0.27	97.1023	1.07527	9.13428	-112.591366768396+93.1803110149651i
0.36	179.92	1.43369	4.99555	-33.6555463673812-72.4976582592137i
0.45	60.4773	1.79211	11.6224	-178.659857330738+51.5880939707317i
0.54	136.761	2.15054	9.82173	20.0131266722141+155.868167661754i
0.63	61.625	2.50896	7.82602	-91.3232856979395+85.6691442874722i
0.72	141.67	2.86738	11.2221	175.670503+37.1364120000001i
0.81	111.42	3.22581	12.4956	-190.231694958905+61.5103067843986i
0.9	136.17	3.58423	7.88496	109.777938359561-62.1689443487167i
0.99	94.9205	3.94265	8.43418	18.1198793833621-133.72481108165i
1.08	100.034	4.30108	9.84139	84.1100163673811+133.115925740786i
1.17	136.261	4.6595	3.32855	-50.9910704603757+15.3689664552694i
1.26	39.3068	5.01792	20.3323	-170.230079519316+277.222866081836i
1.35	144.648	5.37634	24.5823	226.451982935798+321.586817959571i
1.44	151.057	5.73477	1.44105	23.056795
1.53	133.898	6.09319	24.5823	226.451982935797-321.586817959572i
1.62	83.4659	6.45161	20.3323	-170.230079519317-277.222866081836i
1.71	122.375	6.81004	3.32855	-50.9910704603754-15.3689664552695i
1.8	117.295	7.16846	9.84139	84.110016367381-133.115925740786i
1.89	119.761	7.52688	8.43418	18.1198793833627+133.724811081649i
1.98	64.4091	7.8853	7.88496	109.777938359561+62.1689443487164i
2.07	112.568	8.24373	12.4956	-190.231694958905-61.5103067843979i
2.16	109.261	8.60215	11.2221	175.670503-37.1364120000001i
2.25	93.0227	8.96057	7.82602	-91.3232856979395-85.6691442874721i
2.34	109.795	9.319	9.82173	20.0131266722138-155.868167661754i
2.43	143.989	9.67742	11.6224	-178.659857330738-51.5880939707313i
2.52	78.8182	10.0358	4.99555	-33.6555463673811+72.4976582592138i
2.61	144.75	10.3943	9.13428	-112.591366768396-93.180311014965i
2.7	108.966	10.7527	2.74727	38.1664304875415-21.8055100923069i
2.79	119.341	11.1111	2.5399	-34.7745871028054+21.0286090300401i
G09
Time	Data	FFT Freq	FFT Mag	FFT Complex			Max
0	20.875	0	95.9219	1534.75			20.1089
0.09	12.875	0.358423	9.14912	-5.30555630297039+146.289802732427i
0.18	41.875	0.716846	7.20602	67.9184973873612+93.1682456061137i
0.27	69.625	1.07527	10.8231	-70.8298273726359+158.021742013145i
0.36	33.25	1.43369	12.553	-68.62875624952+188.759329893667i
0.45	13.25	1.79211	17.5927	-235.188762674994-154.656962843709i
0.54	49.25	2.15054	20.1089	-316.397200465606+58.4057120294376i
0.63	12.875	2.50896	7.5786	119.627275489289+19.817080787876i
0.72	69.125	2.86738	10.3117	-151.375+65.625i
0.81	84.5	3.22581	14.0899	-200.304618163751-103.444464023068i
0.9	11.375	3.58423	13.7911	188.772678608682-114.256129402154i
0.99	16.375	3.94265	14.3842	167.500402374524+157.833500343814i
1.08	4.625	4.30108	10.7485	29.1287562495199-169.490670106333i
1.17	59.125	4.6595	5.59605	-86.4785473617447-23.201304607247i
1.26	94.375	5.01792	3.24887	33.2060244695628-39.9935958254772i
1.35	53.875	5.37634	9.06431	128.979634012283+66.3147481135671i
1.44	43.625	5.73477	4.25	-68
1.53	52.5	6.09319	9.06431	128.979634012283-66.3147481135675i
1.62	17.125	6.45161	3.24887	33.206024469563+39.993595825477i
1.71	96.875	6.81004	5.59605	-86.4785473617446+23.2013046072471i
1.8	49.375	7.16846	10.7485	29.1287562495202+169.490670106333i
1.89	20.25	7.52688	14.3842	167.500402374524-157.833500343815i
1.98	58.875	7.8853	13.7911	188.772678608682+114.256129402154i
2.07	112.625	8.24373	14.0899	-200.304618163751+103.444464023069i
2.16	2	8.60215	10.3117	-151.375-65.625i
2.25	13.375	8.96057	7.5786	119.62727548929-19.8170807878766i
2.34	61.25	9.319	20.1089	-316.397200465606-58.4057120294368i
2.43	47.75	9.67742	17.5927	-235.188762674994+154.656962843709i
2.52	68.125	10.0358	12.553	-68.6287562495202-188.759329893667i
2.61	112	10.3943	10.8231	-70.8298273726362-158.021742013144i
2.7	108.25	10.7527	7.20602	67.918497387361-93.1682456061139i
2.79	23.5	11.1111	9.14912	-5.30555630297116-146.289802732428i
G11
Time	Data	FFT Freq	FFT Mag	FFT Complex			Max
0	9.32501	0	74.1578	1186.525264			19.5222
0.09	86.775	0.358423	4.4954	68.1576923731504+22.9768668354808i
0.18	90.75	0.716846	6.40869	55.7091068290919-86.0857235510943i
0.27	46.525	1.07527	10.8655	165.033506146481+54.6537053762276i
0.36	30.025	1.43369	13.7201	-182.781142347649-121.577506544015i
0.45	24.85	1.79211	15.0916	-127.509425479168-205.05350315316i
0.54	2.25	2.15054	10.9793	-95.3482557071482-147.541188139494i
0.63	33.875	2.50896	19.5222	-210.642135390431-230.642467307775i
0.72	59.775	2.86738	16.8947	270.275144+4.65002400000003i
0.81	24.9	3.22581	7.50522	-103.480189775067-60.9254182702845i
0.9	14.5	3.58423	6.93568	-70.748310701955-85.4938660290439i
0.99	77.025	3.94265	9.68348	4.8766574368774+154.858960021134i
1.08	38.825	4.30108	7.2312	-48.218857652351+105.172493455985i
1.17	22.325	4.6595	10.5541	-140.518797028439-93.6490156746458i
1.26	0.174988	5.01792	3.93911	39.187507580011+49.3617425593558i
1.35	22.125	5.37634	4.68308	-55.5174042834043-50.3210763521964i
1.44	59.275	5.73477	1.56719	-25.0750720000001
1.53	7.32501	6.09319	4.68308	-55.5174042834041+50.3210763521963i
1.62	16.925	6.45161	3.93911	39.187507580011-49.3617425593561i
1.71	39.85	6.81004	10.5541	-140.518797028439+93.6490156746461i
1.8	114.4	7.16846	7.2312	-48.2188576523511-105.172493455985i
1.89	50.2	7.52688	9.68348	4.87665743687702-154.858960021135i
1.98	2.59998	7.8853	6.93568	-70.7483107019548+85.4938660290439i
2.07	57.025	8.24373	7.50522	-103.480189775067+60.9254182702845i
2.16	26.625	8.60215	16.8947	270.275144-4.65002400000003i
2.25	10.4	8.96057	19.5222	-210.64213539043+230.642467307776i
2.34	12.125	9.319	10.9793	-95.3482557071478+147.541188139494i
2.43	15.9	9.67742	15.0916	-127.509425479168+205.053503153161i
2.52	87.25	10.0358	13.7201	-182.781142347649+121.577506544015i
2.61	73.8	10.3943	10.8655	165.033506146481-54.6537053762281i
2.7	15.9	10.7527	6.40869	55.709106829092+86.0857235510943i
2.79	12.9	11.1111	4.4954	68.1576923731502-22.976866835481i
G14
Time	Data	FFT Freq	FFT Mag	FFT Complex			Max
0	203.833	0	284.996	4559.930603			28.0153
0.09	169.819	0.358423	11.2949	-30.7952451792073-178.074919016618i
0.18	105.986	0.716846	16.2935	137.384164447154-221.557572911303i
0.27	138.25	1.07527	9.54304	129.653324155703+80.6464441197816i
0.36	114.389	1.43369	6.61376	105.682386523478-5.39721950007063i
0.45	217.333	1.79211	28.0153	292.833395887252+339.370877978644i
0.54	174.264	2.15054	19.5677	284.043627199348-131.682855268356i
0.63	132.611	2.50896	6.76056	-12.0355110994994+107.497277788442i
0.72	164.417	2.86738	19.2438	236.652831-196.97223i
0.81	85.5139	3.22581	15.0982	7.44781847624075+241.457072633718i
0.9	173.875	3.58423	7.21233	-112.261830962874+26.7170460576298i
0.99	119.083	3.94265	9.84326	43.1920832250944+151.45368357115i
1.08	216.708	4.30108	4.7655	-71.0157605234778-27.7584235000703i
1.17	125.708	4.6595	18.4027	281.365879085612-86.7753843101167i
1.26	114.347	5.01792	19.6375	-253.276916683629-185.935383585317i
1.35	88.625	5.37634	12.7586	-201.550656551194-32.3975901937454i
1.44	140.069	5.73477	18.0061	288.097227
1.53	236.028	6.09319	12.7586	-201.550656551194+32.3975901937463i
1.62	156.361	6.45161	19.6375	-253.276916683628+185.935383585318i
1.71	106.389	6.81004	18.4027	281.365879085612+86.7753843101165i
1.8	198.514	7.16846	4.7655	-71.0157605234779+27.7584235000704i
1.89	124.847	7.52688	9.84326	43.1920832250938-151.45368357115i
1.98	144.528	7.8853	7.21233	-112.261830962874-26.7170460576295i
2.07	89.9861	8.24373	15.0982	7.44781847623993-241.457072633718i
2.16	165.514	8.60215	19.2438	236.652831+196.97223i
2.25	128.958	8.96057	6.76056	-12.0355110995-107.497277788442i
2.34	105.028	9.319	19.5677	284.043627199348+131.682855268356i
2.43	95.6389	9.67742	28.0153	292.833395887251-339.370877978645i
2.52	126.889	10.0358	6.61376	105.682386523478+5.39721950007047i
2.61	78.2361	10.3943	9.54304	129.653324155703-80.6464441197821i
2.7	119.292	10.7527	16.2935	137.384164447155+221.557572911303i
2.79	198.889	11.1111	11.2949	-30.7952451792066+178.074919016618i
G21
Time	Data	FFT Freq	FFT Mag	FFT Complex			Max
0	4.25	0	206.188	3299			35.6545
0.09	54.75	0.358423	35.6545	-570.230455351236-16.6033725709058i
0.18	28.5	0.716846	29.4669	-465.61826949989-74.0490115643028i
0.27	9.625	1.07527	18.1805	-102.745390746541+272.138883408998i
0.36	172.625	1.43369	12.1333	-183.600798294412-63.0743010511224i
0.45	84.5	1.79211	19.929	-291.515377018758+129.201577255588i
0.54	124.375	2.15054	11.3174	146.985774724825+105.758148644694i
0.63	131.375	2.50896	29.6097	-71.6097678787969-468.311573041457i
0.72	90.875	2.86738	16.8957	107.875+247.875i
0.81	154.125	3.22581	30.9593	48.5689954721634-492.961289612403i
0.9	148.375	3.58423	6.03349	90.6756334308775-33.1226865045841i
0.99	203.75	3.94265	6.93796	45.3357593255545-101.327761538801i
1.08	109.875	4.30108	24.7658	-389.899201705588+70.6756989488778i
1.17	30	4.6595	8.82943	-121.385435094091+72.2707098497774i
1.26	24.5	5.01792	12.3775	-179.543138655813+83.5701532864188i
1.35	240.25	5.37634	26.4484	413.581671291702-89.5919239066853i
1.44	85.5	5.73477	7.29688	-116.75
1.53	106.125	6.09319	26.4484	413.581671291703+89.5919239066832i
1.62	97.25	6.45161	12.3775	-179.543138655813-83.5701532864186i
1.71	198.125	6.81004	8.82943	-121.38543509409-72.2707098497777i
1.8	148.5	7.16846	24.7658	-389.899201705588-70.6756989488776i
1.89	103	7.52688	6.93796	45.3357593255551+101.3277615388i
1.98	124	7.8853	6.03349	90.6756334308776+33.1226865045837i
2.07	153.5	8.24373	30.9593	48.5689954721657+492.961289612403i
2.16	100.75	8.60215	16.8957	107.875-247.875i
2.25	85.125	8.96057	29.6097	-71.6097678787947+468.311573041458i
2.34	130.125	9.319	11.3174	146.985774724825-105.758148644694i
2.43	39.625	9.67742	19.929	-291.515377018758-129.201577255587i
2.52	137.125	10.0358	12.1333	-183.600798294412+63.0743010511222i
2.61	112.375	10.3943	18.1805	-102.745390746542-272.138883408998i
2.7	64.5	10.7527	29.4669	-465.618269499889+74.0490115643037i
2.79	1.625	11.1111	35.6545	-570.230455351235+16.6033725709076i
G22
Time	Data	FFT Freq	FFT Mag	FFT Complex			Max
0	122.375	0	269.852	4317.625			25.8591
0.09	114.25	0.358423	16.7589	-250.125993687798+96.6302054748384i
0.18	131.375	0.716846	15.4628	-16.3964651027312+246.861019379165i
0.27	127.5	1.07527	10.466	166.305827609527+19.5894229813313i
0.36	103.375	1.43369	18.134	-168.627710228994-236.111142482713i
0.45	93.625	1.79211	9.93357	-93.2502291217772-128.706745341974i
0.54	91.125	2.15054	5.38698	-44.6637771499613+73.7167183528622i
0.63	73.75	2.50896	10.4964	155.651680109861-63.0638211021403i
0.72	106.625	2.86738	0.575639	1.25000000000001+9.125i
0.81	222.375	3.22581	11.012	-27.7894261822519-173.987190957668i
0.9	143.125	3.58423	25.8591	201.825465395393+361.181707457193i
0.99	156.75	3.94265	9.83975	96.1689727439601+124.649914947104i
1.08	190.125	4.30108	19.7522	-309.872289771007-62.1111424827131i
1.17	133.625	4.6595	3.57637	22.4706486129755-52.6252909137739i
1.26	136	5.01792	6.34455	71.7347768573001+71.8260084834957i
1.35	177.25	5.37634	6.9797	-13.431480084498-110.864538564875i
1.44	115.375	5.73477	0.992188	15.875
1.53	104.875	6.09319	6.9797	-13.4314800844977+110.864538564875i
1.62	162	6.45161	6.34455	71.7347768572999-71.8260084834953i
1.71	164.625	6.81004	3.57637	22.4706486129756+52.6252909137738i
1.8	169.625	7.16846	19.7522	-309.872289771006+62.1111424827132i
1.89	95	7.52688	9.83975	96.1689727439598-124.649914947105i
1.98	176.75	7.8853	25.8591	201.825465395392-361.181707457193i
2.07	138.875	8.24373	11.012	-27.7894261822512+173.987190957668i
2.16	78	8.60215	0.575639	1.24999999999999-9.125i
2.25	171.625	8.96057	10.4964	155.651680109862+63.0638211021398i
2.34	148.375	9.319	5.38698	-44.6637771499615-73.7167183528621i
2.43	118.875	9.67742	9.93357	-93.2502291217768+128.706745341975i
2.52	198.5	10.0358	18.134	-168.627710228993+236.111142482713i
2.61	135.5	10.3943	10.466	166.305827609528-19.5894229813316i
2.7	94	10.7527	15.4628	-16.3964651027317-246.861019379165i
2.79	122.375	11.1111	16.7589	-250.125993687798-96.6302054748374i
G23
Time	Data	FFT Freq	FFT Mag	FFT Complex			Max
0	89.25	0	174.352	2789.625			29.7468
0.09	62	0.358423	2.86254	-40.2636051560212-21.8297575928381i
0.18	49.375	0.716846	13.9769	189.34310331797+118.99586911903i
0.27	142.125	1.07527	16.4665	-201.582694954746+169.640735529205i
0.36	97.5	1.43369	10.3943	43.2652416360246-160.582106781187i
0.45	69.125	1.79211	13.0438	-207.56555726578-21.7317840352828i
0.54	41.125	2.15054	19.0198	-198.444030695966+230.714279800186i
0.63	40.875	2.50896	4.42723	68.4738656256896-18.1392368478246i
0.72	168.75	2.86738	15.096	57.8750000000001+234.5i
0.81	69.75	3.22581	29.7468	206.894442667909-428.627178210108i
0.9	102.375	3.58423	12.938	103.280926605905+179.402943431983i
0.99	76.625	3.94265	14.2929	180.466143585644+140.461970528669i
1.08	89.875	4.30108	10.6152	-59.2652416360245+159.167893218814i
1.17	18.125	4.6595	21.8721	-80.136217222097-340.65436261855i
1.26	103.25	5.01792	9.8657	-28.1799992279081-155.315467249172i
1.35	167.25	5.37634	10.3014	-142.286377280599+83.1934483331718i
1.44	116.25	5.73477	17.6641	282.625
1.53	39.625	6.09319	10.3014	-142.286377280599-83.1934483331717i
1.62	169.25	6.45161	9.8657	-28.1799992279078+155.315467249173i
1.71	104	6.81004	21.8721	-80.1362172220964+340.654362618549i
1.8	75.875	7.16846	10.6152	-59.2652416360248-159.167893218813i
1.89	27.625	7.52688	14.2929	180.466143585643-140.46197052867i
1.98	52.25	7.8853	12.938	103.280926605904-179.402943431983i
2.07	97.75	8.24373	29.7468	206.89444266791+428.627178210107i
2.16	20.25	8.60215	15.096	57.8749999999999-234.5i
2.25	101.75	8.96057	4.42723	68.4738656256903+18.1392368478245i
2.34	128.5	9.319	19.0198	-198.444030695966-230.714279800186i
2.43	31.375	9.67742	13.0438	-207.56555726578+21.7317840352837i
2.52	139.25	10.0358	10.3943	43.2652416360248+160.582106781186i
2.61	121.5	10.3943	16.4665	-201.582694954746-169.640735529204i
2.7	93	10.7527	13.9769	189.343103317969-118.995869119031i
2.79	84	11.1111	2.86254	-40.2636051560213+21.8297575928383i
H02
Time	Data	FFT Freq	FFT Mag	FFT Complex			Max
0	240.875	0	431.102	6897.625			11.3114
0.09	252.875	0.358423	3.08141	47.1019978907435+14.5651577557909i
0.18	211.125	0.716846	10.5748	164.093901077051-41.241811602147i
0.27	205.75	1.07527	3.86082	53.3178656244705+31.1949438768345i
0.36	210.375	1.43369	5.49351	27.2274756441744+83.5727768875198i
0.45	215.75	1.79211	3.76269	59.9487624611809+5.52795083722932i
0.54	231.75	2.15054	2.41563	-37.3190973645104+10.0552652779296i
0.63	202.125	2.50896	11.3114	79.9862911824266-162.348126517982i
0.72	205.25	2.86738	5.99801	-93.5-21.625i
0.81	193.75	3.22581	1.69205	15.640056625604+22.0981284546766i
0.9	218.125	3.58423	10.6883	-81.0078504638207-150.609471294707i
0.99	215.5	3.94265	3.35055	0.559995173392885-53.6058452244933i
1.08	177.625	4.30108	6.45263	19.2725243558256-101.42722311248i
1.17	223	4.6595	10.799	1.12564952620299-172.780518638981i
1.26	243.875	5.01792	3.83137	61.2330467512799-2.90654817478338i
1.35	220.875	5.37634	3.97986	61.3193815159782+17.1697462743564i
1.44	201	5.73477	3.27344	52.375
1.53	212.25	6.09319	3.97986	61.3193815159781-17.1697462743567i
1.62	231.375	6.45161	3.83137	61.2330467512799+2.9065481747832i
1.71	218.5	6.81004	10.799	1.12564952620355+172.780518638981i
1.8	231.375	7.16846	6.45263	19.2725243558257+101.42722311248i
1.89	211	7.52688	3.35055	0.55999517339303+53.6058452244934i
1.98	196.25	7.8853	10.6883	-81.0078504638204+150.609471294707i
2.07	226.5	8.24373	1.69205	15.640056625604-22.0981284546764i
2.16	209.875	8.60215	5.99801	-93.5+21.625i
2.25	206.75	8.96057	11.3114	79.986291182427+162.348126517982i
2.34	185.25	9.319	2.41563	-37.3190973645105-10.0552652779294i
2.43	212.25	9.67742	3.76269	59.9487624611809-5.52795083722923i
2.52	214.375	10.0358	5.49351	27.2274756441743-83.5727768875198i
2.61	206.75	10.3943	3.86082	53.3178656244704-31.1949438768345i
2.7	266.5	10.7527	10.5748	164.093901077051+41.2418116021467i
2.79	199	11.1111	3.08141	47.1019978907435-14.5651577557908i
H04
Time	Data	FFT Freq	FFT Mag	FFT Complex			Max
0	143.75	0	280.258	4484.125			18.5391
0.09	128.625	0.358423	5.25116	28.8934803547789+78.8941275748316i
0.18	113.875	0.716846	5.05974	80.278345271324+10.4517880102917i
0.27	172.125	1.07527	1.43332	-15.8879322218743+16.5379361967755i
0.36	156.125	1.43369	7.63759	-115.851474490835-38.8796490838871i
0.45	150.5	1.79211	7.0308	-72.5678261353951+85.956537595818i
0.54	123	2.15054	13.5925	-70.1345656129091+205.860231326666i
0.63	94.125	2.50896	2.04266	-6.37769450013155+32.0542784654159i
0.72	117	2.86738	15.5579	63.7499999999999-240.625i
0.81	170.625	3.22581	5.06829	70.5749492656537+39.9397233603923i
0.9	129	3.58423	8.87276	127.760196942145+61.8965048808063i
0.99	131.875	3.94265	4.66194	52.0172081786636+53.4605601211569i
1.08	122.75	4.30108	5.86809	1.35147449083499-93.8796490838872i
1.17	160.875	4.6595	1.86451	-4.76350596869722-29.4494193065338i
1.26	131.625	5.01792	0.48743	2.09602339944055-7.51193843556771i
1.35	134	5.37634	4.85242	65.1113210270024+42.2881944411596i
1.44	129.125	5.73477	18.5391	-296.625
1.53	170.125	6.09319	4.85242	65.1113210270022-42.2881944411597i
1.62	120.875	6.45161	0.48743	2.09602339944061+7.51193843556793i
1.71	157.75	6.81004	1.86451	-4.76350596869707+29.4494193065339i
1.8	143.625	7.16846	5.86809	1.35147449083521+93.8796490838871i
1.89	162.875	7.52688	4.66194	52.0172081786635-53.460560121157i
1.98	121.125	7.8853	8.87276	127.760196942145-61.8965048808064i
2.07	121.875	8.24373	5.06829	70.5749492656537-39.9397233603924i
2.16	120.875	8.60215	15.5579	63.7500000000001+240.625i
2.25	191.125	8.96057	2.04266	-6.37769450013155-32.0542784654158i
[truncated: 3,712 more rows]

## Sheet: Unsuccessful wells
	1	2	3	4	5	6	7	8	9	10	11	12	13	14	15	16	17	18	19	20	21	22	23	24
A		Dead	W.O.	W.O.		W.O.		U.H.	W.O.			W.O.	(N/A)	(N/A)	(N/A)	(N/A)	(N/A)	(N/A)	(N/A)	(N/A)	(N/A)	(N/A)	(N/A)	(N/A)
B		W.O.	W.O.	W.O.	W.O.		Dead						(N/A)	(N/A)	(N/A)	(N/A)	(N/A)	(N/A)	(N/A)	(N/A)	(N/A)	(N/A)	(N/A)	(N/A)
C	W.O.	W.O.		W.O.		W.O.				W.O.	W.O.	Malformed	(N/A)	(N/A)	(N/A)	(N/A)	(N/A)	(N/A)	(N/A)	(N/A)	(N/A)	(N/A)	(N/A)	(N/A)
D	W.O.	U.H.		W.O.				W.O.			Dead	Dead	(N/A)	(N/A)	(N/A)	(N/A)	(N/A)	(N/A)	(N/A)	(N/A)	(N/A)	(N/A)	(N/A)	(N/A)
E			W.O.	W.O.	W.O.			W.O.	W.O.			No Flow	(N/A)	(N/A)	(N/A)	(N/A)	(N/A)	(N/A)	(N/A)	(N/A)	(N/A)	(N/A)	(N/A)	(N/A)
F		W.O.				W.O.	W.O.		W.O.	Dead	W.O.	W.O.	(N/A)	(N/A)	(N/A)	(N/A)	(N/A)	(N/A)	(N/A)	(N/A)	(N/A)	(N/A)	(N/A)	(N/A)
G							W.O.	Dead	Dead		Malformed		(N/A)	(N/A)	(N/A)	(N/A)	(N/A)	(N/A)	(N/A)	(N/A)	(N/A)	(N/A)	(N/A)	(N/A)
H	W.O.			W.O.	W.O.				Dead	W.O.	Malformed	W.O.	(N/A)	(N/A)	(N/A)	(N/A)	(N/A)	(N/A)	(N/A)	(N/A)	(N/A)	(N/A)	(N/A)	(N/A)
I					W.O.	W.O.			Dead	W.O.	U.H.		(N/A)	(N/A)	(N/A)	(N/A)	(N/A)	(N/A)	(N/A)	(N/A)	(N/A)	(N/A)	(N/A)	(N/A)
J	W.O.			W.O.					Dead	W.O.	W.O.	Dead	(N/A)	(N/A)	(N/A)	(N/A)	(N/A)	(N/A)	(N/A)	(N/A)	(N/A)	(N/A)	(N/A)	(N/A)
K		Dead		W.O.			W.O.	W.O.	W.O.	U.H.	Dead	No Flow	(N/A)	(N/A)	(N/A)	(N/A)	(N/A)	(N/A)	(N/A)	(N/A)	(N/A)	(N/A)	(N/A)	(N/A)
L		W.O.	W.O.		W.O.	W.O.			W.O.	W.O.	No Flow	No Flow	(N/A)	(N/A)	(N/A)	(N/A)	(N/A)	(N/A)	(N/A)	(N/A)	(N/A)	(N/A)	(N/A)	(N/A)
M				W.O.	W.O.	W.O.	W.O.				W.O.	W.O.	(N/A)	(N/A)	(N/A)	(N/A)	(N/A)	(N/A)	(N/A)	(N/A)	(N/A)	(N/A)	(N/A)	(N/A)
N		W.O.	W.O.			W.O.		W.O.			Dead	No Flow	(N/A)	(N/A)	(N/A)	(N/A)	(N/A)	(N/A)	(N/A)	(N/A)	(N/A)	(N/A)	(N/A)	(N/A)
O	W.O.	W.O.	W.O.				W.O.	W.O.	W.O.			Malformed	(N/A)	(N/A)	(N/A)	(N/A)	(N/A)	(N/A)	(N/A)	(N/A)	(N/A)	(N/A)	(N/A)	(N/A)
P					W.O.				W.O.		U.H.		(N/A)	(N/A)	(N/A)	(N/A)	(N/A)	(N/A)	(N/A)	(N/A)	(N/A)	(N/A)	(N/A)	(N/A)
Dead*: Indicates Heart Beat, but no Circulation
