# Supplementary material for: High-Content Screening in Zebrafish Embryos Identifies Butafenacil as a Potent Inducer of Anemia
Source: PLoS One. 2014 Aug 4;9(8):e104190. doi: 10.1371/journal.pone.0104190 (PMC4121296; doi:10.1371/journal.pone.0104190)
Supplement: Dataset S1 — Microsoft Excel spreadsheets containing raw data for all chemical screening assays. (ZIP) [file pone.0104190.s036.zip › Dataset S1/8- Pyraclostrobin/Pyraclostrobin_Heart_Rate.xlsx]

## Sheet: DESCRIPTION
ToxCast Screen - Heart Rate
Pyraclostrobin
Data was collected using the Heart Rate Journal in MetaXpress
Imaged 74 hpf fli1 larvae using ImageXpress
Incubated larvae in 100 mg/l MS-222 for 30 min
Centrifuged plate for 2 min at 200 rpm
Imaging parameters:
*live stream acquisition
*32 frames; 0.09 sec interval
*FITC
*2X magnification; 1 site/well
Had the doors off of the imager and the fan on to stablize temperature
Test Initation Date: 9/10/2013
Imaging Date: 9/13/13
Start Imaging Temperature: 27°C
End Imaging Temperature: 27°C
Total Imaging Duration: 2:21
W.O. = Wrong Orientation
U.H. = Unhatched
Malf. = Malformed
N.A. = Not Analyzed (did not meet analysis criteria)

## Sheet: ALL DATA
Measurement	Average (Show Region Statistics)
	1	2	3	4	5	6	7	8	9	10	11	12	13	14	15	16	17	18	19	20	21	22	23	24	25	26	27	28	29	30	31	32		# Peaks	Heart Rate
A01	107.36	118.402	108.402	104.781	106.306	113.48	114.89	105.455	105.478	110.028	118.177	106.739	105.542	107.607	118.048	109.323	105.441	106.893	115.323	112.876	105.669	106.006	111.581	117.065	106.382	105.691	108.287	118.669	108.632	105.517	107.199	117.244		7	150.538
A02																																		0	0
A03																																		0	0
A04	198.795	205.433	206.758	201.812	197.573	205.14	207.857	203.275	196.829	204.23	207.615	204.896	196.837	202.48	206.733	205.635	197.017	202.242	207.037	206.101	197.025	201.258	206.337	207.039	198.211	200.354	205.986	206.244	198.213	198.739	205.433	207.438		7	150.538
A05	150.652	150.815	146.042	132.087	150.542	150.562	145.517	132.489	151.236	149.514	143.104	132.685	152.076	149.683	140.792	133.826	153.461	148.944	138.862	135.118	153.744	148.233	135.992	139.163	153.826	149.037	134.475	142.907	152.051	149.565	132.494	147.792		8	172.043
A06																																		0	0
A07	115.357	110.789	109.683	105.522	108.199	111.008	110.778	115.607	118.607	112.902	111.079	107.896	105.275	111.171	110.705	112.989	118.205	115.14	110.91	109.68	105.551	109.756	110.742	111.82	117.702	117.402	111.562	110.469	105.952	108.067	110.935	111.037		5	107.527
A08																																		0	0
A09	114.382	114.284	112.539	113.966	121.067	116.497	112.98	113.216	120.006	118.062	113.427	113.129	117.815	120.02	113.722	113.056	114.896	121.348	115.419	113.281	113.705	120.421	117.121	113.171	113.236	118.697	118.904	113.396	112.846	116.374	120.419	114.382		7	150.538
A10	218.624	186.86	145.924	191.284	219.25	190.618	146.989	185.393	217.57	190.82	147.315	180.037	217.938	193.716	147.688	181.053	222.067	196.669	149.256	177.52	221.059	199.826	151.587	172.16	222.326	203.584	152.798	169.267	220.303	200.096	151.132	169.683		7	150.538
A11	136.635	141.565	135.685	110.976	131.155	143.189	136.195	114.496	126.261	142.651	136.872	121.285	119.331	142.387	138.309	127.165	114.707	139.699	140.107	132.536	111.381	136.632	140.488	134.381	111.344	132.819	141.435	135.547	112.755	130.096	143.856	136.509		8	172.043
A12	160.16	134.68	160.374	207.806	180.722	135.43	144.236	205.913	195.511	140.048	136.626	194.115	199.989	149.194	134.893	180.671	201.775	160.688	134.972	161.407	207.225	175.874	134.82	147.607	205.775	191.107	136.579	138.219	197.952	196.736	143.132	135.978		7	150.538
A13																																		0	0
A14																																		0	0
A15																																		0	0
A16																																		0	0
A17																																		0	0
A18																																		0	0
A19																																		0	0
A20																																		0	0
A21																																		0	0
A22																																		0	0
A23																																		0	0
A24																																		0	0
B01	108.511	111.921	138.056	116.011	108.685	114.829	138.677	113.986	108.683	119.261	135.126	110.978	108.59	124.862	131.261	109.573	109.174	132.146	124.888	109.247	110.691	137.503	117.944	108.789	115.82	137.256	112.747	109.132	123.902	131.303	109.52	109.112		8	172.043
B02																																		0	0
B03	112.031	111.5	114.506	117.247	113.006	111.458	113.374	118.739	114.087	111.486	112.385	117.629	115.542	112.185	112.132	115.433	117.553	113.104	111.812	113.525	118.242	113.688	111.615	112.879	118.562	114.52	112.039	112.795	117.045	116.056	112.551	112.031		7	150.538
B04	180.096	143.879	166.711	193.228	182.621	152.331	155.32	193.233	184.508	159.236	148.413	196.809	184.315	168.298	143.882	182.079	197.034	181.612	142.992	171.826	190.317	182.174	147.699	159.902	191.84	182.008	156.919	149.992	188.947	185.281	164.907	145.194		7	150.538
B05																																		0	0
B06	166.466	151.958	157.087	154.657	175.402	191.907	146.404	157.014	157.874	193.927	166.486	153.452	154.59	167.039	198.183	146.135	157.037	155.823	188.112	174.449	150.576	155.604	164.829	199.562	147.295	157.629	155.949	188.817	172.809	151.351	154.52	166.466		9	193.548
B07	156.854	146.014	119.542	109.441	115.66	136.014	148.761	154.671	150.916	131.708	110.854	111.062	128.02	147.747	152.843	156.09	143.778	115.503	109.798	119.938	141.14	149.067	156.098	149.256	124.823	110.166	114.197	134.003	147.256	153.826	151.733	134.093		4	86.0215
B08	202.143	205.972	209.191	192.907	203.815	208.076	206.919	193.216	203.242	208.941	204.039	194.303	203.711	209.303	200.542	196.093	202.935	211.351	198.129	197.219	203.011	210.629	194.562	199.601	202.958	208.466	191.801	202.163	205.93	206.267	191.994	201.77		8	172.043
B09	126.334	123.803	128.278	125.632	116.666	121.607	128.146	126.562	117.051	119.803	127.829	127.02	118.483	118.014	126.758	126.5	119.421	117.663	127.334	126.899	119.666	116.654	125.497	125.343	118.986	117.427	127.801	127.899	119.888	117.539	126.34	126.334		8	172.043
B10	120.466	118.545	115.865	110.851	119.472	120.584	118.817	114.478	112.205	120.135	120.275	118.598	112.565	114.365	121.017	120.121	118.354	111.697	115.312	121.256	119.826	118.107	111.205	116.169	121.216	119.719	117.624	110.801	117.826	121.219	119.205	116.455		6	129.032
B11	187.86	189.18	171.135	171.228	201.643	189.919	188.941	174.02	166.222	200.621	190.809	187.008	175.812	162.542	200.278	193	185.683	178.441	159.048	198.272	190.652	186.579	178.483	161.643	199.093	190.228	186.64	175.924	163.025	200.329	192.056	185.916		7	150.538
B12	118.43	117.834	120.191	118.191	113.287	101.154	109.059	112.272	117.329	119.368	119.854	118.553	106.247	103.199	111.652	115.93	118.343	120.683	119.197	114.761	101.671	110.048	112.823	117.236	119.463	119.393	118.444	105.671	104.562	111.711	116.152	118.43		4	86.0215
B13																																		0	0
B14																																		0	0
B15																																		0	0
B16																																		0	0
B17																																		0	0
B18																																		0	0
B19																																		0	0
B20																																		0	0
B21																																		0	0
B22																																		0	0
B23																																		0	0
B24																																		0	0
C01																																		0	0
C02	155.326	150.809	149.747	154.281	153.135	150.5	149.404	152.64	153.815	149.579	148.93	153.385	152.264	150.34	148.716	153.739	152.787	151.166	148.907	153.112	152.447	150.489	148.584	153.348	151.961	149.874	148.101	154.202	151.413	150.281	148.129	155.326		7	150.538
C03	157.174	126.837	121.157	135.104	159.843	133.281	121.329	126.955	159.351	140.699	121.654	122.815	151.612	150.666	123.278	121.463	141.621	156.871	127.584	121.32	134.506	160.051	133.008	121.129	129.098	160.379	138.011	121.407	124.101	158.525	143.289	121.447		7	150.538
C04	179.593	176.581	131.118	190.236	178.374	171.225	131.921	192.834	175.135	168.787	138.537	192.343	177.463	160.916	150.157	186.669	175.834	153.64	160.629	183.688	175.978	143.07	172.34	179.643	176.728	137.48	184.253	175.604	173.011	133.421	190.037	173.23		8	172.043
C05	137.73	132.907	132.275	145.466	138.169	132.963	132.458	145.317	139.43	132.787	131.59	145.199	140.449	132.958	130.517	144.132	141.404	133.261	130.303	142.632	142.581	133.596	130.011	141.713	142.461	133.691	130.598	141.708	142.132	133.781	130.278	140.478		7	150.538
C06																																		0	0
C07	124.958	121.289	113.306	120.174	123.736	125.23	120.022	113.41	121.309	123.829	125.952	117.028	114.146	122.489	124.059	125.197	115.225	114.874	122.598	124.258	123.289	113.177	117.739	122.871	124.517	119.972	112.48	119.747	122.862	124.857	115.121	114.157		6	129.032
C08	165.022	135.079	118.725	138.952	160.169	164.986	132.09	119.306	142.93	159.025	162.879	124.989	119.73	151.104	160.258	162.039	123.562	120.463	154.253	161.014	159.463	121.39	121.685	153.933	161.907	148.868	119.688	129.567	159.725	163.941	140.938	119.455		6	129.032
C09	99.2472	104.073	104.365	104.669	99.2697	102.89	104.573	105.719	100.506	101.382	105.039	105.194	104.219	99.618	104.699	104.758	105.615	102.233	100.39	104.742	104.463	105.542	99.9242	102.354	104.699	104.278	105.011	99.736	103.843	104.77	105.798	101.604		9	193.548
C10	140.096	145.225	147.416	142.52	145.705	133.938	135.385	141.604	145.551	146.75	142.393	142.132	133.154	136.551	144.051	146.393	145.624	144.466	138.02	133.775	138.126	144.958	146.722	143.154	145.056	134.301	135.093	140.846	145.096	146.938	142.57	142.989		7	150.538
C11	138.528	135.809	119.362	109.904	123.629	138.183	135.183	115.84	111.48	128.596	137.011	133	111.716	114.556	134.065	135.969	127.871	110.177	117.143	136.531	134.618	121.07	110.118	123.062	137.831	134.194	114.346	112.337	130.868	135.329	129.23	110.475		6	129.032
C12	202.871	211.933	209.89	178.385	163.781	179.621	193.989	207.801	211.452	194.896	161.986	173.837	186.312	202.062	211.09	208.194	170.194	165.489	180.163	196.621	207.896	208.385	183.994	162.017	178.537	192.208	207.008	210.876	197.764	161.629	172.444	184.831		5	107.527
C13																																		0	0
C14																																		0	0
C15																																		0	0
C16																																		0	0
C17																																		0	0
C18																																		0	0
C19																																		0	0
C20																																		0	0
C21																																		0	0
C22																																		0	0
C23																																		0	0
C24																																		0	0
D01	118.73	129.396	135.413	134.562	118.978	130.747	135.722	134.739	119.365	130.73	135.079	135.587	120.197	130.017	134.711	135.149	119.938	129.441	135.32	134.525	119.079	130.48	135.146	134.301	118.629	129.806	136.562	132.815	118.264	131.247	136.831	131.435		8	172.043
D02																																		0	0
D03	127.489	122.343	113.497	112.635	113.205	119.725	125.017	130.166	124.834	127.486	130.548	131.098	120.014	113.483	112.815	113.511	121.77	126.258	127.626	125.806	127	131.989	126.823	115.562	113.025	112.938	116.34	122.742	128.539	123.674	125.334	127.489		5	107.527
D04	393.823	382.531	381.438	386.551	392.52	383.261	378.772	383.062	391.433	381.756	379.68	383.301	389.694	383.376	379.385	382.132	389.213	382.354	379.18	380.222	389.652	384.994	377.025	378.975	388.444	384.506	378.812	380.152	388.506	381.961	377.295	379.129		7	150.538
D05	151.902	161.371	148.348	126.753	140.955	157.829	156.764	136.817	127.205	152.61	160.992	147.612	124.654	143.475	159.452	155.146	135.5	129.795	154.778	159.789	145.986	123.963	147.593	160.048	151.348	131.309	135.978	156.809	157.213	140.846	126.758	151.992		7	150.538
D06	123.82	121.91	124.514	125.508	126.621	122.972	123.736	125.194	127.042	124.298	123.416	125.433	126.596	124.904	122.899	125.084	125.711	126.826	122.183	124.492	124.961	126.506	121.969	124.449	125.624	127.73	123.042	123.955	125.042	126.843	122.789	123.82		7	150.538
D07	103.025	101.177	101.854	102.624	102.346	101.716	101.697	102.775	102.669	102.362	101.851	101.452	103.34	102.896	102.11	101.809	102.461	103.225	102.584	102.006	101.747	103.23	103.034	102.236	101.764	102.5	103.486	102.565	102.211	101.831	103.039	103.025		7	150.538
D08	292.022	269.003	296.174	298.57	281.992	255.419	294.944	298.879	293.34	254.382	287.497	298.534	296.969	262.216	273.629	298.382	295.166	270.081	267.11	296.447	296.14	273.75	260.963	295.899	295.174	280.854	257.823	294.087	297.708	286.885	253.402	292.022		7	150.538
D09	113.126	127.846	120.806	106.334	110.098	116.084	124.27	125.289	107.854	109.006	114.348	121.966	127.059	113.57	107.736	111.955	120.065	126.379	120.301	106.52	110.851	117.199	125.056	126.219	108.228	109.351	114.52	122.576	126.64	111.503	108.525	113.126		6	129.032
D10	136.149	128.646	128.331	133.126	136.16	128.449	128.16	132.413	136.152	128.553	127.966	132.775	136.713	129.315	128.09	132.334	135.817	128.663	127.958	132.486	135.503	127.992	128.362	132.548	135.362	128.163	128.149	133.61	134.817	127.862	128.683	134.051		7	150.538
D11																																		0	0
D12																																		0	0
D13																																		0	0
D14																																		0	0
D15																																		0	0
D16																																		0	0
D17																																		0	0
D18																																		0	0
D19																																		0	0
D20																																		0	0
D21																																		0	0
D22																																		0	0
D23																																		0	0
D24																																		0	0
E01	112.143	110.539	111.77	111.848	111.989	111.36	111.522	112.315	111.427	112.096	111.652	112.719	111.18	112.354	111.407	112.733	111.323	112.272	111.742	112.309	111.514	111.947	112.331	112.042	112.303	111.843	113.169	111.77	112.742	112.57	113.626	112.152		13	279.57
E02	121.253	121.112	155.517	156.846	121.921	121.242	155.463	155.242	121.534	121.494	155.126	155.154	121.699	121.365	157.351	149.93	120.801	121.694	160.699	143.716	120.865	122.663	167.969	139.565	120.66	125.508	171.115	131.011	120.331	131.003	174.065	126.115		8	172.043
E03	193.618	196.157	210.042	212.157	194.135	193.306	196.983	210.624	211.553	193.699	193.312	196.955	210.82	207.317	192.183	192.508	197.756	212.654	204.247	191.772	193.857	198.562	214.548	203.017	192.506	193.115	199.003	215.458	199.298	191.545	194.256	201.744		6	129.032
E04																																		0	0
E05	131.767	117.194	114.404	117.331	133.084	120.705	114.376	115.876	131.079	124.132	114.882	115.376	125.815	128.767	115.699	115.042	120.843	132.972	117.862	114.778	117.91	133.194	120.93	114.399	116.126	131.728	123.652	114.817	115.517	128.371	126.258	114.848		7	150.538
E06	122.531	129.025	123.343	115.719	121.795	125.708	121.846	115.404	122.663	125.952	121.444	116.008	122.301	126.354	122.935	115.772	121.907	125.233	121.89	115.64	123.298	123.272	121.478	115.893	125.876	123.632	120.972	116.132	125.952	122.57	120.157	117.66		8	172.043
E07	193.876	198.857	196.011	193.854	194.177	203.081	196.809	195.652	193.006	193.545	201.525	196.006	195.236	191.306	194.326	200.41	194.553	195.312	191.59	197.295	199.944	195.351	192.913	190.475	199.157	198.829	194.329	192.573	190.736	198.688	196.211	193.876		8	172.043
E08	134.904	133.048	130.837	119.188	138.301	130.896	137.396	116	135.789	133.744	134.921	126.205	125.14	137.419	131.306	136.607	115.677	138.376	131.581	136.225	121.607	129.393	135.365	132.699	131.208	119.396	138.781	130.441	136.89	115.947	136.621	132.469		12	258.065
E09	146.404	184.124	176.003	190.421	143.461	152.618	182.657	176.803	190.062	130.86	164.98	180.846	178.171	187.247	122.197	177.177	177.789	182.067	169.904	131.118	184.098	175.935	187.952	152.331	147.306	183.598	177.413	191.171	129.986	167.716	181.169	179.301		12	258.065
E10	114.326	128.272	143.025	144.107	125.326	110.576	121.059	135.674	145.649	138.416	111.581	114.91	128.876	143.312	144.011	122.475	111.166	123.39	136.567	144.846	136.129	111.517	116.32	130.194	143.728	143.037	117.399	112.385	126.573	141.256	145.317	127.775		6	129.032
E11	110.581	121.278	120.191	118.649	113.093	117.351	119.958	119.258	114.081	120.601	120.792	118.775	113.624	117.573	119.357	119.126	111.806	123.506	120.303	117.978	112.896	120.331	119.708	118.222	113.163	123.256	119.666	116.851	115.028	120.548	119.497	114.5		8	172.043
E12	135.096	154.149	144.295	129.927	143.205	152.003	153.289	138.854	130.284	148.284	152.947	153.233	136.343	131.975	150.174	153.93	151.452	132.854	135.961	151.556	153.25	146.542	130.663	142.458	152.621	153.424	141.447	130.281	147.014	152.784	153.228	135.096		7	150.538
E13																																		0	0
E14																																		0	0
E15																																		0	0
E16																																		0	0
E17																																		0	0
E18																																		0	0
E19																																		0	0
E20																																		0	0
E21																																		0	0
E22																																		0	0
E23																																		0	0
E24																																		0	0
F01	128.191	127.579	123.365	124.219	128.348	127.143	122.258	126.169	128.351	125.61	122.618	127.798	127.562	123.514	124.553	128.497	127.076	122.281	126.952	127.947	124.646	123.174	128.303	127.565	123.416	125.419	127.848	125.907	122.416	127.697	127.798	123.382		8	172.043
F02	174.146	172.579	179.663	174.503	168.073	178.039	178.663	170.323	171.289	177.972	175.888	167.424	176.683	180.048	171.871	170.27	176.857	175.871	167.343	174.764	179.275	172.045	169.455	177.183	175.379	167.441	174.61	176.489	169.716	170.191	178.413	174.146		9	193.548
F03	219.629	221.817	225.385	235.876	212.379	218.893	219.219	223.868	236.219	212.281	220.823	222.326	226.666	233.567	212.27	219.916	219.416	224.612	233.503	210.742	216.767	217.506	223.542	232.795	211.685	217.646	217.41	225.312	225.022	210.992	216.287	218.61		8	172.043
F04																																		0	0
F05	130.449	122.438	124.89	130.379	134.688	123.528	123.573	127.792	136.166	125.208	122.86	126.11	134.994	128.525	122.75	125.264	133.053	132.008	123.017	124.579	130.121	134.039	123.357	123.893	127.975	135.303	124.742	123.197	126.621	135.587	127.444	122.885		7	150.538
F06																																		0	0
F07	126.739	123.702	121.511	127.267	127.228	125.388	121.239	125.219	126.843	126.5	122.958	122.219	126.963	127.031	124.702	121.171	126.135	126.68	125.924	121.86	124.365	126.615	126.778	123.157	121.885	126.548	127.256	124.756	121.031	126.528	127.031	126.629		7	150.538
F08	150.081	137.958	122.992	122.222	133.559	151.902	131.337	122.261	122.997	146.056	144.975	124.598	122.242	132.222	152.079	132.191	122.048	123.73	148.239	141.772	123.593	122.233	133.129	150.933	130.553	121.758	124.433	150.382	139.354	122.989	122.233	138.826		6	129.032
F09																																		0	0
F10	130.02	129.053	122.396	119.994	128.685	126.629	128.626	132.553	132.011	128.876	128.902	120.399	123.573	129.652	126.657	129.09	123.643	127.242	130.281	131.775	128.514	127.449	121.169	125.775	130.598	129.281	128.643	123.346	124.798	129.374	130.772	128.677		8	172.043
F11	136.522	113.242	128.742	149.006	152.573	119.455	142.281	142.084	115.407	124.896	147.062	152.756	118.567	139.211	142.287	117.531	122.34	144.537	155.301	120.037	135.778	144.008	120.034	119.938	143.551	154.152	122.629	136.809	145.348	121.301	118.612	143.542		8	172.043
F12	103.469	103.711	103.778	103.688	103.893	104.208	103.666	103.848	104.09	104.228	103.961	103.817	104.132	104.309	104.11	104.376	104.379	104.211	104.048	104.067	104.351	104.351	104.18	104.208	104.441	104.124	104.09	104.416	104.402	104.419	103.958	104.242		8	172.043
F13																																		0	0
F14																																		0	0
F15																																		0	0
F16																																		0	0
F17																																		0	0
F18																																		0	0
F19																																		0	0
F20																																		0	0
F21																																		0	0
F22																																		0	0
F23																																		0	0
F24																																		0	0
G01	142.747	119.506	126.868	146.312	138.393	120.062	129.14	146.992	136.329	120.379	131.831	145.275	132.399	120.935	136.154	146.256	128.028	122.008	140.295	145.396	123.379	123.809	143.59	142.466	120.688	125.728	146.511	138.798	120.388	131.994	147.112	131.508		8	172.043
G02	166.298	139.056	149.079	162.666	164.23	140.52	152.413	164.576	156.916	141.323	154.197	166.256	148.461	144.298	156.402	169.098	141.514	147.194	160.292	167.458	138.492	148.388	160.228	160.725	139.871	152.801	164.399	152.508	141.455	155.438	168.86	143.848		8	172.043
G03	171.076	160.022	187.66	180.629	170.992	164.806	169.469	190.27	173.272	169.68	161.104	186.787	180.77	170.357	164.14	169.5	189.621	172.963	170.584	160.053	187.559	180.292	170.576	161.756	179.211	186.166	170.935	170.559	160.652	190.225	176.975	168.579		7	150.538
G04	122.671	150.963	149.003	135.879	121.16	148.93	147.736	139.368	123.25	143.382	148.211	143.885	126.573	137.09	148.053	146.615	128.371	133.295	148.138	147.048	129.287	130.736	147.772	147.188	129.048	129.037	148.059	147.124	130.826	128.104	148.323	147.166		8	172.043
G05	113.767	108.042	109.466	113.011	113.27	112.621	106.087	112.486	112.522	113.365	105.64	112.242	112.424	113.343	109.899	108.924	112.677	113.228	112.525	106.242	112.601	112.992	113.719	106.503	111.576	112.404	113.469	110.553	108.312	113.143	113.452	112.963		7	150.538
G06	116.851	113.219	132.924	135.654	136.899	108.289	124.767	133.551	140.312	119.034	113.281	133.469	136.365	134.725	107.68	127.649	133.966	141.593	113.309	117.129	133.497	137.612	129.225	108.174	131.494	134.947	139.171	110.003	123.014	134.354	140.129	119.472		7	150.538
G07	107.025	100.674	102.219	105.969	105.775	107.244	101.492	101.522	105.843	105.907	107.312	102.413	101.278	105.705	105.91	107.067	102.694	101.112	106.351	106.09	107.228	103.315	101.051	105.82	106.385	107.096	103.374	101.09	105.742	105.924	106.944	102.236		8	172.043
G08																																		0	0
G09																																		0	0
G10	126.171	141.008	139.792	119.329	119.174	130.815	142.713	132.343	117.228	122.289	135.587	141.52	125.478	117.323	125.101	139.449	140.615	121.329	118.713	129.385	141.508	137.522	118.772	120.18	132.382	142.275	129.132	117.256	122.27	140.596	138.576	118.896		7	150.538
G11																																		0	0
G12	155.671	144.612	133.211	143.492	155.402	155.312	155.607	147.674	132.567	140.242	154.581	156.857	154.579	149.657	136.961	135.261	151.517	157.615	154.199	153.073	138.593	133.556	148.61	156.475	152.298	157.829	142.59	133.27	144.567	155.242	152.045	152.553		7	150.538
G13																																		0	0
G14																																		0	0
G15																																		0	0
G16																																		0	0
G17																																		0	0
G18																																		0	0
G19																																		0	0
G20																																		0	0
G21																																		0	0
G22																																		0	0
G23																																		0	0
G24																																		0	0
H01	213.89	241.039	221.098	205.772	219.309	239.41	214.677	204.034	224.904	236.747	209.789	203.312	234.904	228.157	206.649	211.447	237.205	219	204.573	220.129	237.23	209.25	203.694	232.531	228.565	206.275	211.112	237.551	216.09	203.635	221.32	235.992		8	172.043
H02	119.171	132.511	142.351	139.677	125.716	122.817	140.975	139.787	134.441	119.309	133.795	142.199	139.037	124.177	123.969	141.472	139.337	133.194	119.258	135.733	140.938	137.921	120.98	128.233	141.986	138.258	127.994	121.118	138.944	140.025	134.725	119.171		7	150.538
H03	101.458	105.41	105.803	106.244	101.798	103.994	105.778	106.396	104.23	102.242	105.961	106.23	105.447	101.565	105.489	106.191	106.624	102.225	104.045	106.098	106.438	104.199	102.64	105.514	106.087	105.649	101.916	105.261	105.913	105.733	101.994	105.112		7	150.538
H04	218.607	198.98	165.955	170.837	206.548	216.393	175.376	165.89	190.115	218.433	189.441	164.416	175.244	211.646	206.517	167.989	167.469	201.402	215.846	177.753	164.256	188.699	218.27	190.82	164.857	176.913	214.222	204.61	166.778	169.638	207.742	215.211		6	129.032
H05	400.368	411.449	404.25	387.865	399.654	409.25	406.576	389.312	395.326	408.744	407.309	389.211	392.871	408.309	407.587	389.303	391.784	409.989	407.983	390.278	387.781	406.034	406.455	387.876	386.806	404.638	405.61	388.851	387.284	403.728	403.365	386.52		8	172.043
H06	141.073	134.334	121.803	135.559	143.48	136.222	125.228	127.455	146.663	138.149	131.382	121.784	141.626	140.854	134.36	122.11	135.312	145.615	136.902	125.733	126.39	145.486	137.947	129.66	122.489	144.702	139.011	133.216	121.548	138.904	141.657	135.326		7	150.538
H07	114.326	114.208	113.396	112.076	113.295	113.624	114.208	114.051	112.09	114.393	114.635	114.91	114.736	111.331	114.247	113.764	114.261	114.275	111.419	114.458	114.219	114.643	114.545	112.478	114.365	114.278	114.551	114.587	112.902	113.368	114.129	114.396		8	172.043
H08	116.309	103.961	120.868	127.638	116.494	123.407	107.07	110.716	127.596	119.728	121.896	113.031	105.371	123.902	124.447	118.326	119.677	104.556	117.893	127.857	116.857	123.329	108.36	110.154	127.59	123.051	120.607	115.801	104.236	122.135	126.952	117.188		10	215.054
H09	122.188	121.242	120.593	121.017	121.966	122.14	121.798	121.247	121.747	122.275	121.935	121.778	121.154	122.037	122.236	121.893	121.581	121.315	122.997	122.329	122.247	121.424	121.632	122.775	122.478	121.649	121.463	122.351	122.494	122.143	121.638	121.48		6	129.032
H10	166.848	140.733	188.685	197.152	203.455	207.346	205.334	190.27	177.438	136.907	186.587	192.253	197.404	203.41	207.798	195.399	197.997	155.851	145.857	188.812	195.379	198.466	204.143	206.399	198.635	199.247	149.067	149.865	193.216	198.882	198.784	187.037		6	129.032
H11																																		0	0
H12	164.261	165.961	167.402	167.163	166.079	165.317	166.112	168.011	166.452	164.722	165.882	167	166.66	165.562	164.803	165.531	167.362	165.062	164.469	164.84	165.927	165.978	164.919	164.93	165.413	166.371	164.756	164.351	165.466	167.225	164.539	164.261		7	150.538
H13																																		0	0
H14																																		0	0
H15																																		0	0
H16																																		0	0
H17																																		0	0
H18																																		0	0
H19																																		0	0
H20																																		0	0
H21																																		0	0
H22																																		0	0
H23																																		0	0
H24																																		0	0
I01	121.303	121.213	111.376	118.278	121.23	120.722	111.511	118.388	121.753	120.247	111.848	118.983	121.61	121.278	112.006	118.669	121.475	120.435	112.837	119.396	122.379	119.511	112.933	119.489	121.697	118.374	113.219	120.169	122.61	117.989	113.64	120.25		7	150.538
I02	181.264	129.966	119.489	142.646	174.919	124.846	119.986	154.447	165.663	122.272	121.478	169.424	149.646	120.143	125.694	179.848	133.315	119.452	135.826	175.795	126.702	119.935	155.671	159.185	120.685	122.404	173.767	140.73	119.562	132.18	177.739	127.593		8	172.043
I03	124.944	130.281	151.907	148.23	125.865	128.202	147.177	153.121	127.756	126.933	143.708	153.938	131.556	125.635	139.416	153.862	136.461	125.02	134.57	153.404	141.312	124.978	132.202	152.483	144.242	125.037	130.247	150.43	146.475	125.317	129.208	149.022		7	150.538
I04	103.404	109.663	109.728	104.275	103.017	108.93	109.933	105.522	103.084	108.011	110.014	106.576	103.022	106.989	110.449	107.18	102.972	106.607	110.247	107.567	103.039	105.879	110.48	108.149	103.213	105.41	110.435	107.949	103.244	105.219	110.865	108.573		8	172.043
I05	147.708	152.896	138.008	123.596	140.587	151.073	150.008	127.598	128.326	145.767	152.472	141.017	123.348	137.334	149.91	149.242	127.031	129.671	146.649	151.138	134.404	124.747	141.902	151.264	143.711	124.081	135.093	149.419	150.16	128.581	127.685	145.621		7	150.538
I06	125.739	132.171	160.244	215.728	132.34	126.056	137.857	180.469	195.711	127.952	127.022	146.14	202.087	166.41	126.301	130.27	154.935	217.191	134.208	125.801	137.719	188.458	178.525	126.885	128.691	150.202	216.365	139.171	125.986	136.236	188.772	172.615		7	150.538
I07																																		0	0
I08	130.652	111.166	108.528	111.067	129.205	118.846	108.91	109.961	118.404	129.41	110.994	109.048	111.34	131.121	116.812	109.059	110.77	120.612	127.812	110.458	109.258	111.646	132.522	115.669	108.857	110.654	123.494	125.927	109.694	109.666	116.348	131.149		6	129.032
I09	164.638	171.885	175.792	173.565	155.86	168.346	174.284	177.517	164.893	160.865	170.371	175.868	179.626	157.534	164.413	172.758	176.969	171.5	158.003	169.177	175.506	177.739	159.652	164.239	172.632	176.169	172.584	156.492	168.489	174.562	178.528	158.744		7	150.538
I10	150.194	153.253	158.185	143.031	138.205	148.388	153.983	154.983	148.713	133.983	148.18	153.48	153.489	150.896	131.525	147.163	152.458	153.298	155.989	131.107	146.163	151.826	152.952	159.618	134.643	142.143	150.084	152.671	157.171	142.702	137.924	148.107		6	129.032
I11	131.219	129.143	162.107	177.986	181.89	177.885	168.385	134.416	128.697	160.174	177.52	181.758	177.517	167.357	132.876	130.315	162.388	177.896	182.258	177.253	166.615	132.298	130.152	162.275	176.301	180.489	178.525	169.14	135.767	127.303	158.382	177.64		4	86.0215
I12	137.579	131.798	145.688	152.059	147.298	132.508	132.98	129.694	140.059	148.242	153.104	144.419	131.674	131.548	130.435	141.596	149.494	152.733	138.298	132.725	129.947	134.16	146.244	152.112	147.483	132.537	133.331	130.309	141.601	149.084	152.683	137.579		7	150.538
I13																																		0	0
I14																																		0	0
I15																																		0	0
I16																																		0	0
I17																																		0	0
I18																																		0	0
I19																																		0	0
I20																																		0	0
I21																																		0	0
I22																																		0	0
I23																																		0	0
I24																																		0	0
J01	238.817	251.138	253.452	219.14	234.966	250.188	253.59	220.843	233.935	248.854	249.385	216.758	237	250.101	248.02	216.879	238.983	249.68	244.997	215.758	241.994	249.674	239.154	215.326	244.494	251.497	232.185	218.868	246.444	252.615	224.062	224.301		8	172.043
J02	137.781	132.904	130.652	119.688	138.424	133.146	131.649	121.093	138.596	133.289	130.994	120.02	137.64	132.39	130.346	119.037	139.756	131.834	130.32	119.039	140.037	132.292	130.205	117.963	141.888	131.084	128.879	119.225	140.84	131.146	128.16	123.236		7	150.538
J03	243.087	249.713	246.463	233.82	247.463	251.919	247.129	236.421	242.287	250.713	247.388	240.64	237.829	250.051	246.57	240.694	235.329	249.798	246.635	242.506	233.772	250.461	246.216	242.61	231.761	250.722	245.699	242.986	229.823	249.539	246.404	243.087		8	172.043
J04																																		0	0
J05	100.287	109.469	110.531	108.725	99.6067	108.093	110.455	110.646	101.483	104.798	110.287	110.882	103.301	103.416	110.441	111.11	106.553	100.975	109.801	111.183	108.756	99.9607	108.365	111.014	110.149	100.225	107.371	110.638	110.772	102.11	104.986	110.132		7	150.538
J06	114.565	116.11	116.986	114.972	114.138	116.48	116.997	116.177	113.646	115.896	116.778	116.669	113.343	116.056	116.424	116.75	112.899	115.697	116.472	116.904	113.419	115.596	116.551	116.652	113.34	115.992	116.699	117.126	113.52	116.368	117.298	117.048		8	172.043
J07	129.997	136.16	116.52	105.68	113.753	127.037	136.604	122.576	106.632	110.315	124.862	135.562	125.348	107.469	109.331	124.803	133.711	129.677	109.188	107.466	122.146	132.202	134.126	112.166	106.413	118.865	130.646	135.854	114.539	106.208	117.222	129.596		6	129.032
J08																																		0	0
J09	100.003	99.8399	101.39	102.076	102.169	102.045	102.489	101.447	100.427	100.75	102.039	102.904	101.404	101.767	102.334	103.146	101.34	100.351	100.407	102.247	102.16	102.573	102.483	102.528	100.862	100.52	101.368	103.076	101.823	101.683	102.208	103.455		8	172.043
J10	206.514	199.346	202.242	213.548	211.43	197.615	160.98	157.284	203.601	203.034	197.798	213.27	210.708	202.508	172.534	145.829	200.379	203.784	194.289	211.146	212.059	203.843	179.18	143.68	198.087	206.553	194.39	209.997	211.702	205.699	184.416	141.163		7	150.538
J11	131.211	131.517	131.169	131.129	131.16	131.278	131.404	131.357	131.098	130.874	131.719	131.166	131.315	131.051	131.463	131.694	131.025	131.121	131.208	130.888	130.963	130.728	131.272	130.626	131.27	131.213	131.433	130.75	131.079	130.938	131.11	131.211		11	236.559
J12																																		0	0
J13																																		0	0
J14																																		0	0
J15																																		0	0
J16																																		0	0
J17																																		0	0
J18																																		0	0
J19																																		0	0
J20																																		0	0
J21																																		0	0
J22																																		0	0
J23																																		0	0
J24																																		0	0
K01	122.605	114.182	116.111	120.855	122.784	114.602	116.349	120.34	121.809	114.799	116.052	120.441	123.043	115.009	116.049	123.056	123.025	113.25	118.642	122.731	121.849	112.821	118.858	121.491	122.265	111.775	121.102	122.287	123.031	111.586	121.926	123.657		7	150.538
K02																																		0	0
K03	111.601	112.351	111.795	112.702	112.045	112.346	111.989	112.801	111.601	112.36	111.758	112.674	111.677	112.674	111.919	112.525	111.674	112.393	112.449	112.537	112.244	112.287	112.362	112.419	112.233	111.907	112.688	111.812	112.438	111.466	113.357	111.831		13	279.57
K04	132.166	129.084	109.506	135.146	131.896	128.298	110.823	134.89	131.77	126.635	113.315	135.09	130.792	122.952	116.343	134.452	132.093	120.219	120.107	134.076	132.174	115.059	125.475	132.368	131.531	109.89	130.947	131.567	127.744	111.5	134.365	131.758		8	172.043
K05	142.407	143.118	137.921	135.503	140.171	143.823	139.048	135.16	137.944	144.202	139.803	135.756	137.36	144.618	141.301	136.309	136.581	142.483	142.77	137.483	135.789	140.399	143.242	138.632	135.654	139.466	144.132	138.874	135.716	138.812	144.112	139.758		8	172.043
K06	129.522	150.851	131.986	129.952	141.303	152.315	133.306	129.879	140.787	153.371	133.41	130.169	139.298	152.868	134.059	129.907	140.68	152.975	133.208	130.433	140.697	153.567	133.039	129.961	140.301	151.632	133.124	130.138	139.683	152.775	132.916	129.522		8	172.043
K07																																		0	0
K08	132.399	124.188	120.565	134.815	133.247	128.787	119.289	129.483	134.958	131.59	121.354	123.284	135.219	132.444	124.337	119.629	133.444	133.374	126.292	118.281	131.871	134.11	127.34	117.632	130.438	134.75	132.185	120.798	126.138	135.615	132.624	121.927		7	150.538
K09																																		0	0
K10																																		0	0
K11	162.492	157.371	137.671	127.093	149.183	162.604	159.343	158.868	132.61	129.938	151.301	162.994	157.615	157.25	128.149	134.368	154.545	164.525	158.146	156.326	127.09	135.632	155.483	163.646	157.362	154.764	125.837	138.705	157.719	164.952	157.18	151.129		5	107.527
K12	182.177	172.846	162.851	157.551	176.534	179.758	181.247	176.312	166.798	155.461	172.612	179.683	180.551	178.143	169.404	156.874	167.511	178.542	179.48	179.638	170.447	158.219	164.146	177.494	178.857	180.43	171.728	159.584	158.86	176.034	178.396	181.261		4	86.0215
K13																																		0	0
K14																																		0	0
K15																																		0	0
K16																																		0	0
K17																																		0	0
K18																																		0	0
K19																																		0	0
K20																																		0	0
K21																																		0	0
K22																																		0	0
K23																																		0	0
K24																																		0	0
L01	125.303	124.626	121.562	125.424	125.683	125.57	121.68	126.039	125.433	125.742	121.489	126.941	125.348	126.065	121.081	127.011	124.851	126.27	120.913	127.882	124.031	126.354	120.843	128.846	123.846	126.596	120.256	128.587	123.096	126.382	120.913	129.146		13	279.57
L02																																		0	0
L03	172.323	171.885	171.112	171.573	172.584	173.073	172.143	173.388	172.27	172.823	171.949	172.329	171.382	172.433	171.812	171.809	171.177	171.722	171.972	172.843	171.287	172.416	170.441	171.899	171.831	172.228	171.579	171.419	170.713	171.784	171.39	171.772		10	215.054
L04	125.36	127.604	137.022	137.427	125.32	126.975	136.573	137.539	125.416	127.73	137.281	137.323	126.062	127.306	136.376	137.483	125.941	127.112	138.419	140.607	124.708	128.138	136.205	137.062	123.806	129.025	136.118	136.994	123.874	129.669	137.629	137.747		7	150.538
L05	181.565	170.927	239.893	269.126	251.053	181.042	170.503	240.121	268.767	247.317	177.82	171.775	243.893	269.809	244.107	176.874	173.837	248.185	267.93	229.671	168.784	193.382	258.671	263.671	212.75	166.07	202.011	263.247	256.683	195.025	165.494	226.531		6	129.032
L06	104.205	104.36	103.587	104.267	105.056	104.475	104.719	103.576	105.126	104.646	104.292	104.194	103.899	105.098	104.483	104.702	103.576	105.494	105.326	104.573	104.52	103.927	105.371	104.576	104.781	103.82	105.09	104.775	104.657	104.14	104.497	105.253		10	215.054
L07	139.846	141.006	133.598	130.466	127.188	141.612	137.497	133.258	127.84	132.382	142.708	134.584	133.357	125.963	138.598	141.503	133.581	130.789	127.385	141.674	138.289	133.331	128.312	132.143	142.382	134.747	132.997	126.008	138.416	139.772	133.511	129.27		7	150.538
L08	180.52	181.416	196.371	171.876	176.315	179.253	187.789	189.02	166.927	177.966	178.455	194.531	180.407	170.963	179.169	181.86	195.831	169.716	177.736	179.157	190.43	184.949	168.447	179	180.188	195.815	171.101	176.101	177.989	187.376	185.77	169.07		7	150.538
L09	115.874	115.638	118.27	122.253	119.267	118.253	121.396	121.944	122.646	121.826	115.132	116.107	116.801	120.413	122.669	117.011	122.449	123.037	123.486	125.587	114.419	117.494	117.343	120.677	124.475	117.081	119.772	118.551	118.497	122.562	116.834	119.739		8	172.043
L10	143.199	151.284	155.784	157.823	142.525	131.848	154.837	153.612	157.171	158.295	120.638	151.753	151.452	156.388	159.955	132.823	139.972	152.84	154.385	157.475	152.59	121.921	153.048	152.374	157.242	159.506	126.938	142.239	151.107	154.899	157.744	143.199		9	193.548
L11	142.744	140.565	142.27	138.716	122.348	134.163	142.388	144.081	127.537	131.666	143.517	144.295	139.492	132.907	142.61	140.888	128.688	126.921	142.323	142.067	135.042	125.441	139.171	141.933	141.469	130.11	141.124	140.848	135.739	121.815	136.848	142.744		7	150.538
L12	161.632	162.669	164.039	163.166	162.312	162.638	163.048	163.239	161.86	162.183	162.433	163.157	162.43	162.031	162.02	162.739	163.281	162.34	161.84	161.638	162.643	162.351	161.975	161.407	162.191	163.211	161.789	161.77	162.337	163.183	162.601	161.632		7	150.538
L13																																		0	0
L14																																		0	0
L15																																		0	0
L16																																		0	0
L17																																		0	0
L18																																		0	0
L19																																		0	0
L20																																		0	0
L21																																		0	0
L22																																		0	0
L23																																		0	0
L24																																		0	0
M01	120.287	129.854	118.534	115.497	122.792	128.615	117.666	115.604	125.635	125.624	116.52	116.037	128.326	123.362	116.087	117.537	130.157	120.399	115.781	120.792	128.441	118.121	115.236	125.795	124.753	116.472	117.152	129.244	120.351	115.868	120.677	128.171		8	172.043
M02	169.972	142.508	185.64	191.989	160.913	149.494	184.744	191.489	155.183	156.376	186.629	187.938	146.798	166.966	189.823	185.093	139.031	176.233	189.272	177.949	138.143	181.253	189.258	172.177	142.461	184	190.126	156.865	151.82	186.256	189.404	146.537		8	172.043
M03	141.045	131.138	143.438	157.393	151.837	132.492	137.329	147.478	158.963	143.034	130.441	142.438	156.354	152.183	132.427	137.781	148.348	158.503	141.037	131.829	143.983	157.862	149.396	130.629	140.107	148.489	158.244	140.64	131.191	143.433	154.699	153.23		7	150.538
M04																																		0	0
M05	150.36	143.615	140.916	151.163	150.601	148.014	136.742	152.211	150.258	149.789	135.441	152.317	149.663	149.11	135.753	150.829	149.295	148.272	136.11	151.621	150.067	149.292	137.084	155.303	155.185	151.551	137.396	149.949	150.329	149.385	138.876	148.82		7	150.538
M06	109.517	103.289	108.52	112.444	110.455	104.199	107.025	112.118	110.972	104.576	106.719	112.86	111.334	105.598	105.143	112.649	111.739	106.017	104.961	112.278	111.455	106.07	105.07	112.581	111.553	105.913	105.244	112.553	111.152	105.722	105.938	112.615		7	150.538
M07	152.062	153.646	150.197	144.132	149.379	152.455	154.275	149.115	144.037	150.253	152.511	154.348	148.402	144.396	150.997	152.921	153.565	146.264	145.789	151.388	153.947	153.295	145.118	146.98	151.472	153.365	151.506	144.77	148.239	152.258	153.865	150.202		7	150.538
M08	108.772	111.017	108.663	108.508	109.073	111.242	108.253	108.947	109.531	111.494	106.89	109.938	109.683	111.949	106.295	110.062	110.365	112.028	106.152	109.826	110.68	111.919	106.68	109.416	111.188	110.197	108.331	109.674	111.508	108.239	109.301	109.747		9	193.548
M09	158.935	159.084	138.666	120.57	132.719	155.542	157.525	138.907	120.966	134.115	156.374	158.553	139.677	120.91	133.497	156.197	158.362	139.64	120.713	133.011	156.222	158.86	142.014	121.489	130.323	154.972	158.317	140.093	120.775	133.506	156.463	158.775		6	129.032
M10	149.149	149.652	150.031	150.261	149.301	150.101	150.126	150.497	149.163	148.952	149.921	149.663	149.051	149.803	149.958	150.402	149.711	150.233	150.407	149.84	150.107	149.764	149.624	149.452	149.75	150.542	149.61	149.169	149.579	149.888	149.301	148.952		8	172.043
M11	124.517	124.896	125.045	124.702	124.087	124.848	125.081	125.188	124.233	123.789	124.565	125.376	124.545	123.685	124.306	124.761	124.511	124.23	124.508	124.958	124.638	123.823	123.952	124.826	124.798	123.817	123.739	124.615	125.354	124.607	123.733	124.517		7	150.538
M12																																		0	0
M13																																		0	0
M14																																		0	0
M15																																		0	0
M16																																		0	0
M17																																		0	0
M18																																		0	0
M19																																		0	0
M20																																		0	0
M21																																		0	0
M22																																		0	0
M23																																		0	0
M24																																		0	0
N01	127.537	128.317	126.871	116.758	125.174	129.506	128.287	118.466	122.169	129.986	128.351	121.07	119.815	129.803	128.663	122.059	118.781	129.862	128.048	122.14	118.685	130.478	128.326	124.576	116.888	128.789	128.531	125.728	116.761	127.876	128.525	125.744		8	172.043
N02	170.587	161.907	168.169	178.772	172.924	162.803	161.958	171.531	177.82	167.744	160.629	165.177	175.607	172.643	163.031	160.913	170.963	176.952	167.053	160.225	165.871	176.826	172.795	162.382	161.028	171.539	176.32	165.596	159.84	166.143	177.888	170.587		7	150.538
N03	165.697	145.89	172.871	165.612	168.112	147.253	168.034	166.385	167.447	148.351	165.89	167.567	168.062	149.135	163.955	167.407	167.843	149.022	165.744	167.244	167.152	148.132	166.699	166.871	167.615	147.548	168.149	167.006	166.632	146.624	169.643	165.697		10	215.054
N04	105.112	104.573	101.646	104.551	105.868	105.104	102.374	103.89	105.739	105.287	102.688	103.379	105.739	105.166	103.236	103.289	105.865	105.551	103.132	103	105.949	105.573	103.458	103.09	105.857	105.301	103.947	102.396	105.744	105.118	104.087	102.376		7	150.538
N05	158.829	151.194	166.584	148.146	126.587	156.983	151.562	168.89	145.337	129.725	156.183	152.399	169.017	143.556	131.02	156.298	153.087	168.188	137.539	136.042	155.048	155.478	168.065	126.851	144.913	152.559	158.919	161.18	120.904	153.646	150.728	165.264		10	215.054
N06	109.48	110.494	112.621	110.489	109.761	110.966	112.632	110.803	110.674	111.739	111.978	109.902	110.5	111.854	111.472	110.194	110.815	112.287	110.719	110	110.772	112.225	110.39	110.275	111.711	111.963	110.022	110.736	112.306	110.952	109.848	110.792		8	172.043
N07	131.216	117.191	122.52	127.683	130.671	120.534	119.475	127.992	128.154	124.761	117.329	127.567	125.416	129.666	116.86	125.75	125.171	130.39	116.77	125.469	125.876	131.039	116.733	124.056	125.725	131.654	117.371	122.416	126.744	132.011	118.694	121.354		9	193.548
N08	118.225	109.073	113.365	119.829	121.458	109.966	111.654	117.604	121.017	110.626	110.82	116.424	122.118	111.933	110.098	116.331	122.115	112.89	110.171	115.775	122.197	113.874	109.907	115.494	122.084	114.256	109.649	115.402	121.963	114.654	109.441	114.885		7	150.538
N09	119.823	137.525	140.087	134.978	129.933	117.809	132.621	142.713	135.301	134.632	120.458	124.191	141.354	138.233	136.615	125.34	119.587	137.281	141.952	135.219	131.36	117.904	131.89	141.739	134.778	133.798	119.32	127.25	140.483	135.638	135.152	121.736		6	129.032
N10	127.101	102.169	102.581	106.615	119	126.969	102.346	103.149	107.587	120	125.101	102.11	103.093	108.629	122.374	120.194	101.983	103.472	110.848	125.421	113.539	102.815	104.337	114.045	127.169	109.604	102.994	105.076	115.994	128.18	106.003	103.112		6	129.032
N11																																		0	0
N12	140.379	149.64	132.14	145.478	139.256	145.025	145.02	134.955	145.702	137.784	149.183	137.865	140.177	146.733	138.691	150.528	133.64	144.183	145.261	140.073	148.907	131.792	145.354	140.517	144.91	143.02	135.708	146.669	137.772	149.149	134.522	141.837		13	279.57
N13																																		0	0
N14																																		0	0
N15																																		0	0
N16																																		0	0
N17																																		0	0
N18																																		0	0
N19																																		0	0
N20																																		0	0
N21																																		0	0
N22																																		0	0
N23																																		0	0
N24																																		0	0
O01	121.843	126.315	147.205	127.039	122.447	137.823	140.41	122.154	124.792	146.264	129.955	121.98	135.025	142.98	122.635	123.921	145.61	129.57	122.048	135.739	142.053	122.169	124.876	146.39	128.166	122.581	138.447	138.792	122.107	127.121	147.421	125.531		9	193.548
O02	129.654	167.362	162.733	132.183	134.862	167.435	161.438	127.986	138.337	167.34	158.972	123.685	146.494	167.989	155.789	120.042	152.848	166.986	151.949	118.081	162.699	165.334	143.969	122.264	168.475	163.601	139.593	128.511	167.862	161.972	131.146	137.626		8	172.043
O03																																		0	0
O04	205.61	217.994	183.017	181.764	202.685	217.935	182.458	181.817	201.652	216.065	182.146	181.188	204.132	213.287	182.469	180.874	203.711	211.635	181.329	180.626	206.756	208.034	181.354	181.028	210.41	203.713	183.048	182.489	216.354	196.972	180.992	185.216		8	172.043
O05	106.84	111.014	115.921	113.157	106.399	113.447	115.629	113.045	106.014	115.331	114.531	112.284	106.483	116.478	114.183	110.562	107.803	118.41	113.851	109.629	109.225	116.579	113.551	107.75	112.531	116.699	114.107	106.975	114.267	115.154	112.98	106.84		8	172.043
O06	163.138	148.101	165.669	157.458	140.101	146.062	161.801	160.829	141.084	144.146	160.149	165.93	141.916	141.885	154.778	165.781	143.011	140.256	155.003	167.216	143.565	139.716	153.691	168.146	146.362	138.992	151.084	167.685	153.152	139.126	147.843	163.138		7	150.538
O07	141.854	146.82	150.404	150.798	138.59	142.89	147.907	150.379	147.904	137.888	144.25	149.205	151.129	143.059	139.888	145.733	149.517	150.694	138.758	143.028	147.615	149.416	148.534	137.39	143.997	148.674	150.264	140.969	140.149	146.407	149.713	149.817		6	129.032
O08	107.893	109.646	109.014	105.197	108.728	108.969	109.031	105.244	109.067	108.879	108.778	105.478	109.413	108.885	108.34	106.27	109.427	108.511	107.716	107.053	109.596	108.626	106.671	108.081	109.404	109.191	105.522	109.017	109.284	108.601	105.876	109.385		8	172.043
O09	166.728	157.593	165.101	161.857	136.247	152.933	163.346	163.343	137.25	150.393	162.096	166.312	138.815	146.115	161.32	167.924	142.169	144.75	161.202	167.18	144.228	142.244	161.449	166.893	146.444	140.652	161.154	166.537	149.492	139.486	161.16	166.728		7	150.538
O10	168.323	152.393	198.539	229.379	205.331	185.924	155.562	172.399	219.121	222.888	194.365	165.497	154.157	203.194	227.624	200.466	180.379	153.469	180.393	223.188	213.076	191.211	158.573	161.357	215.11	225.556	196.112	169.374	153.073	201.39	229.497	199.983		6	129.032
O11	127.101	134.983	128.933	133.817	134.874	136.643	133.874	130.472	125.458	126.904	135.542	129.685	130.301	124.829	130.489	131.48	131.298	133.573	134.635	136.506	130.615	126.458	124.669	134.157	129.896	132.579	134.048	136.045	133.39	130.056	125.25	127.101		8	172.043
O12	135.789	128.435	139.022	143.115	155.559	143.421	128.534	138.725	144.404	154.677	137.326	131.955	139.848	147.368	154.438	135.374	132.343	139.135	148.947	154.284	132.357	133.851	138.958	150.963	154.736	128.343	134.98	139.86	153.087	154.27	127.365	135.789		6	129.032
O13																																		0	0
O14																																		0	0
O15																																		0	0
O16																																		0	0
O17																																		0	0
O18																																		0	0
O19																																		0	0
O20																																		0	0
O21																																		0	0
O22																																		0	0
O23																																		0	0
O24																																		0	0
P01	119.385	118.89	114.885	116.34	120.941	118.548	115.194	119.691	119.413	116.14	115.61	120.916	118.073	114.508	119.705	119.75	116.222	116.264	120.851	118.115	114.742	120.59	119.059	115.407	117.716	120.216	116.199	114.688	121.118	118.64	114.52	119.385		8	172.043
P02	131.354	136.447	153.171	146.348	131.784	136.334	153.447	146.309	131.354	136.522	154.278	146.649	132.07	137.694	154.902	142.933	131.601	138.413	156.003	140.517	132.225	140.497	154.949	137.604	131.963	143.624	153.843	134.084	133.449	147.438	152.194	132.596		8	172.043
P03	201.093	189.75	192.742	206.104	217.107	213.034	187.809	199.492	205.503	223.104	203.124	185.247	199.742	204.416	225.138	195.461	188.202	203.876	207.065	222.407	188.815	190.404	204.275	210.933	213.736	186.404	194.874	203.573	221.219	201.096	184.205	201.093		6	129.032
P04	190.326	192.301	162.677	180.135	193.292	184.031	161.671	187.652	196.376	172.815	170.171	187.559	191.006	163.303	179.711	191.643	180.379	162.798	185.736	193.713	167.747	173.635	189.902	187.194	160.258	185.733	195.199	173.435	168.972	186.388	190.461	162.087		9	193.548
P05	124.004	123.147	129.241	130.183	126.004	124.263	129.29	128.817	124.018	125.196	130.085	129.205	123.009	125.848	130.446	128.75	122.469	126.621	130.08	128.42	122.585	127.772	130.344	127.531	123.375	128.071	129.964	125.004	124.625	129.058	129.254	124.004		8	172.043
P06	113.534	112.399	114.323	113.975	111.789	112.938	114.5	113.556	111.728	113.379	114.747	112.944	112.275	114.242	114.517	112.242	112.952	114.531	113.879	112.039	113.374	114.747	113.222	112.424	113.683	114.691	112.435	112.809	114.581	114.573	111.941	113.534		8	172.043
P07	187.034	169.163	149.952	160.596	186.02	172.854	150.787	157.048	184.096	175.587	151.671	154.893	182.831	176.809	152.16	154.154	183.126	180.534	154.191	151.118	179.357	182.848	157.626	149.565	175.154	184.846	161.039	148.93	170.711	183.702	159.958	149.624		7	150.538
P08	115.517	109.334	132.045	134.683	130.885	105.767	121.992	136.034	135.174	117.017	109.267	132.758	135.722	132.823	106.115	120.725	135.846	135.284	118.919	108.489	131.975	135.503	133.669	106.809	119.728	136.225	135.784	118.239	108.975	132.191	135.75	130.362		7	150.538
P09	156.076	145.16	161.68	174.225	188.022	158.733	146.006	160.455	171.685	189.323	160.244	145.593	159.062	171.379	188.003	160.191	145.267	157.593	171.096	186.472	157.992	146.492	162.542	173.683	184.848	155.213	145.753	164.225	174.933	184.472	154.382	147.191		6	129.032
P10	114.124	112.621	113.896	115.272	118.32	115.764	112.961	114.183	115.649	118.289	115.966	112.997	114.059	115.525	118.733	114.365	113.674	114.132	116.374	118.913	113.646	113.823	114.419	117.093	118.635	113.121	114.098	114.542	117.275	118.452	112.944	114.124		6	129.032
P11																																		0	0
P12	120.792	121.969	126.261	129	126.941	127.25	119.708	121.663	123	128.385	128.59	127.478	127.037	119.913	121.994	124.362	128.225	128.455	126.725	121.82	121.258	122.433	126.725	128.787	126.711	126.534	119.854	121.989	124.511	128.126	127.503	127.25		6	129.032
P13																																		0	0
P14																																		0	0
P15																																		0	0
P16																																		0	0
P17																																		0	0
P18																																		0	0
P19																																		0	0
P20																																		0	0
P21																																		0	0
P22																																		0	0
P23																																		0	0
P24																																		0	0

## Sheet: HEART RATE
Column	Row	# Peaks	Heart Rate	Treatment (µM)
1	A	7	150.538	0
1	B	8	172.043	0
1	C	0		0
1	D	8	172.043	0
1	E	13	279.57	0
1	F	8	172.043	0
1	G	8	172.043	0
1	H	8	172.043	0
1	I	7	150.538	0
1	J	8	172.043	0
1	K	7	150.538	0
1	L	13	279.57	0
1	M	8	172.043	0
1	N	8	172.043	0
1	O	9	193.548	0
1	P	8	172.043	0
2	A	0		0
2	B	0		0
2	C	7	150.538	0
2	D	0		0
2	E	8	172.043	0
2	F	9	193.548	0
2	G	8	172.043	0
2	H	7	150.538	0
2	I	8	172.043	0
2	J	7	150.538	0
2	K	0		0
2	L	0		0
2	M	8	172.043	0
2	N	7	150.538	0
2	O	8	172.043	0
2	P	8	172.043	0
3	A	0		0.05
3	B	7	150.538	0.05
3	C	7	150.538	0.05
3	D	5	107.527	0.05
3	E	6	129.032	0.05
3	F	8	172.043	0.05
3	G	7	150.538	0.05
3	H	7	150.538	0.05
3	I	7	150.538	0.05
3	J	8	172.043	0.05
3	K	13	279.57	0.05
3	L	10	215.054	0.05
3	M	7	150.538	0.05
3	N	10	215.054	0.05
3	O	0		0.05
3	P	6	129.032	0.05
4	A	7	150.538	0.05
4	B	7	150.538	0.05
4	C	8	172.043	0.05
4	D	7	150.538	0.05
4	E	0		0.05
4	F	0		0.05
4	G	8	172.043	0.05
4	H	6	129.032	0.05
4	I	8	172.043	0.05
4	J	0		0.05
4	K	8	172.043	0.05
4	L	7	150.538	0.05
4	M	0		0.05
4	N	7	150.538	0.05
4	O	8	172.043	0.05
4	P	9	193.548	0.05
5	A	8	172.043	0.098
5	B	0		0.098
5	C	7	150.538	0.098
5	D	7	150.538	0.098
5	E	7	150.538	0.098
5	F	7	150.538	0.098
5	G	7	150.538	0.098
5	H	8	172.043	0.098
5	I	7	150.538	0.098
5	J	7	150.538	0.098
5	K	8	172.043	0.098
5	L	6	129.032	0.098
5	M	7	150.538	0.098
5	N	10	215.054	0.098
5	O	8	172.043	0.098
5	P	8	172.043	0.098
6	A	0		0.098
6	B	9	193.548	0.098
6	C	0		0.098
6	D	7	150.538	0.098
6	E	8	172.043	0.098
6	F	0		0.098
6	G	7	150.538	0.098
6	H	7	150.538	0.098
6	I	7	150.538	0.098
6	J	8	172.043	0.098
6	K	8	172.043	0.098
6	L	10	215.054	0.098
6	M	7	150.538	0.098
6	N	8	172.043	0.098
6	O	7	150.538	0.098
6	P	8	172.043	0.098
7	A	5	107.527	0.195
7	B	4	86.0215	0.195
7	C	6	129.032	0.195
7	D	7	150.538	0.195
7	E	8	172.043	0.195
7	F	7	150.538	0.195
7	G	8	172.043	0.195
7	H	8	172.043	0.195
7	I	0		0.195
7	J	6	129.032	0.195
7	K	0		0.195
7	L	7	150.538	0.195
7	M	7	150.538	0.195
7	N	9	193.548	0.195
7	O	6	129.032	0.195
7	P	7	150.538	0.195
8	A	0		0.195
8	B	8	172.043	0.195
8	C	6	129.032	0.195
8	D	7	150.538	0.195
8	E	12	258.065	0.195
8	F	6	129.032	0.195
8	G	0		0.195
8	H	10	215.054	0.195
8	I	6	129.032	0.195
8	J	0		0.195
8	K	7	150.538	0.195
8	L	7	150.538	0.195
8	M	9	193.548	0.195
8	N	7	150.538	0.195
8	O	8	172.043	0.195
8	P	7	150.538	0.195
9	A	7	150.538	0.39
9	B	8	172.043	0.39
9	C	9	193.548	0.39
9	D	6	129.032	0.39
9	E	12	258.065	0.39
9	F	0		0.39
9	G	0		0.39
9	H	6	129.032	0.39
9	I	7	150.538	0.39
9	J	8	172.043	0.39
9	K	0		0.39
9	L	8	172.043	0.39
9	M	6	129.032	0.39
9	N	6	129.032	0.39
9	O	7	150.538	0.39
9	P	6	129.032	0.39
10	A	7	150.538	0.39
10	B	6	129.032	0.39
10	C	7	150.538	0.39
10	D	7	150.538	0.39
10	E	6	129.032	0.39
10	F	8	172.043	0.39
10	G	7	150.538	0.39
10	H	6	129.032	0.39
10	I	6	129.032	0.39
10	J	7	150.538	0.39
10	K	0		0.39
10	L	9	193.548	0.39
10	M	8	172.043	0.39
10	N	6	129.032	0.39
10	O	6	129.032	0.39
10	P	6	129.032	0.39
11	A	8	172.043	0.78
11	B	7	150.538	0.78
11	C	6	129.032	0.78
11	D	0		0.78
11	E	8	172.043	0.78
11	F	8	172.043	0.78
11	G	0		0.78
11	H	0		0.78
11	I	4	86.0215	0.78
11	J	11	236.559	0.78
11	K	5	107.527	0.78
11	L	7	150.538	0.78
11	M	7	150.538	0.78
11	N	0		0.78
11	O	8	172.043	0.78
11	P	0		0.78
12	A	7	150.538	0.78
12	B	4	86.0215	0.78
12	C	5		0.78
12	D	0		0.78
12	E	7	150.538	0.78
12	F	8	172.043	0.78
12	G	7	150.538	0.78
12	H	7	150.538	0.78
12	I	7	150.538	0.78
12	J	0		0.78
12	K	4	86.0215	0.78
12	L	7	150.538	0.78
12	M	0		0.78
12	N	13	279.57	0.78
12	O	6		0.78
12	P	6	129.032	0.78
13	A	0		1.56
13	B	0		1.56
13	C	0		1.56
13	D	0		1.56
13	E	0		1.56
13	F	0		1.56
13	G	0		1.56
13	H	0		1.56
13	I	0		1.56
13	J	0		1.56
13	K	0		1.56
13	L	0		1.56
13	M	0		1.56
13	N	0		1.56
13	O	0		1.56
13	P	0		1.56
14	A	0		1.56
14	B	0		1.56
14	C	0		1.56
14	D	0		1.56
14	E	0		1.56
14	F	0		1.56
14	G	0		1.56
14	H	0		1.56
14	I	0		1.56
14	J	0		1.56
14	K	0		1.56
14	L	0		1.56
14	M	0		1.56
14	N	0		1.56
14	O	0		1.56
14	P	0		1.56
15	A	0		3.125
15	B	0		3.125
15	C	0		3.125
15	D	0		3.125
15	E	0		3.125
15	F	0		3.125
15	G	0		3.125
15	H	0		3.125
15	I	0		3.125
15	J	0		3.125
15	K	0		3.125
15	L	0		3.125
15	M	0		3.125
15	N	0		3.125
15	O	0		3.125
15	P	0		3.125
16	A	0		3.125
16	B	0		3.125
16	C	0		3.125
16	D	0		3.125
16	E	0		3.125
16	F	0		3.125
16	G	0		3.125
16	H	0		3.125
16	I	0		3.125
16	J	0		3.125
16	K	0		3.125
16	L	0		3.125
16	M	0		3.125
16	N	0		3.125
16	O	0		3.125
16	P	0		3.125
17	A	0		6.25
17	B	0		6.25
17	C	0		6.25
17	D	0		6.25
17	E	0		6.25
17	F	0		6.25
17	G	0		6.25
17	H	0		6.25
17	I	0		6.25
17	J	0		6.25
17	K	0		6.25
17	L	0		6.25
17	M	0		6.25
17	N	0		6.25
17	O	0		6.25
17	P	0		6.25
18	A	0		6.25
18	B	0		6.25
18	C	0		6.25
18	D	0		6.25
18	E	0		6.25
18	F	0		6.25
18	G	0		6.25
18	H	0		6.25
18	I	0		6.25
18	J	0		6.25
18	K	0		6.25
18	L	0		6.25
18	M	0		6.25
18	N	0		6.25
18	O	0		6.25
18	P	0		6.25
19	A	0		12.5
19	B	0		12.5
19	C	0		12.5
19	D	0		12.5
19	E	0		12.5
19	F	0		12.5
19	G	0		12.5
19	H	0		12.5
19	I	0		12.5
19	J	0		12.5
19	K	0		12.5
19	L	0		12.5
19	M	0		12.5
19	N	0		12.5
19	O	0		12.5
19	P	0		12.5
20	A	0		12.5
20	B	0		12.5
20	C	0		12.5
20	D	0		12.5
20	E	0		12.5
20	F	0		12.5
20	G	0		12.5
20	H	0		12.5
20	I	0		12.5
20	J	0		12.5
20	K	0		12.5
20	L	0		12.5
20	M	0		12.5
20	N	0		12.5
20	O	0		12.5
20	P	0		12.5
21	A	0		25
21	B	0		25
21	C	0		25
21	D	0		25
21	E	0		25
21	F	0		25
21	G	0		25
21	H	0		25
21	I	0		25
21	J	0		25
21	K	0		25
21	L	0		25
21	M	0		25
21	N	0		25
21	O	0		25
21	P	0		25
22	A	0		25
22	B	0		25
22	C	0		25
22	D	0		25
22	E	0		25
22	F	0		25
22	G	0		25
22	H	0		25
22	I	0		25
22	J	0		25
22	K	0		25
22	L	0		25
22	M	0		25
22	N	0		25
22	O	0		25
22	P	0		25
23	A	0		50
23	B	0		50
23	C	0		50
23	D	0		50
23	E	0		50
23	F	0		50
23	G	0		50
23	H	0		50
23	I	0		50
23	J	0		50
23	K	0		50
23	L	0		50
23	M	0		50
23	N	0		50
23	O	0		50
23	P	0		50
24	A	0		50
24	B	0		50
24	C	0		50
24	D	0		50
24	E	0		50
24	F	0		50
24	G	0		50
24	H	0		50
24	I	0		50
24	J	0		50
24	K	0		50
24	L	0		50
24	M	0		50
24	N	0		50
24	O	0		50
24	P	0		50

## Sheet: Unsuccessful wells
	1	2	3	4	5	6	7	8	9	10	11	12	13	14	15	16	17	18	19	20	21	22	23	24
A		Dead	W.O			W.O		U.H					N.A	N.A	N.A	N.A	N.A	N.A	N.A	N.A	N.A	N.A	N.A	N.A
B		W.O			W.O		Dead						N.A	N.A	N.A	N.A	N.A	N.A	N.A	N.A	N.A	N.A	N.A	N.A
C	W.O					W.O						Malformed	N.A	N.A	N.A	N.A	N.A	N.A	N.A	N.A	N.A	N.A	N.A	N.A
D		U.H									Dead	Dead	N.A	N.A	N.A	N.A	N.A	N.A	N.A	N.A	N.A	N.A	N.A	N.A
E				W.O									N.A	N.A	N.A	N.A	N.A	N.A	N.A	N.A	N.A	N.A	N.A	N.A
F				N.E		N.E or Dead			W.O.	Dead			N.A	N.A	N.A	N.A	N.A	N.A	N.A	N.A	N.A	N.A	N.A	N.A
G								Dead	Dead		Malf.		N.A	N.A	N.A	N.A	N.A	N.A	N.A	N.A	N.A	N.A	N.A	N.A
H											Dead		N.A	N.A	N.A	N.A	N.A	N.A	N.A	N.A	N.A	N.A	N.A	N.A
I							W.O						N.A	N.A	N.A	N.A	N.A	N.A	N.A	N.A	N.A	N.A	N.A	N.A
J				W.O				N.E	Dead			Dead	N.A	N.A	N.A	N.A	N.A	N.A	N.A	N.A	N.A	N.A	N.A	N.A
K		Dead					W.O		W.O	U.H			N.A	N.A	N.A	N.A	N.A	N.A	N.A	N.A	N.A	N.A	N.A	N.A
L		W.O											N.A	N.A	N.A	N.A	N.A	N.A	N.A	N.A	N.A	N.A	N.A	N.A
M				W.O								W.O	N.A	N.A	N.A	N.A	N.A	N.A	N.A	N.A	N.A	N.A	N.A	N.A
N											Dead		N.A	N.A	N.A	N.A	N.A	N.A	N.A	N.A	N.A	N.A	N.A	N.A
O			N.E									Malformed	N.A	N.A	N.A	N.A	N.A	N.A	N.A	N.A	N.A	N.A	N.A	N.A
P											U.H.		N.A	N.A	N.A	N.A	N.A	N.A	N.A	N.A	N.A	N.A	N.A	N.A
