# Supplementary material for: High-Content Screening in Zebrafish Embryos Identifies Butafenacil as a Potent Inducer of Anemia
Source: PLoS One. 2014 Aug 4;9(8):e104190. doi: 10.1371/journal.pone.0104190 (PMC4121296; doi:10.1371/journal.pone.0104190)
Supplement: Dataset S1 — Microsoft Excel spreadsheets containing raw data for all chemical screening assays. (ZIP) [file pone.0104190.s036.zip › Dataset S1/8- Pyraclostrobin/Pyraclostrobin_ISV.xlsx]

## Sheet: Description
ToxCast Screen - ISV
Pyraclostrobin
Data was collected using the Intersegmental Vessel Journal in MetaXpress
Imaged 74 hpf fli1 larvae using ImageXpress
Incubated larvae in 100 mg/l MS-222 for 30 min
Centrifuged plate for 2 min at 200 rpm
Imaging parameters:
*1 frame
*FITC
*2X magnification; 1 site/well
Had the doors off of the imager and the fan on to stablize temperature
Test Initation Date: 9/10/13
Imaging Date: 9/13/13
Start Imaging Temperature: 27°C
End Imaging Temperature: 27°C
Total Imaging Duration: 0:11
W.O. = Wrong Orientation
U.H. = Unhatched
N.A. = Not Analyzed (Did not meet analysis criteria)
Malf. = Malformed

## Sheet: ISV
Time point	1
Measurement	Thresholded Area (Show Region Statistics)
	1	2	3	4	5	6	7	8	9	10	11	12	13	14	15	16	17	18	19	20	21	22	23	24
A	153891				317696		272605			275448	300160
B	236127					281769	296327	250602	146071	282582	312500	151788
C		191286	264098		120932		203012	300014	143030		260172
D			283310		290110	259474			281144	102563	167252
E		260640			200762	251716	353529	281540	268034	188756	181164	315988
F	229650		318342		283717			258370		188943	290090	157276
G	273168	299243	260838	278000	209104	285331	171500			310448		264743
H		265764				210832	242552	131460	253861	304554	302565	278343
I	140853	208718	259953		298639	335680		203335		258047	243385	286060
J	324256	279655	268981				193275			330484	320362	281884
K	247748		136032		234669	227567					276656	218757
L	114757			299379			272314	262754	269315	302711	294495	240480
M	211551	244749	253830		238813	123640		180768	297504
N	179550			134730	285112		252716		239594	246582	295234	277416
O		253590		207198		307074				372117	199065
P	122723		324309	288726		137896	252247	301836	231847	194150		296025

## Sheet: Normalized ISV
Row	Treatment (µM)	ISV Area	Body Length (µm)	Normalized ISV
A	0	153891	2730.06	56.3692
B	0	236127	2965.81	79.6163
C	0
D	0
E	0
F	0	229650	3075.83	74.6625
G	0	273168	3001.95	90.9968
H	0
I	0	140853	3069.53	45.8877
J	0	324256	3027.38	107.108
K	0	247748	3091.09	80.1492
L	0	114757	3015.13	38.0604
M	0	211551	3092.62	68.405
N	0	179550	3065.9	58.5636
O	0
P	0	122723	2966.61	41.3683
A	0
B	0
C	0	191286	3048.11	62.7556
D	0
E	0	260640	2958.54	88.0976
F	0
G	0	299243	3032.18	98.6892
H	0	265764	3134.05	84.7987
I	0	208718	3018.85	69.1383
J	0	279655	2902.02	96.3657
K	0
L	0
M	0	244749	3116.39	78.536
N	0
O	0	253590	3078.65	82.3707
P	0
A	0.05
B	0.05
C	0.05	264098	3242.96	81.4371
D	0.05	283310	2936.34	96.4841
E	0.05
F	0.05	318342	2868.93	110.962
G	0.05	260838	3075.78	84.8039
H	0.05
I	0.05	259953	3140.3	82.7798
J	0.05	268981	3036.04	88.5962
K	0.05	136032	2958.91	45.9737
L	0.05
M	0.05	253830	3011.21	84.295
N	0.05
O	0.05
P	0.05	324309	3202.51	101.267
A	0.05
B	0.05
C	0.05
D	0.05
E	0.05
F	0.05
G	0.05	278000	2976.13	93.4098
H	0.05
I	0.05
J	0.05
K	0.05
L	0.05	299379	3068.25	97.573
M	0.05
N	0.05	134730	3136.88	42.9504
O	0.05	207198	2996.16	69.1544
P	0.05	288726	3067.06	94.1376
A	0.098	317696	3671.44	86.5317
B	0.098
C	0.098	120932	2159.11	56.0102
D	0.098	290110	3106.73	93.3814
E	0.098	200762	2879.14	69.7301
F	0.098	283717	3062.42	92.6445
G	0.098	209104	3209.33	65.155
H	0.098
I	0.098	298639	2899.16	103.009
J	0.098
K	0.098	234669	2943.73	79.7183
L	0.098
M	0.098	238813	3069.31	77.8069
N	0.098	285112	3031.05	94.0637
O	0.098
P	0.098
A	0.098
B	0.098	281769	3060.13	92.0775
C	0.098
D	0.098	259474	2967.15	87.4488
E	0.098	251716	3018.87	83.3809
F	0.098
G	0.098	285331	3072.46	92.8671
H	0.098	210832	3058.16	68.9408
I	0.098	335680	3053.13	109.946
J	0.098
K	0.098	227567	3084.84	73.7694
L	0.098
M	0.098	123640	2928.64	42.2175
N	0.098
O	0.098	307074	3069.77	100.032
P	0.098	137896	2929.12	47.0777
A	0.195	272605	3189.44	85.4712
B	0.195	296327	3050.42	97.1432
C	0.195	203012	2977.81	68.1749
D	0.195
E	0.195	353529	3334.39	106.025
F	0.195
G	0.195	171500	3087.3	55.5504
H	0.195	242552	3142.11	77.1941
I	0.195
J	0.195	193275	2996.5	64.5003
K	0.195
L	0.195	272314	3054.97	89.138
M	0.195
N	0.195	252716	3089.61	81.7954
O	0.195
P	0.195	252247	3040.17	82.9712
A	0.195
B	0.195	250602	2950.81	84.9262
C	0.195	300014	2987.26	100.431
D	0.195
E	0.195	281540	3038.99	92.6426
F	0.195	258370	2968.58	87.035
G	0.195
H	0.195	131460	2865.64	45.8747
I	0.195	203335	3101.51	65.5599
J	0.195
K	0.195
L	0.195	262754	2976.6	88.2732
M	0.195	180768	3025.2	59.7542
N	0.195
O	0.195
P	0.195	301836	3107.6	97.1284
A	0.39
B	0.39	146071	3006.55	48.5842
C	0.39	143030	2898.88	49.3397
D	0.39	281144	3178.78	88.4442
E	0.39	268034	3111.63	86.1395
F	0.39
G	0.39
H	0.39	253861	3256.24	77.9614
I	0.39
J	0.39
K	0.39
L	0.39	269315	3140.07	85.7671
M	0.39	297504	3074.6	96.7619
N	0.39	239594	3156.54	75.9041
O	0.39
P	0.39	231847	2915.61	79.5191
A	0.39	275448	3087.02	89.2279
B	0.39	282582	3095.14	91.2985
C	0.39
D	0.39	102563	2771.13	37.0111
E	0.39	188756	2861.99	65.9525
F	0.39	188943	2990.25	63.1863
G	0.39	310448	3020.38	102.785
H	0.39	304554	3223.59	94.4767
I	0.39	258047	3000.5	86.0014
J	0.39	330484	3100.51	106.59
K	0.39
L	0.39	302711	3182.33	95.1224
M	0.39
N	0.39	246582	3159.51	78.0444
O	0.39	372117	3099.7	120.049
P	0.39	194150	2936.14	66.1242
A	0.78	300160	3173.28	94.5896
B	0.78	312500	3045.67	102.605
C	0.78	260172	3032.68	85.7893
D	0.78
E	0.78	181164	2995.57	60.4773
F	0.78	290090	3161.18	91.7662
G	0.78
H	0.78	302565	3132.96	96.5749
I	0.78	243385	2783.14	87.4499
J	0.78	320362	3074.69	104.193
K	0.78	276656	3061.95	90.3528
L	0.78	294495	2966.78	99.2641
M	0.78
N	0.78	295234	2959.17	99.7691
O	0.78	199065	2942.6	67.6493
P	0.78
A	0.78
B	0.78	151788	3085	49.2018
C	0.78
D	0.78
E	0.78	315988	3096.91	102.033
F	0.78	157276	3089.16	50.9121
G	0.78	264743	2996.69	88.3452
H	0.78	278343	3028.43	91.91
I	0.78	286060	2913.34	98.1894
J	0.78	281884	3059.86	92.1232
K	0.78	218757	2864.41	76.3708
L	0.78	240480	3088.9	77.8529
M	0.78
N	0.78	277416	3001.62	92.4223
O	0.78
P	0.78	296025	3005.46	98.4959
A	1.56
B	1.56
C	1.56
D	1.56
E	1.56
F	1.56
G	1.56
H	1.56
I	1.56
J	1.56
K	1.56
L	1.56
M	1.56
N	1.56
O	1.56
P	1.56
A	1.56
B	1.56
C	1.56
D	1.56
E	1.56
F	1.56
G	1.56
H	1.56
I	1.56
J	1.56
K	1.56
L	1.56
M	1.56
N	1.56
O	1.56
P	1.56
A	3.125
B	3.125
C	3.125
D	3.125
E	3.125
F	3.125
G	3.125
H	3.125
I	3.125
J	3.125
K	3.125
L	3.125
M	3.125
N	3.125
O	3.125
P	3.125
A	3.125
B	3.125
C	3.125
D	3.125
E	3.125
F	3.125
G	3.125
H	3.125
I	3.125
J	3.125
K	3.125
L	3.125
M	3.125
N	3.125
O	3.125
P	3.125
A	6.25
B	6.25
C	6.25
D	6.25
E	6.25
F	6.25
G	6.25
H	6.25
I	6.25
J	6.25
K	6.25
L	6.25
M	6.25
N	6.25
O	6.25
P	6.25
A	6.25
B	6.25
C	6.25
D	6.25
E	6.25
F	6.25
G	6.25
H	6.25
I	6.25
J	6.25
K	6.25
L	6.25
M	6.25
N	6.25
O	6.25
P	6.25
A	12.5
B	12.5
C	12.5
D	12.5
E	12.5
F	12.5
G	12.5
H	12.5
I	12.5
J	12.5
K	12.5
L	12.5
M	12.5
N	12.5
O	12.5
P	12.5
A	12.5
B	12.5
C	12.5
D	12.5
E	12.5
F	12.5
G	12.5
H	12.5
I	12.5
J	12.5
K	12.5
L	12.5
M	12.5
N	12.5
O	12.5
P	12.5
A	25
B	25
C	25
D	25
E	25
F	25
G	25
H	25
I	25
J	25
K	25
L	25
M	25
N	25
O	25
P	25
A	25
B	25
C	25
D	25
E	25
F	25
G	25
H	25
I	25
J	25
K	25
L	25
M	25
N	25
O	25
P	25
A	50
B	50
C	50
D	50
E	50
F	50
G	50
H	50
I	50
J	50
K	50
L	50
M	50
N	50
O	50
P	50
A	50
B	50
C	50
D	50
E	50
F	50
G	50
H	50
I	50
J	50
K	50
L	50
M	50
N	50
O	50
P	50

## Sheet: Unsuccessful wells
	1	2	3	4	5	6	7	8	9	10	11	12	13	14	15	16	17	18	19	20	21	22	23	24
A		Dead	W.O	W.O		W.O		U.H	W.O			W.O		Dead	Dead	Dead	Dead	Dead	Dead	Dead	Dead	Dead	Dead	Dead
B		W.O	W.O	W.O	Malf.									U.H	Dead	Dead	Dead	Dead	Dead	Dead	Dead	Dead	Dead	Dead
C	W.O			W.O		W.O				W.O		Malf?	U.H	U.H	Dead	Dead	Dead	Dead	Dead	Dead	Dead	Dead	Dead	Dead
D	W.O	U.H		W.O			W.O	W.O				W.O	U.H	U.H	Dead	Dead	Dead	Dead	Dead	Dead	Dead	Dead	Dead	Dead
E	W.O		W.O	W.O									U.H	U.H	Dead	Dead	Dead	Dead	Dead	Dead	Dead	Dead	Dead	Dead
F		W.O		N.E or Dead		N.E or Dead	W.O		W.O				U.H	U.H	Dead	Dead	Dead	Dead	Dead	Dead	Dead	Dead	Dead	Dead
G								Dead	W.O		W.O		U.H	U.H	Dead	Dead	Dead	Dead	Dead	Dead	Dead	Dead	Dead	Dead
H	W.O		W.O	W.O	W.O								U.H	U.H	Dead	Dead	Dead	Dead	Dead	Dead	Dead	Dead	Dead	Dead
I				W.O			W.O		W.O				U.H	Dead	Dead	Dead	Dead	Dead	Dead	Dead	Dead	Dead	Dead	Dead
J				W.O	W.O	W.O		N.E or Dead	W.O				U.H	Dead	Dead	Dead	Dead	Dead	Dead	Dead	Dead	Dead	Dead	Dead
K		Dead		W.O			W.O	W.O	W.O	U.H			U.H	Dead	Dead	Dead	Dead	Dead	Dead	Dead	Dead	Dead	Dead	Dead
L		W.O	W.O		W.O	W.O							U.H	Dead	Dead	Dead	Dead	Dead	Dead	Dead	Dead	Dead	Dead	Dead
M				W.O			W.O			W.O	W.O	W.O	U.H	U.H	Dead	Dead	Dead	Dead	Dead	Dead	Dead	Dead	Dead	Dead
N		W.O	W.O			W.O		W.O					U.H	U.H	Dead	Dead	Dead	Dead	Dead	Dead	Dead	Dead	Dead	Dead
O	W.O		N.E or Dead		W.O		W.O	W.O	W.O			Malf.	U.H	U.H	Dead	Dead	Dead	Dead	Dead	Dead	Dead	Dead	Dead	Dead
P		W.O			W.O						U.H		U.H	U.H	Dead	Dead	Dead	Dead	Dead	Dead	Dead	Dead	Dead	Dead
