# Supplementary material for: High-Content Screening in Zebrafish Embryos Identifies Butafenacil as a Potent Inducer of Anemia
Source: PLoS One. 2014 Aug 4;9(8):e104190. doi: 10.1371/journal.pone.0104190 (PMC4121296; doi:10.1371/journal.pone.0104190)
Supplement: Dataset S1 — Microsoft Excel spreadsheets containing raw data for all chemical screening assays. (ZIP) [file pone.0104190.s036.zip › Dataset S1/8- Pyraclostrobin/Pyraclostrobin_Pericardial_Area.xlsx]

## Sheet: Description
ToxCast Screen- Pericardial Area
Pyraclostrobin
Data was collected using the Pericardial Area Journal in MetaXpress
Imaged 74 hpf fli1 larvae using ImageXpress
Incubated larvae in 100 mg/l MS-222 for 30 min
Centrifuged plate for 2 min at 200 rpm
Imaging parameters:
2X
Transmitted light
1 frame
Had the doors off of the imager and the fan on to stablize temperature
Test Initation Date: 9/10/13
Imaging Date: 9/13/13
Start Imaging Temperature: 27°C
End Imaging Temperature: 27°C
Total Imaging Duration: 0:09
W.O. = Wrong Orientation
N.A. = Not Analyzed (did not meet analysis criteria)

## Sheet: Area
Time point	1
Measurement	Area (Show Region Statistics)
	1	2	3	4	5	6	7	8	9	10	11	12	13	14	15	16	17	18	19	20	21	22	23	24
A	15474.5				21097.8		21972.5		17453.1	25794.3	30459.6	8716.12
B	15505.7		23107.6	8549.51		26835.7	29876.4	22399.5	16474.2	20066.9	37613.7	27856.2
C	7726.84	18890.1	24367.7	20368.9	27116.8		16797	46298.6	14079.1	18077.9	26023.4	12163
D	58107.5		38446.8		32667.2	18473.6	18661		27293.9	13100.2	52244.7
E	25055	18077.9	11100.8		12673.3	13246	18806.8	24971.6	25075.8	17661.3	72936.4	34802
F	9976.16		11236.2	15995.2	28054	25763.1	28908	9486.72		46611	59836.1	64241.1
G	12714.9	13891.6	24711.3	21493.5	20368.9	24680.1	27720.8		46798.4	39134	33135.8	46433.9
H	16130.6	16505.4	12975.3	16245.1		18234.1	35156.1	24680.1	62762.3	55774.9	45246.8	50047.4
I	14464.4	14724.7	15328.7	15162.1	19317.1	45215.5		27491.7		27814.5	39009.1	61762.6
J	16901.2	21056.2	19577.4		13735.4	12964.8	25804.7	14079.1	37738.6	69416.6	62699.9	61127.4
K	19577.4		16307.6	22618.2	16682.5	16453.4		17265.6			53608.8	44507.4
L	17432.2			15182.9	13662.5	18098.7	24763.4	30844.9	25075.8	38446.8	52171.8	42362.2
M	17692.6	18057.1	32958.8		18536.1	22743.1	17463.5	29157.9	39134	44996.9	56524.6
N	19775.3	9247.21	11371.6	17484.3	34260.5		21951.7	26054.7	52879.9	40196.2	31386.4	20514.7
O	14860.1	31813.3	15453.7	11663.2	18525.7	14599.8	16828.3	22222.5	45902.8	51901	47641.9	60617.2
P	11423.6	12996.1	26096.3	17099		11975.6	34260.5	17244.8	34333.4	19192.1		33312.9

## Sheet: SPSS Input
Row	Treatment (µM)	Pericardial Area
A	0	15474.5
B	0	15505.7
C	0	7726.84
D	0	58107.5
E	0	25055
F	0	9976.16
G	0	12714.9
H	0	16130.6
I	0	14464.4
J	0	16901.2
K	0	19577.4
L	0	17432.2
M	0	17692.6
N	0	19775.3
O	0	14860.1
P	0	11423.6
A	0
B	0
C	0	18890.1
D	0
E	0	18077.9
F	0
G	0	13891.6
H	0	16505.4
I	0	14724.7
J	0	21056.2
K	0
L	0
M	0	18057.1
N	0	9247.21
O	0	31813.3
P	0	12996.1
A	0.05
B	0.05	23107.6
C	0.05	24367.7
D	0.05	38446.8
E	0.05	11100.8
F	0.05	11236.2
G	0.05	24711.3
H	0.05	12975.3
I	0.05	15328.7
J	0.05	19577.4
K	0.05	16307.6
L	0.05
M	0.05	32958.8
N	0.05	11371.6
O	0.05	15453.7
P	0.05	26096.3
A	0.05
B	0.05	8549.51
C	0.05	20368.9
D	0.05
E	0.05
F	0.05	15995.2
G	0.05	21493.5
H	0.05	16245.1
I	0.05	15162.1
J	0.05
K	0.05	22618.2
L	0.05	15182.9
M	0.05
N	0.05	17484.3
O	0.05	11663.2
P	0.05	17099
A	0.098	21097.8
B	0.098
C	0.098	27116.8
D	0.098	32667.2
E	0.098	12673.3
F	0.098	28054
G	0.098	20368.9
H	0.098
I	0.098	19317.1
J	0.098	13735.4
K	0.098	16682.5
L	0.098	13662.5
M	0.098	18536.1
N	0.098	34260.5
O	0.098	18525.7
P	0.098
A	0.098
B	0.098	26835.7
C	0.098
D	0.098	18473.6
E	0.098	13246
F	0.098	25763.1
G	0.098	24680.1
H	0.098	18234.1
I	0.098	45215.5
J	0.098	12964.8
K	0.098	16453.4
L	0.098	18098.7
M	0.098	22743.1
N	0.098
O	0.098	14599.8
P	0.098	11975.6
A	0.195	21972.5
B	0.195	29876.4
C	0.195	16797
D	0.195	18661
E	0.195	18806.8
F	0.195	28908
G	0.195	27720.8
H	0.195	35156.1
I	0.195
J	0.195	25804.7
K	0.195
L	0.195	24763.4
M	0.195	17463.5
N	0.195	21951.7
O	0.195	16828.3
P	0.195	34260.5
A	0.195
B	0.195	22399.5
C	0.195	46298.6
D	0.195
E	0.195	24971.6
F	0.195	9486.72
G	0.195
H	0.195	24680.1
I	0.195	27491.7
J	0.195	14079.1
K	0.195	17265.6
L	0.195	30844.9
M	0.195	29157.9
N	0.195	26054.7
O	0.195	22222.5
P	0.195	17244.8
A	0.39	17453.1
B	0.39	16474.2
C	0.39	14079.1
D	0.39	27293.9
E	0.39	25075.8
F	0.39
G	0.39
H	0.39	62762.3
I	0.39
J	0.39	37738.6
K	0.39
L	0.39	25075.8
M	0.39	39134
N	0.39	52879.9
O	0.39	45902.8
P	0.39	34333.4
A	0.39	25794.3
B	0.39	20066.9
C	0.39	18077.9
D	0.39	13100.2
E	0.39	17661.3
F	0.39	46611
G	0.39	39134
H	0.39	55774.9
I	0.39	27814.5
J	0.39	69416.6
K	0.39
L	0.39	38446.8
M	0.39	44996.9
N	0.39	40196.2
O	0.39	51901
P	0.39	19192.1
A	0.78	30459.6
B	0.78	37613.7
C	0.78	26023.4
D	0.78
E	0.78	72936.4
F	0.78	59836.1
G	0.78
H	0.78
I	0.78	39009.1
J	0.78	62699.9
K	0.78	53608.8
L	0.78	52171.8
M	0.78	56524.6
N	0.78
O	0.78	47641.9
P	0.78
A	0.78	8716.12
B	0.78	27856.2
C	0.78
D	0.78
E	0.78	34802
F	0.78	64241.1
G	0.78	46433.9
H	0.78	50047.4
I	0.78	61762.6
J	0.78
K	0.78	44507.4
L	0.78	42362.2
M	0.78
N	0.78	20514.7
O	0.78
P	0.78	33312.9
A	1.56
B	1.56
C	1.56
D	1.56
E	1.56
F	1.56
G	1.56
H	1.56
I	1.56
J	1.56
K	1.56
L	1.56
M	1.56
N	1.56
O	1.56
P	1.56
A	1.56
B	1.56
C	1.56
D	1.56
E	1.56
F	1.56
G	1.56
H	1.56
I	1.56
J	1.56
K	1.56
L	1.56
M	1.56
N	1.56
O	1.56
P	1.56
A	3.125
B	3.125
C	3.125
D	3.125
E	3.125
F	3.125
G	3.125
H	3.125
I	3.125
J	3.125
K	3.125
L	3.125
M	3.125
N	3.125
O	3.125
P	3.125
A	3.125
B	3.125
C	3.125
D	3.125
E	3.125
F	3.125
G	3.125
H	3.125
I	3.125
J	3.125
K	3.125
L	3.125
M	3.125
N	3.125
O	3.125
P	3.125
A	6.25
B	6.25
C	6.25
D	6.25
E	6.25
F	6.25
G	6.25
H	6.25
I	6.25
J	6.25
K	6.25
L	6.25
M	6.25
N	6.25
O	6.25
P	6.25
A	6.25
B	6.25
C	6.25
D	6.25
E	6.25
F	6.25
G	6.25
H	6.25
I	6.25
J	6.25
K	6.25
L	6.25
M	6.25
N	6.25
O	6.25
P	6.25
A	12.5
B	12.5
C	12.5
D	12.5
E	12.5
F	12.5
G	12.5
H	12.5
I	12.5
J	12.5
K	12.5
L	12.5
M	12.5
N	12.5
O	12.5
P	12.5
A	12.5
B	12.5
C	12.5
D	12.5
E	12.5
F	12.5
G	12.5
H	12.5
I	12.5
J	12.5
K	12.5
L	12.5
M	12.5
N	12.5
O	12.5
P	12.5
A	25
B	25
C	25
D	25
E	25
F	25
G	25
H	25
I	25
J	25
K	25
L	25
M	25
N	25
O	25
P	25
A	25
B	25
C	25
D	25
E	25
F	25
G	25
H	25
I	25
J	25
K	25
L	25
M	25
N	25
O	25
P	25
A	50
B	50
C	50
D	50
E	50
F	50
G	50
H	50
I	50
J	50
K	50
L	50
M	50
N	50
O	50
P	50
A	50
B	50
C	50
D	50
E	50
F	50
G	50
H	50
I	50
J	50
K	50
L	50
M	50
N	50
O	50
P	50

## Sheet: Unsuccessful wells
	1	2	3	4	5	6	7	8	9	10	11	12	13	14	15	16	17	18	19	20	21	22	23	24
A		Dead	W.O	W.O		W.O		U.H					N.A	N.A	N.A	N.A	N.A	N.A	N.A	N.A	N.A	N.A	N.A	N.A
B		W.O			W.O		Dead						N.A	N.A	N.A	N.A	N.A	N.A	N.A	N.A	N.A	N.A	N.A	N.A
C						W.O						Malformed	N.A	N.A	N.A	N.A	N.A	N.A	N.A	N.A	N.A	N.A	N.A	N.A
D		U.H		W.O				W.O			Dead	Dead	N.A	N.A	N.A	N.A	N.A	N.A	N.A	N.A	N.A	N.A	N.A	N.A
E				W.O									N.A	N.A	N.A	N.A	N.A	N.A	N.A	N.A	N.A	N.A	N.A	N.A
F		W.O							W.O	Dead			N.A	N.A	N.A	N.A	N.A	N.A	N.A	N.A	N.A	N.A	N.A	N.A
G								Dead	Dead		Malformed		N.A	N.A	N.A	N.A	N.A	N.A	N.A	N.A	N.A	N.A	N.A	N.A
H					W.O						Dead		N.A	N.A	N.A	N.A	N.A	N.A	N.A	N.A	N.A	N.A	N.A	N.A
I							W.O		W.O				N.A	N.A	N.A	N.A	N.A	N.A	N.A	N.A	N.A	N.A	N.A	N.A
J				W.O					Dead			Dead	N.A	N.A	N.A	N.A	N.A	N.A	N.A	N.A	N.A	N.A	N.A	N.A
K		Dead					W.O		W.O	U.H			N.A	N.A	N.A	N.A	N.A	N.A	N.A	N.A	N.A	N.A	N.A	N.A
L		W.O	W.O										N.A	N.A	N.A	N.A	N.A	N.A	N.A	N.A	N.A	N.A	N.A	N.A
M				W.O								W.O	N.A	N.A	N.A	N.A	N.A	N.A	N.A	N.A	N.A	N.A	N.A	N.A
N						W.O					Dead		N.A	N.A	N.A	N.A	N.A	N.A	N.A	N.A	N.A	N.A	N.A	N.A
O												Malformed	N.A	N.A	N.A	N.A	N.A	N.A	N.A	N.A	N.A	N.A	N.A	N.A
P					W.O						U.H		N.A	N.A	N.A	N.A	N.A	N.A	N.A	N.A	N.A	N.A	N.A	N.A
