# Supplementary material for: High-Content Screening in Zebrafish Embryos Identifies Butafenacil as a Potent Inducer of Anemia
Source: PLoS One. 2014 Aug 4;9(8):e104190. doi: 10.1371/journal.pone.0104190 (PMC4121296; doi:10.1371/journal.pone.0104190)
Supplement: Dataset S1 — Microsoft Excel spreadsheets containing raw data for all chemical screening assays. (ZIP) [file pone.0104190.s036.zip › Dataset S1/9- (Z, E)-Fenpyroximate/(Z, E)-Fenpyroximate_Body_Length.xlsx]

## Sheet: Description
ToxCast Screen -Body Length
(Z, E)-Fenpyroximate
Data was collected using the Fish Measurement Journal in MetaXpress
Imaged 74 hpf fli1 larvae using ImageXpress
Incubated larvae in 100 mg/l MS-222 for 30 min
Centrifuged plate for 2 min at 200 rpm
Imaging parameters:
*1 frame
*FITC
*2X magnification; 1 site/well
Had the doors off of the imager and the fan on to stablize temperature
Test Initation Date: 8/20/13
Imaging Date: 8/23/13
Start Imaging Temperature: 26°C
End Imaging Temperature: 26°C
Total Imaging Duration: 0:09
W.O. = Wrong Orientation
U.H. = Unhatched

## Sheet: Length
Measurement	Length (IMA Summary)
A01	3199.04
A02	2874.85
A03	2879.43
A04	2842.36
A05	2867.51
A06	2889.43
A07	3177.69
A08	3245.26
A09	3010.8
A10	3117.42
A11	3006.33
A12	3751.4
A13	4048
A14	4054.82
A15	364.708
A16	254.524
A17	4066.24
A18	1013.3
A19	3908.86
A20	413.106
A21	2165.34
A22	552.053
A23	3081.22
A24	3911.28
B01	2801.51
B02	3140.26
B03	3162.57
B04	3101.82
B05	2824.69
B06	3064.81
B07	2738.44
B08	3047.64
B09	2603.6
B10	1778.53
B11	2907.48
B12	1153.44
B13	4050.29
B14	993.041
B15	1290.82
B16	626.038
B17	4073.08
B18	1505.61
B19	1797.54
B20	890.745
B21	1298.67
B22	3945.34
B23	3797.07
B24	839.175
C01	2922.81
C02	2991.98
C03	2902.24
C04	2944.6
C05	2860.35
C06	2852.56
C07	2958.33
C08	3040.78
C09	1963.35
C10	2254.33
C11	1183.34
C12	2756.09
C13	1216.69
C14	4061.67
C15	3884.07
C16	281.046
C17	4070.8
C18	1821.29
C19	4059.43
C20	1956.96
C21	1548.22
C22	988.985
C23	2002.05
C24	4070.85
D01	2998.11
D02	2824.03
D03	3057.68
D04	3140.5
D05	2805.89
D06	2941.79
D07	3117.66
D08	2989.05
D09	2966.25
D10	2068.28
D11	2880.72
D12	3936.16
D13	1181.6
D14	394.289
D15	3774.69
D16	278.814
D17	3938.45
D18	1569.41
D19	523.132
D20	236.101
D21	926.172
D22	464.733
D23	3945.31
D24	4059.39
E01	3047.29
E02	2883.64
E03	2951.41
E04	3039.31
E05	3035.21
E06	2912.89
E07	2028.78
E08	300.267
E09	3126.14
E10	2722.6
E11	2865.24
E12	1211.95
E13	870.656
E14	4068.51
E15	3400.37
E16	175.33
E17	2410.79
E18	3906.72
E19	1291.13
E20	513.347
E21	1055.31
E22	590.682
E23	3301.69
E24	4057.12
F01	3130.31
F02	3179.17
F03	2858.34
F04	2852.57
F05	3085.5
F06	3027.75
F07	2897.89
F08	2841.76
F09	2850.49
F10	2942.07
F11	568.282
F12	4079.96
F13	224.038
F14	98.1454
F15	1261.96
F16	176.337
F17	3324.28
F18	579.154
F19	1491
F20	3058
F21	287.493
F22	726.14
F23	1010.3
F24	3984.15
G01	2897
G02	3043.31
G03	2856.76
G04	3130.04
G05	3055.74
G06	2831.95
G07	3032.67
G08	3064.54
G09	2888.26
G10	2555.17
G11	3028.3
G12	1215.38
G13	4070.81
G14	4068.51
G15	1507.11
G16	906.931
G17	3781.43
G18	722.913
G19	321.099
G20	4061.67
G21	629.472
G22	3950.27
G23	4002.38
G24	3641.26
H01	2935.2
H02	1551.81
H03	3063.99
H04	3149.67
H05	2909.15
H06	3209.66
H07	3040.49
H08	3184.16
H09	3065.01
H10	3039.16
H11	1224.09
H12	1206.79
H13	78.1174
H14	4070.8
H15	532.543
H16	4073.09
H17	3911.45
H18	4082.23
H19	2960.09
H20	1245.69
H21	4061.7
H22	690.849
H23	409.918
H24	4057.12
I01	2994.27
I02	3102.2
I03	2988.75
I04	2788.34
I05	2878.77
I06	2960.57
I07	3149.49
I08	2553.73
I09	2942.85
I10	3197.04
I11	3033.85
I12	4066.24
I13	500.809
I14	2960.38
I15	1410.65
I16	1151
I17	1439.5
I18	4064.02
I19	506.68
I20	848.756
I21	1758.86
I22	1311.45
I23	861.76
I24	4052.63
J01	3068.37
J02	3133.57
J03	3158.6
J04	3218.53
J05	3074.94
J06	3054.09
J07	3103.79
J08	2775.33
J09	2982.36
J10	3093.44
J11	3844.91
J12	2919.19
J13	135.688
J14	714.983
J15	955.328
J16	4061.73
J17	4061.67
J18	1136.36
J19	4070.8
J20	4004.62
J21	3548.34
J22	3610.6
J23	538.948
J24	4032.11
K01	3059.71
K02	2889.92
K03	2996.94
K04	2949.56
K05	2885.62
K06	3066.98
K07	3117.42
K08	3204.13
K09	3107.12
K10	2956.81
K11	4059.41
K12	1249.03
K13	397.131
K14	233.149
K15	1116.77
K16	939.257
K17	1114.36
K18	4063.96
K19	1032.77
K20	3509.7
K21	4066.24
K22	4059.4
K23	4098.26
K24	4059.43
L01	3095.18
L02	3089.32
L03	3076.01
L04	2875.78
L05	3001.45
L06	2846.63
L07	3017.99
L08	2845.92
L09	2560.9
L10	3044.76
L11	1205.71
L12	1263.21
L13	203.403
L14	4061.7
L15	263.352
L16	1174.67
L17	3924.76
L18	3963.56
L19	4054.83
L20	4061.69
L21	3875.85
L22	4000.13
L23	4068.53
L24	3965.96
M01	2978.09
M02	4070.8
M03	2744.04
M04	2844.86
M05	2984.54
M06	2956.05
M07	2852
M08	2887.1
M09	3058.71
M10	3109.36
M11	1218.02
M12	4059.38
M13	4068.51
M14	123.683
M15	267.841
M16	552.053
M17	3961.29
M18	306.565
M19	3414.72
M20	1332.19
M21	1629.79
M22	1834.07
M23	735.756
M24	4041.18
N01	2864.1
N02	2875.13
N03	2958.91
N04	3097.11
N05	2960.57
N06	2400.76
N07	3106.95
N08	2824.76
N09	3129.99
N10	3154.34
N11	1227.01
N12	2986.88
N13	322.216
N14	4061.67
N15	4070.8
N16	280.749
N17	2195.04
N18	3970.41
N19	3968.4
N20	3924.85
N21	1274.73
N22	3440.54
N23	1637.01
N24	2745.68
O01	3083.05
O02	3065.44
O03	2991.76
O04	2868.81
O05	2763.42
O06	3043.99
O07	3050.2
O08	2852.76
O09	3049.72
O10	2899.51
O11	1195.44
O12	4063.96
O13	2623.03
O14	4052.58
O15	229.117
O16	4070.81
O17	3988.67
O18	4041.27
O19	3610.21
O20	3045.05
O21	3877.75
O22	4082.28
O23	836.017
O24	4086.76
P01	3060.12
P02	2844.29
P03	2975.88
P04	2750.77
P05	2334.34
P06	2999.9
P07	2917.17
P08	2923.15
P09	2732.67
P10	3168.36
P11	1212.81
P12	776.715
P13	4063.95
P14	4059.41
P15	4052.63
P16	4050.31
P17	1381.34
P18	4057.12
P19	4054.93
P20	4054.83
P21	1743.44
P22	4034.29
P23	4013.93
P24	4036.62

## Sheet: Length by Treatment
Row	Treatment (µM)	Body Length (µm)	Average	SD
A	0
B	0	2801.51
C	0	2922.81
D	0	2998.11
E	0	3047.29
F	0	3130.31
G	0
H	0	2935.2
I	0	2994.27
J	0
K	0	3059.71
L	0	3095.18
M	0	2978.09
N	0
O	0	3083.05
P	0	3060.12
A	0	2874.85
B	0	3140.26
C	0
D	0
E	0	2883.64
F	0	3179.17
G	0	3043.31
H	0
I	0	3102.2
J	0	3133.57
K	0
L	0	3089.32
M	0
N	0	2875.13
O	0	3065.44
P	0		3022.39	102.444
A	0.05
B	0.05	3162.57
C	0.05	2902.24
D	0.05	3057.68
E	0.05
F	0.05	2858.34
G	0.05
H	0.05	3063.99
I	0.05	2988.75
J	0.05	3158.6
K	0.05	2996.94
L	0.05	3076.01
M	0.05
N	0.05	2958.91
O	0.05
P	0.05
A	0.05
B	0.05	3101.82
C	0.05	2944.6
D	0.05	3140.5
E	0.05	3039.31
F	0.05
G	0.05	3130.04
H	0.05	3149.67
I	0.05	2788.34
J	0.05
K	0.05	2949.56
L	0.05
M	0.05	2844.86
N	0.05	3097.11
O	0.05	2868.81
P	0.05	2750.77	3001.34	125.432
A	0.098	2867.51
B	0.098
C	0.098	2860.35
D	0.098	2805.89
E	0.098	3035.21
F	0.098	3085.5
G	0.098	3055.74
H	0.098	2909.15
I	0.098	2878.77
J	0.098	3074.94
K	0.098	2885.62
L	0.098
M	0.098	2984.54
N	0.098	2960.57
O	0.098
P	0.098
A	0.098	2889.43
B	0.098	3064.81
C	0.098	2852.56
D	0.098	2941.79
E	0.098
F	0.098	3027.75
G	0.098
H	0.098	3209.66
I	0.098	2960.57
J	0.098	3054.09
K	0.098
L	0.098	2846.63
M	0.098	2956.05
N	0.098
O	0.098	3043.99
P	0.098	2999.9	2968.79	98.8216
A	0.195
B	0.195
C	0.195	2958.33
D	0.195	3117.66
E	0.195
F	0.195
G	0.195	3032.67
H	0.195	3040.49
I	0.195	3149.49
J	0.195	3103.79
K	0.195
L	0.195	3017.99
M	0.195	2852
N	0.195	3106.95
O	0.195	3050.2
P	0.195
A	0.195
B	0.195	3047.64
C	0.195	3040.78
D	0.195	2989.05
E	0.195
F	0.195
G	0.195	3064.54
H	0.195	3184.16
I	0.195	2553.73
J	0.195	2775.33
K	0.195	3204.13
L	0.195	2845.92
M	0.195	2887.1
N	0.195	2824.76
O	0.195	2852.76
P	0.195		2986.34	155.195
A	0.39	3010.8
B	0.39	2603.6
C	0.39
D	0.39	2966.25
E	0.39	3126.14
F	0.39
G	0.39
H	0.39	3065.01
I	0.39	2942.85
J	0.39
K	0.39	3107.12
L	0.39	2560.9
M	0.39	3058.71
N	0.39	3129.99
O	0.39	3049.72
P	0.39	2732.67
A	0.39	3117.42
B	0.39
C	0.39
D	0.39	2068.28
E	0.39
F	0.39	2942.07
G	0.39
H	0.39
I	0.39	3197.04
J	0.39	3093.44
K	0.39	2956.81
L	0.39	3044.76
M	0.39	3109.36
N	0.39	3154.34
O	0.39	2899.51
P	0.39	3168.36	2961.09	257.297
A	0.78
B	0.78
C	0.78
D	0.78
E	0.78
F	0.78
G	0.78
H	0.78
I	0.78
J	0.78
K	0.78
L	0.78
M	0.78
N	0.78
O	0.78
P	0.78
A	0.78
B	0.78
C	0.78
D	0.78
E	0.78
F	0.78
G	0.78
H	0.78
I	0.78
J	0.78
K	0.78
L	0.78
M	0.78
N	0.78
O	0.78
P	0.78		#DIV/0!	#DIV/0!
A	1.56
B	1.56
C	1.56
D	1.56
E	1.56
F	1.56
G	1.56
H	1.56
I	1.56
J	1.56
K	1.56
L	1.56
M	1.56
N	1.56
O	1.56
P	1.56
A	1.56
B	1.56
C	1.56
D	1.56
E	1.56
F	1.56
G	1.56
H	1.56
I	1.56
J	1.56
K	1.56
L	1.56
M	1.56
N	1.56
O	1.56
P	1.56		#DIV/0!	#DIV/0!
A	3.125
B	3.125
C	3.125
D	3.125
E	3.125
F	3.125
G	3.125
H	3.125
I	3.125
J	3.125
K	3.125
L	3.125
M	3.125
N	3.125
O	3.125
P	3.125
A	3.125
B	3.125
C	3.125
D	3.125
E	3.125
F	3.125
G	3.125
H	3.125
I	3.125
J	3.125
K	3.125
L	3.125
M	3.125
N	3.125
O	3.125
P	3.125		#DIV/0!	#DIV/0!
A	6.25
B	6.25
C	6.25
D	6.25
E	6.25
F	6.25
G	6.25
H	6.25
I	6.25
J	6.25
K	6.25
L	6.25
M	6.25
N	6.25
O	6.25
P	6.25
A	6.25
B	6.25
C	6.25
D	6.25
E	6.25
F	6.25
G	6.25
H	6.25
I	6.25
J	6.25
K	6.25
L	6.25
M	6.25
N	6.25
O	6.25
P	6.25		#DIV/0!	#DIV/0!
A	12.5
B	12.5
C	12.5
D	12.5
E	12.5
F	12.5
G	12.5
H	12.5
I	12.5
J	12.5
K	12.5
L	12.5
M	12.5
N	12.5
O	12.5
P	12.5
A	12.5
B	12.5
C	12.5
D	12.5
E	12.5
F	12.5
G	12.5
H	12.5
I	12.5
J	12.5
K	12.5
L	12.5
M	12.5
N	12.5
O	12.5
P	12.5		#DIV/0!	#DIV/0!
A	25
B	25
C	25
D	25
E	25
F	25
G	25
H	25
I	25
J	25
K	25
L	25
M	25
N	25
O	25
P	25
A	25
B	25
C	25
D	25
E	25
F	25
G	25
H	25
I	25
J	25
K	25
L	25
M	25
N	25
O	25
P	25		#DIV/0!	#DIV/0!
A	50
B	50
C	50
D	50
E	50
F	50
G	50
H	50
I	50
J	50
K	50
L	50
M	50
N	50
O	50
P	50
A	50
B	50
C	50
D	50
E	50
F	50
G	50
H	50
I	50
J	50
K	50
L	50
M	50
N	50
O	50
P	50		#DIV/0!	#DIV/0!

## Sheet: Unsuccessful wells
	1	2	3	4	5	6	7	8	9	10	11	12	13	14	15	16	17	18	19	20	21	22	23	24
A	W.O.		W.O.	W.O.			W.O.	Dead				Dead	Dead	Dead	Dead	Dead	Dead	Dead	Dead	Dead	Dead	Dead	Dead	Dead
B					W.O.		W.O.			W.O.		U.H. or Dead	Dead	U.H. or Dead	Dead	Dead	Dead	Dead	Dead	Dead	Dead	Dead	Dead	Dead
C		W.O.								Malformed	U.H.		U.H.	Dead	Dead	Dead	Dead	Dead	Dead	Dead	Dead	Dead	Dead	Dead
D		W.O.										Dead	U.H.	Dead	Dead	Dead	Dead	Dead	Dead	Dead	Dead	Dead	Dead	Dead
E			W.O.			W.O.		N.E.		W.O.		U.H.	Dead	Dead	Dead	Dead	Dead	Dead	Dead	Dead	Dead	Dead	Dead	Dead
F				W.O.			W.O.	W.O.	W.O.		Dead	Dead	Dead	Dead	Dead	Dead	Dead	Dead	Dead	Dead	Dead	Dead	Dead	Dead
G	W.O.					W.O.			W.O.	W.O.		U.H.	Dead	Dead	Dead	Dead	Dead	Dead	Dead	Dead	Dead	Dead	Dead	Dead
H		U.H.								W.O.	U.H.	U.H.	Dead	Dead	Dead	Dead	Dead	Dead	Dead	Dead	Dead	Dead	Dead	Dead
I												Dead	Dead	Dead	Dead	Dead	Dead	Dead	Dead	Dead	Dead	Dead	Dead	Dead
J	W.O.			W.O.					W.O.		Dead		Dead	Dead	Dead	Dead	Dead	Dead	Dead	Dead	Dead	Dead	Dead	Dead
K		W.O.					W.O.				Dead	U.H.	Dead	Dead	Dead	Dead	Dead	Dead	Dead	Dead	Dead	Dead	Dead	Dead
L				W.O.	W.O.						U.H.	U.H.	Dead	Dead	Dead	Dead	Dead	Dead	Dead	Dead	Dead	Dead	Dead	Dead
M		Dead	W.O.								U.H.	Dead	Dead	Dead	Dead	Dead	Dead	Dead	Dead	Dead	Dead	Dead	Dead	Dead
N	W.O.					Malformed					U.H.		Dead	Dead	Dead	Dead	Dead	Dead	Dead	Dead	Dead	Dead	Dead	Dead
O			W.O.		W.O.						U.H.	Dead	Dead	Dead	Dead	Dead	Dead	Dead	Dead	Dead	Dead	Dead	Dead	Dead
P		W.O.	W.O.		W.O.		W.O.	W.O.			U.H.	Dead	Dead	Dead	Dead	Dead	Dead	Dead	Dead	Dead	Dead	Dead	Dead	Dead
