# Supplementary material for: High-Content Screening in Zebrafish Embryos Identifies Butafenacil as a Potent Inducer of Anemia
Source: PLoS One. 2014 Aug 4;9(8):e104190. doi: 10.1371/journal.pone.0104190 (PMC4121296; doi:10.1371/journal.pone.0104190)
Supplement: Dataset S1 — Microsoft Excel spreadsheets containing raw data for all chemical screening assays. (ZIP) [file pone.0104190.s036.zip › Dataset S1/9- (Z, E)-Fenpyroximate/(Z, E)-Fenpyroximate_Circulation_FFTAnalysis.xlsm]

## Sheet: Description
ToxCast Screen - Circulation
(Z, E)-Fenpyroximate
Data was collected using the Circulation Journal in MetaXpress
Imaged 74 hpf fli1 larvae using ImageXpress
Incubated larvae in 100 mg/l MS-222 for 30 min
Centrifuged plate for 2 min at 200 rpm
Imaging parameters:
*32 frames (0.09 sec interval)
*Transmitted light
*4X magnification; 1 site/well
Had the doors off of the imager and the fan on to stablize temperature
Test Initation Date: 8/20/13
Imaging Date: 8/23/13
Start Imaging Temperature: 27°C
End Imaging Temperature: 26°C
Total Imaging Duration: 2:00
W.O. = Wrong Orientation
N.F. = No fish in viewing screen
N.A. = Not Analyzed (did not meet analysis criteria)
O.F. = Out of Focus

## Sheet: Background
Measurement	Average (Show Region Statistics)
	1	2	3	4	5	6	7	8	9	10	11	12	13	14	15	16	17	18	19	20	21	22	23	24	25	26	27	28	29	30	31	32
A01
A02	572.125	569.875	571.375	570.375	572.375	575.875	576.375	563.875	572.125	573.25	564.125	578.625	568.125	571.875	576.125	570.625	571.5	572.25	566.75	568.75	570.5	565.125	569.625	566.875	565.25	568.75	570.75	574.75	570	573.125	570.375	568.875
A03
A04
A05	607	607	604.375	607.5	599.875	612	611.125	611.875	611.875	614.5	603.375	612.125	602.75	609	608.5	610.875	614.25	602.25	605.25	602.25	609.25	607.25	610.625	602.75	610.25	604.75	610.875	609.25	606	609.75	609.375	610.625
A06	639.375	645.75	637	636.75	636.125	639.25	646.5	640.5	633.75	648	638.75	639.375	637.75	639	640.5	640.75	634.125	637.375	642.125	641.25	643.125	639.5	644.875	641.625	634.875	639.125	633	643.625	633.75	645.375	645	645.875
A07
A08
A09	578.75	574.625	578.375	577.125	580.375	576.875	578.625	575.125	577.5	576.375	577.75	575.875	572.375	583	577.5	576	575	575.5	577.75	576	581.125	574.625	578	569.75	580.625	579.875	581.375	576.625	587.125	578.125	577.875	581.375
A10	617	613	614.5	619.875	618.625	623	615.875	615.875	620.875	615.375	620.75	617.375	617	614.5	614.875	617	615.125	612.25	620.625	611.75	616.5	615.75	620.125	612	619.125	623.25	617	615.875	615.125	617.375	610.875	615.375
A11
A12
A13
A14
A15
A16
A17
A18
A19
A20
A21
A22
A23
A24
B01	670.5	675.875	665.625	675.25	666.625	676	676.625	672.25	668.125	671.25	668.75	668.375	672.875	669.125	670.375	669.375	674.25	674.5	667.625	673.75	671.625	667.75	672.125	675.625	671.125	678.5	670.125	674.375	666.75	669.125	672.875	668.625
B02	537.5	541	541.5	535.125	536.75	535.75	542.625	543.125	544.125	545.125	544.5	543.125	544.125	548.5	544.375	539.75	541.5	544.75	546.5	545.75	546.875	541	544.375	545.625	542.875	540.875	540.5	539.625	538.25	545.375	549.375	544
B03	611.625	623.625	618.625	613.75	613.375	618	613.875	611	621.125	617.875	613.5	612.375	623.625	619.5	617.375	612.125	617.5	619.125	618	620.125	613.5	620.375	617	614.625	623.125	617.375	616.875	623.125	620.375	614.375	616.625	621.875
B04
B05
B06	638.5	646.375	642.5	640.625	640.5	646	644.5	645	637.875	644	645.125	642	641.375	645.25	641.125	647.125	641.625	631.625	643.75	650.25	640.625	644	636.875	638.875	646.125	640.375	638.125	639.5	634	643.625	636.875	644.25
B07
B08	627.125	629.375	628.625	631	630.75	627.5	627.5	633.25	626.25	624.75	627.875	632	626.75	628.375	629.75	632.25	627.625	627.875	624.625	623	623.75	623.375	627.125	629.875	626.625	630.625	628	627	632.75	629.25	632	631.875
B09
B10
B11
B12
B13
B14
B15
B16
B17
B18
B19
B20
B21
B22
B23
B24
C01	639.5	639.25	640.5	637.625	642.875	638.875	637.125	638.5	640.375	639.375	641.375	640.375	639	637.75	636.25	635.5	635	643.75	644.125	643.875	644.75	637.375	637	643.25	642.375	636.875	641.625	637.875	643.875	643.125	642.5	638.375
C02
C03
C04	580.375	583.375	589.375	583.75	584.625	586.125	584.25	578.75	584.25	583.625	580.125	586.125	582	583.125	578.375	584	588.125	577.875	586.625	575.5	581.5	582.5	583.25	581.625	588.75	580	579.625	582.25	581.625	588	581.75	580.375
C05	595.375	597.125	589.5	587.875	593.75	592.375	586.625	591.875	589.625	591.375	597	590.25	594.125	593.875	596.5	588.5	596.5	592.125	587.25	599.625	591.125	589.375	599.875	594.875	600.125	591.75	594.375	597.625	593.125	594.125	592.625	592
C06
C07	603.5	605.125	599.5	603.25	605.25	603.375	606.25	601	596.75	602	606.5	603	600.875	602.5	596.5	597.875	601.875	606	605.125	605.75	604.75	602	606.875	604.625	601.125	606.625	599	608.25	598.875	605.375	604.625	599.625
C08	570	573.25	571.125	576.625	572.875	577.5	570	577	573.25	573.625	580	577.25	579.125	576	571.125	572.875	576.5	574.125	575.5	576	576.5	575	574.375	577.125	577.75	577	573.75	574.375	574.5	569.125	580.125	571.625
C09	579.125	572.125	578.125	585.125	578.875	580.75	576.75	578.875	573.625	582.5	583.75	583.625	585.25	582.125	585.5	575.875	579	587.25	578.25	571.875	578	576.625	585.25	577.375	578.5	579	584.75	574.875	581.375	577	580	578.875
C10
C11
C12
C13
C14
C15
C16
C17
C18
C19
C20
C21
C22
C23
C24
D01	615.375	609.875	614.625	612.625	614.75	610.25	611.875	614.375	614.25	616.75	616.875	621.25	615.75	624.5	617.125	614.5	620.5	618.5	617.25	613.5	613.5	615.875	614.625	620.625	619.375	614	618.125	617.625	616.75	612.75	615.5	617.5
D02
D03	651.875	648.5	644.625	652.75	640.625	642.5	646.5	648.875	644	646	643.25	634.625	640	644.375	652.25	647.125	645.875	640.375	639.625	646.375	645.875	647.375	644.25	643.75	639.75	638.625	646.625	642.5	643.375	644.875	638.25	646.25
D04	512	508.125	501.25	503.375	503.625	501.625	511	503.5	505.625	505.125	503.625	498.375	503	500.375	510	505.625	500.375	504.25	506.625	507.625	504.625	507.75	504.25	507.5	501.875	508.25	500.5	505.375	506.75	502.5	503.125	504.5
D05	571.375	575.25	571.125	573.875	574	571.625	577	572.625	577.125	575.875	569	575.625	571.875	578.375	573.625	572.75	584.125	578.75	576.5	582.375	578.625	576.375	577.375	577.375	577	573.875	578	580.75	572.875	577.125	575.875	582.625
D06	643.25	648.125	642.625	649.25	644.875	644.5	646.25	644	644.75	645.5	639.125	648.875	650.125	643	650.5	643.125	643.5	642.25	639.125	651	645.125	644.375	645.625	643.25	647.75	639.75	642.5	648.5	644.375	645.75	646.875	648.375
D07	624.75	619.625	620	622.875	618.375	621.875	626.375	619.375	624.875	626.625	623.875	626	625.875	626.375	628.875	627.125	627.375	628.375	617.125	627	618.875	628.375	626.625	624.625	627.5	626.875	628.625	629	626.875	630	630.375	625.25
D08	608.75	610.25	608.375	606.25	612.375	606.125	607.25	609.75	603.875	603.625	606.75	605.75	611.625	609.75	606.25	609	613	609	616.75	608.625	607.75	615	612.625	609.625	609.375	610.875	607.75	610.75	613.75	607.25	605.125	606.5
D09	638.625	644.75	642.375	640.75	643.625	637	639.75	645.375	641.375	637.5	639.125	635.5	636.375	643.75	641.5	644.375	644.375	647.5	638.375	639.125	643.75	637.75	640.125	649.5	642.125	645.625	638.375	643.25	637.625	639.375	641.625	646.125
D10	607.75	612.875	612.875	613.5	611.75	612.375	613	611	605	615.375	617.5	612.25	616	616.625	612.125	612	617.625	617.5	621.125	612.875	616.375	614.875	613.5	614.375	611.875	614.625	616	614.25	613.5	610.25	613.125	614.625
D11
D12
D13
D14
D15
D16
D17
D18
D19
D20
D21
D22
D23
D24
E01	627.25	639	638.875	632.75	634.75	629.375	632.125	633.125	631.375	636.125	630.875	626	634.125	632.625	640.25	626	630.5	630.375	632	631	637.25	640	632	632.125	634.5	632.75	632.875	628	632.75	636.75	630.375	627.5
E02
E03
E04	621.5	633.875	621.25	631.75	631.75	628.25	630	628.875	627.375	627.75	626.5	628	627.5	632	627.625	628.125	627	626	623.625	635.125	633.125	631.75	628.625	628.125	627.25	626.875	622.125	627.875	633.25	631.25	628.875	630.625
E05	748.875	750.625	747.875	753.25	756.25	752.375	751.75	753.625	754.375	755.875	753.625	758.75	751.625	747.375	752.125	755	749.125	750.625	757.5	746.375	748.5	750	755.25	749.25	755.375	752	748.625	750.625	753.125	749	751.375	753
E06
E07
E08
E09	593.625	593.75	596.5	595.625	590.375	599.625	597.5	591.5	599.25	593.875	598.375	599.25	594	592.125	589	600.875	592.75	592.625	597	588.875	601.25	593.625	595.125	593.5	589.625	592.625	597.75	595.75	593.5	595.625	601.5	592.625
E10
E11
E12
E13
E14
E15
E16
E17
E18
E19
E20
E21
E22
E23
E24
F01	663.875	655.25	658.625	656.625	653.75	662	652.25	662.125	650.5	659.75	658.125	660.5	656.25	654.875	656.125	665	653.75	658.25	658.5	665.125	658.125	663.5	667.25	659.875	658.5	656.25	658	657.875	656.875	658.5	661.125	653.125
F02	683.25	689.875	680.375	681.125	674.875	685.625	678.25	691.375	688.5	682.875	684	683.625	684.25	684.875	684.625	686	688.25	683.25	685.125	686.125	685.75	687.125	681.875	685.25	681	684	684.25	683.625	680.75	682.625	686.125	682.5
F03
F04
F05	648.125	655.875	644.375	645.375	653.25	643.5	642	642.375	642	651	645.5	645	649.625	645.875	649.625	643.375	650.75	656	646	650	643.375	647.125	650.875	650.5	650.25	651.375	646.625	651	643.375	660.125	647	649.5
F06
F07
F08
F09
F10
F11
F12
F13
F14
F15
F16
F17
F18
F19
F20
F21
F22
F23
F24
G01	625.5	614.75	617	625	623.875	625	624.375	624.75	619.625	623.625	626.125	622.125	626.625	620.125	628.125	626	623.625	626.5	625.875	621.25	626.5	625.625	622.625	618.75	631.125	625.75	627.625	621.75	626.875	623.5	626.875	632.25
G02	667.625	665.875	673.25	665.5	665.75	670	669.25	664.5	665.625	664.5	674.5	665.375	669.375	663.75	658.75	664.875	666.875	663.25	671.875	667.75	666.875	672.5	661.125	664.75	665.125	670	667.625	673.375	661	670.875	667.75	669
G03
G04	628.625	625.375	622.875	623.375	627.25	624.75	620.375	621.875	620.25	628.25	626.5	627.875	628.125	619.375	626.25	625.25	626.375	623.125	622	623.125	620.5	626.125	624.625	623.25	623.625	625.875	621.75	621.625	626.5	624.25	622	630.625
G05	455.75	452	456	457.375	460.625	450.125	459.875	457.25	459.25	458.875	453.5	458.25	460.5	452.125	453.625	458.5	457.875	462.75	464.125	456.25	457.375	456.5	458.5	457.25	460.5	460.625	463.5	456	457.875	461.25	457.625	461.75
G06
G07	584.125	592.625	581	583.75	587.625	584.125	589.625	580.5	585.75	582.125	583.75	592.125	586.5	589.375	587.875	585.875	587.375	591.625	583	582.75	584.125	582.5	586.75	586.375	587.25	582.625	586.125	584.125	592.625	589	584.5	585.875
G08
G09
G10
G11
G12
G13
G14
G15
G16
G17
G18
G19
G20
G21
G22
G23
G24
H01	669.25	677.375	671.375	673.75	676	678.375	681	671.5	678.875	673.125	674	677.75	676.375	671	675.75	676.75	679.25	681.875	672.875	672.625	679	668.875	682.125	679.375	675.125	675.125	673.375	677.875	670.25	675.125	679.375	678.125
H02
H03	610.875	624	616.5	621.5	617.375	622.75	618	622.5	613.125	619.5	619.75	620.5	621	622	620.875	620.25	618.125	622.875	616.5	616.375	616	618.25	623.375	613.875	616.875	621	614.25	619.125	611.125	617.125	621.25	618.125
H04	660.375	658.25	651.5	661.125	664.125	664	660.875	657	660.75	657	659	659.25	661.375	663.625	661.125	660.375	661	659	660	659.25	658.5	660.375	658.125	659	655.875	666	660.375	660.75	660.125	657.125	664.875	657.5
H05
H06	654.25	649.125	647.75	651.875	645.75	649.125	652	646.5	653.375	651.5	650.875	646.625	648.125	651.875	646.125	654.25	650.75	645.875	650.75	652.5	653	651.875	649.875	650.125	644.25	650.25	648	648.25	655.5	652.25	651.375	645.5
H07
H08	631.375	639.625	639.25	640.875	631.5	633.25	640.125	632.25	637	632.75	642.125	640.875	637.875	641	639.125	641.5	642.25	638	638	640	639.125	637	637.25	640.625	635.5	637.5	640.375	634.25	637	641.125	638.875	639.125
H09
H10
H11
H12
H13
H14
H15
H16
H17
H18
H19
H20
H21
H22
H23
H24
I01	650.375	651	642.375	651.875	646.5	652.125	654	654.25	653.5	653.125	651.75	660	650.375	656.375	656.875	652.625	648.875	654.75	660.875	652.5	656.25	653.875	650.625	652.375	653.75	653.875	649.75	652	657.375	652.75	660.5	649.375
I02	648.25	651.625	645.125	643.25	643.625	648.5	646.75	649.75	642.375	644.875	645.125	646.75	652.625	644.375	651.125	652.125	649.25	644.125	650.125	642.125	644.25	650.125	649.375	651.375	649.875	650.625	646.5	651.5	640.875	653	641.25	648.25
I03	659.875	663.625	658.125	660.875	661.375	652.375	658.25	663.125	662.25	660	655.625	658.375	658.75	664.75	658	659.25	656.125	659.75	657.5	661.25	659.75	659	662.75	658.375	659.125	657.75	659.125	658.375	657.125	656.25	661.125	659.25
I04	671.625	674.125	672.625	672.125	675.25	674	676	674.75	677	674	671.625	672.5	671	677.625	671.25	669.125	677.125	672.75	676.75	670.375	663.125	674	676	678.5	666.125	672.375	677.125	673.125	680.5	675.875	667.625	673.625
I05	677.5	675.5	682.875	680.375	677.5	677.875	667.5	680.125	683.5	681.25	673.125	682	679.5	679.5	680.25	677	680.625	680.125	679.125	681.75	679.625	672.875	673.375	675.875	680.375	678.625	681.375	680.25	678	678.5	677	676.75
I06
I07	630.25	634.5	629.5	639.25	635.75	624.5	638.375	623.75	636.375	630.5	633.25	632.875	630.625	629	633.375	633.75	625	633.125	629.75	637.5	631.375	636	637.375	633.375	630.625	632.875	636.375	633.25	624.25	639.625	630	635.625
I08
I09	578.125	579.25	575.625	573.875	581.125	577.5	577.75	570	580.25	578.375	578.625	581.75	588.375	580.5	576.75	579.5	586.75	582.25	581.125	580.25	578.625	577.375	574	582.5	584.125	575.875	582.125	579	577.5	575.625	578.625	585.375
I10
I11
I12
I13
I14
I15
I16
I17
I18
I19
I20
I21
I22
I23
I24
J01	610.125	616.25	613.875	615	620.875	616.75	619.125	614.375	619.125	615.75	610	615.25	619.625	618.375	616.75	616.875	612.75	614.625	617.375	615.5	614.875	613.125	623.375	615	617.75	614.5	619.5	615.125	617.75	612.25	613.875	611.125
J02	676.375	677.25	679.25	675	674.125	680.125	681.875	673.875	675.125	678.25	673.375	680.375	678.25	679	677.625	677.75	682	680.75	670.25	675.125	673.75	676.375	682.875	683.125	680.875	673.875	670.75	678.125	679	675.75	674	677.75
J03	620.5	617.5	622.25	621.625	622.25	623.75	624.75	623.5	620.125	630.375	622.375	627.5	618.5	616.875	620.25	624.375	622	620.625	625	621.375	619.125	622.125	622.625	628.75	621.125	624.625	618.625	627.375	622.75	614.125	619.25	623
J04	627.75	627.125	624.875	634.5	632.875	629.125	633.75	627.125	634.25	638.5	631.25	629.375	632.25	629.5	630.375	631.625	631.625	628.875	631	631.75	630.375	626.5	631	629.75	629.375	634.125	628.75	634.625	631.625	627	630.875	631.375
J05	691	695.75	693.125	698	702.25	693	700.875	698.125	694.625	693.875	696.875	700.125	702.25	695.25	698.875	695.875	699.875	692.25	705.5	696.875	703.125	697	702.125	696.5	696.5	690.125	695.625	703.5	696.5	693.375	699.625	699.375
J06	608.875	612.375	609.125	604.875	610.875	607.5	608.25	611.125	609.375	607.125	611.375	614	608.625	611.75	605.625	611.875	610.625	610.375	606.625	605.875	612.25	612.875	611.375	614	611	612.875	605.75	607.375	612.625	603.25	609.125	609.625
J07	623.375	627.75	624.875	622.75	630.25	619.25	626.875	625.875	618.5	625.375	618.625	625.75	623.25	623.625	619.75	618.125	622.25	624.375	620.125	626.375	628	621.375	618.625	625.375	627	624.625	618.5	626.875	618.125	624.125	622.5	626.75
J08	639.875	648	653.375	648.5	646.75	647	644.25	652.625	645.625	646.625	655.25	646.875	648.875	648.75	648.875	650.5	648.125	652.625	646.625	651.75	648.5	654.5	649.875	644.125	646.875	643.75	650.875	654	650.25	651.125	646	647.625
J09
J10	646.375	643	643.75	639.25	639.875	644.875	643	638.375	635.125	637.25	645.75	642	642.75	647.25	639.75	642.625	639.125	641.25	638.75	638.875	641.75	637.75	643.25	641.375	643	641.25	642.875	642.25	642.25	643.375	648.625	648.625
J11
J12
J13
J14
J15
J16
J17
J18
J19
J20
J21
J22
J23
J24
K01
K02
K03	556.375	555.875	554.875	563.5	555.75	563.25	554.125	555	558.625	558	556.75	561	560.75	554.75	559.5	559.625	566.25	558.375	559	563.375	564.5	565.375	564.375	557.125	560.875	560.75	562.5	562.625	562.5	557.125	559.125	559.625
K04	592	593.25	597.25	600	592.125	599	598.25	597.75	601.125	596.5	596	601.875	598.25	600.875	598.125	598	600.5	597.25	594.125	597.375	598.125	599.875	595.875	599.375	595.75	598.375	596.875	601.75	598.75	595.625	594.625	601.875
K05	571.5	574	562.375	569.625	577.625	575.125	566.875	575.5	563.625	567.75	572.625	571.125	571.375	571	572.125	572.625	575.25	570	571.125	575.125	568	573.5	574.625	577.25	575.5	570.25	569.25	571	569.125	577	575.875	570
K06
K07
K08	642.625	639.5	641.5	637	641.625	638.125	635.875	637.75	636.125	643.375	640.75	637.25	639.25	642.125	634.125	638	641.625	635.5	635	646	644.5	643	643	637.75	640.125	636.75	636.25	645.625	641	642.25	635.125	639
K09	630.625	624.125	620.625	627.5	628.5	624.875	629.5	629.125	619.75	632.875	627.75	627.875	630.75	630.25	629.375	622.875	630.25	623.75	620.625	624.125	628.625	629.125	622.875	626	627.25	632.25	627.375	630.125	627.5	630.125	627.875	624.125
K10	630.625	623.25	628.625	627.625	635	632.875	628.125	631.25	628.75	635.375	632.75	633.375	634.625	632.625	634	630.75	631.625	627	630.375	628.875	629.375	631	634.875	629	635.75	632.5	625	628.5	627	627.25	627.75	631.125
K11
K12
K13
K14
K15
K16
K17
K18
K19
K20
K21
K22
K23
K24
L01	644.125	650.375	647.625	644	648.5	648.625	649	650.75	651.625	648	645.625	649.875	655.375	649.75	649.375	650.25	651.625	650.5	651.125	651	650	650.5	651.125	648.5	643.125	650	650	650.5	649.75	648.75	644.875	650.125
L02	683.875	684	679.25	686.125	684.875	683.5	681.125	686.75	678.625	685.75	684.875	681.5	683.875	678.625	677.5	683.5	673.25	677.125	679	687.25	678.25	684.25	678.625	682	669.125	682.625	684	684.375	681.75	685.125	689.375	682.75
L03	550.5	548.875	552.5	548	547	545.125	550.875	550.25	546	550.125	547.125	547.25	545	548.375	550	549.625	547.75	549.75	554.5	551.5	548.75	552.25	547.75	541.25	547.875	546.25	549.75	547.25	551.375	548.125	548.625	549
L04
L05
L06
L07	613.125	608.125	608.75	620.5	611.125	607.125	614.125	611.375	606.75	609.625	612.5	610.25	613.25	615.5	613.375	613.375	611.375	612.375	608.125	614.625	604.375	608.5	614.125	617.125	608.5	612.625	617.375	614.125	605.5	615.125	605.875	611.375
L08	669.125	671	662.375	662.125	663.25	668.375	667.625	666.375	666.75	673.75	668.875	670.875	672.125	667.5	666.625	670.75	667.875	668.5	668.75	666.25	667.125	676.125	667.625	666.125	669.625	666.375	673.75	672.625	668	670.75	665.875	671.5
L09
L10	514.25	508.75	516.5	516.625	520.75	523	514.5	516	518.375	514.625	514.5	519.25	510.75	517.75	517.75	511.625	516.75	517.5	520.75	516.875	512.375	514.625	520.625	519.125	512.875	518.25	516.375	519	522.25	515.625	516.75	521.75
L11
L12
L13
L14
L15
L16
L17
L18
L19
L20
L21
L22
L23
L24
M01	624.375	625.75	622.125	622	620.375	624.5	618.75	617.375	619.25	619.75	619.625	617.5	622.375	623.625	621.5	620.125	627.375	621.125	624.375	624.625	624.375	620.25	614.875	619.375	622.375	624.625	617.125	623.875	625	620.875	616.125	619.375
M02
M03
M04
M05	618.125	611.25	613.875	620.625	621	608.875	615.875	615.125	614.75	614.25	612.375	610.875	617.75	615.625	620.25	610.875	615.625	613.25	610.75	618.375	614.25	612.75	617.125	617.25	613	607.625	615.75	617.25	617.25	606.625	609.625	614.375
M06	616.875	616.625	620	615.625	623.375	620.5	622.5	621	620.25	616.25	625.25	616.125	624.375	622	627	621.875	620.125	615.625	623.125	619.5	618.125	623.375	619	618.625	622	619.625	617.375	618.5	618.625	616.875	619.625	618.75
M07	603.75	605.875	605.875	606.625	609.625	603	603.125	605.875	606.875	606.875	614.5	609.5	608.375	612.125	610.125	610.625	606.125	603.75	609.625	607.125	610	611.375	606.375	613.5	606.625	603.125	607.25	608.75	611.375	607.125	609.25	608.5
M08	634.875	634	627.75	628.875	636.5	629.625	631.625	628.25	626.375	637.5	627	634.75	627.5	634.125	627.625	633.25	628.125	632.625	625.875	623.625	623.375	637.125	633.875	625.25	631.5	630.625	630.625	624.375	626.5	626.875	631.875	627.875
M09	605.75	617.375	606	610	605.375	609.375	615.5	604.875	615.625	610.625	610.25	611.875	617.125	611.125	608.25	605.125	609	613.5	610.125	613.375	606.375	605.625	615.625	608.625	608.125	611.125	614.125	610.125	611.875	610	608.75	609
M10	641	636.25	635.375	632.875	645.5	633.625	634	641.75	639.625	637.25	637.75	644.875	629.75	637.125	637	633.25	634.875	636.5	639	639.25	634.25	637.5	637.875	643.75	638.375	636.75	636.5	630.875	634.125	641	637.5	638
M11
M12
M13
M14
M15
M16
M17
M18
M19
M20
M21
M22
M23
M24
N01
N02	656.875	650.875	644	650.875	653.5	647.125	644.125	646.625	642.625	642.125	645.375	646.75	644.25	654.75	648.375	649.375	655.125	652.375	650	650	656.25	650.375	644	652.375	649.125	652.5	634.5	648.375	647.25	647.375	644.625	643.125
N03	625.375	625.25	626.625	624.25	630.5	626	624	626.5	630.25	626.125	625.75	623.5	621.625	624	628.75	625	622.875	632.625	627.375	624.25	628.5	628.75	628.25	627	626	624.375	629.75	629	633.375	627.875	626.75	632.5
N04	660.625	661.125	664	669.625	665.625	658	665.625	666.625	666.375	671.75	667.25	667.75	664.75	669.375	660	667.25	664.875	670.5	666.125	664.125	662	663.75	664	664.875	659.25	666.25	668.75	669.875	671	660.25	662	666.875
N05	603.5	604.25	613.875	606.25	608.875	605.375	612.875	612.875	609.625	613.875	607.375	606.125	608.625	611.125	604.875	610.125	608	611.875	610	608.375	615.125	608.25	612.625	612.5	613.25	614.375	604.875	606.25	613.125	613.375	618.75	610.75
N06
N07	678.5	676	682.625	677.875	669.875	677.875	677	680.5	679.75	681.375	682.125	678	681.625	678.625	680.375	678	685.75	682.25	676.25	673.75	679.375	679	679.625	670.25	683.25	680.125	674	677.75	675.25	679.5	681.625	679.875
N08	638.375	644.375	641.625	650.875	644.875	641	639.75	642.75	642.25	640.5	645.625	647	644.125	642.875	645.875	646.5	641.625	643.875	644.125	646.875	646.5	642.5	645.375	648.875	643.5	643.25	649.875	639.625	647.25	643.875	641.25	647.75
N09
N10	637.25	636.125	640.375	636	638.375	642.875	638.25	637.625	639.625	635.75	640.125	639.125	637.375	643.75	637.375	637.875	635.875	633.75	640.625	644.75	642.375	638.375	642.125	639.875	643.5	635.125	643.625	639.625	646.375	646.875	639	641.5
N11
N12
N13
N14
N15
N16
N17
N18
N19
N20
N21
N22
N23
N24
O01	560.875	562.25	568.25	568.75	563.625	564.875	561.75	567.5	566.375	569.75	563.25	572.25	571.25	568.625	561.75	565.125	566.875	564	572.875	565.375	565.5	562	563.625	561.5	562	560.75	569.375	563.75	566.25	563.375	562	559.875
O02	652.875	659.875	660.625	657.125	663.375	655.875	662.375	658	661.75	661.25	658.875	661.75	653	665.5	659.875	660.75	661.75	659.25	653.5	657.125	667.25	664.25	659.375	655.5	654.125	656.5	655.25	660.75	653.25	658.5	659.625	663
O03
O04	603.625	617.875	615.75	614.25	611.375	612.75	609	612	615.125	609.375	608.375	608.5	610.625	606.875	613.25	607.625	615.75	608.875	602.75	610.875	618	606.625	608.375	616.375	603.5	609.125	603.625	614.625	610.125	609.5	610.875	617.5
O05
O06	570.125	567.125	575.5	578.5	572.125	573	573.625	574.25	573.625	566.25	579	569.75	580.875	569	574.25	569.75	575.5	571.125	575.75	572.5	576.5	580	578.25	571.25	572.75	576.125	576.625	568.875	573	576.625	579.5	573.75
O07	605.625	608.5	608.5	611	610.25	609.125	609.5	604.875	613.875	605.125	604.375	608.875	610.875	610.25	610.875	612.875	609.125	607.875	609.375	605.375	608.875	612.25	606.875	610.75	605.25	607.75	613	608.125	611.5	607.25	610.875	606
O08	613	611.25	611.375	614.875	615.875	611	615	617.5	608.125	615.875	610.375	617	607.25	609.875	612.125	612.375	618.75	609	609.25	611.5	612.875	612.5	616.625	614.5	613.75	612.75	616	616.625	607.375	610.125	619.375	610.375
O09	682	676.875	680	684.375	678.625	678.625	681.5	676	680.75	680.375	683.375	679.125	686.875	677.625	682.125	679.625	682.875	672.5	684	683.75	679.625	678.875	689.25	673.375	679	674.375	683.375	681.125	687	679.375	681.5	681.5
O10	567.375	571.125	568.25	567.25	570.375	569.25	570	564.75	566.875	575	564.5	569.75	573.625	571.25	570.5	573.25	570	577.125	574.875	574	575.375	572.25	569.25	567.5	573.375	568.375	569.5	570.125	569.125	575.5	568	565.125
O11
O12
O13
O14
O15
O16
O17
O18
O19
O20
O21
O22
O23
O24
P01	659.5	662.25	660.375	660.375	659.75	662.125	656.5	666.375	662.875	659.125	661.75	662.875	649.875	660.875	661.75	657.875	670.875	661	656.5	664.375	658.5	655.875	660.5	664.125	658.875	663.75	658.375	662.625	665.5	657	659.125	659.25
P02
P03
P04	600.125	601.5	599.625	599.625	600.375	600.625	591.625	604.625	601.25	599.125	602.75	598.75	599.5	594.875	596.625	601.75	603.875	601.75	597.25	607.75	602.25	598.25	601.5	598.875	592.25	599.375	603.875	601.5	601	595.875	596.375	600.375
P05
P06	696.5	697.5	706.75	703	697	695.25	703.25	695.75	702	698.875	694.75	699.25	693.5	704.375	698.75	696.875	701.25	695.25	700.625	703.125	699.125	698.5	692.375	697.375	699.875	699	701.125	695.125	695.75	697.375	696.375	698.875
P07
P08
P09
P10
P11
P12
P13
P14
P15
P16
P17
P18
P19
P20
P21
P22
P23
P24

## Sheet: DA
Measurement	Average (Show Region Statistics)
	1	2	3	4	5	6	7	8	9	10	11	12	13	14	15	16	17	18	19	20	21	22	23	24	25	26	27	28	29	30	31	32
A01
A02	389.778	409.444	392.222	385	425.778	378.667	399.556	395.778	386.111	396.556	406.778	404.667	383	386.111	402.556	408	399.667	402.778	375.667	393	401.556	408.444	406.222	401	388.333	405.667	379.778	382.444	418	403.444	388.444	405.778
A03
A04
A05	541.571	549.571	588.286	535.286	544	538.857	547	523.429	539.143	533.571	492	531.429	535.429	460.571	552.286	544.857	567.143	586.286	550	571.714	504.429	547.571	554.286	550.429	558.571	530.286	547.571	501	537.143	546	599.571	577.286
A06	449	533.125	534.25	488.5	508.5	496.75	539	500.875	513.75	464.5	489.5	508	492.25	494.5	532.625	503.75	486.625	564.5	479.625	495.625	565.75	506.125	490	510.125	503	485.5	499.375	460.5	524.625	505.75	522.875	449
A07
A08
A09	409.556	340.556	367.889	393.222	420.667	427.556	366	353	356.556	410.889	401.333	409.778	424.556	385.333	392.111	404.556	465	390	314.556	404	348.667	382.444	345.667	324.333	402.111	413.333	369.111	408.889	325.778	367	381.111	409.556
A10	450.875	440.875	426	455.25	432.875	434.25	428.125	441.375	415.75	375.125	418.125	434	449.25	469.75	440.5	446.125	428.375	375.5	438.5	446.625	441.375	416.25	428	429.625	427.75	426.25	432	392.875	350.5	420.5	428.25	450.875
A11
A12
A13
A14
A15
A16
A17
A18
A19
A20
A21
A22
A23
A24
B01	500.667	477.222	503.333	458.222	478	469.667	474.556	450.556	447.778	480.667	504.333	436	426.111	479.111	515.222	501.556	496.333	451.222	469.111	466	480.444	480.889	480	482.444	461.778	499.111	490.222	494.222	514.667	505.667	481.889	492.333
B02	533.455	532.182	476	508.727	537.727	505.455	497.455	524.182	541.818	517	542.364	540.091	504.182	427.182	503.909	544.091	546.273	542.364	482.182	590.364	533	531.909	470.455	551.273	542.273	532.909	555.818	548.273	480.818	557.273	536.545	533.455
B03	571.5	499.625	606.5	586.5	515.375	519.875	587.625	580	509.125	594.625	510.75	629.125	580.375	578.875	526.75	572.875	559.25	542.375	534.5	552.375	580.375	557.875	516.625	506.375	515.25	522.625	539.5	540.75	560.625	528.75	543.25	512.625
B04
B05
B06	528.455	513.909	462.909	531.273	452.455	481.182	498.182	491.909	544.091	453.818	534.818	500.364	578	434.091	463.727	453.182	510.636	497.727	492.273	495.818	519.364	499	519.636	443.273	487.727	518.818	509.727	555.182	524.273	485.455	478.727	528.455
B07
B08	568.333	586.333	573.583	593.583	581.917	590.5	585.583	591	588.583	581	588.667	587.417	580.083	584.5	593.583	586.25	582.167	593.333	591.5	580.167	585.083	586	567.083	577.667	587.583	597.5	591	575.833	562.417	592.333	580.917	568.333
B09
B10
B11
B12
B13
B14
B15
B16
B17
B18
B19
B20
B21
B22
B23
B24
C01	547.5	550.2	535.8	506.2	521.5	556	539.8	532.8	512.7	544	552.4	509.6	506.7	493.9	552.8	544.6	524.5	557.1	517.1	458.3	536.3	527.1	542.2	515.2	534.8	541.1	468.4	560.9	548.8	522.5	534.7	547.5
C02
C03
C04	306.5	306	253.4	343.6	312.3	313.7	306.2	299.9	303.6	316	330.4	305.5	301.8	325.2	288.9	291.5	292.2	286.5	297.5	322.3	283.2	275.7	312.2	296.8	334.1	303.3	308.8	303.1	311.4	291.4	325.5	294.4
C05	337.182	345.636	358.727	324.273	375.182	385	383.818	384.182	404.273	367.727	361.273	386.909	349.818	386.727	365.182	331.818	316	359.182	371.545	400.364	400.455	352.909	390.727	398.182	382.273	366.636	364.818	419.364	407.818	377.091	365.273	337.182
C06
C07	431.889	429	388.778	443.222	412.222	407.667	440.333	420.111	415.222	398.778	430.889	415.778	404.556	450.222	435.111	412.556	434.333	451.667	407.222	441.889	451	392.889	413.222	449	413.111	422.889	444.222	412.222	426.556	442.778	430.556	431.889
C08	504.125	494.875	480.375	464.375	487.5	478.25	429.75	509.25	493.5	455.25	508.875	499.875	496.625	478.125	502.5	510.125	547.375	453.5	530.375	495.625	523.75	506.375	474.25	518.75	527.5	500	513.625	483.75	503.875	491.375	496.75	504.125
C09	498.667	486	516.833	494.917	492.667	513.333	500.25	532.5	497.75	475.417	483.333	480.917	486.75	481.333	503.167	512.5	495.083	490.167	518.417	485.5	505.75	495.667	480.333	502.417	490.5	512.25	511.667	477.833	460.833	511.917	477.833	476.5
C10
C11
C12
C13
C14
C15
C16
C17
C18
C19
C20
C21
C22
C23
C24
D01	556.9	597.6	580.7	560.6	531.9	586.5	572.1	552.3	580.3	596.8	534.6	579.2	517.6	581.9	549.4	555	565.8	583.8	608.8	540	560.2	545.4	527.7	586.2	548	563.1	567.7	554.9	561.5	560.6	599.2	556.9
D02
D03	593.727	568.818	578.545	598.091	550.636	584.364	571.182	578.727	583	576.182	567.182	576.273	580.818	561.818	588.091	585.909	591.636	559.182	585.545	586.273	649.091	592.909	579.727	572.273	597.182	583.364	590.455	579.727	616.636	600.636	580.727	593.727
D04	388.091	362.727	385.636	356	373.818	363.091	365.364	369.364	356.455	370.818	368.364	357.182	362.455	350	346.091	352.636	349.364	369.091	334.909	379.091	353.545	362.545	389.636	351.636	391.545	390.636	372.545	391	370.182	369.636	372.818	388.091
D05	471.7	467.8	475.1	459.7	474.5	453.8	464.5	472.6	457.6	457.3	466.1	464.7	475.4	478	472.5	466.9	468.7	481.7	467.3	469.7	480.6	484.4	477.1	468.3	474.9	446.6	465.3	456.4	460.7	483.3	476.7	471.7
D06	386.7	366.5	366.8	410.3	376.9	367.3	321.2	342.3	355.5	357.2	363.2	375	381	341	391.2	351.1	351.1	367.8	368.7	402.9	372.3	342.6	382.2	383.7	382.6	397.7	372.5	357.7	363.7	349.7	373	349.5
D07	632.375	527.375	567.125	577.25	601.125	596.5	556.5	595.625	566.375	583.375	556.5	601.875	613.875	584.75	563.5	540.75	539.625	570.25	594.375	535.75	542.625	566	565.875	612.375	495.375	489	628.375	580.75	557.5	503	596	632.375
D08	464	480.7	474.8	482.7	483.3	469.5	471.2	463.4	466.9	467.5	472.9	464.1	459.1	472.1	475.2	456.6	477.7	473.6	473.4	490	462.2	487.1	473.3	463.8	462.6	472.2	477.1	466.6	472.1	431.7	479.3	478.4
D09	561.625	550.625	558.25	577.5	623	566.875	554.5	594.375	514.625	561.25	547.625	545.25	543.125	587.125	553.5	557.375	543.875	451	520.625	529.125	581.375	592.875	524.375	556.875	517.25	553.875	583.875	554.25	570.75	572.375	592.875	561.625
D10	282.273	291.818	285	278	302.182	306.182	312.364	273.545	293.636	317.545	261.727	274.364	303.364	309	311.455	316.455	292.636	287.455	260.091	282.727	293.182	272.636	266.091	296.273	283.091	300.182	265.091	302.364	289.909	308.727	299	284.909
D11
D12
D13
D14
D15
D16
D17
D18
D19
D20
D21
D22
D23
D24
E01	560.5	543.583	540.667	536	562.917	535.667	546.833	524.583	478.25	543.833	538.917	535.583	526.167	551.167	544	547	544.25	576.5	532.5	549.083	517.833	525.167	552.583	553.833	551.5	548.25	542.5	510.083	548.083	540.917	546.333	560.5
E02
E03
E04	458.364	476.727	480.182	493.182	442.636	467.091	540.636	525.636	474.182	476	479.909	490.364	467.545	481.091	515.091	468.455	492.182	477.727	449.364	430.273	488.455	474.364	493.727	475.364	463.636	498.091	529.727	577.545	575.273	489.091	501.455	490.909
E05	604.182	620	604.818	598.455	615.727	623.818	616.182	611.909	592.909	605.636	631.545	622.273	628.182	612.091	619.364	600.818	589.455	617.273	611	623.909	599.455	608.909	614.455	633.091	619.545	621.091	622.909	614.182	632.182	623.818	634.091	604.182
E06
E07
E08
E09	523.267	517.867	492.667	510.933	457.333	495	508.333	512	508.867	506.6	532	509.2	535.4	491.667	515	509.467	522.733	498.333	525.533	532	522.667	540.2	501.4	487.733	492.733	507.2	536.333	541.733	576.2	511.2	535.4	523.267
E10
E11
E12
E13
E14
E15
E16
E17
E18
E19
E20
E21
E22
E23
E24
F01	613.688	591.438	592.625	600.625	618.125	572.25	572.062	594.5	636.438	585.25	613.5	593.062	590.75	621.562	613.75	610.562	575.125	617.625	608.312	592.188	604.625	596.438	581.062	562.5	607.188	610.938	588.75	571.75	588.875	598.812	608.875	586.438
F02	560.8	536	567.9	532.7	555.2	549.3	524.7	564.8	545.1	572.8	547.8	544.8	528.1	536.7	538.1	556.8	560	553	550.1	547.8	597.6	538.7	529.7	522.7	543.1	523.8	548.5	562.1	547.4	571.1	531	548.2
F03
F04
F05	514.1	503.8	500	532	517.9	507.8	549.4	550.4	531.4	535.9	517	467.9	538.8	521	540.8	524.7	539.2	563	500.5	513.4	547.3	538.3	534.9	528.6	495.6	529.5	539.7	531	509	513.9	519	525.3
F06
F07	541.25	546.75	545.75	545.75	548.625	543.375	548.375	545.75	543.125	543.125	540.375	546.625	545.875	542.375	545.75	549.75	545.625	548.5	535.375	547.375	542.375	543.875	545.75	543.25	547.125	546	546.25	541.125	547.625	541.875	545.375	541.25
F08
F09
F10
F11
F12
F13
F14
F15
F16
F17
F18
F19
F20
F21
F22
F23
F24
G01	363.273	324.455	339	324.727	317.182	345.182	319.636	344.818	334.818	355	320.636	338.818	356.364	330.273	371.727	349.909	316.818	339	337.636	347.909	354.818	299.909	347.727	311.909	286.727	326.455	345.909	367.818	326.455	331.273	318.727	363.273
G02	468.25	436	418.75	446.5	398.5	422.625	431.5	406.5	413.25	389.875	381.75	436.875	419	440.625	412.625	419.875	406.5	412	425.5	430.5	426	431.625	445.125	450.125	434.375	419	432.125	457.875	438.375	457.5	467.125	468.25
G03
G04	558.375	521.5	607.25	605.375	525.25	563	503.75	541.75	505	590.5	543.5	516	504.75	571.375	595.625	571.875	539.625	590	584.625	524.75	534.75	521.5	519.5	603.375	586.375	588.75	523.125	553.75	603.875	488.875	532.875	489.75
G05	496.125	514.875	464.75	490.25	481.875	467.75	443.375	388.125	496.25	505.375	493.375	390.625	399.375	487.625	442.25	413.25	441.75	483.625	433.125	529.75	494.75	488.75	433.375	455	506.75	613.5	483.375	432.25	448.125	471.25	465.375	496.125
G06
G07	566.556	573	567.444	578.111	599.556	568	568.556	540.444	618.444	595.333	508.444	494.667	528.444	610.333	567.444	631.778	594.222	599.222	605.444	512.111	610.222	576.667	633.889	578.778	512.111	559.778	631.556	572.222	538.444	452	582.556	566.556
G08
G09
G10
G11
G12
G13
G14
G15
G16
G17
G18
G19
G20
G21
G22
G23
G24
H01	461.25	471.875	466.625	450	476.5	496.5	470.75	463.375	480	461.875	485	466.625	428.75	451.5	456.5	507.125	426.375	480	464.25	461	463.875	465.75	473	453.125	486.625	465.375	431.625	475.125	461.875	442.625	489.25	472.375
H02
H03	536.75	558.125	566.25	569.625	603.875	584.625	559.125	552.75	554.5	558.625	531.375	609.75	554	587.375	536.25	582.625	531.75	578.75	583.75	585.875	572.125	562.125	550.125	572.625	591.125	581.875	555.125	576.5	571.75	555.625	598.375	527.375
H04	568	570.071	597.857	602.786	553.357	577	569.143	583.5	618.286	554.214	602.786	593.5	645.857	574.071	575.5	564.5	608	552.357	578.857	579.643	571	576.929	574.143	539.286	574.286	593.214	570.643	585.286	633.643	573.143	566.429	568
H05
H06	500.786	519.429	498.929	507.786	540.286	513.143	503.214	521.071	521.5	516.643	538.071	546.571	521.929	505.857	480	500.571	505	531.714	499.357	517.143	504.857	518.429	503.143	501.5	524.429	495.571	518.143	500.286	497.286	490.857	455.786	511.786
H07
H08	497.222	458.111	489.667	509.222	505.222	492.444	472.222	491.444	512.889	428.333	479.111	504.444	507.778	521.444	521.778	443.222	495.778	490.778	499.667	505	461.889	487.889	479.778	456.111	493.778	492.222	477.778	471.333	466.333	500.667	477	537.556
H09
H10
H11
H12
H13
H14
H15
H16
H17
H18
H19
H20
H21
H22
H23
H24
I01	364.417	362.75	372.917	335.5	356.5	337.833	332.667	361.833	359.083	360.083	363.917	342.167	325.833	358.333	350.917	343.417	384.333	363.75	364.5	324.917	360	359.667	330.667	335.667	363.583	390.5	338.917	346.75	337.417	373.667	356.583	364.417
I02	393.727	418.455	402.364	421.182	381.273	413.455	400.273	426.455	416	413.818	415.909	432.091	410.182	377.364	395.727	410.273	397.909	402.364	416.545	384.273	427.545	408.909	387	412.182	411.727	420.727	400.455	402.727	427.727	409.636	399	412.182
I03	431.929	465.571	468.286	467.357	477.429	442.429	471.357	468.5	439.286	456.286	471.714	465.214	452.5	430.929	465.143	456.143	472.857	461.5	472.214	462.929	466.214	464.357	464.214	492.071	434.071	462.214	463.429	460.357	485.5	460.714	470.214	431.929
I04	568.375	582.25	601.375	570.375	611.875	609.5	609.25	606.625	566.875	583.125	565.5	555.75	557.125	526.375	559.5	501.5	552.5	551.125	567.125	567.375	589.125	534.75	531.875	557.875	562.5	584.5	530.875	538.5	543.25	533.5	558.25	568.375
I05	422.375	432.75	456.75	430.75	459	457.625	464.875	469.125	484	452.25	451.875	407.375	384	452.625	424.375	417.125	508.75	426.75	441.25	481.5	435.875	435.875	407.75	516.5	395.5	445.75	432.75	431.125	457.125	460	381.875	449.5
I06
I07	489.75	499.25	487.25	463.375	508.25	516.875	501.125	514	508.75	496	504.125	459	491.25	463.5	513.75	513.125	530	478	522.125	504.125	493.875	499.125	502	487.625	511.375	433.375	466.375	470.125	484.375	507.375	458.25	489.75
I08
I09	430.4	434.5	405.2	429.9	433.2	429.8	428.1	431	432.9	427.9	434.9	429.6	426.3	431.1	429.8	434.2	427.9	444	431.3	429.9	428.9	431.7	389.3	430.6	428.1	431	435.4	428.9	428.2	431.1	431.6	432.5
I10
I11
I12
I13
I14
I15
I16
I17
I18
I19
I20
I21
I22
I23
I24
J01	514.1	578.2	512.4	539.4	544.2	532.2	528.6	529.1	553.4	540.9	557.4	501.1	529.7	530.5	567	515.5	575.4	544.2	561.3	482.1	564.4	555.3	558.3	515.6	500.8	576.2	523.7	490.2	559.3	488.4	558.1	549.2
J02	585.111	534.222	563.444	546.222	580.889	504.778	569.222	576.556	534.222	555.556	573.778	566.222	550.778	550.111	527.889	567.667	567.222	540.222	543.889	549.444	564.222	555.444	568.667	554	561.444	568.333	571.444	552.333	536.667	532.222	520	561.778
J03	512.455	518.455	516.909	520.818	521	517.182	507.364	491	514.091	520.455	501.273	539	510	506.545	511.364	532.727	516.727	514.909	511.091	499.455	523	501.091	510	503.273	495.818	508.364	510.818	490.364	504.273	541.091	512.455	525.727
J04	460.5	461	448.75	446.375	471.125	498.875	399.875	425.625	453.75	453.375	439.875	447.125	434.375	455.5	424.75	445.625	492	432.75	451.375	415.875	425.375	394	433.25	406.5	387	395.25	378.375	450.75	439	415	427.625	460.5
J05	592.333	590.778	583.222	592.111	626.222	550.889	564.667	575.444	594.667	553.444	565.111	594.111	589.556	569.667	556.222	562	563.333	551.222	588.222	609.111	558.556	540.333	577.444	608.444	586.889	595.222	594.111	596.444	580.222	559.556	531.556	547.667
J06	533.667	564.5	565.417	562.417	549.75	534.75	537.5	544.5	556.917	554.917	490.083	547.25	535.25	485.917	511.5	552.917	515.917	510.25	539.75	572.417	560	547.917	549.417	524.167	523.333	536.25	550.667	494.917	535.833	547.583	537.417	487.583
J07	484.875	515.875	517.875	545.5	455.375	485.625	478.875	520.5	488.375	535.25	515.625	575.125	489.75	549.5	455.625	535	508.625	526.75	568.625	497.875	528.25	472.375	527.625	489.125	512	495.75	469.625	452.875	479.875	466.875	495.75	484.875
J08	602.167	526.583	553.25	599.167	582	564.25	579.833	588.5	558.25	561.167	558.5	503.75	546	606.5	584.167	531	573	525.75	590.083	559.833	537.417	547	583.667	560.25	577.417	557.583	488.333	585.333	560.333	569	570.083	524.667
J09
J10	525.429	523.643	488.143	533.071	528.214	496.429	531.786	497	519.357	509.357	523.143	505.643	510.071	540.571	476.786	530.071	487.714	528	548.714	538.571	514.214	562.929	519.357	564.714	535.786	528.857	535.857	534.071	503.071	468.786	513	524.929
J11
J12
J13
J14
J15
J16
J17
J18
J19
J20
J21
J22
J23
J24
K01
K02
K03	450.8	436.7	451.5	438.8	437	437.5	413.8	464.6	441.3	471.4	508.6	419.2	453.1	434.8	420.3	449	446.3	523.1	476.6	441.7	388.9	405.7	432.3	450.1	429.3	462	453.1	452.3	434	430.9	416.1	450.8
K04	585	573.75	553.833	534	579.5	604.667	609.917	576.583	565.25	559.583	566.75	577.917	573.917	533.833	509.167	579.75	565.75	572.25	543.083	590.417	586.75	528.75	579.083	549.833	566.167	583.5	575.167	583	498.417	580.333	587.25	561.667
K05	431.214	478.857	432.286	448	454.286	471.214	494.214	481	474	455.429	492.714	471.571	485.929	460.929	510.5	461.714	497	479.571	480.357	456.286	457.286	455.429	473.286	469.5	468.357	445.643	470	485.214	488.071	467.643	458.214	459.286
K06
K07
K08	540.154	539.538	542	531.615	537.154	537.692	538.308	539	535.462	542.231	548.769	535.538	537.231	538.769	534.154	515.462	536.308	531.615	533.769	530.231	529.154	541.692	538.231	547.154	561.231	546.615	538.154	535.769	534.308	518.538	563.692	540.154
K09	387.091	433.091	404.727	364.364	406.364	362.182	395.545	371.909	365	372.727	397.636	319.818	373	378.273	379.091	378.455	432.727	362.727	431.636	313.727	362.182	383.364	393	326.818	414.636	344.182	419.545	381.091	391.455	381.818	369.182	387.091
K10	416.727	408.273	387.455	412.545	405.636	412.818	415.636	392	420.273	400.364	394.727	421.182	350.636	416.818	417.455	411.364	411.182	409.273	425.545	378.727	419.273	416.545	415.364	405.909	430.545	430.818	419.091	391.273	420.455	436.545	376.818	415.091
K11
K12
K13
K14
K15
K16
K17
K18
K19
K20
K21
K22
K23
K24
L01	583	598	590.8	615.5	594.9	598	593.5	594.2	576.2	593.7	585	611.7	594.9	555.9	591.2	569.5	605.3	599.4	594.1	594.6	594.6	606.4	594.3	577.8	617.2	599.6	604.6	576.5	597.4	599	573	583
L02	539.667	524.778	538.333	570	548	546	586.889	556.111	493.556	502	554.667	556.111	572.333	531.444	551.333	490.667	551.444	567.667	563.889	582.222	543.889	562.444	580.667	587.111	562.444	546.444	557.222	538.111	532.667	495.667	504.444	539.667
L03	670.25	648.375	672.25	664.125	653.25	697.125	649	654.75	666.25	632.875	630.75	654.125	637.625	644.625	636.875	668.75	649	671.625	655.75	656.375	624.25	664.5	654.375	651.75	651.75	648.625	632.5	645.75	665.5	667	651.125	648.75
L04
L05
L06
L07	460.5	479.75	474.625	437.875	466.625	454.375	461.375	473	451.5	475	466	478.25	481.125	497.75	493	459.375	454.375	468.5	463.375	433.875	447.625	422	493	416.875	438.5	434.5	452.875	450.875	472.5	467.75	463.75	479.625
L08	520.4	528.7	508.7	516.7	565.1	561.1	517.7	485.1	524.4	591.8	530.1	508.6	539.8	528.4	517.6	547.2	474.7	584.8	581.7	547.9	473.2	547.3	494.6	530.1	510.4	497.5	478	534.3	522.3	522.1	453	560.5
L09
L10	534.364	513.455	512.182	529.364	457.818	493.182	531.818	500.091	540.273	478.818	535.455	537.273	511	541.636	529.727	515.636	576.455	511.636	536.273	541.727	550.727	526.364	520.091	513.182	542	496	508.636	493.364	552.818	534.364	545.818	530.545
L11
L12
L13
L14
L15
L16
L17
L18
L19
L20
L21
L22
L23
L24
M01	439.471	498.059	443.059	439.647	434	450.353	412.882	421.765	430.765	439.059	477.529	458.412	451.471	438.824	443.412	447.176	489.647	469.353	462.529	456.412	437.176	456.941	445.412	475.118	419.235	433.412	454.588	439.588	467.471	443.882	444.235	484.824
M02
M03
M04
M05	633.667	665.222	677.444	633.778	659.889	659	667.556	662.556	659	651.333	656.222	664.778	660.667	657.889	665.667	660.667	651.222	641.111	651.111	664.333	662.667	663.111	623	653.333	674.333	681.444	661.333	647.444	662.444	664	638.778	633.667
M06	584.6	604.3	643	561.2	582	589	602	580.3	591.7	602.1	590.2	597.7	595.7	604.2	575.9	581.6	577.4	550.5	571.6	565.6	582.1	575.2	612.4	538.2	591.5	610.5	626.8	614	591.1	576.4	547.2	600.5
M07	548.667	596.222	586.889	532.333	542.333	575.111	568.111	520.222	592.111	584.778	583.333	583.667	535.556	552.889	571	578.556	586.111	573.333	586.889	537.444	579.667	569.333	590.889	536.667	566	600.889	580.889	521	536.889	585.778	574.444	548.667
M08	539	557.7	557.1	515.6	535.3	542.5	534.3	538.5	546.4	573.7	527.3	512.7	531.3	563.3	537.6	524.8	520.9	532.3	541.8	539.5	542.3	518	521.5	504.4	509.6	533.2	533.2	562.2	549.5	541.8	556	539.5
M09	422.714	408.571	421.143	422.714	390.429	432	427	419.571	392.571	391.714	442.714	409.714	417.286	435.429	412	425	413	425.286	427.571	431.429	402.857	421.857	346.286	424.571	426.429	392.714	431.571	406.714	436.714	440	395.571	422.714
M10	489.75	487	533.375	505.25	506.875	543.625	535.875	537.375	492	510.125	546.125	504	510.875	515.75	522.375	522	546.375	505	495.625	511.75	493.125	460	523	505.625	483.25	494	507.625	502	522.5	476.375	519.5	489.75
M11
M12
M13
M14
M15
M16
M17
M18
M19
M20
M21
M22
M23
M24
N01
N02	372.5	389.7	346.2	385.2	366.3	369.7	410.3	377.5	369	372.9	417.7	396.7	419.3	339.1	393.3	358.9	387	346.2	384.1	366.4	360	377.2	355.5	332.4	360.6	386.6	369.2	379.8	364.6	392.3	355.3	401.7
N03	505.125	462.5	506.875	442.875	507	461.375	475.625	490.375	465.375	516.5	520.375	479	500.5	471.25	483.25	453.625	513	498	474.375	456.125	503	471.875	475.75	513.375	501.375	491.375	498.5	480.625	463.75	555.125	487.125	494.5
N04	564.222	571.556	601.556	558.111	585.889	641.444	572.778	567.889	542.222	528.444	551.778	575.778	529.556	537.778	557.778	547.889	640.111	579	563.444	614.333	580.444	531.889	562.333	529	564.111	567.889	591.444	519	585	542.444	630.667	564.222
N05	535.545	510.727	493.273	582.455	568.273	535.545	555.273	553.273	567.818	550.455	543.455	547.818	550.909	558.727	555.364	566.545	623.818	600.364	549	550.182	531.091	528.818	551	550.545	595.636	493	540.727	508.545	540.273	504.636	548.727	555.091
N06
N07	522	551.875	564.625	540.5	528.75	567	499.375	574.5	559.875	533.5	555.5	550.25	551.25	598.875	540.875	550.5	555.375	496.125	557.125	599.875	568.375	567.125	532.5	533.25	550.375	447	502.125	561.375	569.5	516	587.75	580.875
N08	452.889	481.778	491.667	469.444	504.111	507.222	456.111	523.333	518.889	499.667	470.778	526.333	504.667	459.444	509.778	505.111	499.333	473.333	476.222	503.778	444.111	486.444	526	537.778	511.667	476.778	481.556	465.667	486.889	515.778	514.111	491.333
N09
N10	481.545	477.091	453.909	435.727	500.273	439.818	456.545	484.455	470.273	427.727	485.636	488	513.727	492	486.273	477.182	467.909	436.273	476.818	461.727	462.455	480.273	478.818	452.545	466.545	487.818	471.818	494.909	490.545	517.455	471.455	498
N11
N12
N13
N14
N15
N16
N17
N18
N19
N20
N21
N22
N23
N24
O01	481.818	505.545	518.727	507.545	501.727	513.364	506.091	510.636	498.455	492.091	478.091	498	536.727	510.909	492.727	524.455	513.727	499.273	497.909	486	503.818	519.727	544.727	508.091	495.636	472	513.818	504.545	470.091	521.364	501.636	490.182
O02	340.75	351.5	350.167	337.5	356.083	334.833	333.75	351.833	352.833	348.417	360.25	356.417	340.25	347.167	361.25	329.5	348.5	338.5	329.167	367.417	367	368.5	352.833	360.583	350.083	375.833	333.583	345.25	364.583	354.5	352.583	340.75
O03
O04	490.933	548.267	559.733	556.933	491.6	550	550.067	536.667	569.933	549.8	504.6	557.133	529.867	553.133	553.467	529.067	531.267	553.933	541.933	542.533	547.467	562.133	573.733	554.267	565.6	569.2	531.667	547.267	583.267	502.267	560.2	556.4
O05
O06	592.75	548.875	563.875	599.5	563.5	549.125	627.25	596.125	611.125	585.125	619.625	641.125	610	598.875	647	563	587.25	614.875	603.625	546.125	619.75	592.375	605.875	625.875	565	539.5	566.75	585.375	600.625	527.125	588.375	592.75
O07	547.455	560.455	572.455	489.636	541.455	549.636	572.364	583	508.818	543.091	593	578.545	496.545	575.909	545.818	498.364	549.818	528.091	561.636	485.182	643.545	515.182	509.091	511	572.636	589.273	576.364	575.909	542.455	572	514.455	547.455
O08	547.222	558.556	557.778	512.556	541.444	549.444	548.222	543.444	525.889	553.333	520	549.556	560.667	545.556	539.333	566.667	548.889	534.889	573	550	557.444	562.889	527.556	558.889	558.222	547.889	543.667	542.778	521.222	564.222	565.111	547.222
O09	454	420.182	454.091	457.273	433.909	437.818	455.727	417.636	436.182	431.818	424.545	452.818	437.273	438.636	460.636	419.818	445.273	427.182	437.273	480.818	459.273	472.636	466	472.455	409.818	466.182	408.273	410.091	462.273	466.364	425.636	429.364
O10
O11
O12
O13
O14
O15
O16
O17
O18
O19
O20
O21
O22
O23
O24
P01	535.667	492.556	432.444	496.556	495	555.778	504.333	498.111	448.444	544.444	460.222	504.556	474.222	496.556	541	523.111	507	453.778	497.556	522.222	514	534.556	494.667	565.333	543.889	510.889	514	463.556	479.333	587.444	584.556	535.667
P02
P03
P04	371.364	341.818	401.182	367.818	327.091	293.636	338.545	315.273	378.273	355.909	361.818	333.818	313.545	339.636	351.909	280.182	371.364	340.364	330	368.727	371.273	377	345.636	339.727	349	338.364	298.909	384	354.455	337.909	305.273	371.364
P05
P06	573.167	555.833	578.667	561.833	572.583	526.417	538.667	561.5	584.833	566.083	556.75	585.167	574.333	559.417	548.083	583.667	549.833	576.333	549	565.083	586.5	539.917	580.25	568.583	553.417	577.417	582	574.417	578.417	569	579.25	567.583
P07
P08
P09
P10
P11
P12
P13
P14
P15
P16
P17
P18
P19
P20
P21
P22
P23
P24

## Sheet: PCV
PCV

## Sheet: DA-Normalized
DA Normalized to Background (Abs(DA-Background))
	1	2	3	4	5	6	7	8	9	10	11	12	13	14	15	16	17	18	19	20	21	22	23	24	25	26	27	28	29	30	31	32
A01	0	0	0	0	0	0	0	0	0	0	0	0	0	0	0	0	0	0	0	0	0	0	0	0	0	0	0	0	0	0	0	0
A02	182.347	160.431	179.153	185.375	146.597	197.208	176.819	168.097	186.014	176.694	157.347	173.958	185.125	185.764	173.569	162.625	171.833	169.472	191.083	175.75	168.944	156.681	163.403	165.875	176.917	163.083	190.972	192.306	152	169.681	181.931	163.097
A03	0	0	0	0	0	0	0	0	0	0	0	0	0	0	0	0	0	0	0	0	0	0	0	0	0	0	0	0	0	0	0	0
A04	0	0	0	0	0	0	0	0	0	0	0	0	0	0	0	0	0	0	0	0	0	0	0	0	0	0	0	0	0	0	0	0
A05	65.4286	57.4286	16.0893	72.2143	55.875	73.1429	64.125	88.4464	72.7321	80.9286	111.375	80.6964	67.3214	148.429	56.2143	66.0179	47.1071	15.9643	55.25	30.5357	104.821	59.6786	56.3393	52.3214	51.6786	74.4643	63.3036	108.25	68.8571	63.75	9.80359	33.3393
A06	190.375	112.625	102.75	148.25	127.625	142.5	107.5	139.625	120	183.5	149.25	131.375	145.5	144.5	107.875	137	147.5	72.875	162.5	145.625	77.375	133.375	154.875	131.5	131.875	153.625	133.625	183.125	109.125	139.625	122.125	196.875
A07	0	0	0	0	0	0	0	0	0	0	0	0	0	0	0	0	0	0	0	0	0	0	0	0	0	0	0	0	0	0	0	0
A08	0	0	0	0	0	0	0	0	0	0	0	0	0	0	0	0	0	0	0	0	0	0	0	0	0	0	0	0	0	0	0	0
A09	169.194	234.069	210.486	183.903	159.708	149.319	212.625	222.125	220.944	165.486	176.417	166.097	147.819	197.667	185.389	171.444	110	185.5	263.194	172	232.458	192.181	232.333	245.417	178.514	166.542	212.264	167.736	261.347	211.125	196.764	171.819
A10	166.125	172.125	188.5	164.625	185.75	188.75	187.75	174.5	205.125	240.25	202.625	183.375	167.75	144.75	174.375	170.875	186.75	236.75	182.125	165.125	175.125	199.5	192.125	182.375	191.375	197	185	223	264.625	196.875	182.625	164.5
A11	0	0	0	0	0	0	0	0	0	0	0	0	0	0	0	0	0	0	0	0	0	0	0	0	0	0	0	0	0	0	0	0
A12	0	0	0	0	0	0	0	0	0	0	0	0	0	0	0	0	0	0	0	0	0	0	0	0	0	0	0	0	0	0	0	0
A13	0	0	0	0	0	0	0	0	0	0	0	0	0	0	0	0	0	0	0	0	0	0	0	0	0	0	0	0	0	0	0	0
A14	0	0	0	0	0	0	0	0	0	0	0	0	0	0	0	0	0	0	0	0	0	0	0	0	0	0	0	0	0	0	0	0
A15	0	0	0	0	0	0	0	0	0	0	0	0	0	0	0	0	0	0	0	0	0	0	0	0	0	0	0	0	0	0	0	0
A16	0	0	0	0	0	0	0	0	0	0	0	0	0	0	0	0	0	0	0	0	0	0	0	0	0	0	0	0	0	0	0	0
A17	0	0	0	0	0	0	0	0	0	0	0	0	0	0	0	0	0	0	0	0	0	0	0	0	0	0	0	0	0	0	0	0
A18	0	0	0	0	0	0	0	0	0	0	0	0	0	0	0	0	0	0	0	0	0	0	0	0	0	0	0	0	0	0	0	0
A19	0	0	0	0	0	0	0	0	0	0	0	0	0	0	0	0	0	0	0	0	0	0	0	0	0	0	0	0	0	0	0	0
A20	0	0	0	0	0	0	0	0	0	0	0	0	0	0	0	0	0	0	0	0	0	0	0	0	0	0	0	0	0	0	0	0
A21	0	0	0	0	0	0	0	0	0	0	0	0	0	0	0	0	0	0	0	0	0	0	0	0	0	0	0	0	0	0	0	0
A22	0	0	0	0	0	0	0	0	0	0	0	0	0	0	0	0	0	0	0	0	0	0	0	0	0	0	0	0	0	0	0	0
A23	0	0	0	0	0	0	0	0	0	0	0	0	0	0	0	0	0	0	0	0	0	0	0	0	0	0	0	0	0	0	0	0
A24	0	0	0	0	0	0	0	0	0	0	0	0	0	0	0	0	0	0	0	0	0	0	0	0	0	0	0	0	0	0	0	0
B01	169.833	198.653	162.292	217.028	188.625	206.333	202.069	221.694	220.347	190.583	164.417	232.375	246.764	190.014	155.153	167.819	177.917	223.278	198.514	207.75	191.181	186.861	192.125	193.181	209.347	179.389	179.903	180.153	152.083	163.458	190.986	176.292
B02	4.04547	8.81818	65.5	26.3977	0.977295	30.2954	45.1704	18.9432	2.30682	28.125	2.13635	3.03412	39.9432	121.318	40.4659	4.34088	4.7727	2.38635	64.3182	44.6136	13.875	9.09088	73.9204	5.6477	0.602295	7.96588	15.3182	8.6477	57.4318	11.8977	12.8295	10.5455
B03	40.125	124	12.125	27.25	98	98.125	26.25	31	112	23.25	102.75	16.75	43.25	40.625	90.625	39.25	58.25	76.75	83.5	67.75	33.125	62.5	100.375	108.25	107.875	94.75	77.375	82.375	59.75	85.625	73.375	109.25
B04	0	0	0	0	0	0	0	0	0	0	0	0	0	0	0	0	0	0	0	0	0	0	0	0	0	0	0	0	0	0	0	0
B05	0	0	0	0	0	0	0	0	0	0	0	0	0	0	0	0	0	0	0	0	0	0	0	0	0	0	0	0	0	0	0	0
B06	110.045	132.466	179.591	109.352	188.045	164.818	146.318	153.091	93.7841	190.182	110.307	141.636	63.375	211.159	177.398	193.943	130.989	133.898	151.477	154.432	121.261	145	117.239	195.602	158.398	121.557	128.398	84.3182	109.727	158.17	158.148	115.795
B07	0	0	0	0	0	0	0	0	0	0	0	0	0	0	0	0	0	0	0	0	0	0	0	0	0	0	0	0	0	0	0	0
B08	58.7917	43.0417	55.0417	37.4167	48.8333	37	41.9167	42.25	37.6667	43.75	39.2083	44.5833	46.6667	43.875	36.1667	46	45.4583	34.5417	33.125	42.8333	38.6667	37.375	60.0417	52.2083	39.0417	33.125	37	51.1667	70.3333	36.9167	51.0833	63.5417
B09	0	0	0	0	0	0	0	0	0	0	0	0	0	0	0	0	0	0	0	0	0	0	0	0	0	0	0	0	0	0	0	0
B10	0	0	0	0	0	0	0	0	0	0	0	0	0	0	0	0	0	0	0	0	0	0	0	0	0	0	0	0	0	0	0	0
B11	0	0	0	0	0	0	0	0	0	0	0	0	0	0	0	0	0	0	0	0	0	0	0	0	0	0	0	0	0	0	0	0
B12	0	0	0	0	0	0	0	0	0	0	0	0	0	0	0	0	0	0	0	0	0	0	0	0	0	0	0	0	0	0	0	0
B13	0	0	0	0	0	0	0	0	0	0	0	0	0	0	0	0	0	0	0	0	0	0	0	0	0	0	0	0	0	0	0	0
B14	0	0	0	0	0	0	0	0	0	0	0	0	0	0	0	0	0	0	0	0	0	0	0	0	0	0	0	0	0	0	0	0
B15	0	0	0	0	0	0	0	0	0	0	0	0	0	0	0	0	0	0	0	0	0	0	0	0	0	0	0	0	0	0	0	0
B16	0	0	0	0	0	0	0	0	0	0	0	0	0	0	0	0	0	0	0	0	0	0	0	0	0	0	0	0	0	0	0	0
B17	0	0	0	0	0	0	0	0	0	0	0	0	0	0	0	0	0	0	0	0	0	0	0	0	0	0	0	0	0	0	0	0
B18	0	0	0	0	0	0	0	0	0	0	0	0	0	0	0	0	0	0	0	0	0	0	0	0	0	0	0	0	0	0	0	0
B19	0	0	0	0	0	0	0	0	0	0	0	0	0	0	0	0	0	0	0	0	0	0	0	0	0	0	0	0	0	0	0	0
B20	0	0	0	0	0	0	0	0	0	0	0	0	0	0	0	0	0	0	0	0	0	0	0	0	0	0	0	0	0	0	0	0
B21	0	0	0	0	0	0	0	0	0	0	0	0	0	0	0	0	0	0	0	0	0	0	0	0	0	0	0	0	0	0	0	0
B22	0	0	0	0	0	0	0	0	0	0	0	0	0	0	0	0	0	0	0	0	0	0	0	0	0	0	0	0	0	0	0	0
B23	0	0	0	0	0	0	0	0	0	0	0	0	0	0	0	0	0	0	0	0	0	0	0	0	0	0	0	0	0	0	0	0
B24	0	0	0	0	0	0	0	0	0	0	0	0	0	0	0	0	0	0	0	0	0	0	0	0	0	0	0	0	0	0	0	0
C01	92	89.05	104.7	131.425	121.375	82.875	97.325	105.7	127.675	95.375	88.975	130.775	132.3	143.85	83.45	90.9	110.5	86.65	127.025	185.575	108.45	110.275	94.8	128.05	107.575	95.775	173.225	76.975	95.075	120.625	107.8	90.875
C02	0	0	0	0	0	0	0	0	0	0	0	0	0	0	0	0	0	0	0	0	0	0	0	0	0	0	0	0	0	0	0	0
C03	0	0	0	0	0	0	0	0	0	0	0	0	0	0	0	0	0	0	0	0	0	0	0	0	0	0	0	0	0	0	0	0
C04	273.875	277.375	335.975	240.15	272.325	272.425	278.05	278.85	280.65	267.625	249.725	280.625	280.2	257.925	289.475	292.5	295.925	291.375	289.125	253.2	298.3	306.8	271.05	284.825	254.65	276.7	270.825	279.15	270.225	296.6	256.25	285.975
C05	258.193	251.489	230.773	263.602	218.568	207.375	202.807	207.693	185.352	223.648	235.727	203.341	244.307	207.148	231.318	256.682	280.5	232.943	215.705	199.261	190.67	236.466	209.148	196.693	217.852	225.114	229.557	178.261	185.307	217.034	227.352	254.818
C06	0	0	0	0	0	0	0	0	0	0	0	0	0	0	0	0	0	0	0	0	0	0	0	0	0	0	0	0	0	0	0	0
C07	171.611	176.125	210.722	160.028	193.028	195.708	165.917	180.889	181.528	203.222	175.611	187.222	196.319	152.278	161.389	185.319	167.542	154.333	197.903	163.861	153.75	209.111	193.653	155.625	188.014	183.736	154.778	196.028	172.319	162.597	174.069	167.736
C08	65.875	78.375	90.75	112.25	85.375	99.25	140.25	67.75	79.75	118.375	71.125	77.375	82.5	97.875	68.625	62.75	29.125	120.625	45.125	80.375	52.75	68.625	100.125	58.375	50.25	77	60.125	90.625	70.625	77.75	83.375	67.5
C09	80.4583	86.125	61.2917	90.2083	86.2083	67.4167	76.5	46.375	75.875	107.083	100.417	102.708	98.5	100.792	82.3333	63.375	83.9167	97.0833	59.8333	86.375	72.25	80.9583	104.917	74.9583	88	66.75	73.0833	97.0417	120.542	65.0833	102.167	102.375
C10	0	0	0	0	0	0	0	0	0	0	0	0	0	0	0	0	0	0	0	0	0	0	0	0	0	0	0	0	0	0	0	0
C11	0	0	0	0	0	0	0	0	0	0	0	0	0	0	0	0	0	0	0	0	0	0	0	0	0	0	0	0	0	0	0	0
C12	0	0	0	0	0	0	0	0	0	0	0	0	0	0	0	0	0	0	0	0	0	0	0	0	0	0	0	0	0	0	0	0
C13	0	0	0	0	0	0	0	0	0	0	0	0	0	0	0	0	0	0	0	0	0	0	0	0	0	0	0	0	0	0	0	0
C14	0	0	0	0	0	0	0	0	0	0	0	0	0	0	0	0	0	0	0	0	0	0	0	0	0	0	0	0	0	0	0	0
C15	0	0	0	0	0	0	0	0	0	0	0	0	0	0	0	0	0	0	0	0	0	0	0	0	0	0	0	0	0	0	0	0
C16	0	0	0	0	0	0	0	0	0	0	0	0	0	0	0	0	0	0	0	0	0	0	0	0	0	0	0	0	0	0	0	0
C17	0	0	0	0	0	0	0	0	0	0	0	0	0	0	0	0	0	0	0	0	0	0	0	0	0	0	0	0	0	0	0	0
C18	0	0	0	0	0	0	0	0	0	0	0	0	0	0	0	0	0	0	0	0	0	0	0	0	0	0	0	0	0	0	0	0
C19	0	0	0	0	0	0	0	0	0	0	0	0	0	0	0	0	0	0	0	0	0	0	0	0	0	0	0	0	0	0	0	0
C20	0	0	0	0	0	0	0	0	0	0	0	0	0	0	0	0	0	0	0	0	0	0	0	0	0	0	0	0	0	0	0	0
C21	0	0	0	0	0	0	0	0	0	0	0	0	0	0	0	0	0	0	0	0	0	0	0	0	0	0	0	0	0	0	0	0
C22	0	0	0	0	0	0	0	0	0	0	0	0	0	0	0	0	0	0	0	0	0	0	0	0	0	0	0	0	0	0	0	0
C23	0	0	0	0	0	0	0	0	0	0	0	0	0	0	0	0	0	0	0	0	0	0	0	0	0	0	0	0	0	0	0	0
C24	0	0	0	0	0	0	0	0	0	0	0	0	0	0	0	0	0	0	0	0	0	0	0	0	0	0	0	0	0	0	0	0
D01	58.475	12.275	33.925	52.025	82.85	23.75	39.775	62.075	33.95	19.95	82.275	42.05	98.15	42.6	67.725	59.5	54.7	34.7	8.45001	73.5	53.3	70.475	86.925	34.425	71.375	50.9	50.425	62.725	55.25	52.15	16.3	60.6
D02	0	0	0	0	0	0	0	0	0	0	0	0	0	0	0	0	0	0	0	0	0	0	0	0	0	0	0	0	0	0	0	0
D03	58.1477	79.6818	66.0795	54.6591	89.9886	58.1364	75.3182	70.1477	61	69.8182	76.0682	58.3523	59.1818	82.5568	64.1591	61.2159	54.2386	81.1932	54.0795	60.1023	3.21588	54.4659	64.5227	71.4773	42.5682	55.2614	56.1705	62.7727	26.7386	44.2386	57.5227	52.5227
D04	123.909	145.398	115.614	147.375	129.807	138.534	145.636	134.136	149.17	134.307	135.261	141.193	140.545	150.375	163.909	152.989	151.011	135.159	171.716	128.534	151.08	145.205	114.614	155.864	110.33	117.614	127.955	114.375	136.568	132.864	130.307	116.409
D05	99.675	107.45	96.025	114.175	99.5	117.825	112.5	100.025	119.525	118.575	102.9	110.925	96.475	100.375	101.125	105.85	115.425	97.05	109.2	112.675	98.025	91.975	100.275	109.075	102.1	127.275	112.7	124.35	112.175	93.825	99.175	110.925
D06	256.55	281.625	275.825	238.95	267.975	277.2	325.05	301.7	289.25	288.3	275.925	273.875	269.125	302	259.3	292.025	292.4	274.45	270.425	248.1	272.825	301.775	263.425	259.55	265.15	242.05	270	290.8	280.675	296.05	273.875	298.875
D07	7.625	92.25	52.875	45.625	17.25	25.375	69.875	23.75	58.5	43.25	67.375	24.125	12	41.625	65.375	86.375	87.75	58.125	22.75	91.25	76.25	62.375	60.75	12.25	132.125	137.875	0.25	48.25	69.375	127	34.375	7.125
D08	144.75	129.55	133.575	123.55	129.075	136.625	136.05	146.35	136.975	136.125	133.85	141.65	152.525	137.65	131.05	152.4	135.3	135.4	143.35	118.625	145.55	127.9	139.325	145.825	146.775	138.675	130.65	144.15	141.65	175.55	125.825	128.1
D09	77	94.125	84.125	63.25	20.625	70.125	85.25	51	126.75	76.25	91.5	90.25	93.25	56.625	88	87	100.5	196.5	117.75	110	62.375	44.875	115.75	92.625	124.875	91.75	54.5	89	66.875	67	48.75	84.5
D10	325.477	321.057	327.875	335.5	309.568	306.193	300.636	337.455	311.364	297.83	355.773	337.886	312.636	307.625	300.67	295.545	324.989	330.045	361.034	330.148	323.193	342.239	347.409	318.102	328.784	314.443	350.909	311.886	323.591	301.523	314.125	329.716
D11	0	0	0	0	0	0	0	0	0	0	0	0	0	0	0	0	0	0	0	0	0	0	0	0	0	0	0	0	0	0	0	0
D12	0	0	0	0	0	0	0	0	0	0	0	0	0	0	0	0	0	0	0	0	0	0	0	0	0	0	0	0	0	0	0	0
D13	0	0	0	0	0	0	0	0	0	0	0	0	0	0	0	0	0	0	0	0	0	0	0	0	0	0	0	0	0	0	0	0
D14	0	0	0	0	0	0	0	0	0	0	0	0	0	0	0	0	0	0	0	0	0	0	0	0	0	0	0	0	0	0	0	0
D15	0	0	0	0	0	0	0	0	0	0	0	0	0	0	0	0	0	0	0	0	0	0	0	0	0	0	0	0	0	0	0	0
D16	0	0	0	0	0	0	0	0	0	0	0	0	0	0	0	0	0	0	0	0	0	0	0	0	0	0	0	0	0	0	0	0
D17	0	0	0	0	0	0	0	0	0	0	0	0	0	0	0	0	0	0	0	0	0	0	0	0	0	0	0	0	0	0	0	0
D18	0	0	0	0	0	0	0	0	0	0	0	0	0	0	0	0	0	0	0	0	0	0	0	0	0	0	0	0	0	0	0	0
D19	0	0	0	0	0	0	0	0	0	0	0	0	0	0	0	0	0	0	0	0	0	0	0	0	0	0	0	0	0	0	0	0
D20	0	0	0	0	0	0	0	0	0	0	0	0	0	0	0	0	0	0	0	0	0	0	0	0	0	0	0	0	0	0	0	0
D21	0	0	0	0	0	0	0	0	0	0	0	0	0	0	0	0	0	0	0	0	0	0	0	0	0	0	0	0	0	0	0	0
D22	0	0	0	0	0	0	0	0	0	0	0	0	0	0	0	0	0	0	0	0	0	0	0	0	0	0	0	0	0	0	0	0
D23	0	0	0	0	0	0	0	0	0	0	0	0	0	0	0	0	0	0	0	0	0	0	0	0	0	0	0	0	0	0	0	0
D24	0	0	0	0	0	0	0	0	0	0	0	0	0	0	0	0	0	0	0	0	0	0	0	0	0	0	0	0	0	0	0	0
E01	66.75	95.4167	98.2083	96.75	71.8333	93.7083	85.2917	108.542	153.125	92.2917	91.9583	90.4167	107.958	81.4583	96.25	79	86.25	53.875	99.5	81.9167	119.417	114.833	79.4167	78.2917	83	84.5	90.375	117.917	84.6667	95.8333	84.0417	67
E02	0	0	0	0	0	0	0	0	0	0	0	0	0	0	0	0	0	0	0	0	0	0	0	0	0	0	0	0	0	0	0	0
E03	0	0	0	0	0	0	0	0	0	0	0	0	0	0	0	0	0	0	0	0	0	0	0	0	0	0	0	0	0	0	0	0
E04	163.136	157.148	141.068	138.568	189.114	161.159	89.3636	103.239	153.193	151.75	146.591	137.636	159.955	150.909	112.534	159.67	134.818	148.273	174.261	204.852	144.67	157.386	134.898	152.761	163.614	128.784	92.3977	50.3295	57.9773	142.159	127.42	139.716
E05	144.693	130.625	143.057	154.795	140.523	128.557	135.568	141.716	161.466	150.239	122.08	136.477	123.443	135.284	132.761	154.182	159.67	133.352	146.5	122.466	149.045	141.091	140.795	116.159	135.83	130.909	125.716	136.443	120.943	125.182	117.284	148.818
E06	0	0	0	0	0	0	0	0	0	0	0	0	0	0	0	0	0	0	0	0	0	0	0	0	0	0	0	0	0	0	0	0
E07	0	0	0	0	0	0	0	0	0	0	0	0	0	0	0	0	0	0	0	0	0	0	0	0	0	0	0	0	0	0	0	0
E08	0	0	0	0	0	0	0	0	0	0	0	0	0	0	0	0	0	0	0	0	0	0	0	0	0	0	0	0	0	0	0	0
E09	70.3583	75.8834	103.833	84.6917	133.042	104.625	89.1667	79.5	90.3833	87.275	66.375	90.05	58.6	100.458	74	91.4083	70.0167	94.2917	71.4667	56.875	78.5833	53.425	93.725	105.767	96.8917	85.425	61.4167	54.0167	17.3	84.425	66.1	69.3583
E10	0	0	0	0	0	0	0	0	0	0	0	0	0	0	0	0	0	0	0	0	0	0	0	0	0	0	0	0	0	0	0	0
E11	0	0	0	0	0	0	0	0	0	0	0	0	0	0	0	0	0	0	0	0	0	0	0	0	0	0	0	0	0	0	0	0
E12	0	0	0	0	0	0	0	0	0	0	0	0	0	0	0	0	0	0	0	0	0	0	0	0	0	0	0	0	0	0	0	0
E13	0	0	0	0	0	0	0	0	0	0	0	0	0	0	0	0	0	0	0	0	0	0	0	0	0	0	0	0	0	0	0	0
E14	0	0	0	0	0	0	0	0	0	0	0	0	0	0	0	0	0	0	0	0	0	0	0	0	0	0	0	0	0	0	0	0
E15	0	0	0	0	0	0	0	0	0	0	0	0	0	0	0	0	0	0	0	0	0	0	0	0	0	0	0	0	0	0	0	0
E16	0	0	0	0	0	0	0	0	0	0	0	0	0	0	0	0	0	0	0	0	0	0	0	0	0	0	0	0	0	0	0	0
E17	0	0	0	0	0	0	0	0	0	0	0	0	0	0	0	0	0	0	0	0	0	0	0	0	0	0	0	0	0	0	0	0
E18	0	0	0	0	0	0	0	0	0	0	0	0	0	0	0	0	0	0	0	0	0	0	0	0	0	0	0	0	0	0	0	0
E19	0	0	0	0	0	0	0	0	0	0	0	0	0	0	0	0	0	0	0	0	0	0	0	0	0	0	0	0	0	0	0	0
E20	0	0	0	0	0	0	0	0	0	0	0	0	0	0	0	0	0	0	0	0	0	0	0	0	0	0	0	0	0	0	0	0
E21	0	0	0	0	0	0	0	0	0	0	0	0	0	0	0	0	0	0	0	0	0	0	0	0	0	0	0	0	0	0	0	0
E22	0	0	0	0	0	0	0	0	0	0	0	0	0	0	0	0	0	0	0	0	0	0	0	0	0	0	0	0	0	0	0	0
E23	0	0	0	0	0	0	0	0	0	0	0	0	0	0	0	0	0	0	0	0	0	0	0	0	0	0	0	0	0	0	0	0
E24	0	0	0	0	0	0	0	0	0	0	0	0	0	0	0	0	0	0	0	0	0	0	0	0	0	0	0	0	0	0	0	0
F01	50.1875	63.8125	66	56	35.625	89.75	80.1875	67.625	14.0625	74.5	44.625	67.4375	65.5	33.3125	42.375	54.4375	78.625	40.625	50.1875	72.9375	53.5	67.0625	86.1875	97.375	51.3125	45.3125	69.25	86.125	68	59.6875	52.25	66.6875
F02	122.45	153.875	112.475	148.425	119.675	136.325	153.55	126.575	143.4	110.075	136.2	138.825	156.15	148.175	146.525	129.2	128.25	130.25	135.025	138.325	88.15	148.425	152.175	162.55	137.9	160.2	135.75	121.525	133.35	111.525	155.125	134.3
F03	0	0	0	0	0	0	0	0	0	0	0	0	0	0	0	0	0	0	0	0	0	0	0	0	0	0	0	0	0	0	0	0
F04	0	0	0	0	0	0	0	0	0	0	0	0	0	0	0	0	0	0	0	0	0	0	0	0	0	0	0	0	0	0	0	0
F05	134.025	152.075	144.375	113.375	135.35	135.7	92.6	91.975	110.6	115.1	128.5	177.1	110.825	124.875	108.825	118.675	111.55	93	145.5	136.6	96.075	108.825	115.975	121.9	154.65	121.875	106.925	120	134.375	146.225	128	124.2
F06	0	0	0	0	0	0	0	0	0	0	0	0	0	0	0	0	0	0	0	0	0	0	0	0	0	0	0	0	0	0	0	0
F07	541.25	546.75	545.75	545.75	548.625	543.375	548.375	545.75	543.125	543.125	540.375	546.625	545.875	542.375	545.75	549.75	545.625	548.5	535.375	547.375	542.375	543.875	545.75	543.25	547.125	546	546.25	541.125	547.625	541.875	545.375	541.25
F08	0	0	0	0	0	0	0	0	0	0	0	0	0	0	0	0	0	0	0	0	0	0	0	0	0	0	0	0	0	0	0	0
F09	0	0	0	0	0	0	0	0	0	0	0	0	0	0	0	0	0	0	0	0	0	0	0	0	0	0	0	0	0	0	0	0
F10	0	0	0	0	0	0	0	0	0	0	0	0	0	0	0	0	0	0	0	0	0	0	0	0	0	0	0	0	0	0	0	0
F11	0	0	0	0	0	0	0	0	0	0	0	0	0	0	0	0	0	0	0	0	0	0	0	0	0	0	0	0	0	0	0	0
F12	0	0	0	0	0	0	0	0	0	0	0	0	0	0	0	0	0	0	0	0	0	0	0	0	0	0	0	0	0	0	0	0
F13	0	0	0	0	0	0	0	0	0	0	0	0	0	0	0	0	0	0	0	0	0	0	0	0	0	0	0	0	0	0	0	0
F14	0	0	0	0	0	0	0	0	0	0	0	0	0	0	0	0	0	0	0	0	0	0	0	0	0	0	0	0	0	0	0	0
F15	0	0	0	0	0	0	0	0	0	0	0	0	0	0	0	0	0	0	0	0	0	0	0	0	0	0	0	0	0	0	0	0
F16	0	0	0	0	0	0	0	0	0	0	0	0	0	0	0	0	0	0	0	0	0	0	0	0	0	0	0	0	0	0	0	0
F17	0	0	0	0	0	0	0	0	0	0	0	0	0	0	0	0	0	0	0	0	0	0	0	0	0	0	0	0	0	0	0	0
F18	0	0	0	0	0	0	0	0	0	0	0	0	0	0	0	0	0	0	0	0	0	0	0	0	0	0	0	0	0	0	0	0
F19	0	0	0	0	0	0	0	0	0	0	0	0	0	0	0	0	0	0	0	0	0	0	0	0	0	0	0	0	0	0	0	0
F20	0	0	0	0	0	0	0	0	0	0	0	0	0	0	0	0	0	0	0	0	0	0	0	0	0	0	0	0	0	0	0	0
F21	0	0	0	0	0	0	0	0	0	0	0	0	0	0	0	0	0	0	0	0	0	0	0	0	0	0	0	0	0	0	0	0
F22	0	0	0	0	0	0	0	0	0	0	0	0	0	0	0	0	0	0	0	0	0	0	0	0	0	0	0	0	0	0	0	0
F23	0	0	0	0	0	0	0	0	0	0	0	0	0	0	0	0	0	0	0	0	0	0	0	0	0	0	0	0	0	0	0	0
F24	0	0	0	0	0	0	0	0	0	0	0	0	0	0	0	0	0	0	0	0	0	0	0	0	0	0	0	0	0	0	0	0
G01	262.227	290.295	278	300.273	306.693	279.818	304.739	279.932	284.807	268.625	305.489	283.307	270.261	289.852	256.398	276.091	306.807	287.5	288.239	273.341	271.682	325.716	274.898	306.841	344.398	299.295	281.716	253.932	300.42	292.227	308.148	268.977
G02	199.375	229.875	254.5	219	267.25	247.375	237.75	258	252.375	274.625	292.75	228.5	250.375	223.125	246.125	245	260.375	251.25	246.375	237.25	240.875	240.875	216	214.625	230.75	251	235.5	215.5	222.625	213.375	200.625	200.75
G03	0	0	0	0	0	0	0	0	0	0	0	0	0	0	0	0	0	0	0	0	0	0	0	0	0	0	0	0	0	0	0	0
G04	70.25	103.875	15.625	18	102	61.75	116.625	80.125	115.25	37.75	83	111.875	123.375	48	30.625	53.375	86.75	33.125	37.375	98.375	85.75	104.625	105.125	19.875	37.25	37.125	98.625	67.875	22.625	135.375	89.125	140.875
G05	40.375	62.875	8.75	32.875	21.25	17.625	16.5	69.125	37	46.5	39.875	67.625	61.125	35.5	11.375	45.25	16.125	20.875	31	73.5	37.375	32.25	25.125	2.25	46.25	152.875	19.875	23.75	9.75	10	7.75	34.375
G06	0	0	0	0	0	0	0	0	0	0	0	0	0	0	0	0	0	0	0	0	0	0	0	0	0	0	0	0	0	0	0	0
G07	17.5695	19.625	13.5555	5.63892	11.9305	16.125	21.0695	40.0555	32.6945	13.2083	75.3055	97.4583	58.0555	20.9583	20.4305	45.9028	6.84723	7.59723	22.4445	70.6389	26.0972	5.83331	47.1389	7.59723	75.1389	22.8472	45.4305	11.9028	54.1805	137	1.94446	19.3195
G08	0	0	0	0	0	0	0	0	0	0	0	0	0	0	0	0	0	0	0	0	0	0	0	0	0	0	0	0	0	0	0	0
G09	0	0	0	0	0	0	0	0	0	0	0	0	0	0	0	0	0	0	0	0	0	0	0	0	0	0	0	0	0	0	0	0
G10	0	0	0	0	0	0	0	0	0	0	0	0	0	0	0	0	0	0	0	0	0	0	0	0	0	0	0	0	0	0	0	0
G11	0	0	0	0	0	0	0	0	0	0	0	0	0	0	0	0	0	0	0	0	0	0	0	0	0	0	0	0	0	0	0	0
G12	0	0	0	0	0	0	0	0	0	0	0	0	0	0	0	0	0	0	0	0	0	0	0	0	0	0	0	0	0	0	0	0
G13	0	0	0	0	0	0	0	0	0	0	0	0	0	0	0	0	0	0	0	0	0	0	0	0	0	0	0	0	0	0	0	0
G14	0	0	0	0	0	0	0	0	0	0	0	0	0	0	0	0	0	0	0	0	0	0	0	0	0	0	0	0	0	0	0	0
G15	0	0	0	0	0	0	0	0	0	0	0	0	0	0	0	0	0	0	0	0	0	0	0	0	0	0	0	0	0	0	0	0
G16	0	0	0	0	0	0	0	0	0	0	0	0	0	0	0	0	0	0	0	0	0	0	0	0	0	0	0	0	0	0	0	0
G17	0	0	0	0	0	0	0	0	0	0	0	0	0	0	0	0	0	0	0	0	0	0	0	0	0	0	0	0	0	0	0	0
G18	0	0	0	0	0	0	0	0	0	0	0	0	0	0	0	0	0	0	0	0	0	0	0	0	0	0	0	0	0	0	0	0
G19	0	0	0	0	0	0	0	0	0	0	0	0	0	0	0	0	0	0	0	0	0	0	0	0	0	0	0	0	0	0	0	0
G20	0	0	0	0	0	0	0	0	0	0	0	0	0	0	0	0	0	0	0	0	0	0	0	0	0	0	0	0	0	0	0	0
G21	0	0	0	0	0	0	0	0	0	0	0	0	0	0	0	0	0	0	0	0	0	0	0	0	0	0	0	0	0	0	0	0
G22	0	0	0	0	0	0	0	0	0	0	0	0	0	0	0	0	0	0	0	0	0	0	0	0	0	0	0	0	0	0	0	0
G23	0	0	0	0	0	0	0	0	0	0	0	0	0	0	0	0	0	0	0	0	0	0	0	0	0	0	0	0	0	0	0	0
G24	0	0	0	0	0	0	0	0	0	0	0	0	0	0	0	0	0	0	0	0	0	0	0	0	0	0	0	0	0	0	0	0
H01	208	205.5	204.75	223.75	199.5	181.875	210.25	208.125	198.875	211.25	189	211.125	247.625	219.5	219.25	169.625	252.875	201.875	208.625	211.625	215.125	203.125	209.125	226.25	188.5	209.75	241.75	202.75	208.375	232.5	190.125	205.75
H02	0	0	0	0	0	0	0	0	0	0	0	0	0	0	0	0	0	0	0	0	0	0	0	0	0	0	0	0	0	0	0	0
H03	74.125	65.875	50.25	51.875	13.5	38.125	58.875	69.75	58.625	60.875	88.375	10.75	67	34.625	84.625	37.625	86.375	44.125	32.75	30.5	43.875	56.125	73.25	41.25	25.75	39.125	59.125	42.625	39.375	61.5	22.875	90.75
H04	92.375	88.1786	53.6429	58.3393	110.768	87	91.7321	73.5	42.4643	102.786	56.2143	65.75	15.5179	89.5536	85.625	95.875	53	106.643	81.1429	79.6071	87.5	83.4464	83.9821	119.714	81.5893	72.7857	89.7321	75.4643	26.4821	83.9821	98.4464	89.5
H05	0	0	0	0	0	0	0	0	0	0	0	0	0	0	0	0	0	0	0	0	0	0	0	0	0	0	0	0	0	0	0	0
H06	153.464	129.696	148.821	144.089	105.464	135.982	148.786	125.429	131.875	134.857	112.804	100.054	126.196	146.018	166.125	153.679	145.75	114.161	151.393	135.357	148.143	133.446	146.732	148.625	119.821	154.679	129.857	147.964	158.214	161.393	195.589	133.714
H07	0	0	0	0	0	0	0	0	0	0	0	0	0	0	0	0	0	0	0	0	0	0	0	0	0	0	0	0	0	0	0	0
H08	134.153	181.514	149.583	131.653	126.278	140.806	167.903	140.806	124.111	204.417	163.014	136.431	130.097	119.556	117.347	198.278	146.472	147.222	138.333	135	177.236	149.111	157.472	184.514	141.722	145.278	162.597	162.917	170.667	140.458	161.875	101.569
H09	0	0	0	0	0	0	0	0	0	0	0	0	0	0	0	0	0	0	0	0	0	0	0	0	0	0	0	0	0	0	0	0
H10	0	0	0	0	0	0	0	0	0	0	0	0	0	0	0	0	0	0	0	0	0	0	0	0	0	0	0	0	0	0	0	0
H11	0	0	0	0	0	0	0	0	0	0	0	0	0	0	0	0	0	0	0	0	0	0	0	0	0	0	0	0	0	0	0	0
H12	0	0	0	0	0	0	0	0	0	0	0	0	0	0	0	0	0	0	0	0	0	0	0	0	0	0	0	0	0	0	0	0
H13	0	0	0	0	0	0	0	0	0	0	0	0	0	0	0	0	0	0	0	0	0	0	0	0	0	0	0	0	0	0	0	0
H14	0	0	0	0	0	0	0	0	0	0	0	0	0	0	0	0	0	0	0	0	0	0	0	0	0	0	0	0	0	0	0	0
H15	0	0	0	0	0	0	0	0	0	0	0	0	0	0	0	0	0	0	0	0	0	0	0	0	0	0	0	0	0	0	0	0
H16	0	0	0	0	0	0	0	0	0	0	0	0	0	0	0	0	0	0	0	0	0	0	0	0	0	0	0	0	0	0	0	0
H17	0	0	0	0	0	0	0	0	0	0	0	0	0	0	0	0	0	0	0	0	0	0	0	0	0	0	0	0	0	0	0	0
H18	0	0	0	0	0	0	0	0	0	0	0	0	0	0	0	0	0	0	0	0	0	0	0	0	0	0	0	0	0	0	0	0
H19	0	0	0	0	0	0	0	0	0	0	0	0	0	0	0	0	0	0	0	0	0	0	0	0	0	0	0	0	0	0	0	0
H20	0	0	0	0	0	0	0	0	0	0	0	0	0	0	0	0	0	0	0	0	0	0	0	0	0	0	0	0	0	0	0	0
H21	0	0	0	0	0	0	0	0	0	0	0	0	0	0	0	0	0	0	0	0	0	0	0	0	0	0	0	0	0	0	0	0
H22	0	0	0	0	0	0	0	0	0	0	0	0	0	0	0	0	0	0	0	0	0	0	0	0	0	0	0	0	0	0	0	0
H23	0	0	0	0	0	0	0	0	0	0	0	0	0	0	0	0	0	0	0	0	0	0	0	0	0	0	0	0	0	0	0	0
H24	0	0	0	0	0	0	0	0	0	0	0	0	0	0	0	0	0	0	0	0	0	0	0	0	0	0	0	0	0	0	0	0
I01	285.958	288.25	269.458	316.375	290	314.292	321.333	292.417	294.417	293.042	287.833	317.833	324.542	298.042	305.958	309.208	264.542	291	296.375	327.583	296.25	294.208	319.958	316.708	290.167	263.375	310.833	305.25	319.958	279.083	303.917	284.958
I02	254.523	233.17	242.761	222.068	262.352	235.045	246.477	223.295	226.375	231.057	229.216	214.659	242.443	267.011	255.398	241.852	251.341	241.761	233.58	257.852	216.705	241.216	262.375	239.193	238.148	229.898	246.045	248.773	213.148	243.364	242.25	236.068
I03	227.946	198.054	189.839	193.518	183.946	209.946	186.893	194.625	222.964	203.714	183.911	193.161	206.25	233.821	192.857	203.107	183.268	198.25	185.286	198.321	193.536	194.643	198.536	166.304	225.054	195.536	195.696	198.018	171.625	195.536	190.911	227.321
I04	103.25	91.875	71.25	101.75	63.375	64.5	66.75	68.125	110.125	90.875	106.125	116.75	113.875	151.25	111.75	167.625	124.625	121.625	109.625	103	74	139.25	144.125	120.625	103.625	87.875	146.25	134.625	137.25	142.375	109.375	105.25
I05	255.125	242.75	226.125	249.625	218.5	220.25	202.625	211	199.5	229	221.25	274.625	295.5	226.875	255.875	259.875	171.875	253.375	237.875	200.25	243.75	237	265.625	159.375	284.875	232.875	248.625	249.125	220.875	218.5	295.125	227.25
I06	0	0	0	0	0	0	0	0	0	0	0	0	0	0	0	0	0	0	0	0	0	0	0	0	0	0	0	0	0	0	0	0
I07	140.5	135.25	142.25	175.875	127.5	107.625	137.25	109.75	127.625	134.5	129.125	173.875	139.375	165.5	119.625	120.625	95	155.125	107.625	133.375	137.5	136.875	135.375	145.75	119.25	199.5	170	163.125	139.875	132.25	171.75	145.875
I08	0	0	0	0	0	0	0	0	0	0	0	0	0	0	0	0	0	0	0	0	0	0	0	0	0	0	0	0	0	0	0	0
I09	147.725	144.75	170.425	143.975	147.925	147.7	149.65	139	147.35	150.475	143.725	152.15	162.075	149.4	146.95	145.3	158.85	138.25	149.825	150.35	149.725	145.675	184.7	151.9	156.025	144.875	146.725	150.1	149.3	144.525	147.025	152.875
I10	0	0	0	0	0	0	0	0	0	0	0	0	0	0	0	0	0	0	0	0	0	0	0	0	0	0	0	0	0	0	0	0
I11	0	0	0	0	0	0	0	0	0	0	0	0	0	0	0	0	0	0	0	0	0	0	0	0	0	0	0	0	0	0	0	0
I12	0	0	0	0	0	0	0	0	0	0	0	0	0	0	0	0	0	0	0	0	0	0	0	0	0	0	0	0	0	0	0	0
I13	0	0	0	0	0	0	0	0	0	0	0	0	0	0	0	0	0	0	0	0	0	0	0	0	0	0	0	0	0	0	0	0
I14	0	0	0	0	0	0	0	0	0	0	0	0	0	0	0	0	0	0	0	0	0	0	0	0	0	0	0	0	0	0	0	0
I15	0	0	0	0	0	0	0	0	0	0	0	0	0	0	0	0	0	0	0	0	0	0	0	0	0	0	0	0	0	0	0	0
I16	0	0	0	0	0	0	0	0	0	0	0	0	0	0	0	0	0	0	0	0	0	0	0	0	0	0	0	0	0	0	0	0
I17	0	0	0	0	0	0	0	0	0	0	0	0	0	0	0	0	0	0	0	0	0	0	0	0	0	0	0	0	0	0	0	0
I18	0	0	0	0	0	0	0	0	0	0	0	0	0	0	0	0	0	0	0	0	0	0	0	0	0	0	0	0	0	0	0	0
I19	0	0	0	0	0	0	0	0	0	0	0	0	0	0	0	0	0	0	0	0	0	0	0	0	0	0	0	0	0	0	0	0
I20	0	0	0	0	0	0	0	0	0	0	0	0	0	0	0	0	0	0	0	0	0	0	0	0	0	0	0	0	0	0	0	0
I21	0	0	0	0	0	0	0	0	0	0	0	0	0	0	0	0	0	0	0	0	0	0	0	0	0	0	0	0	0	0	0	0
I22	0	0	0	0	0	0	0	0	0	0	0	0	0	0	0	0	0	0	0	0	0	0	0	0	0	0	0	0	0	0	0	0
I23	0	0	0	0	0	0	0	0	0	0	0	0	0	0	0	0	0	0	0	0	0	0	0	0	0	0	0	0	0	0	0	0
I24	0	0	0	0	0	0	0	0	0	0	0	0	0	0	0	0	0	0	0	0	0	0	0	0	0	0	0	0	0	0	0	0
J01	96.025	38.05	101.475	75.6	76.675	84.55	90.525	85.275	65.725	74.85	52.6	114.15	89.925	87.875	49.75	101.375	37.35	70.425	56.075	133.4	50.475	57.825	65.075	99.4	116.95	38.3	95.8	124.925	58.45	123.85	55.775	61.925
J02	91.2639	143.028	115.806	128.778	93.2361	175.347	112.653	97.3195	140.903	122.694	99.5972	114.153	127.472	128.889	149.736	110.083	114.778	140.528	126.361	125.681	109.528	120.931	114.208	129.125	119.431	105.542	99.3055	125.792	142.333	143.528	154	115.972
J03	108.045	99.0455	105.341	100.807	101.25	106.568	117.386	132.5	106.034	109.92	121.102	88.5	108.5	110.33	108.886	91.6477	105.273	105.716	113.909	121.92	96.125	121.034	112.625	125.477	125.307	116.261	107.807	137.011	118.477	73.0341	106.795	97.2727
J04	167.25	166.125	176.125	188.125	161.75	130.25	233.875	201.5	180.5	185.125	191.375	182.25	197.875	174	205.625	186	139.625	196.125	179.625	215.875	205	232.5	197.75	223.25	242.375	238.875	250.375	183.875	192.625	212	203.25	170.875
J05	98.6667	104.972	109.903	105.889	76.0278	142.111	136.208	122.681	99.9583	140.431	131.764	106.014	112.694	125.583	142.653	133.875	136.542	141.028	117.278	87.7639	144.569	156.667	124.681	88.0555	109.611	94.9028	101.514	107.056	116.278	133.819	168.069	151.708
J06	75.2083	47.875	43.7083	42.4583	61.125	72.75	70.75	66.625	52.4583	52.2083	121.292	66.75	73.375	125.833	94.125	58.9583	94.7083	100.125	66.875	33.4583	52.25	64.9583	61.9583	89.8333	87.6667	76.625	55.0833	112.458	76.7917	55.6667	71.7083	122.042
J07	138.5	111.875	107	77.25	174.875	133.625	148	105.375	130.125	90.125	103	50.625	133.5	74.125	164.125	83.125	113.625	97.625	51.5	128.5	99.75	149	91	136.25	115	128.875	148.875	174	138.25	157.25	126.75	141.875
J08	37.7083	121.417	100.125	49.3333	64.75	82.75	64.4167	64.125	87.375	85.4583	96.75	143.125	102.875	42.25	64.7083	119.5	75.125	126.875	56.5417	91.9167	111.083	107.5	66.2083	83.875	69.4583	86.1667	162.542	68.6667	89.9167	82.125	75.9167	122.958
J09	0	0	0	0	0	0	0	0	0	0	0	0	0	0	0	0	0	0	0	0	0	0	0	0	0	0	0	0	0	0	0	0
J10	120.946	119.357	155.607	106.179	111.661	148.446	111.214	141.375	115.768	127.893	122.607	136.357	132.679	106.679	162.964	112.554	151.411	113.25	90.0357	100.304	127.536	74.8214	123.893	76.6607	107.214	112.393	107.018	108.179	139.179	174.589	135.625	123.696
J11	0	0	0	0	0	0	0	0	0	0	0	0	0	0	0	0	0	0	0	0	0	0	0	0	0	0	0	0	0	0	0	0
J12	0	0	0	0	0	0	0	0	0	0	0	0	0	0	0	0	0	0	0	0	0	0	0	0	0	0	0	0	0	0	0	0
J13	0	0	0	0	0	0	0	0	0	0	0	0	0	0	0	0	0	0	0	0	0	0	0	0	0	0	0	0	0	0	0	0
J14	0	0	0	0	0	0	0	0	0	0	0	0	0	0	0	0	0	0	0	0	0	0	0	0	0	0	0	0	0	0	0	0
J15	0	0	0	0	0	0	0	0	0	0	0	0	0	0	0	0	0	0	0	0	0	0	0	0	0	0	0	0	0	0	0	0
J16	0	0	0	0	0	0	0	0	0	0	0	0	0	0	0	0	0	0	0	0	0	0	0	0	0	0	0	0	0	0	0	0
J17	0	0	0	0	0	0	0	0	0	0	0	0	0	0	0	0	0	0	0	0	0	0	0	0	0	0	0	0	0	0	0	0
J18	0	0	0	0	0	0	0	0	0	0	0	0	0	0	0	0	0	0	0	0	0	0	0	0	0	0	0	0	0	0	0	0
J19	0	0	0	0	0	0	0	0	0	0	0	0	0	0	0	0	0	0	0	0	0	0	0	0	0	0	0	0	0	0	0	0
J20	0	0	0	0	0	0	0	0	0	0	0	0	0	0	0	0	0	0	0	0	0	0	0	0	0	0	0	0	0	0	0	0
J21	0	0	0	0	0	0	0	0	0	0	0	0	0	0	0	0	0	0	0	0	0	0	0	0	0	0	0	0	0	0	0	0
J22	0	0	0	0	0	0	0	0	0	0	0	0	0	0	0	0	0	0	0	0	0	0	0	0	0	0	0	0	0	0	0	0
J23	0	0	0	0	0	0	0	0	0	0	0	0	0	0	0	0	0	0	0	0	0	0	0	0	0	0	0	0	0	0	0	0
J24	0	0	0	0	0	0	0	0	0	0	0	0	0	0	0	0	0	0	0	0	0	0	0	0	0	0	0	0	0	0	0	0
K01	0	0	0	0	0	0	0	0	0	0	0	0	0	0	0	0	0	0	0	0	0	0	0	0	0	0	0	0	0	0	0	0
K02	0	0	0	0	0	0	0	0	0	0	0	0	0	0	0	0	0	0	0	0	0	0	0	0	0	0	0	0	0	0	0	0
K03	105.575	119.175	103.375	124.7	118.75	125.75	140.325	90.4	117.325	86.6	48.15	141.8	107.65	119.95	139.2	110.625	119.95	35.275	82.4	121.675	175.6	159.675	132.075	107.025	131.575	98.75	109.4	110.325	128.5	126.225	143.025	108.825
K04	7	19.5	43.4167	66	12.625	5.66669	11.6667	21.1667	35.875	36.9167	29.25	23.9583	24.3333	67.0417	88.9583	18.25	34.75	25	51.0417	6.95831	11.375	71.125	16.7917	49.5417	29.5833	14.875	21.7083	18.75	100.333	15.2917	7.375	40.2083
K05	140.286	95.1429	130.089	121.625	123.339	103.911	72.6607	94.5	89.625	112.321	79.9107	99.5536	85.4464	110.071	61.625	110.911	78.25	90.4286	90.7679	118.839	110.714	118.071	101.339	107.75	107.143	124.607	99.25	85.7857	81.0536	109.357	117.661	110.714
K06	0	0	0	0	0	0	0	0	0	0	0	0	0	0	0	0	0	0	0	0	0	0	0	0	0	0	0	0	0	0	0	0
K07	0	0	0	0	0	0	0	0	0	0	0	0	0	0	0	0	0	0	0	0	0	0	0	0	0	0	0	0	0	0	0	0
K08	102.471	99.9615	99.5	105.385	104.471	100.433	97.5673	98.75	100.663	101.144	91.9808	101.712	102.019	103.356	99.9711	122.538	105.317	103.885	101.231	115.769	115.346	101.308	104.769	90.5961	78.8942	90.1346	98.0961	109.856	106.692	123.712	71.4327	98.8461
K09	243.534	191.034	215.898	263.136	222.136	262.693	233.955	257.216	254.75	260.148	230.114	308.057	257.75	251.977	250.284	244.42	197.523	261.023	188.989	310.398	266.443	245.761	229.875	299.182	212.614	288.068	207.83	249.034	236.045	248.307	258.693	237.034
K10	213.898	214.977	241.17	215.08	229.364	220.057	212.489	239.25	208.477	235.011	238.023	212.193	283.989	215.807	216.545	219.386	220.443	217.727	204.83	250.148	210.102	214.455	219.511	223.091	205.205	201.682	205.909	237.227	206.545	190.705	250.932	216.034
K11	0	0	0	0	0	0	0	0	0	0	0	0	0	0	0	0	0	0	0	0	0	0	0	0	0	0	0	0	0	0	0	0
K12	0	0	0	0	0	0	0	0	0	0	0	0	0	0	0	0	0	0	0	0	0	0	0	0	0	0	0	0	0	0	0	0
K13	0	0	0	0	0	0	0	0	0	0	0	0	0	0	0	0	0	0	0	0	0	0	0	0	0	0	0	0	0	0	0	0
K14	0	0	0	0	0	0	0	0	0	0	0	0	0	0	0	0	0	0	0	0	0	0	0	0	0	0	0	0	0	0	0	0
K15	0	0	0	0	0	0	0	0	0	0	0	0	0	0	0	0	0	0	0	0	0	0	0	0	0	0	0	0	0	0	0	0
K16	0	0	0	0	0	0	0	0	0	0	0	0	0	0	0	0	0	0	0	0	0	0	0	0	0	0	0	0	0	0	0	0
K17	0	0	0	0	0	0	0	0	0	0	0	0	0	0	0	0	0	0	0	0	0	0	0	0	0	0	0	0	0	0	0	0
K18	0	0	0	0	0	0	0	0	0	0	0	0	0	0	0	0	0	0	0	0	0	0	0	0	0	0	0	0	0	0	0	0
K19	0	0	0	0	0	0	0	0	0	0	0	0	0	0	0	0	0	0	0	0	0	0	0	0	0	0	0	0	0	0	0	0
K20	0	0	0	0	0	0	0	0	0	0	0	0	0	0	0	0	0	0	0	0	0	0	0	0	0	0	0	0	0	0	0	0
K21	0	0	0	0	0	0	0	0	0	0	0	0	0	0	0	0	0	0	0	0	0	0	0	0	0	0	0	0	0	0	0	0
K22	0	0	0	0	0	0	0	0	0	0	0	0	0	0	0	0	0	0	0	0	0	0	0	0	0	0	0	0	0	0	0	0
K23	0	0	0	0	0	0	0	0	0	0	0	0	0	0	0	0	0	0	0	0	0	0	0	0	0	0	0	0	0	0	0	0
K24	0	0	0	0	0	0	0	0	0	0	0	0	0	0	0	0	0	0	0	0	0	0	0	0	0	0	0	0	0	0	0	0
L01	61.125	52.375	56.825	28.5	53.6	50.625	55.5	56.55	75.425	54.3	60.625	38.175	60.475	93.85	58.175	80.75	46.325	51.1	57.025	56.4	55.4	44.1	56.825	70.7	25.925	50.4	45.4	74	52.35	49.75	71.875	67.125
L02	144.208	159.222	140.917	116.125	136.875	137.5	94.2361	130.639	185.069	183.75	130.208	125.389	111.542	147.181	126.167	192.833	121.806	109.458	115.111	105.028	134.361	121.806	97.9583	94.8889	106.681	136.181	126.778	146.264	149.083	189.458	184.931	143.083
L03	119.75	99.5	119.75	116.125	106.25	152	98.125	104.5	120.25	82.75	83.625	106.875	92.625	96.25	86.875	119.125	101.25	121.875	101.25	104.875	75.5	112.25	106.625	110.5	103.875	102.375	82.75	98.5	114.125	118.875	102.5	99.75
L04	0	0	0	0	0	0	0	0	0	0	0	0	0	0	0	0	0	0	0	0	0	0	0	0	0	0	0	0	0	0	0	0
L05	0	0	0	0	0	0	0	0	0	0	0	0	0	0	0	0	0	0	0	0	0	0	0	0	0	0	0	0	0	0	0	0
L06	0	0	0	0	0	0	0	0	0	0	0	0	0	0	0	0	0	0	0	0	0	0	0	0	0	0	0	0	0	0	0	0
L07	152.625	128.375	134.125	182.625	144.5	152.75	152.75	138.375	155.25	134.625	146.5	132	132.125	117.75	120.375	154	157	143.875	144.75	180.75	156.75	186.5	121.125	200.25	170	178.125	164.5	163.25	133	147.375	142.125	131.75
L08	148.725	142.3	153.675	145.425	98.15	107.275	149.925	181.275	142.35	81.95	138.775	162.275	132.325	139.1	149.025	123.55	193.175	83.7	87.05	118.35	193.925	128.825	173.025	136.025	159.225	168.875	195.75	138.325	145.7	148.65	212.875	111
L09	0	0	0	0	0	0	0	0	0	0	0	0	0	0	0	0	0	0	0	0	0	0	0	0	0	0	0	0	0	0	0	0
L10	20.1136	4.70453	4.31818	12.7386	62.9318	29.8182	17.3182	15.9091	21.8977	35.8068	20.9545	18.0227	0.25	23.8864	11.9773	4.01135	59.7045	5.86365	15.5227	24.8523	38.3523	11.7386	0.534119	5.94318	29.125	22.25	7.73865	25.6364	30.5682	18.7386	29.0682	8.79547
L11	0	0	0	0	0	0	0	0	0	0	0	0	0	0	0	0	0	0	0	0	0	0	0	0	0	0	0	0	0	0	0	0
L12	0	0	0	0	0	0	0	0	0	0	0	0	0	0	0	0	0	0	0	0	0	0	0	0	0	0	0	0	0	0	0	0
L13	0	0	0	0	0	0	0	0	0	0	0	0	0	0	0	0	0	0	0	0	0	0	0	0	0	0	0	0	0	0	0	0
L14	0	0	0	0	0	0	0	0	0	0	0	0	0	0	0	0	0	0	0	0	0	0	0	0	0	0	0	0	0	0	0	0
L15	0	0	0	0	0	0	0	0	0	0	0	0	0	0	0	0	0	0	0	0	0	0	0	0	0	0	0	0	0	0	0	0
L16	0	0	0	0	0	0	0	0	0	0	0	0	0	0	0	0	0	0	0	0	0	0	0	0	0	0	0	0	0	0	0	0
L17	0	0	0	0	0	0	0	0	0	0	0	0	0	0	0	0	0	0	0	0	0	0	0	0	0	0	0	0	0	0	0	0
L18	0	0	0	0	0	0	0	0	0	0	0	0	0	0	0	0	0	0	0	0	0	0	0	0	0	0	0	0	0	0	0	0
L19	0	0	0	0	0	0	0	0	0	0	0	0	0	0	0	0	0	0	0	0	0	0	0	0	0	0	0	0	0	0	0	0
L20	0	0	0	0	0	0	0	0	0	0	0	0	0	0	0	0	0	0	0	0	0	0	0	0	0	0	0	0	0	0	0	0
L21	0	0	0	0	0	0	0	0	0	0	0	0	0	0	0	0	0	0	0	0	0	0	0	0	0	0	0	0	0	0	0	0
L22	0	0	0	0	0	0	0	0	0	0	0	0	0	0	0	0	0	0	0	0	0	0	0	0	0	0	0	0	0	0	0	0
L23	0	0	0	0	0	0	0	0	0	0	0	0	0	0	0	0	0	0	0	0	0	0	0	0	0	0	0	0	0	0	0	0
L24	0	0	0	0	0	0	0	0	0	0	0	0	0	0	0	0	0	0	0	0	0	0	0	0	0	0	0	0	0	0	0	0
M01	184.904	127.691	179.066	182.353	186.375	174.147	205.868	195.61	188.485	180.691	142.096	159.088	170.904	184.801	178.088	172.949	137.728	151.772	161.846	168.213	187.199	163.309	169.463	144.257	203.14	191.213	162.537	184.287	157.529	176.993	171.89	134.551
M02	0	0	0	0	0	0	0	0	0	0	0	0	0	0	0	0	0	0	0	0	0	0	0	0	0	0	0	0	0	0	0	0
M03	0	0	0	0	0	0	0	0	0	0	0	0	0	0	0	0	0	0	0	0	0	0	0	0	0	0	0	0	0	0	0	0
M04	0	0	0	0	0	0	0	0	0	0	0	0	0	0	0	0	0	0	0	0	0	0	0	0	0	0	0	0	0	0	0	0
M05	15.5417	53.9722	63.5695	13.1528	38.8889	50.125	51.6805	47.4305	44.25	37.0833	43.8472	53.9028	42.9167	42.2639	45.4167	49.7917	35.5972	27.8611	40.3611	45.9583	48.4167	50.3611	5.875	36.0833	61.3333	73.8195	45.5833	30.1945	45.1945	57.375	29.1528	19.2917
M06	32.275	12.325	23	54.425	41.375	31.5	20.5	40.7	28.55	14.15	35.05	18.425	28.675	17.8	51.1	40.275	42.725	65.125	51.525	53.9	36.025	48.175	6.59998	80.425	30.5	9.125	9.42499	4.5	27.525	40.475	72.425	18.25
M07	55.0833	9.65277	18.9861	74.2917	67.2917	27.8889	35.0139	85.6528	14.7639	22.0972	31.1667	25.8333	72.8195	59.2361	39.125	32.0695	20.0139	30.4167	22.7361	69.6805	30.3333	42.0417	15.4861	76.8333	40.625	2.23608	26.3611	87.75	74.4861	21.3472	34.8055	59.8333
M08	95.875	76.3	70.65	113.275	101.2	87.125	97.325	89.75	79.975	63.8	99.7	122.05	96.2	70.825	90.025	108.45	107.225	100.325	84.075	84.125	81.075	119.125	112.375	120.85	121.9	97.425	97.425	62.175	77	85.075	75.875	88.375
M09	183.036	208.804	184.857	187.286	214.946	177.375	188.5	185.304	223.054	218.911	167.536	202.161	199.839	175.696	196.25	180.125	196	188.214	182.554	181.946	203.518	183.768	269.339	184.054	181.696	218.411	182.554	203.411	175.161	170	213.179	186.286
M10	151.25	149.25	102	127.625	138.625	90	98.125	104.375	147.625	127.125	91.625	140.875	118.875	121.375	114.625	111.25	88.5	131.5	143.375	127.5	141.125	177.5	114.875	138.125	155.125	142.75	128.875	128.875	111.625	164.625	118	148.25
M11	0	0	0	0	0	0	0	0	0	0	0	0	0	0	0	0	0	0	0	0	0	0	0	0	0	0	0	0	0	0	0	0
M12	0	0	0	0	0	0	0	0	0	0	0	0	0	0	0	0	0	0	0	0	0	0	0	0	0	0	0	0	0	0	0	0
M13	0	0	0	0	0	0	0	0	0	0	0	0	0	0	0	0	0	0	0	0	0	0	0	0	0	0	0	0	0	0	0	0
M14	0	0	0	0	0	0	0	0	0	0	0	0	0	0	0	0	0	0	0	0	0	0	0	0	0	0	0	0	0	0	0	0
M15	0	0	0	0	0	0	0	0	0	0	0	0	0	0	0	0	0	0	0	0	0	0	0	0	0	0	0	0	0	0	0	0
M16	0	0	0	0	0	0	0	0	0	0	0	0	0	0	0	0	0	0	0	0	0	0	0	0	0	0	0	0	0	0	0	0
M17	0	0	0	0	0	0	0	0	0	0	0	0	0	0	0	0	0	0	0	0	0	0	0	0	0	0	0	0	0	0	0	0
M18	0	0	0	0	0	0	0	0	0	0	0	0	0	0	0	0	0	0	0	0	0	0	0	0	0	0	0	0	0	0	0	0
M19	0	0	0	0	0	0	0	0	0	0	0	0	0	0	0	0	0	0	0	0	0	0	0	0	0	0	0	0	0	0	0	0
M20	0	0	0	0	0	0	0	0	0	0	0	0	0	0	0	0	0	0	0	0	0	0	0	0	0	0	0	0	0	0	0	0
M21	0	0	0	0	0	0	0	0	0	0	0	0	0	0	0	0	0	0	0	0	0	0	0	0	0	0	0	0	0	0	0	0
M22	0	0	0	0	0	0	0	0	0	0	0	0	0	0	0	0	0	0	0	0	0	0	0	0	0	0	0	0	0	0	0	0
M23	0	0	0	0	0	0	0	0	0	0	0	0	0	0	0	0	0	0	0	0	0	0	0	0	0	0	0	0	0	0	0	0
M24	0	0	0	0	0	0	0	0	0	0	0	0	0	0	0	0	0	0	0	0	0	0	0	0	0	0	0	0	0	0	0	0
N01	0	0	0	0	0	0	0	0	0	0	0	0	0	0	0	0	0	0	0	0	0	0	0	0	0	0	0	0	0	0	0	0
N02	284.375	261.175	297.8	265.675	287.2	277.425	233.825	269.125	273.625	269.225	227.675	250.05	224.95	315.65	255.075	290.475	268.125	306.175	265.9	283.6	296.25	273.175	288.5	319.975	288.525	265.9	265.3	268.575	282.65	255.075	289.325	241.425
N03	120.25	162.75	119.75	181.375	123.5	164.625	148.375	136.125	164.875	109.625	105.375	144.5	121.125	152.75	145.5	171.375	109.875	134.625	153	168.125	125.5	156.875	152.5	113.625	124.625	133	131.25	148.375	169.625	72.75	139.625	138
N04	96.4028	89.5695	62.4445	111.514	79.7361	16.5555	92.8472	98.7361	124.153	143.306	115.472	91.9722	135.194	131.597	102.222	119.361	24.7639	91.5	102.681	49.7917	81.5555	131.861	101.667	135.875	95.1389	98.3611	77.3055	150.875	86	117.806	31.3333	102.653
N05	67.9545	93.5227	120.602	23.7955	40.6023	69.8295	57.6023	59.6023	41.8068	63.4205	63.9205	58.3068	57.7159	52.3977	49.5114	43.5795	15.8182	11.5114	61	58.1932	84.0341	79.4318	61.625	61.9545	17.6136	121.375	64.1477	97.7046	72.8523	108.739	70.0227	55.6591
N06	0	0	0	0	0	0	0	0	0	0	0	0	0	0	0	0	0	0	0	0	0	0	0	0	0	0	0	0	0	0	0	0
N07	156.5	124.125	118	137.375	141.125	110.875	177.625	106	119.875	147.875	126.625	127.75	130.375	79.75	139.5	127.5	130.375	186.125	119.125	73.875	111	111.875	147.125	137	132.875	233.125	171.875	116.375	105.75	163.5	93.875	99
N08	185.486	162.597	149.958	181.431	140.764	133.778	183.639	119.417	123.361	140.833	174.847	120.667	139.458	183.431	136.097	141.389	142.292	170.542	167.903	143.097	202.389	156.056	119.375	111.097	131.833	166.472	168.319	173.958	160.361	128.097	127.139	156.417
N09	0	0	0	0	0	0	0	0	0	0	0	0	0	0	0	0	0	0	0	0	0	0	0	0	0	0	0	0	0	0	0	0
N10	155.705	159.034	186.466	200.273	138.102	203.057	181.705	153.17	169.352	208.023	154.489	151.125	123.648	151.75	151.102	160.693	167.966	197.477	163.807	183.023	179.92	158.102	163.307	187.33	176.955	147.307	171.807	144.716	155.83	129.42	167.545	143.5
N11	0	0	0	0	0	0	0	0	0	0	0	0	0	0	0	0	0	0	0	0	0	0	0	0	0	0	0	0	0	0	0	0
N12	0	0	0	0	0	0	0	0	0	0	0	0	0	0	0	0	0	0	0	0	0	0	0	0	0	0	0	0	0	0	0	0
N13	0	0	0	0	0	0	0	0	0	0	0	0	0	0	0	0	0	0	0	0	0	0	0	0	0	0	0	0	0	0	0	0
N14	0	0	0	0	0	0	0	0	0	0	0	0	0	0	0	0	0	0	0	0	0	0	0	0	0	0	0	0	0	0	0	0
N15	0	0	0	0	0	0	0	0	0	0	0	0	0	0	0	0	0	0	0	0	0	0	0	0	0	0	0	0	0	0	0	0
N16	0	0	0	0	0	0	0	0	0	0	0	0	0	0	0	0	0	0	0	0	0	0	0	0	0	0	0	0	0	0	0	0
N17	0	0	0	0	0	0	0	0	0	0	0	0	0	0	0	0	0	0	0	0	0	0	0	0	0	0	0	0	0	0	0	0
N18	0	0	0	0	0	0	0	0	0	0	0	0	0	0	0	0	0	0	0	0	0	0	0	0	0	0	0	0	0	0	0	0
N19	0	0	0	0	0	0	0	0	0	0	0	0	0	0	0	0	0	0	0	0	0	0	0	0	0	0	0	0	0	0	0	0
N20	0	0	0	0	0	0	0	0	0	0	0	0	0	0	0	0	0	0	0	0	0	0	0	0	0	0	0	0	0	0	0	0
N21	0	0	0	0	0	0	0	0	0	0	0	0	0	0	0	0	0	0	0	0	0	0	0	0	0	0	0	0	0	0	0	0
N22	0	0	0	0	0	0	0	0	0	0	0	0	0	0	0	0	0	0	0	0	0	0	0	0	0	0	0	0	0	0	0	0
N23	0	0	0	0	0	0	0	0	0	0	0	0	0	0	0	0	0	0	0	0	0	0	0	0	0	0	0	0	0	0	0	0
N24	0	0	0	0	0	0	0	0	0	0	0	0	0	0	0	0	0	0	0	0	0	0	0	0	0	0	0	0	0	0	0	0
O01	79.0568	56.7046	49.5227	61.2046	61.8977	51.5114	55.6591	56.8636	67.9204	77.6591	85.1591	74.25	34.5227	57.7159	69.0227	40.6705	53.1477	64.7273	74.9659	79.375	61.6818	42.2727	18.8977	53.4091	66.3636	88.75	55.5568	59.2046	96.1591	42.0114	60.3636	69.6932
O02	312.125	308.375	310.458	319.625	307.292	321.042	328.625	306.167	308.917	312.833	298.625	305.333	312.75	318.333	298.625	331.25	313.25	320.75	324.333	289.708	300.25	295.75	306.542	294.917	304.042	280.667	321.667	315.5	288.667	304	307.042	322.25
O03	0	0	0	0	0	0	0	0	0	0	0	0	0	0	0	0	0	0	0	0	0	0	0	0	0	0	0	0	0	0	0	0
O04	112.692	69.6083	56.0167	57.3166	119.775	62.75	58.9334	75.3333	45.1916	59.575	103.775	51.3666	80.7584	53.7416	59.7833	78.5584	84.4833	54.9416	60.8166	68.3417	70.5333	44.4916	34.6417	62.1083	37.9	39.925	71.9583	67.3583	26.8583	107.233	50.675	61.1
O05	0	0	0	0	0	0	0	0	0	0	0	0	0	0	0	0	0	0	0	0	0	0	0	0	0	0	0	0	0	0	0	0
O06	22.625	18.25	11.625	21	8.625	23.875	53.625	21.875	37.5	18.875	40.625	71.375	29.125	29.875	72.75	6.75	11.75	43.75	27.875	26.375	43.25	12.375	27.625	54.625	7.75	36.625	9.875	16.5	27.625	49.5	8.875	19
O07	58.1705	48.0455	36.0455	121.364	68.7955	59.4886	37.1364	21.875	105.057	62.0341	11.375	30.3295	114.33	34.3409	65.0568	114.511	59.3068	79.7841	47.7386	120.193	34.6705	97.0682	97.7841	99.75	32.6136	18.4773	36.6364	32.2159	69.0455	35.25	96.4205	58.5455
O08	65.7778	52.6945	53.5972	102.319	74.4305	61.5555	66.7778	74.0555	82.2361	62.5417	90.375	67.4445	46.5833	64.3195	72.7917	45.7083	69.8611	74.1111	36.25	61.5	55.4305	49.6111	89.0695	55.6111	55.5278	64.8611	72.3333	73.8472	86.1528	45.9028	54.2639	63.1528
O09	228	256.693	225.909	227.102	244.716	240.807	225.773	258.364	244.568	248.557	258.83	226.307	249.602	238.989	221.489	259.807	237.602	245.318	246.727	202.932	220.352	206.239	223.25	200.92	269.182	208.193	275.102	271.034	224.727	213.011	255.864	252.136
O10	567.375	571.125	568.25	567.25	570.375	569.25	570	564.75	566.875	575	564.5	569.75	573.625	571.25	570.5	573.25	570	577.125	574.875	574	575.375	572.25	569.25	567.5	573.375	568.375	569.5	570.125	569.125	575.5	568	565.125
O11	0	0	0	0	0	0	0	0	0	0	0	0	0	0	0	0	0	0	0	0	0	0	0	0	0	0	0	0	0	0	0	0
O12	0	0	0	0	0	0	0	0	0	0	0	0	0	0	0	0	0	0	0	0	0	0	0	0	0	0	0	0	0	0	0	0
O13	0	0	0	0	0	0	0	0	0	0	0	0	0	0	0	0	0	0	0	0	0	0	0	0	0	0	0	0	0	0	0	0
O14	0	0	0	0	0	0	0	0	0	0	0	0	0	0	0	0	0	0	0	0	0	0	0	0	0	0	0	0	0	0	0	0
O15	0	0	0	0	0	0	0	0	0	0	0	0	0	0	0	0	0	0	0	0	0	0	0	0	0	0	0	0	0	0	0	0
O16	0	0	0	0	0	0	0	0	0	0	0	0	0	0	0	0	0	0	0	0	0	0	0	0	0	0	0	0	0	0	0	0
O17	0	0	0	0	0	0	0	0	0	0	0	0	0	0	0	0	0	0	0	0	0	0	0	0	0	0	0	0	0	0	0	0
O18	0	0	0	0	0	0	0	0	0	0	0	0	0	0	0	0	0	0	0	0	0	0	0	0	0	0	0	0	0	0	0	0
O19	0	0	0	0	0	0	0	0	0	0	0	0	0	0	0	0	0	0	0	0	0	0	0	0	0	0	0	0	0	0	0	0
O20	0	0	0	0	0	0	0	0	0	0	0	0	0	0	0	0	0	0	0	0	0	0	0	0	0	0	0	0	0	0	0	0
O21	0	0	0	0	0	0	0	0	0	0	0	0	0	0	0	0	0	0	0	0	0	0	0	0	0	0	0	0	0	0	0	0
O22	0	0	0	0	0	0	0	0	0	0	0	0	0	0	0	0	0	0	0	0	0	0	0	0	0	0	0	0	0	0	0	0
O23	0	0	0	0	0	0	0	0	0	0	0	0	0	0	0	0	0	0	0	0	0	0	0	0	0	0	0	0	0	0	0	0
O24	0	0	0	0	0	0	0	0	0	0	0	0	0	0	0	0	0	0	0	0	0	0	0	0	0	0	0	0	0	0	0	0
P01	123.833	169.694	227.931	163.819	164.75	106.347	152.167	168.264	214.431	114.681	201.528	158.319	175.653	164.319	120.75	134.764	163.875	207.222	158.944	142.153	144.5	121.319	165.833	98.7917	114.986	152.861	144.375	199.069	186.167	69.5555	74.5695	123.583
P02	0	0	0	0	0	0	0	0	0	0	0	0	0	0	0	0	0	0	0	0	0	0	0	0	0	0	0	0	0	0	0	0
P03	0	0	0	0	0	0	0	0	0	0	0	0	0	0	0	0	0	0	0	0	0	0	0	0	0	0	0	0	0	0	0	0
P04	228.761	259.682	198.443	231.807	273.284	306.989	253.08	289.352	222.977	243.216	240.932	264.932	285.955	255.239	244.716	321.568	232.511	261.386	267.25	239.023	230.977	221.25	255.864	259.148	243.25	261.011	304.966	217.5	246.545	257.966	291.102	229.011
P05	0	0	0	0	0	0	0	0	0	0	0	0	0	0	0	0	0	0	0	0	0	0	0	0	0	0	0	0	0	0	0	0
P06	123.333	141.667	128.083	141.167	124.417	168.833	164.583	134.25	117.167	132.792	138	114.083	119.167	144.958	150.667	113.208	151.417	118.917	151.625	138.042	112.625	158.583	112.125	128.792	146.458	121.583	119.125	120.708	117.333	128.375	117.125	131.292
P07	0	0	0	0	0	0	0	0	0	0	0	0	0	0	0	0	0	0	0	0	0	0	0	0	0	0	0	0	0	0	0	0
P08	0	0	0	0	0	0	0	0	0	0	0	0	0	0	0	0	0	0	0	0	0	0	0	0	0	0	0	0	0	0	0	0
P09	0	0	0	0	0	0	0	0	0	0	0	0	0	0	0	0	0	0	0	0	0	0	0	0	0	0	0	0	0	0	0	0
P10	0	0	0	0	0	0	0	0	0	0	0	0	0	0	0	0	0	0	0	0	0	0	0	0	0	0	0	0	0	0	0	0
P11	0	0	0	0	0	0	0	0	0	0	0	0	0	0	0	0	0	0	0	0	0	0	0	0	0	0	0	0	0	0	0	0
P12	0	0	0	0	0	0	0	0	0	0	0	0	0	0	0	0	0	0	0	0	0	0	0	0	0	0	0	0	0	0	0	0
P13	0	0	0	0	0	0	0	0	0	0	0	0	0	0	0	0	0	0	0	0	0	0	0	0	0	0	0	0	0	0	0	0
P14	0	0	0	0	0	0	0	0	0	0	0	0	0	0	0	0	0	0	0	0	0	0	0	0	0	0	0	0	0	0	0	0
P15	0	0	0	0	0	0	0	0	0	0	0	0	0	0	0	0	0	0	0	0	0	0	0	0	0	0	0	0	0	0	0	0
P16	0	0	0	0	0	0	0	0	0	0	0	0	0	0	0	0	0	0	0	0	0	0	0	0	0	0	0	0	0	0	0	0
P17	0	0	0	0	0	0	0	0	0	0	0	0	0	0	0	0	0	0	0	0	0	0	0	0	0	0	0	0	0	0	0	0
P18	0	0	0	0	0	0	0	0	0	0	0	0	0	0	0	0	0	0	0	0	0	0	0	0	0	0	0	0	0	0	0	0
P19	0	0	0	0	0	0	0	0	0	0	0	0	0	0	0	0	0	0	0	0	0	0	0	0	0	0	0	0	0	0	0	0
P20	0	0	0	0	0	0	0	0	0	0	0	0	0	0	0	0	0	0	0	0	0	0	0	0	0	0	0	0	0	0	0	0
P21	0	0	0	0	0	0	0	0	0	0	0	0	0	0	0	0	0	0	0	0	0	0	0	0	0	0	0	0	0	0	0	0
P22	0	0	0	0	0	0	0	0	0	0	0	0	0	0	0	0	0	0	0	0	0	0	0	0	0	0	0	0	0	0	0	0
P23	0	0	0	0	0	0	0	0	0	0	0	0	0	0	0	0	0	0	0	0	0	0	0	0	0	0	0	0	0	0	0	0
P24	0	0	0	0	0	0	0	0	0	0	0	0	0	0	0	0	0	0	0	0	0	0	0	0	0	0	0	0	0	0	0	0
Last Cell

## Sheet: PCV-Normalized
PCV Normalized to the Notochord (abs(PCV-Notochord))
	1	2	3	4	5	6	7	8	9	10	11	12	13	14	15	16	17	18	19	20	21	22	23	24	25	26	27	28	29	30	31	32
A01	0	0	0	0	0	0	0	0	0	0	0	0	0	0	0	0	0	0	0	0	0	0	0	0	0	0	0	0	0	0	0	0
A02	572.125	569.875	571.375	570.375	572.375	575.875	576.375	563.875	572.125	573.25	564.125	578.625	568.125	571.875	576.125	570.625	571.5	572.25	566.75	568.75	570.5	565.125	569.625	566.875	565.25	568.75	570.75	574.75	570	573.125	570.375	568.875
A03	0	0	0	0	0	0	0	0	0	0	0	0	0	0	0	0	0	0	0	0	0	0	0	0	0	0	0	0	0	0	0	0
A04	0	0	0	0	0	0	0	0	0	0	0	0	0	0	0	0	0	0	0	0	0	0	0	0	0	0	0	0	0	0	0	0
A05	607	607	604.375	607.5	599.875	612	611.125	611.875	611.875	614.5	603.375	612.125	602.75	609	608.5	610.875	614.25	602.25	605.25	602.25	609.25	607.25	610.625	602.75	610.25	604.75	610.875	609.25	606	609.75	609.375	610.625
A06	639.375	645.75	637	636.75	636.125	639.25	646.5	640.5	633.75	648	638.75	639.375	637.75	639	640.5	640.75	634.125	637.375	642.125	641.25	643.125	639.5	644.875	641.625	634.875	639.125	633	643.625	633.75	645.375	645	645.875
A07	0	0	0	0	0	0	0	0	0	0	0	0	0	0	0	0	0	0	0	0	0	0	0	0	0	0	0	0	0	0	0	0
A08	0	0	0	0	0	0	0	0	0	0	0	0	0	0	0	0	0	0	0	0	0	0	0	0	0	0	0	0	0	0	0	0
A09	578.75	574.625	578.375	577.125	580.375	576.875	578.625	575.125	577.5	576.375	577.75	575.875	572.375	583	577.5	576	575	575.5	577.75	576	581.125	574.625	578	569.75	580.625	579.875	581.375	576.625	587.125	578.125	577.875	581.375
A10	617	613	614.5	619.875	618.625	623	615.875	615.875	620.875	615.375	620.75	617.375	617	614.5	614.875	617	615.125	612.25	620.625	611.75	616.5	615.75	620.125	612	619.125	623.25	617	615.875	615.125	617.375	610.875	615.375
A11	0	0	0	0	0	0	0	0	0	0	0	0	0	0	0	0	0	0	0	0	0	0	0	0	0	0	0	0	0	0	0	0
A12	0	0	0	0	0	0	0	0	0	0	0	0	0	0	0	0	0	0	0	0	0	0	0	0	0	0	0	0	0	0	0	0
A13	0	0	0	0	0	0	0	0	0	0	0	0	0	0	0	0	0	0	0	0	0	0	0	0	0	0	0	0	0	0	0	0
A14	0	0	0	0	0	0	0	0	0	0	0	0	0	0	0	0	0	0	0	0	0	0	0	0	0	0	0	0	0	0	0	0
A15	0	0	0	0	0	0	0	0	0	0	0	0	0	0	0	0	0	0	0	0	0	0	0	0	0	0	0	0	0	0	0	0
A16	0	0	0	0	0	0	0	0	0	0	0	0	0	0	0	0	0	0	0	0	0	0	0	0	0	0	0	0	0	0	0	0
A17	0	0	0	0	0	0	0	0	0	0	0	0	0	0	0	0	0	0	0	0	0	0	0	0	0	0	0	0	0	0	0	0
A18	0	0	0	0	0	0	0	0	0	0	0	0	0	0	0	0	0	0	0	0	0	0	0	0	0	0	0	0	0	0	0	0
A19	0	0	0	0	0	0	0	0	0	0	0	0	0	0	0	0	0	0	0	0	0	0	0	0	0	0	0	0	0	0	0	0
A20	0	0	0	0	0	0	0	0	0	0	0	0	0	0	0	0	0	0	0	0	0	0	0	0	0	0	0	0	0	0	0	0
A21	0	0	0	0	0	0	0	0	0	0	0	0	0	0	0	0	0	0	0	0	0	0	0	0	0	0	0	0	0	0	0	0
A22	0	0	0	0	0	0	0	0	0	0	0	0	0	0	0	0	0	0	0	0	0	0	0	0	0	0	0	0	0	0	0	0
A23	0	0	0	0	0	0	0	0	0	0	0	0	0	0	0	0	0	0	0	0	0	0	0	0	0	0	0	0	0	0	0	0
A24	0	0	0	0	0	0	0	0	0	0	0	0	0	0	0	0	0	0	0	0	0	0	0	0	0	0	0	0	0	0	0	0
B01	670.5	675.875	665.625	675.25	666.625	676	676.625	672.25	668.125	671.25	668.75	668.375	672.875	669.125	670.375	669.375	674.25	674.5	667.625	673.75	671.625	667.75	672.125	675.625	671.125	678.5	670.125	674.375	666.75	669.125	672.875	668.625
B02	537.5	541	541.5	535.125	536.75	535.75	542.625	543.125	544.125	545.125	544.5	543.125	544.125	548.5	544.375	539.75	541.5	544.75	546.5	545.75	546.875	541	544.375	545.625	542.875	540.875	540.5	539.625	538.25	545.375	549.375	544
B03	611.625	623.625	618.625	613.75	613.375	618	613.875	611	621.125	617.875	613.5	612.375	623.625	619.5	617.375	612.125	617.5	619.125	618	620.125	613.5	620.375	617	614.625	623.125	617.375	616.875	623.125	620.375	614.375	616.625	621.875
B04	0	0	0	0	0	0	0	0	0	0	0	0	0	0	0	0	0	0	0	0	0	0	0	0	0	0	0	0	0	0	0	0
B05	0	0	0	0	0	0	0	0	0	0	0	0	0	0	0	0	0	0	0	0	0	0	0	0	0	0	0	0	0	0	0	0
B06	638.5	646.375	642.5	640.625	640.5	646	644.5	645	637.875	644	645.125	642	641.375	645.25	641.125	647.125	641.625	631.625	643.75	650.25	640.625	644	636.875	638.875	646.125	640.375	638.125	639.5	634	643.625	636.875	644.25
B07	0	0	0	0	0	0	0	0	0	0	0	0	0	0	0	0	0	0	0	0	0	0	0	0	0	0	0	0	0	0	0	0
B08	627.125	629.375	628.625	631	630.75	627.5	627.5	633.25	626.25	624.75	627.875	632	626.75	628.375	629.75	632.25	627.625	627.875	624.625	623	623.75	623.375	627.125	629.875	626.625	630.625	628	627	632.75	629.25	632	631.875
B09	0	0	0	0	0	0	0	0	0	0	0	0	0	0	0	0	0	0	0	0	0	0	0	0	0	0	0	0	0	0	0	0
B10	0	0	0	0	0	0	0	0	0	0	0	0	0	0	0	0	0	0	0	0	0	0	0	0	0	0	0	0	0	0	0	0
B11	0	0	0	0	0	0	0	0	0	0	0	0	0	0	0	0	0	0	0	0	0	0	0	0	0	0	0	0	0	0	0	0
B12	0	0	0	0	0	0	0	0	0	0	0	0	0	0	0	0	0	0	0	0	0	0	0	0	0	0	0	0	0	0	0	0
B13	0	0	0	0	0	0	0	0	0	0	0	0	0	0	0	0	0	0	0	0	0	0	0	0	0	0	0	0	0	0	0	0
B14	0	0	0	0	0	0	0	0	0	0	0	0	0	0	0	0	0	0	0	0	0	0	0	0	0	0	0	0	0	0	0	0
B15	0	0	0	0	0	0	0	0	0	0	0	0	0	0	0	0	0	0	0	0	0	0	0	0	0	0	0	0	0	0	0	0
B16	0	0	0	0	0	0	0	0	0	0	0	0	0	0	0	0	0	0	0	0	0	0	0	0	0	0	0	0	0	0	0	0
B17	0	0	0	0	0	0	0	0	0	0	0	0	0	0	0	0	0	0	0	0	0	0	0	0	0	0	0	0	0	0	0	0
B18	0	0	0	0	0	0	0	0	0	0	0	0	0	0	0	0	0	0	0	0	0	0	0	0	0	0	0	0	0	0	0	0
B19	0	0	0	0	0	0	0	0	0	0	0	0	0	0	0	0	0	0	0	0	0	0	0	0	0	0	0	0	0	0	0	0
B20	0	0	0	0	0	0	0	0	0	0	0	0	0	0	0	0	0	0	0	0	0	0	0	0	0	0	0	0	0	0	0	0
B21	0	0	0	0	0	0	0	0	0	0	0	0	0	0	0	0	0	0	0	0	0	0	0	0	0	0	0	0	0	0	0	0
B22	0	0	0	0	0	0	0	0	0	0	0	0	0	0	0	0	0	0	0	0	0	0	0	0	0	0	0	0	0	0	0	0
B23	0	0	0	0	0	0	0	0	0	0	0	0	0	0	0	0	0	0	0	0	0	0	0	0	0	0	0	0	0	0	0	0
B24	0	0	0	0	0	0	0	0	0	0	0	0	0	0	0	0	0	0	0	0	0	0	0	0	0	0	0	0	0	0	0	0
C01	639.5	639.25	640.5	637.625	642.875	638.875	637.125	638.5	640.375	639.375	641.375	640.375	639	637.75	636.25	635.5	635	643.75	644.125	643.875	644.75	637.375	637	643.25	642.375	636.875	641.625	637.875	643.875	643.125	642.5	638.375
C02	0	0	0	0	0	0	0	0	0	0	0	0	0	0	0	0	0	0	0	0	0	0	0	0	0	0	0	0	0	0	0	0
C03	0	0	0	0	0	0	0	0	0	0	0	0	0	0	0	0	0	0	0	0	0	0	0	0	0	0	0	0	0	0	0	0
C04	580.375	583.375	589.375	583.75	584.625	586.125	584.25	578.75	584.25	583.625	580.125	586.125	582	583.125	578.375	584	588.125	577.875	586.625	575.5	581.5	582.5	583.25	581.625	588.75	580	579.625	582.25	581.625	588	581.75	580.375
C05	595.375	597.125	589.5	587.875	593.75	592.375	586.625	591.875	589.625	591.375	597	590.25	594.125	593.875	596.5	588.5	596.5	592.125	587.25	599.625	591.125	589.375	599.875	594.875	600.125	591.75	594.375	597.625	593.125	594.125	592.625	592
C06	0	0	0	0	0	0	0	0	0	0	0	0	0	0	0	0	0	0	0	0	0	0	0	0	0	0	0	0	0	0	0	0
C07	603.5	605.125	599.5	603.25	605.25	603.375	606.25	601	596.75	602	606.5	603	600.875	602.5	596.5	597.875	601.875	606	605.125	605.75	604.75	602	606.875	604.625	601.125	606.625	599	608.25	598.875	605.375	604.625	599.625
C08	570	573.25	571.125	576.625	572.875	577.5	570	577	573.25	573.625	580	577.25	579.125	576	571.125	572.875	576.5	574.125	575.5	576	576.5	575	574.375	577.125	577.75	577	573.75	574.375	574.5	569.125	580.125	571.625
C09	579.125	572.125	578.125	585.125	578.875	580.75	576.75	578.875	573.625	582.5	583.75	583.625	585.25	582.125	585.5	575.875	579	587.25	578.25	571.875	578	576.625	585.25	577.375	578.5	579	584.75	574.875	581.375	577	580	578.875
C10	0	0	0	0	0	0	0	0	0	0	0	0	0	0	0	0	0	0	0	0	0	0	0	0	0	0	0	0	0	0	0	0
C11	0	0	0	0	0	0	0	0	0	0	0	0	0	0	0	0	0	0	0	0	0	0	0	0	0	0	0	0	0	0	0	0
C12	0	0	0	0	0	0	0	0	0	0	0	0	0	0	0	0	0	0	0	0	0	0	0	0	0	0	0	0	0	0	0	0
C13	0	0	0	0	0	0	0	0	0	0	0	0	0	0	0	0	0	0	0	0	0	0	0	0	0	0	0	0	0	0	0	0
C14	0	0	0	0	0	0	0	0	0	0	0	0	0	0	0	0	0	0	0	0	0	0	0	0	0	0	0	0	0	0	0	0
C15	0	0	0	0	0	0	0	0	0	0	0	0	0	0	0	0	0	0	0	0	0	0	0	0	0	0	0	0	0	0	0	0
C16	0	0	0	0	0	0	0	0	0	0	0	0	0	0	0	0	0	0	0	0	0	0	0	0	0	0	0	0	0	0	0	0
C17	0	0	0	0	0	0	0	0	0	0	0	0	0	0	0	0	0	0	0	0	0	0	0	0	0	0	0	0	0	0	0	0
C18	0	0	0	0	0	0	0	0	0	0	0	0	0	0	0	0	0	0	0	0	0	0	0	0	0	0	0	0	0	0	0	0
C19	0	0	0	0	0	0	0	0	0	0	0	0	0	0	0	0	0	0	0	0	0	0	0	0	0	0	0	0	0	0	0	0
C20	0	0	0	0	0	0	0	0	0	0	0	0	0	0	0	0	0	0	0	0	0	0	0	0	0	0	0	0	0	0	0	0
C21	0	0	0	0	0	0	0	0	0	0	0	0	0	0	0	0	0	0	0	0	0	0	0	0	0	0	0	0	0	0	0	0
C22	0	0	0	0	0	0	0	0	0	0	0	0	0	0	0	0	0	0	0	0	0	0	0	0	0	0	0	0	0	0	0	0
C23	0	0	0	0	0	0	0	0	0	0	0	0	0	0	0	0	0	0	0	0	0	0	0	0	0	0	0	0	0	0	0	0
C24	0	0	0	0	0	0	0	0	0	0	0	0	0	0	0	0	0	0	0	0	0	0	0	0	0	0	0	0	0	0	0	0
D01	615.375	609.875	614.625	612.625	614.75	610.25	611.875	614.375	614.25	616.75	616.875	621.25	615.75	624.5	617.125	614.5	620.5	618.5	617.25	613.5	613.5	615.875	614.625	620.625	619.375	614	618.125	617.625	616.75	612.75	615.5	617.5
D02	0	0	0	0	0	0	0	0	0	0	0	0	0	0	0	0	0	0	0	0	0	0	0	0	0	0	0	0	0	0	0	0
D03	651.875	648.5	644.625	652.75	640.625	642.5	646.5	648.875	644	646	643.25	634.625	640	644.375	652.25	647.125	645.875	640.375	639.625	646.375	645.875	647.375	644.25	643.75	639.75	638.625	646.625	642.5	643.375	644.875	638.25	646.25
D04	512	508.125	501.25	503.375	503.625	501.625	511	503.5	505.625	505.125	503.625	498.375	503	500.375	510	505.625	500.375	504.25	506.625	507.625	504.625	507.75	504.25	507.5	501.875	508.25	500.5	505.375	506.75	502.5	503.125	504.5
D05	571.375	575.25	571.125	573.875	574	571.625	577	572.625	577.125	575.875	569	575.625	571.875	578.375	573.625	572.75	584.125	578.75	576.5	582.375	578.625	576.375	577.375	577.375	577	573.875	578	580.75	572.875	577.125	575.875	582.625
D06	643.25	648.125	642.625	649.25	644.875	644.5	646.25	644	644.75	645.5	639.125	648.875	650.125	643	650.5	643.125	643.5	642.25	639.125	651	645.125	644.375	645.625	643.25	647.75	639.75	642.5	648.5	644.375	645.75	646.875	648.375
D07	624.75	619.625	620	622.875	618.375	621.875	626.375	619.375	624.875	626.625	623.875	626	625.875	626.375	628.875	627.125	627.375	628.375	617.125	627	618.875	628.375	626.625	624.625	627.5	626.875	628.625	629	626.875	630	630.375	625.25
D08	608.75	610.25	608.375	606.25	612.375	606.125	607.25	609.75	603.875	603.625	606.75	605.75	611.625	609.75	606.25	609	613	609	616.75	608.625	607.75	615	612.625	609.625	609.375	610.875	607.75	610.75	613.75	607.25	605.125	606.5
D09	638.625	644.75	642.375	640.75	643.625	637	639.75	645.375	641.375	637.5	639.125	635.5	636.375	643.75	641.5	644.375	644.375	647.5	638.375	639.125	643.75	637.75	640.125	649.5	642.125	645.625	638.375	643.25	637.625	639.375	641.625	646.125
D10	607.75	612.875	612.875	613.5	611.75	612.375	613	611	605	615.375	617.5	612.25	616	616.625	612.125	612	617.625	617.5	621.125	612.875	616.375	614.875	613.5	614.375	611.875	614.625	616	614.25	613.5	610.25	613.125	614.625
D11	0	0	0	0	0	0	0	0	0	0	0	0	0	0	0	0	0	0	0	0	0	0	0	0	0	0	0	0	0	0	0	0
D12	0	0	0	0	0	0	0	0	0	0	0	0	0	0	0	0	0	0	0	0	0	0	0	0	0	0	0	0	0	0	0	0
D13	0	0	0	0	0	0	0	0	0	0	0	0	0	0	0	0	0	0	0	0	0	0	0	0	0	0	0	0	0	0	0	0
D14	0	0	0	0	0	0	0	0	0	0	0	0	0	0	0	0	0	0	0	0	0	0	0	0	0	0	0	0	0	0	0	0
D15	0	0	0	0	0	0	0	0	0	0	0	0	0	0	0	0	0	0	0	0	0	0	0	0	0	0	0	0	0	0	0	0
D16	0	0	0	0	0	0	0	0	0	0	0	0	0	0	0	0	0	0	0	0	0	0	0	0	0	0	0	0	0	0	0	0
D17	0	0	0	0	0	0	0	0	0	0	0	0	0	0	0	0	0	0	0	0	0	0	0	0	0	0	0	0	0	0	0	0
D18	0	0	0	0	0	0	0	0	0	0	0	0	0	0	0	0	0	0	0	0	0	0	0	0	0	0	0	0	0	0	0	0
D19	0	0	0	0	0	0	0	0	0	0	0	0	0	0	0	0	0	0	0	0	0	0	0	0	0	0	0	0	0	0	0	0
D20	0	0	0	0	0	0	0	0	0	0	0	0	0	0	0	0	0	0	0	0	0	0	0	0	0	0	0	0	0	0	0	0
D21	0	0	0	0	0	0	0	0	0	0	0	0	0	0	0	0	0	0	0	0	0	0	0	0	0	0	0	0	0	0	0	0
D22	0	0	0	0	0	0	0	0	0	0	0	0	0	0	0	0	0	0	0	0	0	0	0	0	0	0	0	0	0	0	0	0
D23	0	0	0	0	0	0	0	0	0	0	0	0	0	0	0	0	0	0	0	0	0	0	0	0	0	0	0	0	0	0	0	0
D24	0	0	0	0	0	0	0	0	0	0	0	0	0	0	0	0	0	0	0	0	0	0	0	0	0	0	0	0	0	0	0	0
E01	627.25	639	638.875	632.75	634.75	629.375	632.125	633.125	631.375	636.125	630.875	626	634.125	632.625	640.25	626	630.5	630.375	632	631	637.25	640	632	632.125	634.5	632.75	632.875	628	632.75	636.75	630.375	627.5
E02	0	0	0	0	0	0	0	0	0	0	0	0	0	0	0	0	0	0	0	0	0	0	0	0	0	0	0	0	0	0	0	0
E03	0	0	0	0	0	0	0	0	0	0	0	0	0	0	0	0	0	0	0	0	0	0	0	0	0	0	0	0	0	0	0	0
E04	621.5	633.875	621.25	631.75	631.75	628.25	630	628.875	627.375	627.75	626.5	628	627.5	632	627.625	628.125	627	626	623.625	635.125	633.125	631.75	628.625	628.125	627.25	626.875	622.125	627.875	633.25	631.25	628.875	630.625
E05	748.875	750.625	747.875	753.25	756.25	752.375	751.75	753.625	754.375	755.875	753.625	758.75	751.625	747.375	752.125	755	749.125	750.625	757.5	746.375	748.5	750	755.25	749.25	755.375	752	748.625	750.625	753.125	749	751.375	753
E06	0	0	0	0	0	0	0	0	0	0	0	0	0	0	0	0	0	0	0	0	0	0	0	0	0	0	0	0	0	0	0	0
E07	0	0	0	0	0	0	0	0	0	0	0	0	0	0	0	0	0	0	0	0	0	0	0	0	0	0	0	0	0	0	0	0
E08	0	0	0	0	0	0	0	0	0	0	0	0	0	0	0	0	0	0	0	0	0	0	0	0	0	0	0	0	0	0	0	0
E09	593.625	593.75	596.5	595.625	590.375	599.625	597.5	591.5	599.25	593.875	598.375	599.25	594	592.125	589	600.875	592.75	592.625	597	588.875	601.25	593.625	595.125	593.5	589.625	592.625	597.75	595.75	593.5	595.625	601.5	592.625
E10	0	0	0	0	0	0	0	0	0	0	0	0	0	0	0	0	0	0	0	0	0	0	0	0	0	0	0	0	0	0	0	0
E11	0	0	0	0	0	0	0	0	0	0	0	0	0	0	0	0	0	0	0	0	0	0	0	0	0	0	0	0	0	0	0	0
E12	0	0	0	0	0	0	0	0	0	0	0	0	0	0	0	0	0	0	0	0	0	0	0	0	0	0	0	0	0	0	0	0
E13	0	0	0	0	0	0	0	0	0	0	0	0	0	0	0	0	0	0	0	0	0	0	0	0	0	0	0	0	0	0	0	0
E14	0	0	0	0	0	0	0	0	0	0	0	0	0	0	0	0	0	0	0	0	0	0	0	0	0	0	0	0	0	0	0	0
E15	0	0	0	0	0	0	0	0	0	0	0	0	0	0	0	0	0	0	0	0	0	0	0	0	0	0	0	0	0	0	0	0
E16	0	0	0	0	0	0	0	0	0	0	0	0	0	0	0	0	0	0	0	0	0	0	0	0	0	0	0	0	0	0	0	0
E17	0	0	0	0	0	0	0	0	0	0	0	0	0	0	0	0	0	0	0	0	0	0	0	0	0	0	0	0	0	0	0	0
E18	0	0	0	0	0	0	0	0	0	0	0	0	0	0	0	0	0	0	0	0	0	0	0	0	0	0	0	0	0	0	0	0
E19	0	0	0	0	0	0	0	0	0	0	0	0	0	0	0	0	0	0	0	0	0	0	0	0	0	0	0	0	0	0	0	0
E20	0	0	0	0	0	0	0	0	0	0	0	0	0	0	0	0	0	0	0	0	0	0	0	0	0	0	0	0	0	0	0	0
E21	0	0	0	0	0	0	0	0	0	0	0	0	0	0	0	0	0	0	0	0	0	0	0	0	0	0	0	0	0	0	0	0
E22	0	0	0	0	0	0	0	0	0	0	0	0	0	0	0	0	0	0	0	0	0	0	0	0	0	0	0	0	0	0	0	0
E23	0	0	0	0	0	0	0	0	0	0	0	0	0	0	0	0	0	0	0	0	0	0	0	0	0	0	0	0	0	0	0	0
E24	0	0	0	0	0	0	0	0	0	0	0	0	0	0	0	0	0	0	0	0	0	0	0	0	0	0	0	0	0	0	0	0
F01	663.875	655.25	658.625	656.625	653.75	662	652.25	662.125	650.5	659.75	658.125	660.5	656.25	654.875	656.125	665	653.75	658.25	658.5	665.125	658.125	663.5	667.25	659.875	658.5	656.25	658	657.875	656.875	658.5	661.125	653.125
F02	683.25	689.875	680.375	681.125	674.875	685.625	678.25	691.375	688.5	682.875	684	683.625	684.25	684.875	684.625	686	688.25	683.25	685.125	686.125	685.75	687.125	681.875	685.25	681	684	684.25	683.625	680.75	682.625	686.125	682.5
F03	0	0	0	0	0	0	0	0	0	0	0	0	0	0	0	0	0	0	0	0	0	0	0	0	0	0	0	0	0	0	0	0
F04	0	0	0	0	0	0	0	0	0	0	0	0	0	0	0	0	0	0	0	0	0	0	0	0	0	0	0	0	0	0	0	0
F05	648.125	655.875	644.375	645.375	653.25	643.5	642	642.375	642	651	645.5	645	649.625	645.875	649.625	643.375	650.75	656	646	650	643.375	647.125	650.875	650.5	650.25	651.375	646.625	651	643.375	660.125	647	649.5
F06	0	0	0	0	0	0	0	0	0	0	0	0	0	0	0	0	0	0	0	0	0	0	0	0	0	0	0	0	0	0	0	0
F07	0	0	0	0	0	0	0	0	0	0	0	0	0	0	0	0	0	0	0	0	0	0	0	0	0	0	0	0	0	0	0	0
F08	0	0	0	0	0	0	0	0	0	0	0	0	0	0	0	0	0	0	0	0	0	0	0	0	0	0	0	0	0	0	0	0
F09	0	0	0	0	0	0	0	0	0	0	0	0	0	0	0	0	0	0	0	0	0	0	0	0	0	0	0	0	0	0	0	0
F10	0	0	0	0	0	0	0	0	0	0	0	0	0	0	0	0	0	0	0	0	0	0	0	0	0	0	0	0	0	0	0	0
F11	0	0	0	0	0	0	0	0	0	0	0	0	0	0	0	0	0	0	0	0	0	0	0	0	0	0	0	0	0	0	0	0
F12	0	0	0	0	0	0	0	0	0	0	0	0	0	0	0	0	0	0	0	0	0	0	0	0	0	0	0	0	0	0	0	0
F13	0	0	0	0	0	0	0	0	0	0	0	0	0	0	0	0	0	0	0	0	0	0	0	0	0	0	0	0	0	0	0	0
F14	0	0	0	0	0	0	0	0	0	0	0	0	0	0	0	0	0	0	0	0	0	0	0	0	0	0	0	0	0	0	0	0
F15	0	0	0	0	0	0	0	0	0	0	0	0	0	0	0	0	0	0	0	0	0	0	0	0	0	0	0	0	0	0	0	0
F16	0	0	0	0	0	0	0	0	0	0	0	0	0	0	0	0	0	0	0	0	0	0	0	0	0	0	0	0	0	0	0	0
F17	0	0	0	0	0	0	0	0	0	0	0	0	0	0	0	0	0	0	0	0	0	0	0	0	0	0	0	0	0	0	0	0
F18	0	0	0	0	0	0	0	0	0	0	0	0	0	0	0	0	0	0	0	0	0	0	0	0	0	0	0	0	0	0	0	0
F19	0	0	0	0	0	0	0	0	0	0	0	0	0	0	0	0	0	0	0	0	0	0	0	0	0	0	0	0	0	0	0	0
F20	0	0	0	0	0	0	0	0	0	0	0	0	0	0	0	0	0	0	0	0	0	0	0	0	0	0	0	0	0	0	0	0
F21	0	0	0	0	0	0	0	0	0	0	0	0	0	0	0	0	0	0	0	0	0	0	0	0	0	0	0	0	0	0	0	0
F22	0	0	0	0	0	0	0	0	0	0	0	0	0	0	0	0	0	0	0	0	0	0	0	0	0	0	0	0	0	0	0	0
F23	0	0	0	0	0	0	0	0	0	0	0	0	0	0	0	0	0	0	0	0	0	0	0	0	0	0	0	0	0	0	0	0
F24	0	0	0	0	0	0	0	0	0	0	0	0	0	0	0	0	0	0	0	0	0	0	0	0	0	0	0	0	0	0	0	0
G01	625.5	614.75	617	625	623.875	625	624.375	624.75	619.625	623.625	626.125	622.125	626.625	620.125	628.125	626	623.625	626.5	625.875	621.25	626.5	625.625	622.625	618.75	631.125	625.75	627.625	621.75	626.875	623.5	626.875	632.25
G02	667.625	665.875	673.25	665.5	665.75	670	669.25	664.5	665.625	664.5	674.5	665.375	669.375	663.75	658.75	664.875	666.875	663.25	671.875	667.75	666.875	672.5	661.125	664.75	665.125	670	667.625	673.375	661	670.875	667.75	669
G03	0	0	0	0	0	0	0	0	0	0	0	0	0	0	0	0	0	0	0	0	0	0	0	0	0	0	0	0	0	0	0	0
G04	628.625	625.375	622.875	623.375	627.25	624.75	620.375	621.875	620.25	628.25	626.5	627.875	628.125	619.375	626.25	625.25	626.375	623.125	622	623.125	620.5	626.125	624.625	623.25	623.625	625.875	621.75	621.625	626.5	624.25	622	630.625
G05	455.75	452	456	457.375	460.625	450.125	459.875	457.25	459.25	458.875	453.5	458.25	460.5	452.125	453.625	458.5	457.875	462.75	464.125	456.25	457.375	456.5	458.5	457.25	460.5	460.625	463.5	456	457.875	461.25	457.625	461.75
G06	0	0	0	0	0	0	0	0	0	0	0	0	0	0	0	0	0	0	0	0	0	0	0	0	0	0	0	0	0	0	0	0
G07	584.125	592.625	581	583.75	587.625	584.125	589.625	580.5	585.75	582.125	583.75	592.125	586.5	589.375	587.875	585.875	587.375	591.625	583	582.75	584.125	582.5	586.75	586.375	587.25	582.625	586.125	584.125	592.625	589	584.5	585.875
G08	0	0	0	0	0	0	0	0	0	0	0	0	0	0	0	0	0	0	0	0	0	0	0	0	0	0	0	0	0	0	0	0
G09	0	0	0	0	0	0	0	0	0	0	0	0	0	0	0	0	0	0	0	0	0	0	0	0	0	0	0	0	0	0	0	0
G10	0	0	0	0	0	0	0	0	0	0	0	0	0	0	0	0	0	0	0	0	0	0	0	0	0	0	0	0	0	0	0	0
G11	0	0	0	0	0	0	0	0	0	0	0	0	0	0	0	0	0	0	0	0	0	0	0	0	0	0	0	0	0	0	0	0
G12	0	0	0	0	0	0	0	0	0	0	0	0	0	0	0	0	0	0	0	0	0	0	0	0	0	0	0	0	0	0	0	0
G13	0	0	0	0	0	0	0	0	0	0	0	0	0	0	0	0	0	0	0	0	0	0	0	0	0	0	0	0	0	0	0	0
G14	0	0	0	0	0	0	0	0	0	0	0	0	0	0	0	0	0	0	0	0	0	0	0	0	0	0	0	0	0	0	0	0
G15	0	0	0	0	0	0	0	0	0	0	0	0	0	0	0	0	0	0	0	0	0	0	0	0	0	0	0	0	0	0	0	0
G16	0	0	0	0	0	0	0	0	0	0	0	0	0	0	0	0	0	0	0	0	0	0	0	0	0	0	0	0	0	0	0	0
G17	0	0	0	0	0	0	0	0	0	0	0	0	0	0	0	0	0	0	0	0	0	0	0	0	0	0	0	0	0	0	0	0
G18	0	0	0	0	0	0	0	0	0	0	0	0	0	0	0	0	0	0	0	0	0	0	0	0	0	0	0	0	0	0	0	0
G19	0	0	0	0	0	0	0	0	0	0	0	0	0	0	0	0	0	0	0	0	0	0	0	0	0	0	0	0	0	0	0	0
G20	0	0	0	0	0	0	0	0	0	0	0	0	0	0	0	0	0	0	0	0	0	0	0	0	0	0	0	0	0	0	0	0
G21	0	0	0	0	0	0	0	0	0	0	0	0	0	0	0	0	0	0	0	0	0	0	0	0	0	0	0	0	0	0	0	0
G22	0	0	0	0	0	0	0	0	0	0	0	0	0	0	0	0	0	0	0	0	0	0	0	0	0	0	0	0	0	0	0	0
G23	0	0	0	0	0	0	0	0	0	0	0	0	0	0	0	0	0	0	0	0	0	0	0	0	0	0	0	0	0	0	0	0
G24	0	0	0	0	0	0	0	0	0	0	0	0	0	0	0	0	0	0	0	0	0	0	0	0	0	0	0	0	0	0	0	0
H01	669.25	677.375	671.375	673.75	676	678.375	681	671.5	678.875	673.125	674	677.75	676.375	671	675.75	676.75	679.25	681.875	672.875	672.625	679	668.875	682.125	679.375	675.125	675.125	673.375	677.875	670.25	675.125	679.375	678.125
H02	0	0	0	0	0	0	0	0	0	0	0	0	0	0	0	0	0	0	0	0	0	0	0	0	0	0	0	0	0	0	0	0
H03	610.875	624	616.5	621.5	617.375	622.75	618	622.5	613.125	619.5	619.75	620.5	621	622	620.875	620.25	618.125	622.875	616.5	616.375	616	618.25	623.375	613.875	616.875	621	614.25	619.125	611.125	617.125	621.25	618.125
H04	660.375	658.25	651.5	661.125	664.125	664	660.875	657	660.75	657	659	659.25	661.375	663.625	661.125	660.375	661	659	660	659.25	658.5	660.375	658.125	659	655.875	666	660.375	660.75	660.125	657.125	664.875	657.5
H05	0	0	0	0	0	0	0	0	0	0	0	0	0	0	0	0	0	0	0	0	0	0	0	0	0	0	0	0	0	0	0	0
H06	654.25	649.125	647.75	651.875	645.75	649.125	652	646.5	653.375	651.5	650.875	646.625	648.125	651.875	646.125	654.25	650.75	645.875	650.75	652.5	653	651.875	649.875	650.125	644.25	650.25	648	648.25	655.5	652.25	651.375	645.5
H07	0	0	0	0	0	0	0	0	0	0	0	0	0	0	0	0	0	0	0	0	0	0	0	0	0	0	0	0	0	0	0	0
H08	631.375	639.625	639.25	640.875	631.5	633.25	640.125	632.25	637	632.75	642.125	640.875	637.875	641	639.125	641.5	642.25	638	638	640	639.125	637	637.25	640.625	635.5	637.5	640.375	634.25	637	641.125	638.875	639.125
H09	0	0	0	0	0	0	0	0	0	0	0	0	0	0	0	0	0	0	0	0	0	0	0	0	0	0	0	0	0	0	0	0
H10	0	0	0	0	0	0	0	0	0	0	0	0	0	0	0	0	0	0	0	0	0	0	0	0	0	0	0	0	0	0	0	0
H11	0	0	0	0	0	0	0	0	0	0	0	0	0	0	0	0	0	0	0	0	0	0	0	0	0	0	0	0	0	0	0	0
H12	0	0	0	0	0	0	0	0	0	0	0	0	0	0	0	0	0	0	0	0	0	0	0	0	0	0	0	0	0	0	0	0
H13	0	0	0	0	0	0	0	0	0	0	0	0	0	0	0	0	0	0	0	0	0	0	0	0	0	0	0	0	0	0	0	0
H14	0	0	0	0	0	0	0	0	0	0	0	0	0	0	0	0	0	0	0	0	0	0	0	0	0	0	0	0	0	0	0	0
H15	0	0	0	0	0	0	0	0	0	0	0	0	0	0	0	0	0	0	0	0	0	0	0	0	0	0	0	0	0	0	0	0
H16	0	0	0	0	0	0	0	0	0	0	0	0	0	0	0	0	0	0	0	0	0	0	0	0	0	0	0	0	0	0	0	0
H17	0	0	0	0	0	0	0	0	0	0	0	0	0	0	0	0	0	0	0	0	0	0	0	0	0	0	0	0	0	0	0	0
H18	0	0	0	0	0	0	0	0	0	0	0	0	0	0	0	0	0	0	0	0	0	0	0	0	0	0	0	0	0	0	0	0
H19	0	0	0	0	0	0	0	0	0	0	0	0	0	0	0	0	0	0	0	0	0	0	0	0	0	0	0	0	0	0	0	0
H20	0	0	0	0	0	0	0	0	0	0	0	0	0	0	0	0	0	0	0	0	0	0	0	0	0	0	0	0	0	0	0	0
H21	0	0	0	0	0	0	0	0	0	0	0	0	0	0	0	0	0	0	0	0	0	0	0	0	0	0	0	0	0	0	0	0
H22	0	0	0	0	0	0	0	0	0	0	0	0	0	0	0	0	0	0	0	0	0	0	0	0	0	0	0	0	0	0	0	0
H23	0	0	0	0	0	0	0	0	0	0	0	0	0	0	0	0	0	0	0	0	0	0	0	0	0	0	0	0	0	0	0	0
H24	0	0	0	0	0	0	0	0	0	0	0	0	0	0	0	0	0	0	0	0	0	0	0	0	0	0	0	0	0	0	0	0
I01	650.375	651	642.375	651.875	646.5	652.125	654	654.25	653.5	653.125	651.75	660	650.375	656.375	656.875	652.625	648.875	654.75	660.875	652.5	656.25	653.875	650.625	652.375	653.75	653.875	649.75	652	657.375	652.75	660.5	649.375
I02	648.25	651.625	645.125	643.25	643.625	648.5	646.75	649.75	642.375	644.875	645.125	646.75	652.625	644.375	651.125	652.125	649.25	644.125	650.125	642.125	644.25	650.125	649.375	651.375	649.875	650.625	646.5	651.5	640.875	653	641.25	648.25
I03	659.875	663.625	658.125	660.875	661.375	652.375	658.25	663.125	662.25	660	655.625	658.375	658.75	664.75	658	659.25	656.125	659.75	657.5	661.25	659.75	659	662.75	658.375	659.125	657.75	659.125	658.375	657.125	656.25	661.125	659.25
I04	671.625	674.125	672.625	672.125	675.25	674	676	674.75	677	674	671.625	672.5	671	677.625	671.25	669.125	677.125	672.75	676.75	670.375	663.125	674	676	678.5	666.125	672.375	677.125	673.125	680.5	675.875	667.625	673.625
I05	677.5	675.5	682.875	680.375	677.5	677.875	667.5	680.125	683.5	681.25	673.125	682	679.5	679.5	680.25	677	680.625	680.125	679.125	681.75	679.625	672.875	673.375	675.875	680.375	678.625	681.375	680.25	678	678.5	677	676.75
I06	0	0	0	0	0	0	0	0	0	0	0	0	0	0	0	0	0	0	0	0	0	0	0	0	0	0	0	0	0	0	0	0
I07	630.25	634.5	629.5	639.25	635.75	624.5	638.375	623.75	636.375	630.5	633.25	632.875	630.625	629	633.375	633.75	625	633.125	629.75	637.5	631.375	636	637.375	633.375	630.625	632.875	636.375	633.25	624.25	639.625	630	635.625
I08	0	0	0	0	0	0	0	0	0	0	0	0	0	0	0	0	0	0	0	0	0	0	0	0	0	0	0	0	0	0	0	0
I09	578.125	579.25	575.625	573.875	581.125	577.5	577.75	570	580.25	578.375	578.625	581.75	588.375	580.5	576.75	579.5	586.75	582.25	581.125	580.25	578.625	577.375	574	582.5	584.125	575.875	582.125	579	577.5	575.625	578.625	585.375
I10	0	0	0	0	0	0	0	0	0	0	0	0	0	0	0	0	0	0	0	0	0	0	0	0	0	0	0	0	0	0	0	0
I11	0	0	0	0	0	0	0	0	0	0	0	0	0	0	0	0	0	0	0	0	0	0	0	0	0	0	0	0	0	0	0	0
I12	0	0	0	0	0	0	0	0	0	0	0	0	0	0	0	0	0	0	0	0	0	0	0	0	0	0	0	0	0	0	0	0
I13	0	0	0	0	0	0	0	0	0	0	0	0	0	0	0	0	0	0	0	0	0	0	0	0	0	0	0	0	0	0	0	0
I14	0	0	0	0	0	0	0	0	0	0	0	0	0	0	0	0	0	0	0	0	0	0	0	0	0	0	0	0	0	0	0	0
I15	0	0	0	0	0	0	0	0	0	0	0	0	0	0	0	0	0	0	0	0	0	0	0	0	0	0	0	0	0	0	0	0
I16	0	0	0	0	0	0	0	0	0	0	0	0	0	0	0	0	0	0	0	0	0	0	0	0	0	0	0	0	0	0	0	0
I17	0	0	0	0	0	0	0	0	0	0	0	0	0	0	0	0	0	0	0	0	0	0	0	0	0	0	0	0	0	0	0	0
I18	0	0	0	0	0	0	0	0	0	0	0	0	0	0	0	0	0	0	0	0	0	0	0	0	0	0	0	0	0	0	0	0
I19	0	0	0	0	0	0	0	0	0	0	0	0	0	0	0	0	0	0	0	0	0	0	0	0	0	0	0	0	0	0	0	0
I20	0	0	0	0	0	0	0	0	0	0	0	0	0	0	0	0	0	0	0	0	0	0	0	0	0	0	0	0	0	0	0	0
I21	0	0	0	0	0	0	0	0	0	0	0	0	0	0	0	0	0	0	0	0	0	0	0	0	0	0	0	0	0	0	0	0
I22	0	0	0	0	0	0	0	0	0	0	0	0	0	0	0	0	0	0	0	0	0	0	0	0	0	0	0	0	0	0	0	0
I23	0	0	0	0	0	0	0	0	0	0	0	0	0	0	0	0	0	0	0	0	0	0	0	0	0	0	0	0	0	0	0	0
I24	0	0	0	0	0	0	0	0	0	0	0	0	0	0	0	0	0	0	0	0	0	0	0	0	0	0	0	0	0	0	0	0
J01	610.125	616.25	613.875	615	620.875	616.75	619.125	614.375	619.125	615.75	610	615.25	619.625	618.375	616.75	616.875	612.75	614.625	617.375	615.5	614.875	613.125	623.375	615	617.75	614.5	619.5	615.125	617.75	612.25	613.875	611.125
J02	676.375	677.25	679.25	675	674.125	680.125	681.875	673.875	675.125	678.25	673.375	680.375	678.25	679	677.625	677.75	682	680.75	670.25	675.125	673.75	676.375	682.875	683.125	680.875	673.875	670.75	678.125	679	675.75	674	677.75
J03	620.5	617.5	622.25	621.625	622.25	623.75	624.75	623.5	620.125	630.375	622.375	627.5	618.5	616.875	620.25	624.375	622	620.625	625	621.375	619.125	622.125	622.625	628.75	621.125	624.625	618.625	627.375	622.75	614.125	619.25	623
J04	627.75	627.125	624.875	634.5	632.875	629.125	633.75	627.125	634.25	638.5	631.25	629.375	632.25	629.5	630.375	631.625	631.625	628.875	631	631.75	630.375	626.5	631	629.75	629.375	634.125	628.75	634.625	631.625	627	630.875	631.375
J05	691	695.75	693.125	698	702.25	693	700.875	698.125	694.625	693.875	696.875	700.125	702.25	695.25	698.875	695.875	699.875	692.25	705.5	696.875	703.125	697	702.125	696.5	696.5	690.125	695.625	703.5	696.5	693.375	699.625	699.375
J06	608.875	612.375	609.125	604.875	610.875	607.5	608.25	611.125	609.375	607.125	611.375	614	608.625	611.75	605.625	611.875	610.625	610.375	606.625	605.875	612.25	612.875	611.375	614	611	612.875	605.75	607.375	612.625	603.25	609.125	609.625
J07	623.375	627.75	624.875	622.75	630.25	619.25	626.875	625.875	618.5	625.375	618.625	625.75	623.25	623.625	619.75	618.125	622.25	624.375	620.125	626.375	628	621.375	618.625	625.375	627	624.625	618.5	626.875	618.125	624.125	622.5	626.75
J08	639.875	648	653.375	648.5	646.75	647	644.25	652.625	645.625	646.625	655.25	646.875	648.875	648.75	648.875	650.5	648.125	652.625	646.625	651.75	648.5	654.5	649.875	644.125	646.875	643.75	650.875	654	650.25	651.125	646	647.625
J09	0	0	0	0	0	0	0	0	0	0	0	0	0	0	0	0	0	0	0	0	0	0	0	0	0	0	0	0	0	0	0	0
J10	646.375	643	643.75	639.25	639.875	644.875	643	638.375	635.125	637.25	645.75	642	642.75	647.25	639.75	642.625	639.125	641.25	638.75	638.875	641.75	637.75	643.25	641.375	643	641.25	642.875	642.25	642.25	643.375	648.625	648.625
J11	0	0	0	0	0	0	0	0	0	0	0	0	0	0	0	0	0	0	0	0	0	0	0	0	0	0	0	0	0	0	0	0
J12	0	0	0	0	0	0	0	0	0	0	0	0	0	0	0	0	0	0	0	0	0	0	0	0	0	0	0	0	0	0	0	0
J13	0	0	0	0	0	0	0	0	0	0	0	0	0	0	0	0	0	0	0	0	0	0	0	0	0	0	0	0	0	0	0	0
J14	0	0	0	0	0	0	0	0	0	0	0	0	0	0	0	0	0	0	0	0	0	0	0	0	0	0	0	0	0	0	0	0
J15	0	0	0	0	0	0	0	0	0	0	0	0	0	0	0	0	0	0	0	0	0	0	0	0	0	0	0	0	0	0	0	0
J16	0	0	0	0	0	0	0	0	0	0	0	0	0	0	0	0	0	0	0	0	0	0	0	0	0	0	0	0	0	0	0	0
J17	0	0	0	0	0	0	0	0	0	0	0	0	0	0	0	0	0	0	0	0	0	0	0	0	0	0	0	0	0	0	0	0
J18	0	0	0	0	0	0	0	0	0	0	0	0	0	0	0	0	0	0	0	0	0	0	0	0	0	0	0	0	0	0	0	0
J19	0	0	0	0	0	0	0	0	0	0	0	0	0	0	0	0	0	0	0	0	0	0	0	0	0	0	0	0	0	0	0	0
J20	0	0	0	0	0	0	0	0	0	0	0	0	0	0	0	0	0	0	0	0	0	0	0	0	0	0	0	0	0	0	0	0
J21	0	0	0	0	0	0	0	0	0	0	0	0	0	0	0	0	0	0	0	0	0	0	0	0	0	0	0	0	0	0	0	0
J22	0	0	0	0	0	0	0	0	0	0	0	0	0	0	0	0	0	0	0	0	0	0	0	0	0	0	0	0	0	0	0	0
J23	0	0	0	0	0	0	0	0	0	0	0	0	0	0	0	0	0	0	0	0	0	0	0	0	0	0	0	0	0	0	0	0
J24	0	0	0	0	0	0	0	0	0	0	0	0	0	0	0	0	0	0	0	0	0	0	0	0	0	0	0	0	0	0	0	0
K01	0	0	0	0	0	0	0	0	0	0	0	0	0	0	0	0	0	0	0	0	0	0	0	0	0	0	0	0	0	0	0	0
K02	0	0	0	0	0	0	0	0	0	0	0	0	0	0	0	0	0	0	0	0	0	0	0	0	0	0	0	0	0	0	0	0
K03	556.375	555.875	554.875	563.5	555.75	563.25	554.125	555	558.625	558	556.75	561	560.75	554.75	559.5	559.625	566.25	558.375	559	563.375	564.5	565.375	564.375	557.125	560.875	560.75	562.5	562.625	562.5	557.125	559.125	559.625
K04	592	593.25	597.25	600	592.125	599	598.25	597.75	601.125	596.5	596	601.875	598.25	600.875	598.125	598	600.5	597.25	594.125	597.375	598.125	599.875	595.875	599.375	595.75	598.375	596.875	601.75	598.75	595.625	594.625	601.875
K05	571.5	574	562.375	569.625	577.625	575.125	566.875	575.5	563.625	567.75	572.625	571.125	571.375	571	572.125	572.625	575.25	570	571.125	575.125	568	573.5	574.625	577.25	575.5	570.25	569.25	571	569.125	577	575.875	570
K06	0	0	0	0	0	0	0	0	0	0	0	0	0	0	0	0	0	0	0	0	0	0	0	0	0	0	0	0	0	0	0	0
K07	0	0	0	0	0	0	0	0	0	0	0	0	0	0	0	0	0	0	0	0	0	0	0	0	0	0	0	0	0	0	0	0
K08	642.625	639.5	641.5	637	641.625	638.125	635.875	637.75	636.125	643.375	640.75	637.25	639.25	642.125	634.125	638	641.625	635.5	635	646	644.5	643	643	637.75	640.125	636.75	636.25	645.625	641	642.25	635.125	639
K09	630.625	624.125	620.625	627.5	628.5	624.875	629.5	629.125	619.75	632.875	627.75	627.875	630.75	630.25	629.375	622.875	630.25	623.75	620.625	624.125	628.625	629.125	622.875	626	627.25	632.25	627.375	630.125	627.5	630.125	627.875	624.125
K10	630.625	623.25	628.625	627.625	635	632.875	628.125	631.25	628.75	635.375	632.75	633.375	634.625	632.625	634	630.75	631.625	627	630.375	628.875	629.375	631	634.875	629	635.75	632.5	625	628.5	627	627.25	627.75	631.125
K11	0	0	0	0	0	0	0	0	0	0	0	0	0	0	0	0	0	0	0	0	0	0	0	0	0	0	0	0	0	0	0	0
K12	0	0	0	0	0	0	0	0	0	0	0	0	0	0	0	0	0	0	0	0	0	0	0	0	0	0	0	0	0	0	0	0
K13	0	0	0	0	0	0	0	0	0	0	0	0	0	0	0	0	0	0	0	0	0	0	0	0	0	0	0	0	0	0	0	0
K14	0	0	0	0	0	0	0	0	0	0	0	0	0	0	0	0	0	0	0	0	0	0	0	0	0	0	0	0	0	0	0	0
K15	0	0	0	0	0	0	0	0	0	0	0	0	0	0	0	0	0	0	0	0	0	0	0	0	0	0	0	0	0	0	0	0
K16	0	0	0	0	0	0	0	0	0	0	0	0	0	0	0	0	0	0	0	0	0	0	0	0	0	0	0	0	0	0	0	0
K17	0	0	0	0	0	0	0	0	0	0	0	0	0	0	0	0	0	0	0	0	0	0	0	0	0	0	0	0	0	0	0	0
K18	0	0	0	0	0	0	0	0	0	0	0	0	0	0	0	0	0	0	0	0	0	0	0	0	0	0	0	0	0	0	0	0
K19	0	0	0	0	0	0	0	0	0	0	0	0	0	0	0	0	0	0	0	0	0	0	0	0	0	0	0	0	0	0	0	0
K20	0	0	0	0	0	0	0	0	0	0	0	0	0	0	0	0	0	0	0	0	0	0	0	0	0	0	0	0	0	0	0	0
K21	0	0	0	0	0	0	0	0	0	0	0	0	0	0	0	0	0	0	0	0	0	0	0	0	0	0	0	0	0	0	0	0
K22	0	0	0	0	0	0	0	0	0	0	0	0	0	0	0	0	0	0	0	0	0	0	0	0	0	0	0	0	0	0	0	0
K23	0	0	0	0	0	0	0	0	0	0	0	0	0	0	0	0	0	0	0	0	0	0	0	0	0	0	0	0	0	0	0	0
K24	0	0	0	0	0	0	0	0	0	0	0	0	0	0	0	0	0	0	0	0	0	0	0	0	0	0	0	0	0	0	0	0
L01	644.125	650.375	647.625	644	648.5	648.625	649	650.75	651.625	648	645.625	649.875	655.375	649.75	649.375	650.25	651.625	650.5	651.125	651	650	650.5	651.125	648.5	643.125	650	650	650.5	649.75	648.75	644.875	650.125
L02	683.875	684	679.25	686.125	684.875	683.5	681.125	686.75	678.625	685.75	684.875	681.5	683.875	678.625	677.5	683.5	673.25	677.125	679	687.25	678.25	684.25	678.625	682	669.125	682.625	684	684.375	681.75	685.125	689.375	682.75
L03	550.5	548.875	552.5	548	547	545.125	550.875	550.25	546	550.125	547.125	547.25	545	548.375	550	549.625	547.75	549.75	554.5	551.5	548.75	552.25	547.75	541.25	547.875	546.25	549.75	547.25	551.375	548.125	548.625	549
L04	0	0	0	0	0	0	0	0	0	0	0	0	0	0	0	0	0	0	0	0	0	0	0	0	0	0	0	0	0	0	0	0
L05	0	0	0	0	0	0	0	0	0	0	0	0	0	0	0	0	0	0	0	0	0	0	0	0	0	0	0	0	0	0	0	0
L06	0	0	0	0	0	0	0	0	0	0	0	0	0	0	0	0	0	0	0	0	0	0	0	0	0	0	0	0	0	0	0	0
L07	613.125	608.125	608.75	620.5	611.125	607.125	614.125	611.375	606.75	609.625	612.5	610.25	613.25	615.5	613.375	613.375	611.375	612.375	608.125	614.625	604.375	608.5	614.125	617.125	608.5	612.625	617.375	614.125	605.5	615.125	605.875	611.375
L08	669.125	671	662.375	662.125	663.25	668.375	667.625	666.375	666.75	673.75	668.875	670.875	672.125	667.5	666.625	670.75	667.875	668.5	668.75	666.25	667.125	676.125	667.625	666.125	669.625	666.375	673.75	672.625	668	670.75	665.875	671.5
L09	0	0	0	0	0	0	0	0	0	0	0	0	0	0	0	0	0	0	0	0	0	0	0	0	0	0	0	0	0	0	0	0
L10	514.25	508.75	516.5	516.625	520.75	523	514.5	516	518.375	514.625	514.5	519.25	510.75	517.75	517.75	511.625	516.75	517.5	520.75	516.875	512.375	514.625	520.625	519.125	512.875	518.25	516.375	519	522.25	515.625	516.75	521.75
L11	0	0	0	0	0	0	0	0	0	0	0	0	0	0	0	0	0	0	0	0	0	0	0	0	0	0	0	0	0	0	0	0
L12	0	0	0	0	0	0	0	0	0	0	0	0	0	0	0	0	0	0	0	0	0	0	0	0	0	0	0	0	0	0	0	0
L13	0	0	0	0	0	0	0	0	0	0	0	0	0	0	0	0	0	0	0	0	0	0	0	0	0	0	0	0	0	0	0	0
L14	0	0	0	0	0	0	0	0	0	0	0	0	0	0	0	0	0	0	0	0	0	0	0	0	0	0	0	0	0	0	0	0
L15	0	0	0	0	0	0	0	0	0	0	0	0	0	0	0	0	0	0	0	0	0	0	0	0	0	0	0	0	0	0	0	0
L16	0	0	0	0	0	0	0	0	0	0	0	0	0	0	0	0	0	0	0	0	0	0	0	0	0	0	0	0	0	0	0	0
L17	0	0	0	0	0	0	0	0	0	0	0	0	0	0	0	0	0	0	0	0	0	0	0	0	0	0	0	0	0	0	0	0
L18	0	0	0	0	0	0	0	0	0	0	0	0	0	0	0	0	0	0	0	0	0	0	0	0	0	0	0	0	0	0	0	0
L19	0	0	0	0	0	0	0	0	0	0	0	0	0	0	0	0	0	0	0	0	0	0	0	0	0	0	0	0	0	0	0	0
L20	0	0	0	0	0	0	0	0	0	0	0	0	0	0	0	0	0	0	0	0	0	0	0	0	0	0	0	0	0	0	0	0
L21	0	0	0	0	0	0	0	0	0	0	0	0	0	0	0	0	0	0	0	0	0	0	0	0	0	0	0	0	0	0	0	0
L22	0	0	0	0	0	0	0	0	0	0	0	0	0	0	0	0	0	0	0	0	0	0	0	0	0	0	0	0	0	0	0	0
L23	0	0	0	0	0	0	0	0	0	0	0	0	0	0	0	0	0	0	0	0	0	0	0	0	0	0	0	0	0	0	0	0
L24	0	0	0	0	0	0	0	0	0	0	0	0	0	0	0	0	0	0	0	0	0	0	0	0	0	0	0	0	0	0	0	0
M01	624.375	625.75	622.125	622	620.375	624.5	618.75	617.375	619.25	619.75	619.625	617.5	622.375	623.625	621.5	620.125	627.375	621.125	624.375	624.625	624.375	620.25	614.875	619.375	622.375	624.625	617.125	623.875	625	620.875	616.125	619.375
M02	0	0	0	0	0	0	0	0	0	0	0	0	0	0	0	0	0	0	0	0	0	0	0	0	0	0	0	0	0	0	0	0
M03	0	0	0	0	0	0	0	0	0	0	0	0	0	0	0	0	0	0	0	0	0	0	0	0	0	0	0	0	0	0	0	0
M04	0	0	0	0	0	0	0	0	0	0	0	0	0	0	0	0	0	0	0	0	0	0	0	0	0	0	0	0	0	0	0	0
M05	618.125	611.25	613.875	620.625	621	608.875	615.875	615.125	614.75	614.25	612.375	610.875	617.75	615.625	620.25	610.875	615.625	613.25	610.75	618.375	614.25	612.75	617.125	617.25	613	607.625	615.75	617.25	617.25	606.625	609.625	614.375
M06	616.875	616.625	620	615.625	623.375	620.5	622.5	621	620.25	616.25	625.25	616.125	624.375	622	627	621.875	620.125	615.625	623.125	619.5	618.125	623.375	619	618.625	622	619.625	617.375	618.5	618.625	616.875	619.625	618.75
M07	603.75	605.875	605.875	606.625	609.625	603	603.125	605.875	606.875	606.875	614.5	609.5	608.375	612.125	610.125	610.625	606.125	603.75	609.625	607.125	610	611.375	606.375	613.5	606.625	603.125	607.25	608.75	611.375	607.125	609.25	608.5
M08	634.875	634	627.75	628.875	636.5	629.625	631.625	628.25	626.375	637.5	627	634.75	627.5	634.125	627.625	633.25	628.125	632.625	625.875	623.625	623.375	637.125	633.875	625.25	631.5	630.625	630.625	624.375	626.5	626.875	631.875	627.875
M09	605.75	617.375	606	610	605.375	609.375	615.5	604.875	615.625	610.625	610.25	611.875	617.125	611.125	608.25	605.125	609	613.5	610.125	613.375	606.375	605.625	615.625	608.625	608.125	611.125	614.125	610.125	611.875	610	608.75	609
M10	641	636.25	635.375	632.875	645.5	633.625	634	641.75	639.625	637.25	637.75	644.875	629.75	637.125	637	633.25	634.875	636.5	639	639.25	634.25	637.5	637.875	643.75	638.375	636.75	636.5	630.875	634.125	641	637.5	638
M11	0	0	0	0	0	0	0	0	0	0	0	0	0	0	0	0	0	0	0	0	0	0	0	0	0	0	0	0	0	0	0	0
M12	0	0	0	0	0	0	0	0	0	0	0	0	0	0	0	0	0	0	0	0	0	0	0	0	0	0	0	0	0	0	0	0
M13	0	0	0	0	0	0	0	0	0	0	0	0	0	0	0	0	0	0	0	0	0	0	0	0	0	0	0	0	0	0	0	0
M14	0	0	0	0	0	0	0	0	0	0	0	0	0	0	0	0	0	0	0	0	0	0	0	0	0	0	0	0	0	0	0	0
M15	0	0	0	0	0	0	0	0	0	0	0	0	0	0	0	0	0	0	0	0	0	0	0	0	0	0	0	0	0	0	0	0
M16	0	0	0	0	0	0	0	0	0	0	0	0	0	0	0	0	0	0	0	0	0	0	0	0	0	0	0	0	0	0	0	0
M17	0	0	0	0	0	0	0	0	0	0	0	0	0	0	0	0	0	0	0	0	0	0	0	0	0	0	0	0	0	0	0	0
M18	0	0	0	0	0	0	0	0	0	0	0	0	0	0	0	0	0	0	0	0	0	0	0	0	0	0	0	0	0	0	0	0
M19	0	0	0	0	0	0	0	0	0	0	0	0	0	0	0	0	0	0	0	0	0	0	0	0	0	0	0	0	0	0	0	0
M20	0	0	0	0	0	0	0	0	0	0	0	0	0	0	0	0	0	0	0	0	0	0	0	0	0	0	0	0	0	0	0	0
M21	0	0	0	0	0	0	0	0	0	0	0	0	0	0	0	0	0	0	0	0	0	0	0	0	0	0	0	0	0	0	0	0
M22	0	0	0	0	0	0	0	0	0	0	0	0	0	0	0	0	0	0	0	0	0	0	0	0	0	0	0	0	0	0	0	0
M23	0	0	0	0	0	0	0	0	0	0	0	0	0	0	0	0	0	0	0	0	0	0	0	0	0	0	0	0	0	0	0	0
M24	0	0	0	0	0	0	0	0	0	0	0	0	0	0	0	0	0	0	0	0	0	0	0	0	0	0	0	0	0	0	0	0
N01	0	0	0	0	0	0	0	0	0	0	0	0	0	0	0	0	0	0	0	0	0	0	0	0	0	0	0	0	0	0	0	0
N02	656.875	650.875	644	650.875	653.5	647.125	644.125	646.625	642.625	642.125	645.375	646.75	644.25	654.75	648.375	649.375	655.125	652.375	650	650	656.25	650.375	644	652.375	649.125	652.5	634.5	648.375	647.25	647.375	644.625	643.125
N03	625.375	625.25	626.625	624.25	630.5	626	624	626.5	630.25	626.125	625.75	623.5	621.625	624	628.75	625	622.875	632.625	627.375	624.25	628.5	628.75	628.25	627	626	624.375	629.75	629	633.375	627.875	626.75	632.5
N04	660.625	661.125	664	669.625	665.625	658	665.625	666.625	666.375	671.75	667.25	667.75	664.75	669.375	660	667.25	664.875	670.5	666.125	664.125	662	663.75	664	664.875	659.25	666.25	668.75	669.875	671	660.25	662	666.875
N05	603.5	604.25	613.875	606.25	608.875	605.375	612.875	612.875	609.625	613.875	607.375	606.125	608.625	611.125	604.875	610.125	608	611.875	610	608.375	615.125	608.25	612.625	612.5	613.25	614.375	604.875	606.25	613.125	613.375	618.75	610.75
N06	0	0	0	0	0	0	0	0	0	0	0	0	0	0	0	0	0	0	0	0	0	0	0	0	0	0	0	0	0	0	0	0
N07	678.5	676	682.625	677.875	669.875	677.875	677	680.5	679.75	681.375	682.125	678	681.625	678.625	680.375	678	685.75	682.25	676.25	673.75	679.375	679	679.625	670.25	683.25	680.125	674	677.75	675.25	679.5	681.625	679.875
N08	638.375	644.375	641.625	650.875	644.875	641	639.75	642.75	642.25	640.5	645.625	647	644.125	642.875	645.875	646.5	641.625	643.875	644.125	646.875	646.5	642.5	645.375	648.875	643.5	643.25	649.875	639.625	647.25	643.875	641.25	647.75
N09	0	0	0	0	0	0	0	0	0	0	0	0	0	0	0	0	0	0	0	0	0	0	0	0	0	0	0	0	0	0	0	0
N10	637.25	636.125	640.375	636	638.375	642.875	638.25	637.625	639.625	635.75	640.125	639.125	637.375	643.75	637.375	637.875	635.875	633.75	640.625	644.75	642.375	638.375	642.125	639.875	643.5	635.125	643.625	639.625	646.375	646.875	639	641.5
N11	0	0	0	0	0	0	0	0	0	0	0	0	0	0	0	0	0	0	0	0	0	0	0	0	0	0	0	0	0	0	0	0
N12	0	0	0	0	0	0	0	0	0	0	0	0	0	0	0	0	0	0	0	0	0	0	0	0	0	0	0	0	0	0	0	0
N13	0	0	0	0	0	0	0	0	0	0	0	0	0	0	0	0	0	0	0	0	0	0	0	0	0	0	0	0	0	0	0	0
N14	0	0	0	0	0	0	0	0	0	0	0	0	0	0	0	0	0	0	0	0	0	0	0	0	0	0	0	0	0	0	0	0
N15	0	0	0	0	0	0	0	0	0	0	0	0	0	0	0	0	0	0	0	0	0	0	0	0	0	0	0	0	0	0	0	0
N16	0	0	0	0	0	0	0	0	0	0	0	0	0	0	0	0	0	0	0	0	0	0	0	0	0	0	0	0	0	0	0	0
N17	0	0	0	0	0	0	0	0	0	0	0	0	0	0	0	0	0	0	0	0	0	0	0	0	0	0	0	0	0	0	0	0
N18	0	0	0	0	0	0	0	0	0	0	0	0	0	0	0	0	0	0	0	0	0	0	0	0	0	0	0	0	0	0	0	0
N19	0	0	0	0	0	0	0	0	0	0	0	0	0	0	0	0	0	0	0	0	0	0	0	0	0	0	0	0	0	0	0	0
N20	0	0	0	0	0	0	0	0	0	0	0	0	0	0	0	0	0	0	0	0	0	0	0	0	0	0	0	0	0	0	0	0
N21	0	0	0	0	0	0	0	0	0	0	0	0	0	0	0	0	0	0	0	0	0	0	0	0	0	0	0	0	0	0	0	0
N22	0	0	0	0	0	0	0	0	0	0	0	0	0	0	0	0	0	0	0	0	0	0	0	0	0	0	0	0	0	0	0	0
N23	0	0	0	0	0	0	0	0	0	0	0	0	0	0	0	0	0	0	0	0	0	0	0	0	0	0	0	0	0	0	0	0
N24	0	0	0	0	0	0	0	0	0	0	0	0	0	0	0	0	0	0	0	0	0	0	0	0	0	0	0	0	0	0	0	0
O01	560.875	562.25	568.25	568.75	563.625	564.875	561.75	567.5	566.375	569.75	563.25	572.25	571.25	568.625	561.75	565.125	566.875	564	572.875	565.375	565.5	562	563.625	561.5	562	560.75	569.375	563.75	566.25	563.375	562	559.875
O02	652.875	659.875	660.625	657.125	663.375	655.875	662.375	658	661.75	661.25	658.875	661.75	653	665.5	659.875	660.75	661.75	659.25	653.5	657.125	667.25	664.25	659.375	655.5	654.125	656.5	655.25	660.75	653.25	658.5	659.625	663
O03	0	0	0	0	0	0	0	0	0	0	0	0	0	0	0	0	0	0	0	0	0	0	0	0	0	0	0	0	0	0	0	0
O04	603.625	617.875	615.75	614.25	611.375	612.75	609	612	615.125	609.375	608.375	608.5	610.625	606.875	613.25	607.625	615.75	608.875	602.75	610.875	618	606.625	608.375	616.375	603.5	609.125	603.625	614.625	610.125	609.5	610.875	617.5
O05	0	0	0	0	0	0	0	0	0	0	0	0	0	0	0	0	0	0	0	0	0	0	0	0	0	0	0	0	0	0	0	0
O06	570.125	567.125	575.5	578.5	572.125	573	573.625	574.25	573.625	566.25	579	569.75	580.875	569	574.25	569.75	575.5	571.125	575.75	572.5	576.5	580	578.25	571.25	572.75	576.125	576.625	568.875	573	576.625	579.5	573.75
O07	605.625	608.5	608.5	611	610.25	609.125	609.5	604.875	613.875	605.125	604.375	608.875	610.875	610.25	610.875	612.875	609.125	607.875	609.375	605.375	608.875	612.25	606.875	610.75	605.25	607.75	613	608.125	611.5	607.25	610.875	606
O08	613	611.25	611.375	614.875	615.875	611	615	617.5	608.125	615.875	610.375	617	607.25	609.875	612.125	612.375	618.75	609	609.25	611.5	612.875	612.5	616.625	614.5	613.75	612.75	616	616.625	607.375	610.125	619.375	610.375
O09	682	676.875	680	684.375	678.625	678.625	681.5	676	680.75	680.375	683.375	679.125	686.875	677.625	682.125	679.625	682.875	672.5	684	683.75	679.625	678.875	689.25	673.375	679	674.375	683.375	681.125	687	679.375	681.5	681.5
O10	567.375	571.125	568.25	567.25	570.375	569.25	570	564.75	566.875	575	564.5	569.75	573.625	571.25	570.5	573.25	570	577.125	574.875	574	575.375	572.25	569.25	567.5	573.375	568.375	569.5	570.125	569.125	575.5	568	565.125
O11	0	0	0	0	0	0	0	0	0	0	0	0	0	0	0	0	0	0	0	0	0	0	0	0	0	0	0	0	0	0	0	0
O12	0	0	0	0	0	0	0	0	0	0	0	0	0	0	0	0	0	0	0	0	0	0	0	0	0	0	0	0	0	0	0	0
O13	0	0	0	0	0	0	0	0	0	0	0	0	0	0	0	0	0	0	0	0	0	0	0	0	0	0	0	0	0	0	0	0
O14	0	0	0	0	0	0	0	0	0	0	0	0	0	0	0	0	0	0	0	0	0	0	0	0	0	0	0	0	0	0	0	0
O15	0	0	0	0	0	0	0	0	0	0	0	0	0	0	0	0	0	0	0	0	0	0	0	0	0	0	0	0	0	0	0	0
O16	0	0	0	0	0	0	0	0	0	0	0	0	0	0	0	0	0	0	0	0	0	0	0	0	0	0	0	0	0	0	0	0
O17	0	0	0	0	0	0	0	0	0	0	0	0	0	0	0	0	0	0	0	0	0	0	0	0	0	0	0	0	0	0	0	0
O18	0	0	0	0	0	0	0	0	0	0	0	0	0	0	0	0	0	0	0	0	0	0	0	0	0	0	0	0	0	0	0	0
O19	0	0	0	0	0	0	0	0	0	0	0	0	0	0	0	0	0	0	0	0	0	0	0	0	0	0	0	0	0	0	0	0
O20	0	0	0	0	0	0	0	0	0	0	0	0	0	0	0	0	0	0	0	0	0	0	0	0	0	0	0	0	0	0	0	0
O21	0	0	0	0	0	0	0	0	0	0	0	0	0	0	0	0	0	0	0	0	0	0	0	0	0	0	0	0	0	0	0	0
O22	0	0	0	0	0	0	0	0	0	0	0	0	0	0	0	0	0	0	0	0	0	0	0	0	0	0	0	0	0	0	0	0
O23	0	0	0	0	0	0	0	0	0	0	0	0	0	0	0	0	0	0	0	0	0	0	0	0	0	0	0	0	0	0	0	0
O24	0	0	0	0	0	0	0	0	0	0	0	0	0	0	0	0	0	0	0	0	0	0	0	0	0	0	0	0	0	0	0	0
P01	659.5	662.25	660.375	660.375	659.75	662.125	656.5	666.375	662.875	659.125	661.75	662.875	649.875	660.875	661.75	657.875	670.875	661	656.5	664.375	658.5	655.875	660.5	664.125	658.875	663.75	658.375	662.625	665.5	657	659.125	659.25
P02	0	0	0	0	0	0	0	0	0	0	0	0	0	0	0	0	0	0	0	0	0	0	0	0	0	0	0	0	0	0	0	0
P03	0	0	0	0	0	0	0	0	0	0	0	0	0	0	0	0	0	0	0	0	0	0	0	0	0	0	0	0	0	0	0	0
P04	600.125	601.5	599.625	599.625	600.375	600.625	591.625	604.625	601.25	599.125	602.75	598.75	599.5	594.875	596.625	601.75	603.875	601.75	597.25	607.75	602.25	598.25	601.5	598.875	592.25	599.375	603.875	601.5	601	595.875	596.375	600.375
P05	0	0	0	0	0	0	0	0	0	0	0	0	0	0	0	0	0	0	0	0	0	0	0	0	0	0	0	0	0	0	0	0
P06	696.5	697.5	706.75	703	697	695.25	703.25	695.75	702	698.875	694.75	699.25	693.5	704.375	698.75	696.875	701.25	695.25	700.625	703.125	699.125	698.5	692.375	697.375	699.875	699	701.125	695.125	695.75	697.375	696.375	698.875
P07	0	0	0	0	0	0	0	0	0	0	0	0	0	0	0	0	0	0	0	0	0	0	0	0	0	0	0	0	0	0	0	0
P08	0	0	0	0	0	0	0	0	0	0	0	0	0	0	0	0	0	0	0	0	0	0	0	0	0	0	0	0	0	0	0	0
P09	0	0	0	0	0	0	0	0	0	0	0	0	0	0	0	0	0	0	0	0	0	0	0	0	0	0	0	0	0	0	0	0
P10	0	0	0	0	0	0	0	0	0	0	0	0	0	0	0	0	0	0	0	0	0	0	0	0	0	0	0	0	0	0	0	0
P11	0	0	0	0	0	0	0	0	0	0	0	0	0	0	0	0	0	0	0	0	0	0	0	0	0	0	0	0	0	0	0	0
P12	0	0	0	0	0	0	0	0	0	0	0	0	0	0	0	0	0	0	0	0	0	0	0	0	0	0	0	0	0	0	0	0
P13	0	0	0	0	0	0	0	0	0	0	0	0	0	0	0	0	0	0	0	0	0	0	0	0	0	0	0	0	0	0	0	0
P14	0	0	0	0	0	0	0	0	0	0	0	0	0	0	0	0	0	0	0	0	0	0	0	0	0	0	0	0	0	0	0	0
P15	0	0	0	0	0	0	0	0	0	0	0	0	0	0	0	0	0	0	0	0	0	0	0	0	0	0	0	0	0	0	0	0
P16	0	0	0	0	0	0	0	0	0	0	0	0	0	0	0	0	0	0	0	0	0	0	0	0	0	0	0	0	0	0	0	0
P17	0	0	0	0	0	0	0	0	0	0	0	0	0	0	0	0	0	0	0	0	0	0	0	0	0	0	0	0	0	0	0	0
P18	0	0	0	0	0	0	0	0	0	0	0	0	0	0	0	0	0	0	0	0	0	0	0	0	0	0	0	0	0	0	0	0
P19	0	0	0	0	0	0	0	0	0	0	0	0	0	0	0	0	0	0	0	0	0	0	0	0	0	0	0	0	0	0	0	0
P20	0	0	0	0	0	0	0	0	0	0	0	0	0	0	0	0	0	0	0	0	0	0	0	0	0	0	0	0	0	0	0	0
P21	0	0	0	0	0	0	0	0	0	0	0	0	0	0	0	0	0	0	0	0	0	0	0	0	0	0	0	0	0	0	0	0
P22	0	0	0	0	0	0	0	0	0	0	0	0	0	0	0	0	0	0	0	0	0	0	0	0	0	0	0	0	0	0	0	0
P23	0	0	0	0	0	0	0	0	0	0	0	0	0	0	0	0	0	0	0	0	0	0	0	0	0	0	0	0	0	0	0	0
P24	0	0	0	0	0	0	0	0	0	0	0	0	0	0	0	0	0	0	0	0	0	0	0	0	0	0	0	0	0	0	0	0
Last Cell

## Sheet: Summary Sheet
DA Normalize				PCV Normalized
Row	Column	Max	FFT Value	Row	Column	Max	FFT Value			Row	Column	DA-Max	Treatment (µM)
A	2	8.77391	4.30108							B	1	13.2833	0
A	5	18.6994	0.716846							C	1	12.9782	0
A	6	17.8706	3.58423							D	1	15.0391	0
A	9	25.4638	2.15054							E	1	13.3317	0
A	10	16.3444	1.79211							F	1	12.6733	0
B	1	13.2833	1.79211							G	1	12.6928	0
B	2	17.2488	2.15054							H	1	12.7334	0
B	3	20.0475	5.37634							I	1	12.0086	0
B	6	19.7406	5.37634							J	1	15.793	0
B	8	5.21193	0.358423							L	1	7.13428	0
C	1	12.9782	3.22581							M	1	10.7442	0
C	4	10.4988	5.01792							O	1	10.6724	0
C	5	19.4196	0.716846							P	1	27.9313	0
C	7	16.1382	3.58423							A	2	8.77391	0
C	8	14.7915	4.30108							B	2	17.2488	0
C	9	10.3421	4.30108							F	2	10.2366	0
D	1	15.0391	4.6595							G	2	19.1888	0
D	3	10.6399	0.358423							I	2	7.2406	0
D	4	12.1355	0.358423							J	2	10.564	0
D	5	4.9523	1.07527							L	2	17.6325	0
D	6	10.3638	1.07527							N	2	17.7887	0
D	7	31	2.50896							O	2	6.6379	0
D	8	5.46636	5.01792							B	3	20.0475	0.05
D	9	23.0674	1.43369							D	3	10.6399	0.05
D	10	10.0825	1.43369							H	3	15.3495	0.05
E	1	13.3317	1.79211							I	3	9.47531	0.05
E	4	22.2677	0.716846							J	3	8.74223	0.05
E	5	6.55241	5.01792							K	3	23.8688	0.05
E	9	13.7528	5.01792							L	3	8.1875	0.05
F	1	12.6733	2.15054							N	3	13.6784	0.05
F	2	10.2366	5.01792							C	4	10.4988	0.05
F	5	11.5311	2.50896							D	4	12.1355	0.05
F	7	1.96912	4.30108							E	4	22.2677	0.05
G	1	12.6928	1.79211							G	4	22.6497	0.05
G	2	19.1888	0.358423							H	4	13.8694	0.05
G	4	22.6497	1.07527							I	4	20.6965	0.05
G	5	18.6094	5.73477							J	4	19.7573	0.05
G	7	19.2305	2.50896							K	4	16.2511	0.05
H	1	12.7334	3.58423							N	4	19.6366	0.05
H	3	15.3495	5.37634							O	4	16.1293	0.05
H	4	13.8694	5.73477							P	4	19.5876	0.05
H	6	10.5763	1.43369							A	5	18.6994	0.098
H	8	13.7063	1.79211							C	5	19.4196	0.098
I	1	12.0086	1.43369							D	5	4.9523	0.098
I	2	7.2406	2.50896							E	5	6.55241	0.098
I	3	9.47531	1.79211							F	5	11.5311	0.098
I	4	20.6965	0.716846							G	5	18.6094	0.098
I	5	15.7872	3.58423							I	5	15.7872	0.098
I	7	12.2031	5.73477							J	5	14.3054	0.098
I	9	6.66875	5.73477							K	5	10.3386	0.098
J	1	15.793	4.6595							M	5	13.9071	0.098
J	2	10.564	3.58423							N	5	17.5968	0.098
J	3	8.74223	0.716846							A	6	17.8706	0.098
J	4	19.7573	0.358423							B	6	19.7406	0.098
J	5	14.3054	1.43369							D	6	10.3638	0.098
J	6	18.2649	3.22581							H	6	10.5763	0.098
J	7	23.6467	5.37634							J	6	18.2649	0.098
J	8	14.4832	5.01792							M	6	11.9333	0.098
J	10	12.8546	0.716846							O	6	14.3875	0.098
K	3	23.8688	1.43369							P	6	8.67425	0.098
K	4	16.2511	3.22581							C	7	16.1382	0.195
K	5	10.3386	5.37634							D	7	31	0.195
K	8	5.8504	1.79211							F	7	1.96912	0.195
K	9	29.441	5.73477							G	7	19.2305	0.195
K	10	11.0219	3.22581							I	7	12.2031	0.195
L	1	7.13428	4.6595							J	7	23.6467	0.195
L	2	17.6325	0.716846							L	7	12.9681	0.195
L	3	8.1875	5.73477							M	7	20.8463	0.195
L	7	12.9681	0.716846							N	7	17.5701	0.195
L	8	26.4895	2.50896							O	7	20.8566	0.195
L	10	9.9893	2.86738							B	8	5.21193	0.195
M	1	10.7442	0.716846							C	8	14.7915	0.195
M	5	13.9071	2.50896							D	8	5.46636	0.195
M	6	11.9333	5.01792							H	8	13.7063	0.195
M	7	20.8463	2.86738							J	8	14.4832	0.195
M	8	10.158	1.79211							K	8	5.8504	0.195
M	9	17.3191	4.30108							L	8	26.4895	0.195
M	10	13.6467	0.358423							M	8	10.158	0.195
N	2	17.7887	5.37634							N	8	16.7605	0.195
N	3	13.6784	4.6595							O	8	7.63769	0.195
N	4	19.6366	0.716846							A	9	25.4638	0.39
N	5	17.5968	0.358423							C	9	10.3421	0.39
N	7	17.5701	3.94265							D	9	23.0674	0.39
N	8	16.7605	3.22581							E	9	13.7528	0.39
N	10	15.5682	0.716846							I	9	6.66875	0.39
O	1	10.6724	1.43369							K	9	29.441	0.39
O	2	6.6379	3.94265							M	9	17.3191	0.39
O	4	16.1293	3.58423							O	9	12.3414	0.39
O	6	14.3875	3.94265							A	10	16.3444	0.39
O	7	20.8566	5.01792							D	10	10.0825	0.39
O	8	7.63769	3.94265							J	10	12.8546	0.39
O	9	12.3414	3.94265							K	10	11.0219	0.39
O	10	2.42188	0.358423							L	10	9.9893	0.39
P	1	27.9313	1.43369							M	10	13.6467	0.39
P	4	19.5876	3.22581							N	10	15.5682	0.39
P	6	8.67425	4.30108							O	10	2.42188	0.39

## Sheet: David's Results
A02
Time	Data	FFT Freq	FFT Mag	FFT Complex			Max
0	182.347	0	346.885	5550.152833			8.77391
0.09	160.431	0.358423	2.29881	2.70601413256085-36.6812613812342i
0.18	179.153	0.716846	1.4814	-0.566167669826019+23.6956282178462i
0.27	185.375	1.07527	3.27428	-52.3698533987778+1.39886056159822i
0.36	146.597	1.43369	2.76091	-11.4614834339715-42.6618117407174i
0.45	197.208	1.79211	6.33663	98.1552532753197+25.3904249493586i
0.54	176.819	2.15054	2.96016	-38.6759702325318-27.3382277316055i
0.63	168.097	2.50896	4.20353	18.6238682870114+64.6264550872026i
0.72	186.014	2.86738	2.82661	-44.5000009999999+8.06945799999994i
0.81	176.694	3.22581	6.72874	-105.454269707437-21.6807282659825i
0.9	157.347	3.58423	2.51824	-31.4248302897778+25.2172008886431i
0.99	173.958	3.94265	5.69967	90.9757675043699+6.31549302522453i
1.08	185.125	4.30108	8.77391	140.350337433971+3.00487625928265i
1.17	185.764	4.6595	4.15712	62.1935297928204-23.5808475218332i
1.26	173.569	5.01792	2.31654	35.6670961921356-10.0821951619051i
1.35	162.625	5.37634	3.99834	-30.719229885867-56.1153888937163i
1.44	171.833	5.73477	1.1224	17.9583729999999
1.53	169.472	6.09319	3.99834	-30.7192298858668+56.1153888937164i
1.62	191.083	6.45161	2.31654	35.6670961921357+10.082195161905i
1.71	175.75	6.81004	4.15712	62.1935297928204+23.5808475218331i
1.8	168.944	7.16846	8.77391	140.350337433972-3.00487625928281i
1.89	156.681	7.52688	5.69967	90.97576750437-6.31549302522468i
1.98	163.403	7.8853	2.51824	-31.4248302897777-25.2172008886431i
2.07	165.875	8.24373	6.72874	-105.454269707437+21.6807282659829i
2.16	176.917	8.60215	2.82661	-44.5000009999999-8.06945799999994i
2.25	163.083	8.96057	4.20353	18.6238682870112-64.6264550872026i
2.34	190.972	9.319	2.96016	-38.6759702325317+27.3382277316056i
2.43	192.306	9.67742	6.33663	98.1552532753196-25.3904249493589i
2.52	152	10.0358	2.76091	-11.4614834339714+42.6618117407176i
2.61	169.681	10.3943	3.27428	-52.3698533987778-1.39886056159804i
2.7	181.931	10.7527	1.4814	-0.566167669826065-23.6956282178462i
2.79	163.097	11.1111	2.29881	2.70601413256095+36.6812613812342i
A05
Time	Data	FFT Freq	FFT Mag	FFT Complex			Max
0	65.4286	0	129.496	2071.928648			18.6994
0.09	57.4286	0.358423	11.788	-108.238773938519-154.45792161285i
0.18	16.0893	0.716846	18.6994	-240.080208062484+178.538936931021i
0.27	72.2143	1.07527	3.60021	15.3038868426592-55.5331537623541i
0.36	55.875	1.43369	11.1941	-178.570947285569-13.8263069955616i
0.45	73.1429	1.79211	13.0592	127.092529151463-165.850858622113i
0.54	64.125	2.15054	4.22077	58.7878458516099+33.235497678498i
0.63	88.4464	2.50896	6.98705	109.889216099527-20.5422127183611i
0.72	72.7321	2.86738	6.85424	101.321322-41.9643859999999i
0.81	80.9286	3.22581	7.94858	48.6535161585+117.502672927668i
0.9	111.375	3.58423	10.267	140.604839522204-84.9453099778363i
0.99	80.6964	3.94265	5.49223	-32.3454333551411-81.7061994002889i
1.08	67.3214	4.30108	7.53218	58.713831285569+105.245105004438i
1.17	148.429	4.6595	13.8111	97.3327170675983-198.387683259183i
1.26	56.2143	5.01792	9.91101	-6.81247731132986+158.429785274687i
1.35	66.0179	5.37634	8.37811	-111.115882026089-74.984000685472i
1.44	47.1071	5.73477	8.70536	-139.285764
1.53	15.9643	6.09319	8.37811	-111.115882026089+74.9840006854722i
1.62	55.25	6.45161	9.91101	-6.8124773113303-158.429785274687i
1.71	30.5357	6.81004	13.8111	97.3327170675987+198.387683259182i
1.8	104.821	7.16846	7.53218	58.7138312855689-105.245105004438i
1.89	59.6786	7.52688	5.49223	-32.3454333551408+81.7061994002892i
1.98	56.3393	7.8853	10.267	140.604839522204+84.945309977836i
2.07	52.3214	8.24373	7.94858	48.6535161584996-117.502672927669i
2.16	51.6786	8.60215	6.85424	101.321322+41.9643859999999i
2.25	74.4643	8.96057	6.98705	109.889216099527+20.5422127183608i
2.34	63.3036	9.319	4.22077	58.7878458516101-33.2354976784982i
2.43	108.25	9.67742	13.0592	127.092529151464+165.850858622112i
2.52	68.8571	10.0358	11.1941	-178.570947285569+13.8263069955618i
2.61	63.75	10.3943	3.60021	15.3038868426596+55.5331537623544i
2.7	9.80359	10.7527	18.6994	-240.080208062484-178.538936931021i
2.79	33.3393	11.1111	11.788	-108.238773938518+154.45792161285i
A06
Time	Data	FFT Freq	FFT Mag	FFT Complex			Max
0	190.375	0	274.117	4385.875			17.8706
0.09	112.625	0.358423	7.00809	111.957581984408+6.20459178396605i
0.18	102.75	0.716846	9.51722	-36.2008399867859+147.909957292028i
0.27	148.25	1.07527	7.04665	109.508669760443+26.8252930878882i
0.36	127.625	1.43369	6.63479	101.310398666648-31.7083694396574i
0.45	142.5	1.79211	5.78828	43.6186896660739+81.6975184490634i
0.54	107.5	2.15054	10.0533	98.7773582227073+126.951865650063i
0.63	139.625	2.50896	16.7292	211.465380410067+164.098813351992i
0.72	120	2.86738	8.19068	8.87500000000007+130.75i
0.81	183.5	3.22581	3.52581	26.197982704389-49.960934793077i
0.9	149.25	3.58423	17.8706	143.933319895948+247.061515695067i
0.99	131.375	3.94265	11.6619	-59.0755315951995-176.992504247993i
1.08	145.5	4.30108	11.1153	158.939601333352+79.7916305603426i
1.17	144.5	4.6595	4.47985	38.2037458128292+60.6477700719705i
1.26	107.875	5.01792	9.62916	137.490161868131+69.5196073370311i
1.35	137	5.37634	8.70382	-138.876518743009-10.342656679964i
1.44	147.5	5.73477	12.8828	-206.125
1.53	72.875	6.09319	8.70382	-138.876518743009+10.3426566799646i
1.62	162.5	6.45161	9.62916	137.490161868131-69.519607337031i
1.71	145.625	6.81004	4.47985	38.2037458128289-60.6477700719705i
1.8	77.375	7.16846	11.1153	158.939601333352-79.7916305603426i
1.89	133.375	7.52688	11.6619	-59.0755315951993+176.992504247993i
1.98	154.875	7.8853	17.8706	143.933319895947-247.061515695067i
2.07	131.5	8.24373	3.52581	26.1979827043889+49.9609347930773i
2.16	131.875	8.60215	8.19068	8.87499999999993-130.75i
2.25	153.625	8.96057	16.7292	211.465380410066-164.098813351992i
2.34	133.625	9.319	10.0533	98.7773582227071-126.951865650064i
2.43	183.125	9.67742	5.78828	43.6186896660736-81.6975184490635i
2.52	109.125	10.0358	6.63479	101.310398666648+31.7083694396574i
2.61	139.625	10.3943	7.04665	109.508669760443-26.8252930878885i
2.7	122.125	10.7527	9.51722	-36.2008399867862-147.909957292028i
2.79	196.875	11.1111	7.00809	111.957581984408-6.20459178396642i
A09
Time	Data	FFT Freq	FFT Mag	FFT Complex			Max
0	169.194	0	385.743	6171.888976			25.4638
0.09	234.069	0.358423	14.9054	97.8688741302956+217.47969549025i
0.18	210.486	0.716846	10.2618	-104.312714753088-126.794240878315i
0.27	183.903	1.07527	12.2628	88.1642185466594+175.28177553481i
0.36	159.708	1.43369	3.82764	-36.1483604390928+49.435854517639i
0.45	149.319	1.79211	13.0852	36.8757605529119-206.090844163086i
0.54	212.625	2.15054	25.4638	-232.574891196889-334.515776306476i
0.63	222.125	2.50896	6.95461	103.032200895368-42.0262820733938i
0.72	220.944	2.86738	13.0931	-209.486052-1.34719799999993i
0.81	165.486	3.22581	8.61763	137.047083299423-15.1514588931761i
0.9	176.417	3.58423	6.22419	-39.3405823162321-91.4870857065019i
0.99	166.097	3.94265	6.75292	85.3006208543778+66.3166687338408i
1.08	147.819	4.30108	15.072	-209.212787560907+119.935854517639i
1.17	197.667	4.6595	16.5191	-88.8997215370377-248.906103801922i
1.26	185.389	5.01792	7.21201	-104.827351733792+48.2344537216587i
1.35	171.444	5.37634	7.10515	14.1666272580023-112.796289563192i
1.44	110	5.73477	10.4392	167.027832
1.53	185.5	6.09319	7.10515	14.1666272580025+112.796289563192i
1.62	263.194	6.45161	7.21201	-104.827351733792-48.2344537216589i
1.71	172	6.81004	16.5191	-88.8997215370372+248.906103801922i
1.8	232.458	7.16846	15.072	-209.212787560907-119.935854517639i
1.89	192.181	7.52688	6.75292	85.3006208543776-66.3166687338409i
1.98	232.333	7.8853	6.22419	-39.3405823162318+91.4870857065015i
2.07	245.417	8.24373	8.61763	137.047083299423+15.151458893176i
2.16	178.514	8.60215	13.0931	-209.486052+1.34719799999993i
2.25	166.542	8.96057	6.95461	103.032200895368+42.0262820733936i
2.34	212.264	9.319	25.4638	-232.574891196888+334.515776306476i
2.43	167.736	9.67742	13.0852	36.8757605529123+206.090844163087i
2.52	261.347	10.0358	3.82764	-36.148360439093-49.4358545176393i
2.61	211.125	10.3943	12.2628	88.1642185466591-175.28177553481i
2.7	196.764	10.7527	10.2618	-104.312714753088+126.794240878315i
2.79	171.819	11.1111	14.9054	97.868874130295-217.47969549025i
A10
Time	Data	FFT Freq	FFT Mag	FFT Complex			Max
0	166.125	0	377.633	6042.125			16.3444
0.09	172.125	0.358423	5.78258	39.8386432203555+83.5049847028221i
0.18	188.5	0.716846	11.988	-165.065107622811+97.6930822333777i
0.27	164.625	1.07527	15.4935	-139.739411220045+204.757493441013i
0.36	185.75	1.43369	8.4249	7.30185328837631-134.600473337496i
0.45	188.75	1.79211	16.3444	-249.515251417102-78.2957526557025i
0.54	187.75	2.15054	7.07735	79.3526990926207-80.7830835244087i
0.63	174.5	2.50896	5.16156	81.9148826996772-10.4990073816802i
0.72	205.125	2.86738	9.69242	47.4999999999999-147.625i
0.81	240.25	3.22581	6.79014	18.6776699535393+107.024657113179i
0.9	202.625	3.58423	8.17778	-110.210933292994+70.5254211545335i
0.99	183.375	3.94265	3.60887	4.39310363481887+57.5745078943844i
1.08	167.75	4.30108	8.26121	-95.0518532883765-91.8504733374959i
1.17	144.75	4.6595	2.6069	-1.69435690788659+41.6759144817409i
1.26	174.375	5.01792	2.67208	21.4233418231842-36.9984130876806i
1.35	170.875	5.37634	5.12617	81.1247200366435+12.0768096883227i
1.44	186.75	5.73477	2.08594	33.375
1.53	236.75	6.09319	5.12617	81.1247200366435-12.0768096883228i
1.62	182.125	6.45161	2.67208	21.4233418231842+36.9984130876804i
1.71	165.125	6.81004	2.6069	-1.69435690788663-41.6759144817409i
1.8	175.125	7.16846	8.26121	-95.0518532883763+91.8504733374959i
1.89	199.5	7.52688	3.60887	4.39310363481886-57.5745078943845i
1.98	192.125	7.8853	8.17778	-110.210933292994-70.5254211545333i
2.07	182.375	8.24373	6.79014	18.6776699535391-107.02465711318i
2.16	191.375	8.60215	9.69242	47.5000000000001+147.625i
2.25	197	8.96057	5.16156	81.9148826996774+10.4990073816799i
2.34	185	9.319	7.07735	79.3526990926209+80.7830835244084i
2.43	223	9.67742	16.3444	-249.515251417102+78.2957526557032i
2.52	264.625	10.0358	8.4249	7.30185328837652+134.600473337496i
2.61	196.875	10.3943	15.4935	-139.739411220046-204.757493441012i
2.7	182.625	10.7527	11.988	-165.065107622811-97.6930822333774i
2.79	164.5	11.1111	5.78258	39.8386432203552-83.5049847028224i
B01
Time	Data	FFT Freq	FFT Mag	FFT Complex			Max
0	169.833	0	383.526	6136.416625			13.2833
0.09	198.653	0.358423	11.993	-112.491489365316-155.456067343128i
0.18	162.292	0.716846	11.2232	-132.154687093154-121.576039736493i
0.27	217.028	1.07527	3.19017	49.4681027127224+12.5801806621903i
0.36	188.625	1.43369	3.60434	-24.601739593834-52.1585636810689i
0.45	206.333	1.79211	13.2833	100.299770001143+187.376862160021i
0.54	202.069	2.15054	10.2193	-41.4370303836062-158.171136316622i
0.63	221.694	2.50896	11.6415	-123.981742588047+139.007498490546i
0.72	220.347	2.86738	7.79944	110.638886+57.7221969999998i
0.81	190.583	3.22581	5.77405	-48.4426647245098-78.6655633198248i
0.9	164.417	3.58423	5.18558	-77.8059299560265-28.8120966369963i
0.99	232.375	3.94265	5.28495	68.3334486527721-49.8075422526529i
1.08	246.764	4.30108	7.78543	22.1851755938339-122.575315681069i
1.17	190.014	4.6595	1.61689	24.5906929758751-8.03529003042692i
1.26	155.153	5.01792	6.40747	-76.3801845672139-68.3836240568678i
1.35	167.819	5.37634	4.50875	-22.4426136646403-68.5601954334424i
1.44	177.917	5.73477	8.3316	-133.305605
1.53	223.278	6.09319	4.50875	-22.44261366464+68.5601954334423i
1.62	198.514	6.45161	6.40747	-76.3801845672137+68.3836240568677i
1.71	207.75	6.81004	1.61689	24.5906929758751+8.03529003042686i
1.8	191.181	7.16846	7.78543	22.1851755938341+122.575315681069i
1.89	186.861	7.52688	5.28495	68.3334486527723+49.8075422526529i
1.98	192.125	7.8853	5.18558	-77.8059299560264+28.8120966369962i
2.07	193.181	8.24373	5.77405	-48.4426647245096+78.665563319825i
2.16	209.347	8.60215	7.79944	110.638886-57.7221969999998i
2.25	179.389	8.96057	11.6415	-123.981742588047-139.007498490546i
2.34	179.903	9.319	10.2193	-41.4370303836058+158.171136316622i
2.43	180.153	9.67742	13.2833	100.299770001143-187.376862160021i
2.52	152.083	10.0358	3.60434	-24.6017395938338+52.158563681069i
2.61	163.458	10.3943	3.19017	49.4681027127224-12.5801806621906i
2.7	190.986	10.7527	11.2232	-132.154687093154+121.576039736494i
2.79	176.292	11.1111	11.993	-112.491489365315+155.456067343128i
B02
Time	Data	FFT Freq	FFT Mag	FFT Complex			Max
0	4.04547	0	49.1051	785.681671			17.2488
0.09	8.81818	0.358423	7.41508	-108.051288950294-48.9964902288706i
0.18	65.5	0.716846	4.10907	65.4914012571084-5.77111824797223i
0.27	26.3977	1.07527	5.33198	13.2036896792253-84.2837473056882i
0.36	0.977295	1.43369	14.6799	-219.663591330021+83.1605927880574i
0.45	30.2954	1.79211	9.44652	123.496426045611-87.1391316934446i
0.54	45.1704	2.15054	17.2488	-181.757568657586-207.676607135497i
0.63	18.9432	2.50896	9.87014	135.324016695461+81.4055744390272i
0.72	2.30682	2.86738	13.6718	-195.704438-97.7271729999999i
0.81	28.125	3.22581	5.97029	-69.4888928172992+65.5459036402473i
0.9	2.13635	3.58423	15.3257	127.718294157001+209.323801374124i
0.99	3.03412	3.94265	9.18075	-139.962265198269+44.5850499540901i
1.08	39.9432	4.30108	2.36588	18.6635913300206+32.9333567880573i
1.17	121.318	4.6595	2.94067	-12.6319342359311-45.3232667054666i
1.26	40.4659	5.01792	5.12801	12.1841012434759+81.1384702616496i
1.35	4.34088	5.37634	9.57409	52.2923767814963-143.983630074964i
1.44	4.7727	5.73477	6.3466	101.545565
1.53	2.38635	6.09319	9.57409	52.2923767814967+143.983630074964i
1.62	64.3182	6.45161	5.12801	12.1841012434757-81.1384702616495i
1.71	44.6136	6.81004	2.94067	-12.6319342359309+45.3232667054667i
1.8	13.875	7.16846	2.36588	18.6635913300206-32.9333567880575i
1.89	9.09088	7.52688	9.18075	-139.962265198269-44.5850499540896i
1.98	73.9204	7.8853	15.3257	127.718294157001-209.323801374125i
2.07	5.6477	8.24373	5.97029	-69.4888928172995-65.5459036402471i
2.16	0.602295	8.60215	13.6718	-195.704438+97.7271729999999i
2.25	7.96588	8.96057	9.87014	135.32401669546-81.4055744390277i
2.34	15.3182	9.319	17.2488	-181.757568657585+207.676607135497i
2.43	8.6477	9.67742	9.44652	123.496426045611+87.1391316934441i
2.52	57.4318	10.0358	14.6799	-219.663591330021-83.1605927880572i
2.61	11.8977	10.3943	5.33198	13.2036896792258+84.2837473056882i
2.7	12.8295	10.7527	4.10907	65.4914012571084+5.77111824797215i
2.79	10.5455	11.1111	7.41508	-108.051288950294+48.996490228871i
B03
Time	Data	FFT Freq	FFT Mag	FFT Complex			Max
0	40.125	0	137.891	2206.25			20.0475
0.09	124	0.358423	16.6898	93.3283933541985+250.196036024886i
0.18	12.125	0.716846	5.28637	-84.5588022184336+1.97905081980993i
0.27	27.25	1.07527	1.64981	-17.1531952351019-20.0641590643717i
0.36	98	1.43369	11.4069	172.866901038912+58.5388437382692i
0.45	98.125	1.79211	10.0652	-57.9774877174449+150.244122871105i
0.54	26.25	2.15054	3.78312	-17.401355157311+57.9746671465748i
0.63	31	2.50896	17.0608	269.571727223949+42.9527933945791i
0.72	112	2.86738	7.78371	-14.0000000000001-123.75i
0.81	23.25	3.22581	10.7735	49.1715515924404-165.21352365859i
0.9	102.75	3.58423	14.5749	-158.953830715857-170.632610767646i
0.99	16.75	3.94265	13.1974	-209.375529503699+27.3832170525565i
1.08	43.25	4.30108	1.82229	-4.61690103891164+28.7888437382694i
1.17	40.625	4.6595	1.81189	-18.1570448199748-22.5999027233237i
1.26	90.625	5.01792	15.7729	-225.086011908399-114.128227094411i
1.35	39.25	5.37634	20.0475	-254.408414894366+195.354881131314i
1.44	58.25	5.73477	1.95312	31.25
1.53	76.75	6.09319	20.0475	-254.408414894366-195.354881131313i
1.62	83.5	6.45161	15.7729	-225.086011908398+114.128227094411i
1.71	67.75	6.81004	1.81189	-18.1570448199749+22.5999027233237i
1.8	33.125	7.16846	1.82229	-4.61690103891175-28.7888437382692i
1.89	62.5	7.52688	13.1974	-209.3755295037-27.3832170525561i
1.98	100.375	7.8853	14.5749	-158.953830715857+170.632610767646i
2.07	108.25	8.24373	10.7735	49.1715515924405+165.21352365859i
2.16	107.875	8.60215	7.78371	-13.9999999999999+123.75i
2.25	94.75	8.96057	17.0608	269.571727223949-42.95279339458i
2.34	77.375	9.319	3.78312	-17.4013551573112-57.9746671465749i
2.43	82.375	9.67742	10.0652	-57.9774877174453-150.244122871105i
2.52	59.75	10.0358	11.4069	172.866901038912-58.5388437382694i
2.61	85.625	10.3943	1.64981	-17.1531952351019+20.0641590643715i
2.7	73.375	10.7527	5.28637	-84.5588022184337-1.97905081981003i
2.79	109.25	11.1111	16.6898	93.3283933541975-250.196036024887i
B06
Time	Data	FFT Freq	FFT Mag	FFT Complex			Max
0	110.045	0	284.37	4549.920534			19.7406
0.09	132.466	0.358423	9.11128	-116.810063483229-87.2202896148312i
0.18	179.591	0.716846	8.96258	64.4072757920805-128.123419524825i
0.27	109.352	1.07527	11.5897	-89.6428492492719-162.328260027587i
0.36	188.045	1.43369	14.2339	58.6410561504108+220.063562814367i
0.45	164.818	1.79211	7.13191	-108.505443855562+35.324276747928i
0.54	146.318	2.15054	17.2919	-249.565168468554+119.43174056953i
0.63	153.091	2.50896	14.8634	149.595382651901-184.869326130441i
0.72	93.7841	2.86738	13.8694	-193.249969-109.079499i
0.81	190.182	3.22581	5.53146	-83.9633058927438-27.9821274488857i
0.9	110.307	3.58423	7.76687	-5.15950770118305-124.162702766166i
0.99	141.636	3.94265	2.84911	-13.0042479018449-43.6915894127442i
1.08	63.375	4.30108	10.3498	-37.0272881504102+161.404444814367i
1.17	211.159	4.6595	12.9168	-192.618177466196+74.9001793401401i
1.26	177.398	5.01792	14.1421	145.726452377656+173.100133139479i
1.35	193.943	5.37634	19.7406	287.403297196944-130.997721404878i
1.44	130.989	5.73477	16.3075	-260.920348
1.53	133.898	6.09319	19.7406	287.403297196945+130.997721404876i
1.62	151.477	6.45161	14.1421	145.726452377656-173.10013313948i
1.71	154.432	6.81004	12.9168	-192.618177466196-74.9001793401397i
1.8	121.261	7.16846	10.3498	-37.0272881504106-161.404444814367i
1.89	145	7.52688	2.84911	-13.0042479018448+43.6915894127439i
1.98	117.239	7.8853	7.76687	-5.15950770118262+124.162702766166i
2.07	195.602	8.24373	5.53146	-83.9633058927434+27.9821274488859i
2.16	158.398	8.60215	13.8694	-193.249969+109.079499i
2.25	121.557	8.96057	14.8634	149.595382651902+184.869326130441i
2.34	128.398	9.319	17.2919	-249.565168468554-119.431740569529i
2.43	84.3182	9.67742	7.13191	-108.505443855562-35.3242767479278i
2.52	109.727	10.0358	14.2339	58.6410561504103-220.063562814368i
2.61	158.17	10.3943	11.5897	-89.6428492492713+162.328260027587i
2.7	158.148	10.7527	8.96258	64.4072757920806+128.123419524825i
2.79	115.795	11.1111	9.11128	-116.810063483228+87.2202896148319i
B08
Time	Data	FFT Freq	FFT Mag	FFT Complex			Max
0	58.7917	0	89.2917	1428.666809			5.21193
0.09	43.0417	0.358423	5.21193	78.1909180862762+28.9864654788275i
0.18	55.0417	0.716846	3.2308	36.7107217154267+36.3932145370115i
0.27	37.4167	1.07527	3.23216	51.7041788275916+1.03574569142408i
0.36	48.8333	1.43369	2.83327	-4.24348905227915+45.1332167987259i
0.45	37	1.79211	2.42273	-32.7694397371105-20.7071495187986i
0.54	41.9167	2.15054	3.86191	43.9212969440412-43.4626230703745i
0.63	42.25	2.50896	3.16652	48.3142875153534+15.2511014863517i
0.72	37.6667	2.86738	4.82856	31.875+70.3749389999999i
0.81	43.75	3.22581	1.83453	-26.2967396479431+13.0403966295017i
0.9	39.2083	3.58423	3.4585	15.0510423524848+53.2498536156113i
0.99	44.5833	3.94265	3.62573	-54.1733168066025+20.751264567781i
1.08	46.6667	4.30108	2.69244	-42.8397629477207-4.53353120127412i
1.17	43.875	4.6595	0.757716	-7.12281395905128+9.81039359393013i
1.26	36.1667	5.01792	1.30796	14.4834429880473+15.1056912229973i
1.35	46	5.37634	3.22906	48.8199177214868-16.9080055620962i
1.44	45.4583	5.73477	3.08854	49.416687
1.53	34.5417	6.09319	3.22906	48.8199177214868+16.9080055620962i
1.62	33.125	6.45161	1.30796	14.4834429880472-15.1056912229972i
1.71	42.8333	6.81004	0.757716	-7.12281395905126-9.81039359393005i
1.8	38.6667	7.16846	2.69244	-42.8397629477207+4.53353120127417i
1.89	37.375	7.52688	3.62573	-54.1733168066026-20.7512645677808i
1.98	60.0417	7.8853	3.4585	15.0510423524846-53.2498536156113i
2.07	52.2083	8.24373	1.83453	-26.2967396479432-13.0403966295015i
2.16	39.0417	8.60215	4.82856	31.875-70.3749389999999i
2.25	33.125	8.96057	3.16652	48.3142875153533-15.2511014863518i
2.34	37	9.319	3.86191	43.9212969440412+43.4626230703745i
2.43	51.1667	9.67742	2.42273	-32.7694397371105+20.7071495187987i
2.52	70.3333	10.0358	2.83327	-4.24348905227924-45.133216798726i
2.61	36.9167	10.3943	3.23216	51.7041788275915-1.03574569142422i
2.7	51.0833	10.7527	3.2308	36.7107217154266-36.3932145370115i
2.79	63.5417	11.1111	5.21193	78.1909180862761-28.9864654788277i
C01
Time	Data	FFT Freq	FFT Mag	FFT Complex			Max
0	92	0	221.063	3537.00009			12.9782
0.09	89.05	0.358423	7.7953	-112.004717456711+54.8744494503345i
0.18	104.7	0.716846	3.56125	-48.1072604079239-30.5353636678839i
0.27	131.425	1.07527	1.7642	28.1922660172082+1.40309095841949i
0.36	121.375	1.43369	12.6793	-160.871325810903-123.596104171766i
0.45	82.875	1.79211	8.7397	121.193138489741+69.7574801148392i
0.54	97.325	2.15054	12.7035	-203.214224098363+4.14895541529512i
0.63	105.7	2.50896	7.8366	-73.2974709567751+101.730199665236i
0.72	127.675	2.86738	7.32108	17.6499940000001+115.799928i
0.81	95.375	3.22581	12.9782	-68.2242982424447-196.124121478489i
0.9	88.975	3.58423	11.6856	182.049742911227-42.6117136634166i
0.99	130.775	3.94265	2.3862	34.9617864038144+15.3401522989721i
1.08	132.3	4.30108	9.75961	121.971301810903+97.5039318282336i
1.17	143.85	4.6595	11.8627	-189.616445720557+8.43137762519771i
1.26	83.45	5.01792	5.71664	-61.7282584049404-67.495984746595i
1.35	90.9	5.37634	7.04495	110.795741465723-20.7344492107466i
1.44	110.5	5.73477	0.468748	7.49997000000008
1.53	86.65	6.09319	7.04495	110.795741465724+20.7344492107461i
1.62	127.025	6.45161	5.71664	-61.7282584049402+67.495984746595i
1.71	185.575	6.81004	11.8627	-189.616445720557-8.43137762519718i
1.8	108.45	7.16846	9.75961	121.971301810903-97.5039318282338i
1.89	110.275	7.52688	2.3862	34.9617864038143-15.3401522989723i
1.98	94.8	7.8853	11.6856	182.049742911227+42.611713663416i
2.07	128.05	8.24373	12.9782	-68.2242982424442+196.12412147849i
2.16	107.575	8.60215	7.32108	17.6499939999999-115.799928i
2.25	95.775	8.96057	7.8366	-73.2974709567753-101.730199665236i
2.34	173.225	9.319	12.7035	-203.214224098363-4.1489554152946i
2.43	76.975	9.67742	8.7397	121.193138489741-69.7574801148396i
2.52	95.075	10.0358	12.6793	-160.871325810902+123.596104171766i
2.61	120.625	10.3943	1.7642	28.1922660172083-1.40309095841974i
2.7	107.8	10.7527	3.56125	-48.1072604079237+30.535363667884i
2.79	90.875	11.1111	7.7953	-112.004717456711-54.8744494503342i
C04
Time	Data	FFT Freq	FFT Mag	FFT Complex			Max
0	273.875	0	556.795	8908.725006			10.4988
0.09	277.375	0.358423	3.63741	-42.2658168784025+40.0083868098515i
0.18	335.975	0.716846	7.74022	107.408677510352-61.6489006602766i
0.27	240.15	1.07527	0.563491	-6.00268175910572+6.72706649548974i
0.36	272.325	1.43369	2.62484	32.3807531631483+26.7445591682421i
0.45	272.425	1.79211	7.83902	-16.8346802408991-124.289384193656i
0.54	278.05	2.15054	6.38003	62.1577018193522-80.9742966730285i
0.63	278.85	2.50896	7.75633	-121.901075185552-23.264636071505i
0.72	280.65	2.86738	3.34396	-14.3250120000003-51.5499580000001i
0.81	267.625	3.22581	1.64396	-19.7223836779682-17.4039145256438i
0.9	249.725	3.58423	8.73624	-136.240784448294+31.2546786491184i
0.99	280.625	3.94265	7.93884	65.0695736341077+109.088997067595i
1.08	280.2	4.30108	8.97418	-64.280837163148+128.394643168242i
1.17	257.925	4.6595	5.9557	-28.7502594111655+90.8506986136153i
1.26	289.475	5.01792	10.4988	104.674405118591+131.38000266187i
1.35	292.5	5.37634	6.54912	-5.99258048101405+104.614359212588i
1.44	295.925	5.73477	1.53281	24.5249939999994
1.53	291.375	6.09319	6.54912	-5.99258048101435-104.614359212588i
1.62	289.125	6.45161	10.4988	104.67440511859-131.38000266187i
1.71	253.2	6.81004	5.9557	-28.7502594111658-90.8506986136152i
1.8	298.3	7.16846	8.97418	-64.2808371631483-128.394643168242i
1.89	306.8	7.52688	7.93884	65.0695736341075-109.088997067595i
1.98	271.05	7.8853	8.73624	-136.240784448294-31.254678649118i
2.07	284.825	8.24373	1.64396	-19.7223836779681+17.4039145256436i
2.16	254.65	8.60215	3.34396	-14.3250120000002+51.5499580000001i
2.25	276.7	8.96057	7.75633	-121.901075185552+23.2646360715052i
2.34	270.825	9.319	6.38003	62.1577018193522+80.9742966730283i
2.43	279.15	9.67742	7.83902	-16.8346802408988+124.289384193656i
2.52	270.225	10.0358	2.62484	32.3807531631482-26.7445591682423i
2.61	296.6	10.3943	0.563491	-6.00268175910571-6.72706649548972i
2.7	256.25	10.7527	7.74022	107.408677510352+61.6489006602765i
2.79	285.975	11.1111	3.63741	-42.2658168784026-40.0083868098514i
C05
Time	Data	FFT Freq	FFT Mag	FFT Complex			Max
0	258.193	0	445.294	7124.704528			19.4196
0.09	251.489	0.358423	4.82483	11.5852992119114-76.3230422669688i
0.18	230.773	0.716846	19.4196	310.712814974896+0.808360528348203i
0.27	263.602	1.07527	11.1511	61.0867531773341-167.633467229058i
0.36	218.568	1.43369	12.6861	199.629818922645-36.7169656175842i
0.45	207.375	1.79211	5.56751	-79.8580275310148+39.4712838938876i
0.54	202.807	2.15054	10.8126	113.481977342577+130.58199338291i
0.63	207.693	2.50896	9.61141	-145.020192879554+51.168387142168i
0.72	185.352	2.86738	2.55603	-1.63641400000008-40.8637080000001i
0.81	223.648	3.22581	2.88136	45.4827633537746+7.52950160325709i
0.9	235.727	3.58423	8.86508	118.025909308573+78.6690025833732i
0.99	203.341	3.94265	7.67077	47.6143546863948-113.119787368255i
1.08	244.307	4.30108	2.87573	6.4610590773552+45.5558003824161i
1.17	207.148	4.6595	3.94931	-30.0998863656704+55.5593722618062i
1.26	231.318	5.01792	8.28781	-0.266109626045647-132.604754271189i
1.35	256.682	5.37634	5.58396	-89.2456556531764-4.17801705287281i
1.44	280.5	5.73477	0.098011	1.56817600000022
1.53	232.943	6.09319	5.58396	-89.2456556531763+4.17801705287302i
1.62	215.705	6.45161	8.28781	-0.26610962604542+132.604754271189i
1.71	199.261	6.81004	3.94931	-30.0998863656705-55.5593722618062i
1.8	190.67	7.16846	2.87573	6.46105907735505-45.5558003824159i
1.89	236.466	7.52688	7.67077	47.614354686395+113.119787368255i
1.98	209.148	7.8853	8.86508	118.025909308572-78.6690025833731i
2.07	196.693	8.24373	2.88136	45.4827633537747-7.52950160325733i
2.16	217.852	8.60215	2.55603	-1.63641400000004+40.8637080000001i
2.25	225.114	8.96057	9.61141	-145.020192879554-51.1683871421676i
2.34	229.557	9.319	10.8126	113.481977342577-130.58199338291i
2.43	178.261	9.67742	5.56751	-79.8580275310148-39.4712838938874i
2.52	185.307	10.0358	12.6861	199.629818922645+36.716965617584i
2.61	217.034	10.3943	11.1511	61.0867531773344+167.633467229058i
2.7	227.352	10.7527	19.4196	310.712814974896-0.808360528348857i
2.79	254.818	11.1111	4.82483	11.5852992119117+76.3230422669687i
C07
Time	Data	FFT Freq	FFT Mag	FFT Complex			Max
0	171.611	0	355.748	5691.972261			16.1382
0.09	176.125	0.358423	3.97737	27.9382656733936-57.1772557629912i
0.18	210.722	0.716846	6.25226	-86.1701450124514-50.8127353528936i
0.27	160.028	1.07527	3.45925	51.4298552509306-20.4539703182935i
0.36	193.028	1.43369	3.66239	-20.7563490004589-54.7989503602788i
0.45	195.708	1.79211	4.22646	-61.4806305160945-28.1610284538907i
0.54	165.917	2.15054	3.50283	53.9879182519692-15.0460827401615i
0.63	180.889	2.50896	0.96549	-2.37145465824641+15.2647319449649i
0.72	181.528	2.86738	2.60033	-9.93054200000008-40.4028030000002i
0.81	203.222	3.22581	4.82213	22.171944727141-73.8996817119908i
0.9	175.611	3.58423	16.1382	-191.31003974182+173.417002742323i
0.99	187.222	3.94265	8.70452	-61.2480193624207-125.081760182864i
1.08	196.319	4.30108	2.1231	7.3118290004589+33.1732816397213i
1.17	152.278	4.6595	6.1341	44.3645687255238+87.5463178426116i
1.26	161.389	5.01792	7.10186	101.936726502302+50.2057701295907i
1.35	185.319	5.37634	0.845141	11.7511421597723+6.69043846993074i
1.44	167.542	5.73477	1.52083	24.3332789999995
1.53	154.333	6.09319	0.845141	11.7511421597724-6.69043846993079i
1.62	197.903	6.45161	7.10186	101.936726502302-50.2057701295909i
1.71	163.861	6.81004	6.1341	44.3645687255236-87.5463178426119i
1.8	153.75	7.16846	2.1231	7.31182900045887-33.1732816397213i
1.89	209.111	7.52688	8.70452	-61.2480193624204+125.081760182864i
1.98	193.653	7.8853	16.1382	-191.31003974182-173.417002742323i
2.07	155.625	8.24373	4.82213	22.1719447271412+73.8996817119907i
2.16	188.014	8.60215	2.60033	-9.93054200000004+40.4028030000002i
2.25	183.736	8.96057	0.96549	-2.37145465824643-15.2647319449647i
2.34	154.778	9.319	3.50283	53.9879182519692+15.0460827401612i
2.43	196.028	9.67742	4.22646	-61.4806305160944+28.1610284538909i
2.52	172.319	10.0358	3.66239	-20.7563490004588+54.7989503602788i
2.61	162.597	10.3943	3.45925	51.4298552509305+20.4539703182934i
2.7	174.069	10.7527	6.25226	-86.1701450124512+50.8127353528937i
2.79	167.736	11.1111	3.97737	27.9382656733938+57.1772557629913i
C08
Time	Data	FFT Freq	FFT Mag	FFT Complex			Max
0	65.875	0	158.164	2530.625			14.7915
0.09	78.375	0.358423	14.4674	109.470421051276-203.956988313195i
0.18	90.75	0.716846	6.23526	-74.6707504245911-66.1600560452943i
0.27	112.25	1.07527	2.53516	-40.4520733310692+2.99201300085522i
0.36	85.375	1.43369	6.57184	-103.991824445832+15.5600605684369i
0.45	99.25	1.79211	1.67449	-24.5245370524688+10.7864916308229i
0.54	140.25	2.15054	4.61822	-2.72461033985023-73.8412079629325i
0.63	67.75	2.50896	6.20476	38.5196048657112+91.4986887511768i
0.72	79.75	2.86738	11.7146	-143.25-120.875i
0.81	118.375	3.22581	6.9929	-69.5244369324736+87.6635693733975i
0.9	71.125	3.58423	6.34483	51.1649961885969+87.6806533377653i
0.99	77.375	3.94265	5.01303	76.2865639439249+24.7741682784616i
1.08	82.5	4.30108	14.7915	-28.5081755541683-234.939939431563i
1.17	97.875	4.6595	5.05682	77.0001836011296+24.8446966996993i
1.26	68.625	5.01792	7.44616	-113.769635424156+35.3618052554037i
1.35	62.75	5.37634	8.26497	127.22427385397+36.072899360231i
1.44	29.125	5.73477	11.1953	-179.125
1.53	120.625	6.09319	8.26497	127.22427385397-36.0728993602311i
1.62	45.125	6.45161	7.44616	-113.769635424156-35.3618052554034i
1.71	80.375	6.81004	5.05682	77.0001836011296-24.8446966996994i
1.8	52.75	7.16846	14.7915	-28.5081755541678+234.939939431563i
1.89	68.625	7.52688	5.01303	76.286563943925-24.7741682784617i
1.98	100.125	7.8853	6.34483	51.1649961885967-87.6806533377656i
2.07	58.375	8.24373	6.9929	-69.5244369324739-87.6635693733972i
2.16	50.25	8.60215	11.7146	-143.25+120.875i
2.25	77	8.96057	6.20476	38.519604865711-91.4986887511768i
2.34	60.125	9.319	4.61822	-2.72461033985003+73.8412079629323i
2.43	90.625	9.67742	1.67449	-24.5245370524689-10.7864916308229i
2.52	70.625	10.0358	6.57184	-103.991824445832-15.5600605684367i
2.61	77.75	10.3943	2.53516	-40.4520733310692-2.99201300085505i
2.7	83.375	10.7527	6.23526	-74.6707504245909+66.1600560452944i
2.79	67.5	11.1111	14.4674	109.470421051276+203.956988313195i
C09
Time	Data	FFT Freq	FFT Mag	FFT Complex			Max
0	80.4583	0	168.813	2701.000063			10.3421
0.09	86.125	0.358423	0.569416	-2.7828914816721+8.6752211782893i
0.18	61.2917	0.716846	9.4596	13.1739985534749+150.779206803425i
0.27	90.2083	1.07527	7.36652	117.401678791985+10.4320088910753i
0.36	86.2083	1.43369	5.31357	-82.1010093779906-22.0758950638081i
0.45	67.4167	1.79211	6.95211	-102.776271253477+42.5439331974194i
0.54	76.5	2.15054	3.83403	61.1749759006446-4.55651575822642i
0.63	46.375	2.50896	7.87947	98.461925415719+78.7354024206411i
0.72	75.875	2.86738	2.86807	45.208344-7.87503100000003i
0.81	107.083	3.22581	6.92829	-51.1395887694336+98.3516044967253i
0.9	100.417	3.58423	2.45953	9.53395252638467+38.1801660102211i
0.99	102.708	3.94265	4.65238	-74.3605006973117-3.39784000131075i
1.08	98.5	4.30108	10.3421	-16.3989906220096-164.659207063808i
1.17	100.792	4.6595	3.54915	-55.9215313320582-9.87282322624082i
1.26	82.3333	5.01792	5.95817	-81.8829269805038-48.8173594281276i
1.35	63.375	5.37634	3.82382	43.45068332625-43.0716356642131i
1.44	83.9167	5.73477	1.97395	31.5832489999998
1.53	97.0833	6.09319	3.82382	43.4506833262501+43.071635664213i
1.62	59.8333	6.45161	5.95817	-81.8829269805039+48.8173594281278i
1.71	86.375	6.81004	3.54915	-55.9215313320581+9.87282322624107i
1.8	72.25	7.16846	10.3421	-16.3989906220093+164.659207063808i
1.89	80.9583	7.52688	4.65238	-74.3605006973117+3.39784000131104i
1.98	104.917	7.8853	2.45953	9.53395252638451-38.180166010221i
2.07	74.9583	8.24373	6.92829	-51.139588769434-98.3516044967251i
2.16	88	8.60215	2.86807	45.208344+7.87503100000003i
2.25	66.75	8.96057	7.87947	98.4619254157187-78.7354024206414i
2.34	73.0833	9.319	3.83403	61.1749759006445+4.55651575822628i
2.43	97.0417	9.67742	6.95211	-102.776271253478-42.5439331974192i
2.52	120.542	10.0358	5.31357	-82.1010093779905+22.0758950638082i
2.61	65.0833	10.3943	7.36652	117.401678791984-10.4320088910758i
2.7	102.167	10.7527	9.4596	13.1739985534745-150.779206803425i
2.79	102.375	11.1111	0.569416	-2.78289148167217-8.67522117828939i
D01
Time	Data	FFT Freq	FFT Mag	FFT Complex			Max
0	58.475	0	102.972	1647.549988			15.0391
0.09	12.275	0.358423	6.70011	-93.742384241588+52.0057155810671i
0.18	33.925	0.716846	5.82119	-78.3077351997915+50.4260626301212i
0.27	52.025	1.07527	7.74774	53.8590561041564-111.652317002393i
0.36	82.85	1.43369	9.47677	-131.047938986709+76.2731722116347i
0.45	23.75	1.79211	1.72777	-6.35067778895062-26.904991839743i
0.54	39.775	2.15054	6.66618	82.1343585358565+68.0444974967467i
0.63	62.075	2.50896	2.69059	-28.1272554657414+32.5900466577533i
0.72	33.95	2.86738	11.6211	122.25+140.099916i
0.81	19.95	3.22581	8.13526	125.210733720501+35.5663367816107i
0.9	82.275	3.58423	7.91464	121.656082112579+35.1573921613572i
0.99	42.05	3.94265	6.62975	-93.3312790543133-50.4120938993695i
1.08	98.15	4.30108	0.757465	-11.0520370132911+4.97324421163466i
1.17	42.6	4.6595	15.0391	98.6823606778455+219.460112066967i
1.26	67.725	5.01792	6.70233	-94.082801448644-51.4612827052685i
1.35	59.5	5.37634	7.07671	-26.0008419519097+110.201632833912i
1.44	54.7	5.73477	8.75937	140.149964
1.53	34.7	6.09319	7.07671	-26.00084195191-110.201632833912i
1.62	8.45001	6.45161	6.70233	-94.082801448644+51.4612827052687i
1.71	73.5	6.81004	15.0391	98.6823606778449-219.460112066967i
1.8	53.3	7.16846	0.757465	-11.0520370132911-4.97324421163476i
1.89	70.475	7.52688	6.62975	-93.3312790543132+50.4120938993697i
1.98	86.925	7.8853	7.91464	121.656082112579-35.1573921613574i
2.07	34.425	8.24373	8.13526	125.210733720501-35.5663367816112i
2.16	71.375	8.60215	11.6211	122.25-140.099916i
2.25	50.9	8.96057	2.69059	-28.1272554657415-32.5900466577533i
2.34	50.425	9.319	6.66618	82.1343585358564-68.0444974967469i
2.43	62.725	9.67742	1.72777	-6.35067778895033+26.9049918397429i
2.52	55.25	10.0358	9.47677	-131.047938986709-76.2731722116346i
2.61	52.15	10.3943	7.74774	53.8590561041567+111.652317002393i
2.7	16.3	10.7527	5.82119	-78.3077351997916-50.4260626301211i
2.79	60.6	11.1111	6.70011	-93.7423842415881-52.0057155810667i
D03
Time	Data	FFT Freq	FFT Mag	FFT Complex			Max
0	58.1477	0	120.35	1925.602171			10.6399
0.09	79.6818	0.358423	10.6399	-1.20100632045279-170.233870783178i
0.18	66.0795	0.716846	1.06943	-2.26048203783361-16.9608643569281i
0.27	54.6591	1.07527	6.19728	-23.1025778980674-96.4275859999597i
0.36	89.9886	1.43369	5.25762	83.5226153604453-10.023205561372i
0.45	58.1364	1.79211	2.77293	-19.3491440030707+39.9252981888027i
0.54	75.3182	2.15054	4.30087	25.9931384144239-63.7159217762058i
0.63	70.1477	2.50896	7.78197	85.484028602477+90.5294671952171i
0.72	61	2.86738	7.72732	-118.840883-34.1022339999999i
0.81	69.8182	3.22581	2.75723	-3.77633735442843-43.9536963051537i
0.9	76.0682	3.58423	4.85736	34.4071168665749-69.6863696785927i
0.99	58.3523	3.94265	6.70877	-70.5902279848729-80.863794228613i
1.08	59.1818	4.30108	1.87152	-9.86355736044531-28.2732055613719i
1.17	82.5568	4.6595	3.28555	-24.9891013179018+46.2496324660202i
1.26	64.1591	5.01792	1.48087	-22.8670692431654+6.20491574068483i
1.35	61.2159	5.37634	8.65216	88.7968302763165+106.203868599847i
1.44	54.2386	5.73477	6.72514	-107.602297
1.53	81.1932	6.09319	8.65216	88.7968302763164-106.203868599847i
1.62	54.0795	6.45161	1.48087	-22.8670692431654-6.20491574068484i
1.71	60.1023	6.81004	3.28555	-24.9891013179018-46.2496324660202i
1.8	3.21588	7.16846	1.87152	-9.86355736044529+28.273205561372i
1.89	54.4659	7.52688	6.70877	-70.5902279848727+80.8637942286131i
1.98	64.5227	7.8853	4.85736	34.4071168665751+69.6863696785926i
2.07	71.4773	8.24373	2.75723	-3.77633735442841+43.9536963051538i
2.16	42.5682	8.60215	7.72732	-118.840883+34.1022339999999i
2.25	55.2614	8.96057	7.78197	85.4840286024768-90.5294671952172i
2.34	56.1705	9.319	4.30087	25.993138414424+63.7159217762058i
2.43	62.7727	9.67742	2.77293	-19.3491440030708-39.9252981888028i
2.52	26.7386	10.0358	5.25762	83.5226153604453+10.0232055613719i
2.61	44.2386	10.3943	6.19728	-23.1025778980672+96.4275859999597i
2.7	57.5227	10.7527	1.06943	-2.26048203783357+16.9608643569283i
2.79	52.5227	11.1111	10.6399	-1.20100632045236+170.233870783178i
D04
Time	Data	FFT Freq	FFT Mag	FFT Complex			Max
0	123.909	0	274.235	4387.761412			12.1355
0.09	145.398	0.358423	12.1355	-169.587250287448-94.5574328380811i
0.18	115.614	0.716846	4.97301	71.5042087882324-34.9034579852755i
0.27	147.375	1.07527	2.33837	-33.4575106089949+16.7450749865505i
0.36	129.807	1.43369	3.48358	-28.2319878658067+48.0583786218514i
0.45	138.534	1.79211	2.48607	-7.42573903979908-39.0777845497988i
0.54	145.636	2.15054	3.05553	-40.9041091486186-26.775710250016i
0.63	134.136	2.50896	2.69793	32.8037003585771-28.0587023141612i
0.72	149.17	2.86738	0.952261	-12.590942-8.57958999999982i
0.81	134.307	3.22581	2.32621	24.8838606131755-27.6780522115573i
0.9	135.261	3.58423	3.08505	-10.3919088858299-48.2544490331099i
0.99	141.193	3.94265	6.35696	101.408266985825-7.84724236062436i
1.08	140.545	4.30108	2.77804	-18.9271301341932+40.2174966218515i
1.17	150.375	4.6595	11.5145	-97.5162924371898-156.306887307509i
1.26	163.909	5.01792	3.65773	41.4735732462158-41.2911327683693i
1.35	152.989	5.37634	4.31413	-67.9271555841463+12.2677687812883i
1.44	151.011	5.73477	0.44389	7.10223600000018
1.53	135.159	6.09319	4.31413	-67.9271555841463-12.2677687812884i
1.62	171.716	6.45161	3.65773	41.473573246216+41.2911327683691i
1.71	128.534	6.81004	11.5145	-97.5162924371894+156.306887307509i
1.8	151.08	7.16846	2.77804	-18.9271301341933-40.2174966218515i
1.89	145.205	7.52688	6.35696	101.408266985825+7.84724236062396i
1.98	114.614	7.8853	3.08505	-10.3919088858297+48.25444903311i
2.07	155.864	8.24373	2.32621	24.8838606131755+27.6780522115572i
2.16	110.33	8.60215	0.952261	-12.590942+8.57958999999982i
2.25	117.614	8.96057	2.69793	32.8037003585774+28.0587023141611i
2.34	127.955	9.319	3.05553	-40.9041091486186+26.7757102500162i
2.43	114.375	9.67742	2.48607	-7.42573903979893+39.0777845497988i
2.52	136.568	10.0358	3.48358	-28.2319878658068-48.0583786218515i
2.61	132.864	10.3943	2.33837	-33.4575106089947-16.7450749865505i
2.7	130.307	10.7527	4.97301	71.5042087882325+34.9034579852755i
2.79	116.409	11.1111	12.1355	-169.587250287448+94.5574328380816i
D05
Time	Data	FFT Freq	FFT Mag	FFT Complex			Max
0	99.675	0	213.697	3419.149964			4.9523
0.09	107.45	0.358423	1.49221	23.5799487522543-3.74444305913172i
0.18	96.025	0.716846	4.1653	-62.9880567268762+21.7722999332514i
0.27	114.175	1.07527	4.9523	-78.5048125735936+10.745795927878i
0.36	99.5	1.43369	4.7588	37.6917707326248-66.1570119422426i
0.45	117.825	1.79211	1.19775	19.1635561582492-0.135477347511429i
0.54	112.5	2.15054	2.51092	18.9417266612496+35.4290090899745i
0.63	100.025	2.50896	2.54794	40.7635903934855+0.526428948856331i
0.72	119.525	2.86738	2.17704	8.99996999999998+33.6499339999999i
0.81	118.575	3.22581	2.57388	-36.8843017035389-18.3168471567383i
0.9	102.9	3.58423	3.79061	0.32301372425705+60.6488660562394i
0.99	110.925	3.94265	2.46335	-22.6795225780545+32.2345405821192i
1.08	96.475	4.30108	3.48774	23.4082052673751-50.6569519422426i
1.17	100.375	4.6595	4.5665	-29.5574229329913-66.8184461097549i
1.26	101.125	5.01792	1.11241	17.6232203413695+2.49215689951627i
1.35	105.85	5.37634	2.65263	-41.8810355158106+6.87792486801008i
1.44	115.425	5.73477	4.09688	-65.5500480000001
1.53	97.05	6.09319	2.65263	-41.8810355158106-6.87792486801001i
1.62	109.2	6.45161	1.11241	17.6232203413695-2.49215689951629i
1.71	112.675	6.81004	4.5665	-29.5574229329912+66.8184461097549i
1.8	98.025	7.16846	3.48774	23.4082052673752+50.6569519422425i
1.89	91.975	7.52688	2.46335	-22.6795225780546-32.2345405821192i
1.98	100.275	7.8853	3.79061	0.32301372425694-60.6488660562394i
2.07	109.075	8.24373	2.57388	-36.8843017035389+18.3168471567384i
2.16	102.1	8.60215	2.17704	8.99996999999994-33.6499339999999i
2.25	127.275	8.96057	2.54794	40.7635903934855-0.526428948856504i
2.34	112.7	9.319	2.51092	18.9417266612495-35.4290090899745i
2.43	124.35	9.67742	1.19775	19.1635561582492+0.135477347511348i
2.52	112.175	10.0358	4.7588	37.6917707326249+66.1570119422426i
2.61	93.825	10.3943	4.9523	-78.5048125735936-10.7457959278778i
2.7	99.175	10.7527	4.1653	-62.9880567268762-21.7722999332513i
2.79	110.925	11.1111	1.49221	23.5799487522542+3.74444305913159i
D06
Time	Data	FFT Freq	FFT Mag	FFT Complex			Max
0	256.55	0	554.694	8875.099916			10.3638
0.09	281.625	0.358423	7.62352	4.80793235362113-121.881458923672i
0.18	275.825	0.716846	3.90495	-15.569443868744+60.5082781434509i
0.27	238.95	1.07527	10.3638	-60.0155469265856+154.57951896858i
0.36	267.975	1.43369	10.3578	19.6972813972356+164.550044633519i
0.45	277.2	1.79211	5.82566	20.9286645587368-90.830616865035i
0.54	325.05	2.15054	8.49958	108.707408414869-81.7120658822349i
0.63	301.7	2.50896	3.92223	-62.0966889772238-9.07076460696418i
0.72	289.25	2.86738	3.92518	-19.8749699999999-59.5749820000001i
0.81	288.3	3.22581	7.22285	-79.6681150037464+83.7161882003421i
0.9	275.925	3.58423	2.77823	-41.8610757645335+14.9535035247687i
0.99	273.875	3.94265	5.5795	-14.471910552119-88.0912007039921i
1.08	269.125	4.30108	6.60996	5.80265860276433+105.600092633519i
1.17	302	4.6595	6.85988	-108.791641904143+14.5327232543476i
1.26	259.3	5.01792	8.844	-73.0769367815911+121.173967550454i
1.35	292.025	5.37634	1.52332	12.5072584514601+20.9193300083597i
1.44	292.4	5.73477	3.72188	-59.5500480000001
1.53	274.45	6.09319	1.52332	12.5072584514601-20.9193300083599i
1.62	270.425	6.45161	8.844	-73.0769367815915-121.173967550454i
1.71	248.1	6.81004	6.85988	-108.791641904143-14.5327232543474i
1.8	272.825	7.16846	6.60996	5.80265860276412-105.600092633519i
1.89	301.775	7.52688	5.5795	-14.4719105521187+88.0912007039921i
1.98	263.425	7.8853	2.77823	-41.8610757645337-14.9535035247686i
2.07	259.55	8.24373	7.22285	-79.6681150037467-83.716188200342i
2.16	265.15	8.60215	3.92518	-19.8749699999998+59.5749820000001i
2.25	242.05	8.96057	3.92223	-62.0966889772237+9.07076460696433i
2.34	270	9.319	8.49958	108.707408414869+81.7120658822346i
2.43	290.8	9.67742	5.82566	20.928664558737+90.8306168650348i
2.52	280.675	10.0358	10.3578	19.6972813972353-164.550044633519i
2.61	296.05	10.3943	10.3638	-60.0155469265861-154.579518968579i
2.7	273.875	10.7527	3.90495	-15.5694438687442-60.5082781434508i
2.79	298.875	11.1111	7.62352	4.80793235362148+121.881458923672i
D07
Time	Data	FFT Freq	FFT Mag	FFT Complex			Max
0	7.625	0	110.07	1761.125			31
0.09	92.25	0.358423	16.5901	-101.934107202886+245.089904255784i
0.18	52.875	0.716846	2.02728	-31.0786861448904+9.28656413246437i
0.27	45.625	1.07527	7.36164	-117.332973647544-10.3238920715171i
0.36	17.25	1.43369	6.88461	107.854631137012-22.3881627362665i
0.45	25.375	1.79211	10.1261	-110.554513314295-118.43683612308i
0.54	69.875	2.15054	13.2372	-203.14713760342+59.9021514205158i
0.63	23.75	2.50896	31	-203.948391536001-452.128593719503i
0.72	58.5	2.86738	16.4976	87.2499999999999-249.125i
0.81	43.25	3.22581	6.21384	87.4083618333894+47.3751879162688i
0.9	67.375	3.58423	6.32409	44.9972728427045+90.6297036577696i
0.99	24.125	3.94265	10.0485	-153.897719411519-46.5226833880826i
1.08	12	4.30108	14.2183	114.395368862988-196.638162736267i
1.17	41.625	4.6595	4.44836	65.8814004510705+26.9320540211421i
1.26	65.375	5.01792	13.2008	-191.771449094394+88.5141163697188i
1.35	86.375	5.37634	10.0766	-106.622057172215+120.935479249218i
1.44	87.75	5.73477	5.75781	-92.125
1.53	58.125	6.09319	10.0766	-106.622057172215-120.935479249218i
1.62	22.75	6.45161	13.2008	-191.771449094394-88.5141163697184i
1.71	91.25	6.81004	4.44836	65.8814004510704-26.9320540211426i
1.8	76.25	7.16846	14.2183	114.395368862988+196.638162736267i
1.89	62.375	7.52688	10.0485	-153.897719411519+46.5226833880826i
1.98	60.75	7.8853	6.32409	44.9972728427042-90.6297036577699i
2.07	12.25	8.24373	6.21384	87.4083618333896-47.3751879162695i
2.16	132.125	8.60215	16.4976	87.2500000000001+249.125i
2.25	137.875	8.96057	31	-203.948391536+452.128593719504i
2.34	0.25	9.319	13.2372	-203.14713760342-59.9021514205155i
2.43	48.25	9.67742	10.1261	-110.554513314295+118.43683612308i
2.52	69.375	10.0358	6.88461	107.854631137012+22.3881627362666i
2.61	127	10.3943	7.36164	-117.332973647544+10.3238920715175i
2.7	34.375	10.7527	2.02728	-31.0786861448905-9.28656413246465i
2.79	7.125	11.1111	16.5901	-101.934107202886-245.089904255783i
D08
Time	Data	FFT Freq	FFT Mag	FFT Complex			Max
0	144.75	0	276.525	4424.399934			5.46636
0.09	129.55	0.358423	1.88823	-13.3522164787421+27.1009873815124i
0.18	133.575	0.716846	5.3909	-25.9496553369579+82.2583659718538i
0.27	123.55	1.07527	1.5309	-17.1099537517382+17.5277359630848i
0.36	129.075	1.43369	3.08035	-0.244681440676281+49.2850690757233i
0.45	136.625	1.79211	1.67432	-25.4584547775137+8.33809545120748i
0.54	136.05	2.15054	4.96155	-12.3072016509025-78.4250453846002i
0.63	146.35	2.50896	3.97531	-16.9101901856743-61.3159214363339i
0.72	136.975	2.86738	3.83	58.9249580000001-16.8249519999999i
0.81	136.125	3.22581	2.98977	29.8036157407971-37.4174205422816i
0.9	133.85	3.58423	0.887529	13.4984995864747+4.40951048763191i
0.99	141.65	3.94265	5.21108	82.5533593118915-11.6922438468877i
1.08	152.525	4.30108	4.27094	-9.7553185593236+67.6351050757234i
1.17	137.65	4.6595	4.87579	75.1725111969178+20.858224648662i
1.26	131.05	5.01792	5.46636	9.95830940138572+86.8929698440859i
1.35	152.4	5.37634	2.45667	-39.0985750559381-4.03958774076266i
1.44	135.3	5.73477	0.740622	-11.8499459999998
1.53	135.4	6.09319	2.45667	-39.0985750559381+4.03958774076277i
1.62	143.35	6.45161	5.46636	9.95830940138547-86.892969844086i
1.71	118.625	6.81004	4.87579	75.1725111969177-20.8582246486623i
1.8	145.55	7.16846	4.27094	-9.75531855932373-67.6351050757233i
1.89	127.9	7.52688	5.21108	82.5533593118915+11.6922438468874i
1.98	139.325	7.8853	0.887529	13.4984995864747-4.40951048763196i
2.07	145.825	8.24373	2.98977	29.8036157407974+37.4174205422815i
2.16	146.775	8.60215	3.83	58.9249580000001+16.8249519999999i
2.25	138.675	8.96057	3.97531	-16.9101901856741+61.315921436334i
2.34	130.65	9.319	4.96155	-12.3072016509023+78.4250453846002i
2.43	144.15	9.67742	1.67432	-25.4584547775137-8.33809545120729i
2.52	141.65	10.0358	3.08035	-0.244681440676388-49.2850690757234i
2.61	175.55	10.3943	1.5309	-17.1099537517382-17.5277359630847i
2.7	125.825	10.7527	5.3909	-25.9496553369581-82.2583659718537i
2.79	128.1	11.1111	1.88823	-13.3522164787422-27.1009873815124i
D09
Time	Data	FFT Freq	FFT Mag	FFT Complex			Max
0	77	0	170.172	2722.75			23.0674
0.09	94.125	0.358423	18.8881	-289.698114584732+86.0539653819889i
0.18	84.125	0.716846	4.20858	60.0013943604697-30.5637191436487i
0.27	63.25	1.07527	4.69545	-29.9830767396938+68.8847277303972i
0.36	20.625	1.43369	23.0674	315.135375914193-192.116607807888i
0.45	70.125	1.79211	9.07103	-49.4315033488525+136.459174845072i
0.54	85.25	2.15054	15.9708	-13.034307909459-255.200532993818i
0.63	51	2.50896	4.20168	66.8142589985119+7.43650442817848i
0.72	126.75	2.86738	2.03152	-13.375-29.625i
0.81	76.25	3.22581	3.00458	-23.839852702372+41.7456604864191i
0.9	91.5	3.58423	8.83268	-123.371653505666+68.9318711862502i
0.99	90.25	3.94265	10.6255	29.8271756637081+167.371468486564i
1.08	93.25	4.30108	11.3144	56.8646240858066-171.866607807888i
1.17	56.625	4.6595	9.75633	148.274002298173+48.8099543289166i
1.26	88	5.01792	13.7876	-220.095432945344-14.9313149635804i
1.35	87	5.37634	5.83509	-39.9628895847421+84.3760543972566i
1.44	100.5	5.73477	0.4375	-7
1.53	196.5	6.09319	5.83509	-39.9628895847424-84.3760543972564i
1.62	117.75	6.45161	13.7876	-220.095432945344+14.9313149635808i
1.71	110	6.81004	9.75633	148.274002298173-48.8099543289169i
1.8	62.375	7.16846	11.3144	56.8646240858068+171.866607807888i
1.89	44.875	7.52688	10.6255	29.8271756637077-167.371468486564i
1.98	115.75	7.8853	8.83268	-123.371653505667-68.9318711862502i
2.07	92.625	8.24373	3.00458	-23.839852702372-41.7456604864191i
2.16	124.875	8.60215	2.03152	-13.375+29.625i
2.25	91.75	8.96057	4.20168	66.8142589985121-7.43650442817886i
2.34	54.5	9.319	15.9708	-13.0343079094586+255.200532993818i
2.43	89	9.67742	9.07103	-49.4315033488527-136.459174845072i
2.52	66.875	10.0358	23.0674	315.135375914193+192.116607807888i
2.61	67	10.3943	4.69545	-29.9830767396937-68.8847277303973i
2.7	48.75	10.7527	4.20858	60.0013943604698+30.5637191436485i
2.79	84.5	11.1111	18.8881	-289.698114584732-86.0539653819884i
D10
Time	Data	FFT Freq	FFT Mag	FFT Complex			Max
0	325.477	0	645.952	10335.227234			10.0825
0.09	321.057	0.358423	6.74422	-42.7442951624529+99.0806063753795i
0.18	327.875	0.716846	5.56448	-26.8341615382579-84.8915368185466i
0.27	335.5	1.07527	7.0857	104.498063221449+43.9677868138158i
0.36	309.568	1.43369	10.0825	1.25552769804566-161.315522564087i
0.45	306.193	1.79211	3.10151	-5.26232721123453+49.3443738355696i
0.54	300.636	2.15054	5.71115	71.2896906307905-57.1646837936696i
0.63	337.455	2.50896	5.72084	-44.9690177404138+79.7255487055513i
0.72	311.364	2.86738	7.76485	-98.8295310000003+75.2840590000005i
0.81	297.83	3.22581	7.72043	118.099676505164+36.2127401314017i
0.9	355.773	3.58423	2.22366	21.5037066097913-28.3447011364407i
0.99	337.886	3.94265	4.40483	-70.3142661005609-4.79072474659849i
1.08	312.636	4.30108	7.02061	41.9945303019543+104.184537435913i
1.17	307.625	4.6595	1.36508	-19.4138541502195-10.0070391582517i
1.26	300.67	5.01792	4.63527	-24.6865317023243-69.9352061613178i
1.35	295.545	5.37634	5.69053	-35.9850433617313-83.6354575886691i
1.44	324.989	5.73477	6.30255	100.84088
1.53	330.045	6.09319	5.69053	-35.9850433617311+83.6354575886692i
1.62	361.034	6.45161	4.63527	-24.6865317023242+69.9352061613178i
1.71	330.148	6.81004	1.36508	-19.4138541502196+10.0070391582518i
1.8	323.193	7.16846	7.02061	41.9945303019542-104.184537435913i
1.89	342.239	7.52688	4.40483	-70.314266100561+4.79072474659882i
1.98	347.409	7.8853	2.22366	21.5037066097914+28.3447011364406i
2.07	318.102	8.24373	7.72043	118.099676505164-36.212740131402i
2.16	328.784	8.60215	7.76485	-98.8295310000004-75.2840590000005i
2.25	314.443	8.96057	5.72084	-44.9690177404141-79.7255487055511i
2.34	350.909	9.319	5.71115	71.2896906307907+57.1646837936695i
2.43	311.886	9.67742	3.10151	-5.2623272112347-49.3443738355696i
2.52	323.591	10.0358	10.0825	1.25552769804594+161.315522564088i
2.61	301.523	10.3943	7.0857	104.498063221449-43.9677868138162i
2.7	314.125	10.7527	5.56448	-26.8341615382576+84.8915368185468i
2.79	329.716	11.1111	6.74422	-42.7442951624531-99.0806063753795i
E01
Time	Data	FFT Freq	FFT Mag	FFT Complex			Max
0	66.75	0	183.112	2929.791717			13.3317
0.09	95.4167	0.358423	4.63394	-19.2631903117697-71.5969674445903i
0.18	98.2083	0.716846	9.23524	-147.677767575927-5.04298090694268i
0.27	96.75	1.07527	5.8453	21.6200749034944+90.9914786650765i
0.36	71.8333	1.43369	5.09177	-75.3011536806679-31.09363086293i
0.45	93.7083	1.79211	13.3317	47.4299192654738-207.966515173643i
0.54	85.2917	2.15054	4.74975	-74.8862314963722-12.9402122864742i
0.63	108.542	2.50896	5.58206	-85.9763387794984+24.1842707866704i
0.72	153.125	2.86738	3.03796	47.958313+7.91677800000013i
0.81	92.2917	3.22581	4.21473	-31.5960150994833-59.5756204674025i
0.9	91.9583	3.58423	8.47197	-135.145434616419-10.4848113562928i
0.99	90.4167	3.94265	2.32628	32.064923200066-18.8998466843184i
1.08	107.958	4.30108	5.89028	85.8011536806678+38.9894991370696i
1.17	81.4583	4.6595	4.52314	21.3498550973518-69.1492917962986i
1.26	96.25	5.01792	1.65469	25.209433688718-8.08757997676156i
1.35	79	5.37634	9.5287	-141.629228275635+56.4357023506378i
1.44	86.25	5.73477	4.14323	66.2916569999998
1.53	53.875	6.09319	9.5287	-141.629228275635-56.4357023506376i
1.62	99.5	6.45161	1.65469	25.2094336887181+8.08757997676123i
1.71	81.9167	6.81004	4.52314	21.3498550973517+69.1492917962984i
1.8	119.417	7.16846	5.89028	85.8011536806678-38.9894991370698i
1.89	114.833	7.52688	2.32628	32.0649232000662+18.8998466843183i
1.98	79.4167	7.8853	8.47197	-135.145434616419+10.4848113562929i
2.07	78.2917	8.24373	4.21473	-31.5960150994833+59.5756204674025i
2.16	83	8.60215	3.03796	47.958313-7.91677800000013i
2.25	84.5	8.96057	5.58206	-85.9763387794984-24.1842707866702i
2.34	90.375	9.319	4.74975	-74.8862314963721+12.9402122864742i
2.43	117.917	9.67742	13.3317	47.4299192654742+207.966515173643i
2.52	84.6667	10.0358	5.09177	-75.3011536806677+31.0936308629302i
2.61	95.8333	10.3943	5.8453	21.6200749034943-90.9914786650764i
2.7	84.0417	10.7527	9.23524	-147.677767575927+5.04298090694289i
2.79	67	11.1111	4.63394	-19.2631903117696+71.5969674445903i
E04
Time	Data	FFT Freq	FFT Mag	FFT Complex			Max
0	163.136	0	279.335	4469.352235			22.2677
0.09	157.148	0.358423	14.2178	-201.247942268672-106.058698807577i
0.18	141.068	0.716846	22.2677	159.041575389815-318.816235096192i
0.27	138.568	1.07527	18.0818	281.758833065469-65.6601614026574i
0.36	189.114	1.43369	5.1735	61.8723014652352-54.9879251276604i
0.45	161.159	1.79211	15.8927	-25.2612808354422+253.025865796493i
0.54	89.3636	2.15054	14.9243	-177.88673779403+159.299163078802i
0.63	103.239	2.50896	5.53434	83.8776768224137-28.381806782392i
0.72	153.193	2.86738	11.552	147.943205-110.795502i
0.81	151.75	3.22581	14.7134	1.54785720146827-235.409170893262i
0.9	146.591	3.58423	1.04416	10.0262929295773+13.3635444430109i
0.99	137.636	3.94265	4.41867	-6.99747504236669-70.3516228005323i
1.08	159.955	4.30108	8.79524	64.2185185347648+125.216480872339i
1.17	150.909	4.6595	4.49067	26.5035210562608+66.7838629664037i
1.26	112.534	5.01792	4.16274	-66.590306525363-1.34291773198228i
1.35	159.67	5.37634	5.56538	66.3642260008687+59.3716820476384i
1.44	134.818	5.73477	6.20809	-99.3294690000002
1.53	148.273	6.09319	5.56538	66.3642260008687-59.3716820476387i
1.62	174.261	6.45161	4.16274	-66.5903065253628+1.34291773198251i
1.71	204.852	6.81004	4.49067	26.5035210562607-66.7838629664037i
1.8	144.67	7.16846	8.79524	64.2185185347646-125.216480872339i
1.89	157.386	7.52688	4.41867	-6.99747504236665+70.3516228005322i
1.98	134.898	7.8853	1.04416	10.0262929295771-13.363544443011i
2.07	152.761	8.24373	14.7134	1.54785720146902+235.409170893262i
2.16	163.614	8.60215	11.552	147.943205+110.795502i
2.25	128.784	8.96057	5.53434	83.8776768224139+28.3818067823919i
2.34	92.3977	9.319	14.9243	-177.88673779403-159.299163078801i
2.43	50.3295	9.67742	15.8927	-25.261280835443-253.025865796493i
2.52	57.9773	10.0358	5.1735	61.8723014652352+54.9879251276604i
2.61	142.159	10.3943	18.0818	281.758833065469+65.6601614026565i
2.7	127.42	10.7527	22.2677	159.041575389816+318.816235096191i
2.79	139.716	11.1111	14.2178	-201.247942268671+106.058698807577i
E05
Time	Data	FFT Freq	FFT Mag	FFT Complex			Max
0	144.693	0	274.104	4385.67047			6.55241
0.09	130.625	0.358423	5.23065	-36.0823634851105-75.5126190077897i
0.18	143.057	0.716846	5.75569	41.9623482477269-81.9752114723702i
0.27	154.795	1.07527	1.21043	-15.15039738003+12.0640555389201i
0.36	140.523	1.43369	5.43834	85.8804188966199-13.9965689583639i
0.45	128.557	1.79211	5.96259	-24.9817991588419-92.0724207228283i
0.54	135.568	2.15054	3.80206	11.3183439627077+59.770687020645i
0.63	141.716	2.50896	5.0845	-35.1674845210997+73.357921737354i
0.72	161.466	2.86738	5.01781	71.8522320000002+35.8181139999997i
0.81	150.239	3.22581	2.17853	25.8023634963527+23.4352802455845i
0.9	122.08	3.58423	4.27406	-19.0219080034766+65.6861171052313i
0.99	136.477	3.94265	1.39975	22.157129861832-3.26225788965631i
1.08	123.443	4.30108	3.13457	49.52863910338+7.88966104163602i
1.17	135.284	4.6595	1.34866	-10.7570229788302-18.7061443483071i
1.26	132.761	5.01792	6.55241	-5.98583620695744+104.667514612216i
1.35	154.182	5.37634	3.78983	-45.6387858342729-39.9248072199583i
1.44	159.67	5.73477	0.817463	13.0794059999998
1.53	133.352	6.09319	3.78983	-45.6387858342728+39.9248072199584i
1.62	146.5	6.45161	6.55241	-5.98583620695767-104.667514612216i
1.71	122.466	6.81004	1.34866	-10.7570229788302+18.706144348307i
1.8	149.045	7.16846	3.13457	49.52863910338-7.88966104163599i
1.89	141.091	7.52688	1.39975	22.157129861832+3.26225788965625i
1.98	140.795	7.8853	4.27406	-19.0219080034768-65.6861171052312i
2.07	116.159	8.24373	2.17853	25.8023634963526-23.4352802455846i
2.16	135.83	8.60215	5.01781	71.8522320000002-35.8181139999997i
2.25	130.909	8.96057	5.0845	-35.1674845210998-73.3579217373539i
2.34	125.716	9.319	3.80206	11.3183439627075-59.7706870206451i
2.43	136.443	9.67742	5.96259	-24.9817991588416+92.0724207228283i
2.52	120.943	10.0358	5.43834	85.8804188966199+13.9965689583638i
2.61	125.182	10.3943	1.21043	-15.15039738003-12.0640555389201i
2.7	117.284	10.7527	5.75569	41.962348247727+81.97521147237i
2.79	148.818	11.1111	5.23065	-36.0823634851103+75.5126190077897i
E09
Time	Data	FFT Freq	FFT Mag	FFT Complex			Max
0	70.3583	0	159.921	2558.733248			13.7528
0.09	75.8834	0.358423	9.41549	1.66585836785404-150.638552764044i
0.18	103.833	0.716846	11.8958	-59.2206545759341-180.88579422925i
0.27	84.6917	1.07527	12.2098	-26.0005819308503-193.618987250451i
0.36	133.042	1.43369	6.4891	82.7930671664413+62.6504151013987i
0.45	104.625	1.79211	9.3137	-81.5715287947667+124.7108478863i
0.54	89.1667	2.15054	5.77117	-83.0582789323452+40.3455897362915i
0.63	79.5	2.50896	1.87419	16.4312433359211+25.0846738405675i
0.72	90.3833	2.86738	3.45185	-10.9084170000001-54.141663i
0.81	87.275	3.22581	4.65796	-35.0638978028367-65.7635647364582i
0.9	66.375	3.58423	6.55354	-17.4120538097678-103.400910125574i
0.99	90.05	3.94265	3.58176	27.3356929941158+50.368482057801i
1.08	58.6	4.30108	1.43698	-2.54294516644107+22.8505511013989i
1.17	100.458	4.6595	3.31091	44.3856655324613+28.9174357418736i
1.26	74	5.01792	13.7528	-27.908988681953+218.267725908884i
1.35	91.4083	5.37634	3.47815	55.5509402981011+3.32534147975379i
1.44	70.0167	5.73477	4.76354	-76.2167059999999
1.53	94.2917	6.09319	3.47815	55.5509402981012-3.32534147975393i
1.62	71.4667	6.45161	13.7528	-27.9089886819534-218.267725908884i
1.71	56.875	6.81004	3.31091	44.3856655324614-28.9174357418737i
1.8	78.5833	7.16846	1.43698	-2.54294516644116-22.8505511013988i
1.89	53.425	7.52688	3.58176	27.3356929941157-50.3684820578012i
1.98	93.725	7.8853	6.55354	-17.4120538097676+103.400910125574i
2.07	105.767	8.24373	4.65796	-35.0638978028365+65.7635647364583i
2.16	96.8917	8.60215	3.45185	-10.9084170000001+54.141663i
2.25	85.425	8.96057	1.87419	16.4312433359211-25.0846738405676i
2.34	61.4167	9.319	5.77117	-83.0582789323451-40.3455897362915i
2.43	54.0167	9.67742	9.3137	-81.571528794767-124.7108478863i
2.52	17.3	10.0358	6.4891	82.7930671664412-62.6504151013988i
2.61	84.425	10.3943	12.2098	-26.0005819308497+193.618987250451i
2.7	66.1	10.7527	11.8958	-59.2206545759338+180.885794229251i
2.79	69.3583	11.1111	9.41549	1.66585836785446+150.638552764044i
F01
Time	Data	FFT Freq	FFT Mag	FFT Complex			Max
0	50.1875	0	121.91	1950.5625			12.6733
0.09	63.8125	0.358423	6.69073	45.6425230361956+96.834077061793i
0.18	66	0.716846	5.77883	-74.2456554697224-55.1061029843196i
0.27	56	1.07527	0.444175	-5.15483975954788-4.89226408496243i
0.36	35.625	1.43369	4.23512	-43.9496550122799+51.5761791758824i
0.45	89.75	1.79211	2.6077	-40.6896767679496+9.2287845583084i
0.54	80.1875	2.15054	12.6733	171.568829907476-108.079255652394i
0.63	67.625	2.50896	4.89874	23.7085057051806-74.7080586886624i
0.72	14.0625	2.86738	7.51434	-74.2499999999999+94.5625i
0.81	74.5	3.22581	10.357	-164.046308065034-23.4367129622912i
0.9	44.625	3.58423	6.29914	53.5056243298056+85.410936310864i
0.99	67.4375	3.94265	1.27595	20.312361537725-2.04618442740666i
1.08	65.5	4.30108	1.03292	-12.9253449877201-10.2988208241177i
1.17	33.3125	4.6595	5.46881	-44.7307779672546+75.2035642626191i
1.26	42.375	5.01792	6.88148	102.92120123244-39.1159110210625i
1.35	54.4375	5.37634	5.35334	-62.5417877193149-58.5237798785395i
1.44	78.625	5.73477	8.42578	-134.8125
1.53	40.625	6.09319	5.35334	-62.5417877193149+58.5237798785396i
1.62	50.1875	6.45161	6.88148	102.921201232441+39.1159110210624i
1.71	72.9375	6.81004	5.46881	-44.7307779672547-75.203564262619i
1.8	53.5	7.16846	1.03292	-12.9253449877201+10.2988208241176i
1.89	67.0625	7.52688	1.27595	20.3123615377249+2.04618442740647i
1.98	86.1875	7.8853	6.29914	53.5056243298055-85.410936310864i
2.07	97.375	8.24373	10.357	-164.046308065034+23.4367129622916i
2.16	51.3125	8.60215	7.51434	-74.2500000000001-94.5625i
2.25	45.3125	8.96057	4.89874	23.7085057051806+74.7080586886622i
2.34	69.25	9.319	12.6733	171.568829907476+108.079255652393i
2.43	86.125	9.67742	2.6077	-40.6896767679497-9.22878455830829i
2.52	68	10.0358	4.23512	-43.9496550122799-51.5761791758823i
2.61	59.6875	10.3943	0.444175	-5.15483975954797+4.8922640849624i
2.7	52.25	10.7527	5.77883	-74.2456554697221+55.1061029843201i
2.79	66.6875	11.1111	6.69073	45.6425230361953-96.8340770617933i
F02
Time	Data	FFT Freq	FFT Mag	FFT Complex			Max
0	122.45	0	272.17	4354.725156			10.2366
0.09	153.875	0.358423	1.61761	-19.6404358460525+16.8559316812408i
0.18	112.475	0.716846	4.35511	-61.1323216966409+33.4423541833852i
0.27	148.425	1.07527	8.4983	31.8748359866343-132.183903497792i
0.36	119.675	1.43369	6.01798	45.6175084682992+84.796006552124i
0.45	136.325	1.79211	6.25944	42.2518492072499+90.8020794251557i
0.54	153.55	2.15054	5.34953	-16.1831623187808-84.0487230533123i
0.63	126.575	2.50896	3.46225	-5.0652964037626+55.1639309491129i
0.72	143.4	2.86738	6.09399	-97.4999399999999+0.875i
0.81	110.075	3.22581	3.84065	30.8726317717733-53.1322515357431i
0.9	136.2	3.58423	3.16892	-4.67651872621516+50.486566760522i
0.99	138.825	3.94265	3.97726	-53.8046419135782-33.9796322555311i
1.08	156.15	4.30108	5.881	23.7325875317009-91.053969447876i
1.17	148.175	4.6595	8.91674	-68.199784355838-125.311277685516i
1.26	146.525	5.01792	10.2366	-40.4081412583636-158.72230800278i
1.35	129.2	5.37634	5.27153	-4.68906244642612+84.214086689347i
1.44	128.25	5.73477	2.65156	-42.4249880000002
1.53	130.25	6.09319	5.27153	-4.68906244642634-84.2140866893471i
1.62	135.025	6.45161	10.2366	-40.4081412583633+158.72230800278i
1.71	138.325	6.81004	8.91674	-68.1997843558376+125.311277685516i
1.8	88.15	7.16846	5.881	23.7325875317011+91.053969447876i
1.89	148.425	7.52688	3.97726	-53.8046419135782+33.9796322555312i
1.98	152.175	7.8853	3.16892	-4.6765187262152-50.4865667605221i
2.07	162.55	8.24373	3.84065	30.8726317717734+53.1322515357431i
2.16	137.9	8.60215	6.09399	-97.4999399999999-0.875i
2.25	160.2	8.96057	3.46225	-5.06529640376278-55.1639309491129i
2.34	135.75	9.319	5.34953	-16.1831623187806+84.0487230533123i
2.43	121.525	9.67742	6.25944	42.2518492072496-90.8020794251558i
2.52	133.35	10.0358	6.01798	45.617508468299-84.796006552124i
2.61	111.525	10.3943	8.4983	31.8748359866347+132.183903497792i
2.7	155.125	10.7527	4.35511	-61.1323216966408-33.4423541833851i
2.79	134.3	11.1111	1.61761	-19.6404358460526-16.8559316812407i
F05
Time	Data	FFT Freq	FFT Mag	FFT Complex			Max
0	134.025	0	247.478	3959.649904			11.5311
0.09	152.075	0.358423	6.83004	106.864674821153+22.851878785193i
0.18	144.375	0.716846	6.04084	65.2146132472375+71.336835150115i
0.27	113.375	1.07527	8.85015	123.071380302426-70.0333654404654i
0.36	135.35	1.43369	8.21096	-53.4105439463727-120.028312619133i
0.45	135.7	1.79211	9.47549	-57.8010592010477+140.157044338781i
0.54	92.6	2.15054	3.81165	-44.9693741427568-41.1959008331447i
0.63	91.975	2.50896	11.5311	78.6431607605815-166.89694024938i
0.72	110.6	2.86738	1.11521	16.75003+6.14999399999999i
0.81	115.1	3.22581	8.27617	56.2060312167322-119.898260890123i
0.9	128.5	3.58423	7.11062	-111.336105288875+23.4064746187795i
0.99	177.1	3.94265	5.20052	-82.9684228426413-6.31330166314768i
1.08	110.825	4.30108	8.00868	121.810507946373+39.7717353808668i
1.17	124.875	4.6595	4.38885	-70.0975526064133+4.17330921198883i
1.26	108.825	5.01792	5.11145	12.3910341843944+80.839114602039i
1.35	118.675	5.37634	4.19174	25.88207554921-61.8725652011678i
1.44	111.55	5.73477	2.70938	-43.3500359999998
1.53	93	6.09319	4.19174	25.8820755492102+61.8725652011677i
1.62	145.5	6.45161	5.11145	12.3910341843942-80.839114602039i
1.71	136.6	6.81004	4.38885	-70.0975526064133-4.1733092119886i
1.8	96.075	7.16846	8.00868	121.810507946373-39.771735380867i
1.89	108.825	7.52688	5.20052	-82.9684228426415+6.31330166314781i
1.98	115.975	7.8853	7.11062	-111.336105288875-23.4064746187792i
2.07	121.9	8.24373	8.27617	56.2060312167325+119.898260890123i
2.16	154.65	8.60215	1.11521	16.75003-6.14999399999999i
2.25	121.875	8.96057	11.5311	78.6431607605819+166.89694024938i
2.34	106.925	9.319	3.81165	-44.9693741427568+41.1959008331447i
2.43	120	9.67742	9.47549	-57.8010592010482-140.157044338781i
2.52	134.375	10.0358	8.21096	-53.4105439463724+120.028312619133i
2.61	146.225	10.3943	8.85015	123.071380302426+70.033365440465i
2.7	128	10.7527	6.04084	65.2146132472373-71.3368351501152i
2.79	124.2	11.1111	6.83004	106.864674821153-22.8518787851931i
F07
Time	Data	FFT Freq	FFT Mag	FFT Complex			Max
0	541.25	0	1089.46	17431.375			1.96912
0.09	546.75	0.358423	0.299131	-0.331274217848435-4.77461567542582i
0.18	545.75	0.716846	0.32129	-0.970013286564363-5.04829329032165i
0.27	545.75	1.07527	1.84151	-19.2674708640652-22.2913749921451i
0.36	548.625	1.43369	0.491008	1.11028137423858+7.77728175868497i
0.45	543.375	1.79211	0.476721	-6.317531480362-4.27412364571894i
0.54	548.375	2.15054	0.237146	3.55049663833771-1.33826237258507i
0.63	545.75	2.50896	1.59221	-22.2893778622051-12.3359718943398i
0.72	543.125	2.86738	0.623093	8.625+5i
0.81	543.125	3.22581	0.529903	-0.130122639242474-8.47745609049268i
0.9	540.375	3.58423	0.107809	1.72031864183361+0.126203721482198i
0.99	546.625	3.94265	0.424839	-5.69389361323271+3.71276758296787i
1.08	545.875	4.30108	1.96912	-15.8602813742386-27.222718241315i
1.17	542.375	4.6595	1.05758	-8.84852104030962+14.4234382978996i
1.26	545.75	5.01792	1.39948	-17.800801993607-13.5838271962544i
1.35	549.75	5.37634	1.76194	27.8781917172654-4.18817781022091i
1.44	545.625	5.73477	0.132812	-2.125
1.53	548.5	6.09319	1.76194	27.8781917172655+4.18817781022081i
1.62	535.375	6.45161	1.39948	-17.8008019936069+13.5838271962544i
1.71	547.375	6.81004	1.05758	-8.84852104030963-14.4234382978996i
1.8	542.375	7.16846	1.96912	-15.8602813742386+27.222718241315i
1.89	543.875	7.52688	0.424839	-5.69389361323269-3.71276758296789i
1.98	545.75	7.8853	0.107809	1.7203186418336-0.12620372148221i
2.07	543.25	8.24373	0.529903	-0.130122639242417+8.47745609049264i
2.16	547.125	8.60215	0.623093	8.625-5i
2.25	546	8.96057	1.59221	-22.289377862205+12.3359718943398i
2.34	546.25	9.319	0.237146	3.5504966383377+1.33826237258506i
2.43	541.125	9.67742	0.476721	-6.31753148036197+4.27412364571895i
2.52	547.625	10.0358	0.491008	1.11028137423857-7.77728175868498i
2.61	541.875	10.3943	1.84151	-19.2674708640652+22.2913749921451i
2.7	545.375	10.7527	0.32129	-0.970013286564347+5.04829329032165i
2.79	541.25	11.1111	0.299131	-0.331274217848405+4.77461567542585i
G01
Time	Data	FFT Freq	FFT Mag	FFT Complex			Max
0	262.227	0	576.309	9220.943209			12.6928
0.09	290.295	0.358423	5.47465	21.2235916945456+84.9844208164653i
0.18	278	0.716846	8.45459	-110.128736737316-78.5529019372593i
0.27	300.273	1.07527	3.883	-17.9538165245911-59.4772536590138i
0.36	306.693	1.43369	3.07625	34.3968748735702+35.2060135290709i
0.45	279.818	1.79211	12.6928	-143.64176394741+143.563388054707i
0.54	304.739	2.15054	3.76205	-58.7920232871677-12.910059355667i
0.63	279.932	2.50896	8.92683	-122.571291475095-73.3244694898195i
0.72	284.807	2.86738	6.45964	49.6703810000003-90.6362899999999i
0.81	268.625	3.22581	6.30215	44.2297319420637+90.6162609553209i
0.9	305.489	3.58423	2.38105	-10.5568726101463-36.6049774488226i
0.99	283.307	3.94265	9.36482	-58.2411630505768-138.054766070816i
1.08	270.261	4.30108	5.2211	63.9668331264297+53.7287155290707i
1.17	289.852	4.6595	10.5174	-142.811336705066-89.007484670507i
1.26	256.398	5.01792	5.88119	-61.2042553653705-71.4749960304149i
1.35	276.091	5.37634	4.22749	63.1295680661295+24.2857783756351i
1.44	306.807	5.73477	4.30611	68.8977969999996
1.53	287.5	6.09319	4.22749	63.1295680661294-24.2857783756356i
1.62	288.239	6.45161	5.88119	-61.2042553653703+71.4749960304148i
1.71	273.341	6.81004	10.5174	-142.811336705065+89.0074846705073i
1.8	271.682	7.16846	5.2211	63.9668331264296-53.7287155290707i
1.89	325.716	7.52688	9.36482	-58.2411630505765+138.054766070816i
1.98	274.898	7.8853	2.38105	-10.5568726101462+36.6049774488225i
2.07	306.841	8.24373	6.30215	44.2297319420636-90.6162609553211i
2.16	344.398	8.60215	6.45964	49.6703810000004+90.6362899999999i
2.25	299.295	8.96057	8.92683	-122.571291475095+73.3244694898198i
2.34	281.716	9.319	3.76205	-58.7920232871676+12.910059355667i
2.43	253.932	9.67742	12.6928	-143.641763947411-143.563388054707i
2.52	300.42	10.0358	3.07625	34.3968748735702-35.2060135290709i
2.61	292.227	10.3943	3.883	-17.9538165245911+59.4772536590136i
2.7	308.148	10.7527	8.45459	-110.128736737316+78.5529019372595i
2.79	268.977	11.1111	5.47465	21.2235916945453-84.9844208164655i
G02
Time	Data	FFT Freq	FFT Mag	FFT Complex			Max
0	199.375	0	475.234	7603.75			19.1888
0.09	229.875	0.358423	19.1888	-197.490887026444-235.07165202306i
0.18	254.5	0.716846	9.25289	-128.739692814702-73.1011939186117i
0.27	219	1.07527	5.99585	-95.2328701267822+11.5740052422627i
0.36	267.25	1.43369	11.0508	32.549066466303-173.791445648291i
0.45	247.375	1.79211	5.11214	-72.3665292361246-38.1233865310878i
0.54	237.75	2.15054	5.67948	10.1110071524251+90.307417098553i
0.63	258	2.50896	4.41642	-35.8789100732517-60.8762505598449i
0.72	252.375	2.86738	7.06344	-5.62500000000006-112.875i
0.81	274.625	3.22581	0.646284	8.1648851781284+6.34520463465044i
0.9	292.75	3.58423	0.751842	-8.24741594584999-8.75718423479873i
0.99	228.5	3.94265	5.67548	-84.6787873546236-32.7955980463802i
1.08	250.375	4.30108	8.58256	-109.049066466303+83.4585543517094i
1.17	223.125	4.6595	5.27327	12.1672740140561+83.4904118538575i
1.26	246.125	5.01792	2.87547	33.3761016081264-31.6657952519637i
1.35	245	5.37634	4.70246	-22.6841753749594+71.738421298323i
1.44	260.375	5.73477	6.46875	103.5
1.53	251.25	6.09319	4.70246	-22.6841753749594-71.7384212983231i
1.62	246.375	6.45161	2.87547	33.3761016081266+31.6657952519635i
1.71	237.25	6.81004	5.27327	12.1672740140559-83.4904118538578i
1.8	240.875	7.16846	8.58256	-109.049066466303-83.4585543517093i
1.89	240.875	7.52688	5.67548	-84.6787873546234+32.7955980463802i
1.98	216	7.8853	0.751842	-8.24741594584992+8.75718423479871i
2.07	214.625	8.24373	0.646284	8.16488517812842-6.3452046346508i
2.16	230.75	8.60215	7.06344	-5.62499999999994+112.875i
2.25	251	8.96057	4.41642	-35.8789100732513+60.8762505598449i
2.34	235.5	9.319	5.67948	10.1110071524251-90.3074170985531i
2.43	215.5	9.67742	5.11214	-72.3665292361243+38.1233865310877i
2.52	222.625	10.0358	11.0508	32.5490664663032+173.791445648291i
2.61	213.375	10.3943	5.99585	-95.2328701267821-11.5740052422625i
2.7	200.625	10.7527	9.25289	-128.739692814702+73.1011939186119i
2.79	200.75	11.1111	19.1888	-197.490887026443+235.07165202306i
G04
Time	Data	FFT Freq	FFT Mag	FFT Complex			Max
0	70.25	0	148.211	2371.375			22.6497
0.09	103.875	0.358423	8.0821	92.4789922789923-90.3861826554973i
0.18	15.625	0.716846	4.44716	-31.8517836906261+63.627240739415i
0.27	18	1.07527	22.6497	214.548186814314+292.060038154068i
0.36	102	1.43369	14.8392	-123.06817267082+203.041522241371i
0.45	61.75	1.79211	11.9444	167.928535511133+91.2308197540091i
0.54	116.625	2.15054	17.296	270.26353646745+59.4981671546724i
0.63	80.125	2.50896	14.9583	-224.312577017867+83.453074741321i
0.72	115.25	2.86738	4.56392	67.125+28.75i
0.81	37.75	3.22581	19.2197	-16.8541908480452-307.052609094147i
0.9	83	3.58423	5.59437	64.8894663548458-61.6552689435108i
0.99	111.875	3.94265	5.42946	-59.4342571307027-63.3576936946923i
1.08	123.375	4.30108	4.70832	74.56817267082-10.7084777586296i
1.17	48	4.6595	13.5457	-150.04037315369+156.397498300671i
1.26	30.625	5.01792	19.099	-285.301219131669+109.473804641232i
1.35	53.375	5.37634	14.0714	-156.314316454133+162.03410710434i
1.44	86.75	5.73477	4.21094	67.375
1.53	33.125	6.09319	14.0714	-156.314316454133-162.03410710434i
1.62	37.375	6.45161	19.099	-285.301219131669-109.473804641231i
1.71	98.375	6.81004	13.5457	-150.04037315369-156.397498300671i
1.8	85.75	7.16846	4.70832	74.5681726708201+10.7084777586295i
1.89	104.625	7.52688	5.42946	-59.4342571307027+63.3576936946924i
1.98	105.125	7.8853	5.59437	64.8894663548456+61.6552689435107i
2.07	19.875	8.24373	19.2197	-16.8541908480447+307.052609094147i
2.16	37.25	8.60215	4.56392	67.125-28.75i
2.25	37.125	8.96057	14.9583	-224.312577017867-83.4530747413202i
2.34	98.625	9.319	17.296	270.263536467449-59.4981671546731i
2.43	67.875	9.67742	11.9444	167.928535511132-91.2308197540096i
2.52	22.625	10.0358	14.8392	-123.06817267082-203.04152224137i
2.61	135.375	10.3943	22.6497	214.548186814313-292.060038154069i
2.7	89.125	10.7527	4.44716	-31.8517836906263-63.627240739415i
2.79	140.875	11.1111	8.0821	92.4789922789924+90.3861826554967i
G05
Time	Data	FFT Freq	FFT Mag	FFT Complex			Max
0	40.375	0	72.2969	1156.75			18.6094
0.09	62.875	0.358423	5.10985	-81.49485048858-6.54903337744493i
0.18	8.75	0.716846	9.81946	-151.937591534949+39.986977288853i
0.27	32.875	1.07527	6.8854	88.4270607949569-65.7060740103852i
0.36	21.25	1.43369	14.5152	109.952056147303-204.566540188245i
0.45	17.625	1.79211	17.3758	270.221466587274+65.3555733990668i
0.54	16.5	2.15054	7.36763	-47.6048153827056+107.842301638943i
0.63	69.125	2.50896	11.3208	-164.372765793297-76.0976333405471i
0.72	37	2.86738	7.06169	109-29.75i
0.81	46.5	3.22581	13.2812	187.132742643474-100.685359905167i
0.9	39.875	3.58423	9.14326	54.2088917835623+135.877835544876i
0.99	67.625	3.94265	10.3681	-159.350286738468-46.1160153469355i
1.08	61.125	4.30108	9.71218	-89.4520561473033-127.066540188245i
1.17	35.5	4.6595	6.08914	88.6205902766047-40.4756066090848i
1.26	11.375	5.01792	2.67462	38.3335151340921+19.0225111947856i
1.35	45.25	5.37634	2.95426	-35.1839572819645+31.5652962052387i
1.44	16.125	5.73477	18.6094	-297.75
1.53	20.875	6.09319	2.95426	-35.1839572819645-31.5652962052387i
1.62	31	6.45161	2.67462	38.3335151340921-19.0225111947857i
1.71	73.5	6.81004	6.08914	88.6205902766047+40.4756066090846i
1.8	37.375	7.16846	9.71218	-89.4520561473032+127.066540188245i
1.89	32.25	7.52688	10.3681	-159.350286738468+46.116015346936i
1.98	25.125	7.8853	9.14326	54.2088917835621-135.877835544876i
2.07	2.25	8.24373	13.2812	187.132742643474+100.685359905167i
2.16	46.25	8.60215	7.06169	109+29.75i
2.25	152.875	8.96057	11.3208	-164.372765793297+76.0976333405478i
2.34	19.875	9.319	7.36763	-47.6048153827057-107.842301638943i
2.43	23.75	9.67742	17.3758	270.221466587274-65.3555733990675i
2.52	9.75	10.0358	14.5152	109.952056147303+204.566540188245i
2.61	10	10.3943	6.8854	88.427060794957+65.706074010385i
2.7	7.75	10.7527	9.81946	-151.937591534949-39.9869772888528i
2.79	34.375	11.1111	5.10985	-81.4948504885798+6.54903337744535i
G07
Time	Data	FFT Freq	FFT Mag	FFT Complex			Max
0	17.5695	0	66.9714	1071.541718			19.2305
0.09	19.625	0.358423	3.98114	-54.1732519956033+33.5069507365742i
0.18	13.5555	0.716846	18.572	-128.287568099794+268.033170531277i
0.27	5.63892	1.07527	9.18825	93.0591231574559+113.809169629601i
0.36	11.9305	1.43369	9.74686	-151.941799669933-35.1284650292639i
0.45	16.125	1.79211	7.83075	-55.5586027583968+112.300169159185i
0.54	21.0695	2.15054	7.5083	-82.8296082676652-87.0123343179815i
0.63	40.0555	2.50896	19.2305	-90.3998147879744-294.108204434334i
0.72	32.6945	2.86738	4.09788	35.1944579999999+55.3195500000002i
0.81	13.2083	3.22581	15.9107	179.729913167965-180.287565988962i
0.9	75.3055	3.58423	6.30324	100.649332602969+6.38755158695096i
0.99	97.4583	3.94265	3.76488	20.0978977166017+56.7865149156885i
1.08	58.0555	4.30108	9.45372	115.914211669933+97.1769549707356i
1.17	20.9583	4.6595	12.6407	36.3200947713212+198.964060715907i
1.26	20.4305	5.01792	14.5225	-223.198904235509+64.5998044362098i
1.35	45.9028	5.37634	4.208	-43.2975272713692-51.5595294882516i
1.44	6.84723	5.73477	0.742186	-11.8749700000001
1.53	7.59723	6.09319	4.208	-43.297527271369+51.5595294882517i
1.62	22.4445	6.45161	14.5225	-223.19890423551-64.5998044362094i
1.71	70.6389	6.81004	12.6407	36.3200947713205-198.964060715907i
1.8	26.0972	7.16846	9.45372	115.914211669933-97.1769549707359i
1.89	5.83331	7.52688	3.76488	20.0978977166014-56.7865149156887i
1.98	47.1389	7.8853	6.30324	100.649332602969-6.3875515869514i
2.07	7.59723	8.24373	15.9107	179.729913167966+180.287565988962i
2.16	75.1389	8.60215	4.09788	35.1944579999999-55.3195500000002i
2.25	22.8472	8.96057	19.2305	-90.3998147879734+294.108204434334i
2.34	45.4305	9.319	7.5083	-82.8296082676649+87.0123343179816i
2.43	11.9028	9.67742	7.83075	-55.5586027583971-112.300169159184i
2.52	54.1805	10.0358	9.74686	-151.941799669933+35.1284650292642i
2.61	137	10.3943	9.18825	93.0591231574554-113.809169629601i
2.7	1.94446	10.7527	18.572	-128.287568099795-268.033170531277i
2.79	19.3195	11.1111	3.98114	-54.1732519956032-33.506950736574i
H01
Time	Data	FFT Freq	FFT Mag	FFT Complex			Max
0	208	0	419.758	6716.125			12.7334
0.09	205.5	0.358423	4.38288	-53.9589660894574+44.7894124576598i
0.18	204.75	0.716846	4.64173	20.9136845806965+71.2621704969484i
0.27	223.75	1.07527	2.61332	-0.366975961155475-41.8115628123723i
0.36	199.5	1.43369	4.22318	-56.4045138446026-37.2069218691346i
0.45	181.875	1.79211	2.13876	31.6745923609381-12.9513816158696i
0.54	210.25	2.15054	6.05889	-16.6986747677819-95.4932174490603i
0.63	208.125	2.50896	8.22686	-85.3947679044342+100.170497753158i
0.72	198.875	2.86738	2.90248	46-6.375i
0.81	211.25	3.22581	4.31858	-62.2182920223827-30.0553460552593i
0.9	189	3.58423	12.7334	202.412771037745-23.1730424715622i
0.99	211.125	3.94265	6.32012	80.9855030384727+60.5558037565815i
1.08	247.625	4.30108	0.832728	11.6545138446026-6.45692186913471i
1.17	219.5	4.6595	9.25041	-136.583180967808+57.0172133822079i
1.26	219.25	5.01792	5.62996	87.37221914934-21.9176545255533i
1.35	169.625	5.37634	8.44315	-133.137912454173+22.8851594713711i
1.44	252.875	5.73477	4.21094	67.375
1.53	201.875	6.09319	8.44315	-133.137912454173-22.8851594713707i
1.62	208.625	6.45161	5.62996	87.37221914934+21.9176545255532i
1.71	211.625	6.81004	9.25041	-136.583180967808-57.0172133822075i
1.8	215.125	7.16846	0.832728	11.6545138446026+6.45692186913463i
1.89	203.125	7.52688	6.32012	80.9855030384724-60.5558037565819i
1.98	209.125	7.8853	12.7334	202.412771037745+23.1730424715618i
2.07	226.25	8.24373	4.31858	-62.2182920223827+30.0553460552594i
2.16	188.5	8.60215	2.90248	46+6.375i
2.25	209.75	8.96057	8.22686	-85.3947679044346-100.170497753158i
2.34	241.75	9.319	6.05889	-16.6986747677816+95.4932174490606i
2.43	202.75	9.67742	2.13876	31.6745923609381+12.9513816158693i
2.52	208.375	10.0358	4.22318	-56.4045138446025+37.2069218691347i
2.61	232.5	10.3943	2.61332	-0.366975961155319+41.8115628123721i
2.7	190.125	10.7527	4.64173	20.9136845806965-71.2621704969482i
2.79	205.75	11.1111	4.38288	-53.9589660894576-44.7894124576598i
H03
Time	Data	FFT Freq	FFT Mag	FFT Complex			Max
0	74.125	0	103.391	1654.25			15.3495
0.09	65.875	0.358423	4.66059	11.7416759611742-73.6391447045848i
0.18	50.25	0.716846	4.65257	50.2106613035176+54.9579408941375i
0.27	51.875	1.07527	6.06281	87.6173803778672+41.6313196851392i
0.36	13.5	1.43369	11.3558	168.275910781242+68.5219696196699i
0.45	38.125	1.79211	9.51425	7.98642010407276-152.018294755617i
0.54	58.875	2.15054	7.57193	121.097070267959-3.61021744501268i
0.63	69.75	2.50896	3.16616	-2.96849491253031+50.5714956488486i
0.72	58.625	2.86738	4.1551	-61.5-25.25i
0.81	60.875	3.22581	4.85758	11.596576395994+76.8513230674522i
0.9	88.375	3.58423	10.1076	157.194713478543+37.9980167553602i
0.99	10.75	3.94265	3.29657	2.79696106626742+52.6708663310867i
1.08	67	4.30108	3.16449	-6.02591078124186+50.2719696196701i
1.17	34.625	4.6595	6.77057	16.648011687072+107.042306178791i
1.26	84.625	5.01792	6.39311	-24.0024450500198-99.4338249054895i
1.35	37.625	5.37634	15.3495	-233.418530679917+76.3625081209674i
1.44	86.375	5.73477	6.45312	103.25
1.53	44.125	6.09319	15.3495	-233.418530679917-76.3625081209665i
1.62	32.75	6.45161	6.39311	-24.0024450500196+99.4338249054898i
1.71	30.5	6.81004	6.77057	16.6480116870713-107.042306178791i
1.8	43.875	7.16846	3.16449	-6.02591078124206-50.2719696196699i
1.89	56.125	7.52688	3.29657	2.79696106626717-52.6708663310867i
1.98	73.25	7.8853	10.1076	157.194713478543-37.9980167553603i
2.07	41.25	8.24373	4.85758	11.5965763959936-76.8513230674524i
2.16	25.75	8.60215	4.1551	-61.5+25.25i
2.25	39.125	8.96057	3.16616	-2.96849491253056-50.5714956488487i
2.34	59.125	9.319	7.57193	121.097070267959+3.61021744501259i
2.43	42.625	9.67742	9.51425	7.98642010407307+152.018294755617i
2.52	39.375	10.0358	11.3558	168.275910781242-68.5219696196701i
2.61	61.5	10.3943	6.06281	87.6173803778671-41.6313196851394i
2.7	22.875	10.7527	4.65257	50.2106613035175-54.9579408941375i
2.79	90.75	11.1111	4.66059	11.7416759611744+73.6391447045846i
H04
Time	Data	FFT Freq	FFT Mag	FFT Complex			Max
0	92.375	0	157.646	2522.339293			13.8694
0.09	88.1786	0.358423	6.40181	11.6365238260641+101.765816112344i
0.18	53.6429	0.716846	9.3721	29.8128912552168-146.96007904035i
0.27	58.3393	1.07527	1.13087	-14.6620946261872-10.6023831687577i
0.36	110.768	1.43369	11.0107	118.142566967748+130.684865083672i
0.45	87	1.79211	5.74474	10.6551669763515+91.2961381170798i
0.54	91.7321	2.15054	9.08126	27.8354681303866+142.608980883443i
0.63	73.5	2.50896	9.8371	157.19640461417+7.87710906741917i
0.72	42.4643	2.86738	8.9094	-130.821351-56.625002i
0.81	102.786	3.22581	2.24048	-34.4974089012867-9.74627866777277i
0.9	56.2143	3.58423	12.4012	18.7720583368924-197.529153696941i
0.99	65.75	3.94265	7.65023	107.170808577096-59.1362639547171i
1.08	15.5179	4.30108	4.11293	-59.821156967748-27.4220709163276i
1.17	89.5536	4.6595	3.26027	-42.4869291875455+30.2651893244017i
1.26	85.625	5.01792	8.64111	8.86523027750413+137.973318379266i
1.35	95.875	5.37634	7.85801	119.987528721338-37.5575970578923i
1.44	53	5.73477	13.8694	-221.910707
1.53	106.643	6.09319	7.85801	119.987528721338+37.5575970578921i
1.62	81.1429	6.45161	8.64111	8.86523027750392-137.973318379266i
1.71	79.6071	6.81004	3.26027	-42.4869291875454-30.2651893244015i
1.8	87.5	7.16846	4.11293	-59.821156967748+27.4220709163279i
1.89	83.4464	7.52688	7.65023	107.170808577096+59.1362639547169i
1.98	83.9821	7.8853	12.4012	18.7720583368927+197.529153696941i
2.07	119.714	8.24373	2.24048	-34.4974089012866+9.74627866777312i
2.16	81.5893	8.60215	8.9094	-130.821351+56.625002i
2.25	72.7857	8.96057	9.8371	157.19640461417-7.87710906741949i
2.34	89.7321	9.319	9.08126	27.8354681303864-142.608980883443i
2.43	75.4643	9.67742	5.74474	10.6551669763513-91.2961381170797i
2.52	26.4821	10.0358	11.0107	118.142566967748-130.684865083672i
2.61	83.9821	10.3943	1.13087	-14.6620946261871+10.6023831687578i
2.7	98.4464	10.7527	9.3721	29.812891255217+146.96007904035i
2.79	89.5	11.1111	6.40181	11.6365238260638-101.765816112344i
H06
Time	Data	FFT Freq	FFT Mag	FFT Complex			Max
0	153.464	0	280.511	4488.178466			10.5763
0.09	129.696	0.358423	10.1352	75.402827481426+143.566532764915i
0.18	148.821	0.716846	9.19498	131.707082853658+65.5549026672227i
0.27	144.089	1.07527	4.2737	-48.0960091882031+48.6054856165559i
0.36	105.464	1.43369	10.5763	6.20058582635033+169.107426339606i
0.45	135.982	1.79211	5.61937	3.54479778408122-89.8399451728128i
0.54	148.786	2.15054	7.47821	-116.489445406464+27.3252448567873i
0.63	125.429	2.50896	2.38652	-0.984112351896709-38.1715941194718i
0.72	131.875	2.86738	7.07529	-111.178591-21.3212910000002i
0.81	134.857	3.22581	3.97512	-62.979271850527-8.87744657213496i
0.9	112.804	3.58423	5.30985	36.5162406363869+76.7095223408036i
0.99	100.054	3.94265	2.6505	41.6826344643435-7.80983090895678i
1.08	126.196	4.30108	3.92137	19.5851201736499-59.6068656603938i
1.17	146.018	4.6595	8.98857	63.878698106309-128.852198794419i
1.26	166.125	5.01792	8.66156	138.337653916419-8.27505184876079i
1.35	153.679	5.37634	0.908545	-10.7352124455329+9.80159363742148i
1.44	145.75	5.73477	5.61831	89.8929440000002
1.53	114.161	6.09319	0.908545	-10.735212445533-9.80159363742158i
1.62	151.393	6.45161	8.66156	138.337653916419+8.27505184876065i
1.71	135.357	6.81004	8.98857	63.8786981063093+128.852198794418i
1.8	148.143	7.16846	3.92137	19.58512017365+59.6068656603939i
1.89	133.446	7.52688	2.6505	41.6826344643437+7.80983090895667i
1.98	146.732	7.8853	5.30985	36.5162406363868-76.7095223408036i
2.07	148.625	8.24373	3.97512	-62.9792718505269+8.87744657213522i
2.16	119.821	8.60215	7.07529	-111.178591+21.3212910000002i
2.25	154.679	8.96057	2.38652	-0.984112351896613+38.1715941194717i
2.34	129.857	9.319	7.47821	-116.489445406464-27.3252448567869i
2.43	147.964	9.67742	5.61937	3.54479778408145+89.8399451728129i
2.52	158.214	10.0358	10.5763	6.20058582635005-169.107426339606i
2.61	161.393	10.3943	4.2737	-48.0960091882033-48.6054856165556i
2.7	195.589	10.7527	9.19498	131.707082853658-65.5549026672229i
2.79	133.714	11.1111	10.1352	75.4028274814254-143.566532764916i
H08
Time	Data	FFT Freq	FFT Mag	FFT Complex			Max
0	134.153	0	299.274	4788.388824			13.7063
0.09	181.514	0.358423	5.57706	-20.8857867888018+86.7543512275191i
0.18	149.583	0.716846	6.97667	-111.348343966202-7.87918927200417i
0.27	131.653	1.07527	3.3358	-8.89460436440885+52.6263953635749i
0.36	126.278	1.43369	5.9181	74.8809275662999-57.9566273702159i
0.45	140.806	1.79211	13.7063	-150.929570334442-159.100539448247i
0.54	167.903	2.15054	7.15366	114.144691290996-8.46955857078791i
0.63	140.806	2.50896	12.9251	19.0277543120136-205.924135271523i
0.72	124.111	2.86738	4.81075	-67.3889469999999-37.1944589999998i
0.81	204.417	3.22581	10.9634	-169.086996155371-46.6887250104283i
0.9	163.014	3.58423	2.12973	34.0165258733729-2.00765435655698i
0.99	136.431	3.94265	11.1416	116.795592574904-134.674403319632i
1.08	130.097	4.30108	12.1683	-190.5198435663-40.0954813702155i
1.17	119.556	4.6595	7.10999	23.1350447634825-111.382518671767i
1.26	117.347	5.01792	1.52008	22.3538748018328+9.58271894222622i
1.35	198.278	5.37634	7.77133	92.2829019926218-83.3344486753446i
1.44	146.472	5.73477	3.16666	-50.6665939999998
1.53	147.222	6.09319	7.77133	92.282901992622+83.3344486753439i
1.62	138.333	6.45161	1.52008	22.3538748018328-9.58271894222628i
1.71	135	6.81004	7.10999	23.135044763483+111.382518671767i
1.8	177.236	7.16846	12.1683	-190.5198435663+40.0954813702157i
1.89	149.111	7.52688	11.1416	116.795592574905+134.674403319631i
1.98	157.472	7.8853	2.12973	34.0165258733729+2.00765435655693i
2.07	184.514	8.24373	10.9634	-169.086996155371+46.6887250104288i
2.16	141.722	8.60215	4.81075	-67.3889469999999+37.1944589999998i
2.25	145.278	8.96057	12.9251	19.0277543120143+205.924135271523i
2.34	162.597	9.319	7.15366	114.144691290996+8.46955857078766i
2.43	162.917	9.67742	13.7063	-150.929570334441+159.100539448248i
2.52	170.667	10.0358	5.9181	74.8809275662999+57.9566273702157i
2.61	140.458	10.3943	3.3358	-8.89460436440892-52.6263953635746i
2.7	161.875	10.7527	6.97667	-111.348343966202+7.87918927200453i
2.79	101.569	11.1111	5.57706	-20.885786788802-86.7543512275189i
I01
Time	Data	FFT Freq	FFT Mag	FFT Complex			Max
0	285.958	0	598.32	9573.125064			12.0086
0.09	288.25	0.358423	3.95493	-61.5935851077205-14.5064553358895i
0.18	269.458	0.716846	4.77107	-76.2575404758147-3.48321914234681i
0.27	316.375	1.07527	0.126235	1.53288892797557-1.31516945794858i
0.36	290	1.43369	12.0086	-176.070629119893+76.9144825186081i
0.45	314.292	1.79211	2.42507	33.863502138723+18.9416809185794i
0.54	321.333	2.15054	4.75462	24.0627006857661-72.1680010728229i
0.63	292.417	2.50896	6.36473	101.832294719495+0.826568549548785i
0.72	294.417	2.86738	9.82201	-49.8334080000003+149.04172i
0.81	293.042	3.22581	4.71607	-39.4673101690698-64.3126447261431i
0.9	287.833	3.58423	2.64691	-1.36605804846067+42.32854479876i
0.99	317.833	3.94265	5.71839	91.4933747820794+0.386844528067593i
1.08	324.542	4.30108	6.10121	-15.2627468801074-96.4188294813923i
1.17	298.042	4.6595	2.68183	-10.5817803371398-41.5841113961493i
1.26	305.958	5.01792	9.21361	-82.7723501614908-121.986673270764i
1.35	309.208	5.37634	5.40574	54.2541190456573-67.3597741592709i
1.44	264.542	5.73477	0.632812	-10.125
1.53	291	6.09319	5.40574	54.2541190456575+67.3597741592707i
1.62	296.375	6.45161	9.21361	-82.7723501614906+121.986673270764i
1.71	327.583	6.81004	2.68183	-10.5817803371396+41.5841113961494i
1.8	296.25	7.16846	6.10121	-15.2627468801071+96.4188294813921i
1.89	294.208	7.52688	5.71839	91.4933747820794-0.38684452806781i
1.98	319.958	7.8853	2.64691	-1.36605804846076-42.3285447987601i
2.07	316.708	8.24373	4.71607	-39.4673101690696+64.3126447261433i
2.16	290.167	8.60215	9.82201	-49.8334080000005-149.04172i
2.25	263.375	8.96057	6.36473	101.832294719495-0.826568549549009i
2.34	310.833	9.319	4.75462	24.0627006857662+72.1680010728228i
2.43	305.25	9.67742	2.42507	33.863502138723-18.9416809185794i
2.52	319.958	10.0358	12.0086	-176.070629119893-76.9144825186079i
2.61	279.083	10.3943	0.126235	1.53288892797573+1.31516945794865i
2.7	303.917	10.7527	4.77107	-76.2575404758146+3.48321914234695i
2.79	284.958	11.1111	3.95493	-61.5935851077204+14.5064553358898i
I02
Time	Data	FFT Freq	FFT Mag	FFT Complex			Max
0	254.523	0	479.339	7669.420412			7.2406
0.09	233.17	0.358423	3.34581	-39.880592284039+35.7115046834235i
0.18	242.761	0.716846	5.13475	80.7165512838352-15.3120197064081i
0.27	222.068	1.07527	5.84251	-29.0473396556286-88.8526425450975i
0.36	262.352	1.43369	5.54564	-2.22818106624619+88.7022418099748i
0.45	235.045	1.79211	2.24493	35.5703113447594+4.99132632777177i
0.54	246.477	2.15054	1.0021	13.004310030131+9.37880742830951i
0.63	223.295	2.50896	7.2406	88.2291881045985+75.0781279561145i
0.72	226.375	2.86738	4.10729	-53.0681460000001-38.7613860000001i
0.81	231.057	3.22581	4.54661	-52.1250033712132-50.7438303199261i
0.9	229.216	3.58423	5.39917	83.9963824482762-20.1806921349196i
0.99	214.659	3.94265	4.69971	-47.5751287265621-58.2318020586843i
1.08	242.443	4.30108	4.79152	73.7054790662462-21.0932281900253i
1.17	267.011	4.6595	6.70318	7.52826316039339+106.986397200233i
1.26	255.398	5.01792	3.15785	-12.3535957622422+48.9921247303631i
1.35	241.852	5.37634	6.10094	62.7548934276917+74.7698265391692i
1.44	251.341	5.73477	3.55327	56.8523559999999
1.53	241.761	6.09319	6.10094	62.7548934276915-74.7698265391693i
1.62	233.58	6.45161	3.15785	-12.3535957622424-48.992124730363i
1.71	257.852	6.81004	6.70318	7.5282631603932-106.986397200233i
1.8	216.705	7.16846	4.79152	73.7054790662463+21.0932281900252i
1.89	241.216	7.52688	4.69971	-47.575128726562+58.2318020586844i
1.98	262.375	7.8853	5.39917	83.9963824482762+20.1806921349194i
2.07	239.193	8.24373	4.54661	-52.1250033712131+50.7438303199263i
2.16	238.148	8.60215	4.10729	-53.068146+38.7613860000001i
2.25	229.898	8.96057	7.2406	88.2291881045983-75.0781279561148i
2.34	246.045	9.319	1.0021	13.0043100301309-9.37880742830944i
2.43	248.773	9.67742	2.24493	35.5703113447595-4.99132632777193i
2.52	213.148	10.0358	5.54564	-2.2281810662463-88.7022418099747i
2.61	243.364	10.3943	5.84251	-29.0473396556283+88.8526425450976i
2.7	242.25	10.7527	5.13475	80.7165512838352+15.3120197064079i
2.79	236.068	11.1111	3.34581	-39.8805922840391-35.7115046834233i
I03
Time	Data	FFT Freq	FFT Mag	FFT Complex			Max
0	227.946	0	396.4	6342.392857			9.47531
0.09	198.054	0.358423	3.61848	18.7370248165532-54.7799111598326i
0.18	189.839	0.716846	3.77511	30.0713876917506+52.3840497054641i
0.27	193.518	1.07527	4.90963	74.2208021935706-25.7294313366155i
0.36	183.946	1.43369	5.95681	82.6239002977862+47.5089039634167i
0.45	209.946	1.79211	9.47531	151.363404990896+8.5533556530269i
0.54	186.893	2.15054	4.16776	-30.4839003237671+59.3086281002692i
0.63	194.625	2.50896	5.9488	36.5830360359692+87.8695648507965i
0.72	222.964	2.86738	6.63152	90.6607349999999-55.1250000000002i
0.81	203.714	3.22581	1.46762	-14.681007251943+18.3267345665514i
0.9	183.911	3.58423	4.11434	-34.4359062377548+56.1042105584202i
0.99	193.161	3.94265	0.101711	-1.20922575854468-1.08909652652359i
1.08	206.25	4.30108	7.90613	125.126097702214+18.5803759634168i
1.17	233.821	4.6595	5.66718	79.3961981723671+43.7969272742184i
1.26	192.857	5.01792	7.62721	-112.365809130228+47.6082241636154i
1.35	203.107	5.37634	3.95143	13.0184788011316-61.8680426536931i
1.44	183.268	5.73477	4.08482	-65.3571469999997
1.53	198.25	6.09319	3.95143	13.0184788011318+61.8680426536932i
1.62	185.286	6.45161	7.62721	-112.365809130228-47.6082241636151i
1.71	198.321	6.81004	5.66718	79.3961981723669-43.7969272742185i
1.8	193.536	7.16846	7.90613	125.126097702214-18.5803759634168i
1.89	194.643	7.52688	0.101711	-1.20922575854468+1.08909652652383i
1.98	198.536	7.8853	4.11434	-34.4359062377551-56.1042105584202i
2.07	166.304	8.24373	1.46762	-14.6810072519432-18.3267345665512i
2.16	225.054	8.60215	6.63152	90.660735+55.1250000000002i
2.25	195.536	8.96057	5.9488	36.5830360359688-87.8695648507965i
2.34	195.696	9.319	4.16776	-30.4839003237674-59.3086281002693i
2.43	198.018	9.67742	9.47531	151.363404990896-8.55335565302731i
2.52	171.625	10.0358	5.95681	82.6239002977861-47.5089039634167i
2.61	195.536	10.3943	4.90963	74.2208021935706+25.7294313366154i
2.7	190.911	10.7527	3.77511	30.0713876917504-52.3840497054644i
2.79	227.321	11.1111	3.61848	18.7370248165535+54.7799111598326i
I04
Time	Data	FFT Freq	FFT Mag	FFT Complex			Max
0	103.25	0	218.922	3502.75			20.6965
0.09	91.875	0.358423	20.4592	-205.461481001902+254.836778632495i
0.18	71.25	0.716846	20.6965	97.1919475293936+316.560530022817i
0.27	101.75	1.07527	1.86615	0.42201348960236-29.8554809197204i
0.36	63.375	1.43369	4.93115	-17.3205130757098+76.9736876687618i
0.45	64.5	1.79211	12.4731	-147.704556477603-134.206040562457i
0.54	66.75	2.15054	5.54785	62.968993588963-62.5637572380898i
0.63	68.125	2.50896	7.85727	34.3398618218228+120.93537598917i
0.72	110.125	2.86738	2.81235	-35.125+28.125i
0.81	90.875	3.22581	6.20625	44.7474587093032-88.646260160583i
0.9	106.125	3.58423	4.47504	51.9015871063892+49.3242840379098i
0.99	116.75	3.94265	4.37502	49.28300812301-49.7114991767882i
1.08	113.875	4.30108	9.18255	123.57051307571+79.4736876687617i
1.17	151.25	4.6595	4.47003	-23.5629109755236-67.5274617754222i
1.26	111.75	5.01792	9.86326	-155.562528224745-26.551428701183i
1.35	167.625	5.37634	5.05432	76.9366063112898-24.9113797586299i
1.44	124.625	5.73477	7	-112
1.53	121.625	6.09319	5.05432	76.9366063112898+24.9113797586294i
1.62	109.625	6.45161	9.86326	-155.562528224745+26.5514287011834i
1.71	103	6.81004	4.47003	-23.5629109755233+67.5274617754221i
1.8	74	7.16846	9.18255	123.57051307571-79.4736876687618i
1.89	139.25	7.52688	4.37502	49.2830081230103+49.711499176788i
1.98	144.125	7.8853	4.47504	51.901587106389-49.3242840379097i
2.07	120.625	8.24373	6.20625	44.7474587093037+88.646260160583i
2.16	103.625	8.60215	2.81235	-35.125-28.125i
2.25	87.875	8.96057	7.85727	34.3398618218227-120.935375989171i
2.34	146.25	9.319	5.54785	62.9689935889629+62.5637572380897i
2.43	134.625	9.67742	12.4731	-147.704556477603+134.206040562457i
2.52	137.25	10.0358	4.93115	-17.3205130757099-76.9736876687617i
2.61	142.375	10.3943	1.86615	0.422013489602698+29.8554809197204i
2.7	109.375	10.7527	20.6965	97.1919475293928-316.560530022817i
2.79	105.25	11.1111	20.4592	-205.461481001903-254.836778632494i
I05
Time	Data	FFT Freq	FFT Mag	FFT Complex			Max
0	255.125	0	470.93	7534.875			15.7872
0.09	242.75	0.358423	3.9427	3.42726134882921+62.990046192103i
0.18	226.125	0.716846	14.3937	103.674538887614+205.644252668477i
0.27	249.625	1.07527	13.4189	163.953558736463-138.622817762918i
0.36	218.5	1.43369	7.24404	-110.206736957083-35.8938129734928i
0.45	220.25	1.79211	7.48733	84.0986753382315+85.3158332889213i
0.54	202.625	2.15054	4.12887	25.2740343962558+61.0360271082032i
0.63	211	2.50896	9.13124	-119.925089800223+83.4452824013629i
0.72	199.5	2.86738	4.35487	-63.125-29.5i
0.81	229	3.22581	7.72164	121.633330526103-21.6564478434634i
0.9	221.25	3.58423	15.7872	-248.741702003687+43.9513501428881i
0.99	274.625	3.94265	14.1455	136.771898732272-180.326643269412i
1.08	295.5	4.30108	13.0042	-24.2932630429175-206.643812973493i
1.17	226.875	4.6595	15.1964	230.665026277059+76.8882949630925i
1.26	255.875	5.01792	7.07556	-109.706871280182-27.9404242968379i
1.35	259.875	5.37634	15.5089	45.3753388412655-243.95809476838i
1.44	171.875	5.73477	9.46094	151.375
1.53	253.375	6.09319	15.5089	45.3753388412662+243.95809476838i
1.62	237.875	6.45161	7.07556	-109.706871280182+27.9404242968381i
1.71	200.25	6.81004	15.1964	230.665026277059-76.8882949630931i
1.8	243.75	7.16846	13.0042	-24.2932630429171+206.643812973493i
1.89	237	7.52688	14.1455	136.771898732272+180.326643269412i
1.98	265.625	7.8853	15.7872	-248.741702003687-43.9513501428875i
2.07	159.375	8.24373	7.72164	121.633330526103+21.6564478434633i
2.16	284.875	8.60215	4.35487	-63.125+29.5i
2.25	232.875	8.96057	9.13124	-119.925089800224-83.4452824013622i
2.34	248.625	9.319	4.12887	25.2740343962554-61.0360271082035i
2.43	249.125	9.67742	7.48733	84.0986753382315-85.3158332889213i
2.52	220.875	10.0358	7.24404	-110.206736957083+35.893812973493i
2.61	218.5	10.3943	13.4189	163.953558736463+138.622817762918i
2.7	295.125	10.7527	14.3937	103.674538887613-205.644252668478i
2.79	227.25	11.1111	3.9427	3.4272613488293-62.9900461921028i
I07
Time	Data	FFT Freq	FFT Mag	FFT Complex			Max
0	140.5	0	279.656	4474.5			12.2031
0.09	135.25	0.358423	11.2596	131.686376571339+122.938389814854i
0.18	142.25	0.716846	10.4265	-53.3248990490605+158.071585747042i
0.27	175.875	1.07527	8.34068	71.7038903101239-112.550778951626i
0.36	127.5	1.43369	9.98912	-91.6618731574834-130.929161967374i
0.45	107.625	1.79211	5.17474	68.7385087133375+46.1536569642009i
0.54	137.25	2.15054	3.70258	-25.8522182337591+53.302822562542i
0.63	109.75	2.50896	11.7388	-123.515752398624+141.494326329218i
0.72	127.625	2.86738	5.39939	-86.375+1.625i
0.81	134.5	3.22581	3.42093	8.06819119815624+54.1370450654768i
0.9	129.125	3.58423	3.02597	46.2357318861385-14.3636996788285i
0.99	173.875	3.94265	5.5892	48.2926446435791+75.2664234557005i
1.08	139.375	4.30108	10.2561	-32.0881268425169-160.929161967374i
1.17	165.5	4.6595	9.25078	20.1350140180482-146.636497269962i
1.26	119.625	5.01792	2.23049	-12.5586146033187+33.405063505672i
1.35	120.625	5.37634	9.02292	138.89112694404+39.3826237412781i
1.44	95	5.73477	12.2031	-195.25
1.53	155.125	6.09319	9.02292	138.89112694404-39.3826237412784i
1.62	107.625	6.45161	2.23049	-12.5586146033188-33.405063505672i
1.71	133.375	6.81004	9.25078	20.1350140180487+146.636497269962i
1.8	137.5	7.16846	10.2561	-32.0881268425166+160.929161967374i
1.89	136.875	7.52688	5.5892	48.2926446435789-75.2664234557004i
1.98	135.375	7.8853	3.02597	46.2357318861386+14.3636996788284i
2.07	145.75	8.24373	3.42093	8.06819119815612-54.1370450654765i
2.16	119.25	8.60215	5.39939	-86.375-1.625i
2.25	199.5	8.96057	11.7388	-123.515752398624-141.494326329218i
2.34	170	9.319	3.70258	-25.8522182337592-53.3028225625419i
2.43	163.125	9.67742	5.17474	68.7385087133372-46.153656964201i
2.52	139.875	10.0358	9.98912	-91.6618731574831+130.929161967374i
2.61	132.25	10.3943	8.34068	71.7038903101242+112.550778951626i
2.7	171.75	10.7527	10.4265	-53.3248990490609-158.071585747042i
2.79	145.875	11.1111	11.2596	131.686376571339-122.938389814855i
I09
Time	Data	FFT Freq	FFT Mag	FFT Complex			Max
0	147.725	0	300.581	4809.300018			6.66875
0.09	144.75	0.358423	2.23642	-13.7674601580515+33.0280964390627i
0.18	170.425	0.716846	1.48104	-11.7886407240709-20.5561846593953i
0.27	143.975	1.07527	5.11868	60.9036751006188-54.7555135250027i
0.36	147.925	1.43369	1.34407	-10.7068970358001+18.650270891595i
0.45	147.7	1.79211	2.2342	-34.8747744652495-7.84940106999573i
0.54	149.65	2.15054	3.18074	15.5491632371458-48.4583129638424i
0.63	139	2.50896	1.4083	-1.14743604541651+22.5036100062277i
0.72	147.35	2.86738	1.76998	-20.0500179999999+20i
0.81	150.475	3.22581	3.9448	-55.387105295396-30.2655317034847i
0.9	143.725	3.58423	4.90308	5.80618615551249+78.2341188051268i
0.99	152.15	3.94265	3.0879	-41.8076425427177+26.3270873002991i
1.08	162.075	4.30108	1.30088	12.5569330358001-16.5997291084051i
1.17	149.4	4.6595	2.92886	12.5031860444635+45.1629315099444i
1.26	146.95	5.01792	3.20863	3.23333933141271+51.2362231095738i
1.35	145.3	5.37634	1.75152	-15.4224426382511-23.3989926059975i
1.44	158.85	5.73477	6.66875	106.700042
1.53	138.25	6.09319	1.75152	-15.422442638251+23.3989926059976i
1.62	149.825	6.45161	3.20863	3.23333933141257-51.2362231095738i
1.71	150.35	6.81004	2.92886	12.5031860444634-45.1629315099444i
1.8	149.725	7.16846	1.30088	12.5569330358001+16.599729108405i
1.89	145.675	7.52688	3.0879	-41.8076425427178-26.327087300299i
1.98	184.7	7.8853	4.90308	5.80618615551232-78.2341188051269i
2.07	151.9	8.24373	3.9448	-55.3871052953959+30.2655317034849i
2.16	156.025	8.60215	1.76998	-20.0500179999999-20i
2.25	144.875	8.96057	1.4083	-1.14743604541665-22.5036100062278i
2.34	146.725	9.319	3.18074	15.5491632371459+48.4583129638423i
2.43	150.1	9.67742	2.2342	-34.8747744652495+7.8494010699958i
2.52	149.3	10.0358	1.34407	-10.7068970358001-18.6502708915949i
2.61	144.525	10.3943	5.11868	60.9036751006189+54.7555135250024i
2.7	147.025	10.7527	1.48104	-11.7886407240708+20.5561846593954i
2.79	152.875	11.1111	2.23642	-13.7674601580516-33.0280964390627i
J01
Time	Data	FFT Freq	FFT Mag	FFT Complex			Max
0	96.025	0	158.152	2530.424898			15.793
0.09	38.05	0.358423	3.61811	51.0827244177103+27.2357074664124i
0.18	101.475	0.716846	6.79432	-87.2755411928763+64.8125097044448i
0.27	75.6	1.07527	3.45866	-45.4282203102372-31.6012371070719i
0.36	76.675	1.43369	7.866	-123.930322906539-21.932203893068i
0.45	84.55	1.79211	5.2078	52.8328524355972+64.4338729395415i
0.54	90.525	2.15054	8.39194	-66.615936343241-116.580622435083i
0.63	85.275	2.50896	7.21405	60.1576946108513-98.5085239301301i
0.72	65.725	2.86738	13.8552	24.49994+220.325042i
0.81	74.85	3.22581	7.90978	-97.83096561889-80.2846511968473i
0.9	52.6	3.58423	1.72651	25.892633412797+9.62629870815161i
0.99	114.15	3.94265	10.1809	159.466891519903-33.2402851310838i
1.08	89.925	4.30108	13.4923	204.980370906539+67.7175801069314i
1.17	87.875	4.6595	15.793	82.7485196143971+238.754249300914i
1.26	49.75	5.01792	7.91806	-69.2011078766795+106.11928684768i
1.35	101.375	5.37634	12.9002	206.370887330669+3.68893667830569i
1.44	37.35	5.73477	13.3203	-213.12497
1.53	70.425	6.09319	12.9002	206.370887330669-3.68893667830606i
1.62	56.075	6.45161	7.91806	-69.2011078766798-106.119286847679i
1.71	133.4	6.81004	15.793	82.7485196143966-238.754249300914i
1.8	50.475	7.16846	13.4923	204.980370906539-67.7175801069317i
1.89	57.825	7.52688	10.1809	159.466891519903+33.2402851310834i
1.98	65.075	7.8853	1.72651	25.892633412797-9.62629870815184i
2.07	99.4	8.24373	7.90978	-97.8309656188895+80.2846511968476i
2.16	116.95	8.60215	13.8552	24.4999399999998-220.325042i
2.25	38.3	8.96057	7.21405	60.1576946108517+98.5085239301302i
2.34	95.8	9.319	8.39194	-66.6159363432407+116.580622435083i
2.43	124.925	9.67742	5.2078	52.8328524355972-64.4338729395415i
2.52	58.45	10.0358	7.866	-123.930322906539+21.9322038930683i
2.61	123.85	10.3943	3.45866	-45.4282203102371+31.6012371070723i
2.7	55.775	10.7527	6.79432	-87.2755411928765-64.8125097044446i
2.79	61.925	11.1111	3.61811	51.0827244177102-27.2357074664123i
J02
Time	Data	FFT Freq	FFT Mag	FFT Complex			Max
0	91.2639	0	246.125	3937.999878			10.564
0.09	143.028	0.358423	1.26431	19.0769214168225-6.72894854800342i
0.18	115.806	0.716846	5.30926	77.831490484565+34.0358864193663i
0.27	128.778	1.07527	4.72651	-57.2749412389998+49.3820769890236i
0.36	93.2361	1.43369	7.85913	-76.060465767012+100.134372717798i
0.45	175.347	1.79211	4.19588	-62.3563807207886+24.873064662536i
0.54	112.653	2.15054	8.48212	-109.585926485146-80.0573352451671i
0.63	97.3195	2.50896	5.07521	76.7179397028803-26.6146781886452i
0.72	140.903	2.86738	8.5958	-32.722168-133.583374i
0.81	122.694	3.22581	7.45901	-112.729611024452-39.1800865745264i
0.9	99.5972	3.58423	10.564	-168.899323623829+6.4927016489441i
0.99	114.153	3.94265	5.46827	18.7540168215128+85.4587187968414i
1.08	127.472	4.30108	6.33771	63.671671767012-78.9211692822022i
1.17	128.889	4.6595	4.05939	10.868241468219-64.0345273840778i
1.26	149.736	5.01792	9.28136	-16.5127443755903-147.580824686522i
1.35	110.083	5.37634	5.24819	-81.1670264251947-21.5187834412909i
1.44	114.778	5.73477	7.29862	-116.777954
1.53	140.528	6.09319	5.24819	-81.1670264251947+21.5187834412911i
1.62	126.361	6.45161	9.28136	-16.5127443755899+147.580824686522i
1.71	125.681	6.81004	4.05939	10.8682414682191+64.0345273840777i
1.8	109.528	7.16846	6.33771	63.6716717670122+78.921169282202i
1.89	120.931	7.52688	5.46827	18.7540168215125-85.4587187968415i
1.98	114.208	7.8853	10.564	-168.899323623829-6.49270164894384i
2.07	129.125	8.24373	7.45901	-112.729611024452+39.1800865745266i
2.16	119.431	8.60215	8.5958	-32.7221679999998+133.583374i
2.25	105.542	8.96057	5.07521	76.7179397028804+26.6146781886449i
2.34	99.3055	9.319	8.48212	-109.585926485146+80.0573352451673i
2.43	125.792	9.67742	4.19588	-62.3563807207887-24.8730646625358i
2.52	142.333	10.0358	7.85913	-76.0604657670121-100.134372717798i
2.61	143.528	10.3943	4.72651	-57.2749412389999-49.3820769890235i
2.7	154	10.7527	5.30926	77.8314904845649-34.0358864193666i
2.79	115.972	11.1111	1.26431	19.0769214168224+6.72894854800322i
J03
Time	Data	FFT Freq	FFT Mag	FFT Complex			Max
0	108.045	0	218.744	3499.909027			8.74223
0.09	99.0455	0.358423	3.772	-27.7308211720968+53.6037433348274i
0.18	105.341	0.716846	8.74223	-136.570250605353-30.2288309838659i
0.27	100.807	1.07527	2.15009	-34.3906164145941+0.865933074030158i
0.36	101.25	1.43369	2.36253	33.484702035159-17.5401082263418i
0.45	106.568	1.79211	4.25334	62.7477641665875-26.3437098346339i
0.54	117.386	2.15054	3.84638	7.7588810799523-61.0510713329988i
0.63	132.5	2.50896	4.85769	74.0125409892619+23.72785785764i
0.72	106.034	2.86738	3.67115	-24.8408509999999+53.2271739999999i
0.81	109.92	3.22581	6.23454	-20.8820466827657+97.5424784385525i
0.9	121.102	3.58423	0.685349	-9.87934373535836+4.75841383084405i
0.99	88.5	3.94265	7.51313	-86.1708818250578-83.8155893089582i
1.08	108.5	4.30108	0.905265	7.12900796484105-12.6083482263419i
1.17	110.33	4.6595	1.69048	26.1891449303866+6.76059848567596i
1.26	108.886	5.01792	6.64268	66.5996452607587-82.8284018200234i
1.35	91.6477	5.37634	2.89582	28.407044008279+36.6032688017103i
1.44	105.273	5.73477	1.61364	25.818207
1.53	105.716	6.09319	2.89582	28.4070440082789-36.6032688017104i
1.62	113.909	6.45161	6.64268	66.5996452607589+82.8284018200231i
1.71	121.92	6.81004	1.69048	26.1891449303866-6.76059848567608i
1.8	96.125	7.16846	0.905265	7.12900796484106+12.6083482263419i
1.89	121.034	7.52688	7.51313	-86.1708818250576+83.8155893089585i
1.98	112.625	7.8853	0.685349	-9.87934373535822-4.75841383084409i
2.07	125.477	8.24373	6.23454	-20.8820466827661-97.5424784385523i
2.16	125.307	8.60215	3.67115	-24.840851-53.2271739999999i
2.25	116.261	8.96057	4.85769	74.0125409892618-23.7278578576402i
2.34	107.807	9.319	3.84638	7.75888107995257+61.0510713329988i
2.43	137.011	9.67742	4.25334	62.7477641665876+26.3437098346337i
2.52	118.477	10.0358	2.36253	33.484702035159+17.5401082263418i
2.61	73.0341	10.3943	2.15009	-34.3906164145941-0.865933074030018i
2.7	106.795	10.7527	8.74223	-136.570250605353+30.2288309838663i
2.79	97.2727	11.1111	3.772	-27.730821172097-53.6037433348273i
J04
Time	Data	FFT Freq	FFT Mag	FFT Complex			Max
0	167.25	0	388.234	6211.75			19.7573
0.09	166.125	0.358423	19.7573	-61.0914462824981+310.158226862095i
0.18	176.125	0.716846	18.3757	-289.264222052497+52.6188297238355i
0.27	188.125	1.07527	1.13447	13.1809025203967-12.4796704829253i
0.36	161.75	1.43369	1.60201	7.14823227814086+24.6152236891498i
0.45	130.25	1.79211	7.75803	123.904892634494-7.44779597970994i
0.54	233.875	2.15054	9.16738	-145.17961389104+20.912486971757i
0.63	201.5	2.50896	11.1953	-167.194452518049-64.2802018376829i
0.72	180.5	2.86738	9.49539	-151+16.75i
0.81	185.125	3.22581	7.22354	91.9051562425027+70.0813871972815i
0.9	191.375	3.58423	4.38759	66.9753387991141-21.0365208483415i
0.99	182.25	3.94265	11.911	180.199076531163-62.0286425269801i
1.08	197.875	4.30108	5.45954	-62.1482322781409-61.3847763108502i
1.17	174	4.6595	6.3023	-69.6061561358635+72.9592522294497i
1.26	205.625	5.01792	8.0112	-96.5315028555778-84.330178096263i
1.35	186	5.37634	8.85029	109.702027007854+89.5395851567041i
1.44	139.625	5.73477	2.39062	38.25
1.53	196.125	6.09319	8.85029	109.702027007854-89.5395851567043i
1.62	179.625	6.45161	8.0112	-96.5315028555775+84.3301780962628i
1.71	215.875	6.81004	6.3023	-69.6061561358637-72.9592522294494i
1.8	205	7.16846	5.45954	-62.1482322781408+61.3847763108502i
1.89	232.5	7.52688	11.911	180.199076531163+62.0286425269796i
1.98	197.75	7.8853	4.38759	66.9753387991143+21.0365208483411i
2.07	223.25	8.24373	7.22354	91.9051562425028-70.0813871972816i
2.16	242.375	8.60215	9.49539	-151-16.75i
2.25	238.875	8.96057	11.1953	-167.194452518049+64.2802018376834i
2.34	250.375	9.319	9.16738	-145.17961389104-20.9124869717568i
2.43	183.875	9.67742	7.75803	123.904892634495+7.44779597970978i
2.52	192.625	10.0358	1.60201	7.14823227814081-24.6152236891498i
2.61	212	10.3943	1.13447	13.1809025203966+12.4796704829254i
2.7	203.25	10.7527	18.3757	-289.264222052496-52.6188297238351i
2.79	170.875	11.1111	19.7573	-61.0914462824988-310.158226862095i
J05
Time	Data	FFT Freq	FFT Mag	FFT Complex			Max
0	98.6667	0	241.811	3868.972229			14.3054
0.09	104.972	0.358423	5.25144	-79.8924396767276-26.0207400458856i
0.18	109.903	0.716846	7.83272	113.07103408423+54.0456486534726i
0.27	105.889	1.07527	11.2682	31.2763764308131+177.55819701372i
0.36	76.0278	1.43369	14.3054	4.2238381931011+228.846628675692i
0.45	142.111	1.79211	4.05906	-63.8239520359377-12.0143771463783i
0.54	136.208	2.15054	7.98159	81.7540342553741+98.1067799966935i
0.63	122.681	2.50896	7.00391	-112.054797144505-1.32357555010637i
0.72	99.9583	2.86738	12.1179	-137.722229-136.472168i
0.81	140.431	3.22581	11.7213	-74.5675333480579+172.079704049337i
0.9	131.764	3.58423	6.18819	-92.3282434132628+35.758876415361i
0.99	106.014	3.94265	2.39917	31.5362877706298-21.8862244775373i
1.08	112.694	4.30108	0.954894	-13.8072121931011+6.5412086756923i
1.17	125.583	4.6595	2.08254	33.2413148355028+2.29712731024273i
1.26	142.653	5.01792	2.61264	5.90830736597567E-002-41.8022549278599i
1.35	133.875	5.37634	7.33951	-68.715256831717-95.2288508187612i
1.44	136.542	5.73477	1.00868	-16.1388549999999
1.53	141.028	6.09319	7.33951	-68.7152568317167+95.2288508187613i
1.62	117.278	6.45161	2.61264	5.90830736598136E-002+41.80225492786i
1.71	87.7639	6.81004	2.08254	33.2413148355027-2.29712731024284i
1.8	144.569	7.16846	0.954894	-13.8072121931012-6.5412086756922i
1.89	156.667	7.52688	2.39917	31.53628777063+21.8862244775373i
1.98	124.681	7.8853	6.18819	-92.328243413263-35.7588764153607i
2.07	88.0555	8.24373	11.7213	-74.5675333480583-172.079704049337i
2.16	109.611	8.60215	12.1179	-137.722229+136.472168i
2.25	94.9028	8.96057	7.00391	-112.054797144505+1.3235755501066i
2.34	101.514	9.319	7.98159	81.7540342553737-98.1067799966937i
2.43	107.056	9.67742	4.05906	-63.8239520359377+12.0143771463783i
2.52	116.278	10.0358	14.3054	4.22383819310069-228.846628675692i
2.61	133.819	10.3943	11.2682	31.2763764308126-177.558197013721i
2.7	168.069	10.7527	7.83272	113.071034084229-54.045648653473i
2.79	151.708	11.1111	5.25144	-79.8924396767274+26.0207400458855i
J06
Time	Data	FFT Freq	FFT Mag	FFT Complex			Max
0	75.2083	0	146.732	2347.70813			18.2649
0.09	47.875	0.358423	5.45524	-85.1686804921618+19.0990118063988i
0.18	43.7083	0.716846	15.3678	24.3043912956721+244.680612907507i
0.27	42.4583	1.07527	3.79597	-24.7922251631238-55.4450926797659i
0.36	61.125	1.43369	7.79158	74.7547104596575+99.7654590058379i
0.45	72.75	1.79211	8.67862	13.6584977564617+138.184617355963i
0.54	70.75	2.15054	7.86909	124.58773088294-18.1676190556516i
0.63	66.625	2.50896	10.0326	132.671833342559+90.3633601916512i
0.72	52.4583	2.86738	0.775518	-11.9165949999999-3.45840500000008i
0.81	52.2083	3.22581	18.2649	-26.1168643738877+291.068848080292i
0.9	121.292	3.58423	5.40886	-18.8068509303641-84.4735215154453i
0.99	66.75	3.94265	8.82821	-141.245710781386+1.26029196914998i
1.08	73.375	4.30108	4.92136	18.2451675403425+76.598771005838i
1.17	125.833	4.6595	3.34958	39.613297268358-36.0974815220248i
1.26	94.125	5.01792	2.06643	-10.9187672482482+31.2079624477128i
1.35	58.9583	5.37634	7.15042	-64.6201475568185+94.4094442395937i
1.44	94.7083	5.73477	1.84636	-29.541688
1.53	100.125	6.09319	7.15042	-64.6201475568189-94.4094442395933i
1.62	66.875	6.45161	2.06643	-10.9187672482484-31.2079624477128i
1.71	33.4583	6.81004	3.34958	39.6132972683581+36.0974815220248i
1.8	52.25	7.16846	4.92136	18.2451675403423-76.5987710058379i
1.89	64.9583	7.52688	8.82821	-141.245710781386-1.26029196914942i
1.98	61.9583	7.8853	5.40886	-18.8068509303639+84.4735215154455i
2.07	89.8333	8.24373	18.2649	-26.1168643738887-291.068848080292i
2.16	87.6667	8.60215	0.775518	-11.9165949999999+3.45840500000008i
2.25	76.625	8.96057	10.0326	132.671833342559-90.3633601916518i
2.34	55.0833	9.319	7.86909	124.58773088294+18.1676190556514i
2.43	112.458	9.67742	8.67862	13.6584977564614-138.184617355964i
2.52	76.7917	10.0358	7.79158	74.7547104596573-99.765459005838i
2.61	55.6667	10.3943	3.79597	-24.7922251631236+55.4450926797657i
2.7	71.7083	10.7527	15.3678	24.3043912956714-244.680612907507i
2.79	122.042	11.1111	5.45524	-85.1686804921618-19.0990118063988i
J07
Time	Data	FFT Freq	FFT Mag	FFT Complex			Max
0	138.5	0	238.961	3823.375			23.6467
0.09	111.875	0.358423	20.9815	297.107369592175+156.282329940681i
0.18	107	0.716846	6.2157	-73.316959900701+67.1950406466919i
0.27	77.25	1.07527	10.987	-175.534272027513+9.50800972380235i
0.36	174.875	1.43369	13.8794	-83.9500089734373+205.590250609462i
0.45	133.625	1.79211	7.73158	93.4144897204081-81.097039084499i
0.54	148	2.15054	8.995	91.1343789660579+111.388994421023i
0.63	105.375	2.50896	6.55341	103.849105891127+14.4861781317933i
0.72	130.125	2.86738	7.05908	103.375-45.5i
0.81	90.125	3.22581	3.64824	-53.3665468592271-23.6493341600213i
0.9	103	3.58423	6.34163	-18.4445161275744-99.7755255136691i
0.99	50.625	3.94265	1.46002	19.5911413760036+12.7235982573428i
1.08	133.5	4.30108	2.27134	-14.2999910265625-33.4097493905379i
1.17	74.125	4.6595	15.636	-63.8919756579999+241.879205969657i
1.26	164.125	5.01792	8.47046	28.6270970622173-132.469479288i
1.35	83.125	5.37634	23.6467	-22.1693120349713+377.697376552879i
1.44	113.625	5.73477	9.02344	144.375
1.53	97.625	6.09319	23.6467	-22.1693120349726-377.697376552879i
1.62	51.5	6.45161	8.47046	28.6270970622177+132.469479288i
1.71	128.5	6.81004	15.636	-63.8919756580007-241.879205969657i
1.8	99.75	7.16846	2.27134	-14.2999910265625+33.4097493905379i
1.89	149	7.52688	1.46002	19.5911413760034-12.723598257343i
1.98	91	7.8853	6.34163	-18.4445161275741+99.7755255136692i
2.07	136.25	8.24373	3.64824	-53.3665468592274+23.6493341600216i
2.16	115	8.60215	7.05908	103.375+45.5i
2.25	128.875	8.96057	6.55341	103.849105891127-14.4861781317937i
2.34	148.875	9.319	8.995	91.1343789660577-111.388994421023i
2.43	174	9.67742	7.73158	93.4144897204083+81.0970390844986i
2.52	138.25	10.0358	13.8794	-83.9500089734377-205.590250609462i
2.61	157.25	10.3943	10.987	-175.534272027514-9.50800972380171i
2.7	126.75	10.7527	6.2157	-73.3169599007011-67.1950406466917i
2.79	141.875	11.1111	20.9815	297.107369592174-156.282329940681i
J08
Time	Data	FFT Freq	FFT Mag	FFT Complex			Max
0	37.7083	0	175.221	2803.541656			14.4832
0.09	121.417	0.358423	6.62996	-67.2750522487421+82.0177458598046i
0.18	100.125	0.716846	6.73603	-3.60126469913382+107.716270419797i
0.27	49.3333	1.07527	5.36026	73.0948288704255+44.8624743490259i
0.36	64.75	1.43369	12.0446	1.95164185399217-192.703258906551i
0.45	82.75	1.79211	1.02386	9.02734853236214-13.6699420424484i
0.54	64.4167	2.15054	14.1636	213.015031062869+77.3309606233864i
0.63	64.125	2.50896	13.8871	-217.153306856414-47.057570158718i
0.72	87.375	2.86738	3.10814	-48.9167170000001+8.95831299999997i
0.81	85.4583	3.22581	10.2428	-91.7564274138062-135.790482915732i
0.9	96.75	3.58423	11.0423	-170.023543688681-48.0280499982623i
0.99	143.125	3.94265	12.2716	76.3111929937407+180.909901271072i
1.08	102.875	4.30108	13.8774	-199.868389853992+96.7134270934495i
1.17	42.25	4.6595	9.90103	-140.398075147822+73.3768143741425i
1.26	64.7083	5.01792	14.4832	-215.390222675054-85.4762362018519i
1.35	119.5	5.37634	4.11099	58.8159952702559-29.4471741856137i
1.44	75.125	5.73477	9.53386	-152.541718
1.53	126.875	6.09319	4.11099	58.815995270256+29.4471741856134i
1.62	56.5417	6.45161	14.4832	-215.390222675054+85.4762362018523i
1.71	91.9167	6.81004	9.90103	-140.398075147822-73.376814374142i
1.8	111.083	7.16846	13.8774	-199.868389853992-96.7134270934494i
1.89	107.5	7.52688	12.2716	76.3111929937402-180.909901271072i
1.98	66.2083	7.8853	11.0423	-170.023543688681+48.0280499982628i
2.07	83.875	8.24373	10.2428	-91.7564274138056+135.790482915732i
2.16	69.4583	8.60215	3.10814	-48.9167170000001-8.95831299999997i
2.25	86.1667	8.96057	13.8871	-217.153306856414+47.0575701587185i
2.34	162.542	9.319	14.1636	213.015031062868-77.3309606233869i
2.43	68.6667	9.67742	1.02386	9.02734853236194+13.6699420424484i
2.52	89.9167	10.0358	12.0446	1.95164185399241+192.703258906551i
2.61	82.125	10.3943	5.36026	73.0948288704253-44.8624743490262i
2.7	75.9167	10.7527	6.73603	-3.60126469913415-107.716270419797i
2.79	122.958	11.1111	6.62996	-67.2750522487423-82.0177458598045i
J10
Time	Data	FFT Freq	FFT Mag	FFT Complex			Max
0	120.946	0	243.631	3898.089355			12.8546
0.09	119.357	0.358423	11.7492	100.529853192879-158.848510780224i
0.18	155.607	0.716846	12.8546	122.956786753352+164.873739736671i
0.27	106.179	1.07527	4.65355	-55.0556186606669+50.1268545834768i
0.36	111.661	1.43369	5.6555	-35.7784532628853+83.1141930282997i
0.45	148.446	1.79211	5.38623	-77.5800400556667-37.5271684367208i
0.54	111.214	2.15054	1.52251	-21.2363368464534-11.9345854505982i
0.63	141.375	2.50896	10.7786	-109.706860084222-133.064284858046i
0.72	115.768	2.86738	4.51067	-2.57150200000005-72.1249690000001i
0.81	127.893	3.22581	2.7594	-13.4885231952935-42.0394657694087i
0.9	122.607	3.58423	0.979924	7.55628106419927-13.7377833274553i
0.99	136.357	3.94265	11.7432	-51.5840424750823+180.671979617545i
1.08	132.679	4.30108	2.12639	4.34998526288528-33.7430429717003i
1.17	106.679	4.6595	12.0352	88.8790254859122+170.825589721546i
1.26	162.964	5.01792	5.87462	88.2230290289022+32.4277258598138i
1.35	112.554	5.37634	9.91985	-125.708154207859-96.8953926077819i
1.44	151.411	5.73477	8.28906	132.624937
1.53	113.25	6.09319	9.91985	-125.708154207859+96.8953926077824i
1.62	90.0357	6.45161	5.87462	88.2230290289021-32.4277258598139i
1.71	100.304	6.81004	12.0352	88.8790254859115-170.825589721546i
1.8	127.536	7.16846	2.12639	4.34998526288534+33.7430429717003i
1.89	74.8214	7.52688	11.7432	-51.5840424750828-180.671979617545i
1.98	123.893	7.8853	0.979924	7.55628106419935+13.7377833274554i
2.07	76.6607	8.24373	2.7594	-13.4885231952934+42.0394657694083i
2.16	107.214	8.60215	4.51067	-2.57150199999997+72.1249690000001i
2.25	112.393	8.96057	10.7786	-109.706860084222+133.064284858046i
[truncated: 1,264 more rows]

## Sheet: David's Results2
A03
Time	Data	FFT Freq	FFT Mag	FFT Complex			Max
0	45.6945	0	328.449	5255.180634			29.863
0.09	182.278	0.358423	11.8437	111.777426239229-153.022110882299i
0.18	219.847	0.716846	7.56859	-100.318481959925+67.8292141060192i
0.27	150.444	1.07527	20.7422	53.8797799659856+327.472423692417i
0.36	137.722	1.43369	2.69902	-40.7317543186633-14.3459244490285i
0.45	188.639	1.79211	21.5619	-299.622217629244-171.009801995132i
0.54	118.653	2.15054	18.8133	-295.979264049931+54.818464212338i
0.63	215.681	2.50896	10.0579	-69.0236191273264-145.372171305863i
0.72	181.903	2.86738	10.8191	-106.972229-136.097137i
0.81	248.75	3.22581	15.191	-163.34880086311+179.980656140825i
0.9	201.806	3.58423	15.8814	-221.622646737041+124.303027338887i
0.99	162	3.94265	29.863	-473.016715070614-67.4931122365845i
1.08	86.2917	4.30108	8.11818	-45.7404136813366+121.570701550971i
1.17	206.236	4.6595	2.4308	-16.1363968816571-35.3873098025926i
1.26	116.639	5.01792	9.27851	-5.07936325310257+148.369197232568i
1.35	164.556	5.37634	16.7877	-48.0651206332626-264.267874689167i
1.44	158.639	5.73477	22.0599	-352.958344
1.53	130.625	6.09319	16.7877	-48.0651206332616+264.267874689167i
1.62	166.597	6.45161	9.27851	-5.07936325310283-148.369197232568i
1.71	160.764	6.81004	2.4308	-16.1363968816571+35.3873098025922i
1.8	167.486	7.16846	8.11818	-45.7404136813368-121.570701550971i
1.89	167.486	7.52688	29.863	-473.016715070614+67.4931122365858i
1.98	160.944	7.8853	15.8814	-221.622646737041-124.303027338887i
2.07	111.264	8.24373	15.191	-163.34880086311-179.980656140825i
2.16	178.181	8.60215	10.8191	-106.972229+136.097137i
2.25	155.319	8.96057	10.0579	-69.0236191273263+145.372171305863i
2.34	85.25	9.319	18.8133	-295.979264049931-54.8184642123378i
2.43	173.944	9.67742	21.5619	-299.622217629244+171.009801995133i
2.52	216.153	10.0358	2.69902	-40.7317543186633+14.3459244490285i
2.61	190.75	10.3943	20.7422	53.8797799659843-327.472423692417i
2.7	209.306	10.7527	7.56859	-100.318481959925-67.8292141060195i
2.79	195.333	11.1111	11.8437	111.77742623923+153.022110882298i
A06
Time	Data	FFT Freq	FFT Mag	FFT Complex			Max
0	48.5	0	142.539	2280.625			27.3346
0.09	33.25	0.358423	23.0994	159.82849091883-333.243849183661i
0.18	80.625	0.716846	6.30408	-91.7793066773163+41.8372088396258i
0.27	129.75	1.07527	6.01639	-62.5310668066297-73.1865794479655i
0.36	77.75	1.43369	11.1952	92.7851640818291+153.218145750508i
0.45	100.125	1.79211	6.06749	-86.2817547011044-44.4966495893044i
0.54	103.125	2.15054	18.1125	-96.1409431867464+273.388689974224i
0.63	88.875	2.50896	9.6396	-11.6553036625891+153.792524506204i
0.72	64.625	2.86738	8.09258	27.6249999999999-126.5i
0.81	181.5	3.22581	27.3346	-129.446153280078+417.757643505788i
0.9	54.625	3.58423	8.45943	-18.9622403797426+134.015953786034i
0.99	44.25	3.94265	5.86689	87.8770298006979+33.0037914629855i
1.08	64.125	4.30108	10.2835	1.21483591817094-164.531854249492i
1.17	84.75	4.6595	15.9769	-82.2860336999112+242.024539722979i
1.26	127.125	5.01792	4.11462	61.8824902438057+22.4644726514359i
1.35	32.375	5.37634	15.171	-177.505208569215-165.568052065421i
1.44	86.25	5.73477	4.86719	-77.875
1.53	67.5	6.09319	15.171	-177.505208569214+165.568052065422i
1.62	7.375	6.45161	4.11462	61.8824902438058-22.4644726514359i
1.71	8.375	6.81004	15.9769	-82.286033699912-242.024539722979i
1.8	66.625	7.16846	10.2835	1.21483591817115+164.531854249492i
1.89	64.5	7.52688	5.86689	87.8770298006975-33.0037914629857i
1.98	49.25	7.8853	8.45943	-18.9622403797429-134.015953786034i
2.07	21.125	8.24373	27.3346	-129.446153280079-417.757643505788i
2.16	106.375	8.60215	8.09258	27.6250000000001+126.5i
2.25	62.375	8.96057	9.6396	-11.6553036625898-153.792524506204i
2.34	46.375	9.319	18.1125	-96.140943186747-273.388689974224i
2.43	66.625	9.67742	6.06749	-86.2817547011044+44.4966495893041i
2.52	50.25	10.0358	11.1952	92.7851640818288-153.218145750508i
2.61	58.875	10.3943	6.01639	-62.5310668066297+73.1865794479655i
2.7	68.375	10.7527	6.30408	-91.7793066773164-41.837208839626i
2.79	135	11.1111	23.0994	159.828490918831+333.24384918366i
A08
Time	Data	FFT Freq	FFT Mag	FFT Complex			Max
0	178.556	0	368.499	5895.986268			19.2695
0.09	180.167	0.358423	4.16192	-41.8817931769877+51.771113021909i
0.18	172.194	0.716846	10.373	108.988662403345+125.166249066894i
0.27	174.806	1.07527	11.4034	35.2601695023279-179.01447169769i
0.36	201.194	1.43369	15.5592	-51.0668626686148+243.653823473309i
0.45	171.403	1.79211	3.68105	-58.4971025883358-6.8493085153993i
0.54	169.292	2.15054	5.12226	81.398359747936+9.54618151051255i
0.63	185.764	2.50896	4.45437	-41.4947227535414+57.9447643296731i
0.72	152.528	2.86738	3.52108	-41.1944880000001-38.4305099999999i
0.81	143.028	3.22581	13.8473	210.864575985312+67.9964569907558i
0.9	178.222	3.58423	2.08545	23.9262234356095-23.2573493184241i
0.99	206.861	3.94265	19.2695	-266.475475535478+155.071796739007i
1.08	176.417	4.30108	13.9179	-22.0165713313854-221.596054526691i
1.17	210.333	4.6595	5.80324	24.5782816391937+89.5397929549755i
1.26	250.153	5.01792	4.37925	64.964466413109+26.2516342379574i
1.35	176.403	5.37634	9.70404	-18.7985170724905+154.122469081251i
1.44	198.111	5.73477	12.4575	-199.319336
1.53	203.25	6.09319	9.70404	-18.7985170724909-154.122469081251i
1.62	125.264	6.45161	4.37925	64.9644664131089-26.2516342379574i
1.71	179.292	6.81004	5.80324	24.5782816391934-89.5397929549754i
1.8	150.569	7.16846	13.9179	-22.016571331385+221.596054526691i
1.89	205.264	7.52688	19.2695	-266.475475535479-155.071796739006i
1.98	232.347	7.8853	2.08545	23.9262234356096+23.2573493184242i
2.07	176.278	8.24373	13.8473	210.864575985312-67.9964569907565i
2.16	154.319	8.60215	3.52108	-41.1944880000001+38.4305099999999i
2.25	236.042	8.96057	4.45437	-41.4947227535416-57.9447643296732i
2.34	130.389	9.319	5.12226	81.3983597479359-9.54618151051258i
2.43	192.583	9.67742	3.68105	-58.4971025883357+6.84930851539924i
2.52	191.875	10.0358	15.5592	-51.0668626686151-243.653823473309i
2.61	193.556	10.3943	11.4034	35.2601695023283+179.014471697689i
2.7	186.903	10.7527	10.373	108.988662403345-125.166249066894i
2.79	212.625	11.1111	4.16192	-41.8817931769878-51.7711130219089i
A09
Time	Data	FFT Freq	FFT Mag	FFT Complex			Max
0	217.375	0	434.195	6947.125			22.2014
0.09	303.875	0.358423	3.15617	37.5438074294038+33.7726244481436i
0.18	147.625	0.716846	7.25214	-112.17629722548+29.6721285390114i
0.27	199.5	1.07527	5.81033	-92.6670166444324-7.44173882374292i
0.36	197.625	1.43369	16.4039	186.26587296526-184.908793104386i
0.45	244.75	1.79211	16.7399	267.77413713117+5.8581430728819i
0.54	212.75	2.15054	17.8774	276.456197162737+73.4166687582663i
0.63	243	2.50896	5.74536	-46.3557150863726-79.3819712517612i
0.72	216.625	2.86738	12.5971	201.375+8.5i
0.81	208.5	3.22581	13.8619	-219.921629144961-28.7307724714063i
0.9	235.625	3.58423	11.044	36.6862448333131-172.854452894224i
0.99	215	3.94265	22.2014	-285.114255832232-211.879714902246i
1.08	208.25	4.30108	9.23875	108.48412703474-100.408793104386i
1.17	220	4.6595	11.3502	-100.608827991863-151.187479122016i
1.26	170.25	5.01792	9.78023	-10.9661447705705-156.098993113479i
1.35	191.125	5.37634	13.3068	-187.650499860713-100.584059094645i
1.44	295.75	5.73477	6.83594	-109.375
1.53	185.5	6.09319	13.3068	-187.650499860713+100.584059094645i
1.62	188.375	6.45161	9.78023	-10.9661447705702+156.098993113479i
1.71	238.25	6.81004	11.3502	-100.608827991862+151.187479122016i
1.8	225.625	7.16846	9.23875	108.48412703474+100.408793104386i
1.89	205.5	7.52688	22.2014	-285.114255832232+211.879714902247i
1.98	179.25	7.8853	11.044	36.6862448333135+172.854452894224i
2.07	198.5	8.24373	13.8619	-219.921629144961+28.7307724714068i
2.16	249	8.60215	12.5971	201.375-8.5i
2.25	246.25	8.96057	5.74536	-46.3557150863729+79.3819712517612i
2.34	253.875	9.319	17.8774	276.456197162737-73.4166687582667i
2.43	268.125	9.67742	16.7399	267.77413713117-5.8581430728829i
2.52	199.875	10.0358	16.4039	186.26587296526+184.908793104386i
2.61	145.5	10.3943	5.81033	-92.6670166444326+7.44173882374314i
2.7	221	10.7527	7.25214	-112.17629722548-29.672128539011i
2.79	214.875	11.1111	3.15617	37.5438074294038-33.772624448144i
A12
Time	Data	FFT Freq	FFT Mag	FFT Complex			Max
0	58.7639	0	92.1207	1473.930694			22.075
0.09	51.8195	0.358423	8.57287	-96.9666641468529+97.0151310775384i
0.18	12.6389	0.716846	10.3202	87.4518574747173-140.063761031953i
0.27	43.2917	1.07527	11.0637	-18.0071688334866+176.101623153632i
0.36	99.3055	1.43369	15.9029	-163.900318295369-194.626549333324i
0.45	14.8611	1.79211	6.58754	72.9857559224708+76.0418630708671i
0.54	20.0695	2.15054	7.02895	-105.497758649859+38.9638324254497i
0.63	64.4445	2.50896	8.77359	66.6116174935193-123.56672227633i
0.72	11	2.86738	16.8123	264.902679+46.7499389999998i
0.81	49.1945	3.22581	4.16366	50.3980361797619-43.5669710554815i
0.9	50.2639	3.58423	20.3995	290.062075270596-149.651718987524i
0.99	30.0139	3.94265	5.76473	-91.5225892300482+11.4469509645786i
1.08	56.5278	4.30108	11.9212	-125.127267704631-143.959861333324i
1.17	33.125	4.6595	22.075	82.8545373586096+343.343828680465i
1.26	19.2917	5.01792	16.3315	-245.127138095455-90.5126884449263i
1.35	35.7361	5.37634	11.507	173.424307256026-61.8147520684916i
1.44	28.7917	5.73477	4.91058	-78.5693040000002
1.53	109.167	6.09319	11.507	173.424307256026+61.8147520684914i
1.62	5.25	6.45161	16.3315	-245.127138095455+90.5126884449269i
1.71	175.861	6.81004	22.075	82.8545373586087-343.343828680465i
1.8	86.9167	7.16846	11.9212	-125.127267704631+143.959861333324i
1.89	9.56946	7.52688	5.76473	-91.5225892300482-11.4469509645783i
1.98	45.6528	7.8853	20.3995	290.062075270596+149.651718987523i
2.07	9.40277	8.24373	4.16366	50.3980361797622+43.5669710554813i
2.16	69.8333	8.60215	16.8123	264.902679-46.7499389999998i
2.25	25.1945	8.96057	8.77359	66.6116174935197+123.56672227633i
2.34	52.7083	9.319	7.02895	-105.497758649859-38.9638324254493i
2.43	23.2917	9.67742	6.58754	72.9857559224709-76.0418630708673i
2.52	70.1528	10.0358	15.9029	-163.900318295369+194.626549333324i
2.61	71.8195	10.3943	11.0637	-18.0071688334872-176.101623153632i
2.7	10.5139	10.7527	10.3202	87.4518574747177+140.063761031953i
2.79	29.4583	11.1111	8.57287	-96.966664146853-97.0151310775381i
A13
Time	Data	FFT Freq	FFT Mag	FFT Complex			Max
0	206	0	396.492	6343.875			19.728
0.09	238	0.358423	11.746	42.8768552919993+182.97974912757i
0.18	188.875	0.716846	14.3448	-222.732119970872-55.3940063809787i
0.27	153.25	1.07527	9.11718	88.5640570511319+115.913247613099i
0.36	164.25	1.43369	2.11458	15.0842622740244-30.2846410715657i
0.45	187	1.79211	19.728	238.550876559877-206.705654599852i
0.54	214.25	2.15054	15.8093	-39.0557412125272-249.915264421544i
0.63	213.75	2.50896	13.3752	213.897197874384+6.74841456064062i
0.72	212	2.86738	10.6518	143.625-91.75i
0.81	246.125	3.22581	12.1601	-193.458746279069-20.6802247062806i
0.9	152.25	3.58423	8.34343	88.137739674741+100.262711480439i
0.99	147.75	3.94265	7.07645	34.1484325675589-107.950864956012i
1.08	222.875	4.30108	4.04194	28.1657377259756+58.2153589284343i
1.17	209.5	4.6595	13.0078	-171.856728567019+117.392387980828i
1.26	173.125	5.01792	8.23044	126.150121508657+37.7839695210034i
1.35	133.125	5.37634	13.8772	-173.721944498861+138.275460584538i
1.44	196.125	5.73477	11.7891	-188.625
1.53	149.875	6.09319	13.8772	-173.721944498861-138.275460584538i
1.62	215.25	6.45161	8.23044	126.150121508657-37.7839695210038i
1.71	235.125	6.81004	13.0078	-171.85672856702-117.392387980827i
1.8	200.875	7.16846	4.04194	28.1657377259755-58.2153589284343i
1.89	233.25	7.52688	7.07645	34.1484325675589+107.950864956012i
1.98	193.5	7.8853	8.34343	88.1377396747411-100.262711480439i
2.07	248.875	8.24373	12.1601	-193.45874627907+20.6802247062812i
2.16	202	8.60215	10.6518	143.625+91.75i
2.25	198.25	8.96057	13.3752	213.897197874383-6.74841456064136i
2.34	199.25	9.319	15.8093	-39.0557412125263+249.915264421544i
2.43	254.875	9.67742	19.728	238.550876559877+206.705654599851i
2.52	206.5	10.0358	2.11458	15.0842622740245+30.2846410715657i
2.61	217	10.3943	9.11718	88.5640570511315-115.913247613099i
2.7	130.5	10.7527	14.3448	-222.732119970871+55.3940063809795i
2.79	200.5	11.1111	11.746	42.8768552919986-182.97974912757i
A14
Time	Data	FFT Freq	FFT Mag	FFT Complex			Max
0	152.625	0	355.727	5691.625			26.0515
0.09	165.75	0.358423	10.6951	-71.2685431102172-155.574308430936i
0.18	180.25	0.716846	6.7778	-103.967706675096+30.8378856941093i
0.27	217.5	1.07527	23.7193	35.1590966637279-377.877420469261i
0.36	195.25	1.43369	26.0515	-409.659577619781+76.9529489816703i
0.45	224	1.79211	4.47516	70.5986917954695+11.9482529137813i
0.54	187.625	2.15054	10.9989	159.463531819401-74.4374588276256i
0.63	164.75	2.50896	4.03421	-64.5419990774839-0.83435237045402i
0.72	158.25	2.86738	5.67947	-20.625+88.5i
0.81	103.125	3.22581	8.6129	110.322721496556-82.5802297563143i
0.9	195.875	3.58423	7.61603	82.9974526715724+89.2211810906011i
0.99	244.125	3.94265	9.41872	-87.025923007156+123.031808149711i
1.08	217.625	4.30108	10.422	54.9095776197809+157.45294898167i
1.17	254.5	4.6595	9.73066	6.89198020845911-155.537985216865i
1.26	156.875	5.01792	13.0891	-202.993277815877-51.503474387664i
1.35	215.25	5.37634	9.19403	145.863975030643-19.0643058003314i
1.44	134.375	5.73477	13.7422	-219.875
1.53	145.25	6.09319	9.19403	145.863975030644+19.0643058003308i
1.62	133	6.45161	13.0891	-202.993277815877+51.5034743876644i
1.71	182.375	6.81004	9.73066	6.89198020845978+155.537985216866i
1.8	157.75	7.16846	10.422	54.9095776197808-157.45294898167i
1.89	203.375	7.52688	9.41872	-87.0259230071564-123.031808149711i
1.98	202.625	7.8853	7.61603	82.997452671572-89.2211810906013i
2.07	179.625	8.24373	8.6129	110.322721496556+82.580229756314i
2.16	144.875	8.60215	5.67947	-20.6250000000001-88.5i
2.25	179.125	8.96057	4.03421	-64.5419990774837+0.834352370454191i
2.34	200.125	9.319	10.9989	159.463531819402+74.4374588276251i
2.43	157.75	9.67742	4.47516	70.5986917954695-11.9482529137815i
2.52	196.875	10.0358	26.0515	-409.659577619781-76.95294898167i
2.61	158.5	10.3943	23.7193	35.1590966637292+377.877420469261i
2.7	121.875	10.7527	6.7778	-103.967706675096-30.8378856941091i
2.79	160.75	11.1111	10.6951	-71.2685431102166+155.574308430937i
A20
Time	Data	FFT Freq	FFT Mag	FFT Complex			Max
0	63	0	269.102	4305.625			34.2839
0.09	191.875	0.358423	23.0769	114.116126678577+351.153915148998i
0.18	71.5	0.716846	29.0058	-318.307648150397-337.731734271539i
0.27	64.75	1.07527	17.8491	-284.682625174721+22.6840354905799i
0.36	199	1.43369	34.2839	316.936304642311+447.716111717937i
0.45	197.5	1.79211	20.4402	-296.883927934789+137.174657588067i
0.54	135.875	2.15054	5.00751	-76.3163209604982-24.393590736769i
0.63	177.375	2.50896	7.40846	-73.4437218601901-93.0411709143202i
0.72	139.875	2.86738	22.2226	113.75-336.875i
0.81	150.25	3.22581	32.9897	-203.811057573611-486.899865647305i
0.9	71.875	3.58423	5.92617	-47.0143251088709-82.3422921845483i
0.99	12.125	3.94265	28.6841	-121.352573181441-442.611138644113i
1.08	107.375	4.30108	15.9375	-254.93630464231+5.71611171793722i
1.17	94.75	4.6595	14.7446	225.061695190569+70.7262331072567i
1.26	17.125	5.01792	19.4078	-306.361705780235-50.6804357193183i
1.35	235.625	5.37634	15.6221	233.996083855605-87.8767857351295i
1.44	113.875	5.73477	20.6953	-331.125
1.53	178.625	6.09319	15.6221	233.996083855605+87.8767857351281i
1.62	83.375	6.45161	19.4078	-306.361705780235+50.6804357193185i
1.71	134.875	6.81004	14.7446	225.06169519057-70.7262331072582i
1.8	99	7.16846	15.9375	-254.93630464231-5.71611171793651i
1.89	160.875	7.52688	28.6841	-121.352573181439+442.611138644112i
1.98	218.125	7.8853	5.92617	-47.0143251088709+82.3422921845479i
2.07	194.625	8.24373	32.9897	-203.811057573609+486.899865647305i
2.16	224	8.60215	22.2226	113.75+336.875i
2.25	164	8.96057	7.40846	-73.4437218601896+93.0411709143207i
2.34	131.125	9.319	5.00751	-76.3163209604979+24.3935907367688i
2.43	102.375	9.67742	20.4402	-296.883927934789-137.174657588066i
2.52	104.375	10.0358	34.2839	316.93630464231-447.716111717937i
2.61	189.75	10.3943	17.8491	-284.682625174721-22.6840354905789i
2.7	207.75	10.7527	29.0058	-318.307648150396+337.731734271539i
2.79	69	11.1111	23.0769	114.116126678576-351.153915148998i
A24
Time	Data	FFT Freq	FFT Mag	FFT Complex			Max
0	252.375	0	537.75	8604			37.9375
0.09	273	0.358423	31.2095	-77.390851435134-493.317735845329i
0.18	291.5	0.716846	22.6115	361.767500771507+3.48748200362127i
0.27	367.75	1.07527	17.0899	39.2801512639644-270.602936592569i
0.36	270	1.43369	14.2934	-191.644597488888+124.79252339471i
0.45	336.25	1.79211	24.3706	-376.213681325946+102.511739274328i
0.54	256.875	2.15054	8.93986	142.85033110606-7.32127429016509i
0.63	256.625	2.50896	8.42759	-115.414458629378-69.725978771644i
0.72	212.375	2.86738	1.46908	-20.5+11.5i
0.81	248.625	3.22581	9.13237	-45.2191245416919+138.944788586777i
0.9	336.625	3.58423	12.8862	156.337223053427+134.418318069749i
0.99	299.375	3.94265	16.4317	-253.908872617435-68.1968003908955i
1.08	297.5	4.30108	14.6183	230.144597488888-41.7074766052906i
1.17	331.125	4.6595	13.5746	212.955840699832-42.6938541552703i
1.26	265.375	5.01792	9.41098	9.54494506900724-150.272925636464i
1.35	323.125	5.37634	10.5773	-33.0890034142127+165.970653615613i
1.44	333.5	5.73477	37.9375	-607
1.53	289	6.09319	10.5773	-33.0890034142129-165.970653615613i
1.62	195.375	6.45161	9.41098	9.54494506900753+150.272925636464i
1.71	280.75	6.81004	13.5746	212.955840699833+42.6938541552694i
1.8	185.5	7.16846	14.6183	230.144597488888+41.7074766052902i
1.89	287.25	7.52688	16.4317	-253.908872617435+68.1968003908959i
1.98	258.875	7.8853	12.8862	156.337223053426-134.418318069749i
2.07	242.875	8.24373	9.13237	-45.2191245416922-138.944788586777i
2.16	205.875	8.60215	1.46908	-20.5-11.5i
2.25	248.625	8.96057	8.42759	-115.414458629377+69.7259787716441i
2.34	139.625	9.319	8.93986	142.850331106059+7.32127429016513i
2.43	266.25	9.67742	24.3706	-376.213681325947-102.511739274327i
2.52	231.875	10.0358	14.2934	-191.644597488888-124.792523394709i
2.61	283.125	10.3943	17.0899	39.2801512639652+270.602936592568i
2.7	265.25	10.7527	22.6115	361.767500771507-3.48748200362184i
2.79	271.75	11.1111	31.2095	-77.3908514351326+493.317735845329i
B03
Time	Data	FFT Freq	FFT Mag	FFT Complex			Max
0	220	0	451.539	7224.625			13.876
0.09	218.75	0.358423	10.3701	-151.185850273914+68.3585620291834i
0.18	237.125	0.716846	7.06844	10.7463213923147+112.583339746581i
0.27	182.875	1.07527	5.38668	-76.7124678413474-39.2858395849992i
0.36	181.25	1.43369	9.12982	127.20521279348+71.8147545195112i
0.45	213.875	1.79211	5.40387	59.8814713932695-62.3687560769847i
0.54	268	2.15054	5.49805	-61.8776101060064-62.5274190926546i
0.63	184	2.50896	13.876	125.806062344042-182.932312104493i
0.72	243.875	2.86738	6.53002	-65.375-81.5i
0.81	207.375	3.22581	12.7714	-154.587832972321+133.635088788995i
0.9	258.875	3.58423	7.69713	123.151996723646+0.704813954378775i
0.99	185.25	3.94265	7.76706	23.3169295300789+122.06596075113i
1.08	204.875	4.30108	12.2931	51.5447872065199+189.814754519511i
1.17	278.125	4.6595	10.7398	-98.2666329919949-140.965913170145i
1.26	248.625	5.01792	7.65109	-113.520708009954+45.8155727936153i
1.35	239.625	5.37634	8.18108	4.7483208121881+130.811172509409i
1.44	253.375	5.73477	12.8516	205.625
1.53	218.75	6.09319	8.18108	4.7483208121875-130.811172509409i
1.62	235.375	6.45161	7.65109	-113.520708009954-45.815572793615i
1.71	221.875	6.81004	10.7398	-98.2666329919944+140.965913170146i
1.8	236.375	7.16846	12.2931	51.5447872065196-189.814754519511i
1.89	202.875	7.52688	7.76706	23.3169295300785-122.06596075113i
1.98	204	7.8853	7.69713	123.151996723646-0.704813954379112i
2.07	268.375	8.24373	12.7714	-154.587832972322-133.635088788994i
2.16	239.875	8.60215	6.53002	-65.375+81.5i
2.25	220	8.96057	13.876	125.806062344042+182.932312104492i
2.34	243.25	9.319	5.49805	-61.8776101060063+62.5274190926548i
2.43	207.375	9.67742	5.40387	59.8814713932697+62.3687560769845i
2.52	245.25	10.0358	9.12982	127.20521279348-71.8147545195114i
2.61	235.75	10.3943	5.38668	-76.712467841347+39.2858395849994i
2.7	195	10.7527	7.06844	10.7463213923144-112.583339746582i
2.79	224.625	11.1111	10.3701	-151.185850273915-68.3585620291829i
B04
Time	Data	FFT Freq	FFT Mag	FFT Complex			Max
0	252.875	0	332.195	5315.125			22.7256
0.09	207.25	0.358423	8.17249	130.681328135628-4.53103354021457i
0.18	183.125	0.716846	17.9778	120.167383684694+261.341489075368i
0.27	129.125	1.07527	11.0237	124.504487403335-124.932757162219i
0.36	156.5	1.43369	14.9684	144.078656903985-191.308581272022i
0.45	162.75	1.79211	4.31293	32.6206541358431-60.8099136576769i
0.54	133.125	2.15054	9.91252	156.684250226932+24.5790153392496i
0.63	114.375	2.50896	16.8913	262.263289984932-65.2601224658672i
0.72	157.75	2.86738	10.3358	-104.25-128.375i
0.81	185.125	3.22581	9.97406	75.0179289656791-140.85335296319i
0.9	208.125	3.58423	1.11664	6.794411482633-16.5237984031359i
0.99	172.5	3.94265	7.18982	109.327703676273+35.7908222851827i
1.08	159	4.30108	11.4166	-167.578656903985+72.6914187279785i
1.17	178.375	4.6595	22.7256	207.817447054456-298.369340794026i
1.26	168.125	5.01792	14.3252	186.853954605741+132.738675332982i
1.35	206.375	5.37634	9.49693	101.767160643853+112.838416387796i
1.44	122.375	5.73477	0.210938	3.375
1.53	158.5	6.09319	9.49693	101.767160643853-112.838416387796i
1.62	193	6.45161	14.3252	186.853954605741-132.738675332982i
1.71	104.125	6.81004	22.7256	207.817447054457+298.369340794025i
1.8	154.875	7.16846	11.4166	-167.578656903986-72.6914187279783i
1.89	122.625	7.52688	7.18982	109.327703676273-35.7908222851829i
1.98	151.625	7.8853	1.11664	6.79441148263309+16.5237984031362i
2.07	199.375	8.24373	9.97406	75.0179289656796+140.85335296319i
2.16	99.875	8.60215	10.3358	-104.25+128.375i
2.25	221.25	8.96057	16.8913	262.263289984932+65.2601224658668i
2.34	172.625	9.319	9.91252	156.684250226932-24.5790153392497i
2.43	192	9.67742	4.31293	32.6206541358433+60.8099136576774i
2.52	174.25	10.0358	14.9684	144.078656903986+191.308581272021i
2.61	156.25	10.3943	11.0237	124.504487403336+124.932757162219i
2.7	172	10.7527	17.9778	120.167383684693-261.341489075368i
2.79	145.875	11.1111	8.17249	130.681328135628+4.53103354021487i
B08
Time	Data	FFT Freq	FFT Mag	FFT Complex			Max
0	81.625	0	161.398	2582.375			30.814
0.09	182.625	0.358423	15.5225	226.879052602387+101.038731892178i
0.18	118.375	0.716846	30.814	250.352792203969-424.730874605706i
0.27	121.5	1.07527	8.58038	-108.629627681423+83.946855610541i
0.36	76.125	1.43369	19.294	-132.908085182071-278.628278106444i
0.45	107.625	1.79211	14.1906	227.033954166319-2.69218723087083i
0.54	107.25	2.15054	25.9976	43.7120325231131-413.65853580976i
0.63	83.75	2.50896	6.00802	-33.5161544339921+90.0962369183991i
0.72	74.75	2.86738	7.95954	-83.2500000000001-96.375i
0.81	10.625	3.22581	13.0778	63.6944507101187-199.315527747218i
0.9	21.75	3.58423	11.3903	40.2827636568439+177.737630709918i
0.99	45.375	3.94265	9.77997	-154.33382119204-25.8247463296848i
1.08	93.875	4.30108	5.56954	75.1580851820706-47.8782781064444i
1.17	47.875	4.6595	10.5789	-168.771821791951+12.8724313665645i
1.26	25.375	5.01792	17.8239	-160.347588383927-235.834708086028i
1.35	13.25	5.37634	6.33104	-93.3560323794176-39.3148979186001i
1.44	86.75	5.73477	2.85156	45.625
1.53	104.875	6.09319	6.33104	-93.3560323794174+39.3148979186004i
1.62	154.625	6.45161	17.8239	-160.347588383927+235.834708086029i
1.71	156.5	6.81004	10.5789	-168.771821791951-12.8724313665642i
1.8	34.625	7.16846	5.56954	75.1580851820709+47.878278106444i
1.89	98.25	7.52688	9.77997	-154.33382119204+25.8247463296853i
1.98	107	7.8853	11.3903	40.2827636568433-177.737630709918i
2.07	26.75	8.24373	13.0778	63.6944507101189+199.315527747217i
2.16	50.125	8.60215	7.95954	-83.2499999999999+96.375i
2.25	64	8.96057	6.00802	-33.5161544339926-90.0962369183989i
2.34	112.25	9.319	25.9976	43.7120325231138+413.658535809759i
2.43	64.125	9.67742	14.1906	227.033954166319+2.6921872308701i
2.52	117.5	10.0358	19.294	-132.90808518207+278.628278106444i
2.61	66.5	10.3943	8.58038	-108.629627681423-83.9468556105408i
2.7	52	10.7527	30.814	250.35279220397+424.730874605706i
2.79	74.75	11.1111	15.5225	226.879052602387-101.038731892178i
B12
Time	Data	FFT Freq	FFT Mag	FFT Complex			Max
0	56.75	0	194.758	3116.125			33.7578
0.09	54.375	0.358423	26.5933	-279.637101947123-320.697637074512i
0.18	109.875	0.716846	21.7224	-347.544603285203-3.17934553295265i
0.27	75.75	1.07527	3.99149	-3.41954822330199+63.7721598513768i
0.36	78.5	1.43369	3.13283	41.1972221513642-28.554085374294i
0.45	48.875	1.79211	3.91875	49.1707286323396+38.9040451085068i
0.54	208	2.15054	9.65254	13.9351318085228-153.81059973779i
0.63	154.375	2.50896	18.1678	-189.921644927614-220.062142921304i
0.72	101	2.86738	17.0176	-146.125+229.75i
0.81	127.5	3.22581	3.16744	-29.7639500977768+41.018028429763i
0.9	159.375	3.58423	16.0715	148.985854604683+209.585260409569i
0.99	123.75	3.94265	10.7454	-43.597160492032-166.307379224955i
1.08	173.75	4.30108	10.9334	-67.6972221513643-161.304085374294i
1.17	44	4.6595	8.47628	-67.0080065834876+117.910284295151i
1.26	120.5	5.01792	8.95236	143.123616871997+5.7165146144054i
1.35	80.625	5.37634	11.5602	-141.823316361005+118.732083053792i
1.44	145	5.73477	33.7578	540.125
1.53	34.625	6.09319	11.5602	-141.823316361006-118.732083053792i
1.62	120.75	6.45161	8.95236	143.123616871997-5.71651461440578i
1.71	115.625	6.81004	8.47628	-67.0080065834881-117.910284295151i
1.8	90.75	7.16846	10.9334	-67.6972221513641+161.304085374294i
1.89	67.25	7.52688	10.7454	-43.5971604920315+166.307379224955i
1.98	120.75	7.8853	16.0715	148.985854604682-209.585260409569i
2.07	84.75	8.24373	3.16744	-29.7639500977768-41.0180284297634i
2.16	111.125	8.60215	17.0176	-146.125-229.75i
2.25	100.875	8.96057	18.1678	-189.921644927613+220.062142921304i
2.34	70.375	9.319	9.65254	13.9351318085235+153.81059973779i
2.43	78.625	9.67742	3.91875	49.1707286323397-38.9040451085072i
2.52	84.125	10.0358	3.13283	41.1972221513642+28.554085374294i
2.61	51.625	10.3943	3.99149	-3.41954822330215-63.7721598513768i
2.7	77.5	10.7527	21.7224	-347.544603285203+3.1793455329536i
2.79	45.375	11.1111	26.5933	-279.637101947121+320.697637074512i
B18
Time	Data	FFT Freq	FFT Mag	FFT Complex			Max
0	118.279	0	300.401	4806.41339			11.3697
0.09	151.827	0.358423	11.3697	-181.40314139368-13.6502871183876i
0.18	146.115	0.716846	5.68486	55.8192768523665-71.815978792139i
0.27	162.269	1.07527	6.27225	-98.6531999994023-18.4084958120077i
0.36	141.058	1.43369	0.958986	-6.49267004127177+13.9024031246295i
0.45	157.894	1.79211	6.86585	-74.3858962681808-80.8365854202074i
0.54	128.529	2.15054	8.11065	8.00070483740621-129.523501059703i
0.63	157.673	2.50896	8.1161	-76.6134701978378+104.849240916825i
0.72	180.731	2.86738	7.78453	121.057678+29.2979719999998i
0.81	129.096	3.22581	5.86923	-33.9215928217119-87.5670593070675i
0.9	120.413	3.58423	2.69063	-38.6329370337182+18.9948666614968i
0.99	150.077	3.94265	6.58593	-20.9182839953347+103.277808593353i
1.08	174.356	4.30108	1.18513	-14.2572059587283-12.5016528753703i
1.17	149.154	4.6595	3.07905	48.9562622276871-5.50451823373057i
1.26	149.231	5.01792	6.82201	-108.725372656055-9.64380307093872i
1.35	168.087	5.37634	8.7605	-107.675909551541-89.7384277775643i
1.44	186.356	5.73477	2.13762	34.2019660000001
1.53	181.231	6.09319	8.7605	-107.67590955154+89.7384277775644i
1.62	154.644	6.45161	6.82201	-108.725372656055+9.64380307093894i
1.71	145.452	6.81004	3.07905	48.9562622276871+5.50451823373025i
1.8	168.413	7.16846	1.18513	-14.2572059587283+12.5016528753703i
1.89	137.779	7.52688	6.58593	-20.9182839953349-103.277808593354i
1.98	182.769	7.8853	2.69063	-38.6329370337183-18.9948666614969i
2.07	140.49	8.24373	5.86923	-33.9215928217115+87.5670593070673i
2.16	144.788	8.60215	7.78453	121.057678-29.2979719999998i
2.25	128.173	8.96057	8.1161	-76.6134701978379-104.849240916826i
2.34	147.038	9.319	8.11065	8.00070483740641+129.523501059703i
2.43	144.433	9.67742	6.86585	-74.3858962681804+80.8365854202074i
2.52	156.702	10.0358	0.958986	-6.49267004127179-13.9024031246295i
2.61	143.25	10.3943	6.27225	-98.6531999994021+18.4084958120079i
2.7	120.885	10.7527	5.68486	55.8192768523666+71.8159787921389i
2.79	139.221	11.1111	11.3697	-181.40314139368+13.650287118388i
B21
Time	Data	FFT Freq	FFT Mag	FFT Complex			Max
0	201.15	0	290.473	4647.574952			18.0155
0.09	175.05	0.358423	10.9616	125.220780344677+122.800407062072i
0.18	137.825	0.716846	10.7604	39.5924861407023+167.552484916663i
0.27	101.825	1.07527	6.99015	107.550322066411+30.6865463024838i
0.36	115.25	1.43369	18.0155	265.814110716842-111.489879537813i
0.45	126.05	1.79211	13.3451	207.231943960455+51.4455878819247i
0.54	129.75	2.15054	4.73943	31.7961543765925+68.8427962252129i
0.63	145.225	2.50896	12.2912	146.790457988239-130.870994117473i
0.72	128.9	2.86738	4.39761	62.049988+33.1750480000001i
0.81	155.375	3.22581	4.76162	-60.1836346972844+46.714325241072i
0.9	179.3	3.58423	8.66078	132.669498083544+40.0140566750225i
0.99	114.85	3.94265	7.15643	-95.8842642512522-62.586810400535i
1.08	134.3	4.30108	10.6962	-12.1141587168419+170.710072462187i
1.17	155.85	4.6595	3.19114	-44.3650017470338+25.2721862776111i
1.26	118.45	5.01792	4.96957	-15.558138600838-77.9762066335274i
1.35	150.625	5.37634	5.51196	53.6393963357892+70.0037646782039i
1.44	146.15	5.73477	6.20469	-99.2750239999996
1.53	121.5	6.09319	5.51196	53.6393963357888-70.0037646782039i
1.62	137.3	6.45161	4.96957	-15.558138600838+77.9762066335276i
1.71	178.35	6.81004	3.19114	-44.3650017470339-25.2721862776108i
1.8	117.975	7.16846	10.6962	-12.1141587168423-170.710072462187i
1.89	127.725	7.52688	7.15643	-95.8842642512522+62.5868104005355i
1.98	99.65	7.8853	8.66078	132.669498083544-40.0140566750227i
2.07	167	8.24373	4.76162	-60.1836346972847-46.7143252410716i
2.16	171.275	8.60215	4.39761	62.049988-33.1750480000001i
2.25	171.8	8.96057	12.2912	146.790457988239+130.870994117473i
2.34	169.15	9.319	4.73943	31.7961543765923-68.8427962252128i
2.43	147.025	9.67742	13.3451	207.231943960455-51.4455878819251i
2.52	153.1	10.0358	18.0155	265.814110716842+111.489879537813i
2.61	136.775	10.3943	6.99015	107.550322066411-30.686546302484i
2.7	134.625	10.7527	10.7604	39.5924861407019-167.552484916663i
2.79	198.4	11.1111	10.9616	125.220780344676-122.800407062072i
B22
Time	Data	FFT Freq	FFT Mag	FFT Complex			Max
0	111.625	0	509.039	8144.625			41.5234
0.09	270.625	0.358423	30.5756	-475.035284058324+116.905291729072i
0.18	291.375	0.716846	7.67032	11.8548947621804-122.151189561685i
0.27	221.5	1.07527	24.8503	-163.813856525096+362.291131618556i
0.36	168.875	1.43369	41.5234	-517.185794773342-417.028372646398i
0.45	372	1.79211	5.49064	-55.6750282555346-67.9556355827262i
0.54	165.75	2.15054	21.2316	-304.375888269213-150.849395790811i
0.63	217.625	2.50896	14.3175	-20.6377702303384-228.149229550002i
0.72	245.5	2.86738	33.7151	14.3749999999997-539.25i
0.81	322.375	3.22581	23.1599	-368.129698268381+42.3506979829647i
0.9	228.125	3.58423	34.1388	-519.366039052289+169.163690352375i
0.99	265.75	3.94265	28.8729	-432.195017356769-163.158833632815i
1.08	269	4.30108	34.4205	529.685794773341-150.7783726464i
1.17	270.375	4.6595	11.5208	-159.24041269274+92.8507767911187i
1.26	289.125	5.01792	38.9087	530.88703255932-325.138103418499i
1.35	116.125	5.37634	25.3872	-340.272932612817-221.831937515308i
1.44	363.5	5.73477	2.14844	-34.375
1.53	235.25	6.09319	25.3872	-340.272932612816+221.831937515309i
1.62	378.125	6.45161	38.9087	530.887032559322+325.138103418498i
1.71	367.875	6.81004	11.5208	-159.24041269274-92.8507767911191i
1.8	272.875	7.16846	34.4205	529.685794773342+150.778372646398i
1.89	351.125	7.52688	28.8729	-432.195017356768+163.158833632816i
1.98	195.625	7.8853	34.1388	-519.366039052289-169.163690352374i
2.07	152.375	8.24373	23.1599	-368.129698268381-42.3506979829644i
2.16	299.875	8.60215	33.7151	14.3750000000003+539.25i
2.25	244.25	8.96057	14.3175	-20.637770230338+228.149229550002i
2.34	179.125	9.319	21.2316	-304.375888269212+150.849395790812i
2.43	317.875	9.67742	5.49064	-55.6750282555342+67.9556355827257i
2.52	303.5	10.0358	41.5234	-517.185794773341+417.0283726464i
2.61	248.375	10.3943	24.8503	-163.813856525097-362.291131618556i
2.7	293.125	10.7527	7.67032	11.8548947621808+122.151189561685i
2.79	116	11.1111	30.5756	-475.035284058324-116.905291729072i
B23
Time	Data	FFT Freq	FFT Mag	FFT Complex			Max
0	243.663	0	456.364	7301.817198			25.944
0.09	286.837	0.358423	4.15469	37.5210628675298-54.8734750168108i
0.18	248.106	0.716846	6.3395	-66.5827469543612-76.5192075969462i
0.27	247.74	1.07527	16.7603	-110.793006783798-244.207589697976i
0.36	217.846	1.43369	8.363	62.3671731051872-118.384690550405i
0.45	266.75	1.79211	11.4712	45.5898311993105-177.786922183437i
0.54	186.721	2.15054	13.2242	-45.5305833953574-206.630127088537i
0.63	269.942	2.50896	8.56575	-83.6335699644227-108.57576955304i
0.72	231.692	2.86738	25.6518	393.221223-117.596037i
0.81	241.673	3.22581	14.8545	-232.216471952497-50.6329778624721i
0.9	173.413	3.58423	9.12535	106.286410877317-100.104011390797i
0.99	224.548	3.94265	15.6757	-250.781806969963-3.8317037279828i
1.08	238.587	4.30108	17.6137	175.286696894812-220.673142550406i
1.17	267.779	4.6595	9.76424	124.332922687329+94.5962381264164i
1.26	197.49	5.01792	6.93144	22.4421514724009-108.608695899207i
1.35	199.413	5.37634	25.944	48.05794291651-412.312785957304i
1.44	296.404	5.73477	2.76743	44.2788080000005
1.53	228.183	6.09319	25.944	48.0579429165114+412.312785957303i
1.62	146.394	6.45161	6.93144	22.4421514724013+108.608695899206i
1.71	251.087	6.81004	9.76424	124.332922687329-94.5962381264172i
1.8	243.404	7.16846	17.6137	175.286696894813+220.673142550405i
1.89	174.99	7.52688	15.6757	-250.781806969962+3.83170372798344i
1.98	251.894	7.8853	9.12535	106.286410877317+100.104011390797i
2.07	190.827	8.24373	14.8545	-232.216471952497+50.6329778624724i
2.16	304.221	8.60215	25.6518	393.221223+117.596037i
2.25	219.875	8.96057	8.56575	-83.6335699644226+108.57576955304i
2.34	226.471	9.319	13.2242	-45.5305833953568+206.630127088537i
2.43	234.317	9.67742	11.4712	45.5898311993111+177.786922183437i
2.52	257.317	10.0358	8.363	62.3671731051875+118.384690550406i
2.61	187.096	10.3943	16.7603	-110.793006783798+244.207589697977i
2.7	209.423	10.7527	6.3395	-66.5827469543608+76.5192075969466i
2.79	137.712	11.1111	4.15469	37.5210628675302+54.8734750168109i
C04
Time	Data	FFT Freq	FFT Mag	FFT Complex			Max
0	192.125	0	328.422	5254.75			22.7893
0.09	213.75	0.358423	22.7893	361.686603395697-46.2255345608933i
0.18	201.125	0.716846	3.56888	-56.580041416111-7.70367389073608i
0.27	189.75	1.07527	11.4049	115.875842157374-140.965174366823i
0.36	181.75	1.43369	14.0667	103.436336368202-199.890764646288i
0.45	164.375	1.79211	5.10696	81.6569852659978-2.97988971692056i
0.54	156.125	2.15054	6.28446	-45.4370077640192+89.6997564397925i
0.63	162	2.50896	2.76057	44.0325106888447+3.47053832657609i
0.72	154.75	2.86738	8.75169	2.74999999999992-140i
0.81	187.875	3.22581	15.5658	70.7617999699562+238.789162479838i
0.9	194.5	3.58423	12.4291	-197.89209555715-19.6546897851677i
0.99	127.625	3.94265	7.15448	53.5617327586058-101.167674068743i
1.08	172.75	4.30108	13.9554	-222.186336368203-22.1407646462878i
1.17	128.375	4.6595	10.4211	129.394292529729-105.159055373056i
1.26	177.5	5.01792	9.80846	142.40914473728+65.9418798843033i
1.35	112.25	5.37634	15.8351	-252.969766766203+14.0869929379602i
1.44	116.625	5.73477	14.5156	232.25
1.53	139.5	6.09319	15.8351	-252.969766766204-14.0869929379591i
1.62	189.625	6.45161	9.80846	142.40914473728-65.9418798843037i
1.71	67	6.81004	10.4211	129.394292529729+105.159055373056i
1.8	199.25	7.16846	13.9554	-222.186336368203+22.140764646288i
1.89	142.375	7.52688	7.15448	53.5617327586059+101.167674068743i
1.98	132	7.8853	12.4291	-197.89209555715+19.6546897851682i
2.07	148.375	8.24373	15.5658	70.7617999699552-238.789162479838i
2.16	193.375	8.60215	8.75169	2.75000000000008+140i
2.25	218.5	8.96057	2.76057	44.0325106888443-3.47053832657613i
2.34	144.375	9.319	6.28446	-45.4370077640193-89.6997564397925i
2.43	190.125	9.67742	5.10696	81.6569852659977+2.97988971692048i
2.52	162.5	10.0358	14.0667	103.436336368203+199.890764646288i
2.61	130.875	10.3943	11.4049	115.875842157374+140.965174366823i
2.7	175.125	10.7527	3.56888	-56.5800414161111+7.7036738907361i
2.79	188.5	11.1111	22.7893	361.686603395697+46.2255345608923i
C07
Time	Data	FFT Freq	FFT Mag	FFT Complex			Max
0	131.5	0	199.672	3194.75			21.9937
0.09	70.75	0.358423	5.7454	19.0788318877324+89.9246950807781i
0.18	122.5	0.716846	2.13555	29.4061406500709-17.4006525384682i
0.27	80.75	1.07527	5.08196	-75.0685411747306+31.2451647970681i
0.36	80.875	1.43369	2.2553	-35.3574945521653-7.20799961555358i
0.45	93.875	1.79211	21.9937	349.900229121903-37.4536219411162i
0.54	118.375	2.15054	8.24215	-111.371505351695-70.6204690889451i
0.63	119.375	2.50896	4.38556	67.2615207902007+19.989263543709i
0.72	96.875	2.86738	7.91275	37.2500000000001+121i
0.81	92.125	3.22581	5.03532	-36.7287800229909+71.7059003103693i
0.9	28	3.58423	1.82277	-29.0934837526353-2.03237397232093i
0.99	106.875	3.94265	14.85	159.460461408277+176.143345898386i
1.08	96.875	4.30108	2.24317	20.8574945521652-29.2079996155536i
1.17	118.75	4.6595	13.2769	32.7193043051629+209.895650133414i
1.26	117.25	5.01792	7.245	-57.4411515457402+100.687442578156i
1.35	91.75	5.37634	12.1745	166.376973684446-101.305150655718i
1.44	46.125	5.73477	3.82812	-61.25
1.53	126.375	6.09319	12.1745	166.376973684446+101.305150655718i
1.62	92.375	6.45161	7.245	-57.4411515457405-100.687442578156i
1.71	146.625	6.81004	13.2769	32.7193043051623-209.895650133413i
1.8	127.625	7.16846	2.24317	20.8574945521653+29.2079996155536i
1.89	69.5	7.52688	14.85	159.460461408277-176.143345898386i
1.98	82.125	7.8853	1.82277	-29.0934837526353+2.03237397232084i
2.07	89.375	8.24373	5.03532	-36.7287800229911-71.705900310369i
2.16	122.875	8.60215	7.91275	37.2499999999999-121i
2.25	84	8.96057	4.38556	67.2615207902005-19.9892635437091i
2.34	134	9.319	8.24215	-111.371505351695+70.6204690889452i
2.43	119.375	9.67742	21.9937	349.900229121903+37.4536219411153i
2.52	99.25	10.0358	2.2553	-35.3574945521652+7.20799961555364i
2.61	98.125	10.3943	5.08196	-75.0685411747306-31.2451647970676i
2.7	70.125	10.7527	2.13555	29.4061406500709+17.4006525384681i
2.79	120.375	11.1111	5.7454	19.0788318877323-89.9246950807781i
C09
Time	Data	FFT Freq	FFT Mag	FFT Complex			Max
0	193.75	0	225.625	3610			34.4057
0.09	133.75	0.358423	12.8672	-12.8103284570247+205.476505892885i
0.18	114.5	0.716846	13.2468	-12.3614763100027+211.587884732804i
0.27	6.75	1.07527	7.58251	112.295123011857+45.9170835113513i
0.36	48.125	1.43369	34.4057	546.528372646399+65.9363363682023i
0.45	77.25	1.79211	16.5371	253.586293575713-75.5235655297005i
0.54	72.375	2.15054	3.73082	-27.5106243086614-52.9758589616377i
0.63	178.375	2.50896	19.814	198.849461296138-246.907341746726i
0.72	120	2.86738	6.52998	-9.99999999999994+104i
0.81	85.75	3.22581	12.5758	187.425106692192+73.2007915935802i
0.9	163.5	3.58423	8.47201	-133.218190587064-25.0458173011917i
0.99	64.25	3.94265	14.3828	-180.055797852635-143.308398634032i
1.08	80.625	4.30108	16.2848	-21.2783726463984+259.686336368203i
1.17	106.5	4.6595	15.5032	221.77310065972+111.11365407147i
1.26	133.25	5.01792	7.5986	-87.9097087942723-83.9820736067499i
1.35	170.375	5.37634	11.613	123.93704107404-138.433957102357i
1.44	80.625	5.73477	16.9688	271.5
1.53	100	6.09319	11.613	123.93704107404+138.433957102357i
1.62	135.25	6.45161	7.5986	-87.9097087942722+83.9820736067499i
1.71	108.875	6.81004	15.5032	221.77310065972-111.113654071471i
1.8	87.125	7.16846	16.2848	-21.2783726463991-259.686336368202i
1.89	87.125	7.52688	14.3828	-180.055797852635+143.308398634033i
1.98	118.25	7.8853	8.47201	-133.218190587063+25.0458173011919i
2.07	111.375	8.24373	12.5758	187.425106692192-73.2007915935806i
2.16	219.625	8.60215	6.52998	-10.0000000000001-104i
2.25	114.625	8.96057	19.814	198.849461296138+246.907341746726i
2.34	122.875	9.319	3.73082	-27.5106243086614+52.9758589616376i
2.43	105.5	9.67742	16.5371	253.586293575713+75.5235655297001i
2.52	135.5	10.0358	34.4057	546.528372646399-65.936336368203i
2.61	77.625	10.3943	7.58251	112.295123011857-45.917083511351i
2.7	115.375	10.7527	13.2468	-12.3614763100031-211.587884732804i
2.79	141.125	11.1111	12.8672	-12.810328457025-205.476505892885i
C11
Time	Data	FFT Freq	FFT Mag	FFT Complex			Max
0	133.875	0	174.156	2786.5			29.6153
0.09	129.375	0.358423	13.5483	200.959238753239+81.2772066633815i
0.18	127	0.716846	20.9166	302.781601061825-142.56282082038i
0.27	109.75	1.07527	28.7855	-11.3172120441727+460.428388347107i
0.36	17.25	1.43369	29.6153	193.066202090034-432.728891488805i
0.45	78.375	1.79211	7.48925	64.6225743688889-100.909237173221i
0.54	63.25	2.15054	4.9039	73.8477685363347+26.5114572083753i
0.63	125.375	2.50896	10.8592	-82.3105365104646-153.013688817358i
0.72	56.375	2.86738	4.2993	-49.875+47.375i
0.81	109.625	3.22581	7.85066	-48.7195450886492+115.777375472804i
0.9	138	3.58423	9.86	128.26440682561+91.850291973207i
0.99	19.75	3.94265	10.6775	60.896600712669-159.618661724165i
1.08	54.875	4.30108	16.954	23.1837979099662+270.271108511195i
1.17	10.5	4.6595	12.2442	140.734111825687+136.284368229506i
1.26	8.375	5.01792	12.1944	-43.3937764237702-190.223986055548i
1.35	100.5	5.37634	5.10611	-80.865232017196+11.6336753868881i
1.44	103.375	5.73477	15.3906	-246.25
1.53	123.25	6.09319	5.10611	-80.8652320171962-11.6336753868877i
1.62	132.5	6.45161	12.1944	-43.3937764237698+190.223986055548i
1.71	152	6.81004	12.2442	140.734111825686-136.284368229507i
1.8	94.125	7.16846	16.954	23.1837979099657-270.271108511195i
1.89	97.125	7.52688	10.6775	60.8966007126696+159.618661724165i
1.98	10.375	7.8853	9.86	128.26440682561-91.8502919732071i
2.07	35.625	8.24373	7.85066	-48.7195450886494-115.777375472803i
2.16	65.5	8.60215	4.2993	-49.875-47.375i
2.25	63.75	8.96057	10.8592	-82.3105365104643+153.013688817358i
2.34	108.25	9.319	4.9039	73.8477685363344-26.5114572083752i
2.43	108.125	9.67742	7.48925	64.622574368889+100.909237173221i
2.52	84.75	10.0358	29.6153	193.066202090034+432.728891488805i
2.61	122.5	10.3943	28.7855	-11.3172120441743-460.428388347106i
2.7	72.25	10.7527	20.9166	302.781601061825+142.56282082038i
2.79	130.75	11.1111	13.5483	200.959238753239-81.2772066633824i
C12
Time	Data	FFT Freq	FFT Mag	FFT Complex			Max
0	150.208	0	287.655	4602.486298			34.7822
0.09	135.792	0.358423	15.3218	183.795418653483+162.225630252735i
0.18	120.597	0.716846	28.9844	161.856712026913+434.587749239381i
0.27	123.681	1.07527	20.6651	-322.162202864324-74.4001458496471i
0.36	87.3333	1.43369	21.0624	332.201276855751+56.6562307052488i
0.45	215.861	1.79211	4.69686	10.5992370971133+74.3985201605174i
0.54	42.3889	2.15054	12.4697	198.759353076253+17.3536078482031i
0.63	153.694	2.50896	18.0969	103.609339646278+270.379269821925i
0.72	191.444	2.86738	22.3743	73.3055120000002+350.402648i
0.81	75.8889	3.22581	16.9252	-249.997661675717-104.092115951658i
0.9	106.764	3.58423	23.4829	-345.965255253716-146.553923976099i
0.99	161.75	3.94265	26.3864	-226.289886319797+356.414099556049i
1.08	118.153	4.30108	3.54902	56.4098671442493-6.51051729475105i
1.17	140.278	4.6595	10.49	153.882960522388-67.0100315536543i
1.26	145.375	5.01792	34.7822	-140.92864184945-538.375326584922i
1.35	211.875	5.37634	23.608	374.117970940576-52.0933886203861i
1.44	146.764	5.73477	32.638	-522.208282
1.53	241.556	6.09319	23.608	374.117970940577+52.0933886203852i
1.62	31.7361	6.45161	34.7822	-140.928641849449+538.375326584922i
1.71	168.986	6.81004	10.49	153.882960522389+67.010031553654i
1.8	27.1389	7.16846	3.54902	56.4098671442492+6.51051729475135i
1.89	94.9167	7.52688	26.3864	-226.289886319797-356.414099556048i
1.98	96.0139	7.8853	23.4829	-345.965255253716+146.5539239761i
2.07	198.069	8.24373	16.9252	-249.997661675717+104.092115951659i
2.16	137.097	8.60215	22.3743	73.3055119999998-350.402648i
2.25	139.639	8.96057	18.0969	103.609339646277-270.379269821925i
2.34	216.819	9.319	12.4697	198.759353076252-17.3536078482035i
2.43	216.153	9.67742	4.69686	10.5992370971131-74.3985201605176i
2.52	198.583	10.0358	21.0624	332.20127685575-56.656230705249i
2.61	62.0417	10.3943	20.6651	-322.162202864324+74.4001458496477i
2.7	223.722	10.7527	28.9844	161.856712026912-434.587749239381i
2.79	222.167	11.1111	15.3218	183.795418653482-162.225630252736i
C16
Time	Data	FFT Freq	FFT Mag	FFT Complex			Max
0	186.375	0	345.768	5532.291656			18.5129
0.09	160.917	0.358423	10.5354	146.244152529938+83.8282615976607i
0.18	149.375	0.716846	5.80899	77.5625412533847+51.2115635910008i
0.27	197.792	1.07527	8.99773	-101.589399970807-102.005643804632i
0.36	193.292	1.43369	3.27219	21.8172294712097+47.5926219751611i
0.45	195.583	1.79211	11.0646	4.83989479588317+176.966977968574i
0.54	151.333	2.15054	18.5129	143.10486742943+259.343896464326i
0.63	198.083	2.50896	6.79189	-80.8488766320035+72.6131683405413i
0.72	98.8333	2.86738	16.1046	-215.124969+141.833313i
0.81	151.042	3.22581	0.257127	-1.02888056799686+3.98329440964807i
0.9	189.042	3.58423	10.8127	-22.8062438465349-171.493847313701i
0.99	176.083	3.94265	16.6365	-92.6200035118013-249.551151902963i
1.08	142.625	4.30108	5.19201	71.43252652879-42.4073160248388i
1.17	158.667	4.6595	7.25922	109.885339456184-37.6223463339624i
1.26	181	5.01792	14.0204	218.80558316372-49.4594321870262i
1.35	183.958	5.37634	7.49561	-37.5487300993965-113.900184991025i
1.44	192.958	5.73477	3.28386	-52.5417179999999
1.53	146.958	6.09319	7.49561	-37.5487300993963+113.900184991025i
1.62	177.333	6.45161	14.0204	218.80558316372+49.4594321870258i
1.71	151	6.81004	7.25922	109.885339456185+37.6223463339619i
1.8	151.917	7.16846	5.19201	71.43252652879+42.4073160248388i
1.89	170.5	7.52688	16.6365	-92.6200035118006+249.551151902963i
1.98	166.75	7.8853	10.8127	-22.8062438465345+171.493847313702i
2.07	162.917	8.24373	0.257127	-1.02888056799683-3.9832944096479i
2.16	176.333	8.60215	16.1046	-215.124969-141.833313i
2.25	194.042	8.96057	6.79189	-80.8488766320039-72.613168340541i
2.34	200.5	9.319	18.5129	143.10486742943-259.343896464326i
2.43	216.542	9.67742	11.0646	4.83989479588281-176.966977968574i
2.52	120.042	10.0358	3.27219	21.8172294712097-47.5926219751611i
2.61	147.583	10.3943	8.99773	-101.589399970807+102.005643804632i
2.7	262.167	10.7527	5.80899	77.5625412533845-51.2115635910009i
2.79	180.75	11.1111	10.5354	146.244152529937-83.8282615976612i
C20
Time	Data	FFT Freq	FFT Mag	FFT Complex			Max
0	275.062	0	532.254	8516.0625			14.7649
0.09	288.25	0.358423	9.16532	39.4343174575622-141.243561449491i
0.18	236.188	0.716846	9.63266	150.477126104922-33.3223951453085i
0.27	256.25	1.07527	13.9109	-97.5762681324404+200.045002910708i
0.36	305.375	1.43369	7.02844	-112.290699429436+6.07865033333794i
0.45	271.062	1.79211	1.44031	19.0464206501509-12.9733354825807i
0.54	284.375	2.15054	11.1695	174.629723739034-37.980446813505i
0.63	297.75	2.50896	9.72783	122.884323570481+95.5243352301116i
0.72	231.312	2.86738	6.89272	-109.25-15.0625i
0.81	279.5	3.22581	4.7794	68.1572175109518-34.6744321095506i
0.9	281.812	3.58423	6.81481	17.5337501751319-107.617901627456i
0.99	242.562	3.94265	14.7649	77.3851466453948-223.204886675152i
1.08	278.25	4.30108	9.4025	-150.209300570564+8.32865033333798i
1.17	252.875	4.6595	11.8006	52.4347623664475+181.382300585379i
1.26	257.562	5.01792	10.4691	-130.140600019088-105.45984995926i
1.35	293.75	5.37634	8.97067	131.234079931452+58.1265200780898i
1.44	223.438	5.73477	13.8477	-221.5625
1.53	325.188	6.09319	8.97067	131.234079931452-58.1265200780899i
1.62	268.438	6.45161	10.4691	-130.140600019088+105.45984995926i
1.71	287.688	6.81004	11.8006	52.434762366447-181.382300585379i
1.8	231.875	7.16846	9.4025	-150.209300570564-8.32865033333794i
1.89	288.625	7.52688	14.7649	77.3851466453956+223.204886675152i
1.98	250.062	7.8853	6.81481	17.533750175132+107.617901627456i
2.07	234.625	8.24373	4.7794	68.1572175109519+34.6744321095506i
2.16	214.062	8.60215	6.89272	-109.25+15.0625i
2.25	207.188	8.96057	9.72783	122.884323570481-95.5243352301116i
2.34	278.25	9.319	11.1695	174.629723739034+37.9804468135048i
2.43	292.688	9.67742	1.44031	19.0464206501512+12.9733354825806i
2.52	259.625	10.0358	7.02844	-112.290699429436-6.07865033333798i
2.61	279.25	10.3943	13.9109	-97.5762681324411-200.045002910707i
2.7	271.562	10.7527	9.63266	150.477126104922+33.3223951453083i
2.79	271.562	11.1111	9.16532	39.4343174575626+141.243561449491i
C21
Time	Data	FFT Freq	FFT Mag	FFT Complex			Max
0	71.875	0	87.2891	1396.625			23.9698
0.09	7.25	0.358423	20.6364	-105.651727503083+312.822805885231i
0.18	11.5	0.716846	23.9698	193.615732901644+331.055706677399i
0.27	27	1.07527	4.77451	-65.1353762509434-39.9142535055712i
0.36	1.875	1.43369	8.84513	-24.3034540450585+139.419678887548i
0.45	4.75	1.79211	8.03804	10.4526590654643-128.183116173876i
0.54	20.5	2.15054	14.9092	199.68901320969+130.495442752122i
0.63	4.25	2.50896	8.9405	-89.4069942882473+111.665313802717i
0.72	13	2.86738	6.27713	-96.875-26.5i
0.81	1	3.22581	8.1274	108.703866556558+71.368305370609i
0.9	30.25	3.58423	8.13112	86.6623846880661-97.0314057306746i
0.99	61	3.94265	8.69736	26.1797547038535+136.67297659574i
1.08	12.375	4.30108	12.6911	190.303454045058-70.8303211124526i
1.17	71.5	4.6595	3.22489	-51.0785129703256+7.30549392240437i
1.26	105	5.01792	4.84623	77.5328692006008+1.02885819460315i
1.35	54.125	5.37634	6.27769	32.9363306867236+94.8894521114824i
1.44	88.5	5.73477	5.24219	-83.875
1.53	62.625	6.09319	6.27769	32.9363306867232-94.8894521114824i
1.62	5.75	6.45161	4.84623	77.5328692006007-1.02885819460303i
1.71	30.875	6.81004	3.22489	-51.0785129703257-7.30549392240414i
1.8	34.5	7.16846	12.6911	190.303454045059+70.8303211124524i
1.89	86.875	7.52688	8.69736	26.1797547038532-136.67297659574i
1.98	52	7.8853	8.13112	86.6623846880662+97.0314057306749i
2.07	33.5	8.24373	8.1274	108.703866556558-71.3683053706094i
2.16	8	8.60215	6.27713	-96.875+26.5i
2.25	70.75	8.96057	8.9405	-89.4069942882475-111.665313802717i
2.34	88.25	9.319	14.9092	199.689013209689-130.495442752122i
2.43	85.375	9.67742	8.03804	10.4526590654648+128.183116173876i
2.52	49.625	10.0358	8.84513	-24.3034540450587-139.419678887547i
2.61	78.625	10.3943	4.77451	-65.1353762509432+39.9142535055713i
2.7	63.375	10.7527	23.9698	193.615732901643-331.0557066774i
2.79	60.75	11.1111	20.6364	-105.651727503083-312.82280588523i
C22
Time	Data	FFT Freq	FFT Mag	FFT Complex			Max
0	171.214	0	338.201	5411.214234			14.3438
0.09	189.339	0.358423	9.03755	-143.912255128269+14.094617657706i
0.18	152.786	0.716846	11.1207	159.632606234835-78.5921328809045i
0.27	172.518	1.07527	7.95655	69.0708767354876+106.937942653851i
0.36	126.411	1.43369	2.68599	19.8806688250713+38.1010298394935i
0.45	155.286	1.79211	13.8887	218.591437412418-39.9896713665142i
0.54	178.821	2.15054	5.41282	-86.0041005666231+10.1857253670756i
0.63	186.696	2.50896	6.89637	-70.44841142871-84.9257029437745i
0.72	155.554	2.86738	2.9757	16.9285569999999-44.5000309999998i
0.81	171.25	3.22581	11.9213	137.330241982701+132.373149550645i
0.9	129.821	3.58423	5.68446	-56.1418450148819+71.5558791050771i
0.99	189.125	3.94265	4.66611	24.6382922470129+70.4751424906345i
1.08	147.411	4.30108	7.03303	-80.0234968250713-79.1132641605066i
1.17	193.893	4.6595	7.83921	-89.8685208967824-87.4967956866608i
1.26	186.893	5.01792	1.64579	-23.9866606533303-10.8648031429027i
1.35	184.518	5.37634	9.28287	52.8842270761418-138.791970045534i
1.44	146.429	5.73477	14.3438	-229.500059999999
1.53	195.839	6.09319	9.28287	52.8842270761422+138.791970045534i
1.62	190.268	6.45161	1.64579	-23.9866606533303+10.8648031429029i
1.71	195.732	6.81004	7.83921	-89.8685208967823+87.4967956866613i
1.8	207.875	7.16846	7.03303	-80.0234968250712+79.1132641605066i
1.89	192.375	7.52688	4.66611	24.6382922470127-70.4751424906344i
1.98	144.429	7.8853	5.68446	-56.1418450148822-71.555879105077i
2.07	140.554	8.24373	11.9213	137.330241982701-132.373149550646i
2.16	163.714	8.60215	2.9757	16.928557+44.5000309999998i
2.25	184.696	8.96057	6.89637	-70.4484114287099+84.9257029437748i
2.34	141.304	9.319	5.41282	-86.0041005666233-10.1857253670755i
2.43	126.179	9.67742	13.8887	218.591437412419+39.9896713665136i
2.52	185.286	10.0358	2.68599	19.8806688250712-38.1010298394935i
2.61	149.75	10.3943	7.95655	69.0708767354874-106.937942653851i
2.7	162.643	10.7527	11.1207	159.632606234836+78.592132880904i
2.79	192.607	11.1111	9.03755	-143.912255128269-14.0946176577056i
C23
Time	Data	FFT Freq	FFT Mag	FFT Complex			Max
0	225.545	0	288.546	4616.738648			34.7455
0.09	185.466	0.358423	19.1971	290.32953079005-100.259099934059i
0.18	137.489	0.716846	13.0463	187.972245227168+90.7687914894296i
0.27	171.25	1.07527	22.2527	266.322798041608+236.301898008365i
0.36	93.3523	1.43369	14.223	226.711806702134+19.7179767505828i
0.45	98.2727	1.79211	10.9965	60.8573727442513-165.083985640258i
0.54	161.705	2.15054	12.9759	205.73148013778-27.8935563885008i
0.63	141.716	2.50896	11.0752	-81.924191842644+157.128669015987i
0.72	230.841	2.86738	8.05623	-7.29550099999999+128.693085i
0.81	74.9091	3.22581	7.28309	12.8903401757491+115.81421828552i
0.9	217.33	3.58423	21.1623	228.867123638013-249.534620808032i
0.99	131.818	3.94265	17.0155	-32.9481339688209+270.246260616901i
1.08	107.477	4.30108	12.0083	192.015365297866+6.71803475058296i
1.17	142.989	4.6595	13.0326	33.6643027379519-205.786411192299i
1.26	125.25	5.01792	16.0905	-170.116501002961-193.235796930101i
1.35	107.261	5.37634	34.7455	34.9898693218567+554.82601387765i
1.44	152.523	5.73477	18.4638	-295.42035
1.53	183.375	6.09319	34.7455	34.9898693218552-554.82601387765i
1.62	50.3523	6.45161	16.0905	-170.116501002961+193.235796930102i
1.71	164.807	6.81004	13.0326	33.6643027379521+205.786411192299i
1.8	115.682	7.16846	12.0083	192.015365297866-6.71803475058292i
1.89	170.682	7.52688	17.0155	-32.9481339688215-270.246260616901i
1.98	103.057	7.8853	21.1623	228.867123638013+249.534620808032i
2.07	183.477	8.24373	7.28309	12.8903401757482-115.814218285519i
2.16	34.1136	8.60215	8.05623	-7.29550100000013-128.693085i
2.25	139.557	8.96057	11.0752	-81.9241918426445-157.128669015987i
2.34	133.568	9.319	12.9759	205.73148013778+27.8935563885007i
2.43	167.511	9.67742	10.9965	60.857372744251+165.083985640258i
2.52	117.148	10.0358	14.223	226.711806702134-19.7179767505829i
2.61	168.443	10.3943	22.2527	266.322798041608-236.301898008366i
2.7	155.227	10.7527	13.0463	187.972245227168-90.7687914894297i
2.79	224.545	11.1111	19.1971	290.32953079005+100.259099934058i
D01
Time	Data	FFT Freq	FFT Mag	FFT Complex			Max
0	176.554	0	373.846	5981.535768			11.4163
0.09	181.321	0.358423	2.75333	42.5557262963064-11.3886208916193i
0.18	201.804	0.716846	3.56944	-18.4099739785622+54.0624175079882i
0.27	188.821	1.07527	2.45715	2.56830605921638-39.2304420408934i
0.36	194.054	1.43369	6.6374	-106.181826725924-1.87503298492431i
0.45	194.196	1.79211	2.38724	-9.33829062014533-37.0367482141948i
0.54	178.875	2.15054	4.95663	-73.5400308191393+29.6872051077381i
0.63	167.089	2.50896	1.98527	-21.2740767214765-23.5877824210044i
0.72	208.893	2.86738	3.00402	39.142883-27.8928230000001i
0.81	171.143	3.22581	6.10107	-66.4178337253213-71.5386472042096i
0.9	195.161	3.58423	4.48617	56.8483377680447-43.822824143679i
0.99	182.268	3.94265	6.83392	17.5064703543925+107.932209879405i
1.08	197.5	4.30108	5.68966	65.0390047259235+63.6963790150753i
1.17	202.679	4.6595	4.57608	52.8611106176624+50.660306678685i
1.26	184.125	5.01792	5.89111	-92.3269209703431+18.9809722565714i
1.35	187.821	5.37634	11.4163	15.3955157393659+182.010776951154i
1.44	172.321	5.73477	8.79242	-140.678714
1.53	184.643	6.09319	11.4163	15.3955157393653-182.010776951154i
1.62	148.643	6.45161	5.89111	-92.3269209703432-18.9809722565712i
1.71	209.482	6.81004	4.57608	52.8611106176622-50.6603066786851i
1.8	185.839	7.16846	5.68966	65.0390047259234-63.6963790150755i
1.89	184.821	7.52688	6.83392	17.5064703543923-107.932209879405i
1.98	171.804	7.8853	4.48617	56.8483377680448+43.8228241436788i
2.07	198.232	8.24373	6.10107	-66.4178337253211+71.5386472042098i
2.16	171.839	8.60215	3.00402	39.142883+27.8928230000001i
2.25	193.946	8.96057	1.98527	-21.2740767214764+23.5877824210044i
2.34	191.107	9.319	4.95663	-73.5400308191393-29.687205107738i
2.43	197.071	9.67742	2.38724	-9.33829062014531+37.0367482141949i
2.52	172.786	10.0358	6.6374	-106.181826725924+1.87503298492445i
2.61	231.75	10.3943	2.45715	2.5683060592165+39.2304420408934i
2.7	169.125	10.7527	3.56944	-18.4099739785624-54.0624175079883i
2.79	185.821	11.1111	2.75333	42.5557262963063+11.3886208916192i
D04
Time	Data	FFT Freq	FFT Mag	FFT Complex			Max
0	86.5	0	284.781	4556.5			34.0733
0.09	182.5	0.358423	9.57795	-95.7285463402823-119.669274306052i
0.18	169.375	0.716846	5.84195	54.5737753463861-75.885215973814i
0.27	120.5	1.07527	7.33631	108.107500072971-45.7281656477079i
0.36	165.125	1.43369	34.0733	-531.100964621867+123.062968850777i
0.45	190.875	1.79211	12.6044	14.3939293331367-201.155312824557i
0.54	138.25	2.15054	13.8301	74.2408285288741-208.455047371003i
0.63	109.875	2.50896	4.55667	41.6884602760798+59.8118361558325i
0.72	164.25	2.86738	8.65	-83.0000000000001-110.75i
0.81	89.25	3.22581	15.6549	-169.92132231497-184.028379649303i
0.9	141	3.58423	18.764	-281.432477036092-104.549455779981i
0.99	152.375	3.94265	7.5333	-87.4407528601221-82.9593614622802i
1.08	203.875	4.30108	5.73987	61.1009646218667+68.5629688507768i
1.17	182.875	4.6595	6.35141	-45.3022712125793-90.9661971074488i
1.26	162.5	5.01792	8.76981	-74.3821268391687-118.979624382793i
1.35	121.625	5.37634	1.29225	-16.7969969542354+12.0565270667935i
1.44	117.875	5.73477	17.0938	273.5
1.53	107.125	6.09319	1.29225	-16.7969969542353-12.0565270667938i
1.62	158	6.45161	8.76981	-74.3821268391685+118.979624382792i
1.71	141.375	6.81004	6.35141	-45.302271212579+90.9661971074487i
1.8	166.75	7.16846	5.73987	61.1009646218669-68.5629688507773i
1.89	202.375	7.52688	7.5333	-87.4407528601218+82.9593614622803i
1.98	169.625	7.8853	18.764	-281.432477036092+104.549455779981i
2.07	122.125	8.24373	15.6549	-169.921322314969+184.028379649303i
2.16	96.875	8.60215	8.65	-82.9999999999999+110.75i
2.25	45.625	8.96057	4.55667	41.6884602760796-59.8118361558327i
2.34	142.5	9.319	13.8301	74.2408285288743+208.455047371003i
2.43	164.25	9.67742	12.6044	14.3939293331371+201.155312824557i
2.52	164.75	10.0358	34.0733	-531.100964621867-123.062968850777i
2.61	125.5	10.3943	7.33631	108.107500072971+45.7281656477077i
2.7	167.75	10.7527	5.84195	54.5737753463862+75.8852159738139i
2.79	83.25	11.1111	9.57795	-95.7285463402821+119.669274306053i
D07
Time	Data	FFT Freq	FFT Mag	FFT Complex			Max
0	8.07953	0	49.8025	796.840698			12.7255
0.09	24.7159	0.358423	4.85354	54.4022327016782+55.4162447269981i
0.18	78.0909	0.716846	5.25644	74.9045005595912-38.244558988621i
0.27	2.11365	1.07527	6.68264	-106.623770230558-7.98286647666324i
0.36	6.51135	1.43369	2.40616	34.8411166518313+16.3780729364884i
0.45	35.5909	1.79211	3.08427	15.8091875580139-46.7475109100238i
0.54	59.5455	2.15054	3.50528	41.3585208137492-37.8805362035936i
0.63	6.26135	2.50896	7.54397	-113.018787686604-42.380206998774i
0.72	10.875	2.86738	12.7255	-128.227234-158.15912i
0.81	24.75	3.22581	6.61276	-83.691855402166+64.7317734703577i
0.9	2.26135	3.58423	9.03327	-45.0111783402187+137.344841845799i
0.99	8.48865	3.94265	3.593	13.0671048997923+55.9832710110815i
1.08	3.30682	4.30108	4.71231	-6.36382265183118+75.1279509364883i
1.17	35.3295	4.6595	0.919592	1.47287217207658+14.6395656907803i
1.26	9.95453	5.01792	12.3861	-2.47913503312122+198.162707060772i
1.35	39.1932	5.37634	3.9907	15.7646559877671+61.8744674424683i
1.44	33.4318	5.73477	4.41904	-70.7045860000001
1.53	38.7614	6.09319	3.9907	15.7646559877669-61.8744674424683i
1.62	33.7727	6.45161	12.3861	-2.47913503312174-198.162707060772i
1.71	0.625	6.81004	0.919592	1.47287217207657-14.6395656907803i
1.8	26.9318	7.16846	4.71231	-6.36382265183134-75.1279509364883i
1.89	35.4091	7.52688	3.593	13.0671048997923-55.9832710110816i
1.98	24.1818	7.8853	9.03327	-45.0111783402191-137.344841845799i
2.07	7.71588	8.24373	6.61276	-83.6918554021661-64.7317734703576i
2.16	13.4432	8.60215	12.7255	-128.227234+158.15912i
2.25	50.8636	8.96057	7.54397	-113.018787686604+42.3802069987741i
2.34	23.3864	9.319	3.50528	41.3585208137492+37.8805362035935i
2.43	34.2159	9.67742	3.08427	15.809187558014+46.7475109100236i
2.52	14.8409	10.0358	2.40616	34.8411166518313-16.3780729364885i
2.61	50.5455	10.3943	6.68264	-106.623770230559+7.98286647666353i
2.7	14.4545	10.7527	5.25644	74.9045005595911+38.2445589886208i
2.79	39.1932	11.1111	4.85354	54.402232701678-55.4162447269983i
D09
Time	Data	FFT Freq	FFT Mag	FFT Complex			Max
0	76.375	0	156.664	2506.625			24.5859
0.09	49	0.358423	16.8459	-211.292703179792-167.343583340365i
0.18	56.875	0.716846	9.32162	-143.787975764685-39.6169834738511i
0.27	83.125	1.07527	6.19777	-92.4013581431861-35.9939863091312i
0.36	65.625	1.43369	13.5788	181.564601333352-119.316648507218i
0.45	105.75	1.79211	4.69349	52.4981067060508+53.6967453006729i
0.54	76.625	2.15054	7.42093	92.6623078415651+74.2405291554218i
0.63	94.375	2.50896	16.6287	97.8250301397806+247.422310083243i
0.72	91.125	2.86738	10.5001	-113.625-123.75i
0.81	131.625	3.22581	6.67914	-12.1243132258377+106.176239213454i
0.9	90.875	3.58423	3.76712	59.2716115286679-10.9461321696971i
0.99	93.375	3.94265	5.1191	-61.5276977957832+54.0635498821271i
1.08	40.375	4.30108	8.8373	123.935398666648-68.0666485072175i
1.17	135.125	4.6595	8.11619	129.817511212503-3.28120428790935i
1.26	67.625	5.01792	9.59165	15.3540563944523+152.69635520103i
1.35	73.875	5.37634	4.00116	47.2054242862654-43.2436767703856i
1.44	82.625	5.73477	24.5859	-393.375
1.53	139.875	6.09319	4.00116	47.2054242862657+43.2436767703856i
1.62	80.5	6.45161	9.59165	15.354056394452-152.69635520103i
1.71	72.625	6.81004	8.11619	129.817511212503+3.28120428790906i
1.8	48.75	7.16846	8.8373	123.935398666648+68.0666485072175i
1.89	70.75	7.52688	5.1191	-61.5276977957833-54.0635498821267i
1.98	97.5	7.8853	3.76712	59.2716115286679+10.946132169697i
2.07	64	8.24373	6.67914	-12.1243132258381-106.176239213454i
2.16	62	8.60215	10.5001	-113.625+123.75i
2.25	116.25	8.96057	16.6287	97.82503013978-247.422310083243i
2.34	77.125	9.319	7.42093	92.6623078415651-74.2405291554221i
2.43	105.375	9.67742	4.69349	52.4981067060509-53.6967453006733i
2.52	4.625	10.0358	13.5788	181.564601333352+119.316648507218i
2.61	38.5	10.3943	6.19777	-92.4013581431857+35.9939863091314i
2.7	38	10.7527	9.32162	-143.787975764685+39.6169834738514i
2.79	76.375	11.1111	16.8459	-211.292703179792+167.343583340365i
D12
Time	Data	FFT Freq	FFT Mag	FFT Complex			Max
0	252.5	0	507.445	8119.125			26.0229
0.09	302.5	0.358423	5.68731	64.6937652213152-63.9935064943681i
0.18	207.125	0.716846	15.8376	-205.473970834916+148.298400732416i
0.27	179.625	1.07527	12.2777	-186.488470183542-61.7391100284668i
0.36	324.5	1.43369	3.37665	-23.3915360203879-48.70004069933i
0.45	284.75	1.79211	16.3122	25.5110666737233-259.745308075502i
0.54	255	2.15054	23.2081	313.870682637742+198.421886140717i
0.63	233.375	2.50896	26.0229	329.706496305249-254.272346288655i
0.72	275.375	2.86738	16.4324	257.75-51.875i
0.81	272.5	3.22581	14.6588	-17.9996402500531-233.848391585073i
0.9	312.125	3.58423	9.45244	150.553811661148+14.3799492080562i
0.99	213.625	3.94265	9.52133	-152.285779751439-4.11196169583101i
1.08	250.75	4.30108	19.5336	-216.608463979612+225.29995930067i
1.17	245.875	4.6595	10.7769	-140.155214383222+100.441963565956i
1.26	236.375	5.01792	22.0245	-329.950523463973-123.743536200245i
1.35	329.25	5.37634	11.852	129.017776367968+138.978175423965i
1.44	246	5.73477	2.28906	-36.625
1.53	211.625	6.09319	11.852	129.017776367967-138.978175423966i
1.62	171.375	6.45161	22.0245	-329.950523463973+123.743536200246i
1.71	285.375	6.81004	10.7769	-140.155214383222-100.441963565956i
1.8	231.875	7.16846	19.5336	-216.608463979612-225.29995930067i
1.89	250.25	7.52688	9.52133	-152.285779751439+4.11196169583113i
1.98	231.75	7.8853	9.45244	150.553811661148-14.3799492080564i
2.07	254.625	8.24373	14.6588	-17.9996402500527+233.848391585073i
2.16	240.875	8.60215	16.4324	257.75+51.875i
2.25	248.75	8.96057	26.0229	329.70649630525+254.272346288654i
2.34	323.75	9.319	23.2081	313.870682637741-198.421886140718i
2.43	262.5	9.67742	16.3122	25.5110666737243+259.745308075502i
2.52	327.625	10.0358	3.37665	-23.391536020388+48.7000406993297i
2.61	248.625	10.3943	12.2777	-186.488470183542+61.7391100284677i
2.7	154.25	10.7527	15.8376	-205.473970834916-148.298400732416i
2.79	254.625	11.1111	5.68731	64.6937652213153+63.9935064943685i
D18
Time	Data	FFT Freq	FFT Mag	FFT Complex			Max
0	157.625	0	225.078	3601.25			28.9648
0.09	68.875	0.358423	10.4914	164.264442530984+34.5660144633971i
0.18	132.625	0.716846	9.46054	-70.9210467910955+133.726146892255i
0.27	158.125	1.07527	18.1254	131.031095538538-258.717716349264i
0.36	147	1.43369	7.75213	-51.1299423149111+113.005203820043i
0.45	67	1.79211	8.42284	-132.887620760648-22.4185440310194i
0.54	77.75	2.15054	4.62897	-38.4631304669285+63.2929974150172i
0.63	115.25	2.50896	27.1603	-394.003102903291+183.325397397692i
0.72	134.75	2.86738	14.784	208.75+111.25i
0.81	99.375	3.22581	21.4436	250.636375212889-234.303028494429i
0.9	31.25	3.58423	10.8379	-113.691721475885+130.934610028485i
0.99	191.5	3.94265	13.0403	208.102021914171+15.0349997670593i
1.08	155.25	4.30108	9.36366	-104.870057685089-106.994796179957i
1.17	91.5	4.6595	10.813	13.7638649274966-172.459825671759i
1.26	80.125	5.01792	9.41791	148.57589873391-25.1322404942772i
1.35	170.25	5.37634	28.9648	426.092923539858-182.258064549298i
1.44	74.25	5.73477	9.51562	152.25
1.53	87.625	6.09319	28.9648	426.092923539859+182.258064549297i
1.62	60.625	6.45161	9.41791	148.57589873391+25.1322404942769i
1.71	43.625	6.81004	10.813	13.7638649274976+172.459825671759i
1.8	104.875	7.16846	9.36366	-104.870057685089+106.994796179957i
1.89	146.375	7.52688	13.0403	208.102021914171-15.0349997670598i
1.98	129.875	7.8853	10.8379	-113.691721475885-130.934610028485i
2.07	113.625	8.24373	21.4436	250.63637521289+234.303028494429i
2.16	115.75	8.60215	14.784	208.75-111.25i
2.25	155.875	8.96057	27.1603	-394.003102903291-183.32539739769i
2.34	137.5	9.319	4.62897	-38.4631304669286-63.2929974150172i
2.43	55.125	9.67742	8.42284	-132.887620760648+22.4185440310201i
2.52	153.25	10.0358	7.75213	-51.1299423149113-113.005203820043i
2.61	90	10.3943	18.1254	131.031095538539+258.717716349264i
2.7	184.25	10.7527	9.46054	-70.9210467910958-133.726146892255i
2.79	70.375	11.1111	10.4914	164.264442530984-34.566014463397i
D19
Time	Data	FFT Freq	FFT Mag	FFT Complex			Max
0	125.25	0	367.859	5885.75			26.5818
0.09	229.5	0.358423	26.5818	-320.623745584254+279.441577433568i
0.18	126	0.716846	14.7642	-179.434058145536+153.644969407826i
0.27	108.75	1.07527	3.29931	16.852876255778+50.0265794880571i
0.36	153.625	1.43369	5.37813	17.402881362028-84.2719378937775i
0.45	168	1.79211	4.49032	-65.9754096882254-28.4422753661073i
0.54	137.625	2.15054	14.7643	176.326924642518-157.204017982619i
0.63	191.625	2.50896	6.50996	20.7443239285154-102.072715553606i
0.72	158	2.86738	5.67858	-47.625+77.375i
0.81	208.25	3.22581	22.2805	-118.06783162081-336.368843855542i
0.9	153.5	3.58423	16.6033	-123.371080519803-235.26877250213i
0.99	260.375	3.94265	4.56722	-47.8276715292436+55.2498487469239i
1.08	194.125	4.30108	21.0031	-184.652881362028-280.771937893777i
1.17	133	4.6595	7.3593	-116.546963349048+16.7808430692836i
1.26	210.875	5.01792	11.4955	181.47821402282-29.9197851116858i
1.35	178	5.37634	12.6762	-104.555578412712-173.792411400174i
1.44	217.25	5.73477	5.375	-86
1.53	196.25	6.09319	12.6762	-104.555578412712+173.792411400174i
1.62	190.25	6.45161	11.4955	181.47821402282+29.919785111685i
1.71	203.625	6.81004	7.3593	-116.546963349048-16.7808430692836i
1.8	210.625	7.16846	21.0031	-184.652881362028+280.771937893778i
1.89	164.25	7.52688	4.56722	-47.8276715292439-55.2498487469241i
1.98	236.75	7.8853	16.6033	-123.371080519802+235.268772502131i
2.07	243.625	8.24373	22.2805	-118.067831620809+336.368843855542i
2.16	170.75	8.60215	5.67858	-47.625-77.375i
2.25	193.375	8.96057	6.50996	20.7443239285157+102.072715553605i
2.34	218	9.319	14.7643	176.326924642518+157.204017982619i
2.43	221.875	9.67742	4.49032	-65.9754096882253+28.4422753661075i
2.52	196.5	10.0358	5.37813	17.4028813620281+84.2719378937775i
2.61	161.625	10.3943	3.29931	16.8528762557781-50.0265794880573i
2.7	200.75	10.7527	14.7642	-179.434058145536-153.644969407826i
2.79	123.75	11.1111	26.5818	-320.623745584255-279.441577433567i
E01
Time	Data	FFT Freq	FFT Mag	FFT Complex			Max
0	42.125	0	156.664	2506.625			39.8716
0.09	173.875	0.358423	15.1563	-98.3161125189718-221.677327545796i
0.18	96	0.716846	3.28616	47.9077886201213-21.6645347879735i
0.27	47.125	1.07527	8.41808	132.613448435652+23.5556717539693i
0.36	53.75	1.43369	6.17363	89.0668334192695+42.710601525575i
0.45	19	1.79211	14.1364	184.2987915459-131.120279517844i
0.54	154.125	2.15054	17.6048	-85.3201612774797-268.443907595836i
0.63	94	2.50896	12.8927	-204.6926253559-25.5649069454835i
0.72	138.75	2.86738	26.6113	-342-253.625i
0.81	2.25	3.22581	3.96781	-61.5183620296406+15.6789456461702i
0.9	155.625	3.58423	39.8716	153.045341383951-619.315534311715i
0.99	53.125	3.94265	11.8155	89.9891109216915+166.255420522797i
1.08	87.125	4.30108	3.5102	-56.0668334192694-3.28939847442489i
1.17	119.625	4.6595	5.4994	-81.8964271729302-32.1759695713947i
1.26	140.75	5.01792	25.1129	-393.132968726593-83.036161503852i
1.35	12.875	5.37634	20.9348	-97.477823825801+320.459183679852i
1.44	59.25	5.73477	18.0234	288.375
1.53	152.875	6.09319	20.9348	-97.4778238258019-320.459183679852i
1.62	42.75	6.45161	25.1129	-393.132968726593+83.0361615038522i
1.71	61.75	6.81004	5.4994	-81.8964271729304+32.1759695713951i
1.8	110.25	7.16846	3.5102	-56.0668334192695+3.28939847442504i
1.89	63	7.52688	11.8155	89.9891109216911-166.255420522798i
1.98	69.125	7.8853	39.8716	153.045341383952+619.315534311714i
2.07	97.25	8.24373	3.96781	-61.5183620296409-15.6789456461702i
2.16	32	8.60215	26.6113	-342+253.625i
2.25	30.375	8.96057	12.8927	-204.6926253559+25.5649069454838i
2.34	129	9.319	17.6048	-85.3201612774791+268.443907595836i
2.43	19.25	9.67742	14.1364	184.2987915459+131.120279517843i
2.52	4.5	10.0358	6.17363	89.0668334192694-42.7106015255751i
2.61	120.375	10.3943	8.41808	132.613448435652-23.5556717539696i
2.7	82.375	10.7527	3.28616	47.9077886201213+21.6645347879737i
2.79	42.375	11.1111	15.1563	-98.3161125189713+221.677327545796i
E07
Time	Data	FFT Freq	FFT Mag	FFT Complex			Max
0	40.25	0	79.0703	1265.125			18.1948
0.09	8.375	0.358423	7.94868	-39.2693138712944+120.964404853527i
0.18	9.375	0.716846	10.0948	47.1911731548426+154.469320559015i
0.27	27.5	1.07527	4.67659	-74.2052481366672+9.61440115943009i
0.36	44.625	1.43369	18.1948	-60.3121077423023+284.800743816065i
0.45	3.5	1.79211	6.54951	-68.6696977560981-79.1572763462453i
0.54	65.375	2.15054	4.50888	-50.7271667711718+51.2956225717943i
0.63	30.75	2.50896	9.94866	-17.0865332998815-158.258835990348i
0.72	20.625	2.86738	14.5852	223.5+67.125i
0.81	30.75	3.22581	12.7041	-63.5875728277007+193.06390588997i
0.9	24.375	3.58423	6.61421	105.633128186297+6.4099534265768i
0.99	20.125	3.94265	4.91071	24.9728412753666-74.4971428349935i
1.08	23.375	4.30108	10.37	-149.937892257697+71.0507438160651i
1.17	91.375	4.6595	17.3869	-70.0781261229572-269.219981419546i
1.26	25.5	5.01792	8.21197	31.4028654300324+127.583651413798i
1.35	97	5.37634	9.26086	146.923650739232-19.2073693563837i
1.44	60.375	5.73477	3.21094	51.375
1.53	9.75	6.09319	9.26086	146.923650739232+19.2073693563829i
1.62	14	6.45161	8.21197	31.4028654300321-127.583651413798i
1.71	6.375	6.81004	17.3869	-70.0781261229562+269.219981419546i
1.8	94.125	7.16846	10.37	-149.937892257697-71.0507438160649i
1.89	38.875	7.52688	4.91071	24.9728412753669+74.4971428349933i
1.98	7.25	7.8853	6.61421	105.633128186297-6.40995342657694i
2.07	78.375	8.24373	12.7041	-63.5875728277011-193.06390588997i
2.16	46.625	8.60215	14.5852	223.5-67.125i
2.25	39	8.96057	9.94866	-17.086533299881+158.258835990348i
2.34	7.5	9.319	4.50888	-50.7271667711719-51.2956225717941i
2.43	35.75	9.67742	6.54951	-68.6696977560978+79.1572763462456i
2.52	110.875	10.0358	18.1948	-60.3121077423029-284.800743816065i
2.61	48.25	10.3943	4.67659	-74.2052481366671-9.6144011594298i
2.7	64	10.7527	10.0948	47.1911731548422-154.469320559015i
2.79	41.125	11.1111	7.94868	-39.2693138712947-120.964404853527i
E10
Time	Data	FFT Freq	FFT Mag	FFT Complex			Max
0	59.75	0	114.008	1824.125			13.3267
0.09	32.625	0.358423	9.66159	-128.669826332096-85.6779593671292i
0.18	46.75	0.716846	8.10205	2.76913871415069-129.60329776655i
0.27	22.75	1.07527	12.9015	-204.634637561822+27.1225084307665i
0.36	94.875	1.43369	12.8377	185.765426548077+87.6442593906764i
0.45	63.25	1.79211	11.8896	73.1160282988093+175.621609082469i
0.54	79.75	2.15054	10.4311	-162.83495504386-36.6024282037743i
0.63	97.75	2.50896	9.15106	124.973027721794-76.2867359402456i
0.72	66.5	2.86738	2.29135	35.75-8.125i
0.81	41.25	3.22581	8.48621	125.872956468269+50.9122000190031i
0.9	58	3.58423	4.43002	-6.5684810543241-70.5753630830339i
0.99	32.625	3.94265	8.61144	-58.3725197674774-124.807121705578i
1.08	21.375	4.30108	13.3267	125.484573451924+172.394259390677i
1.17	86.625	4.6595	10.682	9.90732695266711+170.624801871906i
1.26	60.125	5.01792	12.4151	-96.8657026159669+173.423767354191i
1.35	79.75	5.37634	5.06404	52.8076442198565+61.4520008213068i
1.44	60.375	5.73477	4.32031	-69.125
1.53	83.375	6.09319	5.06404	52.8076442198563-61.4520008213068i
1.62	99.5	6.45161	12.4151	-96.8657026159673-173.423767354191i
1.71	78.875	6.81004	10.682	9.90732695266669-170.624801871906i
1.8	22.5	7.16846	13.3267	125.484573451923-172.394259390676i
1.89	40.75	7.52688	8.61144	-58.3725197674771+124.807121705578i
1.98	32	7.8853	4.43002	-6.56848105432395+70.5753630830336i
2.07	54.125	8.24373	8.48621	125.872956468269-50.9122000190034i
2.16	119.5	8.60215	2.29135	35.75+8.125i
2.25	46.125	8.96057	9.15106	124.973027721794+76.2867359402454i
2.34	27.375	9.319	10.4311	-162.83495504386+36.6024282037745i
2.43	43.75	9.67742	11.8896	73.1160282988092-175.621609082469i
2.52	11.75	10.0358	12.8377	185.765426548076-87.6442593906765i
2.61	83.375	10.3943	12.9015	-204.634637561822-27.1225084307659i
2.7	17.375	10.7527	8.10205	2.76913871415089+129.60329776655i
2.79	59.625	11.1111	9.66159	-128.669826332096+85.6779593671296i
E12
Time	Data	FFT Freq	FFT Mag	FFT Complex			Max
0	31.4167	0	59.638	954.208435			14.7028
0.09	51.7917	0.358423	12.8855	-42.920753613099-201.651356608794i
0.18	24.9583	0.716846	9.47352	147.43938732628+35.1713413246797i
0.27	65.1667	1.07527	8.80994	1.83632015691883-140.947045385144i
0.36	50.2083	1.43369	3.72568	-5.55521043968508-59.3514699304924i
0.45	22.7083	1.79211	3.87383	4.69526921152393-61.8031091236319i
0.54	27.5417	2.15054	7.00277	-8.16309425991933+111.746523600827i
0.63	3.70831	2.50896	7.45525	37.2461632748626+113.319930912904i
0.72	26.7917	2.86738	7.62527	56.8333129999999-107.958374i
0.81	67.875	3.22581	4.09426	-41.295805795691+50.8525373215923i
0.9	17.9167	3.58423	8.09132	119.511465849752+49.7713929218849i
0.99	39.4583	3.94265	3.04148	-36.3002665409159-32.4106629092026i
1.08	20.625	4.30108	2.1393	32.8053324396851-9.7682179304926i
1.17	98.1667	4.6595	14.7028	-198.683742349636-125.956490928778i
1.26	32.4583	5.01792	5.06474	9.04573708388756+80.529462645738i
1.35	36.2083	5.37634	5.67905	1.42281565603583-90.8536499581687i
1.44	65.6667	5.73477	6.54427	-104.708313
1.53	16.2917	6.09319	5.67905	1.42281565603623+90.8536499581684i
1.62	29.75	6.45161	5.06474	9.04573708388735-80.5294626457377i
1.71	12.75	6.81004	14.7028	-198.683742349636+125.956490928778i
1.8	20	7.16846	2.1393	32.8053324396852+9.76821793049253i
1.89	27.25	7.52688	3.04148	-36.3002665409159+32.4106629092026i
1.98	6.79169	7.8853	8.09132	119.511465849752-49.771392921885i
2.07	5.41669	8.24373	4.09426	-41.2958057956914-50.8525373215923i
2.16	3.33331	8.60215	7.62527	56.833313+107.958374i
2.25	28.8333	8.96057	7.45525	37.2461632748622-113.319930912905i
2.34	31.75	9.319	7.00277	-8.16309425991965-111.746523600827i
2.43	7	9.67742	3.87383	4.69526921152404+61.8031091236316i
2.52	22.75	10.0358	3.72568	-5.55521043968495+59.3514699304925i
2.61	5.79169	10.3943	8.80994	1.83632015691936+140.947045385144i
2.7	12.7917	10.7527	9.47352	147.43938732628-35.17134132468i
2.79	41.0417	11.1111	12.8855	-42.9207536130984+201.651356608794i
E17
Time	Data	FFT Freq	FFT Mag	FFT Complex			Max
0	95.75	0	157.32	2517.125			27.4297
0.09	4.875	0.358423	8.49237	-130.677104104441-37.2329789427028i
0.18	49.625	0.716846	15.6351	9.29717119746669-249.988018479138i
0.27	34.125	1.07527	18.2793	-233.733300630189+175.802099112326i
0.36	162.25	1.43369	5.43543	-81.5984261636302+30.0819218691347i
0.45	100.75	1.79211	24.7795	306.653477251495+251.303835321236i
0.54	142.25	2.15054	15.7262	-45.2195988617393+247.522280107659i
0.63	48.375	2.50896	15.9941	243.454454233339+78.8509096703695i
0.72	106.125	2.86738	9.09875	123+77.875i
0.81	62.5	3.22581	5.09878	-67.2607515298322+46.1666081902982i
0.9	69.75	3.58423	9.80467	-1.88826551452916+156.863423551488i
0.99	25.125	3.94265	9.00528	-123.169289097198-74.7640712996368i
1.08	80.5	4.30108	1.26927	15.0984261636302+13.5819218691346i
1.17	90.625	4.6595	5.05782	-77.4877379291358+23.3350039271597i
1.26	69.125	5.01792	6.07962	-84.6893068211979+47.8531249646916i
1.35	75.125	5.37634	15.5406	202.220251805963+144.683531012932i
1.44	80.75	5.73477	27.4297	438.875
1.53	74.625	6.09319	15.5406	202.220251805963-144.683531012933i
1.62	133.5	6.45161	6.07962	-84.6893068211979-47.8531249646912i
1.71	162.375	6.81004	5.05782	-77.4877379291358-23.3350039271594i
1.8	94.75	7.16846	1.26927	15.0984261636302-13.5819218691347i
1.89	65	7.52688	9.00528	-123.169289097198+74.7640712996374i
1.98	50	7.8853	9.80467	-1.88826551452973-156.863423551488i
2.07	40.75	8.24373	5.09878	-67.2607515298325-46.1666081902977i
2.16	101	8.60215	9.09875	123-77.875i
2.25	73.5	8.96057	15.9941	243.454454233339-78.85090967037i
2.34	81.75	9.319	15.7262	-45.21959886174-247.522280107659i
2.43	67	9.67742	24.7795	306.653477251494-251.303835321237i
2.52	79.375	10.0358	5.43543	-81.5984261636302-30.0819218691346i
2.61	8.75	10.3943	18.2793	-233.73330063019-175.802099112325i
2.7	81.5	10.7527	15.6351	9.29717119746727+249.988018479138i
2.79	105.625	11.1111	8.49237	-130.677104104441+37.232978942703i
E19
Time	Data	FFT Freq	FFT Mag	FFT Complex			Max
0	143.136	0	430.83	6893.272738			24.1349
0.09	262.239	0.358423	4.20787	-67.2504126362602+3.18773867908002i
0.18	200.307	0.716846	7.91115	-24.2455286933358-124.234709462575i
0.27	197.466	1.07527	9.17419	-8.27728857698872-146.553526997385i
0.36	280.852	1.43369	5.01772	70.0344001833007+39.2509517324972i
0.45	213.886	1.79211	8.12871	-62.2339673440478+114.203195043578i
0.54	197.125	2.15054	9.72424	-68.8757307759045+139.512330995208i
0.63	221.261	2.50896	5.12576	-57.2316973778562+58.7412547174397i
0.72	185.023	2.86738	10.0162	56.8408819999999-149.840972i
0.81	245.511	3.22581	11.3346	-145.754770731565-107.910626730776i
0.9	215.261	3.58423	4.26702	68.2600025665827-1.29563922392332i
0.99	159.136	3.94265	16.7601	-244.930822721931-109.177054613437i
1.08	260.33	4.30108	24.1349	-382.738924183301-51.2718122675024i
1.17	200.591	4.6595	14.1521	-185.769391173238+129.469020809788i
1.26	222.341	5.01792	11.1239	-49.6842750973427-170.906451681706i
1.35	203.068	5.37634	8.7385	-131.915417438113-46.3340493049483i
1.44	256.057	5.73477	9.66478	154.636442
1.53	213.273	6.09319	8.7385	-131.915417438113+46.3340493049485i
1.62	198.716	6.45161	11.1239	-49.6842750973422+170.906451681707i
1.71	223.761	6.81004	14.1521	-185.769391173239-129.469020809788i
1.8	217.602	7.16846	24.1349	-382.738924183301+51.2718122675028i
1.89	208.568	7.52688	16.7601	-244.930822721931+109.177054613437i
1.98	237.489	7.8853	4.26702	68.2600025665827+1.29563922392315i
2.07	221.909	8.24373	11.3346	-145.754770731565+107.910626730776i
2.16	232.807	8.60215	10.0162	56.8408820000001+149.840972i
2.25	240.932	8.96057	5.12576	-57.2316973778566-58.7412547174397i
2.34	229.864	9.319	9.72424	-68.8757307759048-139.512330995208i
2.43	146.591	9.67742	8.12871	-62.2339673440481-114.203195043578i
2.52	214.591	10.0358	5.01772	70.0344001833005-39.2509517324976i
2.61	174.58	10.3943	9.17419	-8.2772885769885+146.553526997385i
2.7	232.455	10.7527	7.91115	-24.2455286933355+124.234709462575i
2.79	236.545	11.1111	4.20787	-67.2504126362603-3.18773867908008i
E24
Time	Data	FFT Freq	FFT Mag	FFT Complex			Max
0	183.875	0	302.109	4833.75			24.7629
0.09	171.875	0.358423	12.5218	-188.278395700755+68.4912544130349i
0.18	179.375	0.716846	18.9403	283.256282621459-107.712919781636i
0.27	129.125	1.07527	24.7629	386.676137070747+86.3766361697087i
0.36	128.375	1.43369	7.47606	-6.55237629863962+119.437414114622i
0.45	97.75	1.79211	14.877	88.0052466045587-221.166273419278i
0.54	91.375	2.15054	13.8733	-167.453346926192-145.710253561366i
0.63	150.625	2.50896	6.82595	9.83458700487783+108.771539897421i
0.72	197.875	2.86738	14.7225	226.875+63.375i
0.81	117.125	3.22581	6.9506	-25.1245943845652-108.334294858554i
0.9	126.25	3.58423	13.0914	81.9393679486382+192.770500189252i
0.99	127	3.94265	20.7486	-326.301337352223-61.1311891129508i
1.08	174.75	4.30108	18.3213	215.30237629864+198.937414114621i
1.17	223.375	4.6595	10.7677	-163.227503059266+55.1220922223719i
1.26	120.625	5.01792	15.2404	-216.742303643905-111.732166031017i
1.35	157.375	5.37634	16.7892	148.415859816625-223.904208596606i
1.44	192.625	5.73477	22.3125	357
1.53	103.125	6.09319	16.7892	148.415859816626+223.904208596605i
1.62	169.625	6.45161	15.2404	-216.742303643905+111.732166031017i
1.71	230.375	6.81004	10.7677	-163.227503059266-55.1220922223714i
1.8	155.5	7.16846	18.3213	215.30237629864-198.937414114622i
1.89	196.75	7.52688	20.7486	-326.301337352223+61.1311891129519i
1.98	210.875	7.8853	13.0914	81.9393679486376-192.770500189253i
2.07	104.875	8.24373	6.9506	-25.1245943845651+108.334294858554i
2.16	183.375	8.60215	14.7225	226.875-63.375i
2.25	56.125	8.96057	6.82595	9.83458700487722-108.771539897421i
2.34	136.75	9.319	13.8733	-167.453346926192+145.710253561366i
2.43	71.875	9.67742	14.877	88.005246604559+221.166273419278i
2.52	194.75	10.0358	7.47606	-6.55237629863976-119.437414114621i
2.61	121.375	10.3943	24.7629	386.676137070747-86.3766361697099i
2.7	149.375	10.7527	18.9403	283.256282621459+107.712919781635i
2.79	179.625	11.1111	12.5218	-188.278395700755-68.4912544130342i
F06
Time	Data	FFT Freq	FFT Mag	FFT Complex			Max
0	142.375	0	257.57	4121.125			17.6055
0.09	147.75	0.358423	3.51261	42.9532796333013-36.2443155050151i
0.18	121	0.716846	16.4593	70.8213698828264+253.646485026128i
0.27	157.125	1.07527	11.9282	-101.146516389681-161.844105155888i
0.36	101.75	1.43369	2.7843	21.491824445832-39.0217847076181i
0.45	69.5	1.79211	17.0796	249.874016723625-110.641888503136i
0.54	170.625	2.15054	15.2329	-177.645820954254-166.867426478804i
0.63	107.125	2.50896	1.04105	9.8892388186438-13.403461550626i
0.72	160	2.86738	17.3762	228.5+158.375i
0.81	116.25	3.22581	6.76917	-88.1708083843895+62.898701269254i
0.9	75.125	3.58423	6.89639	53.4625777804433+96.5254487931341i
0.99	116	3.94265	16.9992	271.056001417481+22.4853739745289i
1.08	207.125	4.30108	8.33958	-53.9918244458321-122.021784707618i
1.17	145.375	4.6595	10.1712	-148.186261653187+67.2676990478072i
1.26	159.875	5.01792	17.6055	-238.138126709016-150.460639701933i
1.35	146.25	5.37634	8.91811	58.7310498342056+130.042389040896i
1.44	105.5	5.73477	2.24219	35.875
1.53	136.5	6.09319	8.91811	58.7310498342051-130.042389040896i
1.62	83.625	6.45161	17.6055	-238.138126709016+150.460639701933i
1.71	151.75	6.81004	10.1712	-148.186261653187-67.2676990478066i
1.8	107.25	7.16846	8.33958	-53.9918244458319+122.021784707618i
1.89	88.375	7.52688	16.9992	271.056001417481-22.4853739745296i
1.98	62.375	7.8853	6.89639	53.4625777804431-96.5254487931344i
2.07	139	8.24373	6.76917	-88.1708083843898-62.8987012692538i
2.16	160.75	8.60215	17.3762	228.5-158.375i
2.25	112.375	8.96057	1.04105	9.88923881864386+13.4034615506259i
2.34	162	9.319	15.2329	-177.645820954253+166.867426478804i
2.43	140.5	9.67742	17.0796	249.874016723625+110.641888503135i
2.52	168.75	10.0358	2.7843	21.491824445832+39.0217847076181i
2.61	126	10.3943	11.9282	-101.14651638968+161.844105155889i
2.7	90.375	10.7527	16.4593	70.8213698828258-253.646485026129i
2.79	142.75	11.1111	3.51261	42.9532796333014+36.2443155050153i
F09
Time	Data	FFT Freq	FFT Mag	FFT Complex			Max
0	59.625	0	114.992	1839.875			26.4505
0.09	60.625	0.358423	13.9524	104.483806299168-197.277933966514i
0.18	13.25	0.716846	15.0594	-126.521896959295-205.058998522505i
0.27	86	1.07527	5.13022	-81.9768709710746-4.18251684617087i
0.36	136.25	1.43369	7.16162	-56.6468930265903-99.60452281804i
0.45	108	1.79211	19.6989	-92.9994656868759+301.149754912646i
0.54	107.875	2.15054	6.3687	96.4529122335433+32.8677570130825i
0.63	4.125	2.50896	26.4505	363.19380368622+217.243603450764i
0.72	73.375	2.86738	17.5366	-150-237.125i
0.81	79.875	3.22581	7.33696	105.533926552813+51.4133711169717i
0.9	99.875	3.58423	8.96358	112.115936633699-89.4344978252901i
0.99	54.75	3.94265	6.79543	53.9451319107696+94.4004636656499i
1.08	8.5	4.30108	3.44614	-39.8531069734098-38.1045228180401i
1.17	90.125	4.6595	12.8496	-59.6704181242334-196.743424551098i
1.26	29.75	5.01792	14.767	-186.046951907948+145.638746639123i
1.35	5.625	5.37634	5.07842	22.4900863332146+78.0802172417616i
1.44	7.75	5.73477	3.80469	-60.875
1.53	114	6.09319	5.07842	22.4900863332144-78.0802172417613i
1.62	98.5	6.45161	14.767	-186.046951907948-145.638746639123i
1.71	25.625	6.81004	12.8496	-59.6704181242328+196.743424551099i
1.8	27.375	7.16846	3.44614	-39.8531069734097+38.10452281804i
1.89	29.25	7.52688	6.79543	53.9451319107691-94.4004636656498i
1.98	80.625	7.8853	8.96358	112.115936633699+89.4344978252897i
2.07	74.625	8.24373	7.33696	105.533926552812-51.4133711169715i
2.16	20	8.60215	17.5366	-150+237.125i
2.25	63.75	8.96057	26.4505	363.19380368622-217.243603450765i
2.34	63.625	9.319	6.3687	96.4529122335434-32.8677570130828i
2.43	39.25	9.67742	19.6989	-92.9994656868768-301.149754912646i
2.52	36.875	10.0358	7.16162	-56.6468930265901+99.6045228180401i
2.61	48.125	10.3943	5.13022	-81.9768709710744+4.18251684617078i
2.7	26.25	10.7527	15.0594	-126.521896959295+205.058998522505i
2.79	66.625	11.1111	13.9524	104.483806299168+197.277933966514i
F11
Time	Data	FFT Freq	FFT Mag	FFT Complex			Max
0	170.875	0	345.477	5527.625			13.6058
0.09	209.625	0.358423	4.75538	-40.605607926859+64.3450244201126i
0.18	177.375	0.716846	4.64633	25.7814448574864+69.727586975401i
0.27	128	1.07527	11.6028	169.547724500411+75.6165065598587i
0.36	180.875	1.43369	9.57693	138.638086143187-65.2625631329236i
0.45	130	1.79211	8.23882	-105.918800413289-78.4731271603715i
0.54	128.5	2.15054	1.19182	14.3924057228708+12.5097041869593i
0.63	181.75	2.50896	4.25481	18.0668808476161-65.6357554085641i
0.72	178.25	2.86738	3.37653	1.62500000000003+54i
0.81	192.125	3.22581	8.09266	26.1394851067786-126.81669709679i
0.9	189.5	3.58423	10.1243	-137.656384700425-85.3890511014447i
0.99	194	3.94265	13.6058	-113.193726310516-185.950595155145i
1.08	154.75	4.30108	4.44385	21.6119138568133+67.7374368670765i
1.17	151.5	4.6595	11.4461	-149.770767576289+105.393872561025i
1.26	166.25	5.01792	1.33626	2.98253412006747-21.1711683130031i
1.35	192.125	5.37634	5.84446	82.7348117721467-43.5810832721745i
1.44	185	5.73477	1.97656	31.625
1.53	153.25	6.09319	5.84446	82.7348117721468+43.5810832721741i
1.62	183.25	6.45161	1.33626	2.98253412006751+21.171168313003i
1.71	186.125	6.81004	11.4461	-149.77076757629-105.393872561025i
1.8	147.625	7.16846	4.44385	21.6119138568131-67.7374368670764i
1.89	204	7.52688	13.6058	-113.193726310515+185.950595155145i
1.98	172	7.8853	10.1243	-137.656384700425+85.389051101445i
2.07	175.25	8.24373	8.09266	26.139485106779+126.81669709679i
2.16	201.25	8.60215	3.37653	1.62499999999997-54i
2.25	138.75	8.96057	4.25481	18.0668808476163+65.6357554085641i
2.34	177.625	9.319	1.19182	14.3924057228707-12.5097041869593i
2.43	171.25	9.67742	8.23882	-105.918800413288+78.4731271603719i
2.52	172	10.0358	9.57693	138.638086143187+65.2625631329235i
2.61	167.75	10.3943	11.6028	169.547724500411-75.6165065598592i
2.7	194.5	10.7527	4.64633	25.7814448574862-69.7275869754011i
2.79	172.5	11.1111	4.75538	-40.6056079268592-64.3450244201124i
F15
Time	Data	FFT Freq	FFT Mag	FFT Complex			Max
0	211.125	0	425.062	6801			8.00155
0.09	236.375	0.358423	0.667644	-10.2489451192693-3.01174661695851i
0.18	209.625	0.716846	4.2024	22.881470132755-63.2252695513872i
0.27	210.625	1.07527	1.02704	15.91917792114-4.07558789908194i
0.36	199.75	1.43369	8.00155	118.147416036854+49.3104752597279i
0.45	200.625	1.79211	3.95703	61.2479468873364-16.0364909468215i
0.54	235.5	2.15054	0.512769	-6.07857269282665+5.51013715600784i
0.63	222.5	2.50896	6.02332	-93.0026967993562-25.2644393287836i
0.72	212.75	2.86738	6.61324	-43.1250000000001-96.625i
0.81	203.75	3.22581	4.32453	-11.3657219376633+68.2525686158962i
0.9	221	3.58423	6.66279	89.0782028687228-58.5630861486957i
0.99	191.625	3.94265	3.26294	-51.4165036493377-9.05128017325963i
1.08	195.625	4.30108	1.17548	-18.1474160368535-4.93952474027197i
1.17	227.875	4.6595	6.23845	-53.7219235558234-84.1251713832453i
1.26	213.375	5.01792	1.52567	-24.3811003086513+1.20150714390943i
1.35	201.375	5.37634	3.0271	-48.4113337470264+1.47046706999632i
1.44	235	5.73477	3.76562	60.25
1.53	215.125	6.09319	3.0271	-48.4113337470264-1.47046706999632i
1.62	210.375	6.45161	1.52567	-24.3811003086513-1.20150714390937i
1.71	200.5	6.81004	6.23845	-53.7219235558232+84.1251713832454i
1.8	227.25	7.16846	1.17548	-18.1474160368535+4.93952474027212i
1.89	216	7.52688	3.26294	-51.4165036493377+9.05128017325977i
1.98	213	7.8853	6.66279	89.0782028687229+58.5630861486955i
2.07	210.875	8.24373	4.32453	-11.3657219376636-68.2525686158963i
2.16	213	8.60215	6.61324	-43.1249999999999+96.625i
2.25	227.75	8.96057	6.02332	-93.0026967993562+25.2644393287838i
2.34	213.875	9.319	0.512769	-6.0785726928266-5.51013715600774i
2.43	183.75	9.67742	3.95703	61.2479468873363+16.0364909468213i
2.52	199.25	10.0358	8.00155	118.147416036853-49.310475259728i
2.61	206	10.3943	1.02704	15.91917792114+4.07558789908185i
2.7	220.125	10.7527	4.2024	22.8814701327552+63.2252695513873i
2.79	215.625	11.1111	0.667644	-10.2489451192692+3.01174661695846i
F16
Time	Data	FFT Freq	FFT Mag	FFT Complex			Max
0	9.125	0	97.0547	1552.875			28.3512
0.09	72.25	0.358423	6.66771	-72.6397930858407+78.133277635233i
0.18	39.125	0.716846	5.62871	39.2309724479036-81.0655081134683i
0.27	33.125	1.07527	28.3512	-453.454402598038-12.2235166581136i
0.36	73.25	1.43369	15.5356	116.434997116652-219.612666646316i
0.45	74.5	1.79211	1.7447	-3.72026823846097+27.6662394815514i
0.54	50.25	2.15054	10.5592	147.885308918448+81.6877672591718i
0.63	62.875	2.50896	12.9857	-165.749996513201-125.284153361815i
0.72	16.25	2.86738	12.2958	184-69.625i
0.81	56.75	3.22581	10.7629	-171.258983242464+18.0340690140911i
0.9	21.625	3.58423	7.65958	-90.2336584889986-82.928872274608i
0.99	25.375	3.94265	8.78308	-65.397323326092-124.385143064471i
1.08	38.25	4.30108	11.2581	-156.684997116652-88.8626666463155i
1.17	5.125	4.6595	1.82808	13.1351796513121+26.1339573520336i
1.26	20.75	5.01792	2.28829	13.1173771226467-34.1821476472484i
1.35	83.25	5.37634	11.0102	-2.91441264721639-176.13964343269i
1.44	124.375	5.73477	4.72656	75.625
1.53	100.25	6.09319	11.0102	-2.9144126472159+176.13964343269i
1.62	45.125	6.45161	2.28829	13.1173771226468+34.1821476472484i
1.71	40.625	6.81004	1.82808	13.1351796513122-26.1339573520342i
1.8	83	7.16846	11.2581	-156.684997116652+88.8626666463157i
1.89	14.625	7.52688	8.78308	-65.3973233260914+124.385143064471i
1.98	2.25	7.8853	7.65958	-90.2336584889986+82.9288722746083i
2.07	8.875	8.24373	10.7629	-171.258983242463-18.034069014091i
2.16	89.75	8.60215	12.2958	184+69.625i
2.25	75.625	8.96057	12.9857	-165.749996513201+125.284153361815i
2.34	84.375	9.319	10.5592	147.885308918448-81.6877672591721i
2.43	74.375	9.67742	1.7447	-3.72026823846063-27.6662394815517i
2.52	65.125	10.0358	15.5356	116.434997116652+219.612666646316i
2.61	5	10.3943	28.3512	-453.454402598038+12.2235166581148i
2.7	51.625	10.7527	5.62871	39.2309724479038+81.0655081134683i
2.79	6	11.1111	6.66771	-72.6397930858407-78.1332776352331i
F20
Time	Data	FFT Freq	FFT Mag	FFT Complex			Max
0	197	0	404.68	6474.875			9.14566
0.09	222.75	0.358423	4.52751	-57.8075108095946-43.6562619611986i
0.18	205.625	0.716846	3.4828	55.7211051738058+0.635056965076942i
0.27	173.875	1.07527	3.03865	45.3650813045933+17.4859869154119i
0.36	209.625	1.43369	5.46701	-18.9610479427585+85.3923971288626i
0.45	185.875	1.79211	5.90055	92.8291696228665-17.1983087626678i
0.54	216.625	2.15054	8.7147	-54.8462913706885-128.19536545198i
0.63	199.625	2.50896	7.08284	-78.1084514370491+82.1080824480551i
0.72	228.75	2.86738	7.98736	41.1249999999999-121i
0.81	194.125	3.22581	8.01464	-48.9987636046271-118.503794329796i
0.9	161.875	3.58423	3.01821	2.41899166512836-48.2307461717535i
0.99	216.25	3.94265	0.370781	-4.99708321633851+3.19745549332768i
1.08	215.875	4.30108	2.37831	37.9610479427586+2.64239712886256i
1.17	245.125	4.6595	9.14566	-139.678877747892-43.6172028080659i
1.26	192.875	5.01792	7.3863	11.7061945317543+117.599676245304i
1.35	189.25	5.37634	5.88968	55.3964358880413+76.2329072814771i
1.44	214	5.73477	3.07031	-49.125
1.53	204.375	6.09319	5.88968	55.3964358880412-76.2329072814775i
1.62	208.5	6.45161	7.3863	11.706194531754-117.599676245304i
1.71	202.625	6.81004	9.14566	-139.678877747892+43.6172028080663i
1.8	199.375	7.16846	2.37831	37.9610479427586-2.64239712886258i
1.89	219	7.52688	0.370781	-4.99708321633848-3.19745549332773i
1.98	197	7.8853	3.01821	2.41899166512852+48.2307461717534i
2.07	208.125	8.24373	8.01464	-48.9987636046269+118.503794329796i
2.16	178.5	8.60215	7.98736	41.1250000000001+121i
2.25	198.875	8.96057	7.08284	-78.1084514370493-82.1080824480549i
2.34	196.25	9.319	8.7147	-54.8462913706882+128.19536545198i
2.43	187	9.67742	5.90055	92.8291696228664+17.1983087626675i
2.52	183.875	10.0358	5.46701	-18.9610479427586-85.3923971288626i
2.61	221.375	10.3943	3.03865	45.3650813045933-17.4859869154122i
2.7	207.125	10.7527	3.4828	55.7211051738057-0.635056965076942i
2.79	193.75	11.1111	4.52751	-57.8075108095945+43.6562619611987i
F21
Time	Data	FFT Freq	FFT Mag	FFT Complex			Max
0	17.125	0	157.055	2512.875			33.0374
0.09	27.25	0.358423	13.6545	-150.529108419802+158.338304112617i
0.18	42.375	0.716846	9.14752	-6.1127810207289+146.232654612416i
0.27	9.625	1.07527	33.0374	-122.533423266525+514.199887775544i
0.36	107.125	1.43369	13.3615	-111.780113447946-182.233387386532i
0.45	83.375	1.79211	10.6941	-170.738938814865+11.201141624563i
0.54	14.125	2.15054	22.597	65.7505162399203+355.523864810549i
0.63	42.75	2.50896	10.0769	76.6098050637468+141.866766157954i
0.72	111	2.86738	7.48935	77.3749999999999-91.5i
0.81	139.125	3.22581	6.66041	-87.521317076869+60.7984140388753i
0.9	99.75	3.58423	24.861	-393.06542394559+61.0341192644754i
0.99	92.25	3.94265	23.8982	-286.93811092761-252.734614388341i
1.08	13.625	4.30108	12.4828	177.780113447946+91.0166126134675i
1.17	76.625	4.6595	7.17573	-105.984007187477-44.1486025033182i
1.26	33.625	5.01792	17.977	144.4276887264+248.742909066342i
1.35	79.375	5.37634	2.61959	-28.3648993705973+30.8572177275797i
1.44	126.625	5.73477	7.60156	-121.625
1.53	68.875	6.09319	2.61959	-28.3648993705974-30.85721772758i
1.62	155.75	6.45161	17.977	144.4276887264-248.742909066342i
1.71	91.375	6.81004	7.17573	-105.984007187477+44.148602503318i
1.8	93.375	7.16846	12.4828	177.780113447946-91.0166126134678i
1.89	144.75	7.52688	23.8982	-286.938110927609+252.734614388341i
1.98	33.375	7.8853	24.861	-393.065423945591-61.0341192644743i
2.07	5.25	8.24373	6.66041	-87.5213170768693-60.7984140388751i
2.16	80	8.60215	7.48935	77.3750000000001+91.5i
2.25	81.875	8.96057	10.0769	76.6098050637464-141.866766157954i
2.34	50	9.319	22.597	65.7505162399193-355.523864810549i
2.43	180.5	9.67742	10.6941	-170.738938814865-11.2011416245629i
2.52	87.625	10.0358	13.3615	-111.780113447945+182.233387386533i
2.61	82.5	10.3943	33.0374	-122.533423266527-514.199887775544i
2.7	130.125	10.7527	9.14752	-6.1127810207295-146.232654612416i
2.79	111.75	11.1111	13.6545	-150.529108419802-158.338304112617i
F22
Time	Data	FFT Freq	FFT Mag	FFT Complex			Max
0	362.554	0	729.355	11669.678525			22.1362
0.09	433.679	0.358423	7.68318	120.69887860509-23.3195482888291i
0.18	317	0.716846	16.7319	98.6172950516725+248.884632797506i
0.27	328.893	1.07527	5.91833	-20.6029446277489+92.4248325574117i
0.36	375.304	1.43369	3.44382	55.0946148345308-0.847019772953871i
0.45	378.375	1.79211	8.49658	77.4857382797895-111.700943443144i
0.54	302.821	2.15054	8.70936	0.645943773980193+139.348243448779i
0.63	374.643	2.50896	8.17531	50.5109505567007-120.659023277357i
0.72	398.286	2.86738	16.3724	259.071409-38.7857060000001i
0.81	363.839	3.22581	18.9972	-25.8004931485863-302.858696685168i
0.9	369.518	3.58423	10.3632	101.776159588127-130.899855856576i
0.99	351.75	3.94265	11.481	-76.5532532709166+166.985351731604i
1.08	378.071	4.30108	18.9248	-254.416086834531+164.188686227046i
1.17	361.036	4.6595	8.94087	-102.162022770439-100.136600783933i
1.26	363.018	5.01792	10.3424	-39.6823464137794-160.649358507848i
1.35	400.179	5.37634	10.7934	-101.57685362389+139.661521787268i
1.44	372.304	5.73477	22.1362	-354.178647000001
1.53	341.518	6.09319	10.7934	-101.57685362389-139.661521787268i
1.62	314.536	6.45161	10.3424	-39.6823464137791+160.649358507848i
1.71	384.464	6.81004	8.94087	-102.162022770439+100.136600783933i
1.8	371.804	7.16846	18.9248	-254.416086834531-164.188686227046i
1.89	336.964	7.52688	11.481	-76.5532532709171-166.985351731604i
1.98	295.143	7.8853	10.3632	101.776159588127+130.899855856576i
2.07	397.464	8.24373	18.9972	-25.8004931485858+302.858696685168i
2.16	296.232	8.60215	16.3724	259.071409+38.7857060000001i
2.25	399.482	8.96057	8.17531	50.5109505567011+120.659023277357i
2.34	389.875	9.319	8.70936	0.645943773979795-139.348243448778i
2.43	344.589	9.67742	8.49658	77.4857382797895+111.700943443144i
2.52	403.857	10.0358	3.44382	55.0946148345306+0.84701977295353i
2.61	410.464	10.3943	5.91833	-20.6029446277491-92.4248325574115i
2.7	347.429	10.7527	16.7319	98.6172950516719-248.884632797507i
2.79	404.589	11.1111	7.68318	120.69887860509+23.3195482888288i
G01
Time	Data	FFT Freq	FFT Mag	FFT Complex			Max
0	19.375	0	80.9375	1295			14.9337
0.09	32.125	0.358423	1.95923	4.95639655764832-30.953307636974i
0.18	99.125	0.716846	8.31024	-132.96386950371-0.108120464589945i
0.27	7	1.07527	8.96067	137.153698980232-41.7617936310606i
0.36	77	1.43369	6.92493	-81.1504960899509-75.4387084989848i
0.45	18.875	1.79211	10.0733	-119.9071272838-107.698584901057i
0.54	7.625	2.15054	9.26734	-139.50836253504-50.2353771098612i
0.63	64.5	2.50896	7.52289	109.795170904868-49.3259011369816i
0.72	11.125	2.86738	3.51371	54.25-14.75i
0.81	111.125	3.22581	10.537	-99.7941025191506+135.883487756202i
0.9	39.125	3.58423	10.0035	-157.738002675707-27.1456495106624i
0.99	44.5	3.94265	8.49811	-62.3910015309917-120.810290613142i
1.08	46.125	4.30108	11.1617	-170.599503910049+52.8112915010153i
1.17	49.125	4.6595	14.9337	-53.414751040806+232.89174229288i
1.26	40.125	5.01792	11.9066	188.210234714457+29.4816071346084i
1.35	27	5.37634	14.2943	226.601715931999-30.9786771077661i
1.44	1.5	5.73477	5.125	-82
1.53	37	6.09319	14.2943	226.601715931999+30.9786771077656i
1.62	21.75	6.45161	11.9066	188.210234714457-29.4816071346091i
1.71	46.75	6.81004	14.9337	-53.4147510408064-232.89174229288i
1.8	37.875	7.16846	11.1617	-170.599503910049-52.8112915010152i
1.89	69.5	7.52688	8.49811	-62.3910015309914+120.810290613142i
1.98	18.875	7.8853	10.0035	-157.738002675707+27.1456495106626i
2.07	69.375	8.24373	10.537	-99.7941025191509-135.883487756202i
2.16	70.25	8.60215	3.51371	54.25+14.75i
2.25	15.375	8.96057	7.52289	109.795170904868+49.3259011369813i
2.34	10.125	9.319	9.26734	-139.50836253504+50.2353771098614i
2.43	58.375	9.67742	10.0733	-119.907127283799+107.698584901057i
2.52	67.125	10.0358	6.92493	-81.1504960899508+75.4387084989847i
2.61	18.5	10.3943	8.96067	137.153698980232+41.7617936310603i
2.7	39.375	10.7527	8.31024	-132.96386950371+0.108120464590257i
2.79	19.375	11.1111	1.95923	4.95639655764843+30.9533076369742i
G06
Time	Data	FFT Freq	FFT Mag	FFT Complex			Max
0	99.3068	0	220.941	3535.056795			24.5823
0.09	59.8409	0.358423	2.5399	-34.7745871028052-21.0286090300402i
0.18	122.818	0.716846	2.74727	38.1664304875418+21.8055100923067i
0.27	97.1023	1.07527	9.13428	-112.591366768396+93.1803110149651i
0.36	179.92	1.43369	4.99555	-33.6555463673812-72.4976582592137i
0.45	60.4773	1.79211	11.6224	-178.659857330738+51.5880939707317i
0.54	136.761	2.15054	9.82173	20.0131266722141+155.868167661754i
0.63	61.625	2.50896	7.82602	-91.3232856979395+85.6691442874722i
0.72	141.67	2.86738	11.2221	175.670503+37.1364120000001i
0.81	111.42	3.22581	12.4956	-190.231694958905+61.5103067843986i
0.9	136.17	3.58423	7.88496	109.777938359561-62.1689443487167i
0.99	94.9205	3.94265	8.43418	18.1198793833621-133.72481108165i
1.08	100.034	4.30108	9.84139	84.1100163673811+133.115925740786i
1.17	136.261	4.6595	3.32855	-50.9910704603757+15.3689664552694i
1.26	39.3068	5.01792	20.3323	-170.230079519316+277.222866081836i
1.35	144.648	5.37634	24.5823	226.451982935798+321.586817959571i
1.44	151.057	5.73477	1.44105	23.056795
1.53	133.898	6.09319	24.5823	226.451982935797-321.586817959572i
1.62	83.4659	6.45161	20.3323	-170.230079519317-277.222866081836i
1.71	122.375	6.81004	3.32855	-50.9910704603754-15.3689664552695i
1.8	117.295	7.16846	9.84139	84.110016367381-133.115925740786i
1.89	119.761	7.52688	8.43418	18.1198793833627+133.724811081649i
1.98	64.4091	7.8853	7.88496	109.777938359561+62.1689443487164i
2.07	112.568	8.24373	12.4956	-190.231694958905-61.5103067843979i
2.16	109.261	8.60215	11.2221	175.670503-37.1364120000001i
2.25	93.0227	8.96057	7.82602	-91.3232856979395-85.6691442874721i
2.34	109.795	9.319	9.82173	20.0131266722138-155.868167661754i
2.43	143.989	9.67742	11.6224	-178.659857330738-51.5880939707313i
2.52	78.8182	10.0358	4.99555	-33.6555463673811+72.4976582592138i
2.61	144.75	10.3943	9.13428	-112.591366768396-93.180311014965i
2.7	108.966	10.7527	2.74727	38.1664304875415-21.8055100923069i
2.79	119.341	11.1111	2.5399	-34.7745871028054+21.0286090300401i
G09
Time	Data	FFT Freq	FFT Mag	FFT Complex			Max
0	20.875	0	95.9219	1534.75			20.1089
0.09	12.875	0.358423	9.14912	-5.30555630297039+146.289802732427i
0.18	41.875	0.716846	7.20602	67.9184973873612+93.1682456061137i
0.27	69.625	1.07527	10.8231	-70.8298273726359+158.021742013145i
0.36	33.25	1.43369	12.553	-68.62875624952+188.759329893667i
0.45	13.25	1.79211	17.5927	-235.188762674994-154.656962843709i
0.54	49.25	2.15054	20.1089	-316.397200465606+58.4057120294376i
0.63	12.875	2.50896	7.5786	119.627275489289+19.817080787876i
0.72	69.125	2.86738	10.3117	-151.375+65.625i
0.81	84.5	3.22581	14.0899	-200.304618163751-103.444464023068i
0.9	11.375	3.58423	13.7911	188.772678608682-114.256129402154i
0.99	16.375	3.94265	14.3842	167.500402374524+157.833500343814i
1.08	4.625	4.30108	10.7485	29.1287562495199-169.490670106333i
1.17	59.125	4.6595	5.59605	-86.4785473617447-23.201304607247i
1.26	94.375	5.01792	3.24887	33.2060244695628-39.9935958254772i
1.35	53.875	5.37634	9.06431	128.979634012283+66.3147481135671i
1.44	43.625	5.73477	4.25	-68
1.53	52.5	6.09319	9.06431	128.979634012283-66.3147481135675i
1.62	17.125	6.45161	3.24887	33.206024469563+39.993595825477i
1.71	96.875	6.81004	5.59605	-86.4785473617446+23.2013046072471i
1.8	49.375	7.16846	10.7485	29.1287562495202+169.490670106333i
1.89	20.25	7.52688	14.3842	167.500402374524-157.833500343815i
1.98	58.875	7.8853	13.7911	188.772678608682+114.256129402154i
2.07	112.625	8.24373	14.0899	-200.304618163751+103.444464023069i
2.16	2	8.60215	10.3117	-151.375-65.625i
2.25	13.375	8.96057	7.5786	119.62727548929-19.8170807878766i
2.34	61.25	9.319	20.1089	-316.397200465606-58.4057120294368i
2.43	47.75	9.67742	17.5927	-235.188762674994+154.656962843709i
2.52	68.125	10.0358	12.553	-68.6287562495202-188.759329893667i
2.61	112	10.3943	10.8231	-70.8298273726362-158.021742013144i
2.7	108.25	10.7527	7.20602	67.918497387361-93.1682456061139i
2.79	23.5	11.1111	9.14912	-5.30555630297116-146.289802732428i
G11
Time	Data	FFT Freq	FFT Mag	FFT Complex			Max
0	9.32501	0	74.1578	1186.525264			19.5222
0.09	86.775	0.358423	4.4954	68.1576923731504+22.9768668354808i
0.18	90.75	0.716846	6.40869	55.7091068290919-86.0857235510943i
0.27	46.525	1.07527	10.8655	165.033506146481+54.6537053762276i
0.36	30.025	1.43369	13.7201	-182.781142347649-121.577506544015i
0.45	24.85	1.79211	15.0916	-127.509425479168-205.05350315316i
0.54	2.25	2.15054	10.9793	-95.3482557071482-147.541188139494i
0.63	33.875	2.50896	19.5222	-210.642135390431-230.642467307775i
0.72	59.775	2.86738	16.8947	270.275144+4.65002400000003i
0.81	24.9	3.22581	7.50522	-103.480189775067-60.9254182702845i
0.9	14.5	3.58423	6.93568	-70.748310701955-85.4938660290439i
0.99	77.025	3.94265	9.68348	4.8766574368774+154.858960021134i
1.08	38.825	4.30108	7.2312	-48.218857652351+105.172493455985i
1.17	22.325	4.6595	10.5541	-140.518797028439-93.6490156746458i
1.26	0.174988	5.01792	3.93911	39.187507580011+49.3617425593558i
1.35	22.125	5.37634	4.68308	-55.5174042834043-50.3210763521964i
1.44	59.275	5.73477	1.56719	-25.0750720000001
1.53	7.32501	6.09319	4.68308	-55.5174042834041+50.3210763521963i
1.62	16.925	6.45161	3.93911	39.187507580011-49.3617425593561i
1.71	39.85	6.81004	10.5541	-140.518797028439+93.6490156746461i
1.8	114.4	7.16846	7.2312	-48.2188576523511-105.172493455985i
1.89	50.2	7.52688	9.68348	4.87665743687702-154.858960021135i
1.98	2.59998	7.8853	6.93568	-70.7483107019548+85.4938660290439i
2.07	57.025	8.24373	7.50522	-103.480189775067+60.9254182702845i
2.16	26.625	8.60215	16.8947	270.275144-4.65002400000003i
2.25	10.4	8.96057	19.5222	-210.64213539043+230.642467307776i
2.34	12.125	9.319	10.9793	-95.3482557071478+147.541188139494i
2.43	15.9	9.67742	15.0916	-127.509425479168+205.053503153161i
2.52	87.25	10.0358	13.7201	-182.781142347649+121.577506544015i
2.61	73.8	10.3943	10.8655	165.033506146481-54.6537053762281i
2.7	15.9	10.7527	6.40869	55.709106829092+86.0857235510943i
2.79	12.9	11.1111	4.4954	68.1576923731502-22.976866835481i
G14
Time	Data	FFT Freq	FFT Mag	FFT Complex			Max
0	203.833	0	284.996	4559.930603			28.0153
0.09	169.819	0.358423	11.2949	-30.7952451792073-178.074919016618i
0.18	105.986	0.716846	16.2935	137.384164447154-221.557572911303i
0.27	138.25	1.07527	9.54304	129.653324155703+80.6464441197816i
0.36	114.389	1.43369	6.61376	105.682386523478-5.39721950007063i
0.45	217.333	1.79211	28.0153	292.833395887252+339.370877978644i
0.54	174.264	2.15054	19.5677	284.043627199348-131.682855268356i
0.63	132.611	2.50896	6.76056	-12.0355110994994+107.497277788442i
0.72	164.417	2.86738	19.2438	236.652831-196.97223i
0.81	85.5139	3.22581	15.0982	7.44781847624075+241.457072633718i
0.9	173.875	3.58423	7.21233	-112.261830962874+26.7170460576298i
0.99	119.083	3.94265	9.84326	43.1920832250944+151.45368357115i
1.08	216.708	4.30108	4.7655	-71.0157605234778-27.7584235000703i
1.17	125.708	4.6595	18.4027	281.365879085612-86.7753843101167i
1.26	114.347	5.01792	19.6375	-253.276916683629-185.935383585317i
1.35	88.625	5.37634	12.7586	-201.550656551194-32.3975901937454i
1.44	140.069	5.73477	18.0061	288.097227
1.53	236.028	6.09319	12.7586	-201.550656551194+32.3975901937463i
1.62	156.361	6.45161	19.6375	-253.276916683628+185.935383585318i
1.71	106.389	6.81004	18.4027	281.365879085612+86.7753843101165i
1.8	198.514	7.16846	4.7655	-71.0157605234779+27.7584235000704i
1.89	124.847	7.52688	9.84326	43.1920832250938-151.45368357115i
1.98	144.528	7.8853	7.21233	-112.261830962874-26.7170460576295i
2.07	89.9861	8.24373	15.0982	7.44781847623993-241.457072633718i
2.16	165.514	8.60215	19.2438	236.652831+196.97223i
2.25	128.958	8.96057	6.76056	-12.0355110995-107.497277788442i
2.34	105.028	9.319	19.5677	284.043627199348+131.682855268356i
2.43	95.6389	9.67742	28.0153	292.833395887251-339.370877978645i
2.52	126.889	10.0358	6.61376	105.682386523478+5.39721950007047i
2.61	78.2361	10.3943	9.54304	129.653324155703-80.6464441197821i
2.7	119.292	10.7527	16.2935	137.384164447155+221.557572911303i
2.79	198.889	11.1111	11.2949	-30.7952451792066+178.074919016618i
G21
Time	Data	FFT Freq	FFT Mag	FFT Complex			Max
0	4.25	0	206.188	3299			35.6545
0.09	54.75	0.358423	35.6545	-570.230455351236-16.6033725709058i
0.18	28.5	0.716846	29.4669	-465.61826949989-74.0490115643028i
0.27	9.625	1.07527	18.1805	-102.745390746541+272.138883408998i
0.36	172.625	1.43369	12.1333	-183.600798294412-63.0743010511224i
0.45	84.5	1.79211	19.929	-291.515377018758+129.201577255588i
0.54	124.375	2.15054	11.3174	146.985774724825+105.758148644694i
0.63	131.375	2.50896	29.6097	-71.6097678787969-468.311573041457i
0.72	90.875	2.86738	16.8957	107.875+247.875i
0.81	154.125	3.22581	30.9593	48.5689954721634-492.961289612403i
0.9	148.375	3.58423	6.03349	90.6756334308775-33.1226865045841i
0.99	203.75	3.94265	6.93796	45.3357593255545-101.327761538801i
1.08	109.875	4.30108	24.7658	-389.899201705588+70.6756989488778i
1.17	30	4.6595	8.82943	-121.385435094091+72.2707098497774i
1.26	24.5	5.01792	12.3775	-179.543138655813+83.5701532864188i
1.35	240.25	5.37634	26.4484	413.581671291702-89.5919239066853i
1.44	85.5	5.73477	7.29688	-116.75
1.53	106.125	6.09319	26.4484	413.581671291703+89.5919239066832i
1.62	97.25	6.45161	12.3775	-179.543138655813-83.5701532864186i
1.71	198.125	6.81004	8.82943	-121.38543509409-72.2707098497777i
1.8	148.5	7.16846	24.7658	-389.899201705588-70.6756989488776i
1.89	103	7.52688	6.93796	45.3357593255551+101.3277615388i
1.98	124	7.8853	6.03349	90.6756334308776+33.1226865045837i
2.07	153.5	8.24373	30.9593	48.5689954721657+492.961289612403i
2.16	100.75	8.60215	16.8957	107.875-247.875i
2.25	85.125	8.96057	29.6097	-71.6097678787947+468.311573041458i
2.34	130.125	9.319	11.3174	146.985774724825-105.758148644694i
2.43	39.625	9.67742	19.929	-291.515377018758-129.201577255587i
2.52	137.125	10.0358	12.1333	-183.600798294412+63.0743010511222i
2.61	112.375	10.3943	18.1805	-102.745390746542-272.138883408998i
2.7	64.5	10.7527	29.4669	-465.618269499889+74.0490115643037i
2.79	1.625	11.1111	35.6545	-570.230455351235+16.6033725709076i
G22
Time	Data	FFT Freq	FFT Mag	FFT Complex			Max
0	122.375	0	269.852	4317.625			25.8591
0.09	114.25	0.358423	16.7589	-250.125993687798+96.6302054748384i
0.18	131.375	0.716846	15.4628	-16.3964651027312+246.861019379165i
0.27	127.5	1.07527	10.466	166.305827609527+19.5894229813313i
0.36	103.375	1.43369	18.134	-168.627710228994-236.111142482713i
0.45	93.625	1.79211	9.93357	-93.2502291217772-128.706745341974i
0.54	91.125	2.15054	5.38698	-44.6637771499613+73.7167183528622i
0.63	73.75	2.50896	10.4964	155.651680109861-63.0638211021403i
0.72	106.625	2.86738	0.575639	1.25000000000001+9.125i
0.81	222.375	3.22581	11.012	-27.7894261822519-173.987190957668i
0.9	143.125	3.58423	25.8591	201.825465395393+361.181707457193i
0.99	156.75	3.94265	9.83975	96.1689727439601+124.649914947104i
1.08	190.125	4.30108	19.7522	-309.872289771007-62.1111424827131i
1.17	133.625	4.6595	3.57637	22.4706486129755-52.6252909137739i
1.26	136	5.01792	6.34455	71.7347768573001+71.8260084834957i
1.35	177.25	5.37634	6.9797	-13.431480084498-110.864538564875i
1.44	115.375	5.73477	0.992188	15.875
1.53	104.875	6.09319	6.9797	-13.4314800844977+110.864538564875i
1.62	162	6.45161	6.34455	71.7347768572999-71.8260084834953i
1.71	164.625	6.81004	3.57637	22.4706486129756+52.6252909137738i
1.8	169.625	7.16846	19.7522	-309.872289771006+62.1111424827132i
1.89	95	7.52688	9.83975	96.1689727439598-124.649914947105i
1.98	176.75	7.8853	25.8591	201.825465395392-361.181707457193i
2.07	138.875	8.24373	11.012	-27.7894261822512+173.987190957668i
2.16	78	8.60215	0.575639	1.24999999999999-9.125i
2.25	171.625	8.96057	10.4964	155.651680109862+63.0638211021398i
2.34	148.375	9.319	5.38698	-44.6637771499615-73.7167183528621i
2.43	118.875	9.67742	9.93357	-93.2502291217768+128.706745341975i
2.52	198.5	10.0358	18.134	-168.627710228993+236.111142482713i
2.61	135.5	10.3943	10.466	166.305827609528-19.5894229813316i
2.7	94	10.7527	15.4628	-16.3964651027317-246.861019379165i
2.79	122.375	11.1111	16.7589	-250.125993687798-96.6302054748374i
G23
Time	Data	FFT Freq	FFT Mag	FFT Complex			Max
0	89.25	0	174.352	2789.625			29.7468
0.09	62	0.358423	2.86254	-40.2636051560212-21.8297575928381i
0.18	49.375	0.716846	13.9769	189.34310331797+118.99586911903i
0.27	142.125	1.07527	16.4665	-201.582694954746+169.640735529205i
0.36	97.5	1.43369	10.3943	43.2652416360246-160.582106781187i
0.45	69.125	1.79211	13.0438	-207.56555726578-21.7317840352828i
0.54	41.125	2.15054	19.0198	-198.444030695966+230.714279800186i
0.63	40.875	2.50896	4.42723	68.4738656256896-18.1392368478246i
0.72	168.75	2.86738	15.096	57.8750000000001+234.5i
0.81	69.75	3.22581	29.7468	206.894442667909-428.627178210108i
0.9	102.375	3.58423	12.938	103.280926605905+179.402943431983i
0.99	76.625	3.94265	14.2929	180.466143585644+140.461970528669i
1.08	89.875	4.30108	10.6152	-59.2652416360245+159.167893218814i
1.17	18.125	4.6595	21.8721	-80.136217222097-340.65436261855i
1.26	103.25	5.01792	9.8657	-28.1799992279081-155.315467249172i
1.35	167.25	5.37634	10.3014	-142.286377280599+83.1934483331718i
1.44	116.25	5.73477	17.6641	282.625
1.53	39.625	6.09319	10.3014	-142.286377280599-83.1934483331717i
1.62	169.25	6.45161	9.8657	-28.1799992279078+155.315467249173i
1.71	104	6.81004	21.8721	-80.1362172220964+340.654362618549i
1.8	75.875	7.16846	10.6152	-59.2652416360248-159.167893218813i
1.89	27.625	7.52688	14.2929	180.466143585643-140.46197052867i
1.98	52.25	7.8853	12.938	103.280926605904-179.402943431983i
2.07	97.75	8.24373	29.7468	206.89444266791+428.627178210107i
2.16	20.25	8.60215	15.096	57.8749999999999-234.5i
2.25	101.75	8.96057	4.42723	68.4738656256903+18.1392368478245i
2.34	128.5	9.319	19.0198	-198.444030695966-230.714279800186i
2.43	31.375	9.67742	13.0438	-207.56555726578+21.7317840352837i
2.52	139.25	10.0358	10.3943	43.2652416360248+160.582106781186i
2.61	121.5	10.3943	16.4665	-201.582694954746-169.640735529204i
2.7	93	10.7527	13.9769	189.343103317969-118.995869119031i
2.79	84	11.1111	2.86254	-40.2636051560213+21.8297575928383i
H02
Time	Data	FFT Freq	FFT Mag	FFT Complex			Max
0	240.875	0	431.102	6897.625			11.3114
0.09	252.875	0.358423	3.08141	47.1019978907435+14.5651577557909i
0.18	211.125	0.716846	10.5748	164.093901077051-41.241811602147i
0.27	205.75	1.07527	3.86082	53.3178656244705+31.1949438768345i
0.36	210.375	1.43369	5.49351	27.2274756441744+83.5727768875198i
0.45	215.75	1.79211	3.76269	59.9487624611809+5.52795083722932i
0.54	231.75	2.15054	2.41563	-37.3190973645104+10.0552652779296i
0.63	202.125	2.50896	11.3114	79.9862911824266-162.348126517982i
0.72	205.25	2.86738	5.99801	-93.5-21.625i
0.81	193.75	3.22581	1.69205	15.640056625604+22.0981284546766i
0.9	218.125	3.58423	10.6883	-81.0078504638207-150.609471294707i
0.99	215.5	3.94265	3.35055	0.559995173392885-53.6058452244933i
1.08	177.625	4.30108	6.45263	19.2725243558256-101.42722311248i
1.17	223	4.6595	10.799	1.12564952620299-172.780518638981i
1.26	243.875	5.01792	3.83137	61.2330467512799-2.90654817478338i
1.35	220.875	5.37634	3.97986	61.3193815159782+17.1697462743564i
1.44	201	5.73477	3.27344	52.375
1.53	212.25	6.09319	3.97986	61.3193815159781-17.1697462743567i
1.62	231.375	6.45161	3.83137	61.2330467512799+2.9065481747832i
1.71	218.5	6.81004	10.799	1.12564952620355+172.780518638981i
1.8	231.375	7.16846	6.45263	19.2725243558257+101.42722311248i
1.89	211	7.52688	3.35055	0.55999517339303+53.6058452244934i
1.98	196.25	7.8853	10.6883	-81.0078504638204+150.609471294707i
2.07	226.5	8.24373	1.69205	15.640056625604-22.0981284546764i
2.16	209.875	8.60215	5.99801	-93.5+21.625i
2.25	206.75	8.96057	11.3114	79.986291182427+162.348126517982i
2.34	185.25	9.319	2.41563	-37.3190973645105-10.0552652779294i
2.43	212.25	9.67742	3.76269	59.9487624611809-5.52795083722923i
2.52	214.375	10.0358	5.49351	27.2274756441743-83.5727768875198i
2.61	206.75	10.3943	3.86082	53.3178656244704-31.1949438768345i
2.7	266.5	10.7527	10.5748	164.093901077051+41.2418116021467i
2.79	199	11.1111	3.08141	47.1019978907435-14.5651577557908i
H04
Time	Data	FFT Freq	FFT Mag	FFT Complex			Max
0	143.75	0	280.258	4484.125			18.5391
0.09	128.625	0.358423	5.25116	28.8934803547789+78.8941275748316i
0.18	113.875	0.716846	5.05974	80.278345271324+10.4517880102917i
0.27	172.125	1.07527	1.43332	-15.8879322218743+16.5379361967755i
0.36	156.125	1.43369	7.63759	-115.851474490835-38.8796490838871i
0.45	150.5	1.79211	7.0308	-72.5678261353951+85.956537595818i
0.54	123	2.15054	13.5925	-70.1345656129091+205.860231326666i
0.63	94.125	2.50896	2.04266	-6.37769450013155+32.0542784654159i
0.72	117	2.86738	15.5579	63.7499999999999-240.625i
0.81	170.625	3.22581	5.06829	70.5749492656537+39.9397233603923i
0.9	129	3.58423	8.87276	127.760196942145+61.8965048808063i
0.99	131.875	3.94265	4.66194	52.0172081786636+53.4605601211569i
1.08	122.75	4.30108	5.86809	1.35147449083499-93.8796490838872i
1.17	160.875	4.6595	1.86451	-4.76350596869722-29.4494193065338i
1.26	131.625	5.01792	0.48743	2.09602339944055-7.51193843556771i
1.35	134	5.37634	4.85242	65.1113210270024+42.2881944411596i
1.44	129.125	5.73477	18.5391	-296.625
1.53	170.125	6.09319	4.85242	65.1113210270022-42.2881944411597i
1.62	120.875	6.45161	0.48743	2.09602339944061+7.51193843556793i
1.71	157.75	6.81004	1.86451	-4.76350596869707+29.4494193065339i
1.8	143.625	7.16846	5.86809	1.35147449083521+93.8796490838871i
1.89	162.875	7.52688	4.66194	52.0172081786635-53.460560121157i
1.98	121.125	7.8853	8.87276	127.760196942145-61.8965048808064i
2.07	121.875	8.24373	5.06829	70.5749492656537-39.9397233603924i
2.16	120.875	8.60215	15.5579	63.7500000000001+240.625i
2.25	191.125	8.96057	2.04266	-6.37769450013155-32.0542784654158i
[truncated: 3,712 more rows]

## Sheet: Unsuccessful wells
	1	2	3	4	5	6	7	8	9	10	11	12	13	14	15	16	17	18	19	20	21	22	23	24
A	W.O.		W.O.	W.O.			W.O.	Dead			(N/A)	(N/A)	(N/A)	(N/A)	(N/A)	(N/A)	(N/A)	(N/A)	(N/A)	(N/A)	(N/A)	(N/A)	(N/A)	(N/A)
B				W.O.	W.O.		W.O.		W.O.	W.O.	(N/A)	(N/A)	(N/A)	(N/A)	(N/A)	(N/A)	(N/A)	(N/A)	(N/A)	(N/A)	(N/A)	(N/A)	(N/A)	(N/A)
C		W.O.	W.O.			W.O.				Malformed	(N/A)	(N/A)	(N/A)	(N/A)	(N/A)	(N/A)	(N/A)	(N/A)	(N/A)	(N/A)	(N/A)	(N/A)	(N/A)	(N/A)
D		W.O.									(N/A)	(N/A)	(N/A)	(N/A)	(N/A)	(N/A)	(N/A)	(N/A)	(N/A)	(N/A)	(N/A)	(N/A)	(N/A)	(N/A)
E		W.O.	W.O.			W.O.	Malformed	W.O.		W.O.	(N/A)	(N/A)	(N/A)	(N/A)	(N/A)	(N/A)	(N/A)	(N/A)	(N/A)	(N/A)	(N/A)	(N/A)	(N/A)	(N/A)
F			W.O.	W.O.		W.O.	W.O.	W.O.	W.O.	Dead	(N/A)	(N/A)	(N/A)	(N/A)	(N/A)	(N/A)	(N/A)	(N/A)	(N/A)	(N/A)	(N/A)	(N/A)	(N/A)	(N/A)
G			W.O.			W.O.		Dead	W.O.	W.O.	(N/A)	(N/A)	(N/A)	(N/A)	(N/A)	(N/A)	(N/A)	(N/A)	(N/A)	(N/A)	(N/A)	(N/A)	(N/A)	(N/A)
H		U.H.			Dead		U.H.		W.O.	W.O.	(N/A)	(N/A)	(N/A)	(N/A)	(N/A)	(N/A)	(N/A)	(N/A)	(N/A)	(N/A)	(N/A)	(N/A)	(N/A)	(N/A)
I						W.O.		W.O.		Dead	(N/A)	(N/A)	(N/A)	(N/A)	(N/A)	(N/A)	(N/A)	(N/A)	(N/A)	(N/A)	(N/A)	(N/A)	(N/A)	(N/A)
J									W.O.		(N/A)	(N/A)	(N/A)	(N/A)	(N/A)	(N/A)	(N/A)	(N/A)	(N/A)	(N/A)	(N/A)	(N/A)	(N/A)	(N/A)
K	W.O.	W.O.				W.O.	W.O.				(N/A)	(N/A)	(N/A)	(N/A)	(N/A)	(N/A)	(N/A)	(N/A)	(N/A)	(N/A)	(N/A)	(N/A)	(N/A)	(N/A)
L				W.O.	W.O.	W.O.			W.O.		(N/A)	(N/A)	(N/A)	(N/A)	(N/A)	(N/A)	(N/A)	(N/A)	(N/A)	(N/A)	(N/A)	(N/A)	(N/A)	(N/A)
M		Dead	W.O.	W.O.							(N/A)	(N/A)	(N/A)	(N/A)	(N/A)	(N/A)	(N/A)	(N/A)	(N/A)	(N/A)	(N/A)	(N/A)	(N/A)	(N/A)
N	W.O.					Malformed			W.O.		(N/A)	(N/A)	(N/A)	(N/A)	(N/A)	(N/A)	(N/A)	(N/A)	(N/A)	(N/A)	(N/A)	(N/A)	(N/A)	(N/A)
O			W.O.		W.O.					Dead	(N/A)	(N/A)	(N/A)	(N/A)	(N/A)	(N/A)	(N/A)	(N/A)	(N/A)	(N/A)	(N/A)	(N/A)	(N/A)	(N/A)
P		W.O.	W.O.		Malformed		W.O.	Dead	Dead	W.O.	(N/A)	(N/A)	(N/A)	(N/A)	(N/A)	(N/A)	(N/A)	(N/A)	(N/A)	(N/A)	(N/A)	(N/A)	(N/A)	(N/A)
