# Supplementary material for: High-Content Screening in Zebrafish Embryos Identifies Butafenacil as a Potent Inducer of Anemia
Source: PLoS One. 2014 Aug 4;9(8):e104190. doi: 10.1371/journal.pone.0104190 (PMC4121296; doi:10.1371/journal.pone.0104190)
Supplement: Dataset S1 — Microsoft Excel spreadsheets containing raw data for all chemical screening assays. (ZIP) [file pone.0104190.s036.zip › Dataset S1/9- (Z, E)-Fenpyroximate/(Z, E)-Fenpyroximate_Heart_Rate.xlsx]

## Sheet: DESCRIPTION
ToxCast Screen - Heart Rate
Z-E-Fempyroximate
Data was collected using the Heart Rate Journal in MetaXpress
Imaged 74 hpf fli1 larvae using ImageXpress
Incubated larvae in 100 mg/l MS-222 for 30 min
Centrifuged plate for 2 min at 200 rpm
Imaging parameters:
*live stream acquisition
*32 frames; 0.09 sec interval
*FITC
*2X magnification; 1 site/well
Had the doors off of the imager and the fan on to stablize temperature
Test Initation Date: 8/20/2013
Imaging Date: 8/23/13
Start Imaging Temperature: 26°C
End Imaging Temperature: 27°C
Total Imaging Duration: 2:16
W.O. = Wrong Orientation
U.H. = Unhatched
Malf. = Malformed
N.A. = Not Analyzed (did not meet analysis criteria)

## Sheet: ALL DATA
Measurement	Average (Show Region Statistics)
	1	2	3	4	5	6	7	8	9	10	11	12	13	14	15	16	17	18	19	20	21	22	23	24	25	26	27	28	29	30	31	32		# Peaks	Heart Rate
A01	534.938	508.708	474.904	530.489	515.742	459.98	522.036	518.14	451.604	521.385	522.475	446.683	512.312	521.309	452.994	507.677	522.896	456.135	506.419	523.357	463.75	501.065	521.399	472.756	501.966	524.346	476.183	500.02	521.596	470.907	499.011	522.07		9	193.548
A02	643.663	831.154	734.396	648.18	631.803	812.098	744.194	632.764	634.921	828.494	725.32	635.309	633.739	826.997	707.169	628.393	637.438	828.073	697.222	629.989	646.966	834.949	680.011	632.478	678.893	839.601	659.101	633.638	689.809	815.792	648.508	621.376		8	172.043
A03																																		0	0
A04	471.222	436.228	363.045	352.07	474.331	410.463	359.157	357.154	484.871	395.14	347.713	357.989	484.402	379.635	344.317	386.798	474.303	362.764	337.565	434.683	438.264	349.152	341.334	467.025	405.677	345.545	362.466	481.461	378.86	343.756	385.174	471.222		7	150.538
A05	122.624	105.767	106.416	125.556	112.77	106	106.303	124.258	113.289	106.188	106.419	123.702	115.048	106.225	106.219	122.124	116.933	106.028	106.199	120.098	116.694	106.309	106.042	121.104	117.654	106.635	106.121	120.725	117.452	106.503	105.893	122.624		7	150.538
A06	127.73	129.132	124.545	134.126	140.424	131.382	123.722	133.022	140.185	132.132	124.489	131.124	138.691	134.556	125.539	130.522	138.778	135.289	123.778	129.537	137.601	136.725	124.924	127.517	137.205	137.545	124.208	126.565	136.152	137.815	125.503	127.73		8	172.043
A07	354.287	401.084	328.382	290.098	336.256	403.921	326.278	301.275	320.638	403.789	336.253	296.41	304.497	396.348	355.739	296.022	285.143	387.576	365.028	304.719	289.497	379.691	375.365	309.14	287.213	365.767	380.767	308.438	290.697	354.801	387.154	309.699		8	172.043
A08																																		0	0
A09	270.643	291.691	300.758	300.138	272.716	291.048	300.081	297.216	274.233	289.888	300.031	295.376	271.531	287.983	297	297.862	270.857	286.975	296.531	295.879	266.719	287.084	295.531	294.972	266.039	287.73	296.91	299.09	269.528	290.239	292.031	302.126		7	150.538
A10	259.969	275.385	281.045	279.011	263.716	260.935	279.081	277.365	272.778	259.834	270.949	280.997	276.907	263.531	263.166	280.236	279.742	276.907	259.056	270.868	282.666	278.882	264.677	261.112	277.213	278.626	279.126	259.772	268.654	279.716	276.292	265.663		7	150.538
A11																																		0	0
A12																																		0	0
A13																																		0	0
A14																																		0	0
A15																																		0	0
A16																																		0	0
A17																																		0	0
A18																																		0	0
A19																																		0	0
A20																																		0	0
A21																																		0	0
A22																																		0	0
A23																																		0	0
A24																																		0	0
B01	338.011	639.362	575.904	359.126	336.736	576.284	622.104	367.593	338.014	514.601	657.753	379.463	334.596	477.037	672.289	390.846	340.626	466.843	680.357	395.84	337.132	448.183	684.795	398.278	334.025	435.781	674.124	396.508	334.579	425.792	681.944	407.463		8	172.043
B02	130.205	138.104	138.553	125.258	133.169	139.323	137.407	124.112	137.654	140.183	134.843	124.618	138.267	139.93	129.896	129.539	138.287	140.011	125.581	134.053	138.882	135.761	123.542	138.469	140.89	132.435	128.503	138.208	139.382	126.301	133.396	139.034		8	172.043
B03	271.899	151.115	233.615	271.362	190.101	150.34	207.52	276.913	205.854	151.702	188.952	282.508	221.236	154.815	171.514	278.629	231.545	157.646	163.876	276.876	238.935	159.941	160.497	273.07	245.199	162.455	160.385	271.601	244.11	162.16	158.236	271.899		7	150.538
B04	147.452	145.865	142.98	138.728	146.969	145.674	143.157	137.135	146.264	145.177	143.888	137.199	146.68	145.882	143.742	137.174	147	145.388	143.624	136.994	146.669	145.801	143.587	136.882	146.68	144.694	142.317	137.303	145.739	144.857	141.315	139.357		7	150.538
B05																																		0	0
B06	165.938	205.463	205.492	176.298	169.831	214.817	196.949	171.522	179.247	221.829	183.02	166.966	194.093	212.829	176.368	168.778	205.756	203.272	174.317	173.607	219.792	186	168.525	193.135	210.775	178.927	167.784	208.048	202.444	174.587	178.166	219.11		8	172.043
B07	153.191	141.921	150.452	152.048	156.958	145.427	145.508	151.351	152.076	156.157	142.138	148.952	151.413	154.079	150.64	143.461	151.031	151.874	157.053	142.449	147.275	150.674	152.761	152.216	142.587	150.157	151.393	157.309	142.725	147.989	150.82	153.191		6	129.032
B08	131.826	134.396	145.742	134.073	131.542	132.728	144.618	137.447	132.09	132.413	139.91	141.407	132.039	131.93	136.062	145.309	133.402	132.025	133.424	146.205	135	131.458	132.287	144.382	137.601	131.854	132.225	142.011	139.902	131.77	131.938	140.593		7	150.538
B09	157.256	176.323	175.663	231.32	232.635	164.702	150.199	167.149	176.657	215.242	250.756	167.787	149.764	163.952	175.795	195.963	269.503	169.888	151.441	161.458	176.003	185.632	277.346	174.475	153.472	160.565	176.222	179.272	275.854	182.851	155.16	158.958		6	129.032
B10																																		0	0
B11																																		0	0
B12																																		0	0
B13																																		0	0
B14																																		0	0
B15																																		0	0
B16																																		0	0
B17																																		0	0
B18																																		0	0
B19																																		0	0
B20																																		0	0
B21																																		0	0
B22																																		0	0
B23																																		0	0
B24																																		0	0
C01	165.348	186.725	182.646	178.629	156.598	184.062	185.065	181.421	177.118	159.736	188.301	185.756	181.275	157.868	182.433	185.421	181.75	176.663	159.624	188.185	185.298	179.781	154.301	185.41	184.719	179.882	165.632	171.132	184.742	182.503	178.478	155.59		7	150.538
C02																																		0	0
C03																																		0	0
C04	114.907	116.402	111.753	120.562	125.166	119.5	111.205	119.272	125.421	122.281	111.893	117.416	124.983	123.789	111.924	116.188	124.548	124.039	112.669	115.236	123.483	123.711	113.199	115.031	123.045	123.983	113.07	115.154	123.733	124.315	113.096	114.907		8	172.043
C05	353.388	362.621	404.008	398.994	361.154	355.747	384.893	415.433	362.798	352.169	365.022	414.907	388.534	358.927	364.753	390.556	410.626	358.421	356.635	371.413	422.034	368.421	351.433	360.048	400.75	396.303	354.177	352.379	382.014	411.64	355.545	349.994		7	150.538
C06	200.64	199.028	165.267	170.646	191.683	192.525	201.346	174.992	162.427	191.256	188.635	202.59	181.899	156.02	189.744	185.716	200.938	183.11	155.941	190.323	186.11	200.702	187.694	153.017	187.621	185.18	198.812	183.753	156.166	189.784	185.927	200.64		10	215.054
C07	182.427	215.792	195.337	190.654	176.382	216.25	196.992	193.261	175.986	211.702	199.537	192.368	177.107	206.354	204.121	190.365	180.191	198.267	207.472	192.438	184.219	190.669	209.874	191.41	185.197	184.963	211.747	193.079	187.421	180.048	213.756	193.039		8	172.043
C08	154.489	164.351	154.621	148.331	144.683	172.618	155.017	151.537	138.202	175.407	155.713	153.247	137.517	172.475	156.43	153.388	139.621	168.303	159.23	153.761	142.267	161.907	162.86	154.093	145.11	155.407	166.941	154.048	147.629	145.904	171.135	154.489		8	172.043
C09	118.871	118.469	120.545	119.753	118.916	118.32	120.163	120.775	119.014	119.003	118.402	120.565	120.222	118.994	118.621	119.649	120.837	119.253	118.983	118.303	120.267	120.331	118.632	118.669	119.84	120.753	119.402	119.317	118.32	120.329	120.059	119.157		7	150.538
C10																																		0	0
C11																																		0	0
C12																																		0	0
C13																																		0	0
C14																																		0	0
C15																																		0	0
C16																																		0	0
C17																																		0	0
C18																																		0	0
C19																																		0	0
C20																																		0	0
C21																																		0	0
C22																																		0	0
C23																																		0	0
C24																																		0	0
D01	197.377	249.95	227.873	187.625	191.708	241.925	235.142	191.321	189.927	237.847	240.531	192.425	187.514	231.748	244.976	196.495	186.528	220.531	246.005	201.573	186.271	215.972	247.165	204.675	185.557	211.686	248.349	207.481	185.38	206.642	246.061	208.679		8	172.043
D02																																		0	0
D03	215.691	200.559	199.084	208.191	217.801	205.228	198.742	204.343	218.27	210.61	198.508	200.702	209.992	216.775	201.823	198.185	206.598	218.888	205.77	196.983	200.789	215.02	211.331	198.711	198.89	210.062	215.93	201.48	197.216	204.798	217.233	204.671		7	150.538
D04	440.519	411.836	416.046	449.056	422.685	410.046	410.821	421.716	446.065	417.574	408.639	409.204	430.46	437.602	415.407	405.926	408.451	433.92	426.645	407.645	403.648	411.975	439.469	420.139	408.898	407.41	424.917	439.167	416.651	407.031	409.673	440.519		6	129.032
D05	109.41	107.292	117.256	115.508	115.267	106.685	110.584	119.006	115.174	113.115	106.556	115.374	116.438	114.978	109.261	108.52	118.669	115.379	114.761	106.407	113.596	117.416	115.351	109.154	108.904	118.562	115.272	113.573	106.64	115.202	116.966	115.772		7	150.538
D06	181.775	158.677	156.671	157.256	187.194	170.949	156.837	155.933	168.169	185.309	159.003	155.208	155	183.52	171.983	156.919	154.694	166.317	186.275	159.169	154.649	155.393	182.076	171.553	156.896	156.154	169.129	184.084	157.736	154.447	155.733	185.666		6	129.032
D07	221.16	266.053	222.376	202.222	203.475	268.337	235.169	203.98	197.166	257.941	246.346	205.708	196.354	246.258	252.368	208.89	196.357	233.295	257.941	212.461	198.261	225.551	261.219	217.053	199.132	215.115	260.056	219.626	198.753	213.649	260.169	222.264		8	172.043
D08	119.784	120.868	124.048	140.82	141.812	123.121	119.761	122.815	134.376	146.312	126.573	119.98	122.053	125.68	144.185	136.831	121.963	120.034	123.346	136.795	144.146	124.306	119.447	122.098	129.447	146.654	128.848	120.32	121.056	126.213	144.986	132.854		6	129.032
D09	206.685	206.079	223.419	271.789	233.354	209.152	209.5	209.904	244.084	269.031	216.458	208.351	208.256	216.124	262.486	247.742	209.593	209.34	207.449	226.876	270.211	221.056	205.27	207.037	211.607	254.045	255.357	210.86	203.952	205.955	226.374	274.761		5	107.527
D10	152.174	149.402	143.652	141.635	147.654	153.264	145.138	141.104	143.632	152.365	148.792	142.587	140.719	148.039	152.169	144.921	141.719	144.278	153.334	147	142.011	142.379	149.767	148.784	142.674	141.039	145.978	152.461	144.949	140.829	143.081	152.197		6	129.032
D11																																		0	0
D12																																		0	0
D13																																		0	0
D14																																		0	0
D15																																		0	0
D16																																		0	0
D17																																		0	0
D18																																		0	0
D19																																		0	0
D20																																		0	0
D21																																		0	0
D22																																		0	0
D23																																		0	0
D24																																		0	0
E01	176.632	204.834	170.938	164.654	178.955	202.548	169.986	163.399	180.135	202.093	169.64	165.045	180.624	201.848	169.079	168.508	186.121	195.68	167.66	164.994	195.433	185.57	166.492	165.534	203.618	177.596	167.424	167.677	206.216	174.261	164.579	167.48		8	172.043
E02	193.91	182.848	188.93	223.593	192.975	183.039	191.174	221.671	189.225	182.624	194.792	221.076	187.486	183.121	197.247	217.82	186.604	182.326	201.669	213.326	184.197	182.795	208.551	208.486	183.171	183.371	213.885	202.489	182.11	183.638	220.68	194.702		8	172.043
E03	652.293	608.58	600.104	622.126	649.991	607.989	597.287	617.291	636.551	605.199	594.21	622.083	642.621	604.932	594.81	631.072	631.032	601.524	590.607	629.445	618.49	597.79	584.23	640.131	607.097	595.975	585.165	653.718	597.325	594.19	593.42	647.975		7	150.538
E04	188.146	208.671	174.604	140.34	139.045	186.242	192.961	144.683	138.666	160.652	204.483	157.643	143.719	146.632	200.427	179.438	141.289	138.427	184.522	192.309	146.051	139.598	160.317	202.899	156.211	139.997	146.733	203.371	169.913	140.348	139.056	188.146		7	150.538
E05	131.994	129.702	142.916	175.362	154.053	137.48	129.362	143.553	176.629	154.744	137.183	130.073	144.278	177.702	154.337	136.649	130.629	146.685	176.216	154.365	135.14	130.312	147.154	175.736	152.098	134.615	130.511	150.767	175.008	151.59	133.497	131.994		6	129.032
E06																																		0	0
E07																																		0	0
E08																																		0	0
E09	167.565	170.357	169.857	135.031	154.531	170.542	170.89	151.205	138.876	167.649	168.126	166.77	133.188	156.843	168.73	168.239	144.511	141.888	166.862	168.365	154.545	134	165.096	167.764	166.716	132.404	156.444	168.261	167.233	139.955	145.278	167.126		7	150.538
E10																																		0	0
E11																																		0	0
E12																																		0	0
E13																																		0	0
E14																																		0	0
E15																																		0	0
E16																																		0	0
E17																																		0	0
E18																																		0	0
E19																																		0	0
E20																																		0	0
E21																																		0	0
E22																																		0	0
E23																																		0	0
E24																																		0	0
F01	171.84	171.463	230.952	216.275	172.654	172.744	238.601	209.826	171.452	172.621	241.576	204.674	171.809	175.256	244.924	197.076	170.278	180.596	249.132	186.576	169.258	192.767	242.084	178.548	168.975	210.581	228.02	174.393	169.07	225.115	213.534	171.84		8	172.043
F02	171.199	148.483	146.034	182.354	167.983	149.346	146.081	187.683	159.933	148.565	148.433	191.323	154.93	147.211	153.413	186.902	151.435	146.994	165.989	176.407	150.104	145.795	182.593	161.677	148.197	148.483	190.298	152.792	147.079	162.056	178.059	150.326		8	172.043
F03	365.542	646.211	500.292	381.643	373.41	553.191	604.82	432.287	375.02	408.896	648.115	520.545	387.834	369.834	531.711	609.992	437.514	370.427	373.177	622.301	540.581	390.337	369.191	475.581	617.247	458.787	377.253	382.301	627.101	526.885	381.402	365.542		7	150.538
F04																																		0	0
F05	338.787	193.169	285.503	330.199	203.753	192.14	191.778	303.435	311.719	199.517	192.927	198.961	335.893	277.52	192.511	190.736	212.994	355.337	240.098	192.025	190.107	236.051	351.784	213.292	191.935	190.764	276.596	324.365	198.051	189.612	198.711	338.787		6	129.032
F06	195.806	282.264	207.565	189.924	224.281	283.626	208.612	188.492	222.77	283.242	206.941	187.404	229.59	277.236	205.081	185.904	238.559	267.025	204.904	188.039	252.615	257.537	199.27	188.711	264.494	251.312	192.742	187.43	280.132	236.289	193.753	195.806		8	172.043
F07																																		0	0
F08	124.185	122.997	134.598	126.053	123.014	122.031	131.767	130.211	123.101	122.551	126.815	133.772	124.309	122.935	123.907	134.174	125.404	123.014	122.404	135.143	126.902	122.761	122.413	131.11	131.517	122.781	122.129	126.787	133.295	123.792	122.635	124.185		7	150.538
F09																																		0	0
F10	166.716	176.334	371.997	394.517	239.185	145.256	277.57	411.087	316.756	155.118	201.525	388.612	355.615	184.194	167.826	356.042	388.076	234.688	145.764	290.031	406.121	295.562	148.671	225.43	399.48	352.09	176.708	171.494	364.812	374.784	209.02	154.427		7	150.538
F11																																		0	0
F12																																		0	0
F13																																		0	0
F14																																		0	0
F15																																		0	0
F16																																		0	0
F17																																		0	0
F18																																		0	0
F19																																		0	0
F20																																		0	0
F21																																		0	0
F22																																		0	0
F23																																		0	0
F24																																		0	0
G01																																		0	0
G02	222.722	199.14	183.18	182.079	208.494	211.907	185.48	181.576	190.803	220.868	192.688	180.556	179.767	215.629	202.963	181.857	179.444	197.508	211.638	184.711	178.975	183.053	217.916	193.61	179.699	177.792	210.475	203.292	180.792	179.157	196.913	210.492		6	129.032
G03	145.321	133.738	127.29	126.493	133.269	145.67	133.665	127.057	127.111	136.226	142.953	131.097	126.599	128.429	140.118	140.3	130.184	125.976	129.712	144.153	134.672	127.507	126.623	133.849	144.917	132.868	127.097	127.922	138.502	141.606	130.531	125.91		6	129.032
G04	161.247	149.399	158.087	173.177	165.775	149.455	154.994	171.219	169.497	151.39	153.317	168.553	171.278	152.792	151.629	167.174	172.202	154.537	150.494	164.329	173.742	157.801	150.463	163.368	173.202	160.039	149.433	160.329	173.104	161.177	149.581	159.124		7	150.538
G05	156.382	154.461	180.404	185.935	165.958	157.368	164.806	190.576	171.281	161.719	157.615	190.337	172.739	159.75	154.604	183.003	183.68	164.076	156.039	170.334	188.492	165.989	157.756	163.185	190.562	167.874	158.888	159.188	190.537	169.584	160.857	156.382		7	150.538
G06																																		0	0
G07	108.803	107.927	105.36	113.042	118.348	110.152	105.331	111.025	118.86	111.708	105.697	109.84	119.309	112.39	105.801	108.77	119.621	113.087	105.876	108.354	119.053	113.272	105.938	107.716	119.183	114.202	105.98	107.933	119.666	114.014	106.166	108.803		7	150.538
G08	213.424	235.789	246.115	242.331	238.003	210.275	223.303	215.896	210.25	210.643	212.312	225.233	240.736	245.626	241.112	231.233	213.978	214.065	214.107	206.138	216.112	208.963	231.213	236.062	237.051	236.907	218.98	221.691	212.548	215.093	208.27	217.666		8	172.043
G09																																		0	0
G10																																		0	0
G11																																		0	0
G12																																		0	0
G13																																		0	0
G14																																		0	0
G15																																		0	0
G16																																		0	0
G17																																		0	0
G18																																		0	0
G19																																		0	0
G20																																		0	0
G21																																		0	0
G22																																		0	0
G23																																		0	0
G24																																		0	0
H01	228.944	209.753	181.997	195.57	226.511	218.312	187.11	183.065	222.236	220.424	190.02	179.051	220.534	223.601	193.927	175.497	217.677	227.222	201.458	172.795	209.775	226.239	204.565	175.975	206.067	225.034	205.654	175.969	202.893	224.452	207.683	178.826		7	150.538
H02																																		0	0
H03	154.593	144.632	155.343	215.758	151.048	144.478	162.941	207.961	148.809	141.98	175.534	198.169	145.458	142.25	191.07	183.306	144.921	143.489	209.138	164.278	144.497	153.006	213.879	151.562	142.978	177.289	194.112	145.18	142.848	204.264	168.32	144.334		8	172.043
H04	146.621	138.935	197.351	263.455	178.537	136.806	161.93	260.52	214.253	140.143	145.775	238.208	237.699	146.244	140.025	207.697	258.772	163.022	137.037	181.27	260.91	185.77	137.014	162.253	257.506	206.826	138.59	151.053	251.91	219.834	140.444	146.621		7	150.538
H05	140.163	134.556	139.003	140.556	124.447	134.522	139.553	140.742	124.559	134.14	139.52	140.506	124.492	135.07	139.357	140.056	124.07	134.784	139.789	140.787	124.52	135.478	140.447	139.846	124.295	135.281	140.239	139.969	124.146	136.185	140.787	140.163		8	172.043
H06	264.278	191.329	196.632	272.73	273.851	209.503	185.629	253.225	273	234.368	182.961	227.371	278.598	251.042	186.056	209.831	277.992	262.34	191.011	197.986	269.43	267.107	203.112	187.89	258.612	269.736	216.567	186.567	256.388	273.924	222.447	183.86		7	150.538
H07	202.211	230.177	200.949	204.104	279.16	259.528	204.163	201.778	244.935	289.511	206.525	200.084	225.343	300.815	210.447	199.638	214.076	295.61	231.444	203.632	204.744	283.36	248.146	200.25	201.16	271.368	263.576	202.323	199.702	262.809	273.713	202.211		8	172.043
H08	194.629	225.337	222.809	224.489	204.888	214.567	224.798	220.772	220.753	198.837	225.66	221.992	223.876	199.101	219.107	224.916	222.458	216.275	204.517	225.545	222.584	225.593	193.483	224.986	221.531	222.211	200.938	217.559	222.466	220.489	213.702	203.399		11	236.559
H09	128.16	142.236	149.239	147.59	141.382	125.736	140.236	147.753	147.688	144.309	125.683	138.697	148.604	148.031	144.972	125.739	138.537	147.963	147.789	144.52	125.789	138.421	148.317	148.287	145.278	125.649	137.949	148.09	147.831	145.194	125.992	138.413		6	129.032
H10																																		0	0
H11																																		0	0
H12																																		0	0
H13																																		0	0
H14																																		0	0
H15																																		0	0
H16																																		0	0
H17																																		0	0
H18																																		0	0
H19																																		0	0
H20																																		0	0
H21																																		0	0
H22																																		0	0
H23																																		0	0
H24																																		0	0
I01	150.579	133.326	129.683	140.882	150.652	134.096	129.817	140.174	148.871	134.413	129.874	139.649	149.146	133.961	129.573	141.626	147.39	132.239	129.831	143.522	146.829	131.601	130.685	146.933	145.053	130.789	131.152	147.921	141.747	130.32	132.556	150.579		7	150.538
I02	227.879	220.197	270.904	267.073	219.537	220.16	282.778	247.728	214.419	225.843	288.017	234.539	214.702	232.913	283.669	225.775	213.438	258.944	270.053	219.362	217.876	278.756	247.452	214.551	227.284	288.213	231.876	214.152	248.907	275.447	221.52	218.051		8	172.043
I03	144.826	147.351	142.23	146.896	136.584	144.444	141.39	146.638	139.34	139.798	146.615	145.612	143.739	136.323	146.744	142.301	146.486	136.258	144.208	142.048	147.146	139.41	139.525	145.798	144.831	142.466	136.261	146.761	141.955	146.385	136.191	144.826		12	258.065
I04	223.18	152.935	212.719	259.944	169.992	148.775	191.32	266.438	189.331	147.267	177.213	257.357	204.056	148.022	170.301	248.559	218.736	150.716	165.022	235.154	238.444	154.337	156.607	224.402	249.907	158.904	152.337	222.138	246.551	157.525	154.556	223.18		7	150.538
I05	236.326	213.23	248.239	437.301	320.893	226.787	214.433	358.534	406.486	243.767	215.795	258.837	432.087	301.087	220.986	215.236	381.39	380.823	233.5	214.798	294.492	424.803	264.581	212.149	220.772	410.416	335.461	222.607	211.357	340.694	397.228	236.326		7	150.538
I06	174.354	157.761	138.556	140.034	155.483	170.657	145.593	136.045	143.812	173.433	152.666	136.492	141.126	159.919	165.126	142.23	136.598	146.306	174.947	149.75	135.337	141.997	165.556	160.132	139.101	138.857	150.966	172.205	145.784	135.09	142.823	171.385		6	129.032
I07	337.969	371.303	308.09	253.522	318.365	360.191	322.584	257.435	309.419	354.798	336.258	260.065	294.213	344.823	348.213	270.126	282.874	345.553	354.787	274.247	269.713	337.77	357.983	282.91	259.86	326.697	362.57	296.329	252.955	319.233	363.702	311.935		8	172.043
I08	204.548	159.652	133.831	130.963	146.006	170.949	200.242	143.236	130.486	134.191	153.669	203.921	156.346	133.02	130.697	147.904	203.604	151.565	131.174	131.947	149.669	201.944	155.806	132.545	130.913	148.02	201.039	157.587	132.511	130.537	148.801	202.337		5	107.527
I09	125.157	131.986	124.539	125.522	126.537	134.382	130.419	124.256	126.441	129.107	134.371	129.18	124.447	126.503	130.404	134.073	127.938	124.68	126.638	131.076	134.022	126.826	124.708	126.298	132.065	133.233	125.458	125.503	126.826	133.775	132.416	125.157		7	150.538
I10	173.736	170.86	186.025	161.379	153.761	173.059	170.09	185.638	155.424	158.958	172.733	172.562	185.952	154.43	160.764	171.399	173.444	183.124	152.09	164.365	171.124	176.031	175.815	149.674	170.503	170.388	181.346	170.537	149.82	172.244	169.829	185.124		10	215.054
I11																																		0	0
I12																																		0	0
I13																																		0	0
I14																																		0	0
I15																																		0	0
I16																																		0	0
I17																																		0	0
I18																																		0	0
I19																																		0	0
I20																																		0	0
I21																																		0	0
I22																																		0	0
I23																																		0	0
I24																																		0	0
J01	237.851	243.121	305.963	258.444	237.584	239.792	293.337	272.152	236.674	237.525	276.216	285.545	237.146	236.77	266.045	296.371	238.579	236.447	256.663	305.744	240.817	236.065	249.104	306.66	243.362	235.511	245.534	307.621	245.719	235.101	247.978	305.904		7	150.538
J02	130.969	127.219	141.146	147.86	134.584	126.138	137.907	147.225	137.528	125.728	135.388	147.228	139.916	125.961	135.542	147.298	138.73	126.006	135.553	147.994	139.444	125.933	134.525	148.357	139.902	125.876	133.059	147.478	141.362	126.166	132.537	147.416		7	150.538
J03	140.829	229.312	224.708	149.756	137.621	219.048	229.129	157.211	134.882	214.315	231.941	158.955	134.626	210.096	232.416	162.671	132.93	202.081	235.761	168.256	131.823	191.483	239.421	176.947	131.66	183.365	240.343	181.528	132.163	179.798	241.244	182.711		8	172.043
J04	445.638	524.677	501.081	475.921	409.803	520.89	501.888	474.174	430.225	481.629	511.197	474.452	462.067	408.837	513.784	486.424	471.149	444.64	467.843	508.966	495.705	473.385	428.43	520.042	488.834	476.674	414.553	518.042	490.548	475.598	423.056	497.205		7	150.538
J05	217.73	168.483	160.787	185.809	228.91	210.424	164.674	162.624	189.654	228.16	205.166	161.983	163.635	200.784	228.61	191.272	159.73	170.556	208.545	225.64	182.742	159.287	174.581	220.02	217.41	168.559	160.087	187.008	226.77	203.017	160.654	164.944		6	129.032
J06	175.056	280.522	244.492	168.598	172.874	265.685	259.357	168.978	170.789	253.77	270.728	169.955	170.177	244.511	277.18	171.14	169.419	236.736	281.778	172.938	169.742	233.124	283.469	173.492	168.772	230.486	285.933	174.416	167.674	228.208	286.764	175.056		8	172.043
J07	185.545	283.056	285.107	185.022	177.728	200.961	318.789	227.896	179.028	178.062	285.753	279.163	183.138	177.966	231.393	313.795	197.174	176.118	181.691	305.534	251.053	179.652	177.006	266.742	291.803	185.955	178.75	209.413	315.25	210.997	178.118	185.545		7	150.538
J08	278.146	183.913	166.441	185.298	274.494	222.278	168.045	169.61	253.497	253.362	170.775	165.57	216.618	275.289	184.604	165.407	190.511	274.379	208.73	167.051	173.34	263.025	236.093	167.865	168.32	250.972	248.258	169.812	166.242	231.461	264.978	172.247		7	150.538
J09																																		0	0
J10	160.073	157.57	150.902	167.07	197.219	156.888	153.264	175.256	189.958	157.056	153.258	187.315	178.837	156.435	153.59	196.199	167.722	152.205	150.688	202.174	158.789	151.691	164.014	196.163	155.303	152.955	186.604	175.899	153.742	151.197	199.452	160.073		8	172.043
J11																																		0	0
J12																																		0	0
J13																																		0	0
J14																																		0	0
J15																																		0	0
J16																																		0	0
J17																																		0	0
J18																																		0	0
J19																																		0	0
J20																																		0	0
J21																																		0	0
J22																																		0	0
J23																																		0	0
J24																																		0	0
K01	138.756	143.997	142.691	134.264	137.43	143.865	144.051	138.239	133.803	140.244	144.076	142.351	134.584	135.806	143.492	143.542	137.329	133.997	141.298	143.801	141.143	133.789	137.362	143.972	142.975	135.817	134.469	142.006	144.469	140.497	133.581	138.756		7	150.538
K02	264.812	231.205	188.073	193.86	267.222	222.753	186.096	198.458	265.208	216.382	184.365	216.003	258.579	204.876	183.261	227.744	254.416	195.919	182.118	251.84	235.809	187.916	185.343	258.997	227.879	186.357	197.312	262.472	215.497	184.893	204.61	261.944		7	150.538
K03	314.93	240.57	338.938	335.674	225.492	222.506	322.764	349.772	235.522	216.11	295.902	346.031	263.242	210.059	268.919	344.579	296.014	209.756	246.899	333.497	309.008	212.624	230.756	330.649	330.761	217.584	223.017	318.225	334.997	224.683	218.489	314.93		7	150.538
K04	197.854	155.25	225.301	222.216	161.43	145.857	208.098	228.643	182.666	141.053	184.975	234.374	201.677	141.834	165.433	233.051	215.601	148.362	156.761	227.065	220.764	158.197	150.826	217.764	225.27	169.188	145.264	208.705	228.037	178.41	142.817	197.854		7	150.538
K05	133.042	160.871	120.736	120.803	189.944	177.09	123.713	120.194	165.567	193	132.275	119.86	138.624	201.711	147.885	120.216	122.087	195.166	168.272	121.935	120.191	178.952	181.056	124.697	119.806	166.643	191.385	128.961	119.933	155.539	195.744	133.042		8	172.043
K06	145.253	182.587	166.963	148.376	145.084	186.761	164.272	146.885	149.632	188.275	159.57	145.697	157.045	184.708	154.545	144.399	165.025	178.758	153.211	144.958	172.084	175.82	149.683	144.146	178.154	169.736	147.545	146.098	182.975	164.801	147.503	148.306		8	172.043
K07																																		0	0
K08	303.121	321.208	161.876	152.618	156.652	187.323	337.371	276.191	155.368	152.511	159.466	210.034	349.669	233.497	153.143	153.14	162.784	263.506	346.194	176.272	152.697	156.157	185.882	334.037	272.66	154.489	152.688	160.326	230.691	352.753	199.817	152.674		6	129.032
K09	153.098	153.893	170.857	219.612	189.767	163.346	153.565	212.986	200.23	172.978	151.522	194.334	209.826	179.492	154.051	172.565	217.809	187.5	159.896	156.649	216.343	196.716	168.927	152.39	210.371	200.18	172.846	151.402	197.472	204.222	176.48	153.098		7	150.538
K10	113.371	117.997	120.73	120.41	119.593	114.604	117.042	120.933	120.461	119.202	114.154	117.07	121.017	120.584	119.643	115.112	116.143	121.121	120.798	119.744	115.548	115.848	121.303	120.829	119.728	115.823	115.809	121.124	120.879	119.508	116.14	115.346		6	129.032
K11																																		0	0
K12																																		0	0
K13																																		0	0
K14																																		0	0
K15																																		0	0
K16																																		0	0
K17																																		0	0
K18																																		0	0
K19																																		0	0
K20																																		0	0
K21																																		0	0
K22																																		0	0
K23																																		0	0
K24																																		0	0
L01	204.202	170.612	151.635	169.222	202.475	171.506	152.458	169.098	204.031	172.124	152.514	169.615	202.969	170.216	151.904	169.795	204.958	168.438	152.143	171.267	204.576	167.508	152.556	173.368	203.494	164.413	152.419	177.062	203.539	159.531	153.817	181.781		7	150.538
L02	140.697	139.188	140.11	141.596	140.899	139.357	140.331	141.778	140.68	138.902	140.331	141.36	140.638	138.902	140.511	141.045	140.216	139.174	140.596	141.247	140.708	138.77	140.542	141.441	140.152	139.216	140.834	141.02	139.702	139.287	141.067	141.084		7	150.538
L03	315.739	291.191	314.062	341.559	311.289	284.52	315.169	344.618	311.52	288.354	317.039	344.239	311.992	288.705	315.834	340.292	304.435	286.528	316.972	340.857	303.025	288.132	332.421	339.947	300.652	286.253	327.848	335.548	295.511	288.191	337.949	334.258		8	172.043
L04	208.899	208.551	206.803	181.615	200.121	212.812	206.399	187.242	188.652	210.452	207.492	195.756	181.522	212.562	209.896	201.25	178.708	209.146	207.455	202.739	179.199	207.149	208.803	206.694	180.107	205.944	209.051	206.006	180.289	205.034	208.787	205.61		7	150.538
L05																																		0	0
L06	202.081	308.744	195.18	181.688	185.944	282.407	235.199	179.958	182.601	251.758	264.433	181.213	186.096	208.584	301.829	188.935	182.683	190.388	296.865	214.331	182.163	187.14	254.022	256.966	181.188	184.312	229.407	277.874	182.233	183.475	213.511	292.685		7	150.538
L07	121.593	118.84	123.124	120.66	119.958	118.725	119.197	123.671	118.921	119.23	118.368	120.202	122.629	118.374	119.84	118.834	121.399	122.497	118.635	118.702	118.733	122.82	120.096	119.904	118.893	120.287	123.84	118.674	119.534	118.337	121.949	121.593		10	215.054
L08	177.772	170.831	167.545	161.264	158.506	178.705	163.638	168.924	156.789	171.463	169.34	169.028	161.604	160.829	178.607	165.126	170.368	155.615	177.98	168.09	169.037	160.938	167.149	174.677	166.888	164.896	155.61	177.91	164.736	168.792	156.466	173.343		10	215.054
L09	493.376	488.986	442.567	439.365	514.551	496.039	485.497	385.629	516.941	494	486.469	434.902	444.579	506.039	488.11	471.025	387.626	517.511	493.301	481.671	416.716	468.933	502.556	490.34	464.306	408.008	519.354	490.607	475.284	387.461	508.876	493.376		7	150.538
L10	114.031	114.525	117.919	113.649	114.014	115.051	116.27	116.75	113.346	115.483	115.407	118.385	112.935	114.787	115.09	117.907	113.669	114.48	115.129	117.691	114.702	113.843	115.219	115.955	117.438	113.396	115.135	115.315	117.89	113.244	115.031	115.239		8	172.043
L11																																		0	0
L12																																		0	0
L13																																		0	0
L14																																		0	0
L15																																		0	0
L16																																		0	0
L17																																		0	0
L18																																		0	0
L19																																		0	0
L20																																		0	0
L21																																		0	0
L22																																		0	0
L23																																		0	0
L24																																		0	0
M01	131.789	166.545	116.756	114.674	154.348	147.441	113.941	119.188	171.419	129.163	113.843	136.969	164.132	115.52	115.649	161.587	139.494	113.725	127.579	168.907	118.331	114.225	152.452	145.129	113.739	125.775	167.368	118.239	114.739	153.671	142.289	113.489		9	193.548
M02																																		0	0
M03	207.778	196.298	185.056	180.52	203.615	200.331	187.567	179.789	196.963	203.747	188.407	182.096	189.27	206.011	191.323	183.407	186.132	205.77	191.893	182.048	183.292	205.486	191.955	183.944	182.281	204.503	195.57	184.025	182.264	205.396	194.579	184.362		7	150.538
M04	156.062	156.607	188.455	212.157	163.683	155.466	167.393	219.351	179.191	153.537	157.551	205.213	195.761	154.354	155.146	185.185	211.449	161.669	154.107	169.211	215.211	173.733	153.368	159.129	210.444	190.23	154.124	155.874	193.93	201.728	156.638	154.522		7	150.538
M05																																		0	0
M06	142.697	140.719	134.23	177.593	174.135	142.952	136.545	155.806	188.284	145.551	136.07	137.742	193.275	152.933	139.758	134.379	181.042	168.104	140.896	136.677	159.958	183.244	146.907	141.565	144.037	192.983	151.888	141.034	138.77	191.36	155.663	142.697		7	150.538
M07																																		0	0
M08	140.986	145.121	149.051	135.677	149.365	145.789	148.388	138.427	148.514	148.337	146.388	139.992	146.851	148.705	146.837	139.767	145.559	149.051	146.343	140.542	146.194	149.18	146.545	141.992	146.581	150.096	146.073	141.444	145.447	149.559	145.972	140.986		9	193.548
M09	169.065	231.584	224.382	222.82	134.115	203.522	230.775	220.978	181.767	158.455	232.357	220.365	218.747	132.374	212.792	228.711	220.927	151.89	183.256	230.966	220.056	198.32	146.449	228.287	220.677	224.666	138.053	202.124	228.494	220.329	170.635	169.065		8	172.043
M10	248.469	182.171	159.211	245.447	252.014	186.683	158.831	232.096	258.416	190.57	158.171	225.958	260.118	195.435	158.952	225.885	258.48	192.149	157.938	234.52	252.337	187.809	157.52	235.455	252.174	188.534	157.393	233.48	252.191	186.452	158.225	244.989		7	150.538
M11																																		0	0
M12																																		0	0
M13																																		0	0
M14																																		0	0
M15																																		0	0
M16																																		0	0
M17																																		0	0
M18																																		0	0
M19																																		0	0
M20																																		0	0
M21																																		0	0
M22																																		0	0
M23																																		0	0
M24																																		0	0
N01	159.593	137.798	146.146	167.287	157.23	138.014	151.722	164.267	150.006	137.924	159.801	165.854	142.826	139.315	165.666	161.5	138.427	145.874	165.289	154.115	138.006	156.893	164.753	142.924	141.07	165.309	157.079	138.031	156.008	165.638	143.702	139.728		8	172.043
N02																																		0	0
N03	221.61	235.177	205.225	200.806	217.747	238.081	208.43	199.846	215.654	237.444	209.598	200.219	212.112	236.191	210.199	199.469	213.261	234.463	211.503	201.289	213.747	235.458	212.483	197.16	213.761	237.138	207.014	198.966	215.815	236.652	209.101	198.683		8	172.043
N04	154.071	148.443	151.786	152.908	154.381	147.92	151.705	151.812	155.967	148.193	150.955	149.149	155.714	149.53	150.97	149.232	154.967	150.527	151.741	149.789	154.497	151.164	150.363	149.676	154.482	152.652	150.866	150.735	154.744	151.714	149.476	150.217		10	215.054
N05	165.756	162.048	132.837	169.034	170.292	166.933	156.039	136.166	172.933	171.292	167.812	158.587	135.927	173.848	169.986	166.834	157.688	136.461	172.947	168.933	166.326	152.733	142.565	174.772	170.525	166.944	149.885	147.362	174.236	171.309	167.357	147.542		6	129.032
N06																																		0	0
N07	304.834	276.958	275.295	299.253	285.91	293.323	259.329	304.452	279.913	298.188	253.888	306.402	279.621	305.646	248.831	306.278	278.899	308.368	247.997	304.042	275.233	306.416	244.994	307.537	278.713	309.135	243.407	305.924	277.407	310.171	245.801	304.834		14	301.075
N08	325.469	136.93	116.236	135.5	337.348	225.093	118.303	118.031	219.949	325.983	150.907	116.708	128.848	326.958	239.135	119.421	117.756	224.809	325.337	148.219	116.812	130.056	327.674	235.756	119.149	117.75	220.91	321.427	146.997	116.469	129.596	325.469		6	129.032
N09	277.579	226.688	181.169	185.868	223.73	243.194	281.921	243.742	187.874	179.947	212.393	238.66	277.699	251.89	195.385	179.236	204.728	236.149	266.275	262.098	206.225	178.219	196.902	231.112	262.191	265.323	210.334	178.567	197.056	233.239	263.677	266.545		4	86.0215
N10	355.368	229.761	229.812	331.646	446.947	244.767	226.989	233.713	412.23	371.691	231.736	225.857	252.792	460.86	298.09	230.199	227.716	292.011	458.924	255.329	226.216	230.857	415.969	362.444	229.677	224.98	250.596	456.82	289.267	226.031	227.837	355.368		6	129.032
N11																																		0	0
N12																																		0	0
N13																																		0	0
N14																																		0	0
N15																																		0	0
N16																																		0	0
N17																																		0	0
N18																																		0	0
N19																																		0	0
N20																																		0	0
N21																																		0	0
N22																																		0	0
N23																																		0	0
N24																																		0	0
O01	293.511	201.581	291.975	265.053	185.89	190.247	297.177	273.933	194.449	178.846	286.298	277.508	201.25	175.924	277.772	282.994	212.722	172.978	267.096	285.32	222.843	173.056	245.376	288.118	237.565	177.129	225.635	296.638	253.801	180.744	202.635	293.511		7	150.538
O02	163.295	171.497	165.093	169.371	163	172.093	165.565	169.82	163.89	172.309	165.472	168.346	164.028	171.287	164.517	168.618	163.758	171.334	163.354	168.084	164.829	170.657	163.537	166.919	165.736	170.649	163.449	166.008	167	168.736	164.205	164.216		14	301.075
O03	412.775	377.5	354.435	325.876	385.649	393.492	353.882	340.233	340.261	411.084	361.84	355.385	332.317	418.817	381.851	359.385	340.893	371.59	409.559	359.371	353.531	329.89	416.112	367.82	349.104	322.624	406.722	376.382	348.107	324.017	390.758	387.699		7	150.538
O04	175.323	158.222	151.458	154.534	175.593	159.166	150.522	154.539	173.382	158.435	149.761	155.77	172.618	156.935	149.652	158.09	170.472	155.514	148.607	161.306	169.008	155.031	149.272	165.042	167.522	154.444	148.551	166.694	163.986	153.087	148.166	170.081		7	150.538
O05																																		0	0
O06	240.084	218.868	240.236	227.826	198.618	195.365	237.73	229.124	207.756	184.955	238.393	236.444	215.635	181.081	233.424	238.154	221.52	182.348	222.458	237.244	221.876	182.076	224.747	237.463	222.851	183.236	218.907	233.986	221.534	184.253	219.48	240.084		7	150.538
O07	133.728	133.553	144.301	144.89	134.938	134.531	137.632	148.809	138.065	134.334	134.056	145.272	143.298	134.817	134.25	141.365	146.997	136.444	134.236	135.924	147.756	139.171	134.455	134.09	144.469	144.357	134.756	135.135	139.787	147.351	136.699	133.728		7	150.538
O08	125.587	137.624	136.242	127.674	123.421	137.933	136.677	127.365	124.483	137.118	136.205	125.528	125.565	139.096	135.674	124.433	128.037	139.904	134.994	123.07	131.472	137.775	131.326	122.205	134.93	137.048	127.949	123.789	138.107	136.41	125.874	125.587		8	172.043
O09	164.354	157.334	253.666	285.534	181.551	149.199	224.809	295.747	214.447	150.374	190.73	283.803	251.812	156.86	168.222	264.787	281.744	173.626	151.702	241.267	291.803	197.003	148.725	208.185	290.287	233.27	151.812	180.742	278.43	269.045	158.174	163.104		7	150.538
O10																																		0	0
O11																																		0	0
O12																																		0	0
O13																																		0	0
O14																																		0	0
O15																																		0	0
O16																																		0	0
O17																																		0	0
O18																																		0	0
O19																																		0	0
O20																																		0	0
O21																																		0	0
O22																																		0	0
O23																																		0	0
O24																																		0	0
P01	167.545	166.82	158.354	185.736	194.174	165.396	155.579	196.733	183.5	163.292	156.323	205.303	176.062	161.213	161.107	209.067	167.823	157.601	174.458	199.548	164.812	155.646	193.194	184.638	166.202	158.112	207.629	174.632	161.654	169.562	203.346	167.545		8	172.043
P02	189.104	208.576	186.357	180.806	195.135	204.494	182.885	179.051	199.107	199.615	181.452	177.843	208.61	189.11	180.747	186.143	207.508	182.874	178.065	193.475	201.531	182.213	177.803	205.281	190.23	180.253	182.927	207.899	183.261	179.612	193.767	199.576		8	172.043
P03																																		0	0
P04																																		0	0
P05																																		0	0
P06	180.803	141.817	177.272	203.854	165.244	141.784	162.317	208.497	173.087	141.958	152.129	207.896	183.876	144.337	147.037	201.031	190.927	146.66	144.584	191.295	194.222	150.407	142.753	187.379	198.441	154.152	141.84	183.306	197.581	155.525	141.062	180.803		7	150.538
P07	172.593	189.059	192.045	176.197	171.888	189.652	185.882	173.831	175.537	194.475	181.275	171.098	181.787	190.323	177.719	171.368	187.874	187.059	173.242	173.244	192.809	181.362	170.736	182.885	191.525	176.506	170.975	188.534	185.531	171.295	176.171	191.772		8	172.043
P08																																		0	0
P09	225.534	126.809	153.82	227.444	157.753	125.848	145.921	227.079	164.32	125.183	142.944	227.177	168.365	125.275	140.014	224.522	172.149	125.492	140.379	226.851	170.663	124.921	141.399	227.351	168.75	125.39	141.761	224.292	165.643	125.053	141.865	225.534		7	150.538
P10	207.039	193.817	298.933	250.43	203.104	205.444	313.84	225.522	195.368	227.07	302.677	215.879	191.362	268.199	269.306	206.48	194.778	306.14	242.048	198.913	211.525	301.242	218.767	191.084	253.82	282.25	208.837	191.466	290.138	243.635	198.051	209.837		8	172.043
P11																																		0	0
P12																																		0	0
P13																																		0	0
P14																																		0	0
P15																																		0	0
P16																																		0	0
P17																																		0	0
P18																																		0	0
P19																																		0	0
P20																																		0	0
P21																																		0	0
P22																																		0	0
P23																																		0	0
P24																																		0	0

## Sheet: HEART RATE
Column	Row	# Peaks	Heart Rate	Treatment (µM)
1	A	9	193.548	0
1	B	8	172.043	0
1	C	7	150.538	0
1	D	8	172.043	0
1	E	8	172.043	0
1	F	8	172.043	0
1	G	0		0
1	H	7	150.538	0
1	I	7	150.538	0
1	J	7	150.538	0
1	K	7	150.538	0
1	L	7	150.538	0
1	M	9	193.548	0
1	N	8	172.043	0
1	O	7	150.538	0
1	P	8	172.043	0
2	A	8	172.043	0
2	B	8	172.043	0
2	C	0		0
2	D	0		0
2	E	8	172.043	0
2	F	8	172.043	0
2	G	6	129.032	0
2	H	0		0
2	I	8	172.043	0
2	J	7	150.538	0
2	K	7	150.538	0
2	L	7	150.538	0
2	M	0		0
2	N	0		0
2	O	14	301.075	0
2	P	8	172.043	0
3	A	0		0.05
3	B	7	150.538	0.05
3	C	0		0.05
3	D	7	150.538	0.05
3	E	7	150.538	0.05
3	F	7	150.538	0.05
3	G	6	129.032	0.05
3	H	8	172.043	0.05
3	I	12	258.065	0.05
3	J	8	172.043	0.05
3	K	7	150.538	0.05
3	L	8	172.043	0.05
3	M	7	150.538	0.05
3	N	8	172.043	0.05
3	O	7	150.538	0.05
3	P	0		0.05
4	A	7	150.538	0.05
4	B	7	150.538	0.05
4	C	8	172.043	0.05
4	D	6	129.032	0.05
4	E	7	150.538	0.05
4	F	0		0.05
4	G	7	150.538	0.05
4	H	7	150.538	0.05
4	I	7	150.538	0.05
4	J	7	150.538	0.05
4	K	7	150.538	0.05
4	L	7	150.538	0.05
4	M	7	150.538	0.05
4	N	10	215.054	0.05
4	O	7	150.538	0.05
4	P	0		0.05
5	A	7	150.538	0.098
5	B	0		0.098
5	C	7	150.538	0.098
5	D	7	150.538	0.098
5	E	6	129.032	0.098
5	F	6	129.032	0.098
5	G	7	150.538	0.098
5	H	8	172.043	0.098
5	I	7	150.538	0.098
5	J	6	129.032	0.098
5	K	8	172.043	0.098
5	L	0		0.098
5	M	0		0.098
5	N	6	129.032	0.098
5	O	0		0.098
5	P	0		0.098
6	A	8	172.043	0.098
6	B	8	172.043	0.098
6	C	10	215.054	0.098
6	D	6	129.032	0.098
6	E	0		0.098
6	F	8	172.043	0.098
6	G	0		0.098
6	H	7	150.538	0.098
6	I	6	129.032	0.098
6	J	8	172.043	0.098
6	K	8	172.043	0.098
6	L	7	150.538	0.098
6	M	7	150.538	0.098
6	N	0		0.098
6	O	7	150.538	0.098
6	P	7	150.538	0.098
7	A	8	172.043	0.195
7	B	6	129.032	0.195
7	C	8	172.043	0.195
7	D	8	172.043	0.195
7	E	0		0.195
7	F	0		0.195
7	G	7	150.538	0.195
7	H	8	172.043	0.195
7	I	8	172.043	0.195
7	J	7	150.538	0.195
7	K	0		0.195
7	L	10	215.054	0.195
7	M	0		0.195
7	N	14	301.075	0.195
7	O	7	150.538	0.195
7	P	8	172.043	0.195
8	A	0		0.195
8	B	7	150.538	0.195
8	C	8	172.043	0.195
8	D	6	129.032	0.195
8	E	0		0.195
8	F	7	150.538	0.195
8	G	8	172.043	0.195
8	H	11	236.559	0.195
8	I	5	107.527	0.195
8	J	7	150.538	0.195
8	K	6	129.032	0.195
8	L	10	215.054	0.195
8	M	9	193.548	0.195
8	N	6	129.032	0.195
8	O	8	172.043	0.195
8	P	0		0.195
9	A	7	150.538	0.39
9	B	6	129.032	0.39
9	C	7	150.538	0.39
9	D	5	107.527	0.39
9	E	7	150.538	0.39
9	F	0		0.39
9	G	0		0.39
9	H	6	129.032	0.39
9	I	7	150.538	0.39
9	J	0		0.39
9	K	7	150.538	0.39
9	L	7	150.538	0.39
9	M	8	172.043	0.39
9	N	4	86.0215	0.39
9	O	7	150.538	0.39
9	P	7	150.538	0.39
10	A	7	150.538	0.39
10	B	0		0.39
10	C	0		0.39
10	D	6	129.032	0.39
10	E	0		0.39
10	F	7	150.538	0.39
10	G	0		0.39
10	H	0		0.39
10	I	10	215.054	0.39
10	J	8	172.043	0.39
10	K	6	129.032	0.39
10	L	8	172.043	0.39
10	M	7	150.538	0.39
10	N	6	129.032	0.39
10	O	0		0.39
10	P	8	172.043	0.39
11	A	0		0.78
11	B	0		0.78
11	C	0		0.78
11	D	0		0.78
11	E	0		0.78
11	F	0		0.78
11	G	0		0.78
11	H	0		0.78
11	I	0		0.78
11	J	0		0.78
11	K	0		0.78
11	L	0		0.78
11	M	0		0.78
11	N	0		0.78
11	O	0		0.78
11	P	0		0.78
12	A	0		0.78
12	B	0		0.78
12	C	0		0.78
12	D	0		0.78
12	E	0		0.78
12	F	0		0.78
12	G	0		0.78
12	H	0		0.78
12	I	0		0.78
12	J	0		0.78
12	K	0		0.78
12	L	0		0.78
12	M	0		0.78
12	N	0		0.78
12	O	0		0.78
12	P	0		0.78
13	A	0		1.56
13	B	0		1.56
13	C	0		1.56
13	D	0		1.56
13	E	0		1.56
13	F	0		1.56
13	G	0		1.56
13	H	0		1.56
13	I	0		1.56
13	J	0		1.56
13	K	0		1.56
13	L	0		1.56
13	M	0		1.56
13	N	0		1.56
13	O	0		1.56
13	P	0		1.56
14	A	0		1.56
14	B	0		1.56
14	C	0		1.56
14	D	0		1.56
14	E	0		1.56
14	F	0		1.56
14	G	0		1.56
14	H	0		1.56
14	I	0		1.56
14	J	0		1.56
14	K	0		1.56
14	L	0		1.56
14	M	0		1.56
14	N	0		1.56
14	O	0		1.56
14	P	0		1.56
15	A	0		3.125
15	B	0		3.125
15	C	0		3.125
15	D	0		3.125
15	E	0		3.125
15	F	0		3.125
15	G	0		3.125
15	H	0		3.125
15	I	0		3.125
15	J	0		3.125
15	K	0		3.125
15	L	0		3.125
15	M	0		3.125
15	N	0		3.125
15	O	0		3.125
15	P	0		3.125
16	A	0		3.125
16	B	0		3.125
16	C	0		3.125
16	D	0		3.125
16	E	0		3.125
16	F	0		3.125
16	G	0		3.125
16	H	0		3.125
16	I	0		3.125
16	J	0		3.125
16	K	0		3.125
16	L	0		3.125
16	M	0		3.125
16	N	0		3.125
16	O	0		3.125
16	P	0		3.125
17	A	0		6.25
17	B	0		6.25
17	C	0		6.25
17	D	0		6.25
17	E	0		6.25
17	F	0		6.25
17	G	0		6.25
17	H	0		6.25
17	I	0		6.25
17	J	0		6.25
17	K	0		6.25
17	L	0		6.25
17	M	0		6.25
17	N	0		6.25
17	O	0		6.25
17	P	0		6.25
18	A	0		6.25
18	B	0		6.25
18	C	0		6.25
18	D	0		6.25
18	E	0		6.25
18	F	0		6.25
18	G	0		6.25
18	H	0		6.25
18	I	0		6.25
18	J	0		6.25
18	K	0		6.25
18	L	0		6.25
18	M	0		6.25
18	N	0		6.25
18	O	0		6.25
18	P	0		6.25
19	A	0		12.5
19	B	0		12.5
19	C	0		12.5
19	D	0		12.5
19	E	0		12.5
19	F	0		12.5
19	G	0		12.5
19	H	0		12.5
19	I	0		12.5
19	J	0		12.5
19	K	0		12.5
19	L	0		12.5
19	M	0		12.5
19	N	0		12.5
19	O	0		12.5
19	P	0		12.5
20	A	0		12.5
20	B	0		12.5
20	C	0		12.5
20	D	0		12.5
20	E	0		12.5
20	F	0		12.5
20	G	0		12.5
20	H	0		12.5
20	I	0		12.5
20	J	0		12.5
20	K	0		12.5
20	L	0		12.5
20	M	0		12.5
20	N	0		12.5
20	O	0		12.5
20	P	0		12.5
21	A	0		25
21	B	0		25
21	C	0		25
21	D	0		25
21	E	0		25
21	F	0		25
21	G	0		25
21	H	0		25
21	I	0		25
21	J	0		25
21	K	0		25
21	L	0		25
21	M	0		25
21	N	0		25
21	O	0		25
21	P	0		25
22	A	0		25
22	B	0		25
22	C	0		25
22	D	0		25
22	E	0		25
22	F	0		25
22	G	0		25
22	H	0		25
22	I	0		25
22	J	0		25
22	K	0		25
22	L	0		25
22	M	0		25
22	N	0		25
22	O	0		25
22	P	0		25
23	A	0		50
23	B	0		50
23	C	0		50
23	D	0		50
23	E	0		50
23	F	0		50
23	G	0		50
23	H	0		50
23	I	0		50
23	J	0		50
23	K	0		50
23	L	0		50
23	M	0		50
23	N	0		50
23	O	0		50
23	P	0		50
24	A	0		50
24	B	0		50
24	C	0		50
24	D	0		50
24	E	0		50
24	F	0		50
24	G	0		50
24	H	0		50
24	I	0		50
24	J	0		50
24	K	0		50
24	L	0		50
24	M	0		50
24	N	0		50
24	O	0		50
24	P	0		50

## Sheet: Unsuccessful wells
	1	2	3	4	5	6	7	8	9	10	11	12	13	14	15	16	17	18	19	20	21	22	23	24
A			W.O.					W.O.			(N/A)	(N/A)	(N/A)	(N/A)	(N/A)	(N/A)	(N/A)	(N/A)	(N/A)	(N/A)	(N/A)	(N/A)	(N/A)	(N/A)
B					W.O.					W.O.	(N/A)	(N/A)	(N/A)	(N/A)	(N/A)	(N/A)	(N/A)	(N/A)	(N/A)	(N/A)	(N/A)	(N/A)	(N/A)	(N/A)
C		W.O.	W.O.							Malformed	(N/A)	(N/A)	(N/A)	(N/A)	(N/A)	(N/A)	(N/A)	(N/A)	(N/A)	(N/A)	(N/A)	(N/A)	(N/A)	(N/A)
D		W.O.									(N/A)	(N/A)	(N/A)	(N/A)	(N/A)	(N/A)	(N/A)	(N/A)	(N/A)	(N/A)	(N/A)	(N/A)	(N/A)	(N/A)
E						W.O.	Malformed	N.E.			(N/A)	(N/A)	(N/A)	(N/A)	(N/A)	(N/A)	(N/A)	(N/A)	(N/A)	(N/A)	(N/A)	(N/A)	(N/A)	(N/A)
F				W.O.			W.O.		W.O.	Dead	(N/A)	(N/A)	(N/A)	(N/A)	(N/A)	(N/A)	(N/A)	(N/A)	(N/A)	(N/A)	(N/A)	(N/A)	(N/A)	(N/A)
G	W.O.					W.O.		Dead	W.O.	W.O.	(N/A)	(N/A)	(N/A)	(N/A)	(N/A)	(N/A)	(N/A)	(N/A)	(N/A)	(N/A)	(N/A)	(N/A)	(N/A)	(N/A)
H		Malformed			Dead					W.O.	(N/A)	(N/A)	(N/A)	(N/A)	(N/A)	(N/A)	(N/A)	(N/A)	(N/A)	(N/A)	(N/A)	(N/A)	(N/A)	(N/A)
I										Dead	(N/A)	(N/A)	(N/A)	(N/A)	(N/A)	(N/A)	(N/A)	(N/A)	(N/A)	(N/A)	(N/A)	(N/A)	(N/A)	(N/A)
J									W.O.		(N/A)	(N/A)	(N/A)	(N/A)	(N/A)	(N/A)	(N/A)	(N/A)	(N/A)	(N/A)	(N/A)	(N/A)	(N/A)	(N/A)
K							W.O.				(N/A)	(N/A)	(N/A)	(N/A)	(N/A)	(N/A)	(N/A)	(N/A)	(N/A)	(N/A)	(N/A)	(N/A)	(N/A)	(N/A)
L					W.O.						(N/A)	(N/A)	(N/A)	(N/A)	(N/A)	(N/A)	(N/A)	(N/A)	(N/A)	(N/A)	(N/A)	(N/A)	(N/A)	(N/A)
M		Dead			W.O.		W.O.				(N/A)	(N/A)	(N/A)	(N/A)	(N/A)	(N/A)	(N/A)	(N/A)	(N/A)	(N/A)	(N/A)	(N/A)	(N/A)	(N/A)
N		W.O.				Malformed					(N/A)	(N/A)	(N/A)	(N/A)	(N/A)	(N/A)	(N/A)	(N/A)	(N/A)	(N/A)	(N/A)	(N/A)	(N/A)	(N/A)
O					W.O.					W.O.	(N/A)	(N/A)	(N/A)	(N/A)	(N/A)	(N/A)	(N/A)	(N/A)	(N/A)	(N/A)	(N/A)	(N/A)	(N/A)	(N/A)
P			W.O.	W.O.	Malformed			W.O.			(N/A)	(N/A)	(N/A)	(N/A)	(N/A)	(N/A)	(N/A)	(N/A)	(N/A)	(N/A)	(N/A)	(N/A)	(N/A)	(N/A)
