# Supplementary material for: High-Content Screening in Zebrafish Embryos Identifies Butafenacil as a Potent Inducer of Anemia
Source: PLoS One. 2014 Aug 4;9(8):e104190. doi: 10.1371/journal.pone.0104190 (PMC4121296; doi:10.1371/journal.pone.0104190)
Supplement: Dataset S1 — Microsoft Excel spreadsheets containing raw data for all chemical screening assays. (ZIP) [file pone.0104190.s036.zip › Dataset S1/9- (Z, E)-Fenpyroximate/(Z, E)-Fenpyroximate_ISV.xlsx]

## Sheet: Description
ToxCast Screen - ISV
(E,Z)-Fenpyroximate
Data was collected using the Intersegmental Vessel Journal in MetaXpress
Imaged 74 hpf fli1 larvae using ImageXpress
Incubated larvae in 100 mg/l MS-222 for 30 min
Centrifuged plate for 2 min at 200 rpm
Imaging parameters:
*1 frame
*FITC
*2X magnification; 1 site/well
Had the doors off of the imager and the fan on to stablize temperature
Test Initation Date: 8/20/13
Imaging Date: 8/23/13
Start Imaging Temperature: 26°C
End Imaging Temperature: 26°C
Total Imaging Duration: 0:09
W.O. = Wrong Orientation
U.H. = Unhatched
N.A. = Not Analyzed (Did not meet analysis criteria)
Malf. = Malformed

## Sheet: ISV
Time point	1
Measurement	Thresholded Area (Show Region Statistics)
	1	2	3	4	5	6	7	8	9	10	11	12	13	14	15	16	17	18	19	20	21	22	23	24
A		216737			187402	106520			320622	334472
B	228827	260422	283477	263889		279437		297910	225994
C	274553		204126	221412	286518	314093	254965	304346
D	346583		263733	290006	187891	240542	314416	154932	229306
E	302586	315926		265014	211947				331202
F	287799	209020	175176		311125	369670				299524
G		304617		264191	276864		216841	349988
H	284904		194577	315270	203262	350415	315957	312270	287976
I	180487	276229	154662	256392	283644	311979	279749	108613	116715	283300
J		253528	325392		249654	293703	263067	156744		298056
K	237730		274928	282488	302576			322143	250643	284956
L	265191	334972	254465			249331	228150	161701	231003	225620
M	222287			129326	220017	165315	107218	141666	284196	232586
N		168637	287091	237418	299566		253403	303294	313739	306803
O	245541	257516		269919		291402	209083	144581	262244	271533
P	243874			239407		235200			304887	388258

## Sheet: Normalized ISV
Row	Treatment (µM)	ISV Area	Body Length (µm)	Normalized ISV
A	0
B	0	228827	2801.51	81.6799
C	0	274553	2922.81	93.9344
D	0	346583	2998.11	115.6
E	0	302586	3047.29	99.2968
F	0	287799	3130.31	91.9395
G	0
H	0	284904	2935.2	97.0647
I	0	180487	2994.27	60.2776
J	0
K	0	237730	3059.71	77.6971
L	0	265191	3095.18	85.6787
M	0	222287	2978.09	74.6409
N	0
O	0	245541	3083.05	79.6421
P	0	243874	3060.12	79.6943
A	0	216737	2874.85	75.3906
B	0	260422	3140.26	82.93
C	0
D	0
E	0	315926	2883.64	109.558
F	0	209020	3179.17	65.7468
G	0	304617	3043.31	100.094
H	0
I	0	276229	3102.2	89.043
J	0	253528	3133.57	80.9071
K	0
L	0	334972	3089.32	108.429
M	0
N	0	168637	2875.13	58.6535
O	0	257516	3065.44	84.0062
P	0
A	0.05
B	0.05	283477	3162.57	89.6351
C	0.05	204126	2902.24	70.3339
D	0.05	263733	3057.68	86.2527
E	0.05
F	0.05	175176	2858.34	61.2861
G	0.05
H	0.05	194577	3063.99	63.5043
I	0.05	154662	2988.75	51.748
J	0.05	325392	3158.6	103.018
K	0.05	274928	2996.94	91.7362
L	0.05	254465	3076.01	82.7256
M	0.05
N	0.05	287091	2958.91	97.0259
O	0.05
P	0.05
A	0.05
B	0.05	263889	3101.82	85.0756
C	0.05	221412	2944.6	75.1928
D	0.05	290006	3140.5	92.344
E	0.05	265014	3039.31	87.1953
F	0.05
G	0.05	264191	3130.04	84.4051
H	0.05	315270	3149.67	100.096
I	0.05	256392	2788.34	91.9511
J	0.05
K	0.05	282488	2949.56	95.7727
L	0.05
M	0.05	129326	2844.86	45.4594
N	0.05	237418	3097.11	76.6578
O	0.05	269919	2868.81	94.0873
P	0.05	239407	2750.77	87.0328
A	0.098	187402	2867.51	65.3535
B	0.098
C	0.098	286518	2860.35	100.169
D	0.098	187891	2805.89	66.9631
E	0.098	211947	3035.21	69.8293
F	0.098	311125	3085.5	100.835
G	0.098	276864	3055.74	90.6046
H	0.098	203262	2909.15	69.8698
I	0.098	283644	2878.77	98.5295
J	0.098	249654	3074.94	81.1899
K	0.098	302576	2885.62	104.856
L	0.098
M	0.098	220017	2984.54	73.7189
N	0.098	299566	2960.57	101.185
O	0.098
P	0.098
A	0.098	106520	2889.43	36.8653
B	0.098	279437	3064.81	91.1759
C	0.098	314093	2852.56	110.109
D	0.098	240542	2941.79	81.7674
E	0.098
F	0.098	369670	3027.75	122.094
G	0.098
H	0.098	350415	3209.66	109.175
I	0.098	311979	2960.57	105.378
J	0.098	293703	3054.09	96.167
K	0.098
L	0.098	249331	2846.63	87.5883
M	0.098	165315	2956.05	55.9241
N	0.098
O	0.098	291402	3043.99	95.7301
P	0.098	235200	2999.9	78.4027
A	0.195
B	0.195
C	0.195	254965	2958.33	86.1854
D	0.195	314416	3117.66	100.85
E	0.195
F	0.195
G	0.195	216841	3032.67	71.5016
H	0.195	315957	3040.49	103.916
I	0.195	279749	3149.49	88.8236
J	0.195	263067	3103.79	84.7566
K	0.195
L	0.195	228150	3017.99	75.5967
M	0.195	107218	2852	37.5938
N	0.195	253403	3106.95	81.56
O	0.195	209083	3050.2	68.5473
P	0.195
A	0.195
B	0.195	297910	3047.64	97.7512
C	0.195	304346	3040.78	100.088
D	0.195	154932	2989.05	51.8333
E	0.195
F	0.195
G	0.195	349988	3064.54	114.206
H	0.195	312270	3184.16	98.07
I	0.195	108613	2553.73	42.5312
J	0.195	156744	2775.33	56.4778
K	0.195	322143	3204.13	100.54
L	0.195	161701	2845.92	56.8186
M	0.195	141666	2887.1	49.0685
N	0.195	303294	2824.76	107.37
O	0.195	144581	2852.76	50.6813
P	0.195
A	0.39	320622	3010.8	106.491
B	0.39	225994	2603.6	86.8008
C	0.39
D	0.39	229306	2966.25	77.3051
E	0.39	331202	3126.14	105.946
F	0.39
G	0.39
H	0.39	287976	3065.01	93.9559
I	0.39	116715	2942.85	39.6605
J	0.39
K	0.39	250643	3107.12	80.6674
L	0.39	231003	2560.9	90.204
M	0.39	284196	3058.71	92.9136
N	0.39	313739	3129.99	100.236
O	0.39	262244	3049.72	85.9895
P	0.39	304887	2732.67	111.571
A	0.39	334472	3117.42	107.291
B	0.39
C	0.39
D	0.39
E	0.39
F	0.39	299524	2942.07	101.807
G	0.39
H	0.39
I	0.39	283300	3197.04	88.6131
J	0.39	298056	3093.44	96.351
K	0.39	284956	2956.81	96.3726
L	0.39	225620	3044.76	74.1009
M	0.39	232586	3109.36	74.8019
N	0.39	306803	3154.34	97.2639
O	0.39	271533	2899.51	93.648
P	0.39	388258	3168.36	122.542
A	0.78
B	0.78
C	0.78
D	0.78
E	0.78
F	0.78
G	0.78
H	0.78
I	0.78
J	0.78
K	0.78
L	0.78
M	0.78
N	0.78
O	0.78
P	0.78
A	0.78
B	0.78
C	0.78
D	0.78
E	0.78
F	0.78
G	0.78
H	0.78
I	0.78
J	0.78
K	0.78
L	0.78
M	0.78
N	0.78
O	0.78
P	0.78
A	1.56
B	1.56
C	1.56
D	1.56
E	1.56
F	1.56
G	1.56
H	1.56
I	1.56
J	1.56
K	1.56
L	1.56
M	1.56
N	1.56
O	1.56
P	1.56
A	1.56
B	1.56
C	1.56
D	1.56
E	1.56
F	1.56
G	1.56
H	1.56
I	1.56
J	1.56
K	1.56
L	1.56
M	1.56
N	1.56
O	1.56
P	1.56
A	3.125
B	3.125
C	3.125
D	3.125
E	3.125
F	3.125
G	3.125
H	3.125
I	3.125
J	3.125
K	3.125
L	3.125
M	3.125
N	3.125
O	3.125
P	3.125
A	3.125
B	3.125
C	3.125
D	3.125
E	3.125
F	3.125
G	3.125
H	3.125
I	3.125
J	3.125
K	3.125
L	3.125
M	3.125
N	3.125
O	3.125
P	3.125
A	6.25
B	6.25
C	6.25
D	6.25
E	6.25
F	6.25
G	6.25
H	6.25
I	6.25
J	6.25
K	6.25
L	6.25
M	6.25
N	6.25
O	6.25
P	6.25
A	6.25
B	6.25
C	6.25
D	6.25
E	6.25
F	6.25
G	6.25
H	6.25
I	6.25
J	6.25
K	6.25
L	6.25
M	6.25
N	6.25
O	6.25
P	6.25
A	12.5
B	12.5
C	12.5
D	12.5
E	12.5
F	12.5
G	12.5
H	12.5
I	12.5
J	12.5
K	12.5
L	12.5
M	12.5
N	12.5
O	12.5
P	12.5
A	12.5
B	12.5
C	12.5
D	12.5
E	12.5
F	12.5
G	12.5
H	12.5
I	12.5
J	12.5
K	12.5
L	12.5
M	12.5
N	12.5
O	12.5
P	12.5
A	25
B	25
C	25
D	25
E	25
F	25
G	25
H	25
I	25
J	25
K	25
L	25
M	25
N	25
O	25
P	25
A	25
B	25
C	25
D	25
E	25
F	25
G	25
H	25
I	25
J	25
K	25
L	25
M	25
N	25
O	25
P	25
A	50
B	50
C	50
D	50
E	50
F	50
G	50
H	50
I	50
J	50
K	50
L	50
M	50
N	50
O	50
P	50
A	50
B	50
C	50
D	50
E	50
F	50
G	50
H	50
I	50
J	50
K	50
L	50
M	50
N	50
O	50
P	50

## Sheet: Unsuccessful wells
	1	2	3	4	5	6	7	8	9	10	11	12	13	14	15	16	17	18	19	20	21	22	23	24
A	W.O.		W.O.	W.O.			W.O.	Dead				Dead	Dead	Dead	Dead	Dead	Dead	Dead	Dead	Dead	Dead	Dead	Dead	Dead
B					W.O.		W.O.			W.O.		U.H. or Dead	Dead	U.H. or Dead	Dead	Dead	Dead	Dead	Dead	Dead	Dead	Dead	Dead	Dead
C		W.O.								Malformed	U.H.		U.H.	Dead	Dead	Dead	Dead	Dead	Dead	Dead	Dead	Dead	Dead	Dead
D		W.O.										Dead	U.H.	Dead	Dead	Dead	Dead	Dead	Dead	Dead	Dead	Dead	Dead	Dead
E			W.O.			W.O.		N.E.		W.O.		U.H.	Dead	Dead	Dead	Dead	Dead	Dead	Dead	Dead	Dead	Dead	Dead	Dead
F				W.O.			W.O.	W.O.	W.O.		Dead	Dead	Dead	Dead	Dead	Dead	Dead	Dead	Dead	Dead	Dead	Dead	Dead	Dead
G	W.O.					W.O.			W.O.	W.O.		U.H.	Dead	Dead	Dead	Dead	Dead	Dead	Dead	Dead	Dead	Dead	Dead	Dead
H		U.H.								W.O.	U.H.	U.H.	Dead	Dead	Dead	Dead	Dead	Dead	Dead	Dead	Dead	Dead	Dead	Dead
I												Dead	Dead	Dead	Dead	Dead	Dead	Dead	Dead	Dead	Dead	Dead	Dead	Dead
J	W.O.			W.O.					W.O.		Dead		Dead	Dead	Dead	Dead	Dead	Dead	Dead	Dead	Dead	Dead	Dead	Dead
K		W.O.					W.O.				Dead	U.H.	Dead	Dead	Dead	Dead	Dead	Dead	Dead	Dead	Dead	Dead	Dead	Dead
L				W.O.	W.O.						U.H.	U.H.	Dead	Dead	Dead	Dead	Dead	Dead	Dead	Dead	Dead	Dead	Dead	Dead
M		Dead	W.O.								U.H.	Dead	Dead	Dead	Dead	Dead	Dead	Dead	Dead	Dead	Dead	Dead	Dead	Dead
N	W.O.					Malformed					U.H.		Dead	Dead	Dead	Dead	Dead	Dead	Dead	Dead	Dead	Dead	Dead	Dead
O			W.O.		W.O.						U.H.	Dead	Dead	Dead	Dead	Dead	Dead	Dead	Dead	Dead	Dead	Dead	Dead	Dead
P		W.O.	W.O.		W.O.		W.O.	W.O.			U.H.	Dead	Dead	Dead	Dead	Dead	Dead	Dead	Dead	Dead	Dead	Dead	Dead	Dead
