# Supplementary material for: High-Content Screening in Zebrafish Embryos Identifies Butafenacil as a Potent Inducer of Anemia
Source: PLoS One. 2014 Aug 4;9(8):e104190. doi: 10.1371/journal.pone.0104190 (PMC4121296; doi:10.1371/journal.pone.0104190)
Supplement: Dataset S1 — Microsoft Excel spreadsheets containing raw data for all chemical screening assays. (ZIP) [file pone.0104190.s036.zip › Dataset S1/9- (Z, E)-Fenpyroximate/(Z, E)-Fenpyroximate_Pericardial_Area.xlsx]

## Sheet: Description
ToxCast Screen- Pericardial Area
(Z,E) - Fenpyroximate
Data was collected using the Pericardial Area Journal in MetaXpress
Imaged 74 hpf fli1 larvae using ImageXpress
Incubated larvae in 100 mg/l MS-222 for 30 min
Centrifuged plate for 2 min at 200 rpm
Imaging parameters:
2X
Transmitted light
1 frame
Had the doors off of the imager and the fan on to stablize temperature
Test Initation Date: 8/23/13
Imaging Date:8/23/13
Start Imaging Temperature: 26°C
End Imaging Temperature: 26°C
Total Imaging Duration: 0:09
W.O. = Wrong Orientation
N.A. = Not Analyzed (did not meet analysis criteria)

## Sheet: Area
Time point	1
Measurement	Area (Show Region Statistics)
	1	2	3	4	5	6	7	8	9	10	11	12	13	14	15	16	17	18	19	20	21	22	23	24
A		7247.82		8997.29	10330.2	10621.8	5040.15		11569.4	11767.3
B	11684	8237.1	13537.6	13454.3		12787.8	9236.8	19660.7	25242.4
C	10684.3	15141.3	12787.8	15932.7	10996.7	12673.3	15089.2	17046.9	28106.1	14839.3
D	9517.97		11142.5	17099	13225.2	15266.2	9788.72	19390	12871.1	7268.64
E	19192.1	10840.5	11892.2	14433.2	11933.9		31875.8		17557.2
F	9788.72	9840.79			23628.3	28012.4		11569.4		33510.7
G		12048.5	16765.8	11767.3	9455.48		11121.6	23472.1
H	10319.8		14495.6	15547.4	16255.5	16036.8	16797	11663.2	11527.8
I	9788.72	9976.16	7997.59	18504.8	13662.5	11548.6	11923.5	13527.2	15703.6	9455.48
J	10621.8	11892.2	14464.4	8518.27	12069.3	19233.8	15401.6	10642.6	9111.84	22764
K	10122	9132.67	14537.3	18546.5	17578	16890.7		37363.7	16453.4	17046.9
L	14214.5	12288	14860.1			19390	15995.2	15891	14245.7	14599.8
M	11621.5		8934.81	11225.8	13318.9	10059.5		12475.4	19660.7	12652.4
N	6518.87	6810.45	13183.5	7237.4	9788.72		14766.4	21795.5	24430.1	18577.7
O	8841.09	8226.69	12964.8	12975.3		14474.8	12652.4	8955.63	20983.3	9767.89
P	14787.2	14880.9				17828	8153.79		23659.5	16453.4

## Sheet: SPSS Input
Row	Treatment (µM)	Pericardial Area
A	0
B	0	11684
C	0	10684.3
D	0	9517.97
E	0	19192.1
F	0	9788.72
G	0
H	0	10319.8
I	0	9788.72
J	0	10621.8
K	0	10122
L	0	14214.5
M	0	11621.5
N	0	6518.87
O	0	8841.09
P	0	14787.2
A	0	7247.82
B	0	8237.1
C	0	15141.3
D	0
E	0	10840.5
F	0	9840.79
G	0	12048.5
H	0
I	0	9976.16
J	0	11892.2
K	0	9132.67
L	0	12288
M	0
N	0	6810.45
O	0	8226.69
P	0	14880.9
A	0.05
B	0.05	13537.6
C	0.05	12787.8
D	0.05	11142.5
E	0.05	11892.2
F	0.05
G	0.05	16765.8
H	0.05	14495.6
I	0.05	7997.59
J	0.05	14464.4
K	0.05	14537.3
L	0.05	14860.1
M	0.05	8934.81
N	0.05	13183.5
O	0.05	12964.8
P	0.05
A	0.05	8997.29
B	0.05	13454.3
C	0.05	15932.7
D	0.05	17099
E	0.05	14433.2
F	0.05
G	0.05	11767.3
H	0.05	15547.4
I	0.05	18504.8
J	0.05	8518.27
K	0.05	18546.5
L	0.05
M	0.05	11225.8
N	0.05	7237.4
O	0.05	12975.3
P	0.05
A	0.098	10330.2
B	0.098
C	0.098	10996.7
D	0.098	13225.2
E	0.098	11933.9
F	0.098	23628.3
G	0.098	9455.48
H	0.098	16255.5
I	0.098	13662.5
J	0.098	12069.3
K	0.098	17578
L	0.098
M	0.098	13318.9
N	0.098	9788.72
O	0.098
P	0.098
A	0.098	10621.8
B	0.098	12787.8
C	0.098	12673.3
D	0.098	15266.2
E	0.098
F	0.098	28012.4
G	0.098
H	0.098	16036.8
I	0.098	11548.6
J	0.098	19233.8
K	0.098	16890.7
L	0.098	19390
M	0.098	10059.5
N	0.098
O	0.098	14474.8
P	0.098	17828
A	0.195	5040.15
B	0.195	9236.8
C	0.195	15089.2
D	0.195	9788.72
E	0.195	31875.8
F	0.195
G	0.195	11121.6
H	0.195	16797
I	0.195	11923.5
J	0.195	15401.6
K	0.195
L	0.195	15995.2
M	0.195
N	0.195	14766.4
O	0.195	12652.4
P	0.195	8153.79
A	0.195
B	0.195	19660.7
C	0.195	17046.9
D	0.195	19390
E	0.195
F	0.195	11569.4
G	0.195	23472.1
H	0.195	11663.2
I	0.195	13527.2
J	0.195	10642.6
K	0.195	37363.7
L	0.195	15891
M	0.195	12475.4
N	0.195	21795.5
O	0.195	8955.63
P	0.195
A	0.39	11569.4
B	0.39	25242.4
C	0.39	28106.1
D	0.39	12871.1
E	0.39	17557.2
F	0.39
G	0.39
H	0.39	11527.8
I	0.39	15703.6
J	0.39	9111.84
K	0.39	16453.4
L	0.39	14245.7
M	0.39	19660.7
N	0.39	24430.1
O	0.39	20983.3
P	0.39	23659.5
A	0.39	11767.3
B	0.39
C	0.39
D	0.39	7268.64
E	0.39
F	0.39	33510.7
G	0.39
H	0.39
I	0.39	9455.48
J	0.39	22764
K	0.39	17046.9
L	0.39	14599.8
M	0.39	12652.4
N	0.39	18577.7
O	0.39	9767.89
P	0.39	16453.4
A	0.78
B	0.78
C	0.78
D	0.78
E	0.78
F	0.78
G	0.78
H	0.78
I	0.78
J	0.78
K	0.78
L	0.78
M	0.78
N	0.78
O	0.78
P	0.78
A	0.78
B	0.78
C	0.78
D	0.78
E	0.78
F	0.78
G	0.78
H	0.78
I	0.78
J	0.78
K	0.78
L	0.78
M	0.78
N	0.78
O	0.78
P	0.78
A	1.56
B	1.56
C	1.56
D	1.56
E	1.56
F	1.56
G	1.56
H	1.56
I	1.56
J	1.56
K	1.56
L	1.56
M	1.56
N	1.56
O	1.56
P	1.56
A	1.56
B	1.56
C	1.56
D	1.56
E	1.56
F	1.56
G	1.56
H	1.56
I	1.56
J	1.56
K	1.56
L	1.56
M	1.56
N	1.56
O	1.56
P	1.56
A	3.125
B	3.125
C	3.125
D	3.125
E	3.125
F	3.125
G	3.125
H	3.125
I	3.125
J	3.125
K	3.125
L	3.125
M	3.125
N	3.125
O	3.125
P	3.125
A	3.125
B	3.125
C	3.125
D	3.125
E	3.125
F	3.125
G	3.125
H	3.125
I	3.125
J	3.125
K	3.125
L	3.125
M	3.125
N	3.125
O	3.125
P	3.125
A	6.25
B	6.25
C	6.25
D	6.25
E	6.25
F	6.25
G	6.25
H	6.25
I	6.25
J	6.25
K	6.25
L	6.25
M	6.25
N	6.25
O	6.25
P	6.25
A	6.25
B	6.25
C	6.25
D	6.25
E	6.25
F	6.25
G	6.25
H	6.25
I	6.25
J	6.25
K	6.25
L	6.25
M	6.25
N	6.25
O	6.25
P	6.25
A	12.5
B	12.5
C	12.5
D	12.5
E	12.5
F	12.5
G	12.5
H	12.5
I	12.5
J	12.5
K	12.5
L	12.5
M	12.5
N	12.5
O	12.5
P	12.5
A	12.5
B	12.5
C	12.5
D	12.5
E	12.5
F	12.5
G	12.5
H	12.5
I	12.5
J	12.5
K	12.5
L	12.5
M	12.5
N	12.5
O	12.5
P	12.5
A	25
B	25
C	25
D	25
E	25
F	25
G	25
H	25
I	25
J	25
K	25
L	25
M	25
N	25
O	25
P	25
A	25
B	25
C	25
D	25
E	25
F	25
G	25
H	25
I	25
J	25
K	25
L	25
M	25
N	25
O	25
P	25
A	50
B	50
C	50
D	50
E	50
F	50
G	50
H	50
I	50
J	50
K	50
L	50
M	50
N	50
O	50
P	50
A	50
B	50
C	50
D	50
E	50
F	50
G	50
H	50
I	50
J	50
K	50
L	50
M	50
N	50
O	50
P	50

## Sheet: Unsuccessful wells
	1	2	3	4	5	6	7	8	9	10	11	12	13	14	15	16	17	18	19	20	21	22	23	24
A	W.O.		W.O.					W.O.
B					W.O.					W.O.
C										Malformed
D		W.O.
E						W.O.	Malformed	W.O.		W.O.
F			W.O.	W.O.			W.O.		W.O.	Dead
G	W.O.					W.O.		Dead	W.O.	W.O.
H		U.H.			Dead					Dead
I
J
K							W.O.
L				W.O.	W.O.
M		Dead					W.O.
N						Malformed
O					W.O.
P			W.O.	W.O.	Malformed			W.O.
